# Supplementary material for: Integrated co-expression analysis of regulatory elements (miRNA, lncRNA, and TFs) in bovine monocytes induced by Str. uberis
Source: Sci Rep. 2023 Sep 12;13:15076. doi: 10.1038/s41598-023-42067-4 (PMC10497586; doi:10.1038/s41598-023-42067-4)
Supplement: Supplementary file 1 — Supplementary Table S1. [file 41598_2023_42067_MOESM1_ESM.xlsx]

## Sheet: miRNA-Seq
Descriptive statistics of sequence quality and mapping rate of the miRNA-Seq samples
Row	Sample ID	Sample title	Raw sequence	Surviving after trim (%)	Clean data	Reads with at least one reported alignment	Mapped reads (%)
1	SRR1020348	TI5-005	5995568	95.72	5738999	3236284	56.39
2	SRR1020347	TI5-004	9664245	90.63	8758379	4266163	48.71
3	SRR1020346	TI5-003	10799686	95.69	10334184	5474878	52.98
4	SRR1020345	TI5-002	33035308	92.33	30502776	12972030	42.53
5	SRR1020344	TI5-001	13577747	94.68	12855931	6458553	50.24
6	SRR1020343	TI4-005	16232937	94.17	15285795	10116245	66.18
7	SRR1020342	TI4-004	7570825	93.29	7062690	4494435	63.64
8	SRR1020341	TI4-003	10186125	96.37	9816654	5686907	57.93
9	SRR1020340	TI4-002	4131160	85.79	3544184	2113530	59.63
10	SRR1020339	TI4-001	41301459	91.1	37624597	11628092	30.91
11	SRR1020338	TI3-005	18453855	91.53	16890552	9571999	56.67
12	SRR1020337	TI3-004	14151600	92.08	13031349	2927209	22.46
13	SRR1020336	TI3-003	1619450	95.95	1553797	329204	21.19
14	SRR1020335	TI3-002	155470	92.8	144270	55573	38.52
15	SRR1020334	TI3-001	322496	91.21	294139	189620	64.47
16	SRR1020333	TI2-005	12906430	91.48	11807386	4219562	35.74
17	SRR1020332	TI2-004	16714485	93.53	15632470	4669263	29.87
18	SRR1020331	TI2-003	10052023	86.9	8734745	2193161	25.11
19	SRR1020330	TI2-002	19553231	89.52	17504799	10761877	61.48
20	SRR1020329	TI2-001	9324657	96.91	9036567	2462913	27.25
21	SRR1020328	TI1-005	3523502	89.37	3148923	1636020	51.95
22	SRR1020327	TI1-004	18749781	90.53	16973291	11466228	67.55
23	SRR1020326	TI1-003	31218146	92.78	28965134	14954164	51.63
24	SRR1020325	TI1-002	8848143	94.25	8339627	1435177	17.21
25	SRR1020324	TI1-001	16289318	91.12	14842514	2220622	14.96
26	SRR1020323	TC5-005	15536239	95.9	14899272	6629137	44.49
27	SRR1020322	TC5-004	9413432	94.9	8933326	4350174	48.7
28	SRR1020321	TC5-003	14074118	95.28	13410017	7626066	56.87
29	SRR1020320	TC5-002	10549498	92.48	9756654	4254141	43.6
30	SRR1020319	TC5-001	14083143	96.31	13563766	2134191	15.73
31	SRR1020318	TC4-005	19895285	91.99	18301841	11623844	63.51
32	SRR1020317	TC4-004	15849385	90.73	14380546	8444866	41.28
33	SRR1020316	TC4-003	1986464	86.2	1712411	397725	23.23
34	SRR1020315	TC4-002	24553149	90.25	22158998	9340017	42.15
35	SRR1020314	TC4-001	12425238	93.84	11660355	4910175	42.11
36	SRR1020313	TC3-005	11577565	91.57	10601989	6540367	61.69
37	SRR1020312	TC3-004	9654750	95.96	9265176	5132907	55.4
38	SRR1020311	TC3-003	20403644	92.09	18788841	10114033	53.83
39	SRR1020310	TC3-002	19386506	94.45	18309620	11441681	62.49
40	SRR1020309	TC3-001	34922729	94.69	33069793	20698383	62.59
41	SRR1020308	TC2-005	11801123	89.86	10604304	4039179	38.09
42	SRR1020307	TC2-004	4987267	92.46	4611110	1930210	41.86
43	SRR1020306	TC2-003	374544	87.88	329150	20637	6.27
44	SRR1020305	TC2-002	8205344	90.51	7426521	1780879	23.98
45	SRR1020304	TC2-001	9450282	81.39	7691473	57686	0.75
46	SRR1020303	TC1-005	14036604	91.95	12906048	5522497	42.79
47	SRR1020302	TC1-004	23809725	93.94	22366783	12547765	56.1
48	SRR1020301	TC1-003	19048703	97.24	18523106	5742162	31
49	SRR1020300	TC1-002	27285384	94.21	25706145	9922571	38.6
50	SRR1020299	TC1-001	14418290	91.18	13146539	5145555	39.14

## Sheet: mRNA-Seq
Descriptive statistics of sequence quality and mapping rate of the mRNA-Seq samples
Row	Sample ID	Raw data	Surviving after trim (%)	Clean data	Mapped reads (%)	Mapped reads
1	SRR1020399	19336153	89.66	17336153	84.5	14649049
2	SRR1020400	18280987	92.7	16946727	85.04	14411298
3	SRR1020401	24471548	92.76	22698828	84.75	19236276
4	SRR1020402	17252508	97.1	16752771	85.3	14290628
5	SRR1020403	16612787	92.75	15408612	85.06	13106372
6	SRR1020404	16216940	94.94	15396299	85.11	13103543
7	SRR1020405	16656377	88.31	14709931	83.17	12233628
8	SRR1020406	11856321	95.59	11333733	84.49	9575942
9	SRR1020407	14173745	96.64	13698137	85.07	11652637
10	SRR1020408	34312448	95.79	32868516	86.41	28401126
11	SRR1020409	21746965	87.79	19092249	85.41	16306075
12	SRR1020410	36392440	92.74	33749441	86.08	29049926
13	SRR1020411	66486723	91.29	60692763	86.58	52548788
14	SRR1020412	62609567	92.92	58177760	86.02	50044607
15	SRR1020413	70875605	87.93	62320753	86.31	53787877
16	SRR1020414	54006139	74.97	40488721	85.83	34752885
17	SRR1020415	41261334	82.63	34096205	76.69	26147356
18	SRR1020416	54120302	74.52	40332867	84.11	40332867
19	SRR1020417	42097158	81.25	34202123	82.23	28124117
20	SRR1020418	54971895	70.68	38856500	82.5	32056002
21	SRR1020419	42843279	82.44	35321647	86.16	30434502
22	SRR1020420	57237773	82.14	47015984	86.25	40549665
23	SRR1020421	35752101	87.24	31191842	85.78	26755815
24	SRR1020422	64184128	70.85	45477586	84.26	38318778
25	SRR1020423	48044020	83.83	40274854	85.54	34452478
26	SRR1020424	31489259	91.56	28830662	86.98	25075975
27	SRR1020425	16488826	95.08	15677983	83.95	13161662
28	SRR1020426	49608093	95.05	47152477	86.46	40766118
29	SRR1020427	25841082	95.75	24741614	86.06	21291785
30	SRR1020428	9291256	97.18	9028967	84.74	7651238
31	SRR1020429	16775662	92.55	15526203	85.05	13205503
32	SRR1020430	11412043	97.32	11106754	84.97	9437386
33	SRR1020431	17919083	96.66	17321118	83.46	14456875
34	SRR1020432	41823865	92.84	38831352	85.9	33354707
35	SRR1020433	39688122	88.66	35187282	86.09	30293765
36	SRR1020434	15883319	87.67	13924790	83	11556930
37	SRR1020435	21980593	92.47	20325501	80.72	16407700
38	SRR1020436	3733435	92.14	3439974	82.66	2843460
39	SRR1020437	36463122	91.21	33258264	85.72	28508292
40	SRR1020438	105585632	88.41	93349588	84.79	79151142
41	SRR1020439	45525439	74.57	33949759	85.08	28883961
42	SRR1020440	40757651	84.65	34501037	83.93	28956027
43	SRR1020441	53932070	75.55	40743741	85.85	34979314
44	SRR1020442	50091282	87.45	43803464	86.08	37704040
45	SRR1020443	36290815	87.35	31700039	85.68	27161168
46	SRR1020444	70931831	81.52	57823356	85.92	49680905
47	SRR1020445	63671055	82.95	52812235	85.16	44976879
48	SRR1020446	50622243	74.66	37792515	85.44	32288749
49	SRR1020447	34504939	74.72	25782733	85.26	21982117
50	SRR1020448	44128651	81.9	36141998	85.59	30933544
