# Supplementary material for: Integrated co-expression analysis of regulatory elements (miRNA, lncRNA, and TFs) in bovine monocytes induced by Str. uberis
Source: Sci Rep. 2023 Sep 12;13:15076. doi: 10.1038/s41598-023-42067-4 (PMC10497586; doi:10.1038/s41598-023-42067-4)
Supplement: Supplementary file 2 — Supplementary Table S2. [file 41598_2023_42067_MOESM2_ESM.xlsx]

## Sheet: data.all_miRNA
The miRNA matrix passed all processing and filtering for use in co-expression analysis
Name	TC.1.001	TC.1.002	TC.1.003	TC.1.004	TC.1.005	TC.2.001	TC.2.002	TC.2.003	TC.2.004	TC.2.005	TC.3.001	TC.3.002	TC.3.003	TC.3.004	TC.3.005	TC.4.001	TC.4.002	TC.4.003	TC.4.004	TC.4.005	TC.5.001	TC.5.002	TC.5.003	TC.5.004	TC.5.005	TI.1.001	TI.1.002	TI.1.003	TI.1.004	TI.1.005	TI.2.001	TI.2.002	TI.2.003	TI.2.004	TI.2.005	TI.3.001	TI.3.002	TI.3.003	TI.3.004	TI.3.005	TI.4.001	TI.4.002	TI.4.003	TI.4.004	TI.4.005	TI.5.001	TI.5.002	TI.5.003	TI.5.004
LET-7a-1	0.371649	-0.011801	-0.168113	0.505374	-1.68585	-1.33191	0.296194	-1.0819	-0.210246	-0.390596	1.06892	0.984785	1.33421	1.2987	0.75227	0.550719	0.649715	-1.61614	1.36015	1.281	-0.187925	1.14308	0.719071	0.749218	0.81358	-0.523138	-0.259648	0.543929	1.04067	-0.901117	-0.177865	1.20254	0.0635588	-0.990636	0.43135	-1.64822	-2.42253	-0.779825	0.0240903	0.242517	0.372684	-1.35578	-1.48179	-1.90235	-0.216172	0.828343	1.24599	0.929923	-0.796856
LET-7a-2	0.376541	0.00538936	-0.153379	0.508449	-1.65465	-1.34015	0.301685	-1.239	-0.187366	-0.367419	1.05655	0.975479	1.31377	1.27993	0.748882	0.549656	0.64982	-1.58452	1.34022	1.26296	-0.17963	1.12904	0.718164	0.747912	0.807664	-0.497833	-0.236259	0.544864	1.02599	-0.877713	-0.159237	1.18462	0.0787062	-0.95163	0.436579	-1.69058	-2.57027	-0.800575	0.0396006	0.252994	0.379501	-1.30356	-1.44493	-1.86444	-0.19612	0.824995	1.22941	0.922612	-0.759899
LET-7a-3	0.371526	-0.0119375	-0.168204	0.505399	-1.68596	-1.33209	0.296128	-1.08207	-0.210227	-0.390656	1.06899	0.984819	1.33425	1.29868	0.752212	0.550621	0.649585	-1.61633	1.36011	1.28098	-0.187305	1.14317	0.71907	0.749236	0.813722	-0.52322	-0.259596	0.543917	1.04077	-0.901285	-0.177813	1.20249	0.0633705	-0.991143	0.431499	-1.64841	-2.42275	-0.779285	0.024003	0.242505	0.372545	-1.35575	-1.48044	-1.90256	-0.216316	0.828279	1.24596	0.929832	-0.796962
LET-7b	0.390207	0.26528	-0.150186	0.518529	-1.5213	-0.626208	0.570124	-2.76212	-0.429589	-0.622876	1.10712	0.860425	1.07507	1.05015	0.727324	0.383228	0.0937537	-1.64813	1.26399	0.992284	-0.295687	0.951897	0.746733	1.05983	0.486011	0.516524	0.242917	0.601755	0.918172	-1.00207	0.131512	1.618	0.361562	-0.157787	0.653642	-1.88065	-1.88668	-0.44134	0.280332	0.264407	0.139154	-1.08532	-1.54882	-1.75842	-0.954012	0.579215	0.883563	0.806741	-0.805092
LET-7c	-0.803595	-0.718593	-1.07513	-0.451391	1.01424	0.87329	-0.225347	1.06457	-0.731777	1.80448	-0.25094	-0.0394147	-0.0847029	-0.103027	0.443924	-0.191949	2.63036	0.0859752	0.693799	0.206378	-0.837267	-0.107818	2.13575	-0.0414262	0.623085	0.154452	0.211848	0.0389428	-0.276024	0.383273	-0.353223	2.68942	0.70024	-0.801706	-0.117699	-1.53415	-1.6364	-1.29335	1.07586	-0.628102	0.452984	0.315635	-1.89558	-1.74434	-1.08574	-0.260296	0.191746	0.0488464	0.376381
LET-7d	0.833628	0.308144	-0.0295294	0.105115	-0.20777	-1.63744	0.783351	-2.90389	0.269304	0.433917	0.628737	0.438957	0.6679	0.718906	0.74538	0.553538	0.924645	-1.54657	0.0519059	0.675734	-0.218786	0.525503	0.465885	0.233603	0.69753	-0.104077	0.537332	0.193712	0.948375	0.10183	-0.0485066	1.00951	0.520618	-0.867019	0.322623	-2.57752	-3.15763	-0.500355	0.617885	0.387724	0.622647	-1.44892	-0.94047	-1.63143	0.44042	0.752148	0.694504	0.91716	-0.223985
LET-7e	0.688476	0.282471	-0.205495	0.0848954	-0.859539	-0.919065	0.229396	0.446103	-0.979652	0.468499	0.211961	0.167786	0.669844	0.686573	0.202679	0.902525	2.03142	-0.99	1.27301	1.28657	0.360358	0.595375	0.387608	0.30012	0.546861	-0.193879	0.54801	-0.743852	-0.603391	-0.777946	0.423144	1.50746	0.375457	-0.685119	0.82617	-1.79334	-2.42744	-2.04102	-1.08788	-1.48289	1.67478	-0.973496	-0.850333	-1.4434	-0.622176	1.09669	1.15387	1.32324	-0.361726
LET-7f-1	0.435119	-0.391399	0.00786305	-0.365578	-1.1733	-2.60167	0.147044	-2.28536	0.183069	-0.0467514	0.354862	0.622815	0.744117	1.07833	0.282927	0.835673	1.29964	-1.32561	0.627949	1.4898	0.496846	1.1066	0.421265	0.0433588	1.02823	-0.941688	-0.457472	0.149472	0.897528	-0.637367	-0.0588824	1.07115	-0.326815	-1.70269	0.282076	-1.09228	-2.5442	-0.106672	-0.2265	0.0772819	0.991079	-0.440048	-0.135766	-1.7595	0.938096	1.01087	1.15062	1.17188	-0.36018
LET-7f-2	0.434621	-0.39092	0.00780876	-0.365224	-1.16855	-2.61348	0.14743	-2.27367	0.182913	-0.0467249	0.3544	0.622044	0.743702	1.07789	0.28248	0.835988	1.29928	-1.33223	0.627461	1.48821	0.497381	1.10527	0.421138	0.0435463	1.02794	-0.941285	-0.454726	0.148902	0.896725	-0.636116	-0.0578657	1.07184	-0.324587	-1.6975	0.282858	-1.09246	-2.55289	-0.106431	-0.227679	0.0774349	0.990509	-0.439753	-0.132704	-1.75657	0.937374	1.01004	1.14942	1.17041	-0.358073
LET-7g	0.263986	-0.0817706	-0.105364	0.890817	-0.95267	-3.69832	0.117749	-2.68863	0.136438	0.0936414	1.04846	0.872014	1.02756	1.27934	0.558494	0.350958	0.321196	-0.980157	1.11935	0.719108	-0.370059	0.862322	0.497069	0.384067	0.690987	-0.121186	-0.0494141	0.827168	0.797623	-0.0575273	-0.309024	1.6167	-0.158232	-0.113842	0.753231	-1.49708	-2.19869	-1.15913	-0.340008	-0.0469951	0.241192	-0.658588	-0.596421	-1.0299	0.240643	0.464933	0.859437	0.66066	-0.35045
LET-7i	0.377101	0.0568491	-0.0961488	0.284191	-0.902422	-1.83611	0.565017	-2.63509	0.496627	0.382799	0.800574	0.793333	0.817936	1.16733	0.809603	0.357885	0.428019	-0.924907	0.232767	0.701889	0.339305	0.537847	0.809585	0.369094	1.20868	0.307007	0.746616	0.0694971	0.718168	-0.232072	-0.00479819	2.49044	-0.0577011	-0.658781	0.378859	-1.94497	-3.25409	-0.652767	-0.766613	-0.528769	0.327968	-0.775123	-0.546467	-1.55508	0.0983293	0.778867	0.314157	0.562317	-0.532797
mir-100	-0.825052	0.579712	-0.440104	0.16395	-0.438878	4.41842	-0.251328	1.36996	0.297634	-0.689436	-0.0502802	-0.282269	0.118782	-0.153885	-0.183241	-1.36482	-0.29626	1.51659	0.225435	0.444543	-0.263298	-1.33377	-0.0498	0.172554	0.361129	1.07872	0.0662398	0.697324	0.40185	-0.784536	-0.997295	0.539252	0.393929	-0.361724	-0.129807	2.11675	1.50689	0.0411461	-0.48245	-0.109528	0.380644	-0.8515	-0.850993	-1.36273	-0.864325	-0.165161	-0.290477	-1.43276	-0.444375
mir-101-1	-1.14098	-1.18523	-1.48167	-0.603695	0.78716	3.24314	-1.4191	0.164147	-0.0555037	0.0286668	0.163759	0.194568	0.00581854	0.633633	-0.0954988	-0.022279	-0.467879	0.869486	0.215029	-0.484742	-1.79341	-0.037808	0.183537	-1.1737	0.62664	-0.315907	0.56572	-0.478332	-0.249939	0.80699	-0.873939	0.633379	-0.902562	1.92382	0.668745	1.62882	0.996348	-3.02541	-0.161335	0.412806	-0.488708	0.814239	0.144024	1.15274	0.646872	-0.462516	-0.556384	-0.287872	0.0842304
mir-101-2	-1.12757	-1.17192	-1.47133	-0.596296	0.782566	3.25846	-1.43961	0.188294	-0.0347118	0.0245583	0.171263	0.202439	0.000444942	0.646691	-0.111124	-0.00250469	-0.452437	0.847467	0.223728	-0.467729	-1.82109	-0.0228318	0.191604	-1.15581	0.631805	-0.33163	0.578447	-0.475276	-0.266958	0.815513	-0.850074	0.607639	-0.927178	1.92596	0.683434	1.64877	0.880746	-3.04247	-0.163618	0.390854	-0.473995	0.81964	0.139523	1.13932	0.649613	-0.451243	-0.545871	-0.282315	0.0770333
mir-10161	-0.0458866	0.79506	0.659402	-0.458962	0.804384	1.51956	1.36295	-0.68731	0.442395	0.414875	-0.514601	-0.60416	0.14639	-0.334957	-0.328306	0.0451714	-0.166557	0.811621	0.948514	-0.449209	1.49444	0.840428	-0.0553605	1.06479	0.528353	1.96165	0.214071	-0.194133	-0.994862	-0.821028	0.750784	-0.414601	0.968794	0.579034	0.227314	-3.57947	-1.19267	1.44028	0.785147	-0.787941	0.0850777	-0.746683	-0.961799	-1.75553	-1.62824	-0.199403	0.470435	-0.317994	-0.985618
mir-10162	-0.125837	0.286919	0.0181464	0.688455	-0.143767	1.31087	1.6576	1.87284	0.169654	0.604821	0.0634957	-0.182537	0.182567	0.39473	-0.594127	0.218326	-3.09621	0.618055	0.0549799	-0.450051	-1.66351	-0.364972	-0.122928	0.093719	0.132987	-0.142179	0.621627	0.376837	0.335182	0.880746	0.435471	-0.472551	1.5903	0.791306	-0.193876	0.232292	1.14811	-0.23773	0.677577	-0.20022	0.940964	0.667039	-0.92804	-2.46752	-0.367075	-0.708685	0.280307	-0.378916	-2.38923
mir-10164	0.686756	0.496207	0.286357	0.302526	-1.02569	-1.13305	-4.67558	-0.459426	0.0630881	0.226559	0.792628	0.936274	0.942839	0.807783	0.986577	1.0283	0.134629	0.295348	0.0872138	0.615774	0.634525	0.892919	1.0274	1.29676	0.781944	-0.722832	-0.213876	-0.522031	-0.184603	-0.479655	0.400408	-0.465905	-0.131617	-0.843646	-0.402104	-2.42592	0.326441	-1.33474	-0.572818	-0.109622	0.315612	0.115098	0.103172	-0.0849953	0.586995	0.754752	0.615085	0.722758	-0.672519
mir-10166	0.0356614	-0.1282	-0.599183	-0.256227	0.615338	-0.357344	1.79134	2.04081	-1.15508	-0.34988	0.599883	-0.309183	0.299329	0.11508	0.61848	0.279613	0.438171	-2.96411	-0.889217	-0.277828	-1.0733	-0.333321	0.0343907	-0.857818	0.301124	1.04905	2.05101	0.573249	1.1271	1.54693	-1.753	-0.127875	-0.0113332	0.0948363	-1.0585	0.927477	-0.616833	-2.82629	0.420351	-0.324379	0.444278	-0.685326	0.0361477	0.326038	0.554651	-0.013713	-0.220288	-0.619038	1.29887
mir-10172	0.95269	-0.347096	0.0851722	-0.505868	1.59413	0.839437	-2.81639	1.5346	-0.0303124	0.313194	0.0394588	-0.165601	0.0262753	0.294244	-0.121228	0.62229	0.622953	-1.18314	-0.247979	-0.227024	0.165928	-0.77176	-0.764078	-0.124245	0.0944418	-1.5816	-2.7344	0.535997	0.798048	0.798177	0.380156	0.765538	0.667679	0.23917	0.087746	-0.494779	0.638102	-1.0762	0.226156	1.26827	-0.409166	-2.83004	0.922525	1.33776	0.5766	0.65067	-0.828839	-0.966242	0.975703
mir-10174	-0.135148	-0.0743949	-0.7719	1.17105	-1.32068	-1.45823	-0.411634	0.936016	-1.37854	0.534995	0.923365	-0.301708	1.44919	-0.640943	1.46491	-0.500372	0.309827	1.36161	-0.361819	-1.6295	1.13592	-1.53647	-0.489223	1.26615	0.906872	0.981132	-0.882291	-0.446817	0.569564	-2.0858	0.843609	-0.132375	0.814708	-0.31171	-0.928663	0.982193	1.3944	1.18221	0.702907	0.890201	-1.17603	0.862607	0.291501	-0.199313	-0.913811	-1.7914	-1.43757	0.130599	-0.0358706
mir-10180	1.29881	0.467191	-1.33958	-0.215924	0.957279	1.66392	-1.25628	2.2192	0.706338	1.64433	0.175218	-0.601167	-0.197019	-0.00228177	0.477327	0.655034	0.607398	0.0483269	-0.568604	-0.289025	0.0888445	0.00801634	-0.377897	0.0283503	0.696489	-0.26996	1.10414	-0.752128	-0.0984946	-1.16209	-0.132084	0.638183	0.37578	-0.498525	-0.63267	0.598172	1.50309	1.7828	-1.61901	-0.650709	0.810131	-1.26719	-2.19741	-2.06951	-0.250229	-0.331606	0.296017	-0.530365	-1.99215
mir-10182	0.385923	0.184328	0.164322	0.600583	0.397614	1.31143	-1.16177	1.78171	-0.4321	0.921237	-0.0718524	0.650912	0.253648	0.429675	0.505738	-0.698156	-2.37663	-0.0568571	0.353177	-0.806671	-1.17768	-0.235024	-1.35037	-0.495646	-0.528078	1.46892	1.00701	-0.25872	0.16002	0.314637	0.885639	0.343553	1.23512	0.782881	0.720789	0.408822	1.17522	0.0154855	-1.46897	0.928117	0.588335	1.07943	-1.95883	-1.85051	-2.34318	-0.378632	-0.145771	-0.546967	0.84444
mir-10185	0.753651	0.850286	0.0631035	-0.0361315	1.18989	2.69455	1.0047	0.819143	0.301133	0.927324	0.414716	0.146281	0.459838	0.698071	0.453077	-2.68307	1.31563	-0.952262	-0.00818268	-0.0397685	0.00396315	0.548073	-1.18454	-0.451858	-0.526003	0.393968	1.0923	-0.387052	-0.577878	0.0961518	-0.253225	0.676792	0.723455	0.474151	-0.0529224	-0.503595	0.23481	-0.122864	0.634886	-0.159323	0.0876915	0.0796047	-2.78476	-2.68039	-1.28243	-1.14676	0.307683	-0.544203	-0.0163721
mir-10225a	0.815333	0.914152	-0.299415	0.790455	1.2905	-1.97659	-0.416362	-1.29635	-1.2334	-0.622064	-0.0866688	-0.0407188	0.519884	-0.000803772	0.473216	-0.471767	-0.134676	-1.34758	0.476112	0.335817	-2.08118	0.235427	0.270725	1.47447	-0.611249	-0.369431	-0.565944	1.30624	0.946298	0.725529	-1.51394	-0.850552	-0.551815	0.0463904	-0.761039	0.237206	-1.64328	-1.83095	0.796294	1.90847	-0.371513	-0.810927	-0.736989	0.854185	1.30596	0.441056	0.673613	0.705063	1.56101
mir-10225b	0.894016	0.731471	-0.192149	0.689676	1.21936	-2.20113	-0.49134	-0.46804	-0.690828	-0.470275	-0.00717072	-0.00643964	0.349526	0.0136023	0.369379	-0.354107	-0.214328	0.0699361	0.655691	0.443355	-1.82355	0.421359	0.120746	0.668136	-0.685527	-0.467886	-0.472435	1.08754	0.929404	0.944128	-1.82352	-0.97684	-0.805197	-0.00962243	-0.47514	0.124334	-2.38865	-2.39499	0.826976	1.76772	-0.194332	-0.863708	-1.08395	0.76934	1.11378	0.5175	0.83578	0.902044	1.51078
mir-103-1	-0.0644503	0.414692	0.412018	-0.0500123	-0.139799	-1.22909	-0.55627	-2.49078	-0.0461532	0.0987723	1.00027	0.426491	0.595534	1.24667	0.173952	0.349835	0.218075	-2.36473	-0.15172	0.302178	1.69828	0.456116	0.604739	-0.592475	2.38839	-1.22285	-0.280026	-0.311023	0.0225191	0.312961	0.942946	0.939596	-0.477164	0.494367	0.750433	-2.00079	-3.21821	-0.860915	0.164557	0.000152536	0.335884	-0.43206	-0.176332	-0.363519	0.284314	0.463513	0.730693	0.910698	-0.184509
mir-103-2	-0.0647347	0.414422	0.411044	-0.049877	-0.139398	-1.22954	-0.556687	-2.49128	-0.045659	0.0975594	1.00043	0.42621	0.595773	1.24642	0.173191	0.351214	0.217691	-2.36522	-0.151954	0.302059	1.69777	0.456645	0.605058	-0.592894	2.38827	-1.22042	-0.277832	-0.311244	0.0222343	0.312256	0.942593	0.939243	-0.477578	0.494091	0.750286	-2.00127	-3.21874	-0.861346	0.164171	-0.000240891	0.335548	-0.432472	-0.176184	-0.362311	0.285572	0.463517	0.730502	0.910427	-0.181962
mir-106a	-0.354697	0.156197	1.39531	0.272532	-1.68753	0.54553	0.373015	-0.961856	1.01867	-1.14151	1.05796	0.958561	0.497426	0.878177	0.512543	-0.243696	-2.44082	-3.30792	0.574117	0.875322	0.197037	0.869053	0.531287	-0.758235	0.724971	-0.445068	0.0915	0.28068	0.426687	0.54594	1.36198	-0.43659	-0.255367	0.61974	0.708317	-0.731315	-2.99933	-0.586959	0.414213	-0.0638536	0.596511	-0.578148	-0.349292	-0.665209	0.227362	0.534522	0.928438	0.420054	-0.529353
mir-106b	0.135229	-0.150383	-0.925282	0.0541561	1.18274	-2.03178	0.361411	-2.41623	0.0940439	0.0210948	0.806409	0.249826	0.559776	0.778426	0.485281	-0.0132549	-0.0766694	-0.738352	-0.155744	-0.200314	-1.04242	0.298741	0.266787	0.00937555	0.485774	-0.705479	-0.372731	0.888566	1.34279	1.33658	-1.43244	1.55775	0.523403	0.660421	0.224768	-1.30479	-3.60782	-1.19717	0.946818	1.41042	-0.00637209	-0.383955	-0.581997	0.273389	1.28904	-0.247107	0.24947	-0.0379844	0.98255
mir-107	-0.0732334	0.401482	0.419128	-0.0455724	-0.125536	-1.26438	-0.555641	-2.53092	-0.0368829	0.105177	0.995364	0.421903	0.591702	1.2539	0.16914	0.354564	0.224061	-2.35001	-0.160885	0.286862	1.69457	0.439121	0.604753	-0.583741	2.39119	-1.22514	-0.270905	-0.314403	0.0260283	0.30711	0.946637	0.936101	-0.478058	0.506814	0.743506	-1.97357	-3.19927	-0.878316	0.162101	0.0025724	0.321511	-0.432205	-0.16052	-0.354304	0.297022	0.474074	0.721797	0.921562	-0.188405
mir-10a	-0.623001	-0.587454	-0.223681	-0.895869	-0.366877	2.85565	0.234051	0.153857	-0.119114	-0.0103595	0.0806906	-0.227065	-0.0854815	-0.471183	-0.310627	0.165346	-0.897621	0.498517	-0.573765	-0.677906	0.786863	-0.64406	-0.0693412	1.36382	-0.339591	-2.34514	-2.29456	-0.219196	-0.0393344	-0.615889	-0.131867	1.25414	-0.217095	-1.35023	-0.44687	2.79252	1.93594	1.6842	0.20527	0.305327	-0.820766	0.486617	0.475017	1.0006	0.551858	-0.825506	-0.722654	-0.568181	0.327504
mir-10b	0.0785732	-0.395929	-0.767612	-0.577732	0.0335683	4.85059	0.558021	0.386635	0.262515	0.020815	-0.892397	-0.784886	-1.24969	-1.00793	-0.534258	-0.310434	0.513781	1.52554	-0.739785	-0.637623	-0.0144404	-0.461126	-0.694326	0.239927	-0.483605	-0.911801	-0.181822	-0.155205	-0.748736	-0.0530955	-0.0868077	0.468902	0.402147	-0.702282	-0.157129	1.30896	2.47815	1.83434	-0.123576	-0.630727	-0.434205	0.0685495	0.00611729	0.37441	-0.412817	-0.159362	-0.337767	-0.530442	-0.0551958
mir-11971	1.21034	0.498919	-0.586241	-1.07797	1.69289	1.02008	2.06805	1.63982	0.363077	1.46477	-0.80281	-0.749062	-1.46861	-0.68153	-0.7874	-0.270822	1.92764	-0.78305	-1.70929	-0.994655	0.524843	-1.25554	-0.561113	-1.84444	-0.0596484	-0.392544	-0.32552	-0.798712	-1.03296	0.545736	-0.428462	0.227761	-0.0697842	-1.39338	0.349944	-0.169378	0.840587	1.39046	1.75788	0.173496	1.11443	0.714346	0.465713	-0.467018	0.427974	-0.430585	-1.03089	-0.22492	-0.38068
mir-11972	1.08895	0.747228	0.795257	-0.112216	0.579738	-0.278979	1.22971	0.422644	1.13044	0.937239	0.0879544	-0.102696	-0.330196	0.276121	-0.565347	-0.21352	0.635297	-0.916251	0.623139	0.400636	-1.04363	0.76171	-1.46676	-1.35713	-1.41855	1.4556	1.74539	0.632	-0.829903	0.4794	0.920664	-0.00368223	1.26365	1.91662	1.49545	-1.69671	-0.393165	-0.855603	-0.028333	-0.280926	0.776377	-0.145539	-1.2489	-2.04747	-1.07968	-1.23482	0.690336	-1.15711	-0.877059
mir-11973	-0.576544	0.372034	-0.327051	0.110552	0.39615	0.491166	0.952945	1.06814	0.564312	0.271124	0.311785	-0.0571207	0.445017	0.296654	0.225608	0.137149	-4.03361	-1.18755	0.529531	-0.0562175	-1.59526	0.278947	0.0598913	0.768927	-0.0888807	0.244152	-2.47508	0.924128	0.888531	0.57857	-1.37501	0.720911	-0.287274	0.753723	-0.0863735	-0.616218	0.324059	-1.09879	0.259597	1.25265	0.0984289	-2.55446	-0.130743	0.603089	1.34899	-0.0739451	0.266798	0.0263555	0.517225
mir-11975	0.352857	0.714604	0.369708	-0.0282503	0.0837328	1.36457	1.34665	0.200425	1.09475	1.44888	-0.515108	-0.607857	-0.416193	-0.0691936	-0.278941	-1.73195	1.01335	-1.04771	0.29461	0.277923	-0.860471	0.218115	-1.29276	-0.749317	-1.53154	1.25473	1.44484	0.549236	-0.365194	-0.795515	0.797529	0.595994	1.66623	1.6326	0.981554	-0.731577	0.323988	0.169745	0.577628	0.31924	0.37831	0.272877	-1.55471	-2.26535	-1.81563	-1.48637	0.321581	-0.760189	0.367915
mir-11976-1	0.380188	0.762067	0.437401	0.0236655	0.0408407	1.17557	1.30972	0.550411	1.05804	1.40738	-0.444145	-0.537827	-0.351981	-0.0665321	-0.362283	-1.37061	0.981305	-1.22252	0.381311	0.281058	-0.914655	0.216373	-1.46614	-0.872009	-1.17137	1.30331	1.38365	0.563237	-0.357915	-0.542026	0.833048	0.590787	1.65413	1.65869	0.981452	-0.908248	0.388539	0.138004	0.500861	0.292652	0.378926	0.142015	-1.72654	-2.433	-1.70122	-1.53688	0.386811	-0.721299	0.20807
mir-11980	0.146617	0.630024	-0.155921	0.131087	-0.584944	0.610592	-1.81837	1.07246	0.3928	-0.244226	-0.524964	-0.463803	-0.389098	-0.255389	-0.955086	0.0848806	0.515729	-0.733219	0.759885	0.159824	1.01591	0.286302	-0.126765	0.621814	0.306549	2.09614	1.27946	0.382994	-1.06842	-0.605545	1.4294	0.10833	1.53625	1.30057	1.33833	-0.27587	0.476823	-0.66217	-0.429825	-0.107203	0.782182	-0.69296	-0.390998	-2.49479	-2.97865	-0.0255627	0.681245	-0.376038	0.419454
mir-11982	1.36221	1.59147	1.03767	0.614484	0.192955	-1.36957	0.923683	-0.610311	0.628606	0.710233	0.407172	0.0537998	0.792111	-0.0902766	0.726654	-0.921806	0.411773	-1.32381	0.0979242	0.511761	0.697907	0.16959	-0.982083	0.184135	0.00338525	0.742015	0.81315	-0.000259131	0.545626	-0.396615	1.19597	0.0979057	0.65919	-0.0897318	0.0462181	-2.82681	-0.316453	1.73937	-0.157421	0.222096	0.711865	-0.344002	-1.92447	-3.06257	-1.03589	-0.0855034	0.627385	-1.01152	-0.570341
mir-11983	0.640059	0.572537	0.359612	0.824284	-0.0914758	0.864693	-1.45296	1.3054	0.472298	-0.0930767	0.296812	0.521411	0.310179	0.737141	0.776967	0.163807	-2.59141	1.19526	-0.220023	0.514473	0.641025	0.497987	0.587041	0.253756	0.820153	0.557018	1.24352	-1.48059	-1.90405	-0.295715	0.74807	-0.533896	0.954083	0.369387	0.549053	0.0188527	0.737054	-0.349746	-1.74084	-0.193848	-0.116923	-0.722699	0.703995	-2.09839	-2.56007	0.165831	0.615474	0.205663	-2.03699
mir-11984	0.482919	0.802332	-0.310678	0.00429711	-0.239458	1.02522	-2.99073	1.78886	0.345293	-3.9363	1.05462	0.322407	0.495611	0.839523	0.734307	0.513505	-0.293111	-1.19659	0.0213892	0.361044	-1.14086	0.336823	1.13945	1.54675	-0.681386	-0.353941	-1.02496	0.232456	0.731162	-0.300466	0.111167	-0.24396	0.124568	0.111464	0.199485	-0.440422	0.804053	-1.07912	-0.928834	0.597496	-0.459248	0.996374	0.0984509	1.06852	-1.06801	0.156617	0.0355718	0.0093926	0.0722397
mir-11985	0.132541	0.54928	0.384203	0.319887	-0.492775	0.272313	1.31129	0.61837	0.975771	1.15695	-0.470893	-0.346454	-0.230264	-0.34676	-0.299632	-0.302902	0.542519	-1.31475	0.738185	0.35701	-0.643181	0.324379	-0.322765	-0.266985	-0.633792	1.54478	1.43877	0.687485	-0.50383	-0.36909	1.10038	0.828887	1.74029	1.63603	1.23186	-0.972084	-0.40813	0.00489673	0.547236	0.222458	0.0888718	-2.13459	-2.71431	-2.63461	-1.09008	-0.597294	0.508131	-0.395439	-0.204047
mir-11986	0.285199	0.859543	0.733316	-0.414048	0.751695	-0.235893	1.44392	0.453087	0.565984	0.991963	-0.751136	-0.829931	0.0731072	-0.058644	-1.2406	0.558421	-0.943143	-0.194365	0.98629	-0.348688	1.73491	0.0409037	-0.502324	0.376408	0.545786	1.82281	1.09544	0.10546	-1.98117	-0.201647	0.795397	-0.186492	1.33319	1.4279	1.0972	-1.55824	-0.435437	-2.13449	-1.10797	-0.381787	0.796667	-1.02524	-0.355512	-2.82212	-0.619205	0.135608	0.512327	0.311991	-0.680033
mir-11986c	-0.938914	0.746368	0.208155	-0.0394236	1.93285	-2.67878	-0.928536	-1.16744	0.0468136	0.371639	0.144964	-0.15196	0.510419	0.0545754	-0.0937781	1.33744	0.753795	0.34846	0.0590038	0.0839164	1.28695	-0.53064	0.679858	1.50894	0.2761	0.6232	-0.750271	0.67469	0.386035	0.319725	0.231361	-0.664969	0.763139	1.01273	0.902535	-1.09114	-3.1165	1.72198	-0.552395	0.537411	-1.1396	-1.77598	-0.655231	-0.452637	-1.22939	-0.314541	0.410181	0.456296	-0.58872
mir-11987	-0.172614	0.285724	0.240278	-0.220291	-0.671364	4.17701	0.875174	0.642435	0.369453	0.0678859	0.201441	-0.570822	-0.502446	-0.542702	-0.434976	0.720237	-0.684233	-0.553385	0.753048	-0.0679125	0.272361	-0.0382397	-0.331549	0.0116339	-0.579547	1.55641	1.01216	0.502753	-1.32871	-0.283455	1.12019	-0.142442	1.1735	1.191	0.811283	-0.691827	-0.713306	0.874256	-0.136632	-0.155014	0.137896	-1.10456	-0.164592	-2.53127	-1.15936	-0.444132	0.383513	-0.208652	-1.11026
mir-11988	0.494511	0.569937	0.479195	0.0852168	0.807249	-0.922555	1.23635	-0.481455	0.789283	0.733877	-0.553742	-0.352553	-0.0994075	-0.162506	-0.217486	-0.155319	0.512536	-1.46636	0.690424	0.0713655	0.339193	0.401663	-0.489173	-0.216425	-0.0201803	1.69425	1.48442	0.515549	-0.708328	-0.701188	1.06138	0.527953	1.37923	1.62144	1.063	-1.76915	-0.310736	1.11228	0.646415	0.194034	0.36931	-0.857519	-1.94034	-3.1487	-2.2396	-0.645102	0.417767	-0.38567	-0.514759
mir-11989	-0.334385	0.502775	0.414237	0.173564	0.120121	0.873795	-3.0012	1.61063	1.1362	-1.21708	0.945836	-0.222733	0.592642	0.62539	0.440896	0.380038	1.52063	-1.27003	-0.138061	0.213869	-0.55528	0.526509	-0.155647	-0.147659	0.745122	-0.617882	-1.67886	-0.202144	0.491494	-1.06635	0.910295	0.197597	-0.835513	0.671232	0.392924	-0.540406	0.660389	0.653179	0.982194	0.622003	-0.679173	0.510295	-1.55353	-0.218696	0.195373	0.152112	0.647093	0.00341766	0.142119
mir-11991	-0.272238	0.183082	-0.405041	1.01549	0.458988	-0.68445	1.04627	0.658267	-0.628101	0.818044	0.532276	0.0921823	-0.577354	0.513775	0.591546	0.174049	0.547665	3.29864	-0.503397	-0.120924	0.00944765	-0.754923	0.488994	-1.34132	0.838925	-0.951332	-0.687099	-0.187009	0.638561	0.189476	-0.268291	0.286106	-2.75248	-0.749432	-0.247643	0.72605	-1.07333	-1.08647	-2.81702	-0.453785	0.0172952	1.95121	-0.228073	0.115343	0.843843	0.504251	-1.05553	0.248429	1.08183
mir-11992	-0.661866	0.741024	0.0576312	-0.117476	0.654251	0.737035	-2.55595	1.3632	-0.342785	-0.0496736	0.661504	0.405021	0.898876	0.0173366	-0.0393236	-3.4767	1.03568	-0.0349283	-0.429514	0.394358	-0.285632	0.777716	-0.219169	1.22203	0.47446	-0.274237	-1.43223	-0.111935	0.509185	0.00141049	1.0374	0.0178784	-0.523775	0.428144	0.247009	-0.464759	0.555682	-0.988475	1.38684	0.703174	-0.0661004	0.507813	0.342093	-3.47299	0.222855	-0.354028	0.382938	0.449309	0.163045
mir-11993	0.753736	0.00275662	0.366592	0.845296	0.476108	1.93194	-0.664042	2.42557	-0.725798	-1.27528	0.578387	0.819546	0.777315	0.110226	1.03915	0.903719	-1.93922	0.495723	-0.880362	-0.631824	-0.680742	-0.134103	-0.47717	0.288634	0.960108	1.42526	-0.605817	0.236739	0.0431839	-0.580308	0.778157	0.365392	-0.868479	0.475945	-0.109665	0.984521	1.78897	0.571657	-0.986496	0.000150465	0.83244	-0.673734	-1.50068	-1.38698	-1.90411	-1.6485	-0.378155	0.170611	-1.31821
mir-11995	0.370584	-0.643771	-0.878762	-0.000745927	0.319516	1.39116	1.53008	1.94267	0.580699	0.447016	0.191056	0.324333	0.671725	-0.927352	0.81272	0.570194	0.469113	-0.21345	-0.113027	0.500184	-1.52786	-0.422389	0.548969	-0.064388	-0.0192236	-0.0348398	1.26515	-0.450178	-0.435844	0.222209	-0.822593	-0.668573	0.740702	-0.376155	0.394648	0.33266	1.23143	-0.128612	-1.86946	-2.92602	-0.169984	-1.52003	-2.44393	0.887132	-0.185369	1.00215	0.550837	0.814569	0.70291
mir-11998	-0.448757	0.607145	1.2659	-1.28241	0.329194	0.0115151	1.09554	0.861754	-0.00320165	-0.0959701	-0.776263	-0.866838	0.25495	-0.10787	-0.526175	0.484017	-0.881312	1.74871	-0.0786079	-0.757388	2.24735	0.179215	0.419891	0.0321744	1.03373	0.89813	0.437893	-0.478406	-0.950809	-0.0713909	1.55726	-0.401158	0.707032	0.254936	0.60071	-1.62033	0.864718	-3.75701	1.61022	-0.162656	0.596518	-1.21658	-1.21536	-0.620191	-0.771317	-0.133111	-0.118076	0.080511	-0.418534
mir-11999	0.379464	0.340395	0.166653	0.377298	1.22515	-1.08428	-5.41398	-0.260981	0.306497	0.944815	0.242003	-0.127896	0.693634	-0.0638652	1.10915	0.224562	-0.608165	-0.0770399	-0.937108	-0.530246	-0.715935	-0.485648	0.217794	-0.244224	0.0216766	0.797477	0.918881	0.0316114	1.12157	0.620294	0.567601	0.308165	0.945543	0.820673	0.126675	-0.642193	-1.32273	-0.59224	-0.080435	0.905709	0.197748	-1.03683	0.434532	0.48255	0.553338	-0.456496	-0.47646	-0.0821992	-0.438319
mir-12000	0.00278105	0.449609	0.44153	-0.443658	0.92944	1.36041	-2.04719	2.00837	0.408205	0.666333	0.298944	-0.19632	0.0594532	0.227975	-0.295616	-0.628722	0.466037	0.561579	-0.0876569	-1.75638	1.19012	-0.26516	0.0023895	-1.1294	-0.561921	0.423931	-1.97076	0.983769	0.641955	-0.345716	-1.24051	-0.554398	-2.31554	0.428605	-0.539791	0.116787	1.17275	-0.425156	0.0660014	0.945419	0.100813	-2.05991	-1.55383	1.64309	0.620596	-0.427704	0.480715	0.333264	1.8688
mir-12002b	1.41188	-1.13677	1.20688	0.177631	0.339634	1.90984	-0.697048	2.40555	-0.759064	-1.31085	0.251538	-0.390411	-0.422699	0.0804741	-0.112467	0.0461742	-1.97758	0.467591	-0.273275	-0.322756	-0.713818	0.431605	-0.0647154	-1.2125	-0.283652	-1.03413	0.579001	-0.162837	-0.373302	0.604618	0.751212	-0.772608	-0.902344	0.169537	0.114208	0.958443	1.76627	0.543844	-1.02086	-1.13938	1.54967	-0.70678	1.40706	-1.42302	0.492831	-1.68565	0.621415	0.706399	-1.35397
mir-12003	0.475068	0.450647	0.137359	0.514527	-2.29294	1.54022	-1.30615	2.08147	0.233503	-1.97634	-0.0517803	0.196398	0.412221	0.275731	-0.667867	0.238281	0.904946	-0.0345223	0.208051	-0.537892	0.282905	0.0641768	0.29175	1.27544	0.597253	-1.6742	0.572648	-0.172338	-0.0451852	0.115093	0.440912	0.218714	0.284652	-0.359957	0.694703	0.501422	2.29095	0.0487359	-1.65971	-1.36717	0.300249	-1.31678	-2.22348	0.241481	-0.32553	0.450986	0.474735	0.861546	-2.02342
mir-12008	0.529209	0.425863	0.214784	0.130903	1.20907	0.912736	-1.54338	1.37977	-1.60181	1.16784	-0.0457279	0.410107	-0.50184	0.375941	-0.0304214	-0.40191	-2.74985	-0.4461	-0.600885	-0.186609	0.610864	0.258491	-0.219417	0.37109	0.528852	-1.86096	0.806026	0.418257	1.12245	-0.316998	-0.96194	0.785537	-0.589643	-0.464812	0.326176	0.0163631	0.777472	-0.374257	-1.84846	1.02972	-2.9015	-1.55255	0.880267	0.654398	0.665407	0.238474	0.217322	0.7946	0.969928
mir-12010	0.185435	0.0625092	-1.36098	-0.615279	-1.35929	2.09026	-0.471256	2.57734	-0.532193	-1.07438	0.124833	0.459888	0.682604	-0.337112	0.10315	0.825573	-1.7295	0.673112	0.511684	-1.06931	-0.487735	-1.14474	-0.286865	0.655589	0.751606	-0.802468	-0.413805	0.0536564	0.606307	-0.388634	-0.681527	0.544511	1.77701	-0.0566902	0.32588	1.15542	1.94919	0.748038	-0.78943	0.540613	0.796547	-0.48082	-1.29678	-1.1846	1.13485	-1.44265	0.0413916	-1.28101	-1.11674
mir-12014	1.18673	1.04867	-0.331124	0.134924	-1.09753	2.14646	-0.262417	2.60451	-0.319722	-0.829597	0.614116	0.161209	0.934773	0.888792	0.277761	-0.935958	-0.677685	0.813758	-1.23114	-1.59283	-0.277914	-0.895768	0.678983	-0.738714	-1.00552	0.786417	-0.208389	0.526818	-1.49926	1.17559	0.664937	0.0248599	-0.452119	0.795405	-0.873091	1.26733	2.0138	0.884219	-0.56163	-1.43915	1.03489	-0.27141	-1.03875	-0.933249	-1.41311	-0.0508283	-0.3131	0.10118	-0.869436
mir-12022	0.541825	0.690647	0.675384	-0.0303061	0.568107	-2.83826	1.36536	-1.89462	0.437029	1.32879	-0.122806	-0.243279	0.106811	0.0918181	-0.182676	0.590346	0.401794	0.671947	0.398559	-0.118164	1.38218	-0.0744542	0.108341	0.159235	0.615051	1.31996	0.956967	-0.347098	-0.653483	-0.154153	0.784331	-0.119303	0.924102	0.726094	0.44198	-2.33155	-3.11157	1.46803	0.458846	-0.736012	0.26808	-0.270463	-1.00987	-1.18017	-0.918629	0.128028	0.308367	-0.013285	-0.477809
mir-12023	0.656385	0.679097	0.498901	0.314475	-0.414328	0.0330754	1.18887	-0.576045	0.904756	0.852755	-0.397103	-0.242771	-0.0516958	-0.284192	0.0504682	-0.398757	0.659798	-1.1839	0.75501	0.179387	-0.249559	0.520601	-0.684054	-0.54677	-0.287087	1.88375	1.64545	0.633401	-0.688824	-0.47827	1.24294	0.362365	1.54772	1.73128	1.23336	-1.79712	-0.414158	0.984367	0.593534	0.35355	0.328538	-1.56488	-2.02334	-1.70268	-1.81479	-0.738563	0.517896	-0.69509	-1.10353
mir-12024	0.854383	0.239874	0.275197	0.18489	0.27688	1.93993	-0.615425	2.42583	-0.676215	-1.21709	0.0466921	-0.16604	1.20867	-0.102791	0.292777	-1.32992	-1.87064	0.526189	-0.828359	0.0742854	-0.631864	-1.28729	0.921551	0.781402	-0.210202	0.832364	-0.558111	0.47859	0.459545	0.281695	-0.82519	0.274016	-0.816662	0.61284	0.638853	1.00734	1.7992	0.600935	-0.932833	-0.670205	-2.02842	-0.624965	0.886219	-1.32705	0.841656	0.0449141	-2.11222	0.206165	-1.25936
mir-12027	1.80331	-1.25498	0.71645	0.280175	-0.941135	2.06042	-0.168429	2.48424	-0.221452	-0.693221	0.13261	-0.28645	0.0661351	-0.762307	-0.927269	1.57802	-1.26326	0.827319	-1.06476	0.433156	0.858244	-0.754447	-1.049	-0.60913	-0.145393	-0.456626	-0.118439	0.465823	0.715257	-0.0965368	-0.351392	1.27753	1.56056	-0.848715	-0.733465	1.24699	1.93767	0.892514	-0.445281	-1.25722	-1.40088	-0.17675	-0.886744	-0.789127	0.188077	0.737948	-1.47397	0.167995	-0.730083
mir-12028	0.825157	0.496366	0.629863	0.117561	0.240062	2.38501	-1.35889	2.01975	0.383726	-2.0273	0.47272	0.0454229	-0.432254	-1.21022	0.326416	-0.17718	-2.75335	-0.0906304	0.273574	-0.274944	0.735941	-0.129818	0.537722	-0.317092	-0.259155	0.24951	-1.29522	-0.0309952	-0.101265	-0.362248	0.63906	0.58277	0.393017	0.548742	0.347168	0.443893	1.3236	1.96787	-1.71151	-0.770187	0.787571	-1.36949	0.500305	-2.14946	-0.739497	-0.20446	-0.0927085	0.326822	-0.264105
mir-12030	1.52319	0.997241	0.971767	0.420529	0.370983	-0.148661	0.544865	0.427853	0.906754	1.00828	0.150285	0.270109	-0.170829	0.514714	0.201708	-1.34952	0.506649	-1.82602	1.04498	0.200802	-0.521296	0.722792	-1.5462	-1.18933	-1.03939	1.30294	1.62906	0.0834949	-1.17994	0.140664	1.37422	-0.228278	0.692113	1.95323	0.979906	-1.25515	-0.315633	-0.770725	0.115725	-0.471575	0.68676	0.157459	-1.39886	-1.34611	-1.20458	-1.43043	1.0882	-1.30682	-0.556968
mir-12034	0.69114	0.978743	0.553244	0.343302	-0.518496	1.08775	1.0558	1.19419	1.10125	1.57883	-0.0457186	-0.208318	-0.244203	-0.324846	-0.214819	-1.48105	0.637319	1.0554	0.500272	-0.130762	-1.67075	-0.321008	-1.7981	-1.5897	-1.4458	1.19013	0.958282	0.0539796	-1.18406	-0.271477	0.721311	0.186032	1.62104	2.23407	1.01279	-0.321189	-0.614928	-0.996171	0.295994	-0.219078	0.304221	0.963294	-1.03868	-1.17544	-0.774832	-1.18331	0.285231	-1.24064	0.0624362
mir-12036	1.39894	0.490678	-0.528433	-0.203892	-0.107144	2.04515	0.702894	2.48945	0.22756	1.155	-0.186103	-0.625409	-1.01857	-1.65888	0.0044243	-0.944694	1.21801	0.00754304	-0.350013	-0.262382	0.869764	0.0885633	-1.95942	-0.407	-0.267231	1.24274	1.53414	0.0271408	-0.00120987	-0.960948	0.26175	-0.359105	1.22813	-0.259601	0.367879	0.44749	1.17154	0.0758882	-1.32654	-1.0864	0.189743	1.01935	-0.0501249	-1.687	-2.15245	-1.17745	-0.121679	-1.03001	0.55751
mir-12044	1.2795	-0.448486	-0.115426	0.391889	0.716081	0.851058	-2.21158	1.43342	-0.331578	-2.93269	0.354575	0.594184	0.118302	0.565777	0.307361	0.315383	-0.294029	-0.843332	-0.0599131	0.0661646	-0.800838	0.693307	0.367044	0.744511	0.265595	0.00938265	0.136798	-0.135015	0.143302	0.405321	0.4663	-0.0674525	0.930533	0.507326	0.63606	-0.266667	0.682391	-0.753747	0.515641	-0.0253244	-2.92864	0.936922	1.26067	-3.06447	0.495028	0.464305	-0.099795	-1.45025	-0.0540552
mir-12052	1.16679	-1.5062	-1.16222	0.184273	1.51834	2.14463	-0.309718	2.61133	-0.368105	-0.887605	0.385618	-0.803519	-1.43741	0.422309	0.783498	-0.995974	-1.51532	0.786774	0.632099	0.0426728	-0.325507	0.973804	0.106614	0.769984	-1.06685	-0.627073	-0.25467	0.264519	0.256999	-0.230552	-0.511191	-0.380857	1.20492	-0.276335	0.214414	1.2489	2.00947	0.858565	-0.61458	0.588533	-1.66686	-0.318881	-1.10071	-0.993214	0.751147	-1.24047	-0.182357	0.479399	-0.928197
mir-12058	0.691554	0.701161	0.182316	0.0705138	0.736097	0.920313	1.53948	1.53039	-0.865882	-0.405552	-0.965075	-0.821255	0.232541	-0.505	-0.992234	0.511497	-2.84117	-0.854713	0.535975	-1.67188	1.14892	0.279435	-0.0536534	-0.53428	-0.080491	1.91788	1.92035	0.0931548	-0.625106	-0.686069	1.36346	-0.0419096	0.527951	0.674962	0.522166	-0.250605	0.74362	-0.760866	-0.640803	0.0595387	0.355752	-2.30005	0.409076	-0.346861	-1.43251	0.381916	-0.0990695	0.358532	-1.59805
mir-12059	1.26569	-1.50932	1.11581	0.323617	0.653691	2.12556	-0.318063	2.59021	-0.376194	-0.893423	-1.12934	-1.58878	0.896395	0.172156	-0.370949	-1.00132	-1.51839	0.773634	0.518157	0.614979	-0.333783	-0.960549	-0.142158	-0.801229	0.308049	1.28636	-0.263255	0.18269	-0.0145934	-0.239243	-0.518655	0.211965	-0.510501	0.0774222	-0.937544	1.23374	1.99098	0.845111	-0.621591	0.408626	-1.66927	-0.327186	-1.10559	-0.99857	-1.48535	0.135185	0.0695107	-0.31147	0.766614
mir-12063	1.05887	0.994773	1.83178	-0.37434	0.354493	-0.37942	0.661452	-0.91437	0.139136	0.129526	-0.445673	-0.230393	0.375499	0.107816	-0.416465	-0.0919935	-0.409018	0.475473	0.209527	-0.48358	2.76086	0.768524	-0.249304	0.565294	0.777888	1.19316	1.10855	-0.551852	-1.12753	-0.0246362	1.56361	-0.752553	0.172148	0.106464	0.408079	-1.89677	-1.93392	-0.330911	0.784934	-0.968219	0.985568	-1.65938	-0.574838	-2.7307	-0.826397	0.171791	1.13883	0.175311	-0.825118
mir-1246	-0.0353274	0.309545	0.579267	-0.121917	0.301964	-0.135628	1.16276	-0.0779247	0.838374	1.02103	-0.790213	-0.669856	-0.415053	-0.328074	-0.812984	0.288041	0.353951	0.135523	0.607338	0.380766	1.00255	0.264092	-0.307209	0.100089	0.0694473	1.79354	1.37986	0.49987	-1.01071	-1.1187	0.930622	-0.590971	1.04222	0.878425	1.0845	-3.77582	-1.44816	1.41002	1.45154	-0.751034	0.544868	-1.43212	-1.16205	-1.53348	-1.46084	-0.304475	0.278033	0.0895838	-0.26849
mir-1248-1	-0.0238473	-0.187538	0.102681	-0.814556	-0.00753667	1.44084	1.62674	1.06222	0.740761	0.933876	-0.739341	-1.09466	-0.504152	-1.34771	-1.78011	0.711537	0.464429	1.47457	-0.1413	-0.176357	0.055527	-0.130088	-1.08812	-1.14547	-0.598944	0.430271	0.558514	-0.241984	-1.01839	-1.40689	0.771074	0.267895	0.968449	0.698879	1.27201	-0.571271	0.340606	0.622466	0.482384	-0.213574	1.25179	1.1648	-3.38834	-0.326966	-0.762064	0.217615	0.548067	0.293674	-1.80711
mir-1248-2	-0.0238473	-0.187538	0.102681	-0.814556	-0.00753667	1.44084	1.62674	1.06222	0.740761	0.933876	-0.739341	-1.09466	-0.504152	-1.34771	-1.78011	0.711537	0.464429	1.47457	-0.1413	-0.176357	0.055527	-0.130088	-1.08812	-1.14547	-0.598944	0.430271	0.558514	-0.241984	-1.01839	-1.40689	0.771074	0.267895	0.968449	0.698879	1.27201	-0.571271	0.340606	0.622466	0.482384	-0.213574	1.25179	1.1648	-3.38834	-0.326966	-0.762064	0.217615	0.548067	0.293674	-1.80711
mir-1249	0.40326	0.664776	0.671386	0.603565	-0.981687	-3.59419	0.25406	-0.85888	0.0829198	0.116854	0.547608	0.639533	0.505616	0.315955	0.855032	0.698913	0.637859	-2.00899	0.548804	0.829142	0.330919	0.83615	0.619918	0.468072	1.08915	-0.262021	0.465559	0.0703146	0.283587	-0.394438	1.11072	0.584891	0.0328497	0.422067	0.367396	-2.21692	-0.927189	-0.891792	0.130227	0.182531	0.832288	-1.23006	-1.0746	-2.10513	-0.691744	0.608124	1.34045	1.06011	-0.890744
mir-125a	0.441921	0.897535	0.32981	0.0941805	-1.01237	-3.09146	0.350437	-0.135417	-0.446212	0.426563	0.267045	0.304001	0.862624	0.0765849	0.663253	0.505582	0.762786	0.11177	1.54472	0.776566	-0.108556	0.105315	0.342212	1.76879	0.182721	1.25765	0.844438	-0.142234	-1.81706	-2.02775	1.07002	0.247328	0.50951	0.287778	0.527152	-0.180584	-0.919259	-0.880944	-2.55382	-0.792883	0.634985	0.231105	0.298259	-1.62664	-1.64717	0.443719	0.749245	0.703256	-0.643338
mir-125b-1	-0.54425	0.0288931	-0.854522	-1.14199	-0.732094	1.60064	0.675494	0.589369	-0.106518	0.256926	-0.605404	-1.04307	0.592545	-1.47334	0.357667	0.012149	-0.316398	0.931046	1.61771	0.0320325	-1.92896	-1.35918	-1.05292	0.752811	-1.27164	2.96892	1.50633	0.610673	0.542528	-1.50443	1.03167	0.667874	1.68375	0.57562	0.121201	0.950478	0.0267978	1.17843	-0.775677	0.481603	-0.660428	-0.170715	-0.506225	-0.342815	-1.37372	-0.974015	0.152117	-0.183353	-0.350596
mir-125b-2	-0.667246	-0.0918765	-0.924602	-1.0792	-0.171375	2.23188	0.424313	0.288249	-0.112631	0.0832246	-0.801931	-1.09342	0.244455	-1.44645	0.0532141	0.162945	0.118144	1.18999	1.75796	0.0940644	-2.24419	-1.22138	-0.708525	0.714051	-1.2107	2.92514	1.76489	0.445185	0.307322	-1.0975	1.10061	0.872852	1.37904	0.742738	0.221992	0.479821	-0.267633	0.744198	-1.01391	0.04419	-0.304913	-0.0773326	-0.496812	-0.419422	-1.39266	-0.521778	0.344317	-0.0164671	-0.239971
mir-126	-0.904972	-0.772772	-0.253554	0.149714	0.15073	4.53805	-1.97864	0.952065	0.799997	0.946929	-0.14241	0.0801032	0.0647092	-0.334519	-0.236613	-0.0134029	-0.607825	-0.878526	0.536451	-0.0695077	-1.2094	-0.270838	-0.231218	-0.289882	-0.284304	0.454316	0.82795	-0.370525	-0.555197	-1.89921	-0.467217	0.530389	0.85318	-0.626099	-0.196591	0.975703	1.49833	0.584074	-2.28451	0.116467	-0.476581	0.699964	0.666599	0.420932	-0.069603	-0.612222	0.154857	0.05265	-0.100519
mir-1260b	0.556567	-1.04241	-1.84456	0.583711	0.241069	1.43658	-0.0519945	0.387712	0.126443	-0.0421894	0.500841	0.229258	0.581028	0.493291	0.500432	0.624731	0.778384	-0.924635	0.290104	0.458869	-2.11337	-0.131368	-0.0731134	0.262143	-0.400882	-1.06858	0.00758152	-0.0498341	0.68163	0.435327	-1.46153	1.45559	1.4361	0.45598	0.298476	-0.80085	-1.81392	-3.26333	0.891963	0.636209	1.27424	0.217256	-1.85801	-0.794813	0.245605	0.36756	0.562072	0.422278	1.3495
mir-127	-0.268567	-0.180306	-0.464065	0.103915	0.393144	1.89786	1.59018	0.972073	-0.308426	0.635084	-0.311782	-0.591218	0.0643151	-0.59596	-0.260916	-0.94073	0.779616	1.64263	0.170561	-0.218951	-0.589731	-0.435674	-0.356046	-0.426094	-1.0121	1.27058	1.43759	0.207144	-1.0549	-0.735453	0.290653	0.797513	1.13177	0.947064	0.794694	0.754452	1.15398	0.361356	-2.27662	-1.78125	-0.320359	0.782829	0.249792	-2.65793	-0.0345438	-0.0866817	0.181444	-0.160893	-2.59246
mir-1271	0.609185	0.167106	0.118903	0.494503	1.17142	3.76134	0.410769	0.925284	0.435505	-0.117194	-0.207967	-0.317532	0.0558845	-2.28929	0.163177	0.269929	0.205667	0.7709	-0.341503	0.0315566	-0.701303	-0.839165	-0.635736	1.33811	-0.236439	0.381904	-1.83242	0.378011	0.193105	2.16341	0.0886292	1.42153	-0.162264	-0.97656	-1.69312	-0.878013	0.128659	-1.39466	0.619418	-0.652433	-0.0455367	0.15399	0.00371424	-0.0677968	-1.6226	-0.00711768	0.014378	0.220324	-0.889417
mir-1277	0.0968284	-0.107148	0.844355	0.556173	1.05229	-0.43693	-3.84734	0.779905	0.927708	-0.648798	-0.78467	0.141176	-0.206373	0.540486	-0.764546	0.0523354	0.581586	0.103124	-0.219406	-0.263481	1.41619	0.1591	-1.15826	-0.467274	-0.392867	-0.678791	-0.0901024	-0.522025	-0.467878	0.173741	-0.0597865	0.280036	0.468304	0.692781	0.03713	-2.77238	-0.789353	1.86381	-0.189129	-1.05607	-1.21098	0.367335	1.3478	2.07646	0.789937	0.675871	-0.0487329	0.0774686	0.330372
mir-128-1	0.340121	-0.307622	-0.336884	0.0818829	-0.0175455	-1.79644	0.0088342	-2.42392	0.0959027	-0.110957	0.202106	0.172573	0.282037	0.227353	0.335747	0.225952	0.908658	0.365441	0.527515	0.401505	-0.544826	0.583628	0.0521119	-0.0106072	0.247693	-0.324825	-0.340723	0.717201	0.824274	1.16173	-0.595952	1.23497	0.0824551	-0.281707	0.112046	-1.17798	-5.17462	0.216178	0.314476	0.55804	0.502537	0.171711	-0.18898	-0.756426	1.16881	0.0776784	0.778868	0.813783	0.347736
mir-128-2	0.269793	-0.405437	-0.426659	0.109562	0.0103295	-1.70727	-0.201299	-2.33858	0.0583858	-0.224052	0.186092	0.198244	0.277038	0.258794	0.322762	0.23121	0.992264	0.186644	0.576155	0.426981	-0.653631	0.652053	0.0129297	-0.0169666	0.22313	-0.375776	-0.403304	0.789163	0.868569	1.20486	-0.672233	1.26563	0.0213968	-0.258936	0.117981	-1.08501	-5.10612	0.279532	0.360757	0.590301	0.500594	0.260488	-0.212454	-0.805051	1.22646	0.0218737	0.8212	0.878664	0.377516
mir-1282	1.01679	-1.03987	0.289716	-0.25572	0.177319	1.70697	-0.643415	2.1539	-0.699328	-0.447474	-1.42374	-0.538368	0.0261791	-0.520327	-0.345856	1.26487	-1.79795	0.406631	-1.58862	-0.094398	-0.658535	0.585739	-0.0732997	0.527427	-0.619122	0.802193	1.90817	0.0779171	-0.752445	0.181747	1.30233	-0.363113	0.670188	0.486331	0.396313	0.849186	1.57753	1.57316	0.814157	-0.042058	-1.94307	-0.652189	0.794656	-1.29796	-1.76617	0.397759	0.118533	-0.288646	-1.2357
mir-1291	-0.231038	-0.0544622	-0.000438311	-1.27025	0.461902	1.01517	0.892792	3.64908	0.156733	0.418891	-1.10787	-1.00198	-1.18414	-0.808956	-1.12	0.767788	0.062727	-1.06252	-0.353101	-0.580715	1.23256	0.395472	-0.687801	0.579129	-0.173197	-0.0321089	-2.17833	-0.047389	-0.81403	0.0754659	0.230056	-0.63891	-0.00757099	0.67408	0.300781	-2.77909	-1.36593	0.951954	1.32008	0.248215	0.914277	-0.0886537	0.288507	0.324516	0.404952	0.139555	0.194519	0.152874	0.754717
mir-1296	-0.176211	1.06365	0.263989	0.750905	2.54033	-2.41848	0.0191286	-1.24948	1.6921	0.849645	-0.2379	-0.568413	-0.527524	-0.83378	-0.0946898	-0.72017	0.381743	-1.2436	-0.676296	-0.360057	-0.902999	-0.600928	-0.355513	-1.28566	-0.0581204	0.990333	1.86841	0.335227	0.805026	0.886815	0.623346	0.837264	0.749728	0.869121	0.138349	-1.79076	0.11432	-2.76849	1.15653	-0.581031	0.148484	0.498513	0.485535	-0.0265449	-0.0288765	-0.091774	0.0671527	-0.65177	0.639558
mir-1306	0.867953	0.0711313	-0.199772	0.269532	0.13456	-1.91758	0.81322	-1.12156	0.202509	0.142827	0.547151	0.256433	0.494707	0.308521	0.626174	0.0549874	0.558876	-2.27836	0.480642	0.355829	0.0722206	0.564816	0.446725	0.530121	0.486372	-0.120577	0.148043	0.572788	0.893218	0.544384	-0.186969	0.753037	0.593	0.259542	0.237716	-3.44535	-0.813477	-0.534091	1.22402	0.869745	0.365457	-3.45012	-1.22088	-1.12701	0.650247	0.240937	0.85891	0.607105	-0.0113501
mir-1307	1.21499	0.791177	-0.492649	0.668958	1.93101	-1.31887	0.69623	0.265361	0.61258	0.958954	0.421053	0.310345	0.0878357	0.292868	0.614009	-0.392281	0.355759	0.691357	-0.152209	-0.203951	-1.73774	-0.0542459	-0.77504	-0.90658	-0.727243	0.413899	0.721266	-0.0714446	0.469753	1.36449	-0.613604	1.23346	1.1461	1.15805	0.552826	-2.24676	-0.621754	-3.1848	0.346615	0.129992	0.491782	1.14572	-1.11469	-0.643701	-0.434629	-0.254516	0.0964569	-1.53067	0.075807
mir-130a	0.135995	0.399325	-0.369462	-0.784991	0.402915	1.39448	-0.40487	-0.561867	0.620052	-0.179405	-0.0661895	-0.349558	0.151261	0.06634	-0.0875228	0.307791	0.647568	-4.44472	1.01396	0.307574	-0.22761	0.136808	0.125832	-0.566916	0.271223	-0.0639111	1.2842	0.386487	0.139743	0.0512282	0.294199	1.9366	0.268007	0.562133	0.528042	-3.46126	-1.8427	-0.187191	0.485852	0.389111	-0.237394	0.0726577	-0.0622588	0.356214	0.254866	-0.0882931	0.748146	-0.115681	0.181057
mir-130b	0.139373	0.0879019	-0.510266	-0.938765	0.870895	-4.36593	0.865246	-1.53916	0.121799	0.13841	0.673415	-0.0408571	0.910186	0.401721	0.690799	0.130361	0.139682	-1.65139	-0.592979	0.227929	-0.92875	0.299079	0.207799	0.188429	0.462279	0.422216	0.435189	0.0439422	1.45679	0.776879	-0.649079	1.80906	0.678435	-0.523102	-0.142336	-1.00759	-2.0145	-0.977032	1.21724	1.08091	-0.00566462	-0.414579	-0.33001	-0.300554	1.22188	0.271548	0.255116	0.468571	-0.0433271
mir-132	0.377078	-0.0938639	-0.0922136	-0.276707	-3.12242	-2.60676	0.649355	-1.48585	0.854556	0.732676	1.33956	0.947509	1.13743	0.947684	1.01705	-0.0315555	0.226245	-0.57318	-0.146227	0.570486	0.277973	0.920217	0.923004	0.816404	1.37601	-0.00268834	-0.00116444	-0.268434	0.078343	-0.567637	-0.0350154	-1.6988	0.179208	-0.28191	0.579968	-2.59295	-0.766242	-1.62208	-0.757011	0.0931081	1.08619	-0.118422	-0.278909	-0.457249	0.610784	0.69416	0.453095	0.696017	0.229127
mir-1343	0.480509	0.644303	0.0903364	0.198139	0.883878	-1.30071	0.561349	-0.636648	0.0750365	0.182074	0.670818	0.336557	0.61227	0.346093	0.83198	-0.208006	0.161752	-4.34618	-0.134594	-0.21257	-0.15166	0.286489	-0.0796696	0.599554	0.326448	0.615068	0.79222	0.516284	1.09822	0.363398	0.214627	0.516815	0.665315	0.287322	0.183387	-3.68862	-0.975333	1.06826	1.00664	0.860266	-0.0473367	-0.25695	-0.865453	-0.671779	-0.0731051	-0.230996	0.350055	-0.710061	-0.427168
mir-136	1.56954	-1.32003	0.266395	0.302821	-1.0031	2.02786	-0.222826	2.45584	0.774843	-0.75276	-1.68761	-0.342003	-1.25694	-0.822522	-0.9891	0.916638	-1.32839	0.782678	0.43826	-0.194893	-0.237305	-0.814585	-1.11202	-0.667844	-0.199563	0.757133	1.39385	-0.967218	-0.107463	0.567334	-0.407581	0.56057	-0.40007	1.37398	0.88191	1.20646	1.90391	0.848512	-0.50239	-1.32229	0.958184	-0.231228	-0.948178	-0.849605	-0.246742	0.692432	0.561263	-0.934317	-0.789983
mir-138-1	0.913885	0.972414	0.0773165	0.679249	1.44969	-1.20088	0.314967	-0.513265	-0.0191276	0.407594	0.351514	0.219914	0.348726	-0.29096	0.769611	0.221935	0.420288	-0.22829	0.0798855	0.973669	-0.714184	-0.122067	-0.18906	-0.46514	0.743082	1.6751	1.59528	-0.659037	-0.347588	0.203338	1.197	0.985115	0.293924	0.747617	0.0307318	-2.52062	0.905765	-3.09573	-1.88827	-0.374975	-0.0948588	0.269421	0.203221	-1.78367	-1.88225	0.75743	0.399523	0.0564718	-0.520199
mir-138-2	0.912693	0.977557	0.0752836	0.680446	1.44741	-1.2042	0.313173	-0.515892	-0.0212574	0.405893	0.362637	0.226635	0.356345	-0.293363	0.780873	0.220047	0.418601	-0.23063	0.0778553	0.96243	-0.717013	-0.1243	-0.191361	-0.451043	0.741719	1.66913	1.57442	-0.661811	-0.310309	0.201432	1.19609	0.983995	0.292109	0.738925	0.0112165	-2.52526	0.904565	-3.10095	-1.89228	-0.377463	-0.0561985	0.267582	0.201315	-1.78758	-1.88625	0.753272	0.418901	0.054418	-0.522833
mir-1388	0.322383	0.978223	-0.90741	0.904238	1.56187	-2.29265	0.712119	-2.03277	-0.0530426	0.750078	0.00258006	-0.152907	0.49437	-0.327267	0.499912	0.156241	-0.326898	0.2077	0.563959	0.331171	-1.37529	-0.403294	0.0670748	0.277251	0.0669563	0.639242	0.767177	-1.21904	-0.923758	-0.684625	-0.279677	1.91128	0.210767	1.31578	0.98878	1.94231	1.31989	-2.0402	-1.70814	-0.963823	0.198413	0.76096	-0.258133	-0.753807	-1.93389	0.863326	0.357108	0.113234	-0.0704327
mir-139	-0.0946548	0.514181	-0.747366	0.606969	-2.38404	2.92847	-1.56788	1.23398	-0.873319	0.0769303	0.428517	0.517423	0.369368	0.233835	0.48252	0.20286	0.574387	0.234435	1.10857	0.167097	-1.58303	0.242137	0.188229	0.752384	-0.28249	1.05893	-1.51508	0.672417	-0.841012	-0.392386	0.705826	0.7245	0.959204	0.54414	0.465705	-0.0728575	0.65667	-0.447269	0.991615	0.194332	0.149283	-1.57667	-1.57603	-2.22349	-0.189531	-0.114572	0.404408	0.346775	-0.310998
mir-140	-0.184834	0.398027	-0.0312038	-0.41672	1.34127	-2.329	0.0503775	-1.99913	0.421377	0.367743	0.562232	0.320473	0.632826	0.721839	0.551877	0.10769	0.522628	-1.69944	0.036472	0.0101269	-0.260746	0.657227	0.435703	0.673399	1.20152	-0.985864	-0.590795	-0.118943	0.487939	1.52412	0.102865	-0.58004	-0.253333	1.32782	0.776259	-2.65777	-2.61372	-2.63015	0.604449	0.420867	0.554913	0.400482	0.22397	0.0522526	0.583588	0.117864	0.795342	0.314956	-0.139437
mir-141	-0.559094	-0.0425765	-0.702347	-0.397652	-1.79259	1.92723	0.659812	0.0724891	0.408839	0.0546902	-0.611218	-0.613185	-0.722401	-0.647647	-0.642329	-0.16791	0.611946	1.27064	1.19692	0.0613092	-1.44681	0.300169	0.0222794	0.929963	-0.655201	2.41313	2.28942	0.85993	-1.46127	-1.63768	-0.142836	-0.879636	0.263891	1.49045	0.957415	0.776066	2.25632	-0.462545	-0.445651	-0.756591	-0.261568	0.00465831	-0.614431	-0.346594	-1.53978	-0.557672	0.264894	0.0171569	-0.0899116
mir-142	-0.571258	-0.333243	-1.01165	-0.61205	1.70939	1.27843	-0.614472	-0.574985	-0.464643	-0.60935	0.194472	-0.237625	0.648441	-0.0444349	0.817858	-0.440277	-1.10269	0.468602	-1.15915	-1.01979	-1.43794	-0.58357	-0.262919	0.411002	-0.431482	-1.23999	-1.24543	0.00148557	1.02799	1.45788	-1.80728	1.09772	-0.219913	0.588501	-0.302132	1.70189	1.38142	-2.01611	0.758142	1.64353	-0.861928	0.492371	0.00895479	1.73302	1.45035	-0.963859	-0.704079	-0.119052	0.804776
mir-143	-0.405564	-0.578659	-1.43937	-0.661807	-1.73773	4.91225	1.38026	0.415593	0.574276	0.179103	-0.17792	-0.219672	-0.328345	-0.378459	-0.352939	0.710749	-0.0254623	-0.202126	0.89615	0.0261939	-0.749165	0.361496	0.0405766	0.349303	-0.434336	1.06217	1.60523	0.287203	-0.860515	-0.968684	-0.121939	0.0118053	0.153885	0.861954	0.424783	-0.387741	0.324129	-2.0647	-0.224026	-1.08364	-0.197961	0.307723	0.0941176	0.00492826	-0.831185	0.0301253	0.37975	-0.206696	-0.139556
mir-1434	-0.347846	0.0623581	0.223378	-0.575718	-0.314522	5.51379	0.630913	0.917046	0.0813737	-0.242015	-0.461889	-0.69245	-0.338149	-0.148212	-0.550985	0.691989	-0.661016	1.97812	-0.0373348	-0.828928	0.996147	-0.436321	-0.577408	-0.190125	0.420117	0.394663	-0.0141614	-0.776365	-1.25085	0.0830226	0.71984	-0.239194	0.178631	0.0858492	0.278649	-0.340424	-1.04088	-0.417039	0.158278	-0.742702	0.245588	-0.183478	0.472171	-1.48134	-0.878318	-0.138783	-0.128426	-0.0745339	-0.0925957
mir-144	0.311427	-0.591294	0.23429	-0.224661	-1.23652	3.46737	-0.550883	1.80289	0.874184	0.673374	-0.461773	-0.203082	-1.45957	0.18322	-0.107392	-1.10387	0.999775	0.332667	-0.422502	-1.64316	-0.563605	0.0459564	0.293851	-0.941926	0.10009	0.31022	-0.506525	-0.0359521	-0.935806	0.985023	-0.713229	1.45379	1.04073	-0.0376891	-0.128539	0.70505	1.31791	1.65158	-0.796539	-0.0448775	-1.64446	-0.558266	-1.18826	1.001	0.761002	-1.30088	-0.785607	0.296035	-1.04925
mir-1468	0.655252	0.143233	-0.189709	0.129093	-0.700175	-3.61966	-0.328491	-0.952094	-0.166442	-0.752569	-0.244274	-0.480128	-0.40882	-0.551721	-0.29665	-0.189327	-0.179209	-1.58082	-0.0959884	0.466121	1.04398	-0.499646	0.00866295	1.82467	-0.226628	1.22673	0.557758	-0.254351	-0.476405	-2.17623	1.94212	0.820625	0.55142	-1.34657	-0.346409	-0.395436	0.38128	2.04954	-0.213087	0.993692	-0.418165	-0.452701	0.202665	1.01223	1.36556	0.146479	-0.191991	0.0561592	0.782322
mir-146a	0.990155	1.03059	1.19049	0.642044	-2.28824	-0.54956	-0.307751	-0.381954	-1.42104	-0.960307	1.41463	0.409856	1.06759	1.02846	0.794772	0.916408	-0.379396	0.951553	-0.263294	-0.00749902	0.97385	0.277385	0.196117	2.58573	0.544529	-0.879054	-0.531278	-0.031246	-0.0445792	-0.363522	0.0847647	-2.39048	0.189102	-0.674223	0.653339	-2.23858	-0.601758	-0.338451	-1.13931	-1.60424	0.197496	1.35386	0.85012	-0.546626	-0.0383501	0.515264	-0.255226	0.41118	-0.895907
mir-146b	0.897042	0.868997	1.31833	0.16522	-2.16705	-0.891883	-0.215948	-0.572992	-1.47781	-1.4719	1.56614	0.320117	1.00892	1.14225	0.593119	0.968036	-0.492759	0.805132	-0.100743	0.139596	0.89992	0.446504	0.199407	2.68414	0.252346	-1.03648	-0.578371	0.281035	0.122697	-0.294419	-0.0509121	-2.70922	0.232199	-0.761897	0.854553	-2.01081	-0.53087	0.277219	-0.591069	-1.24597	0.291388	1.25702	0.610407	-0.532534	-0.473623	0.535015	-0.059992	0.380237	-0.661214
mir-147	0.364321	0.639877	0.686967	0.521338	0.978265	-4.707	-0.223073	-2.38032	0.297428	0.157396	0.472814	0.3421	-0.0737119	0.447005	-0.301423	0.742598	0.389565	0.0685975	0.18882	0.290411	0.117143	0.234053	0.329396	0.0100915	0.295407	-1.22195	-0.549173	0.0709537	-0.162872	0.962588	-0.352172	-0.573248	-0.1011	0.459378	-0.176861	-2.85012	-0.877846	-0.648044	0.283969	-0.299024	0.460694	0.770555	0.838903	0.366224	0.973706	0.559892	0.5276	0.565513	0.471451
mir-148a	-0.673715	-0.466691	-0.920891	-0.435061	-1.32393	-0.386774	-0.443365	1.65407	0.106797	-0.159524	-0.35465	-0.0145203	0.203144	-0.747302	0.312774	0.0599292	-0.270887	0.0917117	-0.461039	-0.4038	-0.00503665	0.0494981	0.27987	1.39247	0.377689	2.47267	1.38855	-0.129795	0.0655253	-1.19056	0.953971	-1.46275	-1.5962	-0.00732224	-0.464413	2.3109	2.80267	-0.671459	-1.75941	-1.16948	-0.583256	1.5868	1.3434	-0.231214	0.181035	-0.282356	-0.213054	-0.303671	-0.738998
mir-148b	0.109573	0.48919	0.23648	-0.0892667	0.0502168	-4.8006	0.583432	-2.39799	0.460184	0.410769	1.01351	0.535238	0.973682	0.344499	0.642311	0.335073	-0.270518	-0.879883	-0.703704	0.227761	0.427968	-0.259031	0.353792	0.93025	0.316414	-0.540398	-1.04862	0.176709	1.01162	-0.301241	1.10079	0.645585	0.231931	-0.337142	0.488158	-1.28542	-2.24121	0.751954	0.612992	0.226986	-0.00868102	0.0964774	0.256711	-0.257199	0.247036	0.131398	-0.230589	0.174952	0.069367
mir-148c	0.303912	0.227714	0.117707	0.777688	-0.836473	-0.876224	0.511915	-0.070469	-0.589271	0.492954	-0.313239	-0.0353482	0.125254	0.00593654	-0.0720765	0.210759	0.303741	3.01271	0.522052	0.462599	-0.918103	-0.708052	0.16316	-0.0540693	0.373873	1.5243	1.91493	-0.848022	-1.08741	-0.410356	0.606475	0.283247	0.509589	0.317135	0.231641	0.731445	0.241383	-1.11747	-3.66085	-1.2862	0.944569	1.07248	0.344462	-1.55914	-1.4148	0.710094	0.385994	0.151132	-0.905432
mir-148d	-0.655044	-0.33914	-0.787903	0.348554	-1.20326	-0.479829	-0.211111	1.48196	0.141597	-0.154208	-0.245681	0.0498079	0.494262	-0.610828	0.552324	-0.449551	-0.387699	0.254643	-0.840661	-0.435828	0.391542	-0.2474	-0.296338	1.68214	0.731252	2.6164	1.30906	-0.0290861	0.32269	-1.6308	0.645855	-1.32255	-1.26133	-0.00879647	-0.846861	2.04475	2.59163	-0.532698	-1.70407	-0.679564	-0.84914	1.44965	1.27966	-0.784832	0.437475	-0.830446	-0.43154	-0.0340248	-1.0266
mir-149	1.31389	1.28102	0.213198	1.22468	-0.676805	-1.46311	0.45593	1.58587	-0.148566	0.640403	0.389304	0.510925	0.898611	0.0670099	1.36192	0.0838352	-0.952187	-2.26982	-0.106956	0.230466	-0.62374	-0.267544	0.62415	0.41265	0.285214	1.84162	1.28923	0.0185015	0.074623	-0.404833	0.901499	0.254931	0.690704	0.772398	0.209131	-2.20886	-0.806482	-2.42013	-1.72573	-0.813466	0.178218	0.248192	0.155521	-1.45784	-1.24214	0.690071	0.211564	0.165595	-0.918254
mir-150	-0.250023	-0.0875866	-0.610714	0.199631	2.06346	0.401011	0.538266	-1.09195	-0.319235	-0.055995	-0.246491	-0.0646753	1.13548	-0.248466	0.693254	-0.160868	-0.0753033	0.147136	0.231366	0.417088	-0.669419	-0.240341	0.509357	0.462555	0.955705	1.67292	-0.00908446	-0.207089	-1.44644	-0.923242	-0.804556	3.32744	0.406073	-0.379317	-0.916219	1.84331	1.90269	0.574651	-2.11928	0.561679	-0.706198	-0.461999	-1.30495	-1.81695	-0.973929	-0.546292	-0.0361785	-0.289274	-0.26349
mir-151	0.58963	0.460903	-1.12577	0.415409	0.368843	0.598897	0.291848	-0.270659	-0.251203	-0.149611	0.590777	0.36931	0.858638	-0.233484	0.996157	0.546743	0.107563	-0.334657	0.627577	0.343518	-2.2594	0.0518881	0.594885	1.95301	-0.0474615	1.2522	0.914589	-0.169458	-0.558529	0.0262189	-0.359154	2.35958	0.0573364	-0.46365	-0.469955	0.242501	0.692547	-3.67891	-2.20615	-1.22973	-0.269737	0.563702	0.220351	-0.854219	-0.201901	0.466493	0.448922	0.420904	-1.1725
mir-152	0.303912	0.227714	0.117707	0.777688	-0.836473	-0.876224	0.511915	-0.070469	-0.589271	0.492954	-0.313239	-0.0353482	0.125254	0.00593654	-0.0720765	0.210759	0.303741	3.01271	0.522052	0.462599	-0.918103	-0.708052	0.16316	-0.0540693	0.373873	1.5243	1.91493	-0.848022	-1.08741	-0.410356	0.606475	0.283247	0.509589	0.317135	0.231641	0.731445	0.241383	-1.11747	-3.66085	-1.2862	0.944569	1.07248	0.344462	-1.55914	-1.4148	0.710094	0.385994	0.151132	-0.905432
mir-155	0.0139905	0.278829	0.761046	0.255236	-1.55878	-2.55488	0.139021	-0.870656	-0.308655	-0.268756	0.825834	0.809519	0.620877	0.932552	0.35445	0.918198	0.348095	-1.05665	0.674735	1.19234	1.71753	1.10326	0.895579	1.06831	1.52695	-0.167476	-0.215315	0.160182	-0.165466	-0.753836	0.750111	0.114094	-0.597422	-0.961955	-0.326643	-2.35127	-3.13021	-0.632758	-0.298525	-0.645284	0.376451	-0.52776	-0.0402339	-1.18863	0.468812	0.707098	0.938696	0.878769	-0.36461
mir-15a	-0.0787829	-0.840095	-0.845592	0.670561	-0.224507	-0.418207	-1.71743	-1.82406	-0.168002	-0.24489	0.714023	1.02989	0.317549	1.90552	0.490011	0.666833	0.138635	0.394184	-0.0999648	-0.236303	-2.1611	0.411138	0.640936	0.0296826	0.756882	-1.73318	-0.562463	0.225089	0.405268	1.42291	-2.24203	0.0867908	-1.07816	0.420139	0.162808	1.32945	-0.118921	-2.74599	-0.453335	1.16074	-0.514798	0.498191	-0.159952	1.03648	1.12631	-0.00179711	-0.236969	0.431585	1.00408
mir-15b	-0.0613845	0.0829762	-0.210059	-0.231959	-0.283208	-2.29651	0.657135	-2.53957	-0.1394	-0.44719	1.29727	0.250689	1.22395	0.51179	1.10144	-0.525854	-0.989673	0.588468	-0.962223	-0.513081	-0.235518	-0.388379	0.0446825	1.07034	0.256421	-0.806345	-1.73735	0.944965	1.58248	0.285867	-0.74578	0.934676	0.320056	-0.734984	-0.133084	1.0215	-2.728	1.15816	1.37496	1.69667	-0.961159	0.284194	-0.393639	0.396095	0.862182	-0.668587	-0.461754	0.09894	0.198033
mir-16a	-1.83722	-1.34092	1.28867	0.0838855	0.303719	-0.047296	-1.96791	-0.253553	0.31506	-0.0135103	-0.459513	0.869148	-1.06545	1.21332	-1.28966	0.270441	0.127791	-0.104109	0.16111	0.472525	-0.30922	0.847659	0.637907	1.12429	0.439427	-2.36665	-0.356145	-0.685553	-0.910516	0.69171	0.360204	-0.00802545	-2.05084	0.646232	0.419944	2.54269	-0.123065	-1.94909	-0.881463	-0.695358	-0.0341617	0.0911368	0.36169	0.706852	1.46837	0.311288	0.288693	0.601468	0.707977
mir-16b	-1.81232	-1.32346	1.25088	0.0585537	0.281383	0.00022332	-1.97736	-0.204007	0.301871	-0.0310175	-0.480941	0.87131	-1.04071	1.18469	-1.28128	0.245234	0.107527	-0.124876	0.211857	0.508225	-0.359629	0.89097	0.63021	1.12428	0.397138	-2.37193	-0.433862	-0.654673	-0.868736	0.763541	0.30023	0.0516815	-2.06209	0.621347	0.467578	2.56704	-0.176265	-1.98455	-0.872237	-0.659659	-0.0178018	0.112122	0.322401	0.690166	1.44843	0.276327	0.329493	0.57002	0.745944
mir-17	-0.409457	0.151787	0.861466	0.0116803	0.16326	-1.08	0.34956	-1.6244	0.502821	0.27397	0.823396	0.544604	0.569346	0.670482	0.352672	-0.149061	-0.102194	-3.09029	-0.192399	0.226449	1.07027	0.363385	0.2947	0.298755	1.65001	-0.705949	-0.233193	0.277577	0.473323	0.499632	0.758923	1.22949	0.209055	0.746593	0.284491	-2.42238	-3.84693	-1.03021	0.828731	0.00522472	0.235328	-0.367319	-0.29563	-0.642167	0.29788	0.292245	0.41801	0.617044	-0.495559
mir-1777b	0.647106	1.32237	-0.175003	0.385916	-1.38727	2.11301	-0.486178	2.60725	-0.548011	-1.09817	0.0431858	-0.029084	0.128288	0.035249	0.993967	-1.21293	1.20281	0.675019	0.27727	0.29926	-0.502899	0.298213	-1.51306	-0.171433	-1.28799	1.22039	-0.427882	-0.131852	-0.352953	-0.402341	0.514441	-1.39019	-0.690868	1.20652	0.663609	1.16442	1.96987	0.751047	-0.809031	0.730135	0.616509	-0.495882	-1.32385	-1.21001	-1.72778	-0.257873	0.287806	-0.479166	-1.14115
mir-1814c	0.637699	0.289083	-0.563947	0.208291	-0.286931	1.91665	-0.901314	2.45249	-0.0699285	0.396133	1.1866	0.815955	0.711414	1.25533	0.100224	0.525348	-2.28553	0.357624	1.21227	0.618166	-0.919442	1.35376	0.0829353	-0.142333	0.719136	0.32564	-0.83811	-0.167608	-1.03203	-0.810419	-1.13264	-0.08457	-1.12323	-0.445243	-0.0243713	0.888219	1.76146	0.440051	-1.25134	0.0390551	-0.244929	-0.911834	-0.911066	-1.68607	-1.349	-1.07153	1.08118	0.524809	-1.61142
mir-181a-1	-0.236211	-0.102151	-0.419283	-0.861997	0.836656	-2.26311	0.0926454	-2.35797	0.253336	-0.0335478	0.963376	0.461343	0.58946	0.767995	0.509911	0.290421	-0.385895	0.01531	-0.498972	-0.0250323	-1.21547	0.149011	0.8449	1.09482	0.342636	-0.658223	-0.159648	-0.345849	0.260581	0.0474886	-0.00638836	4.55809	0.231507	0.00826104	0.578211	-1.40019	-1.37978	-1.80297	0.334676	0.350327	-0.11181	0.522507	0.0951682	0.539371	-0.56499	-0.0288544	0.000495198	-0.0115264	0.322352
mir-181a-2	-0.230856	-0.10463	-0.425449	-0.856525	0.824952	-2.24752	0.116574	-2.42304	0.257222	-0.0273657	0.962807	0.461855	0.588204	0.763019	0.509823	0.29179	-0.378886	0.0139802	-0.491973	-0.0157008	-1.22111	0.153719	0.847782	1.11032	0.328426	-0.643176	-0.157645	-0.344601	0.268999	0.0381522	-0.00970401	4.51982	0.254066	0.0058435	0.580995	-1.40048	-1.4175	-1.80623	0.344627	0.359128	-0.103378	0.516543	0.0835722	0.533464	-0.548897	-0.0227809	0.00832602	-0.00747733	0.334957
mir-181b-1	0.0796628	0.190616	0.0656608	-0.54438	-0.0303525	-1.70713	0.443473	-4.84741	0.358203	-0.0023854	0.399594	0.294181	0.521019	0.791858	0.28626	0.391958	-0.0916298	-1.36397	-0.378645	0.346923	0.0256214	0.0576565	0.48694	0.498859	0.780705	0.383036	1.14628	-0.0881165	0.776733	0.494292	0.640227	2.8305	0.126872	-0.356837	0.493254	-0.473103	-2.12864	-0.75423	-0.37848	-0.0499552	0.176155	-0.129182	-0.29453	-0.427851	0.36794	0.383792	0.146802	0.184505	0.0959458
mir-181b-2	0.0797536	0.189843	0.0653244	-0.545324	-0.031388	-1.70706	0.443567	-4.84737	0.358297	-0.00197007	0.399625	0.29375	0.521228	0.791375	0.288107	0.392051	-0.0946486	-1.36389	-0.378335	0.34738	0.0257117	0.0580339	0.487034	0.498954	0.779792	0.383129	1.14638	-0.0883539	0.776747	0.496282	0.640323	2.83066	0.125396	-0.356135	0.492403	-0.473017	-2.12857	-0.754147	-0.378393	-0.0495867	0.177537	-0.121387	-0.298377	-0.427415	0.368033	0.38275	0.145903	0.184596	0.0939918
mir-181c	-0.809134	-0.37833	-0.956907	-0.447411	1.45155	2.54239	-0.110107	0.452047	-0.15761	-1.31144	-0.286038	-0.468701	-0.3501	-0.0384203	-0.320893	-0.781405	-0.015604	1.16129	0.659714	0.0765288	-2.09109	-0.568149	-0.489661	-0.334573	-0.422359	-0.372386	-0.230223	-0.297082	-0.285951	0.935301	-0.676849	4.32361	-0.464348	0.727619	0.372525	1.73997	0.592213	-1.38455	0.548811	0.104464	-0.50752	0.14723	-0.862284	0.04747	-0.051263	-0.526972	-0.135165	-0.0320904	0.4203
mir-181d	-0.163095	-0.0568595	-0.0163366	-0.427283	1.12946	-0.90302	-2.60924	0.163777	-0.378288	-0.137543	-0.463571	-0.0961933	-0.362246	-0.147121	-0.670027	-0.968016	0.0226923	-2.21821	0.931517	0.853839	-0.213069	-0.474436	0.186507	1.05966	0.255345	0.275208	0.195072	0.265533	0.281646	0.781607	0.634047	3.35405	-1.47277	0.342591	0.0507779	2.15439	1.95615	0.0612587	0.0608322	0.17279	0.298129	-0.841531	-1.24917	-0.661439	0.430176	-0.0392057	0.753229	0.314818	-1.3445
mir-182	-0.563409	0.232117	0.207197	-0.50494	-1.53999	0.176981	0.217097	-1.51131	0.403053	0.126967	-1.00344	-0.768526	-0.915323	-0.609836	-0.898184	0.495416	1.45124	1.70132	2.3249	1.30996	-0.205764	0.355846	0.0160816	0.788112	-0.317491	1.52623	1.04731	0.178299	-2.10007	-0.11542	1.12559	-1.6834	-0.0227372	0.78501	0.847594	-0.879537	-0.0674415	-0.165365	-1.41531	-1.57131	0.798733	0.225946	-0.0131118	-0.608809	-1.82919	0.622143	1.41114	1.0236	0.195688
mir-183	0.41681	0.532541	0.389583	-0.298995	-1.25586	-0.173638	-2.37238	0.244459	0.238905	-0.11839	-0.692596	-0.322841	-0.172811	-0.558292	-0.301398	0.0729301	1.13484	1.27351	1.37977	0.737214	0.257125	0.373585	-0.0229462	0.825927	-0.105843	1.23724	0.541043	0.631516	-0.992509	-1.60046	0.946867	-0.868519	0.525023	0.365359	0.180981	0.553968	1.75917	-1.32577	-2.6455	-0.335701	-0.104532	0.551464	0.137115	-0.106406	-3.4227	0.226605	0.850313	0.548182	0.346837
mir-1839	-0.0683525	-0.497768	-0.414233	-0.438248	-1.25721	-4.46279	0.816415	-0.752551	0.464242	0.452929	0.51567	0.537346	0.554503	1.07841	0.543142	0.586926	-0.140232	-2.94441	0.269281	0.382023	0.767559	0.697478	1.08656	0.232274	1.16987	0.73188	0.861956	-0.154172	-0.280969	-0.587021	0.507815	1.28695	0.228334	0.250636	0.824904	-1.2496	-0.571521	-1.6926	0.00764401	0.218381	-0.013881	-0.481478	0.0350336	-0.187923	0.477508	0.307485	0.206075	0.223638	-0.22858
mir-184	0.662303	0.45689	0.708205	-0.168472	-0.0552415	0.32709	-1.43262	0.661704	-0.65259	-1.84696	-0.386855	-0.746488	-1.41926	-0.181915	-0.909678	0.836641	1.00348	-0.646464	1.57388	1.22506	-1.44394	-0.251503	-1.13412	-0.470715	-0.665618	0.487061	0.392415	0.0559821	-2.33615	-1.37586	1.38281	-0.291017	1.22973	1.74303	1.7424	-0.315127	0.230179	-0.594991	-1.6512	-1.0677	0.416034	0.204598	0.527451	-0.321464	-0.402338	1.17439	1.07883	1.30031	0.665423
mir-1842	1.08012	0.604259	-0.234344	0.294759	0.678955	-2.25871	0.129739	-1.41158	0.523921	0.434475	0.64735	0.680905	0.611513	0.645892	0.843272	0.0517094	-0.143998	-0.202961	0.0958738	0.281569	-1.06101	0.571535	0.571882	0.457953	-0.010224	0.47874	1.19843	0.3618	0.739496	1.30221	-0.0320388	-0.175433	0.747672	0.30625	0.349468	-3.88459	-2.50406	-2.07734	-0.410701	0.19987	0.614988	0.283305	-1.09105	0.0567186	-0.0091203	0.625836	0.435256	-0.116237	0.0533546
mir-185	1.11771	0.677707	-0.252633	0.765515	0.656183	-2.30863	0.870141	-1.62593	0.636357	0.512722	1.01142	0.6794	0.909906	0.748068	1.1469	0.0501847	0.488196	-1.79656	0.065959	0.180079	-0.680753	0.136102	0.463567	0.722226	0.185573	0.134584	0.56298	-0.1431	0.639424	0.92445	0.214737	0.617702	0.453422	0.38464	0.556196	-3.61894	-2.50636	-1.23797	0.304402	0.326904	0.0347546	-0.232831	-0.4317	-1.29339	-0.153811	0.353003	0.441508	-0.00473211	-0.413198
mir-186	-0.096942	0.637585	0.909634	-0.836915	0.211844	-1.30814	-0.413323	1.88158	-0.77679	-0.76946	-0.0347819	-0.562197	-0.136018	-0.91805	0.0876446	-0.452359	-1.09563	1.09827	-1.28112	-0.97508	2.79523	-0.92989	-0.480116	0.20817	1.04069	-0.179925	-0.217278	-0.367228	-0.0822637	0.231705	1.01269	-0.86926	-0.570213	-0.67054	-0.797514	-1.09414	0.960269	2.96656	-0.0409478	0.622778	-1.06297	0.970633	0.935632	0.298507	0.641723	-1.12581	-1.01425	-0.508473	0.420744
mir-188	0.243858	0.283565	-0.252941	0.483958	0.916268	0.937788	-0.0336644	-0.575211	0.0781129	1.07508	0.265881	0.362872	0.407982	0.0398536	0.650581	-0.0899655	-0.00940187	0.588923	-0.0096568	0.360551	0.0738102	-0.0285847	0.607804	-0.14108	0.455472	-0.530761	-0.336482	-0.789048	0.0174389	0.804035	0.530639	0.903925	0.0153532	0.375709	-0.0074958	-3.60825	1.56889	-4.47722	-0.828419	0.122677	-0.0627417	-0.803048	0.592413	0.123293	-0.199789	0.609219	0.608241	-0.161987	0.380448
mir-18a	-0.121805	-0.136669	0.0805029	0.0264187	0.763034	-2.85798	-0.115271	-0.488809	-0.151747	-0.570735	0.209321	0.0774082	0.340728	0.284683	0.363365	0.278807	0.745463	-0.896793	-0.207222	0.116642	0.573861	0.0803636	-0.0772961	-0.788952	0.503456	-0.180016	-0.393508	0.115268	0.702551	0.569519	0.490527	0.979896	0.520142	0.593631	0.198996	0.343311	-5.47567	-0.851439	0.802678	-0.173436	0.258513	0.600547	0.592069	0.0716343	0.829316	-0.130467	0.33448	0.383314	0.591696
mir-18b	-0.0713986	-0.440509	-0.600154	0.181246	1.39113	-2.03781	-0.0879756	0.846668	-0.151355	0.299702	0.196332	0.202587	-0.0617743	0.318259	0.512758	0.415602	0.524814	-0.408807	-0.988645	-0.446542	-0.0490112	-1.12355	-0.126967	-0.538617	0.369465	-0.897468	-0.427953	0.406877	0.396279	0.348856	0.0206122	1.64558	0.19953	0.718594	-0.102257	-0.110093	-5.22486	0.0820512	1.11745	-0.485292	-0.0256312	0.582856	0.365848	0.555601	0.95554	0.00815498	-0.642673	0.720237	0.898567
mir-191	-0.0144421	0.815325	0.0930138	-1.15671	0.222876	-1.75818	0.439947	-0.389601	-0.728252	-0.612691	1.11008	-0.0862485	0.766247	-0.674028	0.457658	-0.212864	-0.57467	-0.56898	-1.01637	-0.0827906	-0.480532	-0.0377992	0.599318	4.59039	-0.0694367	-0.859108	-1.81653	0.250276	0.283731	-0.285072	0.45697	0.178708	-0.344616	-1.91188	-0.981631	1.39926	-0.786134	-0.553177	0.910218	0.913569	-0.589643	0.278258	0.197901	1.39449	0.330532	0.0382946	0.212242	-0.150864	0.361435
mir-191b	-0.0195137	0.818311	0.0989227	-1.15646	0.213116	-1.74514	0.438252	-0.381563	-0.733851	-0.618443	1.11117	-0.0845062	0.768557	-0.673257	0.456242	-0.212286	-0.58036	-0.569509	-1.01618	-0.0811336	-0.474266	-0.0361849	0.60102	4.59196	-0.0655475	-0.858367	-1.82291	0.24901	0.275405	-0.283005	0.462991	0.164585	-0.348518	-1.91212	-0.982848	1.40561	-0.778873	-0.546978	0.905764	0.911836	-0.592838	0.27679	0.201229	1.39681	0.327205	0.0391993	0.211762	-0.1509	0.355229
mir-192	-0.163362	-0.420041	-1.5506	-0.308028	0.927986	0.761341	-0.345695	0.116413	-0.450502	-0.68006	0.882677	0.505776	0.619911	0.088813	0.793697	0.0966667	-0.432322	0.764901	-0.273212	-0.217702	-2.59971	0.00983474	1.0552	2.35638	-0.892264	-1.49313	-1.42983	0.4001	0.855378	-0.232168	-2.04969	0.154808	-0.691225	-0.582838	-0.22532	1.84768	0.528007	-2.64749	-0.14269	0.599403	-0.411775	0.618001	-0.158794	1.53701	1.05676	0.0173655	-0.0354026	0.217456	0.987435
mir-193a	0.618516	1.11893	-0.208682	0.473871	-0.0661579	0.62018	0.0542346	-0.106265	0.0302854	0.500878	0.542906	0.167545	1.13609	-0.216658	1.76105	-0.0433089	-0.297891	0.38435	-0.384962	-0.33494	-0.336186	-0.286099	0.13855	-1.05607	1.09761	1.43657	0.563994	-0.372837	0.50597	0.220171	-0.280458	0.693197	1.0074	0.749933	-0.397083	-2.99258	-0.727106	-4.7145	-0.463534	0.499049	-0.261222	0.384728	0.366192	-0.0571791	-0.546906	0.274849	-0.0442487	-0.426828	-0.0641954
mir-193a-2	0.602396	1.10717	-0.234573	0.424257	-0.0066438	0.695799	0.128355	-0.0217689	0.047896	0.54212	0.52187	0.138367	1.12863	-0.240487	1.76942	-0.0417494	-0.368214	0.462851	-0.485547	-0.449205	-0.430679	-0.353371	0.139726	-1.56834	1.13322	1.45312	0.565354	-0.37054	0.528232	0.247379	-0.379121	0.723768	1.04302	0.750684	-0.491183	-2.87282	-0.635024	-4.5737	-0.383674	0.514845	-0.234692	0.448034	0.423179	-0.0207825	-0.472939	0.28339	-0.148532	-0.444148	-0.00613788
mir-193b	0.183246	0.394331	-0.155742	-0.379986	1.27896	0.869341	-1.61139	1.34106	0.176136	0.715157	-0.117676	-0.263959	-0.113759	-1.11373	-0.506426	-0.0477393	0.585988	1.61663	1.67681	0.570904	-1.62735	-0.862749	-0.0742888	-0.0622277	-0.975771	1.28291	1.51301	-0.0771504	-1.30331	-0.740469	0.85842	0.485273	0.866698	1.38182	0.828479	-0.0360167	0.732721	-0.430551	-1.91953	-1.09695	0.42019	-1.62065	-0.0381655	-2.30224	-2.0055	0.383327	0.774623	0.344863	0.36303
mir-194-1	-0.138783	0.0939906	0.510549	0.482264	1.15758	-3.12477	-0.621432	-2.95581	0.84832	0.608495	0.715612	0.640395	0.577358	0.826922	0.388981	0.171718	-0.664332	-1.60709	0.285974	0.250806	-1.12648	0.6165	-0.119141	0.238574	0.324247	-0.818415	-0.0300739	0.969287	1.04354	1.18031	-0.550466	1.43336	-0.624215	0.800219	0.415074	-0.0274147	-2.32057	-1.85226	0.606188	0.305907	0.297521	-0.195332	-1.08524	-0.0208144	0.710077	-0.183325	-0.2345	0.382045	0.525406
mir-194-2	-0.138522	0.0817054	0.519637	0.48565	1.14721	-3.13337	-0.520364	-2.96474	0.831791	0.601291	0.71553	0.642593	0.572128	0.824992	0.393497	0.194308	-0.677842	-1.61872	0.287535	0.25801	-1.11577	0.632371	-0.114671	0.244231	0.322619	-0.773582	-0.0448495	0.97233	1.03803	1.16667	-0.530998	1.41912	-0.622925	0.806916	0.410181	-0.0421957	-2.33078	-1.8634	0.597938	0.294638	0.296162	-0.209778	-1.14486	0.0226436	0.695301	-0.163953	-0.242938	0.381096	0.511252
mir-1949	-1.53808	-0.521104	0.110152	-0.605076	-0.495249	0.643763	-2.60932	1.26234	0.948028	0.259465	-0.877076	-0.451562	-0.469267	-0.297205	-0.605432	0.264221	0.168154	-1.15599	0.727173	0.305239	0.481192	0.873395	-0.300853	-0.988801	0.816029	1.77881	1.53957	0.573238	-0.978733	-0.667351	1.06448	-0.331864	0.00868125	1.18308	0.922901	-0.543467	0.464608	2.29559	1.52955	-0.287116	1.04041	-1.58432	0.159123	-2.4781	-0.346431	-0.131125	0.143593	-0.395829	-0.649371
mir-194b	-0.138783	0.0939906	0.510549	0.482264	1.15758	-3.12477	-0.621432	-2.95581	0.84832	0.608495	0.715612	0.640395	0.577358	0.826922	0.388981	0.171718	-0.664332	-1.60709	0.285974	0.250806	-1.12648	0.6165	-0.119141	0.238574	0.324247	-0.818415	-0.0300739	0.969287	1.04354	1.18031	-0.550466	1.43336	-0.624215	0.800219	0.415074	-0.0274147	-2.32057	-1.85226	0.606188	0.305907	0.297521	-0.195332	-1.08524	-0.0208144	0.710077	-0.183325	-0.2345	0.382045	0.525406
mir-194b-2	-0.153671	0.0971386	0.513539	0.486798	1.16021	-3.11929	-0.614203	-2.95021	0.856579	0.605901	0.709903	0.635972	0.577098	0.821958	0.387444	0.179503	-0.657132	-1.60055	0.288142	0.230976	-1.1196	0.621371	-0.114303	0.237004	0.302557	-0.852416	-0.0224302	0.965412	1.04102	1.18881	-0.538403	1.43507	-0.616988	0.807149	0.403106	-0.0197692	-2.31453	-1.84589	0.616885	0.30791	0.302697	-0.187804	-1.12541	-0.0131643	0.718239	-0.199669	-0.235946	0.366295	0.535174
mir-195	-0.811196	-1.43937	0.623309	0.174618	0.395701	0.780146	-1.60825	1.44687	-0.829518	0.176082	-0.312054	0.363507	-1.14669	0.0674013	-1.47995	-0.28019	0.601387	0.820332	0.431144	-0.702591	-2.74868	-1.41227	-0.110632	0.540628	0.0656297	0.314679	1.46643	-0.532184	-0.74776	0.577421	0.261345	0.789909	-0.766511	0.243578	0.30263	1.13816	0.587048	-1.05712	-0.165601	-0.881143	0.214918	-1.10157	1.69915	-1.26264	1.89987	0.0217803	-0.44252	1.66741	0.30795
mir-196b	-0.376743	0.287607	0.466284	-0.142177	-0.805714	-0.414897	-0.00744981	0.134493	-0.391841	0.0366688	-0.399301	-0.272867	-0.291637	-0.368941	-0.505623	0.29184	1.081	1.05839	2.0433	1.18071	0.752038	-0.0021188	-0.216884	-0.0225789	0.299818	-0.798448	-3.2393	0.070754	-0.300283	-0.940337	1.25494	0.0214514	-0.339922	0.479651	0.474249	1.15964	-0.574013	1.18483	0.607894	-0.0893504	0.768536	-0.243163	-0.30176	-4.1087	-0.583913	0.0633345	1.26412	0.895509	0.152084
mir-197	0.182643	0.638739	0.204743	1.02076	-0.341985	-0.981368	0.439969	-0.924744	0.262727	-0.0152113	0.755579	0.733873	0.55951	0.220173	0.654852	0.191143	-0.274045	-1.95446	0.610949	0.29507	-0.918808	0.725175	0.881252	1.17919	0.00123748	1.26644	0.507032	1.34511	0.446623	0.0595303	0.453933	0.614002	0.0404313	0.921362	0.862549	-3.8815	-2.0629	-1.14605	0.131591	0.507064	0.149352	-1.62406	-1.34928	-1.45553	-0.514088	0.127686	0.753138	0.630813	-0.140931
mir-19a	-0.920232	-0.205804	0.680529	-0.482001	0.389199	2.95936	-0.422454	2.16367	-0.113432	-0.705893	-0.418355	-0.543675	-0.647682	-0.317133	-1.0886	-0.497608	-1.16797	0.71626	-0.825295	-1.23404	2.54244	-0.757239	-0.765508	-1.71004	0.740205	-1.04215	-0.326518	-0.137743	-0.258837	0.398038	0.918454	0.0779338	-0.762792	0.688227	-0.346684	1.13845	2.15436	1.47188	0.904617	-0.48244	-0.718392	-0.424877	0.206364	0.351996	0.159729	-1.00906	-0.599484	-0.541543	0.285978
mir-19b	-1.11073	-0.129706	0.528678	-0.609965	0.581524	2.78513	-0.753363	0.841631	-0.289712	-0.871648	-0.369213	-0.672123	-0.61276	-0.478437	-0.835442	-0.603604	-1.25514	1.12866	-0.70306	-1.16716	3.03583	-0.87457	-0.663473	-1.66291	1.15935	-0.607894	-0.316637	-0.264911	-0.388796	0.353829	0.950639	0.183406	-0.726212	0.640102	-0.157165	1.34802	1.72952	1.85476	1.00491	-0.614402	-0.574406	0.130997	0.43334	0.251671	-0.121213	-1.22924	-0.640445	-0.419706	0.280426
mir-19b-2	-1.11003	-0.129067	0.528904	-0.61027	0.582232	2.78556	-0.75268	0.842201	-0.289062	-0.870956	-0.369261	-0.671446	-0.612087	-0.478054	-0.837136	-0.602932	-1.25422	1.12921	-0.703375	-1.16706	3.03625	-0.875292	-0.662796	-1.66626	1.1595	-0.607221	-0.315985	-0.264729	-0.389166	0.354932	0.950718	0.183875	-0.731684	0.640421	-0.157755	1.34855	1.73002	1.84921	1.00547	-0.613869	-0.573404	0.132114	0.433939	0.249936	-0.120463	-1.22852	-0.639872	-0.419275	0.281036
mir-200a	-0.566489	-0.232286	-0.329909	-0.192643	-1.41399	2.26392	0.867517	-0.364747	0.508709	0.273355	-0.587703	-0.56029	-0.748991	-0.200091	-0.717492	-0.38817	1.05078	1.64104	1.79545	0.635095	-1.0384	0.35258	-0.0943768	-0.00305631	-0.55826	1.79237	1.97568	0.60003	-1.64109	-1.9461	0.298526	-1.16656	-0.00151553	1.39773	1.03822	0.0808836	1.46183	-0.368539	-0.690659	-1.18155	0.341943	-0.161594	-0.614999	-1.61746	-1.26967	-0.155189	0.783318	0.510816	0.143612
mir-200b	-0.556897	0.485648	0.390019	-0.184983	-1.74035	-2.50331	0.592061	-1.91693	0.59769	0.17932	-0.685298	-0.567766	-0.560881	-0.275646	-0.509567	0.175765	1.50087	1.14117	2.17086	1.19652	-0.247323	0.638022	-0.153451	0.280355	0.0690958	1.44884	1.58309	0.56837	-1.65104	-1.60028	1.02288	-0.450466	0.452521	1.08755	0.825202	-0.397302	-0.249686	-0.795872	-0.794102	-0.983358	0.894337	-0.479414	-0.176066	-0.664804	-1.38293	0.327021	1.30547	1.11421	0.0748952
mir-200c	-0.387435	0.0468006	-0.0116535	0.276068	-2.18714	-0.847973	0.382104	-0.362453	0.474938	0.0677586	-0.19936	-0.190794	-0.136767	-0.0361897	-0.524032	0.184025	0.562026	0.454035	1.77412	0.693635	-0.630749	0.739111	0.228166	0.799721	0.256133	1.91352	1.56819	0.981632	-0.523922	-0.933816	0.577483	-0.81316	0.249605	1.4013	0.936298	-0.965773	0.911983	-0.0865496	-0.444181	-0.697157	-0.0524683	-0.25227	-0.670599	-4.11235	-1.70758	0.168684	0.950692	0.695892	-0.14517
mir-204	0.246794	-0.354475	-0.659458	-0.0238473	1.06547	0.725081	-1.22579	2.9184	0.451447	-1.68513	-0.393023	-0.333886	-0.518137	-0.141586	-0.437851	0.743924	1.04321	1.42092	1.34819	0.411873	0.213798	0.363706	-0.174178	0.734095	0.375739	-0.120483	0.541612	-0.670641	-0.40511	-0.251686	-0.141982	1.94747	-0.757448	-0.0460816	-1.09838	0.0130996	1.23962	-0.297166	-1.46811	-0.165941	0.391559	0.589283	-1.85452	-1.76908	-2.1577	0.463421	0.807277	0.170346	-1.7174
mir-205	-0.812395	0.339781	0.26579	-0.807115	-1.64093	-0.135393	0.25626	1.22604	0.422109	0.188895	-1.08436	-1.30693	-1.20366	-0.288827	-0.955849	0.488414	0.912157	1.98241	1.80225	0.571383	-0.410821	-0.224762	-0.989859	-1.17584	-0.00393036	1.1226	1.29209	0.0813322	-1.12612	-1.31135	1.28527	-0.276497	0.288066	1.55535	0.952534	-0.507154	0.86992	0.1497	-0.0595201	-0.823779	0.624224	0.953315	0.627305	-1.42799	-2.82798	0.202858	0.933732	0.560585	0.285858
mir-208b	0.730942	1.00582	-1.06193	1.29081	0.6476	1.86649	2.12149	2.27979	-0.358695	-0.818745	-1.72153	-0.209849	0.614697	-0.193166	-0.0318267	-0.914712	-1.37463	0.664023	0.331419	0.200705	-0.320971	-0.87845	0.0616988	-0.736743	0.249907	-0.588027	0.96914	-0.491415	-1.42297	1.14901	0.207542	-0.0477847	-0.478154	-0.277427	0.157163	1.07327	1.74679	0.727599	-0.576964	-1.36873	-1.50882	-0.315104	1.15852	-0.912268	-1.34524	-1.13123	0.947521	0.391823	-0.854691
mir-20a	-0.783876	0.0669446	0.917395	0.58109	0.139381	0.476792	-0.814507	-5.03828	0.349828	0.185442	0.52419	0.526932	0.506045	0.732945	0.127333	-0.240657	-0.269943	-1.24399	0.335088	0.399005	1.431	0.505741	0.274335	-0.0252305	1.40597	-0.938131	-0.0296615	0.461041	0.473353	-0.0408476	0.942669	0.468577	-0.305787	0.693043	0.425479	0.599877	-2.51516	-0.68148	0.0211979	-0.0854146	-0.10678	-0.620523	-0.0277663	-1.04161	0.272942	0.0400062	0.625165	0.605854	-0.588216
mir-20b	-1.00538	0.387471	0.390126	0.295694	-0.109263	-1.77343	0.333507	-0.630672	-0.64585	-0.170792	1.03317	0.296894	0.961218	0.724069	0.441161	-1.07091	-1.48605	0.0369124	-0.468718	-0.288406	0.707116	0.354767	-0.135888	0.362387	1.1411	0.386485	-0.16566	1.13272	1.14505	0.913197	-0.700741	1.53441	-0.822172	-0.187143	0.154614	-3.96671	-2.1044	2.00182	0.836932	0.369389	0.532204	-1.41622	-0.139888	-0.0740429	0.464327	0.217844	0.312933	-0.237098	-0.0311534
mir-21	-0.110825	0.0065476	0.575082	-0.53092	-1.24037	-1.14156	-0.484086	-0.843168	0.343883	0.324607	1.04002	0.765191	0.514828	1.1098	0.36841	0.586912	-0.32594	-0.0583019	-0.987199	-0.0289883	2.1105	-0.193827	0.694168	-0.36558	1.77865	-2.89307	-2.03425	-0.927973	0.0159782	-0.169111	0.657042	3.40037	-1.07523	-0.432101	0.16906	0.366095	-0.669101	0.927222	-0.205681	-1.25084	0.00973393	0.86587	0.438091	-0.571645	-0.0263523	0.13219	-0.4984	0.00261989	-0.131556
mir-210	0.940394	0.763219	0.00714044	0.625802	-0.641007	-1.70464	0.664638	-1.07794	0.657097	1.00621	0.722234	0.756916	0.909914	0.949415	1.03904	0.490557	0.488845	-0.435532	0.204995	0.381486	-0.266467	0.631293	0.594942	0.44557	0.645579	0.468658	1.00641	-0.70412	-0.47492	-0.0265053	0.267339	-0.21592	0.566228	0.608236	0.612537	-3.66159	-2.64027	-2.08422	-0.780728	-0.24822	0.701846	0.779031	-0.0497367	-1.14282	-0.647524	0.659683	0.557445	-0.285	-0.673424
mir-212	0.783398	0.0781306	-0.645059	0.104146	-2.43147	0.981129	0.928231	-2.81044	0.813464	0.848004	1.32914	0.814485	1.03673	0.481392	0.998886	-0.0245325	0.346763	0.5185	-0.210142	0.3119	-0.354629	0.377065	0.785766	1.43867	0.102085	0.174287	-0.0245601	-0.00140451	-0.0478557	-0.232774	-0.307518	-1.11583	0.616117	-0.161242	0.304018	-3.2153	-2.47202	-1.34989	-0.475948	0.356938	0.333406	0.29055	-0.428383	-0.628504	0.309139	0.469777	0.362472	0.694919	0.448462
mir-215	-0.0220157	-0.231973	-1.01871	-0.552833	0.0827173	-0.559104	-0.421275	0.117844	0.0215113	-1.2159	1.26407	0.818116	0.692555	0.459927	0.526843	0.368705	-1.0432	0.250471	0.0320664	0.144298	-2.92009	0.272878	1.05264	2.26125	-1.38909	-1.1515	-1.31071	0.530793	1.07386	0.181849	-1.47074	-0.558362	-0.852203	-0.24496	0.0968539	2.69569	0.51333	-2.11831	-0.257812	0.428563	-0.47998	0.647208	-0.526816	1.37594	0.53551	0.135426	0.261828	0.0398932	0.719263
mir-218-1	-0.192415	-0.349456	-0.0407916	0.534354	0.165099	1.6283	-1.34447	2.19358	0.263555	-2.04442	0.2951	0.270219	0.132972	0.0762267	0.605928	0.984889	-2.80472	-0.0163717	0.236973	0.17425	-0.415815	0.318142	-0.840196	0.403983	-0.582776	0.811321	-1.27779	0.494079	0.73042	0.646972	-1.5885	1.10954	-0.6308	1.20533	0.346128	0.543371	1.46458	0.0705836	-0.325256	0.524871	0.864483	-1.35557	0.474402	-2.17233	-0.320302	0.433161	0.567019	0.255953	-0.705116
mir-218-2	-0.134129	-1.73766	0.0129142	0.548072	0.212585	1.63158	-1.25138	2.17978	0.308067	-1.93018	0.225042	0.122458	0.181429	0.126397	0.524515	1.00761	-2.66752	0.0365964	0.282288	0.22146	-0.35078	0.256288	-1.04385	0.444252	-0.512697	0.839285	-1.18672	0.368431	0.760828	0.679901	-1.48804	1.1285	-0.559271	1.22139	0.283428	0.57943	1.47281	0.120925	-0.262957	0.487072	0.890841	-1.26214	0.512544	-2.05423	-0.258152	0.472549	0.602363	0.300694	-0.631342
mir-219-1	0.264258	0.368006	0.450662	0.319906	1.05587	1.23296	-1.51997	1.75644	1.34138	-2.16816	0.595305	0.24995	0.597802	-0.0900134	0.047725	-2.28972	0.860913	-0.290089	-0.577904	-0.113563	1.20575	0.327797	0.232799	0.507284	0.802685	-0.120557	-1.45823	0.0744898	0.324105	1.00111	0.759012	-0.722078	-1.73677	0.14475	0.708976	0.228262	1.08135	-0.209563	0.771145	0.419427	0.0336933	-1.53025	-2.40719	-2.28662	-0.482684	-0.514798	0.125077	0.181347	-0.164537
mir-219-2	0.448763	0.293691	-0.368967	0.188318	0.347991	-0.223727	1.71864	0.846813	0.674359	0.859097	0.467306	0.510178	0.650981	-0.0952758	0.31493	0.991702	0.155501	-3.33845	-0.365371	0.466431	-0.279368	1.00828	0.681455	-0.097141	0.58513	-0.868968	-0.225839	-0.0710054	0.270159	0.136725	-0.096419	-0.84733	-0.0065853	-0.702314	-0.316461	-2.27839	1.26115	-3.17377	-1.05142	0.155495	1.24772	-0.900481	-0.193832	0.302185	-0.48098	1.10274	0.789583	0.627578	0.508159
mir-219b	0.264258	0.368006	0.450662	0.319906	1.05587	1.23296	-1.51997	1.75644	1.34138	-2.16816	0.595305	0.24995	0.597802	-0.0900134	0.047725	-2.28972	0.860913	-0.290089	-0.577904	-0.113563	1.20575	0.327797	0.232799	0.507284	0.802685	-0.120557	-1.45823	0.0744898	0.324105	1.00111	0.759012	-0.722078	-1.73677	0.14475	0.708976	0.228262	1.08135	-0.209563	0.771145	0.419427	0.0336933	-1.53025	-2.40719	-2.28662	-0.482684	-0.514798	0.125077	0.181347	-0.164537
mir-22	1.09699	1.4971	-0.298544	-0.332169	0.256713	0.71466	0.500912	-1.59213	0.116589	0.704804	1.45402	0.474479	1.25746	0.588306	1.466	0.448384	-0.113464	0.551922	-1.03425	-0.376857	-1.79825	-0.0738925	0.703198	0.211207	0.826939	-0.396849	0.171617	-0.601755	0.217307	0.389558	-1.00013	-0.919572	-0.272869	-0.420153	-0.479832	-3.00752	-1.06659	-3.39312	0.43523	0.206735	0.121384	1.61768	0.997863	-0.0861735	-0.0341612	0.316243	-0.178311	0.263111	0.0496237
mir-221	-0.228337	0.732187	0.141882	1.76495	-1.61415	-0.27293	-0.0579616	-2.65687	0.0721447	-0.0851263	1.21971	0.526865	0.63538	0.448559	0.0138585	-0.197873	0.756622	-0.667452	1.58052	0.353067	0.79614	0.509402	-0.0336078	0.259006	0.91199	0.371608	-0.696404	1.36205	0.391695	-0.300282	1.4195	-0.907433	-0.269033	1.3325	0.743051	-1.80782	-2.72024	0.268559	-0.484836	-0.33035	0.277421	-0.42201	-0.859554	-1.38718	-0.0068468	-0.412093	1.29059	0.772064	-1.46167
mir-222	-0.105562	0.158494	0.721804	-0.0223244	-0.701959	-2.20655	0.441514	-2.05425	0.870738	0.623822	-0.733006	-0.190383	-0.358237	0.0533941	-0.475759	0.203283	1.80944	-0.992922	0.704349	1.33156	0.257138	0.505008	-0.167734	0.0280481	0.644561	0.0836521	0.974716	-0.683258	-0.0579586	0.167508	1.75138	-0.17742	0.249214	-0.0613746	0.429901	-3.27012	-1.5999	-0.861231	-0.870638	-0.881109	1.59625	0.030802	0.426299	-1.18385	0.51833	0.7562	1.40599	1.35229	-0.364945
mir-223	-0.667296	-0.888438	-0.38773	-0.328009	0.542368	-0.207408	-0.786286	0.0949409	-0.45138	-0.499195	0.371574	0.0292515	-0.11421	0.0687243	-0.106983	-0.147113	-0.125039	0.507896	-0.329701	-0.927343	-0.579455	0.44241	0.0127169	0.879935	0.0918187	-2.32619	-2.68218	1.38597	0.811049	0.801745	-1.58695	-1.12905	-0.665239	-0.0668052	-0.406899	2.20464	0.542024	-0.411104	1.05555	1.55008	-1.03346	-0.0591355	-0.000790863	1.9798	1.90468	-1.23078	-0.0747356	0.126889	1.13011
mir-224	0.655039	0.821823	0.210717	0.294913	0.0770953	0.969591	-1.19372	1.38095	0.949914	0.740193	-1.38001	0.0126972	-0.409009	-0.264746	-0.151565	-1.7986	0.236176	1.55143	1.57506	1.25405	0.906342	-0.257117	-0.668986	0.447654	-0.85067	0.375067	-1.1452	0.657707	-0.235358	-0.434239	0.895622	-0.246025	0.867954	0.766667	0.878528	0.180077	0.850452	-0.163976	-1.46244	-0.401988	0.190864	0.766658	-1.89092	-1.79617	-2.22711	-0.165593	1.10939	0.798509	-1.73886
mir-2284a	0.1675	-0.116863	-2.17657	-0.323675	0.448152	2.12111	-0.0516856	2.72765	1.36224	-0.802725	0.41939	0.389658	0.445398	-0.117276	-0.664818	-0.943565	-0.261177	0.356394	-0.550118	-0.456025	0.712114	0.599464	-2.32884	-0.209524	-0.562815	-0.46413	0.492714	0.0381728	-0.67251	-0.965753	-0.313527	-0.688238	-1.31984	-0.552398	-0.0759993	0.956992	1.94544	1.46665	-0.447893	-1.13702	0.284589	0.409263	-0.606822	-1.95693	0.458517	0.447311	0.0425959	0.297312	0.85315
mir-2284aa-1	0.555618	0.184577	0.413774	0.907528	0.0385481	-3.47281	-0.945051	-1.2521	0.65784	0.222686	0.575353	0.750206	0.270319	0.896726	0.192156	0.568699	0.783547	-1.99818	0.304008	0.384062	-0.455654	0.285403	0.223684	-0.76473	0.590133	-1.3965	-0.262173	1.0495	1.69467	0.890341	-0.605301	-0.64667	-0.406994	-0.96023	0.358043	0.770917	-1.75812	-1.2797	0.46228	1.0539	-0.372026	-1.8429	-0.577642	-0.522723	1.65387	0.475593	0.32101	0.563109	0.241187
mir-2284aa-2	0.553961	0.155982	0.414582	0.90823	-0.0138066	-3.36479	-0.875242	-1.17765	0.691093	0.241002	0.585136	0.762161	0.23432	0.916241	0.200302	0.508944	0.815588	-2.12605	0.34187	0.396004	-0.473318	0.306703	0.238157	-0.749188	0.614461	-1.35578	-0.261406	1.0587	1.68171	0.882583	-0.643085	-0.620129	-0.417363	-0.958406	0.388972	0.617739	-2.04444	-1.20483	0.433589	1.01101	-0.387617	-1.80011	-0.546688	-0.479587	1.65117	0.508202	0.357212	0.588162	0.236158
mir-2284aa-3	0.4124	0.0801686	0.374918	0.815549	-0.109533	-3.95755	-1.17236	2.13981	0.519427	0.110114	0.453192	0.631074	0.148643	0.787459	0.0367701	0.476245	0.651148	-0.92778	0.205053	0.2863	-0.365784	0.162668	0.0916086	-0.887754	0.475273	-1.54026	-0.510943	0.913596	1.58173	0.715588	-0.743363	-0.848485	-0.496815	-1.06314	0.227127	0.821851	-1.21088	-0.986226	0.229448	0.941396	-0.453403	-1.85989	-0.427493	-0.763605	1.60284	0.375546	0.226643	0.471313	0.196917
mir-2284aa-4	0.555519	0.164421	0.40803	0.912681	-0.0160331	-3.40497	-0.889202	-1.20283	0.687022	0.232909	0.590038	0.760444	0.243705	0.910299	0.188061	0.499073	0.80331	-1.94267	0.331078	0.385463	-0.478779	0.304671	0.236821	-0.758333	0.604803	-1.3532	-0.257936	1.05374	1.6791	0.876155	-0.664589	-0.634106	-0.420367	-0.972131	0.381005	0.803281	-2.07556	-1.23019	0.435897	1.00447	-0.393218	-1.78868	-0.57534	-0.499969	1.65046	0.501206	0.350906	0.578278	0.234573
mir-2284ab	-0.0761197	-0.213708	0.853292	0.708478	-0.284526	-3.38762	-0.174796	-2.19395	-0.0996347	-0.807864	-0.270842	0.100068	-0.24217	-0.14857	-0.514062	0.217935	0.706403	3.11605	0.822764	0.474568	0.715408	0.00941141	-0.298823	-0.884481	0.330129	-0.797541	-0.642985	1.03345	1.28842	0.180381	0.836302	-0.635911	-1.25054	-0.745353	-0.0132985	0.325514	0.939313	1.76625	-0.62738	0.378815	-0.514287	-1.5952	-0.57096	0.0784118	0.413633	-0.134915	0.582289	0.724306	-0.622832
mir-2284b	0.769575	-0.335833	-0.0966252	-0.117399	0.197538	1.09801	-0.229711	2.08558	-4.21913	-0.466972	-0.174542	0.274438	0.771016	-0.627954	-0.126435	0.789525	-0.977879	-1.77532	-0.74183	-0.719485	1.39269	-0.102511	0.512588	-0.684654	1.2877	-0.041338	-0.113225	0.462752	0.308524	-0.0621902	-0.0840812	-0.380247	1.53523	-0.954969	0.453509	-0.797418	0.811988	-1.6234	-0.470496	-0.251039	0.157683	1.15493	0.567902	0.0551528	0.882227	-0.327752	-0.671169	-0.295043	0.57966
mir-2284c	-0.0143268	-0.296946	-0.377891	0.072477	0.568746	1.96417	-0.696416	2.47008	1.33119	-0.0802038	0.476079	0.571449	0.681045	0.782213	0.249186	-0.59209	-2.00332	0.49221	0.507056	-0.663395	0.788918	0.455484	0.232863	-1.22248	-0.668917	0.462013	-0.636742	0.580277	-0.819836	0.632059	1.3586	-1.62178	-0.90594	0.188017	-1.3709	0.993172	1.81764	0.570034	0.475556	-1.99611	-1.31935	-0.706348	-0.0514195	-1.43734	-0.464895	-0.00888383	-0.403414	-0.294826	-1.36686
mir-2284d	0.312218	0.0114886	0.302328	-1.38799	0.170749	2.23977	-0.273376	2.94132	1.36204	0.0341917	0.550642	0.49794	0.114896	-0.709493	-0.353225	-0.758036	0.544709	0.198626	0.100126	-0.334744	0.249816	0.479771	0.539133	-0.455939	-0.864571	-0.750427	0.985626	-0.102503	-1.26052	0.392553	0.330945	-1.00964	-0.563922	-0.223195	-0.301499	0.893304	2.03659	0.306543	-0.731647	-3.2519	-1.13719	-0.28715	0.513877	-0.753887	0.531599	-1.12556	0.132926	-0.0485703	-1.20308
mir-2284e	-0.0164763	0.45122	-0.127282	0.129915	0.450202	0.339041	-0.776502	4.0524	-0.400379	-0.0942768	-0.463607	-0.640579	0.222843	-0.521777	-0.525738	0.492865	-2.11489	1.96509	-0.0750129	-0.36103	1.18491	-0.785084	-0.154294	-0.00217611	-0.156812	-0.920639	-0.516409	-1.23583	-0.508619	-0.194806	-0.614222	-1.17835	0.685855	-0.350173	-0.832476	1.07174	2.2084	1.14732	-0.901968	0.116351	-0.306402	-0.612372	1.02252	-1.46784	0.124465	0.104817	-0.523527	0.135317	0.65935
mir-2284f	-0.320076	0.275945	0.522724	-0.161056	1.21408	-0.851543	-1.64261	4.25007	-0.816038	1.0291	-0.26595	-0.362188	-0.0197787	-0.294057	-0.623357	0.276748	-0.0343252	1.86115	-0.26847	0.0743589	0.550481	-0.366687	-0.250184	-0.247385	-0.33971	-0.65578	-1.54282	-0.883428	-0.592092	-1.22625	0.158324	-0.744346	0.0543571	-0.00494182	-0.495586	1.18289	1.74047	0.973243	-1.6973	0.178499	0.16391	0.222369	0.945312	-1.62475	0.163086	-0.304706	-0.129558	-0.114588	0.524466
mir-2284g	0.147893	0.124214	-0.368877	-0.714818	-1.24695	2.46969	-0.290159	2.99448	-0.355813	-0.939977	-0.165808	-0.845424	0.201568	-0.145629	0.0592371	-0.181941	-1.64582	0.942814	-1.40003	-0.934519	-0.307913	0.273231	-0.500618	-0.835852	-0.261634	-0.647015	-0.228259	-0.524339	-0.418184	-0.201139	0.363183	0.038974	1.5468	-1.13251	-0.109915	1.46247	2.3177	1.90343	1.28754	0.530571	-0.25772	0.57943	-1.1796	-1.05873	-0.319485	-0.456869	-0.617711	0.59718	-0.105728
mir-2284h	1.89081	-0.806411	-0.205014	-1.68832	-1.24733	-0.0599053	-0.479258	0.385699	-0.539226	-0.543469	-0.354759	1.27391	-1.82612	-0.135528	-1.18058	0.976507	0.00675907	-0.413259	0.502494	0.499383	-0.482182	1.48176	-0.0556033	-1.23532	1.0731	-1.14133	0.372195	0.777417	1.95836	0.974734	0.154772	-0.657578	-1.51583	3.03609	0.798893	-1.0171	0.722256	-0.411701	-0.804306	-1.38071	1.03197	0.459535	0.46489	0.218751	0.210849	0.298222	-0.0533156	-0.443546	-0.184136
mir-2284i	-0.779931	-0.0841051	-0.471414	0.138071	-0.888225	2.0147	-0.809531	2.55173	-0.876717	-1.47451	-0.325494	0.135084	-0.512309	0.760044	-0.451984	-1.59921	-1.2964	0.452204	0.156935	0.331916	1.49439	0.550136	-0.606228	-1.36795	0.81452	-1.17471	-0.746187	0.545688	0.554852	0.181984	-1.04137	0.310414	-1.03194	0.430687	-0.206411	0.983979	1.85916	0.534815	-1.16034	0.893502	0.198644	1.88118	0.850116	-0.695613	-0.839541	0.879275	0.106026	-1.70233	0.892036
mir-2284j	-0.312127	0.164602	1.4281	-0.74155	-0.0999178	-2.34658	0.635657	-3.04379	0.541476	0.808192	-0.934979	-0.262763	-1.96311	-0.628255	-0.00906089	1.02805	0.907121	1.154	-1.83471	0.521583	-0.182553	-0.272176	-0.536342	-1.01793	0.446048	0.214582	1.43198	0.314333	-1.82557	0.191533	1.34352	0.611587	-0.667956	-0.998303	0.118502	0.651409	1.02744	1.8488	0.216766	-0.188115	0.377645	0.517112	0.359517	0.354599	0.634245	0.488249	-0.305953	-0.707973	-0.0847146
mir-2284k	0.0630032	0.681782	0.51554	-0.57564	0.455883	1.6153	0.0318635	3.12752	-1.42652	0.279553	-0.514097	0.11392	-0.509406	0.755881	-0.47289	-1.23934	1.164	1.35923	-0.656167	-0.371711	-0.427699	-0.0694881	-1.58241	-0.996056	-0.594568	-0.792763	1.15368	0.137532	-1.93412	0.634506	0.4678	-0.32168	-1.58982	0.276097	-0.214542	0.530962	1.45167	1.00569	-0.0470732	-1.85998	-0.55586	0.310888	0.968838	0.355529	0.544593	-1.53532	0.0172646	0.480329	-1.15729
mir-2284l	-0.324838	-0.117811	0.108785	0.205683	2.076	1.29884	-2.27867	1.97911	0.299154	1.33334	0.16368	-0.573857	0.310882	-0.0710759	-0.335853	-0.337527	1.28988	1.33984	-1.4362	-0.832776	-1.1611	-0.938124	-0.750619	-0.49654	0.0394637	-0.721008	0.613066	-0.334565	-0.773706	0.117882	0.239155	0.872905	-0.0709088	-0.559092	0.444469	2.8047	1.10181	1.09516	-0.0601121	-0.684443	-0.0593688	1.27314	-1.76071	-0.993788	-0.0827258	-0.293513	-0.952447	-0.746667	-0.899017
mir-2284m	-0.506854	0.417895	0.648044	-0.0739837	0.741683	-2.85505	-0.285261	0.936025	0.364456	0.510317	0.3191	0.385552	-0.643879	0.941243	-0.636458	0.115931	-1.20929	-1.12227	-0.186636	-0.0817947	-1.76941	0.537965	0.0208432	-0.713411	-0.556695	-0.936256	1.14767	-0.287211	-1.04598	0.664238	1.22606	-1.83127	-0.671552	0.661963	1.04711	2.83902	2.85893	0.0195596	-0.327035	-0.191739	0.566961	-0.151381	0.0607951	0.764365	0.0540372	-0.398988	0.0683615	-0.580956	-0.804849
mir-2284n	-0.89338	0.133811	0.444629	-0.343659	0.446527	3.30343	0.422155	2.50557	-0.992121	0.542699	-0.961547	-0.794804	0.214568	-1.69129	0.359796	0.63979	0.282858	0.363642	-0.455201	0.356438	-0.942113	-0.762527	-0.434827	0.343932	-0.466671	-0.377529	-0.858954	-0.0393184	-0.0339744	-0.830641	-0.241491	0.338642	-0.231876	0.202008	0.183202	2.25189	1.79901	1.36653	-1.28147	-0.493866	-1.17105	-0.015729	-0.933549	-0.380231	0.805179	-2.01623	-0.346936	0.534584	0.187574
mir-2284o	-0.363798	0.592215	0.142765	-0.419857	-1.60675	1.97027	-1.50978	2.63201	-0.483059	-2.32917	-0.127925	-0.152862	-0.135107	0.297868	-0.104217	-0.0611518	0.669116	0.0449478	0.419249	-0.69689	0.0932334	0.548874	0.705943	1.69046	0.491399	-0.33436	-1.43173	0.239389	-0.322972	0.227871	-1.79545	-2.72016	-0.67433	-0.606745	0.198381	1.80972	1.77862	0.146742	0.479631	-0.619394	0.364419	-0.413264	-0.209654	0.255992	0.228534	0.421299	0.296207	0.12501	0.348181
mir-2284r	-0.732811	0.277795	1.10984	-0.123313	0.0964069	0.608813	-2.15099	3.27151	-0.955673	0.271455	-0.294787	0.0496206	-0.0266878	0.23142	-0.784547	0.469004	-0.489144	1.82927	0.00431163	0.431836	-0.13759	0.0678978	-0.420483	0.122473	-0.270265	-0.504623	-3.35181	-0.516134	-0.769299	-1.4197	0.751556	-0.544371	-0.299813	0.427966	-0.0475385	1.0225	1.67738	1.06924	-1.36254	0.136401	0.376024	0.653218	1.16615	-0.459931	0.440481	-0.50342	0.173153	-0.055369	0.112185
mir-2284s	-0.0500876	0.343026	0.64433	-0.0339045	0.725309	-0.225148	-0.555541	0.472341	0.557062	-0.530577	-0.00597878	0.238481	-0.0686609	0.180313	-0.167918	-0.578375	0.78182	-2.25448	-0.146752	0.112725	1.35104	0.116496	0.10562	-0.142673	0.631046	-0.22474	-2.09772	-0.0996013	0.00750452	0.565556	0.109428	-1.02621	-0.39748	-0.0791973	0.264175	1.57046	2.58873	-2.14719	0.773637	0.144524	-0.387785	-3.90689	0.754224	0.258463	0.79692	-0.392821	-0.00263335	0.103771	0.435107
mir-2284u	0.429721	0.621273	-0.263104	-0.348954	0.791204	1.93622	-1.16272	2.52549	-1.23644	-1.89238	-0.359751	0.120587	0.441694	-1.00043	-0.0613174	0.708791	-0.136987	0.221747	-0.961553	-0.717778	-0.19465	-0.9895	0.260952	-1.77546	0.701118	-1.56342	-0.105209	0.394895	-0.105881	-0.0747573	0.0302937	0.194858	1.79063	-0.661172	-0.198336	0.805247	1.76556	0.312393	-0.559643	1.02044	-0.0564774	0.982185	-2.16144	-2.02572	0.445204	-0.181441	0.404605	0.595637	0.794368
mir-2284v	1.44604	0.0931665	-0.0300026	-0.208547	-1.55761	2.23083	1.01012	1.40158	-0.401826	0.238225	0.476837	0.424552	0.72569	1.16045	0.59711	0.485303	-0.840291	-3.38958	-0.0863116	0.0529619	0.229297	-0.537636	0.33146	-0.423479	0.77352	0.0175015	0.173641	0.527571	0.843753	-0.76194	-0.499966	-1.23145	0.169194	-0.486945	0.729081	-2.17606	-0.17888	1.8639	0.556934	-1.60973	0.362634	-0.785856	0.654436	-1.64098	-0.0137747	-0.276147	-0.635384	-0.281671	0.0262359
mir-2284w	-0.0570957	-0.0179944	0.180794	-0.288526	1.31645	1.38143	0.898899	0.094451	0.415649	0.98494	-0.0719952	-0.320003	-0.102166	-0.0693769	-0.415899	0.832295	-0.885566	-0.200297	-1.13907	-0.270492	-0.666175	-1.0415	-0.76762	-1.97598	0.218397	-1.33334	-0.599965	0.858529	1.98221	1.47475	0.0427334	-0.0429716	-0.130086	-0.536776	0.462435	0.374245	-4.23358	-0.438132	1.01704	0.793235	0.123309	0.229816	0.352038	0.047427	1.52618	-0.262397	-0.713718	-0.109047	-0.131827
mir-2284x	-0.936101	-0.877359	0.138092	-0.485452	-0.682293	0.231388	-1.29874	-2.43722	0.620226	0.455068	-0.176115	0.751304	-0.610369	1.39636	-0.492168	1.27774	0.238031	0.550004	-0.369818	0.0481394	1.46299	-0.0504422	0.811234	-0.822003	1.75856	-1.37357	0.619627	-1.35194	-0.1657	-0.0730654	1.06545	-0.676004	-1.76635	0.0520519	1.17986	0.763455	1.82573	0.328166	-2.14303	-1.63373	-0.61919	0.823652	1.53909	0.251542	0.596205	0.215192	-0.434533	-0.118094	-0.295803
mir-2284y-1	0.769242	0.214114	-0.43041	-0.669816	0.354834	0.220026	-0.877113	0.225727	0.362377	-2.22074	-0.0953589	0.0534733	0.297627	0.547427	-0.0530131	-0.289432	-0.211934	0.391337	1.75478	0.822882	-0.197084	0.686637	-0.950273	-2.68737	-0.864198	0.365632	-0.541868	-1.01956	1.59215	-0.34307	0.0166472	-1.38539	-0.664457	1.14755	2.2062	-0.318024	1.39928	1.28309	-1.52701	-0.499069	-0.35102	2.47808	0.659645	-0.945633	-0.205309	-0.023599	0.578351	-0.957152	-0.0990363
mir-2284y-2	0.802602	0.219683	-0.448445	-0.636203	0.363882	0.233712	-0.85184	0.239353	0.36479	-2.18697	-0.103829	0.0568979	0.302392	0.552249	-0.043662	-0.28605	-0.22794	0.403213	1.74071	0.815976	-0.262294	0.674158	-0.954954	-2.76744	-0.871546	0.380039	-0.534254	-1.02083	1.59452	-0.328082	0.0382398	-1.33408	-0.641431	1.13805	2.19505	-0.335655	1.40051	1.24115	-1.52701	-0.52201	-0.353027	2.47433	0.671945	-0.958203	-0.192566	-0.0387941	0.568122	-0.958495	-0.115065
mir-2284y-3	0.783473	0.205079	-0.444556	-0.64713	0.372506	0.248327	-0.831752	0.25394	0.355979	-2.19145	-0.102131	0.0509194	0.293865	0.534197	-0.044453	-0.282907	-0.219933	0.433211	1.73941	0.804913	-0.193682	0.679929	-0.975039	-2.81601	-0.859476	0.380414	-0.562926	-1.0259	1.57243	-0.315261	0.013569	-1.35597	-0.629195	1.13679	2.18825	-0.281357	1.40924	1.23586	-1.50352	-0.51889	-0.346612	2.46487	0.664875	-0.937579	-0.183538	-0.0385388	0.570778	-0.965367	-0.113588
mir-2284y-4	0.78903	0.207622	-0.440778	-0.641067	0.367363	0.254169	-0.823108	0.259767	0.355031	-2.21934	-0.0999726	0.0597998	0.293701	0.5474	-0.0510678	-0.275687	-0.232252	0.422378	1.74266	0.806467	-0.246014	0.678032	-0.963552	-2.80974	-0.84914	0.401621	-0.554979	-1.035	1.55942	-0.321831	0.0229012	-1.3412	-0.661948	1.13724	2.18618	-0.347894	1.41207	1.23914	-1.48957	-0.512668	-0.342323	2.45858	0.669635	-0.925001	-0.173488	-0.0309051	0.576675	-0.954758	-0.108461
mir-2284y-5	0.786476	0.225552	-0.439636	-0.66017	0.357642	0.203948	-0.896951	0.209668	0.373096	-2.19356	-0.091025	0.0534505	0.311557	0.557057	-0.0542086	-0.305669	-0.230244	0.375845	1.7524	0.821812	-0.214592	0.685565	-0.940656	-2.65164	-0.864346	0.359209	-0.54154	-1.01998	1.60461	-0.356373	0.0579259	-1.36196	-0.649118	1.15236	2.21253	-0.335946	1.38724	1.28556	-1.54907	-0.511127	-0.36529	2.50432	0.652775	-0.974987	-0.219699	-0.030988	0.571188	-0.95284	-0.117879
mir-2284y-6	0.769652	0.213774	-0.42625	-0.668499	0.355198	0.220376	-0.876884	0.226077	0.359453	-2.22066	-0.0925183	0.0525273	0.301702	0.549178	-0.0551243	-0.289139	-0.211632	0.391705	1.75594	0.819948	-0.192812	0.679001	-0.953768	-2.68734	-0.860699	0.386504	-0.584555	-1.01935	1.5922	-0.338093	0.037314	-1.382	-0.657317	1.15009	2.20482	-0.317734	1.39976	1.28355	-1.52685	-0.49395	-0.346356	2.46568	0.660044	-0.954662	-0.191694	-0.0253885	0.575581	-0.973239	-0.103722
mir-2284y-7	0.783589	0.207385	-0.437857	-0.651526	0.374372	0.247939	-0.833157	0.253557	0.352427	-2.18842	-0.103686	0.0509793	0.294996	0.538146	-0.0475253	-0.258749	-0.211818	0.416745	1.74043	0.815972	-0.246031	0.675963	-0.964195	-2.808	-0.860907	0.382406	-0.564078	-1.02331	1.57783	-0.311549	0.0216295	-1.3499	-0.65771	1.14342	2.19162	-0.319091	1.40995	1.2364	-1.50555	-0.511125	-0.342593	2.46016	0.664878	-0.939084	-0.178911	-0.0286915	0.572931	-0.965273	-0.102715
mir-2284z-1	0.50307	0.176278	0.410778	0.841926	-0.000326856	-4.23618	-0.876185	-1.1494	0.681444	0.284673	0.543532	0.67963	0.233127	0.847122	0.164546	0.447423	0.752474	-1.89808	0.317881	0.338379	-0.452276	0.274953	0.235233	-0.706222	0.581605	-1.27524	-0.168295	0.978423	1.52139	0.811981	-0.561491	-0.605165	-0.399616	-0.785579	0.347477	0.775654	-1.61364	-0.80439	0.501462	0.970076	-0.33322	-1.72922	-0.419984	-0.427185	1.52787	0.473005	0.32241	0.557664	0.2206
mir-2284z-2	0.54709	0.242535	0.331925	0.816796	0.0701453	-4.38223	-0.981906	-1.24243	0.63474	0.1361	0.525556	0.644881	0.247048	0.815081	0.197914	0.460067	0.729246	-1.32949	0.28961	0.325185	-0.197001	0.251809	0.185256	-0.677921	0.515357	-1.33045	-0.218154	0.978039	1.5482	0.83189	-0.605628	-0.571001	-0.313921	-0.913255	0.329343	0.645433	-2.06373	-0.535795	0.448285	0.975334	-0.307203	-1.50917	-0.294179	-0.473472	1.54555	0.462971	0.264253	0.546871	0.281095
mir-2284z-3	0.518742	0.162306	0.383233	0.857644	0.0140724	-4.10656	-0.802584	-1.05573	0.660972	0.223295	0.558026	0.712858	0.237986	0.872054	0.175993	0.493655	0.782962	-1.99891	0.346864	0.369097	-0.462617	0.320748	0.242576	-0.673293	0.570528	-1.30137	-0.253678	0.984174	1.55293	0.845279	-0.580679	-0.560512	-0.355753	-0.903063	0.366815	0.597233	-1.85375	-0.844387	0.457618	0.967228	-0.315428	-1.6288	-0.479576	-0.423791	1.54303	0.50725	0.349725	0.58446	0.231009
mir-2284z-4	0.503402	0.16267	0.376733	0.856224	0.0166183	-4.15643	-0.83108	-1.08586	0.653381	0.206004	0.55587	0.702908	0.24125	0.861843	0.166828	0.48041	0.764722	-1.83061	0.329434	0.360288	-0.359011	0.317288	0.23257	-0.688836	0.571789	-1.29159	-0.223107	0.972136	1.54241	0.852698	-0.596242	-0.585159	-0.345143	-0.907306	0.351881	0.795013	-1.88905	-0.873154	0.449198	0.958119	-0.329818	-1.62503	-0.503587	-0.420219	1.54055	0.495691	0.337661	0.572172	0.215645
mir-2284z-5	0.508779	0.166048	0.373628	0.855585	0.0499555	-4.14561	-0.825239	-1.07964	0.649394	0.26204	0.5578	0.703101	0.241343	0.8592	0.169558	0.480864	0.833195	-1.82327	0.333539	0.361509	-0.476549	0.309599	0.234223	-0.687232	0.556183	-1.29878	-0.252644	0.974903	1.54742	0.835026	-0.602232	-0.566059	-0.360614	-0.91064	0.353958	0.763835	-1.88162	-0.867249	0.450153	0.960624	-0.313847	-1.618	-0.495847	-0.444566	1.54285	0.492304	0.339836	0.554159	0.226337
mir-2284z-6	0.500319	0.181053	0.37174	0.834573	-0.00541214	-4.20401	-0.848758	-1.13705	0.630305	0.222762	0.556661	0.701908	0.285551	0.855376	0.171602	0.461331	0.761033	-1.88092	0.317253	0.357154	-0.397863	0.311042	0.266244	-0.627063	0.564079	-1.27528	-0.241402	0.973444	1.52598	0.803405	-0.585976	-0.600788	-0.302129	-0.885851	0.363777	0.707017	-1.93929	-0.632497	0.457621	0.950832	-0.28597	-1.68803	-0.396775	-0.411686	1.49604	0.47493	0.331559	0.575955	0.244838
mir-2284z-7	0.514093	0.168589	0.376143	0.862057	0.00962843	-4.13813	-0.819305	-1.07359	0.658448	0.215746	0.557574	0.707653	0.247817	0.864351	0.170169	0.484477	0.773369	-1.81688	0.336519	0.36405	-0.47781	0.316978	0.239664	-0.681363	0.562969	-1.29952	-0.246977	0.978496	1.54771	0.840189	-0.596402	-0.573866	-0.354896	-0.904666	0.359344	0.769031	-1.8752	-0.861296	0.455495	0.963089	-0.319025	-1.6619	-0.494845	-0.438809	1.5415	0.500042	0.344589	0.57542	0.225369
mir-2285a	0.060065	-1.49152	0.375977	-0.0246973	1.28288	2.07999	-0.321034	2.53655	-0.378153	1.66634	0.980724	0.217612	-0.06835	0.395088	-0.0170645	-0.99238	-1.50044	0.751635	-0.521108	-0.291235	-0.33648	0.169107	0.401188	-0.795779	-1.06171	1.03932	-0.267182	0.240727	-0.432414	-0.243588	1.01286	-1.15612	-0.510118	0.0675577	-0.929719	1.20372	1.94776	0.821866	-0.619272	-1.49393	-1.64869	-0.329998	1.08992	-0.989681	0.506158	-1.23156	-0.371552	-1.08005	-0.926076
mir-2285aa	-0.291257	0.175787	0.161349	-0.188145	0.867038	1.55981	-0.451533	-5.30531	0.0921727	-0.297957	0.303945	-0.217735	0.054584	-0.0403097	0.374391	-0.735128	-0.976538	0.30784	-1.03084	-0.416473	0.886835	-0.481539	-0.0208113	0.0104504	0.608941	-0.0266573	-0.268242	0.0748634	0.311147	0.478268	0.391841	-0.990985	-0.858851	0.205127	-0.320081	1.48446	0.262383	1.0632	0.451875	0.427363	-0.836526	0.609127	0.743943	0.845311	0.872881	-0.548936	-0.598372	-0.580307	0.355218
mir-2285ab	0.0280608	-0.0684022	-0.480938	0.0803544	1.10686	-0.0391775	1.85441	0.929019	0.0835656	-0.116795	0.711357	0.12939	0.694182	-0.147888	0.767189	-1.38804	-1.37556	-2.85614	-0.722104	-0.589274	1.29276	-1.05625	-0.323089	-0.11258	1.20643	-0.231618	-2.63853	0.618177	1.32402	-0.0966431	-1.19808	-0.0534173	0.0257752	-0.516791	-0.165267	1.8926	1.30374	0.168115	-0.0126938	0.218108	0.0565979	-0.651234	0.476307	-1.79255	0.703743	0.291952	-0.448332	-0.819151	0.283517
mir-2285ac	0.744004	0.43897	0.39828	0.618143	-1.44726	-0.74307	-0.36251	-1.76541	0.390319	-0.934071	0.088038	0.394636	0.752844	0.504947	0.360882	0.648465	-0.0556936	-0.882779	0.825946	0.638159	-0.631317	0.600296	0.133432	-1.51662	-0.145899	-0.590432	-1.34837	0.904257	2.20515	0.445401	-0.740856	-0.984314	-0.188769	-1.17901	0.793645	0.356832	-3.71387	1.43804	0.840972	1.33379	0.360598	-1.00755	-0.547611	-0.639379	1.08175	0.503617	0.752624	0.14419	0.182276
mir-2285ad	-0.0231479	0.559554	-0.00412208	-0.0552841	1.23579	1.02014	0.0719166	2.45301	0.285371	0.627207	0.462972	-0.312801	0.87516	0.131434	0.178313	0.460958	0.849476	1.1065	-1.81287	-0.527754	1.33257	-1.98222	-0.170746	-0.692498	-0.185305	-1.88061	-0.523735	-0.149238	0.150732	0.707688	0.0187948	1.29018	-0.252022	-1.35334	-0.200612	1.78955	-1.79729	-0.0871187	0.522474	0.573272	-0.546813	-0.82503	-0.261585	-2.69181	0.686279	-0.690685	-1.19688	-0.328068	0.758775
mir-2285ae	0.236214	-0.3216	0.208105	-0.169638	-0.110052	-0.632107	0.679084	0.659845	-1.08957	1.24549	-0.717014	-0.38857	-0.171614	-0.137028	-0.0972126	-0.866564	-1.00627	-2.22487	-1.02034	-0.23765	0.501649	0.275487	-0.297955	-0.205048	0.749307	-2.49932	-0.263869	0.13917	0.863734	-0.708789	0.631187	0.253953	0.269255	-1.26943	0.522997	3.07059	-1.00629	-1.01893	1.7731	0.961739	-1.09209	-0.332055	0.58984	1.37797	1.39555	-0.390453	-0.153327	0.0382902	-0.000135588
mir-2285af-1	0.490824	0.540393	0.513704	0.0288384	1.27043	3.98292	-0.386397	-3.14182	-0.658453	0.0654001	0.399838	-0.100221	0.215971	-0.192565	-0.0132702	-0.50181	-1.6056	0.77449	-0.939814	-0.570805	0.673641	-1.39433	0.0261779	0.3293	0.244516	-0.607576	-0.433215	0.514938	0.840791	0.336043	0.407877	-0.902863	-0.506961	-0.396788	-0.264595	-0.763183	2.43884	0.470165	0.442635	0.331802	-0.900672	0.436387	-0.106359	0.0582699	0.245461	-0.465946	-0.983167	-0.421108	-0.218003
mir-2285af-2	0.529759	0.589471	0.554104	0.059236	1.25275	3.8555	-0.281092	-2.88975	-0.635195	0.0613307	0.425124	-0.0358742	0.174255	-0.129945	-0.0896461	-0.451251	-1.43536	0.3442	-0.875205	-0.492418	0.859878	-1.28622	0.112572	0.354563	0.29017	-0.611129	-0.588985	0.550266	0.841398	0.333137	0.440987	-0.865596	-0.50652	-0.30135	-0.183264	-2.36595	2.20459	0.529846	0.465608	0.352684	-0.820311	0.507411	-0.0159696	0.0896138	0.306775	-0.381606	-0.830118	-0.360131	-0.173635
mir-2285aj	0.879308	0.326079	0.105213	-0.136659	-0.80802	1.02385	0.581105	-0.603995	0.819114	-0.134981	0.586201	0.945486	0.00717309	0.962546	0.134359	0.0257025	-1.58222	-4.97413	0.278028	0.740461	0.200948	0.225012	0.344685	-0.638592	0.697348	0.105977	0.150183	0.803955	1.03639	0.321723	-0.0796354	-0.955181	-1.22693	0.386294	0.491399	-0.118828	-2.04557	0.031227	-1.01117	-0.979145	0.104154	-0.00361414	0.764304	0.119445	1.35362	-0.323743	0.182652	-0.00548324	0.384832
mir-2285ak	-0.660583	-1.40487	-0.297777	-0.160771	1.75628	2.58122	-2.5831	1.60644	-0.0465895	2.10262	-0.222025	0.148561	-0.0702794	-0.232774	-0.578488	-2.44507	2.62655	0.111851	-0.109993	0.283796	-0.361147	-0.22036	-0.685562	-0.512691	0.56345	0.0718972	0.503779	-0.544264	-0.260311	0.150697	0.635964	0.907198	0.249848	-0.369243	-0.0356005	-0.347635	0.743209	-0.907483	-1.03249	-0.172478	-0.473696	0.170197	0.54681	-1.57555	0.273795	-0.551139	0.166042	0.0977384	0.505575
mir-2285al	-0.01742	0.365631	0.129112	-0.104439	2.21696	0.962515	-0.350304	2.12839	-0.205015	1.56374	0.429723	-0.659219	0.697633	-0.110107	-0.0417038	0.750938	1.14618	1.19465	-1.86024	-0.308428	0.656107	-1.73966	-0.00646405	-0.561247	-0.209561	-2.67726	0.0783604	-0.397226	-0.0818088	0.388748	-0.254923	1.26112	-0.124932	-1.36086	-0.39704	1.81126	-1.32992	-0.295475	0.32661	0.666548	-0.266977	-0.221673	-0.172232	-2.2234	0.47438	-0.521376	-1.15889	-0.231328	0.394785
mir-2285am	-0.652587	-0.0109969	0.478495	-0.373744	0.896071	-2.97542	0.439556	-4.27077	0.527049	0.243536	0.398569	0.221423	0.219262	0.0526073	0.0703244	0.343977	-1.1518	0.780421	-0.680968	-0.346901	1.53525	-0.292649	-0.0550982	-0.0888025	0.457849	-0.864471	-0.939401	0.35433	0.71615	0.591422	0.380597	-0.822213	-0.671732	-0.115366	-0.0470802	1.35417	1.32815	1.34354	0.27816	0.398593	-0.621402	0.161659	0.0954872	0.363689	0.922365	-0.527694	-0.765946	-0.551455	0.524236
mir-2285an	-0.241685	0.12037	0.0405503	0.0986625	-0.742272	1.28852	1.50151	1.92963	-2.16325	0.930999	0.0922858	0.0107328	0.84389	0.313281	-0.00617202	-3.02576	-1.83524	-0.576782	-0.557969	-0.650465	0.544917	0.255253	-0.347193	-0.100037	-0.144249	-0.172812	-2.00742	0.161778	0.985316	-0.0703458	0.864952	-0.374746	0.301092	-0.0442288	-0.165654	1.13297	1.10284	1.09657	-0.927103	0.259554	0.327859	-1.02071	1.69978	-1.44724	-0.272495	0.559289	0.355654	0.575703	-1.35792
mir-2285ao-1	1.13131	-0.318772	-0.0874578	-1.21595	-0.528751	0.847323	-0.666202	0.338082	-0.0517342	-2.18304	-0.0826706	0.54793	-0.57732	0.647141	-0.455426	0.310096	-0.206825	0.0165675	1.60756	0.981092	-0.369072	1.06733	-0.779795	-2.54631	-0.389822	-0.394529	-0.00326874	-0.607725	1.65345	-0.0510673	0.372859	-1.47009	-1.03588	1.91849	2.13811	-0.174401	1.45752	1.21236	-1.4603	-1.03785	0.116548	1.44905	0.63981	-0.823609	-0.0810453	0.233646	0.504348	-0.879302	-0.166347
mir-2285ao-2	-0.0321574	0.499895	-0.0594975	-0.748309	-0.0551453	3.33704	-0.184812	2.48676	0.785217	0.0916635	-0.2159	0.505315	-0.0349745	0.744668	0.702278	0.157707	-1.91884	-2.4259	-0.73548	0.321485	0.41795	-1.10258	-1.17071	-1.25143	1.01073	0.472781	-0.631399	0.592855	1.11151	0.848081	-1.32209	-0.65079	0.806846	0.28991	0.560581	-1.1816	0.866224	-0.125716	-0.360383	-0.542793	-0.25912	-0.209484	0.0323507	0.165138	0.900406	-1.4266	-0.774758	-0.761788	-0.118588
mir-2285ap	-1.60345	0.316772	-0.0257432	0.12792	1.13411	1.75838	-1.63906	3.48758	-1.71988	0.354389	-0.188796	-0.156263	0.553086	-0.377968	0.524206	-1.50584	-0.943727	-0.121239	-0.641143	-0.129733	0.257644	-0.945512	0.338656	0.218076	0.486517	1.01306	-1.56286	0.269814	0.0638844	0.0573423	0.248391	-0.456513	0.259729	-0.00603342	0.169642	2.43703	1.57128	-0.0218612	-0.474249	-0.207284	-0.0703236	-0.0649271	-1.14717	-0.666632	-0.897786	-1.34064	-0.123726	-0.184167	0.754322
mir-2285aq-2	0.456224	0.411331	0.592949	0.237671	0.577577	0.226128	-4.10715	1.05011	0.396789	0.398695	-0.209196	-0.119607	0.337861	-0.0123536	0.293736	-1.3758	-0.105014	-0.789706	-0.0969517	-0.126124	0.809346	-0.253727	0.211703	-1.26124	0.848695	-0.196513	-0.307251	0.469533	0.909894	-0.404539	0.431203	-0.66991	0.281405	-0.888921	0.0437211	2.87913	-0.0125165	-2.04449	0.970596	-0.607957	-0.411558	0.483696	1.12725	0.674661	-0.232293	-1.60584	-0.271076	0.249625	-0.59208
mir-2285ar	0.445717	1.20354	1.13725	1.06295	1.12365	-0.456854	0.913717	0.444105	-0.135996	0.837404	-1.07115	-1.75942	-1.16949	-1.5688	-1.15562	0.0744768	0.139387	1.95923	0.463891	0.805649	-0.503681	-1.55209	-3.01824	-0.525159	-2.02653	-0.248384	-0.556888	0.0360249	0.333496	-0.730801	0.352675	-0.497067	-0.274109	-0.532435	-0.287437	1.11107	-0.717792	0.783988	-0.377202	0.690444	0.62451	-1.16402	0.331691	0.844399	0.468883	0.638253	0.615484	0.790586	0.728315
mir-2285as-1	-0.0705012	0.444764	0.691405	-0.334515	0.909106	-1.57201	-1.3626	-0.318591	0.265894	-0.672623	-0.108409	0.0992848	-0.16401	-0.426531	-0.572327	0.0603205	0.713456	-1.01572	0.0771227	-0.20028	1.71695	0.150369	-0.441667	-1.06081	0.0764744	-0.0772745	-1.71118	-0.186386	0.125505	0.358271	-0.605292	-1.13045	-1.23806	-0.603451	0.23235	2.02026	4.22242	-0.119482	1.12388	-0.710155	-0.258627	-0.743567	1.1779	0.731098	0.255671	-0.783607	-0.102583	-0.675323	0.552741
mir-2285as-2	-0.0543212	0.461192	0.707951	-0.333562	0.915631	-1.55656	-1.34704	-0.30253	0.282236	-0.656733	-0.0922473	0.10704	-0.184215	-0.410522	-0.578904	0.0765634	0.730012	-0.999996	0.0933736	-0.184163	1.73399	0.166655	-0.460623	-1.04511	0.092725	-0.0610977	-1.69579	-0.176578	0.141779	0.374657	-0.589369	-1.11478	-1.22244	-0.587527	0.248675	2.03745	4.24066	-0.423041	1.14063	-0.738112	-0.242537	-0.72771	1.04586	0.747663	0.140936	-0.76777	-0.0939537	-0.685297	0.56922
mir-2285as-3	0.025688	0.453375	0.637575	-0.264103	0.845669	-1.45273	-1.24654	-0.218586	0.356909	-1.01686	-0.172559	0.133468	-0.11422	-0.405599	-0.558664	-0.23434	0.797586	-0.904994	0.158315	-0.182446	1.74308	0.183044	-0.481319	-0.949393	0.0989821	0.0538995	-2.06311	-0.263902	0.193226	0.347388	-0.500876	-1.04694	-1.12391	-0.603008	0.244144	2.08429	4.25258	-0.337186	0.84486	-0.647262	-0.159544	-0.637025	1.10843	0.564437	0.179311	-0.833498	-0.20065	-0.595284	0.571767
mir-2285at-1	0.701051	0.327433	-0.0118341	-0.645995	0.436837	1.82342	-0.0955372	2.3591	0.899648	-0.0661455	-0.613193	-0.142382	-0.327702	-0.153465	-1.05465	-1.78137	1.08403	1.16302	-0.535739	-1.2338	-0.11366	-0.418606	-0.790895	0.245596	0.234205	-1.35794	-0.9305	0.0349356	0.12323	1.1941	-0.326788	-0.382648	-1.21554	0.106833	-0.392086	2.11106	2.56642	0.34727	-0.445457	-0.409489	-1.23565	-1.0042	0.956915	-1.7782	0.93673	0.151909	-1.05296	0.747293	-0.805427
mir-2285at-2	0.296297	0.085222	-0.612597	-0.056497	1.01816	-0.538268	1.48798	0.483764	0.563338	0.109989	0.630386	0.234703	0.648443	-0.146623	0.772759	-1.41053	-0.250513	-3.51186	-1.00469	-0.790381	1.48029	-1.19346	-0.40867	-0.513435	0.890613	-0.096928	-2.36534	0.780125	1.48412	0.0526464	-1.4636	-0.226591	0.267927	-0.418022	-0.0770701	2.24895	0.879323	0.385548	0.194686	0.255928	-0.660374	0.759033	0.337675	-1.27709	0.669843	-0.188727	-0.669898	-0.211118	-0.100112
mir-2285au	1.13213	-0.32017	-0.0848198	-1.21969	-0.533996	0.845936	-0.671832	0.335267	-0.0556419	-2.19292	-0.0831645	0.54492	-0.587809	0.639696	-0.456736	0.280478	-0.212211	0.0128513	1.60831	0.980709	-0.37387	1.06656	-0.780721	-2.55721	-0.386489	-0.388002	-0.00704056	-0.611856	1.65554	-0.0488823	0.370142	-1.47564	-1.04786	1.91894	2.14034	-0.0795512	1.45784	1.212	-1.40807	-1.03806	0.112333	1.44934	0.637841	-0.829681	-0.0882149	0.230538	0.504524	-0.876524	-0.168222
mir-2285av	0.782022	0.211849	-0.423506	-0.641862	0.387028	0.295323	-0.832524	0.076903	0.340405	-2.18168	-0.0920168	0.0631064	0.294159	0.568019	-0.0434316	-0.284363	-0.216853	0.430834	1.74594	0.827651	-0.272586	0.690919	-0.965945	-2.80353	-0.875524	0.365866	-0.48483	-1.07491	1.51367	-0.336051	0.0121426	-1.34968	-0.67156	1.15287	2.17928	-0.306192	1.45217	1.27939	-1.48607	-0.500686	-0.336056	2.45495	0.658219	-0.956507	-0.147394	-0.00522414	0.584436	-0.956372	-0.123548
mir-2285aw	0.253138	0.232153	0.617536	-0.127457	0.0189896	1.58936	-1.5898	0.708418	1.07869	1.16382	0.11954	0.10088	-0.192198	0.163329	0.275149	-0.435993	-0.756972	-4.38138	-0.198471	-0.356965	0.617524	-0.885936	-0.428401	-1.2304	0.965111	-0.592729	1.63195	0.845737	0.8101	-0.272047	0.352185	-0.858756	-0.700149	1.06578	0.145461	0.105599	1.2123	0.583306	1.10232	0.46017	-0.482444	-1.23575	0.569353	-0.340943	0.588816	-1.20941	-0.440544	-0.824668	-0.695878
mir-2285ax-3	1.48785	0.900369	0.872875	1.66005	-0.18757	-2.41012	0.00642896	-0.231213	1.40512	-1.31332	-0.3461	-0.975497	0.0356176	-0.661204	-1.39752	-0.56811	0.457751	0.0423371	0.871848	0.0769797	1.16236	-1.10189	-1.12352	-1.33326	-0.876712	0.608128	-1.73535	-0.125615	1.25485	-0.508452	-0.286973	-1.22272	0.608554	0.108479	0.821632	0.605959	-0.711866	1.83517	-1.33275	-0.441385	-0.393953	0.567022	1.63916	-0.751162	0.194186	-0.518066	0.397783	1.55817	0.48689
mir-2285b-1	-0.555121	0.0381766	0.904638	0.0199875	0.045885	-2.94406	0.262436	3.20923	-0.318677	-0.340711	-0.154882	-0.507652	-0.361103	0.236651	-0.620886	0.00896441	-0.620535	-0.0349211	-0.79035	0.165005	1.78356	-0.142219	-0.343824	-0.522067	-0.181962	-2.54259	-0.557898	0.178277	0.44142	0.158314	0.838183	-1.15175	0.0465384	-0.818383	-0.638306	1.03775	2.09572	0.94592	-0.540977	0.696077	-0.853862	0.792814	0.0860147	-0.302512	0.981862	-0.187042	-0.47371	-0.117889	-0.114536
mir-2285b-2	-0.596522	0.2552	0.738696	0.0760533	0.46277	-1.43419	0.0332383	-0.0338268	-0.715283	-0.330802	-0.123036	-0.70338	0.0800092	-0.0665791	-0.536474	0.260171	0.0642827	3.88317	-1.26627	0.118097	1.93268	-0.485474	-0.402603	-0.567811	-0.140941	-2.92934	-0.840631	0.0178615	0.240873	-0.0227785	0.460157	-0.0688831	-0.00454451	-1.69016	-0.719262	0.72669	1.29405	1.07336	-0.152646	1.00605	-0.707121	0.6686	0.00775092	-0.849578	1.02003	-0.0936266	-0.586803	-0.18864	0.223062
mir-2285ba-1	-0.540591	1.1066	-0.66316	0.480878	1.37122	1.7963	-0.344335	2.39387	-1.421	0.497648	0.0801119	0.491167	-0.104887	0.286096	0.0535105	-2.22492	-1.42213	0.0577051	0.632373	0.160526	-0.364551	0.898392	-0.248623	-0.192984	0.543821	0.586584	0.498861	0.233289	-0.0242536	0.758933	-1.60421	-1.43733	-1.59372	-0.301592	-0.675142	0.649416	1.62324	0.149627	0.84723	-1.87947	-2.08201	-0.356067	0.500465	0.555135	-0.263583	-1.07021	0.106083	0.595861	-0.363521
mir-2285bb	1.45959	0.743289	-0.310504	0.27327	-1.71781	2.34562	-0.671743	2.91938	-0.743524	-0.4202	0.526388	-0.316825	-1.09613	0.228205	0.672249	-0.106126	-1.19191	0.676276	0.48612	0.327699	-0.691154	0.238846	-0.90184	0.655635	-0.193255	-0.099903	-0.604067	-0.531996	-0.811714	0.387577	1.00455	-0.0172693	0.794562	-0.630703	-0.474681	1.24442	2.17945	0.764536	0.362758	0.100262	-1.37821	-0.683008	-1.64418	-1.51203	-1.15111	-0.406707	0.139128	0.952686	-0.0228011
mir-2285bc	0.518632	0.239149	-0.117463	-0.447832	0.0566067	-2.04158	1.54099	-1.00648	0.290235	-0.102357	0.994396	0.13149	1.0781	-0.157297	0.430808	-1.1453	-0.86501	-0.401797	-0.755975	-0.646011	-0.261117	-0.850367	-0.368332	0.696974	-0.0668872	-0.327118	-1.21502	1.54856	1.98935	-0.21873	-0.355944	-0.612393	0.642134	-2.05577	-0.48735	2.87427	-0.60587	1.1195	1.55497	1.62753	-1.11546	0.0442524	-1.15444	1.03159	0.407861	-0.609021	-0.300122	-0.367837	-0.810128
mir-2285bd	0.258683	1.10136	1.07829	1.01729	1.00347	-0.121478	0.975931	0.657094	0.0397778	0.886995	-1.22217	-1.77029	-1.29317	-2.25919	-1.14081	0.23518	0.00117231	1.90385	0.427097	0.74156	-0.743636	-1.06793	-2.78584	-0.353642	-2.26126	-0.222209	-0.757623	-0.0402083	0.302708	-0.717388	0.251992	-0.509882	-0.313845	-0.400638	-0.188921	1.23346	-0.34697	0.780771	-0.201368	0.656382	0.530398	-1.01346	0.4572	0.90931	0.510761	0.656254	0.409075	0.791212	0.580837
mir-2285be	0.624538	0.662009	0.897371	0.804119	-0.511379	1.68554	-0.812033	2.16045	-0.871448	0.734032	0.440173	0.423464	0.174545	0.381563	0.610244	-1.51037	-0.446317	0.303766	0.390243	0.686235	-0.8281	0.390371	0.254747	-0.509593	-0.172098	1.48222	0.410505	0.220995	-2.09441	-0.731473	1.03646	-0.884424	-1.00872	0.284738	0.413883	0.774034	1.54799	0.376822	0.470285	-2.03209	-2.19307	-0.0250834	-1.61695	-1.50756	-0.838572	0.966943	0.704583	0.136425	-0.645128
mir-2285bf-1	-0.69116	0.155163	0.484968	0.469298	1.46235	-4.47421	-0.653487	1.04769	0.409407	0.993774	0.0811329	0.0374537	-0.290861	0.199931	-0.192705	-0.511252	0.043058	-0.40766	-0.446211	-0.491209	-0.0815855	-0.569647	-0.116647	-0.336906	0.704696	-0.928763	-0.277789	-0.123976	-0.164829	0.643709	-0.0998239	-0.76718	-0.566854	0.649437	0.115645	2.0463	3.09922	-0.840661	-0.580358	0.00374095	-0.649219	0.187517	1.00661	0.252101	0.778896	-0.276072	-0.776792	0.00348291	-0.374472
mir-2285bf-2	-0.743388	0.101603	0.368721	0.273894	1.15308	-5.27001	-0.455468	0.802599	0.323068	0.723446	0.189421	0.22054	-0.159103	0.297824	0.0477454	-0.222627	-0.582676	-0.199675	-0.411651	-0.389583	-0.0129743	-0.303281	0.078514	-0.113316	0.767038	-0.818661	0.00818621	0.0584635	-0.22967	0.65851	0.0764254	-0.588485	-0.490166	0.676838	0.0393462	1.76935	2.65914	-1.18789	-0.25675	0.113168	-0.343332	0.123785	0.619013	0.352659	0.711569	-0.0880569	-0.632732	-0.0629193	-0.310611
mir-2285bg	1.89141	-0.808036	-0.193417	-1.70396	-1.20844	-0.0681559	-0.48941	0.379469	-0.506182	-0.457093	-0.365898	1.26475	-1.82485	-0.154696	-1.17424	0.972955	0.0594894	-0.423112	0.494321	0.492192	-0.492347	1.47795	-0.0703743	-1.2489	1.06735	-1.19502	0.377196	0.792386	1.97136	0.971174	0.147494	-0.65342	-1.47469	3.04405	0.798134	-1.02969	0.717551	-0.421547	-0.827646	-1.38631	1.03098	0.453639	0.468924	0.211764	0.208171	0.273918	-0.0497325	-0.443328	-0.187289
mir-2285bh	0.448696	0.0691369	-0.483769	0.154999	1.72151	1.86054	-3.01297	1.38507	0.433575	2.03386	-0.0662321	0.115893	-0.0250702	0.299863	-0.188836	-2.32026	2.41672	-0.183904	-0.0559545	0.141004	-1.85859	-0.00213459	-0.175458	0.42995	-0.403275	-0.225846	0.819566	-0.201663	0.178111	-0.322274	0.717194	1.05351	0.307103	-0.391207	-0.0209778	-0.666256	0.478873	-0.0758122	-1.11568	-0.309038	-0.515675	0.655841	0.0935519	-1.95527	-0.206902	-1.1494	-0.107865	-0.0522553	-0.492252
mir-2285bi-1	0.592448	0.918055	-1.00684	0.448214	0.0575594	1.41712	-2.90012	2.23805	0.546829	-1.47865	-0.40506	-0.764467	0.898403	-0.122078	-0.337138	1.08356	-0.308491	-0.971374	0.239662	-0.903838	0.464946	-0.485572	-0.677389	-0.0647447	-0.682265	-2.08193	-0.786869	1.2282	1.55224	0.788786	-0.816538	0.572591	0.309544	0.162856	-0.180187	-0.158481	1.17936	-0.845092	-0.998399	0.586121	-0.136953	-0.163397	-0.602476	0.026861	-0.250113	0.174976	-0.238114	-0.872052	1.71739
mir-2285bi-2	0.592448	0.918055	-1.00684	0.448214	0.0575594	1.41712	-2.90012	2.23805	0.546829	-1.47865	-0.40506	-0.764467	0.898403	-0.122078	-0.337138	1.08356	-0.308491	-0.971374	0.239662	-0.903838	0.464946	-0.485572	-0.677389	-0.0647447	-0.682265	-2.08193	-0.786869	1.2282	1.55224	0.788786	-0.816538	0.572591	0.309544	0.162856	-0.180187	-0.158481	1.17936	-0.845092	-0.998399	0.586121	-0.136953	-0.163397	-0.602476	0.026861	-0.250113	0.174976	-0.238114	-0.872052	1.71739
mir-2285bj-1	0.306125	0.460947	0.427117	-0.335555	1.47829	-0.358075	-0.0895188	1.24935	0.905804	-0.561281	-0.312443	-0.221856	0.386653	-0.823302	-0.790851	0.858468	-1.19886	0.355329	0.823321	0.0353394	0.87403	0.382985	-1.0852	-0.479939	-1.25529	0.0984619	-1.39859	-0.190287	0.765875	0.571297	-0.647116	-0.685589	-3.18485	-0.799967	0.318218	1.94701	1.87147	1.09487	-0.416336	-0.0561124	0.165034	0.704347	0.0175479	0.107109	-0.541203	-1.2981	-0.267378	-2.03861	0.782436
mir-2285bj-2	0.307428	0.462181	0.428367	-0.389285	1.47908	-0.356481	-0.0880431	1.25023	0.906844	-0.559599	-0.31087	-0.220322	0.387921	-0.821506	-0.789068	0.859529	-1.1969	0.35661	0.824397	-0.0235402	0.875084	0.384253	-1.08329	-0.478292	-1.25331	0.0998552	-1.39654	-0.188767	0.766976	0.572484	-0.645396	-0.683853	-3.18202	-0.79818	0.319515	1.94759	1.87208	1.09583	-0.414717	-0.0546513	0.166398	0.705475	0.0627654	0.108499	-0.53953	-1.2961	-0.265824	-2.03628	0.78353
mir-2285bk	0.679276	0.290655	-1.50002	0.234718	1.0686	1.6273	-1.41329	2.20547	1.59964	-0.709067	0.369167	-0.39631	-0.420799	0.543255	0.636768	-2.26346	-0.968062	-0.0548959	-0.136074	-0.97673	-1.43285	0.176808	-1.19441	-2.01449	0.881407	0.309418	1.25303	0.57237	0.4949	-0.345817	-0.242744	0.0291633	0.610531	-0.402536	0.205432	0.517617	1.45984	0.0340432	0.598571	0.604709	0.0916251	-1.42464	0.204915	-2.26004	-0.476202	-0.176816	-0.28611	0.0150556	0.320487
mir-2285bl	-0.604882	0.0271076	-0.157094	-0.244792	1.01009	0.400088	0.530314	4.03204	0.783487	1.47971	0.224927	-0.249934	-0.0924234	0.493613	0.0413367	0.439679	-0.862042	-1.86775	-0.149712	-0.23852	0.692164	-0.771152	-0.15123	-0.680453	-0.435247	-1.3766	0.750982	0.488979	0.886454	0.353824	-0.0298808	0.0425469	0.33623	0.185808	-0.158172	1.75657	0.174338	-1.74784	-0.12322	-0.211431	-1.49144	-0.0926572	0.0837143	-1.33795	0.663314	-1.88322	-0.964121	-0.414826	-0.81135
mir-2285bm	0.506056	0.949969	0.53658	-0.347001	-0.128694	0.900217	-1.45558	1.34818	-1.51162	-1.25919	-1.23523	-0.667641	-0.898654	-0.231906	-0.927306	0.696148	1.13125	2.25755	1.64903	1.03165	-0.719662	-0.13803	-0.632756	-0.419234	0.119769	0.252794	1.06589	-0.0715998	-0.652179	-1.37959	0.922407	-1.17463	-1.6411	0.75859	0.486011	0.040455	1.52155	-0.33421	-1.7482	-0.00393413	-0.327587	-1.46438	0.0872679	0.892665	-0.190505	-1.24865	1.24507	0.786905	0.341188
mir-2285bn	-0.744463	-0.0398292	0.517317	-0.38549	0.903575	-2.8992	0.356184	-4.21839	0.573602	0.285376	0.396299	0.242373	0.208866	0.0777091	0.0228846	0.361337	-1.14886	0.865026	-0.771106	-0.374399	1.55947	-0.328727	-0.0124294	-0.056055	0.443618	-1.00416	-0.892005	0.368783	0.689385	0.600737	0.40415	-0.85659	-0.656422	-0.0922145	-0.0617789	1.2056	1.3332	1.40415	0.29905	0.428207	-0.666047	0.17384	0.134391	0.383973	0.96171	-0.545182	-0.817759	-0.528661	0.5433
mir-2285bo	0.569393	0.229134	0.339082	0.0859078	0.088587	1.42161	-3.03982	2.26996	-1.06219	0.512881	0.0318743	-0.219426	0.232712	-0.28678	0.310915	-1.76787	-0.488051	-1.04666	0.609905	0.0860683	0.252358	0.314145	-0.6349	-1.07718	0.6227	-1.53293	-0.855992	0.432191	0.359018	-0.812152	-0.886652	-0.779314	0.277041	-0.134359	0.188853	3.11426	1.17591	0.50623	0.218224	-0.773189	-0.0248184	0.264403	1.24349	0.858143	-0.811302	-0.789915	-0.373839	0.152989	-0.657914
mir-2285bp	1.11178	0.414102	0.433125	0.462146	1.27425	0.613734	-2.39678	1.68789	-0.730183	0.668223	0.447735	0.208256	0.817257	0.0289917	0.0750416	-0.234696	-0.212151	-2.5115	-0.567815	-0.213849	1.24013	-0.788496	-0.58252	-0.420197	-0.46613	0.0627753	-0.469102	0.940199	1.10929	-0.413593	-1.56795	-1.08042	-1.5491	-1.02741	0.160645	1.74211	0.302635	-2.34627	-0.596748	0.763196	-0.800424	0.0838296	1.20974	0.425154	0.469501	0.143692	-0.254801	0.299991	0.280399
mir-2285bq	-0.947129	0.338548	0.311573	-0.0526426	0.313769	1.85824	-1.47642	2.49233	0.0017454	-0.378472	-0.101352	0.0481287	0.58513	-0.0444377	0.00890272	-1.34566	-0.988128	0.0133537	-0.0756749	-0.0595225	1.35153	-0.795687	-1.23637	0.346398	-0.378798	0.713046	-0.338472	0.561129	0.537281	0.188634	-1.75015	-0.753122	-1.73903	0.247553	0.298859	1.70439	1.67459	1.17405	-1.89062	0.660813	-1.76283	0.0686245	0.707501	0.541193	-2.00619	0.29329	-0.240222	0.503718	0.941885
mir-2285br	-0.949209	-0.113607	-0.297537	-0.282049	0.951802	-2.9342	0.276073	-4.63195	0.409552	0.732846	0.502754	0.332473	0.41504	0.224691	0.266011	0.447967	-0.5776	0.764572	-1.05508	-0.414772	1.49125	-0.393016	0.173029	-0.055916	0.727106	-0.760415	-0.681442	0.542289	0.807964	0.543399	0.36985	-0.379992	-0.30264	0.0339497	-0.106667	0.915008	0.382915	1.12009	0.580547	0.284613	-0.638706	0.17299	0.190217	0.259549	1.09438	-0.488346	-1.04429	-0.46178	0.361769
mir-2285bs	0.855724	0.54566	0.433228	1.10169	-1.38941	-2.45934	-0.473751	-3.23922	0.698295	-1.43614	0.587672	0.106727	0.755481	1.20508	0.308043	0.513677	-0.883024	-1.12926	0.652543	0.662225	-0.48873	0.702062	0.146077	-0.795574	-0.242175	-0.267099	-0.198408	0.609278	1.88304	0.362984	-0.553596	-1.54394	0.0461756	-0.387285	0.889387	0.843837	-1.89462	-0.171872	0.344747	1.2454	0.102869	-1.11257	-0.333135	-0.213221	1.27421	0.560133	0.748949	0.244348	0.111176
mir-2285bt	-0.0280772	-0.235095	0.10154	-0.39262	0.642969	0.588263	0.607962	1.96294	0.0490538	0.348913	0.33349	0.294661	0.525996	0.124829	0.151276	0.240739	0.682943	1.03691	-1.14109	0.478393	0.516815	-0.320603	0.319258	-0.494912	0.481987	-1.25623	-0.376527	0.0444125	1.02839	0.796508	-1.85334	1.59861	-0.514003	-0.682688	0.0569185	1.58902	-2.11474	-3.19989	-0.334657	0.0447035	0.351046	-0.490728	0.538303	-3.06831	0.700768	0.0963333	-0.791234	0.150094	0.557505
mir-2285bu-1	-0.303829	0.225024	0.835723	-0.57688	0.491513	0.00835466	0.240398	-0.51794	0.420106	-0.914205	0.0852157	0.0521743	0.270526	-0.898836	0.118848	-0.438087	-0.976515	0.331615	-0.14211	0.0124215	1.69179	0.329815	-0.56508	-0.208574	-0.210206	-0.636242	-3.20154	0.104808	1.21499	0.7652	-0.400495	-1.12725	-0.793224	-1.2236	0.105461	2.2111	3.38335	1.1671	0.77089	0.442315	-0.835269	-0.352408	0.230554	0.305676	0.504541	-1.35642	-0.468068	-1.31292	0.218548
mir-2285bu-2	-0.449137	0.209124	0.871276	-0.610067	0.428308	0.0624242	0.200874	-0.462741	0.37275	-0.905032	0.0155245	-0.00215826	0.310058	-0.870651	0.172681	-0.428164	-1.08959	0.170417	-0.134177	0.0253906	1.74225	0.374229	-0.565424	-0.154039	-0.155667	-0.601045	-3.14058	0.0964335	1.25826	0.753554	-0.479505	-1.15151	-0.737434	-1.16688	0.0984422	2.15915	3.43017	1.13323	0.798633	0.475638	-0.804708	-0.297564	0.215208	0.333311	0.480343	-1.31054	-0.420862	-1.42391	0.26247
mir-2285bw	0.157281	0.458401	0.0792153	-0.482403	-0.0696539	3.32741	0.173334	2.56592	1.04206	0.330523	0.0697092	0.470249	0.218284	0.557954	0.828454	-0.903572	-1.48699	-1.83372	-0.397909	0.00101048	0.869395	-0.804833	-1.15532	-0.781894	0.579154	-0.0140266	-0.226615	0.885993	1.07778	0.36423	0.265403	-0.243981	-0.292737	0.534864	0.559854	-0.719362	1.11461	0.226259	-0.346824	-0.684619	-0.289793	-0.0945357	-0.724489	-2.78378	0.44256	-1.33689	-1.00042	-1.11967	0.232643
mir-2285bx	-0.341	-0.0716956	0.179879	-0.570918	0.696649	1.96766	0.505154	2.48948	1.20082	0.126973	-0.137965	-0.160933	-0.487771	-0.632862	0.0389481	-1.54388	-0.21493	0.449424	-0.330475	-1.41729	-0.794228	-1.4981	-0.57903	0.230508	-0.341399	-1.13141	-0.715025	-0.0620657	-0.275962	1.46859	0.747987	-1.73103	-0.992686	-0.739249	0.0774232	2.51582	1.81653	0.529694	0.164285	-0.20749	-1.01228	-0.78682	1.02067	-0.665883	0.907891	0.339387	-0.47436	0.780518	-1.4681
mir-2285by	0.116765	0.112938	1.08614	0.900092	-0.840747	-1.5023	0.303293	-0.490452	0.322496	-0.670621	-0.212779	-0.119248	0.385936	0.0521417	-0.492471	0.481062	0.672389	-4.44626	1.32992	0.993284	0.0386415	0.727857	-0.456024	-1.47771	-0.275507	0.194811	-0.82581	0.867694	1.78325	-0.303745	0.527885	-0.243407	-0.89444	-0.52591	0.408523	0.737554	-0.0988354	1.84047	-1.67633	0.695653	0.0520672	-0.54673	-0.244943	0.0989561	0.00921303	0.127651	1.10676	0.357892	-0.758627
mir-2285bz	0.720266	0.203752	1.09446	-0.20683	-0.12842	1.03972	-1.37006	0.0202062	0.562301	-0.100859	0.0366142	0.0981755	0.102824	0.953043	0.284102	-1.57828	-1.5337	-0.817788	-0.312143	-0.416986	1.24047	-0.390948	0.0523098	-0.871992	0.869338	-1.21999	-0.1029	0.436875	1.43961	-0.20548	0.684394	-1.33664	-0.045737	-0.144102	0.0875025	3.79709	0.603343	-1.1639	-0.405956	-0.996356	-0.82638	0.228793	1.04996	0.484591	0.421249	-2.19928	-0.852974	-0.118987	-0.661863
mir-2285c	0.173971	0.383723	0.56037	0.0875244	0.0197032	0.412375	-2.98805	1.36161	0.816284	0.102112	0.105189	-0.0693136	-0.0506383	-0.00266071	0.223425	-0.59561	-0.856441	-2.3494	0.0987261	-0.167471	0.619354	-0.512324	-0.0492094	-0.79202	0.507753	-0.250322	-0.544531	0.314726	0.3059	0.55617	0.31795	-1.16526	-1.78964	0.399362	0.0119784	0.182065	1.72899	1.51239	1.23632	0.693167	-0.150346	-3.00668	1.00116	0.68708	0.747135	0.124436	-0.293932	-1.49454	0.417122
mir-2285ca	-0.26158	0.0695265	-1.18094	-0.8538	-0.605958	2.96859	0.581538	0.247397	0.746495	-0.802574	-0.292398	0.0328461	0.227881	-0.5739	0.812826	-0.581128	-1.97823	0.505742	-0.581302	-0.312525	1.2172	-0.707697	-0.403352	-0.19353	-0.0832778	-0.110619	-0.579348	0.166223	1.12586	-0.328624	-0.354255	-0.58431	-0.273104	-1.18037	-0.097708	1.87163	3.28263	2.27694	0.215141	0.498876	-0.246157	-0.952611	-0.026857	0.826824	-0.129869	-0.465435	-0.829337	-1.11426	-0.449216
mir-2285cb	0.232328	0.408239	0.234226	0.223552	-0.0420697	0.330645	0.311493	-1.20662	0.565724	0.774295	0.624632	0.773435	0.145346	0.993958	0.156318	0.576965	-0.303455	-5.33359	0.162709	0.392227	0.560824	0.064404	0.48855	-0.0885321	0.231523	-0.286198	0.140196	0.352536	0.523146	0.26799	-0.14422	-0.604541	-1.05611	0.0404441	0.327502	-0.748448	-2.56798	-0.606742	-0.915997	-0.575982	-0.0607065	0.068199	0.689443	0.500394	1.04695	0.0172002	0.173766	0.44016	0.950014
mir-2285cc	0.185892	0.682548	0.825875	0.257724	-1.18897	1.44764	-1.92409	2.08878	-2.0043	-1.643	0.590173	0.407133	0.549132	0.156526	0.288062	0.201177	-0.220219	-0.417754	-0.30101	-0.307434	1.03323	0.722624	-1.10623	-0.0810068	-0.454453	0.52102	-0.77349	0.625726	0.71451	-0.240524	-2.20087	-0.117778	-0.614808	-0.18095	0.642417	0.21711	1.26195	1.58491	0.806714	-0.211078	-2.71352	-0.861702	-1.43592	0.81721	0.857329	0.21854	-0.174315	0.304876	0.205273
mir-2285cd	0.176938	0.37441	0.268454	0.218988	0.202115	0.275162	0.235124	-1.26066	0.477002	0.786174	0.611868	0.738187	0.150344	0.991241	0.22356	0.473506	-0.303309	-5.38374	0.101676	0.403038	0.505125	-0.000642901	0.493751	-0.143621	0.28542	-0.176345	0.0597424	0.389331	0.531385	0.305227	-0.060074	-0.583515	-1.0737	0.0769944	0.32272	-0.479928	-2.62074	-0.482322	-0.885575	-0.584434	-0.108055	0.036633	0.628204	0.465837	1.01596	-0.0312535	0.171643	0.410173	0.911444
mir-2285ce	-0.535489	0.00785954	0.495744	-0.211804	0.71291	-2.87713	0.244211	-4.5804	0.587879	0.137306	0.386002	0.227738	0.28796	0.158353	0.059459	0.383322	-1.10832	0.693503	-0.520946	-0.225923	1.39122	-0.173286	-0.0138892	-0.192171	0.371149	-0.970032	-0.923612	0.417636	0.924011	0.590972	0.291554	-0.946084	-0.639096	-0.189114	0.0878188	1.20236	1.11119	1.33928	0.320839	0.574432	-0.558193	0.0625574	0.00519242	0.299642	0.987252	-0.430213	-0.568994	-0.500466	0.502601
mir-2285cf	-0.00444165	0.512662	-0.325971	-0.177361	0.893362	0.42462	-0.644038	0.337023	0.618464	-1.95573	0.0881527	-0.476946	0.753415	0.700711	0.321127	-0.703117	-0.141112	0.611299	1.77713	0.782397	-0.0398112	0.159146	-0.963816	-2.55285	-1.50733	0.758824	-0.69556	-1.55119	0.930901	-0.732434	0.0514948	-1.12673	-0.229105	-0.811432	2.16507	0.0777584	1.31827	1.47666	-1.27368	-0.110627	-0.808273	2.55593	0.637604	-1.06011	-0.196631	-0.0571148	0.700928	-0.810004	0.0185892
mir-2285cg	0.134542	0.135348	-0.719697	-0.0455573	0.973455	-0.441809	1.57169	0.587698	0.421854	0.120518	0.71005	0.285127	0.714664	0.0724684	0.851832	-1.32045	-0.230524	-3.43715	-1.1287	-0.749334	1.01375	-1.04135	-0.359241	-0.519859	0.969589	0.0503745	-2.28224	0.844387	1.5286	-0.0951724	-1.37391	-0.152792	0.697945	-0.64319	-0.24822	2.03379	0.986149	0.488764	0.255156	0.254182	-0.564807	0.864979	0.152196	-1.96823	0.616012	-0.322907	-0.409584	-0.34765	-0.0325146
mir-2285ch	0.613184	0.368913	-0.381474	0.474415	-0.379429	1.64143	-1.46372	2.23188	0.623206	-1.20486	0.248863	-0.108491	0.97579	0.452396	0.825472	-2.33194	-2.989	1.37382	-0.272168	0.122631	-0.0333958	-0.526636	0.403946	-0.0977213	0.321875	0.446106	0.76672	0.0263024	-0.0881118	0.797233	-0.268317	-0.38291	0.603076	0.0288141	0.189376	1.49817	1.47042	0.014348	-0.399119	-0.669252	0.396992	-1.47531	0.739351	-2.32845	-0.786218	-0.329939	-0.131775	0.455273	-0.492693
mir-2285ci	-0.139698	0.165611	0.982106	-0.383047	1.005	-2.0872	0.43029	-4.06939	0.864499	-0.541591	0.26558	0.233776	-0.301244	0.0647899	-0.453774	0.260857	-1.57815	0.57165	-0.310361	-0.105498	1.51211	-0.436861	-0.19322	-0.110199	0.193011	-0.874821	-0.700748	0.0579759	0.405461	0.392221	0.262407	-1.49654	-1.21571	0.0807937	0.0887424	1.2342	2.08294	1.37435	-0.674658	0.111154	-0.333215	0.116581	0.402887	0.560727	0.86346	-0.462039	-0.383332	-0.260958	1.00367
mir-2285cj	0.325253	-0.0407281	0.542767	-0.711851	-0.289408	1.14295	0.0937809	3.50483	0.720681	-0.275589	0.253826	0.433751	-0.500244	0.582828	-0.148517	-0.0636179	-2.75553	-2.59453	0.010709	0.271446	0.167055	0.00811928	0.00575958	-0.754465	0.0553665	-0.361574	0.193838	0.479604	0.95517	0.613386	0.367809	-1.68976	-0.538741	0.498486	0.212714	1.6312	1.2455	-1.4471	-1.23223	-0.861655	-0.523563	-0.140027	0.469318	0.23767	0.96407	-1.30235	-0.132003	-0.359071	-0.135259
mir-2285ck	0.148616	0.313303	-0.633304	0.314804	0.14882	0.0193743	0.418205	0.995591	0.296075	-0.104037	0.366615	-0.0557021	0.794004	0.333259	0.866091	-0.199172	-1.28551	0.751609	-0.426136	-0.397958	-0.476077	-0.860654	0.165401	-1.33392	0.471267	0.909118	1.61958	0.140075	0.884828	-0.277455	-0.419768	-0.212641	0.279471	0.103191	0.0164674	2.81719	-0.263361	-2.67075	1.00075	-0.60585	0.626669	0.941296	0.0770416	-0.0725341	0.0934711	0.0335826	-0.707012	-0.0168763	-4.01036
mir-2285cm	0.813625	0.569677	0.432657	1.04928	-1.34806	-2.69278	-0.600854	-3.48602	0.753156	-1.08272	0.565558	0.0925459	0.696106	1.14442	0.294006	0.427583	-0.869375	-1.33989	0.594642	0.61828	-0.377418	0.58538	0.203254	-0.822853	-0.102435	-0.289573	-0.169156	0.614641	1.80138	0.325397	-0.443589	-1.4786	-0.0961411	-0.257305	0.816732	0.816201	-1.51638	-0.0713305	0.501854	1.22148	0.0709472	-1.28835	-0.212362	-0.140794	1.27382	0.551077	0.664986	0.207537	0.16694
mir-2285cn	0.354134	0.433058	-0.251674	-0.160286	-1.09759	3.23182	0.292094	2.47017	0.813786	0.324737	0.145364	0.613451	-0.0717256	0.461782	0.580665	-0.843775	-1.27965	-1.93039	-0.201171	0.117511	1.49454	-0.745014	-1.38406	-0.359072	0.482986	0.189195	-0.322952	0.547782	1.11478	0.674099	-0.654668	0.120517	0.345199	0.0794972	0.463682	-0.815802	1.01856	0.130017	-0.0801872	-0.193054	-0.21634	-0.190845	-1.09638	-2.88065	0.456052	-1.15801	-1.03768	-0.784473	0.312747
mir-2285co	-0.504308	-0.375134	-0.515297	0.0297026	1.37368	1.63737	0.151964	2.41685	0.662128	2.01506	0.451138	-0.235331	0.284402	1.25553	-0.487095	-1.69345	-0.0577668	-0.630519	-0.18962	-0.308172	-0.173372	-0.0369325	-0.0756255	-1.96548	-1.81182	-0.677045	0.482624	0.341818	0.399255	-0.415049	-0.184536	0.789725	0.585721	0.516436	0.00165765	0.141328	1.41161	-0.510614	1.18842	-1.09393	-1.10677	1.02555	-1.86838	-1.68884	1.11636	-0.965122	-0.334554	-1.14389	-0.273333
mir-2285cp	-0.68887	-0.14281	0.562035	-0.383624	0.405225	0.653173	-0.757942	1.90634	0.209441	1.48346	-0.326731	-1.1586	-0.514047	-0.173433	-0.661197	-0.336656	-0.677709	2.4257	-0.0028089	-0.949835	1.21385	-1.51373	-0.0441554	-1.08405	1.29447	0.0103918	1.40406	0.759542	-0.869817	-0.0932664	1.11515	-0.430905	-1.87012	1.22344	0.0562603	1.32609	0.290227	0.921479	1.22787	-0.292486	0.0643849	-2.88368	-0.198936	-0.765798	-0.634131	-1.15603	-0.176577	0.185116	-0.154663
mir-2285cq	-0.208738	-0.322395	0.898119	-0.668199	0.318087	1.03692	-0.0648203	3.5594	0.567137	0.211886	0.294186	-0.230507	-0.37536	0.584259	-0.307279	0.29756	-2.23921	-1.08652	-0.190446	-0.330064	0.0867241	-0.384451	0.297191	-0.594434	-0.342051	-1.50485	0.440599	0.00995921	0.563654	0.748488	0.800525	-1.6092	0.0951005	0.421183	-0.249975	1.99779	2.04922	-2.19792	-0.751025	-0.403629	-1.25251	-0.288609	0.201819	0.386298	0.405903	-1.0169	-0.585888	-0.120004	-0.183105
mir-2285cr-1	-0.709842	-0.286046	1.19439	-0.946795	-0.308622	-2.3014	0.761215	-1.42162	-0.166346	1.5794	-1.1881	-0.825731	-1.64575	-1.02696	0.817766	1.38563	0.929538	1.22472	-1.257	0.582928	-1.02478	-0.193796	-0.480655	-0.877929	0.326589	-0.21893	1.9926	0.185494	-1.35291	0.140349	1.75666	1.38452	-0.667048	-0.88963	-0.318775	-0.0365047	1.65376	0.749054	1.21623	0.294011	0.28826	0.278099	-0.446995	0.780367	0.265863	0.941402	-0.570484	-1.04886	-0.431183
mir-2285cr-2	-0.711543	-0.352717	1.16126	-1.05132	-0.265547	-1.66696	0.901841	-0.924768	-0.370042	1.49656	-1.35539	-0.771558	-1.95015	-1.03723	0.842018	1.40204	0.976733	1.30772	-1.22665	0.677459	-1.2834	0.0226499	-0.386697	-0.673884	0.324698	-0.113742	1.89665	0.156145	-1.81847	0.208457	1.69382	1.40843	-0.390469	-1.42693	-0.30997	-0.186116	1.56661	0.696076	1.07363	0.201544	0.381852	0.498646	-0.683168	0.821687	0.254003	0.972129	-0.477142	-0.890873	-0.350476
mir-2285cs	-1.14173	-0.341237	-0.319026	-0.192437	1.00546	1.6583	-2.10704	2.37428	1.13016	-0.373406	0.0369166	0.426919	0.757414	0.315864	-0.293121	-0.0639834	-1.8303	-0.424862	0.585824	-0.0767276	1.29492	1.01286	0.226024	0.107564	-0.465846	-0.192985	-0.822127	0.327084	-0.288009	0.140723	0.38661	-1.658	-2.40357	-0.160415	-0.441392	0.284115	1.45093	0.885741	0.851437	0.213166	-0.368434	-2.1211	1.33733	-0.352884	0.253874	-1.40864	-0.105488	-0.677146	0.270896
mir-2285ct	0.55462	0.276453	0.543881	-0.18676	1.68152	2.76487	-0.493654	1.97905	0.136625	0.950519	-0.912042	-0.101002	-0.12008	-0.552008	-0.555072	-0.589346	0.305135	1.19485	-0.730127	-0.0377452	-1.41667	-0.16977	0.194698	-1.05477	-2.27384	0.88554	-1.33476	0.143738	0.349593	-1.30688	0.598839	1.00007	1.35186	-0.289794	0.307049	0.403741	1.28314	-0.0475877	-0.425461	-1.87993	-1.36506	0.703347	0.660766	-1.28394	-0.420731	-1.14914	-0.478442	0.28671	-0.30401
mir-2285cv-1	-1.18505	0.0939332	0.154676	-0.295222	0.844849	1.60571	-1.71159	2.23651	0.816503	-1.43504	0.0548517	-0.194975	0.070079	0.132016	-0.00642834	0.379371	-0.242308	-0.229569	-0.576389	0.278431	1.198	-0.275361	-0.41517	-2.3675	0.570936	0.877977	-1.63718	0.122173	0.477338	1.32634	-0.926278	-2.86536	0.634177	0.206836	-0.244132	0.395046	1.42302	-0.132536	-1.06602	0.33254	-0.240043	-0.174586	1.1768	1.32209	0.629172	-0.242091	-0.481826	0.481396	-1.4899
mir-2285cv-2	0.228062	0.315884	0.438651	-0.351499	0.769133	1.63205	-1.25602	2.18123	0.685011	-1.93603	0.0912778	-0.206167	-0.208408	0.1242	0.135287	0.698775	-2.67467	0.0342395	-0.407717	0.261346	-0.353824	-0.173815	-0.0224443	-1.82707	0.783566	0.745131	-1.19124	0.129836	0.413453	1.30494	-0.572322	-2.2605	0.984348	-0.127776	0.639761	0.578035	1.473	0.118717	-1.61475	0.155373	-0.225053	-0.346027	0.793037	1.13016	0.723027	0.0233375	-0.125486	-0.159266	-1.98379
mir-2285cw-1	-0.0698848	0.198753	0.443096	-0.543957	1.3935	1.86475	-1.01975	2.41325	0.540528	1.524	0.0791061	-0.252855	-0.997846	0.218922	-0.372918	-0.906648	1.5639	0.268912	-0.340479	-0.241202	-0.118673	-0.858523	-0.812112	-1.5901	0.555183	-1.39273	0.673844	0.082733	-1.58117	0.420531	0.372364	0.953148	-0.327275	-0.271256	0.256249	2.15928	1.7059	0.353286	0.461228	-1.5092	-0.0662123	0.976732	-0.60213	-0.19414	-0.390395	-0.766387	-1.78971	-0.584365	-0.399385
mir-2285cw-2	-0.719162	0.813214	0.343758	0.0918698	1.29366	1.67305	-1.54388	2.28476	0.196216	1.40519	0.613804	-0.211715	-0.783376	0.526139	0.00585041	-1.41774	1.35309	-0.106703	-1.02094	-0.926046	-0.538955	-0.887183	-0.420282	-2.17995	0.212559	-1.95984	0.344896	-0.706298	-0.446805	0.376507	0.243288	0.757412	0.847758	-0.131212	-0.120826	2.00152	1.49589	-0.0126057	0.45107	-0.273105	-0.573883	0.682689	0.168176	-0.623119	-0.552444	-1.26132	-1.37695	-1.05832	1.19923
mir-2285cx	0.88122	0.498496	0.350423	0.873158	-1.19717	-1.2808	-0.720164	-2.11021	0.598757	-1.10271	0.330112	0.182881	0.814425	0.69833	0.414752	0.488188	-0.507951	-1.20692	0.820612	0.733783	-0.791326	0.715544	0.0427187	-1.099	-0.194355	-0.355292	-0.697298	0.759746	1.95346	0.437446	-0.75965	-1.22756	-0.260468	-0.839978	0.985168	1.16484	-3.69096	0.566649	0.58276	1.40124	0.277218	-0.834764	-0.503142	-0.52002	1.02802	0.483874	0.804066	0.0993962	0.169794
mir-2285cy	0.426971	0.469454	0.155416	0.114208	0.215242	1.6811	-2.83084	1.24091	0.497169	0.143027	0.43635	-0.0476956	0.39097	0.489734	0.566584	-3.78743	-1.69844	-1.3024	0.204169	-0.0268198	0.784477	-0.458119	0.338789	0.0225895	0.0924119	-0.16017	-0.0654481	0.765704	1.16709	0.392553	-0.423022	-0.549278	0.537063	-0.237725	-0.0111687	1.88835	0.401945	-1.20233	0.38153	0.397044	-0.988335	-0.462888	0.148011	0.0389895	0.554931	-1.94675	-0.089897	0.135983	0.0864456
mir-2285cz	-0.420916	0.753076	0.00733921	-0.179883	1.37541	2.81422	-1.20155	2.42243	-1.27399	0.683374	-0.790282	0.0594061	-0.0970249	0.106033	0.532455	-2.05295	-1.72648	0.158805	-0.0330917	-0.281402	1.28245	-0.282629	-1.43375	-0.0841016	-0.0219573	0.523644	-1.13326	0.144171	0.55862	-0.132537	-1.45151	-0.838414	-0.470549	0.135606	0.145437	1.70294	1.67573	0.247872	-1.57978	0.0816855	-0.492289	-1.21292	0.418991	0.721179	-0.0542226	-0.237362	-0.383259	0.339458	-0.0272676
mir-2285d	-0.685763	-0.413291	-0.0521629	-0.765128	0.381562	1.90062	0.0470399	2.56198	0.760119	-1.28748	0.203751	-0.652722	-0.442139	0.0847449	-0.79749	-1.44104	0.758869	-0.0235924	-0.00418521	0.0308158	2.09797	0.367779	0.213248	1.43264	-1.54148	-2.02715	-1.49942	0.465855	0.334536	0.159225	0.101146	-0.198208	-1.85132	-0.218704	-0.0388612	0.63129	1.70908	1.18701	0.723891	0.565755	-0.335853	-1.59041	-1.07387	-0.581925	0.0877614	-0.476104	-0.755015	0.396037	0.518062
mir-2285da	-0.699064	-0.0201568	0.19308	-0.246362	0.901881	-3.21563	0.235946	-4.76457	0.507265	0.418845	0.399659	0.249849	0.225228	0.15478	0.0587869	0.425383	-0.678113	0.757748	-0.731396	-0.322855	1.34539	-0.352117	0.103633	-0.0105167	0.485277	-0.763905	-0.641362	0.348302	0.554095	0.479326	0.36818	-0.575143	-0.455	0.0197654	-0.0612494	1.02025	1.0368	1.14697	0.326317	0.298015	-0.48976	0.234695	0.188363	0.375382	0.886928	-0.37754	-0.747225	-0.329421	0.547682
mir-2285db	0.862553	0.549742	0.432745	1.10074	-1.48274	-2.44149	-0.474592	-3.21877	0.711339	-1.48768	0.577811	0.10446	0.756483	1.19774	0.302293	0.524263	-0.884461	-1.11583	0.653681	0.666869	-0.477431	0.706904	0.150918	-0.797956	-0.268567	-0.277243	-0.210479	0.612756	1.88052	0.363063	-0.542081	-1.53582	0.0488478	-0.396475	0.896103	0.799139	-1.87864	-0.161627	0.392289	1.25093	0.0861797	-1.08218	-0.27893	-0.21883	1.27275	0.569756	0.747323	0.250513	0.0985892
mir-2285dc	0.908192	0.181608	0.634346	0.426194	0.659413	0.352198	-0.50604	1.27008	-0.996666	0.192382	0.34052	-0.0329375	0.278783	0.323866	0.346671	-1.85574	-0.0382328	-2.31838	-0.368027	-0.377224	0.552342	-0.0804182	-0.450697	-1.83628	0.988138	-0.382038	-1.00758	0.402817	0.658365	-1.24126	0.397667	-0.349944	0.277	-1.68335	0.149004	3.20744	0.0863575	-2.17718	0.258013	-0.424526	-0.35816	1.01491	1.13888	1.22764	0.421867	-1.17342	-0.451794	0.286982	-0.297879
mir-2285dd	-0.701113	-0.0189362	0.192954	-0.247158	0.907643	-3.21433	0.236436	-4.76402	0.506502	0.420915	0.403411	0.251593	0.223072	0.15459	0.0556865	0.430112	-0.679587	0.760961	-0.733391	-0.322762	1.35618	-0.355184	0.107218	-0.00621927	0.494931	-0.761424	-0.638822	0.345408	0.548186	0.477646	0.371206	-0.577491	-0.458145	0.017687	-0.0621496	0.996178	1.04015	1.14309	0.324747	0.289928	-0.486573	0.237656	0.187107	0.373193	0.887331	-0.374873	-0.745939	-0.332628	0.545653
mir-2285de	-0.801019	-0.236875	0.21304	0.129658	1.1742	0.00802667	0.482142	2.64508	0.21208	0.792747	0.596563	-0.583767	0.68061	-0.0223834	0.060493	0.589041	1.52334	1.40154	-1.99943	-0.268982	1.07007	-1.95769	0.363117	-0.613916	0.0756943	-1.77129	0.106359	-0.564643	-0.503136	0.4233	-1.02075	1.51323	-0.151841	-1.17085	-0.120278	1.72256	-0.277312	-2.70687	0.262363	0.299461	-0.435585	-0.932501	0.367949	-1.18668	0.535013	0.0975603	-1.04765	0.128207	0.368383
mir-2285dg	-0.0302959	0.340007	-0.526761	-0.252436	1.22061	2.20027	-0.451136	2.70444	-0.514211	-0.230101	0.235869	-0.332635	0.673218	0.533035	-0.115468	-1.19249	0.426463	0.73339	-1.51739	-1.07018	1.02907	0.0901172	-0.653325	-0.975387	-1.26905	0.0513494	-0.391668	0.562257	-0.967182	1.13165	1.51121	-0.134935	0.185382	0.430247	-0.277974	1.23262	2.05425	0.810946	0.0648455	-1.74635	-1.07192	-0.461035	0.539413	0.501131	-0.872361	-1.45662	-2.00419	-0.443983	-0.273951
mir-2285dh	0.102422	0.851634	1.00821	-0.0779256	0.531702	-1.21459	-1.98047	-0.213784	0.670698	-0.224761	0.198051	0.0363493	-0.0247546	-0.137975	-0.0108481	0.363273	-0.34614	1.54563	-0.191805	-0.34007	2.05619	-0.753192	0.411856	0.298713	0.983564	-1.214	-2.22348	-0.389217	-0.0403744	0.202751	0.559632	-1.4185	-2.39495	-1.12866	-0.762968	1.36187	-1.50444	2.91734	-0.175998	-0.00429623	-0.232971	0.90152	-0.151742	0.287711	0.0194889	0.00187965	0.118113	0.197317	0.15284
mir-2285dj	0.894377	0.557366	0.461822	1.12415	-1.61768	-1.63525	-0.484237	-3.37397	0.710972	-1.45864	0.586817	0.116075	0.770678	1.21653	0.344955	0.516526	-0.974277	-1.10534	0.646064	0.698748	-0.428387	0.693328	0.137499	-0.834911	-0.235401	-0.218226	-0.155748	0.642184	1.95791	0.340214	-0.572182	-1.58338	0.022381	-0.374292	0.919799	0.802231	-1.98105	-0.556012	0.286809	1.25511	0.0420097	-1.18876	-0.35964	-0.23922	1.31414	0.541092	0.75753	0.215079	0.096836
mir-2285dk	0.818851	0.495685	0.329982	0.85705	-1.37928	-1.25761	-0.762561	-2.07754	0.665591	-0.943935	0.354194	0.23373	0.813671	0.698903	0.452633	0.467717	-0.542067	-1.57535	0.810172	0.735945	-0.927924	0.753773	0.0997759	-0.955721	-0.153447	-0.312235	-0.680774	0.762431	1.92656	0.47573	-0.787796	-1.23987	-0.14758	-0.726695	1.0019	1.06273	-3.64022	0.782344	0.477559	1.35331	0.262155	-0.816668	-0.567356	-0.360972	1.01377	0.461879	0.803431	0.0813508	0.106761
mir-2285dl-1	-0.259072	0.165645	1.733	-0.682603	-0.227173	-0.8061	1.05617	-1.30307	0.628789	-0.964189	0.09262	0.0337187	0.263306	-0.369906	0.0259668	-0.152151	-3.09338	0.721442	0.0602118	-0.107885	1.16545	0.450289	-0.613431	-0.216995	-0.300228	-1.12597	-1.44161	0.294648	1.12672	0.974371	0.45838	-1.2594	-1.18312	-0.629582	0.24952	1.93466	2.19595	1.85293	-0.0977037	0.994824	-0.756017	0.14302	-0.497959	0.340691	0.371067	-0.89774	-0.262652	-1.52169	0.190059
mir-2285dl-2	-0.16253	0.167506	1.73121	-0.669562	-0.327747	-0.76494	1.04507	-1.25402	0.647166	-1.2473	0.0932746	0.0531486	0.252601	-0.375093	0.00135289	-0.0669736	-3.14299	0.738348	0.0751331	-0.0857448	1.17531	0.401326	-0.58639	-0.185189	-0.273697	-1.07973	-1.39036	0.300488	1.12593	0.961074	0.436208	-1.34803	-1.13597	-0.637041	0.254529	1.9323	2.18944	1.85187	-0.0677917	0.985816	-0.722429	0.0555501	-0.468483	0.363641	0.341943	-0.887857	-0.227624	-1.46917	0.215402
mir-2285e-1	-0.891664	-0.433664	1.15122	-0.37121	0.0316042	-3.02412	0.821597	0.871485	-0.196189	1.60083	-1.19962	-0.881812	-1.62466	-0.992892	0.616743	1.3318	0.999637	1.17395	-1.57067	0.501323	-0.89401	-0.190142	-0.5397	-1.05441	0.190679	-0.153574	1.89456	-0.0389759	-1.55451	-0.0758877	1.6234	1.1874	-0.576045	-1.29453	-0.281685	0.417107	1.25129	0.655684	0.791472	0.0496624	0.224202	0.538767	-0.373682	0.679308	0.32341	0.898937	-0.493777	-0.86958	-0.400399
mir-2285e-2	0.504953	0.43378	1.33192	0.556216	-0.175791	-3.50303	0.433928	-3.95024	1.02318	0.527676	-0.603265	-0.419001	-1.00357	-0.384514	-0.507879	0.682454	0.680618	0.411341	-0.552603	0.320138	0.591588	-0.783643	-0.632786	-1.38686	0.112178	0.212638	0.869175	0.171711	-0.0718583	-0.134157	0.91254	-0.187864	-0.410713	-0.669104	0.337307	0.593617	0.05465	1.98175	-0.570559	-0.635178	0.0209725	0.492214	0.962349	0.0555497	0.695343	0.151368	-0.146229	0.476337	0.20198
mir-2285f-1	-0.695229	0.0058961	0.479215	-0.383535	0.876799	-2.97872	0.427436	-4.27724	0.560437	0.262737	0.386541	0.224366	0.224279	0.0463474	0.0561145	0.331618	-1.13592	0.786322	-0.680513	-0.355584	1.56952	-0.293111	-0.0554538	-0.0906669	0.45489	-0.881022	-0.874486	0.349406	0.722847	0.585746	0.392149	-0.823864	-0.675061	-0.100855	-0.0580466	1.2366	1.3354	1.39949	0.284342	0.394618	-0.623792	0.173307	0.0930119	0.348903	0.921789	-0.525932	-0.767456	-0.540584	0.536384
mir-2285f-2	-0.690124	0.00298999	0.478251	-0.37871	0.88524	-2.96821	0.42817	-4.26219	0.538054	0.245246	0.385269	0.215721	0.219176	0.0452283	0.0599928	0.345963	-1.13101	0.783651	-0.685518	-0.350009	1.54371	-0.293247	-0.0474921	-0.081848	0.454843	-0.899049	-0.911619	0.347549	0.710561	0.594852	0.389207	-0.826941	-0.701137	-0.11315	-0.044107	1.36882	1.3308	1.36015	0.311809	0.38966	-0.621529	0.17759	0.0977761	0.338322	0.908888	-0.512836	-0.765206	-0.551514	0.532021
mir-2285g-1	0.477928	0.64736	0.566148	0.108876	1.27152	3.70263	-0.364954	-2.81009	-0.515366	0.0857873	0.407089	-0.0709616	0.170005	-0.126974	-0.0790536	-0.482268	-1.38163	0.362007	-0.881162	-0.492184	0.91755	-1.30756	0.0869764	0.340963	0.261989	-0.484501	-0.536963	0.574366	0.865478	0.376828	0.439206	-0.43431	-0.540398	-0.284307	-0.25321	-2.7494	2.26494	0.495978	0.385949	0.362894	-0.89206	0.446585	0.0059649	0.0632567	0.294116	-0.397714	-0.86975	-0.326654	-0.169596
mir-2285g-2	0.52718	0.564918	0.560529	0.0687157	1.26123	3.88322	-0.262153	-2.87635	-0.617008	0.13489	0.432643	-0.0425498	0.198908	-0.0943994	-0.124838	-0.432673	-1.41887	0.364466	-0.857528	-0.488863	0.760295	-1.3007	0.120031	0.374851	0.24535	-0.638893	-0.608955	0.548689	0.841996	0.35338	0.438671	-0.872631	-0.500878	-0.357256	-0.181808	-2.35143	2.2288	0.550506	0.39366	0.359252	-0.835318	0.469884	0.00775555	0.109339	0.270003	-0.418817	-0.849877	-0.32065	-0.113837
mir-2285g-3	-0.522183	0.063714	0.481596	-0.388083	0.995898	0.808683	0.305772	-5.02702	0.364824	0.191713	0.371631	0.136025	0.178032	-0.0401036	-0.0216486	0.182494	-1.35007	0.735521	-0.845356	-0.46936	1.5093	-0.527422	-0.075328	-0.0520253	0.404852	-1.0149	-0.991219	0.3681	0.755235	0.538779	0.371692	-0.963411	-0.771353	-0.213125	-0.1351	0.949645	1.61503	1.28829	0.274869	0.372455	-0.76443	0.172727	0.0407394	0.28657	0.841268	-0.61114	-0.904786	-0.615996	0.417841
mir-2285h	-0.694934	-0.010842	0.471852	-0.398842	0.884371	-2.71642	0.424127	-4.38153	0.538537	0.264276	0.387536	0.227389	0.224769	0.0564916	0.0903143	0.34956	-1.15598	0.774227	-0.701308	-0.354462	1.55945	-0.310946	-0.0594018	-0.0972861	0.457613	-0.89142	-0.9123	0.366518	0.729551	0.599294	0.404641	-0.846871	-0.699349	-0.103336	-0.0382278	1.38437	1.3333	1.35615	0.269246	0.383669	-0.629883	0.157417	0.0836101	0.321833	0.91977	-0.547658	-0.78631	-0.574452	0.531929
mir-2285i	-0.704007	-0.0187692	0.221117	-0.240678	0.907754	-3.23601	0.188846	-4.79445	0.511655	0.418785	0.420891	0.263807	0.217719	0.173734	0.0576342	0.41888	-0.635458	0.744859	-0.734285	-0.318712	1.36642	-0.336291	0.130332	0.0504836	0.507346	-0.769246	-0.632188	0.357427	0.543207	0.502976	0.37667	-0.574394	-0.458447	0.0212122	-0.0672699	0.853012	1.00267	1.13128	0.306081	0.283568	-0.475033	0.203259	0.196427	0.377902	0.887859	-0.37757	-0.739212	-0.284263	0.560676
mir-2285j-1	-0.370635	0.400206	0.684469	-0.108257	-0.500313	0.427589	-4.34319	1.33476	0.297637	0.0816213	0.666105	0.228185	0.96333	0.503473	0.116609	0.144216	0.627895	-2.21183	-0.360114	-0.107066	1.17423	0.264535	0.215345	1.2338	0.302941	-1.91803	-0.685042	1.0253	1.145	-0.638162	-0.519706	-0.614304	0.203448	-0.468829	-0.480467	0.914717	0.16485	0.621816	-0.859237	0.695941	-0.341485	0.0954993	-1.1264	0.797711	-1.35185	0.152407	0.0596054	-0.303225	0.275962
mir-2285j-2	-0.574918	0.414421	0.893446	-0.14255	-0.72831	0.369274	-3.47476	1.44234	0.215559	-0.0399594	0.759722	0.340744	1.01748	0.459035	0.227671	0.0340819	0.639129	-2.7528	-0.387623	-0.0689897	1.25245	0.223196	0.238468	1.35216	0.221832	-1.36375	-0.94682	1.06903	1.27004	-0.891367	-0.602268	-0.79763	0.19515	-0.622823	-0.470484	0.945482	0.0584894	0.599019	-1.15287	0.686698	-0.134895	0.219519	-1.46889	0.953396	-1.53059	0.111313	-0.0302039	0.138786	0.238089
mir-2285k-1	-1.0892	0.310761	0.739682	-0.593611	1.27168	1.35208	-0.616416	2.49421	-0.549874	-0.307294	-0.247412	-0.521662	-0.200011	-0.772029	-0.555252	-0.202297	-1.12368	0.670373	-1.42839	-0.644814	0.379844	-0.585888	-0.304506	0.960013	-0.711299	-1.08255	-1.14054	0.395971	0.57145	0.537071	0.0672943	-1.74988	-0.60381	-0.477813	-0.445665	2.76591	2.54019	0.156705	-0.117805	0.202853	-0.889	-0.0557189	-0.0414561	1.6288	0.522871	-0.868437	-0.806745	-0.529973	0.235097
mir-2285k-2	-1.03997	0.302868	0.732291	-0.59502	1.25829	1.43189	-0.631763	2.45652	-0.520611	-0.281162	-0.262184	-0.535039	-0.186064	-0.783626	-0.546835	-0.205873	-1.10256	0.626376	-1.41233	-0.640403	0.36311	-0.59283	-0.32808	0.94498	-0.71589	-1.06424	-1.16818	0.406731	0.597418	0.53058	0.0671227	-1.76104	-0.619945	-0.477022	-0.467859	2.75739	2.56277	0.11963	-0.0838659	0.221818	-0.865601	-0.0785181	-0.0559276	1.63182	0.527948	-0.879153	-0.815917	-0.552052	0.254411
mir-2285k-3	-1.04263	0.323423	0.735357	-0.596993	1.2687	1.437	-0.623484	2.46123	-0.556255	-0.279835	-0.256185	-0.530267	-0.17754	-0.784655	-0.543733	-0.181646	-1.1318	0.631811	-1.42774	-0.648201	0.356796	-0.593444	-0.322267	0.946148	-0.728503	-1.08191	-1.14284	0.408931	0.607968	0.53762	0.0688822	-1.74651	-0.605138	-0.477281	-0.463813	2.7432	2.55256	0.116572	-0.0757504	0.234275	-0.866163	-0.0746178	-0.0628367	1.62858	0.514109	-0.886622	-0.828586	-0.54615	0.246648
mir-2285k-4	-1.08889	0.3083	0.739035	-0.595561	1.27208	1.35217	-0.609043	2.49418	-0.551738	-0.306138	-0.246753	-0.524441	-0.203027	-0.774797	-0.552135	-0.20207	-1.12282	0.670518	-1.42976	-0.649568	0.378524	-0.584679	-0.304799	0.960727	-0.71188	-1.08224	-1.12732	0.396464	0.572321	0.537228	0.066175	-1.74832	-0.601747	-0.4799	-0.450932	2.77057	2.54016	0.156898	-0.117586	0.202735	-0.889904	-0.0500323	-0.0430621	1.62886	0.522201	-0.868148	-0.807148	-0.532022	0.227078
mir-2285k-5	-1.33086	0.163336	0.507711	-0.686748	1.34855	0.914285	-0.462642	2.0158	-0.353622	0.0280425	-0.0770618	-0.373937	-0.0688568	-0.618397	-0.410851	-0.0712415	-1.22948	0.744233	-1.66587	-0.787697	0.866439	-0.722347	-0.283399	0.768358	-0.298636	-1.27986	-1.33239	0.471946	0.731534	0.582594	0.121418	-1.63093	-0.714153	-0.463714	-0.506481	2.71198	2.42453	0.511558	0.0865533	0.212509	-1.0546	-0.0658593	-0.0740407	1.51698	0.791368	-0.99921	-1.13855	-0.702318	0.275644
mir-2285l	-0.720597	0.0420671	-0.0896726	-0.624939	2.17482	1.65885	0.114558	2.33346	-1.97325	1.57357	-1.28083	-0.945635	0.198716	0.300348	0.43875	-0.618668	0.66622	0.827174	-0.846804	-0.187827	-0.780602	-1.16464	-0.821717	-0.586915	-0.51451	0.293162	1.10765	-0.726499	-0.243624	-1.77443	0.0820742	0.594862	-0.164828	0.162812	-0.147488	2.0211	1.46347	-0.200132	1.3881	-0.70497	-0.315105	1.4119	-1.37521	0.257659	-0.795477	-0.446158	-0.306501	-1.00695	0.4453
mir-2285m-1	0.706552	0.208932	-0.570827	0.233785	-0.113671	1.6081	-1.4621	2.1919	0.989195	-2.18499	-0.523716	-0.264986	0.3914	0.720032	-0.222071	-0.586785	0.3385	-0.090473	-0.963008	0.19339	0.654623	-0.535562	-0.941298	-0.63518	0.899506	0.42623	0.892076	-0.105228	-0.038306	-0.384227	0.698688	-0.244612	0.253799	0.224252	-0.50666	1.92159	1.43902	-0.000667837	1.15673	-2.96188	-0.447171	-1.47356	-2.45156	0.61942	-0.216092	0.0862091	0.0482534	0.361002	-0.0992933
mir-2285m-2	0.872833	1.01872	-0.137255	0.133743	0.355642	2.24115	-1.12196	1.42919	0.969043	0.133035	-0.143831	0.293735	0.637859	0.615056	0.185379	0.677158	-1.04514	-3.26203	-1.15175	-0.0262978	1.34541	-1.0313	-0.768073	-1.16242	0.724149	-0.28449	0.348998	0.105791	1.01722	0.158011	0.804835	-0.469759	0.622203	0.128568	-0.342335	0.873576	-0.118303	-1.06553	1.2272	0.376293	-0.22006	-0.529334	-1.50228	-2.26315	0.670195	-1.07025	-1.08814	-0.54783	0.668138
mir-2285m-4	0.451437	-0.184204	-0.659328	-0.032624	-0.276051	1.52976	-1.12611	2.27115	0.982886	0.157622	-0.414358	0.052109	-0.0153586	0.614756	0.448631	-0.74617	0.207934	-0.627301	-0.295027	0.477286	0.0918615	-1.19253	-0.0995239	0.882708	0.876845	0.855853	1.26602	-0.178528	-0.16925	-1.00035	1.03994	-0.823046	-0.474457	0.169974	-0.293485	1.34988	1.31504	0.729796	-0.140298	-2.07203	-0.63961	-0.562677	-2.38265	-3.45494	0.342981	0.237934	-0.20418	0.483968	0.671125
mir-2285m-5	0.447646	0.06179	0.172861	0.333566	-0.952374	1.60678	-1.3026	2.16	1.1142	-1.06006	-0.413374	0.13661	0.453808	0.924001	0.192877	-0.260953	0.403678	-0.00282449	-0.617469	0.58864	-0.393751	-0.4246	-0.596896	-1.87786	0.848627	1.10391	0.928259	0.0934774	-0.0137233	-0.281192	0.745	-0.459363	0.633888	0.379917	-0.681297	1.47255	1.44655	0.0822767	-1.66398	-2.72383	0.224046	-0.385896	-2.24024	-2.11282	-0.121864	0.241411	0.128635	0.425003	0.35636
mir-2285n-1	-1.10963	0.225747	-0.438667	-0.0376249	1.09159	1.07646	-2.79969	1.81351	0.815472	1.3112	-0.626728	-0.0856261	0.654427	-0.305483	0.541097	-2.07309	0.266907	0.167784	-0.425375	-0.517697	1.03815	-0.291814	-0.468293	0.554909	-0.207665	-0.113904	-0.523866	-0.268367	0.445179	-0.864263	0.502925	-1.95894	0.0820414	-0.670663	-0.255324	2.70803	2.09878	-0.954627	0.426215	-0.145297	-0.282549	-1.00376	1.36416	-0.0913788	-0.788507	0.354558	-0.243943	0.890016	-0.15565
mir-2285n-2	-0.966204	0.377631	-0.330206	-0.138022	1.07889	1.10595	-2.56818	1.80459	0.858568	0.877593	-0.508466	0.00443438	0.726035	-0.812301	0.528551	-1.87945	0.312587	0.244637	-0.384269	-0.405117	1.06964	-0.191007	-0.773551	0.664909	-0.111244	-0.0223699	-0.410965	-0.168782	0.48707	-0.733621	0.473406	-1.77125	-0.12267	-0.550112	-0.253416	2.32179	2.07499	-0.819275	1.57892	-0.0902104	-0.252168	-1.41051	1.39586	-0.0772108	-0.661813	0.230768	-0.116812	0.687924	-1.77799
mir-2285n-3	-1.31082	-0.0975574	0.197943	-0.501409	1.57457	0.930924	-3.0439	1.68674	0.257959	0.835375	-0.118054	0.0924233	0.198806	0.560674	-0.0586253	-1.38931	0.535579	0.588359	-0.758184	-0.798026	0.442392	-0.287221	-0.730078	0.396101	0.068483	0.243898	0.168992	-0.279615	0.427953	0.208051	0.246612	-1.30262	-2.08967	0.406579	-0.65514	2.60403	2.56851	0.704625	-1.00312	-0.206484	-0.706422	-0.524235	0.95203	0.24017	0.12638	-1.03939	-0.361553	0.36324	-0.64911
mir-2285n-4	0.308331	0.0387951	-0.369747	0.00284772	1.42118	0.92285	-1.00752	1.93583	0.564166	1.01602	-0.334502	0.213787	1.04159	-0.618067	0.686074	-0.488402	0.418339	-0.325987	-0.964324	-0.713646	0.870201	-0.496178	-0.258592	0.124675	0.452599	-0.245811	0.26713	-0.0090144	0.420701	-0.83569	0.253595	-1.87713	-0.858555	-1.18295	-0.778582	2.68572	2.32788	-1.86858	0.242765	-0.553231	-0.0692772	-1.41593	1.67575	-0.0029234	-0.645364	-0.0692935	-0.809375	0.705268	-2.03971
mir-2285n-5	-0.0597334	0.692829	0.212927	-0.107726	0.398492	0.489379	-4.27082	1.39454	0.0625563	0.644411	-0.015529	-0.121191	0.435906	-0.627751	0.109129	-0.471809	-0.504808	-0.626538	-0.0158334	-0.394024	1.98937	-0.326596	-1.32132	-0.381891	-0.0604243	0.545173	0.487594	-0.166368	0.665058	-0.203423	-0.00992924	-0.293649	-1.6104	-0.13857	-0.566152	2.29539	1.74487	1.90891	-0.530666	0.180068	-0.938726	0.264341	0.299333	0.474121	0.231531	-0.644507	-1.21002	0.485799	-0.274562
mir-2285n-6	-0.655215	0.35612	0.359675	-0.196901	1.15704	1.39035	-2.23664	2.08003	-0.628889	0.765491	-0.418173	-0.11598	0.583607	-0.503287	0.384628	-0.726843	0.607169	0.540091	-0.394928	-0.0608391	0.944573	-0.208132	-1.14565	0.434274	0.032555	0.498925	-2.15529	0.17825	0.737722	-0.425617	-0.221659	-0.798357	-1.36591	0.270817	-0.0569163	2.76643	2.34696	-0.510172	-1.5308	0.283434	-0.145818	-1.09382	1.24555	0.43359	-0.424926	-0.761696	-0.746658	0.52555	-1.10242
mir-2285n-7	-1.03402	0.469385	-0.277861	0.245491	0.819705	0.534293	-3.40212	1.28281	0.800862	1.18668	0.0828292	-0.0487531	1.06425	-0.154353	0.435517	-0.737756	-0.287842	1.59302	-0.636581	-0.238156	1.0641	-0.59045	-0.715088	0.477545	-0.1706	-0.0644624	0.451185	0.0992024	0.381494	-0.345067	0.571372	-1.00621	0.210715	-0.478634	-0.27509	2.77478	1.57251	-1.52837	0.457487	-0.00858001	-0.081549	-1.1939	0.966172	-0.73333	-0.262477	-0.126274	-0.327907	0.455147	-2.17115
mir-2285o-1	0.779588	0.211911	-0.425929	-0.645282	0.387188	0.289994	-0.83939	0.071276	0.345031	-2.18175	-0.0940844	0.0670117	0.294032	0.567128	-0.0492225	-0.285733	-0.218371	0.42569	1.74452	0.825429	-0.278689	0.686129	-0.966754	-2.81309	-0.857808	0.381119	-0.481831	-1.0244	1.53173	-0.337548	0.00642734	-1.34601	-0.678207	1.15904	2.1804	-0.312341	1.44842	1.27541	-1.48665	-0.506289	-0.338497	2.45471	0.65667	-0.96168	-0.142491	-0.00885905	0.581748	-0.958503	-0.129448
mir-2285o-2	0.781816	0.206818	-0.42122	-0.640449	0.374682	0.294938	-0.835454	0.0769372	0.343223	-2.25553	-0.0916585	0.0701503	0.296741	0.558991	-0.0431665	-0.283635	-0.218504	0.43019	1.74213	0.82482	-0.271881	0.689776	-0.9664	-2.77157	-0.849103	0.383501	-0.526095	-1.0288	1.52985	-0.335225	0.00356811	-1.35654	-0.673546	1.14878	2.17818	-0.305422	1.44957	1.27712	-1.47946	-0.501161	-0.332115	2.45257	0.65823	-0.941519	-0.15002	-0.00713048	0.585289	-0.952726	-0.121458
mir-2285o-3	0.78903	0.207622	-0.440778	-0.641067	0.367363	0.254169	-0.823108	0.259767	0.355031	-2.21934	-0.0999726	0.0597998	0.293701	0.5474	-0.0510678	-0.275687	-0.232252	0.422378	1.74266	0.806467	-0.246014	0.678032	-0.963552	-2.80974	-0.84914	0.401621	-0.554979	-1.035	1.55942	-0.321831	0.0229012	-1.3412	-0.661948	1.13724	2.18618	-0.347894	1.41207	1.23914	-1.48957	-0.512668	-0.342323	2.45858	0.669635	-0.925001	-0.173488	-0.0309051	0.576675	-0.954758	-0.108461
mir-2285o-4	1.89793	-0.831807	-0.210742	-1.72117	-1.27135	-0.076302	-0.50071	0.374675	-0.561401	-0.544429	-0.377837	1.27126	-1.8403	-0.13168	-1.21048	0.972605	-0.00653948	-0.433916	0.50281	0.495663	-0.503669	1.4788	-0.0719482	-1.1468	1.07036	-1.11746	0.361007	0.772985	1.96629	0.961828	0.18447	-0.655851	-1.54978	3.05921	0.792849	-0.874281	0.715289	-0.432339	-0.829677	-1.39132	1.0299	0.4494	0.45482	0.252923	0.215178	0.274286	-0.0645284	-0.464568	-0.202031
mir-2285o-5	1.89169	-0.810424	-0.207936	-1.69393	-1.25214	-0.0625637	-0.482677	0.383849	-0.542754	-0.547004	-0.357953	1.27367	-1.83198	-0.138323	-1.18527	0.975729	0.00649287	-0.416558	0.500855	0.497739	-0.485606	1.4819	-0.0550001	-1.16437	1.07249	-1.14595	0.37032	0.776277	1.95936	0.973953	0.161184	-0.661321	-1.52113	3.03905	0.797792	-1.0215	0.721016	-0.414998	-0.808315	-1.38145	1.03129	0.457818	0.463183	0.246451	0.208681	0.296213	-0.0525922	-0.4469	-0.18702
mir-2285p	-0.0845425	-0.450758	0.58155	0.439741	0.517757	0.808824	-2.05647	1.35367	-1.21112	-2.73111	0.181833	0.323372	0.447929	0.381523	0.0143085	0.378475	0.268432	-0.776388	0.523622	0.181946	-2.0749	-0.677033	-0.185952	-0.490221	0.391787	-0.433077	-0.165182	1.2002	1.0399	0.776486	0.835813	0.41803	1.37193	-0.323802	-0.10631	1.89591	0.651025	-0.692576	0.264164	1.17716	-0.278989	-2.06717	0.0664051	-2.85441	0.119291	0.0222325	0.343997	-0.106843	0.854754
mir-2285q	-0.628501	0.0837531	0.54223	-0.346373	0.802788	-3.01067	0.109618	-4.6685	0.423052	0.209684	0.342068	0.211106	0.229112	0.0188272	0.0424939	0.4017	-0.559192	0.802215	-0.545182	-0.223248	1.5918	-0.260605	0.0734924	0.0316062	0.455206	-0.910685	-0.898403	0.240683	0.582028	0.48788	0.41146	-0.927087	-0.772675	-0.223544	-0.048753	1.10825	1.09244	1.29783	0.166502	0.338714	-0.516341	0.365623	0.155878	0.413937	0.824457	-0.279134	-0.537538	-0.352948	0.560593
mir-2285r	-0.88498	-0.137599	-0.0210183	-0.0504217	2.17275	1.24376	-1.9512	2.13563	0.127892	1.55875	0.0945137	-0.0834903	0.310916	-0.112942	0.506659	-1.26676	0.089418	-1.35115	0.349159	0.0726531	-0.486009	-1.41589	-0.00228924	-0.229941	0.829725	1.12837	0.666429	-0.0828761	-0.450689	0.195979	0.842554	-0.810033	0.0404669	-0.294775	-0.254267	1.72267	0.985449	0.281415	-0.537908	-0.978548	-0.358167	-0.200205	-3.46281	-1.48887	0.0361006	0.32485	-0.3172	0.311315	0.723276
mir-2285s	-0.289992	0.808375	0.0705782	0.0378608	1.2416	0.938052	-0.745862	2.43349	-0.238658	0.449259	0.316342	-0.498132	0.900882	-0.0783854	0.269968	0.86612	0.82651	1.23581	-2.25174	-0.0300486	0.6007	-2.61925	0.0146115	-0.849362	0.151139	-0.854342	-0.283817	-0.563921	-0.148407	0.611961	0.408032	1.38209	0.89226	-0.926807	-0.482114	2.02672	-2.00239	-0.675534	0.167147	0.600591	0.185822	-1.48308	-0.103868	-1.83182	0.34855	-0.289907	-0.999973	-0.438989	0.49879
mir-2285t	0.532389	0.59578	1.36267	0.746309	-0.150074	-4.91481	0.41705	-2.83377	0.778184	0.53475	-0.684918	-0.59428	-0.713309	-0.594491	-0.660715	0.565995	0.560639	0.212004	0.115336	0.547707	0.815987	-0.651188	-0.872261	-0.977725	-0.013263	0.540012	0.758906	0.0227512	-0.0584908	-0.396506	1.2392	-0.30709	-0.0256774	-0.404384	0.556963	-0.00744826	0.628467	1.26718	-0.430985	-0.138289	0.215978	0.176824	0.527182	-0.314525	0.329386	0.349532	0.208073	0.51827	-0.0249218
mir-2285u	0.801016	0.21876	-0.448607	-0.636151	0.362796	0.232773	-0.851544	0.238408	0.363703	-2.18516	-0.104384	0.0561607	0.301376	0.550948	-0.0442848	-0.286397	-0.228354	0.402082	1.73806	0.814375	-0.262668	0.672719	-0.95454	-2.76496	-0.871226	0.378934	-0.534318	-1.02034	1.59203	-0.328382	0.0375239	-1.33324	-0.641373	1.13608	2.19188	-0.335946	1.39824	1.23906	-1.52594	-0.522089	-0.353298	2.49638	0.670508	-0.957786	-0.193019	-0.0394224	0.566803	-0.949991	-0.115607
mir-2285v	-0.0197403	0.426954	0.412182	-0.301754	0.186649	-0.191936	-3.97831	0.865034	-0.147578	-0.781365	0.560332	0.259209	0.608665	0.306187	0.0931387	1.18456	-0.973588	-3.26718	0.10754	0.0667561	0.996355	0.524139	0.439167	1.40629	0.471224	-2.60117	0.0144107	0.370891	0.547125	-0.0318199	0.370707	-1.16192	0.154209	-0.398689	-0.528373	0.918392	-0.498059	0.0343627	0.389119	1.11202	0.164351	0.860022	0.272272	0.61426	-0.355661	-0.0442567	-0.517132	0.331711	0.5849
mir-2285w	1.07332	0.57639	0.294794	0.244302	1.25795	1.07061	-2.68966	1.78563	-0.655664	0.578939	-0.0175332	0.0368578	0.0321806	-0.179029	0.134471	-0.228504	-1.73777	-1.00975	-0.322117	0.0815441	1.5767	-0.879356	-0.234888	-0.220081	-0.636561	0.0372067	-0.849043	0.516228	0.732445	-0.444922	-0.874885	-0.675202	-0.186818	-0.0218436	0.647627	1.45455	0.863518	-0.899755	0.264834	0.509642	-0.000808671	-0.94742	1.19764	-3.73683	0.592678	0.37029	0.0301909	0.571197	-0.0406815
mir-2285x	0.91071	0.514784	-0.771256	0.114968	1.2438	-0.14466	-1.84159	1.11753	0.847774	-0.364425	0.241311	-0.0571547	0.116633	0.0515876	0.195765	-0.0357486	-1.72623	-1.70073	-0.379856	0.068325	1.59172	-1.47057	-0.264724	-0.521036	-0.0579674	0.400388	0.423548	0.508879	1.0546	-1.94928	0.246542	-0.934943	-0.818763	-0.250544	0.0926842	2.37371	-0.510219	-1.50657	0.657766	0.491796	-0.0718671	1.50955	1.722	-2.59106	0.513736	0.313406	0.0336027	0.45056	-0.414003
mir-2285y	0.500215	0.183789	0.371641	0.834458	-0.00549755	-4.20394	-0.848814	-1.1371	0.630197	0.222669	0.556556	0.701797	0.285455	0.856711	0.17151	0.461229	0.760921	-1.88094	0.317156	0.357055	-0.397934	0.310945	0.266149	-0.627126	0.563973	-1.27532	-0.241479	0.973323	1.52584	0.803291	-0.586041	-0.600852	-0.302204	-0.885905	0.363678	0.706906	-1.93931	-0.63256	0.457519	0.950713	-0.286045	-1.68805	-0.396846	-0.411757	1.4959	0.474828	0.331461	0.575849	0.244743
mir-2285z	-0.628509	0.0837469	0.542225	-0.34606	0.802784	-3.01068	0.109612	-4.66851	0.423046	0.209678	0.342062	0.2111	0.229107	0.0188209	0.0424876	0.401695	-0.559199	0.802211	-0.54519	-0.223255	1.59179	-0.260612	0.0734861	0.0315999	0.455201	-0.910694	-0.898411	0.240677	0.582022	0.487875	0.411455	-0.927096	-0.772683	-0.223551	-0.0487596	1.10825	1.09243	1.29782	0.166496	0.338708	-0.516349	0.365618	0.155872	0.413931	0.824452	-0.279141	-0.537546	-0.352955	0.560588
mir-2289	1.09696	1.20412	-1.27082	0.211863	0.850873	1.86853	-0.461503	2.31159	-0.516933	-1.01012	0.298972	-0.357366	0.0893334	0.539069	0.576339	0.718132	-1.60604	0.579449	0.77802	-0.262651	0.611779	0.241662	-0.293775	-0.922211	0.30544	1.15298	1.6494	-0.886728	0.664135	1.23506	0.435499	-0.183628	-0.644996	0.143115	-1.05219	1.01817	1.74021	0.647604	-0.750923	-1.59972	-1.7499	-0.470202	-0.469567	-1.11038	-1.57453	-1.34511	-0.0919448	-0.455217	-1.04866
mir-2299	-0.225217	-0.00628552	-0.08729	0.116522	0.900257	-1.16781	-4.93468	0.749426	-0.0234253	-0.443308	0.285972	0.291014	0.295978	0.0930625	0.538554	0.103297	0.751932	0.502065	-0.203529	-0.0726113	-0.0769856	0.0523525	0.440508	0.201571	0.0512194	-0.466917	-1.63147	0.44217	0.807321	0.700064	-0.36197	-0.663229	-0.0830826	0.377015	-0.0496241	0.676179	-1.37526	-1.94068	0.75321	0.667329	-0.113924	-1.19487	0.153575	1.64864	0.782748	0.278119	-0.121291	0.275027	0.782232
mir-2310	0.63361	0.285057	-0.567819	0.297825	-0.290853	1.91233	-0.905124	2.44808	-0.0738895	0.392088	1.18242	0.811834	0.707311	1.25113	0.232821	0.521279	-2.28909	0.353585	1.17662	0.614081	-0.923249	1.34954	0.0789466	-0.146281	0.715033	0.321607	-0.841932	-0.171551	-1.03582	-0.814247	-1.1364	-0.0885284	-1.127	-0.449136	-0.0283406	0.884085	1.75717	0.435998	-1.25509	0.0350744	-0.248859	-0.915643	-0.914875	-1.68974	-1.35273	-1.07531	1.07701	0.520741	-1.6151
mir-2311	0.420469	0.922029	0.475194	-0.0283354	-0.163367	-1.1522	0.787869	1.35571	-0.162116	0.523649	-0.493461	-0.560477	0.000631043	0.426032	-0.281429	0.279589	-0.537454	-1.86243	-0.179878	-0.775343	2.4368	-0.141658	-0.366908	-0.313269	1.80809	0.852622	1.40293	-0.65305	-0.420515	0.505656	1.2211	0.599963	0.90474	1.07814	0.762127	-2.25788	-1.31905	0.681998	1.05871	-0.54999	0.899429	-1.17396	-2.13904	-0.853764	-1.74398	0.523017	0.0578162	-0.227224	-0.758348
mir-2312	-0.312127	0.164602	1.4281	-0.74155	-0.0999178	-2.34658	0.635657	-3.04379	0.541476	0.808192	-0.934979	-0.262763	-1.96311	-0.628255	-0.00906089	1.02805	0.907121	1.154	-1.83471	0.521583	-0.182553	-0.272176	-0.536342	-1.01793	0.446048	0.214582	1.43198	0.314333	-1.82557	0.191533	1.34352	0.611587	-0.667956	-0.998303	0.118502	0.651409	1.02744	1.8488	0.216766	-0.188115	0.377645	0.517112	0.359517	0.354599	0.634245	0.488249	-0.305953	-0.707973	-0.0847146
mir-2313	0.635432	1.17641	0.648313	0.314514	0.7286	-0.496608	0.279797	0.473484	0.266154	0.0622965	-0.459265	-0.823058	0.226343	-1.78099	-0.336237	-0.379252	0.0762428	-3.31908	0.18691	0.480225	-1.62179	-0.628668	-0.840902	0.655321	-0.560218	0.134165	-0.498522	0.933718	1.08878	0.444353	0.293894	-0.132427	0.46899	-0.382473	-1.3936	0.522456	-0.777569	-3.16985	1.11559	1.36792	-0.0928216	0.851706	-0.217504	1.63244	0.19168	0.537383	0.435053	-0.438099	0.937997
mir-2316	1.31037	0.742738	0.212944	0.12798	0.871451	1.23316	1.6999	1.81634	-1.90674	0.791682	-0.0111525	0.0708178	-0.245939	0.654228	-0.257315	-0.735723	1.19331	-0.463615	0.146686	-0.0281909	-1.85351	0.82369	-1.61301	-2.4402	-0.258234	-0.274747	0.190605	-0.259288	-0.352146	-0.302407	0.197344	0.263896	-0.119708	0.693977	-0.477079	1.54631	1.06425	-0.373905	0.0681513	0.906507	0.157866	1.31914	-2.8222	-0.277623	-0.301823	-0.86264	0.344568	-0.669105	-1.17418
mir-2318	1.02856	-0.00494808	0.712063	0.154457	0.314981	1.6101	0.119853	1.25031	0.530314	1.00902	0.482977	-0.0501487	0.47372	-0.0361305	0.357738	0.476365	0.0523269	-0.828448	-0.527689	0.0203984	1.52835	0.408937	0.495705	0.0439365	1.07556	-1.13323	-2.01499	-0.880536	-1.43203	-0.204482	0.97365	0.453332	-2.29792	0.120994	-0.397209	-0.301933	0.564592	-0.746654	-0.0356556	-0.711164	0.891631	0.644385	-2.9789	-2.85643	-0.576079	0.854388	0.529369	0.425802	0.147875
mir-2319a	0.289457	0.0509929	0.722567	0.0057207	-0.262311	1.19461	-1.2242	1.65455	0.518709	-1.79372	-0.897504	0.0526471	-0.346807	0.665969	0.406638	0.236565	-0.0486926	-0.143586	-0.13009	0.370086	0.661139	-0.494244	-2.17982	0.286296	-0.169914	-1.53696	-1.16995	0.235273	0.442108	-0.0164454	-1.42276	-0.699554	-1.41468	-0.279277	0.422078	0.311852	2.74459	1.0569	-1.52465	0.502461	0.838659	-1.23323	0.783187	0.742353	0.66947	-2.14147	0.625808	0.896765	0.303361
mir-2319b	0.289457	0.0509929	0.722567	0.0057207	-0.262311	1.19461	-1.2242	1.65455	0.518709	-1.79372	-0.897504	0.0526471	-0.346807	0.665969	0.406638	0.236565	-0.0486926	-0.143586	-0.13009	0.370086	0.661139	-0.494244	-2.17982	0.286296	-0.169914	-1.53696	-1.16995	0.235273	0.442108	-0.0164454	-1.42276	-0.699554	-1.41468	-0.279277	0.422078	0.311852	2.74459	1.0569	-1.52465	0.502461	0.838659	-1.23323	0.783187	0.742353	0.66947	-2.14147	0.625808	0.896765	0.303361
mir-2320	1.22327	0.533451	0.29844	-0.171228	-0.319083	-1.24688	-0.374913	-0.157386	1.43648	-0.194154	-0.375445	0.489835	0.446174	0.103463	1.07206	-1.49079	0.32603	0.645496	0.10629	0.311073	1.64869	0.197172	0.485802	0.165651	0.842054	0.534593	0.68857	-1.55103	0.0809063	1.924	1.06309	-0.914633	0.518753	-0.67063	-0.755242	-3.33794	-1.56243	1.46067	-2.33602	0.356645	0.712055	0.267391	-0.742409	-1.00016	-0.0460481	-0.0021185	0.623105	-0.0372387	-0.848382
mir-2328	-0.125327	0.910738	-0.0430341	-0.145178	0.0567349	1.66711	-2.02001	2.36822	-2.10772	-2.88816	-0.0209758	0.350522	-0.187543	0.600594	0.588381	0.475619	1.24596	-0.372775	-0.14777	-0.381993	-0.868205	0.0421228	-0.910936	-1.02694	1.24125	0.0690051	0.960327	-1.26444	0.70659	0.181061	0.934989	0.861878	0.0406755	0.00519168	-0.0570925	0.321474	1.46405	-0.264924	0.553568	0.203354	0.79111	-2.03378	0.533	-0.149173	0.425787	0.256141	-0.106565	-1.46348	-0.383367
mir-2332	-0.362456	0.272033	-0.0200178	-0.771489	0.648546	0.0954865	1.85714	1.40273	0.208631	0.735721	-0.589772	-1.05157	-0.570837	-0.0287107	-1.09701	1.0207	0.938752	0.241747	0.205394	-0.911856	1.25631	-0.405121	-1.02625	-0.70604	1.2818	0.225414	-0.461582	-0.800082	-1.13031	0.0238592	1.05918	0.542859	0.836075	0.731226	0.629509	-2.54598	-1.34888	-3.16036	1.60091	-1.20371	1.33599	0.362792	0.617088	-0.495735	-0.641227	0.261054	0.109137	-0.0809022	0.395203
mir-2336	0.429566	0.243776	-0.0907929	0.617031	0.77821	-4.23192	-0.402409	-0.029081	0.0655955	-0.126789	0.360453	0.358127	0.220551	0.453179	0.149693	0.33467	-0.0728262	1.0033	-0.160414	0.387089	-1.7075	-0.179989	0.313053	0.00789812	-0.351402	-0.556131	0.0955865	0.925376	1.08572	1.15301	-1.32837	-0.696052	-1.54554	-0.170934	-0.0510454	-2.48813	0.175983	-1.93274	0.520188	0.370857	-0.114512	1.31432	0.471653	1.12302	1.2274	0.135104	0.296373	0.176694	0.583089
mir-2339	-0.664763	0.754407	0.237544	-0.0202758	1.18569	0.600385	1.07933	1.47022	-0.321751	-2.91457	-0.0355224	-0.00848207	0.127377	0.348632	-0.0742446	0.017506	-0.355003	-1.9304	0.145061	-0.427516	0.790053	-0.0103464	0.0191838	-0.236883	0.660129	0.705066	0.848311	-0.250218	0.302055	0.215135	1.10767	-0.845296	0.776818	-0.259139	-0.270298	3.09332	0.34846	-1.7966	-0.633479	-1.65	-0.961955	1.77532	0.17252	-0.974862	-0.392756	0.279423	0.438492	-0.200588	-1.72178
mir-2340	0.773102	0.719518	0.92635	0.238664	-0.635861	-0.102248	1.34439	0.647876	-0.0071512	0.28458	0.275634	-0.482899	0.937688	0.447438	0.455135	-0.270179	-0.846245	1.08609	-0.181759	-0.698355	2.59038	0.221561	0.553309	-1.23757	1.115	1.20169	-0.185535	-0.171119	-0.491442	-0.819672	1.89856	-0.446332	0.948096	0.119534	0.424001	-1.54195	-0.319501	-2.16934	0.934061	-0.915453	0.481034	-1.31671	0.0522258	-1.0755	-1.38631	0.420755	0.311843	0.0117035	-1.67037
mir-2346	-0.209221	0.522599	0.157132	0.349953	0.271064	0.0712193	-1.85914	0.914473	-0.326411	0.339786	-0.0211032	0.766004	0.371782	0.0113221	0.164242	-0.543349	1.21628	-2.38222	0.165998	0.787198	1.35541	0.247218	0.74745	0.910186	0.375013	1.37596	0.744586	0.348838	0.8649	-0.574198	1.42299	1.29425	-2.64139	-1.14142	-0.330442	-1.54722	-0.173006	0.575187	-2.843	-0.590347	-0.0834376	-1.29402	-0.635412	-0.44119	-0.891569	1.00274	0.784577	0.174083	0.109305
mir-2349	0.621004	0.122631	0.772495	0.0639034	-1.50484	1.37656	-1.89916	1.99944	0.597239	-0.0961163	0.374812	-0.169969	0.255782	0.0270646	0.561053	0.884565	0.62108	-0.435721	-0.778193	0.0659112	0.773075	-0.322134	0.425368	-1.01689	0.0709959	0.810368	0.612602	0.0252536	0.471109	-0.263538	0.270233	-0.345161	-2.15713	-0.205661	-0.879768	0.181065	1.19616	-0.339904	0.492996	-3.49935	0.418829	1.28963	0.47775	-2.8114	0.0662626	0.388801	0.449084	-0.0405027	-0.150292
mir-2350	0.554995	0.654589	0.237909	0.544238	0.422582	1.1881	-1.24279	1.65034	0.776537	0.262003	-0.402347	-0.131426	0.106908	0.10819	0.254633	0.97753	-2.43686	-0.156776	-0.309972	0.736977	0.291606	-1.10691	-0.292783	-0.94842	0.554642	0.252334	1.87607	-0.355185	0.254554	0.208364	1.10498	0.83451	1.15023	-0.175296	-0.0495996	0.300937	1.05423	-0.0856709	-1.54473	-2.43027	0.696178	-0.116485	-2.02621	-1.91975	-1.26862	0.636199	0.530846	0.573213	-1.85535
mir-2353	1.01289	0.715872	0.820394	0.272659	0.794462	1.30896	-1.05906	1.75925	-1.1154	0.0312223	-0.837566	-0.429481	0.554879	0.33341	0.652333	-1.72118	-2.22226	-0.00113845	0.200669	0.217803	1.36896	0.473055	0.523004	-0.77231	-0.0269133	-1.36525	-1.00595	0.0772443	0.0390976	0.527263	0.0837898	0.329356	-1.24555	-0.13398	-0.904408	0.444737	1.17855	0.0681278	-1.3532	-1.46087	-2.36847	0.879095	-1.82223	0.983453	1.36684	0.688765	0.520875	-0.1598	1.12262
mir-2355	-1.20143	0.216826	0.690761	-0.014835	0.224158	1.35056	-1.22846	1.84097	-1.28981	1.60346	0.363328	0.172361	0.499349	-0.120966	0.672858	0.620551	-2.4953	-0.0762703	-0.238802	-0.0359258	-1.24505	-0.701982	-0.220565	0.781812	0.254589	0.35777	0.856192	-0.383477	-0.632955	0.0592918	1.02656	-0.00497131	0.595246	0.601294	0.584461	0.409335	1.20853	-0.000832182	-1.54881	-0.0215818	0.687916	-1.23809	-2.05963	-1.94667	1.16514	-2.20649	0.260124	0.526381	0.0413501
mir-2368	-0.214047	-0.146094	-0.151623	-0.0624953	0.93689	1.11359	-1.61743	1.87595	0.159756	-0.297379	0.407225	0.188464	-0.0752792	0.172691	-0.718382	0.184595	0.733891	-1.10451	0.515389	-0.680933	-2.92145	0.0456273	-0.0506021	0.512881	0.827143	0.503752	-2.80574	-0.130251	0.928689	0.384452	-0.0739795	1.43426	0.706426	1.10313	0.00577539	-0.349611	0.892787	-0.98724	-2.11543	0.105417	1.06928	0.92405	-1.63131	-1.45572	0.86142	-0.27945	0.192731	-0.167655	0.523058
mir-2373	0.884519	0.0375741	0.194103	0.231789	0.795232	2.01651	-0.312043	2.45929	0.37495	1.19703	0.00246211	0.0974571	-1.38194	-0.932487	0.515552	0.951421	-1.45585	0.728247	-1.24847	-1.59809	-0.327023	-0.924276	-0.144422	0.847921	0.0572145	-0.613132	-0.259817	-0.339801	-0.19269	-0.236935	0.239198	1.05323	1.12496	0.462016	0.718025	1.16669	1.88827	0.796359	-0.601279	-1.44954	-1.59962	-0.320737	0.927217	-0.960507	-1.42437	-1.19509	-1.67599	-0.305761	0.416128
mir-2376	0.23146	0.630633	0.487533	0.155699	0.027603	-0.403586	-2.02045	2.30233	0.219684	-0.0465495	0.552342	0.539934	0.852908	0.520289	0.770256	0.217893	0.504102	-3.34489	0.691269	0.138606	-0.101932	1.15378	0.679684	1.62557	0.897007	-0.224777	-0.903569	0.29617	0.678008	-0.353339	0.185983	0.171761	-0.0131712	-0.383159	0.500265	-2.34385	-0.696376	-1.49439	-0.0379688	-0.772069	0.0282993	-0.902304	-1.70396	-0.174656	0.925285	0.700198	0.931641	0.3402	-1.40744
mir-2381	1.21833	-0.480825	-1.10373	-0.0919802	-0.263699	1.60064	0.199351	2.10063	0.585311	0.0287643	0.197883	0.0601219	0.874523	-0.891033	0.468605	-1.76392	1.28693	0.145954	0.581881	0.0339641	-1.04565	0.736107	-0.237822	0.698129	-0.611769	1.63146	-0.969757	0.0186448	-0.4216	0.284163	-0.406275	0.512925	0.440795	-0.346437	-1.6953	1.86912	1.45584	0.222865	-0.517036	-1.47488	-2.48265	-1.03855	0.285757	-0.276141	-2.28475	0.366684	0.4313	0.301951	0.375064
mir-2382	-0.102672	-1.34677	-0.200115	0.0583706	-0.99498	2.36945	-0.128856	2.84451	-0.188289	1.33703	-0.161779	-1.42801	-0.480238	0.00197773	1.07468	-0.827404	-1.35605	0.987274	0.033319	-1.50866	-0.144928	0.010788	0.294932	0.787977	0.267321	-0.451895	-0.0728222	0.302464	-0.615105	-0.0482725	0.832928	0.169087	-0.325602	-0.0948759	-0.762203	1.45768	2.23187	1.06035	-0.439179	-1.34928	1.14583	-0.138183	-0.934013	-0.824595	-1.32227	1.36506	-0.181421	-0.918627	-0.758413
mir-2388	0.464673	0.689321	-0.100962	-0.390929	0.0269388	0.122191	-4.86661	1.07082	0.242453	-1.26966	0.766283	0.202581	0.414591	0.366238	0.226837	0.10059	0.417257	1.07559	0.0940413	0.377625	-0.127123	-0.485946	0.426247	0.358532	-0.00815399	-1.59107	0.120319	-0.00733348	0.918501	0.598264	-1.01329	-0.603472	0.432856	-1.84984	-1.15973	-1.6985	-0.152555	0.689137	1.10664	0.537578	1.00865	-0.113654	-0.303065	1.18799	0.678904	0.160536	-0.0405794	0.29414	0.694518
mir-2389	-0.317519	0.0252997	0.631479	-0.388237	1.0611	1.98708	-1.11203	2.57638	-1.18576	0.806403	-0.100548	-0.973523	0.202174	0.0383215	-0.0105725	0.569533	0.103798	0.272508	0.189767	0.423885	-1.13197	-1.92686	-0.360306	0.431784	-0.0919447	0.643834	-0.0544665	-0.689555	-2.70327	-0.0240131	0.9404	0.705037	0.393998	-0.61046	0.409145	0.85604	1.8164	0.363158	-1.49698	-0.469355	-0.00573217	-1.1236	0.853355	0.84488	0.552206	0.532671	0.161091	-0.115615	-1.89299
mir-2397	-0.255801	0.378124	0.345052	0.257686	0.595432	1.26157	1.48719	1.81383	0.140075	-2.32656	0.536569	0.415643	-0.956131	-0.564686	-0.349097	0.0268783	0.853163	-0.345221	0.434346	0.369381	0.500413	0.236361	-0.308478	0.425716	0.741498	0.264172	-1.57759	0.308916	0.384371	-0.192561	-0.524649	-0.370421	0.771253	-0.889094	-1.02251	0.20163	1.10162	-0.260268	0.774362	-1.20958	-3.24867	1.0594	-2.57873	1.38663	-1.00905	0.500922	0.248816	0.526932	-0.734512
mir-2398	0.790298	-0.079778	0.27396	0.806011	-0.798398	1.79586	-0.728071	2.2758	0.0165664	-1.32234	-1.19186	-0.861718	-1.08306	0.478125	0.642588	-1.43378	1.28617	0.399507	0.013274	-0.138517	-0.744308	-1.39167	-0.299936	0.651582	0.568526	1.17554	-0.671463	0.193504	0.333682	-0.646661	0.674103	0.998212	-0.926835	0.576768	0.615601	0.87474	1.65687	0.473334	-1.04158	-0.0823118	0.837649	-0.737494	-1.54149	-1.43095	-1.93373	-1.68521	0.754879	-0.347107	1.1023
mir-23a	-0.122791	0.132364	-0.0813321	0.439962	-2.00804	-0.199841	-0.113986	1.17409	-1.19515	-0.232774	0.948716	-0.308331	1.09286	-0.725053	0.899886	-0.519319	-0.620726	0.994137	-0.603167	-1.12434	0.923921	-1.45511	-0.686939	0.528138	0.608937	0.657106	-1.11614	-0.250949	0.404018	-1.73407	1.61056	-0.669833	0.395373	-0.511832	-0.526957	2.62467	1.84548	2.33552	0.612356	0.517885	-1.06353	0.712026	-0.123961	0.383048	-0.90415	-1.43694	-1.04413	-0.237756	-0.246209
mir-23b	-0.136292	-0.0762847	-0.772539	1.17037	-1.31955	-1.45198	-0.4084	0.939582	-1.37457	0.537738	0.919403	-0.309274	1.44342	-0.642639	1.45853	-0.497354	0.308222	1.3647	-0.376364	-1.63292	1.13688	-1.53816	-0.491284	1.26577	0.906887	0.981391	-0.887958	-0.444278	0.572573	-2.07886	0.83833	-0.13483	0.817397	-0.313634	-0.931824	0.985707	1.39745	1.1855	0.704058	0.890915	-1.17346	0.863665	0.295787	-0.195143	-0.910202	-1.79484	-1.44098	0.130242	-0.0319163
mir-24-1	0.0242776	-0.040278	-0.789388	0.86923	-0.986061	2.90449	0.457311	-2.33083	-0.649149	-1.57945	1.12486	-0.129949	0.378218	0.467627	-0.04533	-0.240948	0.133592	1.36912	0.763532	-0.59846	-1.5179	-0.0987844	-0.29491	1.8191	-0.684719	0.66959	0.978002	0.894623	-0.255142	-0.591487	-0.498042	-1.15299	0.709397	1.35574	1.60513	0.968913	-0.453089	-2.04017	0.658046	-0.325774	0.223458	0.230322	-0.887102	-0.185958	-1.46233	-0.315104	0.18365	0.0411178	0.186211
mir-24-2	-0.163235	0.389131	-0.585127	0.564652	-1.6135	2.78197	0.640539	-0.970298	-0.880213	-1.29927	1.19306	-0.216261	1.08335	0.506372	0.604636	-0.385534	-0.31193	0.913199	0.350017	-0.612913	-0.0530661	-0.385576	-0.37097	1.89989	-0.0175796	1.00636	0.88593	0.599167	0.182822	-0.791059	0.760398	-1.61858	1.03063	1.44028	1.643	-0.0811172	-2.01517	-0.983202	0.910283	0.235415	0.0694594	-0.131041	-0.942067	-0.694083	-1.96442	-0.473288	-0.0449305	-0.317379	-0.465283
mir-2400	-0.722294	0.715343	0.490163	0.579883	1.51379	1.12303	-1.62831	1.64621	-0.408716	-2.27613	0.485744	-0.317197	0.0326903	-0.607045	0.31808	0.709797	-2.9798	-0.399138	0.339373	0.694398	0.108352	-0.000732472	0.0265468	-0.618621	-0.429085	1.05534	-1.5666	0.0528181	0.158646	0.214797	0.57672	0.0463044	1.1201	0.323699	0.244292	0.118913	0.971508	-0.31866	-1.97006	0.227295	0.88746	1.58957	-2.51502	-0.346544	-0.200745	0.253464	0.615242	0.427083	0.420221
mir-2402	0.835786	0.0168222	-1.2276	0.0538567	0.830728	2.14267	-0.35875	2.61832	-0.418257	-0.947721	0.349921	0.202418	1.18768	0.143064	-0.0420708	-1.05817	-1.58747	0.75877	0.230312	-0.571957	0.42266	-1.01643	1.09738	0.559225	0.610276	-0.682192	-0.302646	-0.0177512	-0.230536	0.519436	-0.564088	0.511919	0.612579	-1.12223	-0.992886	1.22976	2.00491	0.831938	-0.669459	0.475986	-1.74192	-0.368089	-1.16491	-1.05536	-1.55365	-1.30735	0.232729	-0.352002	1.63214
mir-2403	1.02137	1.11866	0.424906	0.626405	0.801198	-0.0389235	-3.4022	0.60061	-0.716908	0.607949	-0.175014	0.044266	0.303424	-0.110731	0.211068	-0.102916	0.829501	-1.89964	0.252198	0.0522363	-0.920369	-0.0724896	0.0852397	0.397847	-0.0586745	0.427629	1.11795	0.0216163	-0.0993106	0.0579568	1.10941	0.851666	0.597648	0.542918	0.518301	-1.26637	-0.224147	-0.728985	-3.81996	0.408162	0.19867	0.689148	0.650423	-1.36727	0.147766	0.691752	0.570858	0.11349	0.346919
mir-2404-1	-1.39415	0.475916	-0.612237	-1.11811	0.389642	4.33001	1.36911	0.709936	-0.556321	-0.213262	-0.828815	-0.908781	-0.687979	-0.414522	-0.748002	0.0334413	0.222058	2.93155	-0.451007	-1.06884	1.07271	-0.361556	-0.603411	-0.29385	0.306343	-0.231887	-0.763953	0.126908	-1.36548	-0.561675	-0.311146	-0.045834	-1.01126	0.136066	-0.220053	0.494735	0.110559	-0.256322	1.73466	-0.0653937	0.668449	0.129618	0.180971	0.545077	-0.304152	-0.788156	-0.290189	0.162639	0.145989
mir-2404-2	-1.38102	0.479573	-0.603064	-1.10637	0.393736	4.31413	1.36824	0.712406	-0.547432	-0.206112	-0.818545	-0.898105	-0.678423	-0.406352	-0.738141	0.0393407	0.227001	2.92276	-0.442651	-1.05735	1.07334	-0.353655	-0.594284	-0.286292	0.310859	-0.224643	-0.754011	0.109288	-1.35249	-0.552759	-0.3035	-0.0395328	-1.23752	0.141445	-0.212869	0.498296	0.116068	-0.248954	1.73193	-0.0589934	0.641015	0.13503	0.186122	0.548383	-0.296541	-0.778092	-0.295481	0.167883	0.151318
mir-2409	-0.0690337	-0.0754939	-0.584356	0.620816	0.788606	1.49926	0.996425	2.15633	-0.93675	1.3525	0.27325	-0.448095	0.398885	-0.0358252	0.0115519	0.130608	-3.65359	-0.412471	0.0977228	0.0781154	-0.876776	-0.661401	0.299581	0.866795	-1.07085	-0.451691	0.32463	-0.182258	0.700718	0.559816	-0.288542	-0.105044	-0.0249958	0.610087	0.00889045	0.238162	1.30896	-0.311396	-2.38544	0.216658	-0.245957	0.602977	-0.228744	-2.91852	0.774764	-0.425515	-0.11938	0.57241	0.478046
mir-2410	0.454743	0.109854	0.742069	-0.132424	0.428815	1.72002	-1.06781	2.25013	0.940999	-1.72422	0.495042	-0.739893	0.527669	0.481535	0.173941	0.227819	-2.43723	0.177662	-0.248955	0.356426	-0.196933	0.581351	0.212931	-0.730224	-0.625724	-0.126197	0.296805	-0.00227699	0.505181	0.596418	0.643318	0.499289	-1.28736	0.0212697	-0.200248	0.702584	1.56649	0.259208	-1.4141	-0.0475147	-2.60935	1.58822	-1.96628	-1.84418	-0.107361	0.838919	0.220579	-0.00912736	0.52184
mir-2411	-0.428817	0.140669	0.0592308	-0.684034	-0.0699423	-1.28019	0.739623	2.74861	-0.221101	0.514983	-0.680407	-0.81849	-0.333459	-0.371996	-0.397809	0.888411	0.62079	2.34361	0.176808	-0.747869	2.02337	0.256993	-0.0801447	-1.09813	1.03688	0.356633	0.0853925	-0.786151	-0.772078	0.402887	0.446543	-0.195834	-0.402317	0.649816	0.553977	-2.48349	-0.410591	-3.00786	1.0524	-1.06713	0.798224	-0.484381	0.395866	-1.0244	-0.00170395	0.235601	0.0864953	0.223778	0.350605
mir-2419	1.2821	0.454717	-0.776168	0.948926	-0.099934	-4.11882	1.17093	0.416386	1.14231	1.16261	0.841917	0.849856	0.881549	0.878605	1.28243	-0.486887	0.217477	-0.84981	-0.480326	0.0683131	-1.35459	0.141485	0.928818	0.473634	0.181143	0.107131	0.955022	-0.567688	0.169153	0.469472	-0.488534	1.19621	0.427191	-0.134252	0.292946	-1.28076	-1.01469	-1.28813	-0.0560338	0.78305	-0.0744665	-0.666989	-1.26997	-1.84337	-1.04464	0.542807	0.0794965	0.212587	-0.0911467
mir-2424	-0.088314	-0.192375	-0.34685	-1.16544	0.222032	-1.35392	1.67544	4.65359	0.668964	0.451255	-0.364048	-0.757497	-0.282128	-0.162229	-0.101179	1.17677	-0.386067	0.275979	-0.872818	-1.47976	1.45962	-0.249554	-0.629323	-0.80503	1.02657	-0.182118	-0.483161	-0.837171	-0.0134667	0.907731	-0.867805	-0.221776	0.289271	0.1549	0.218055	-0.251657	-1.57654	1.35032	1.12132	-0.550423	0.282675	-0.315669	0.550694	0.172977	0.254487	-0.19591	-0.330364	-0.289673	-1.00093
mir-2425	0.730368	0.671553	0.162145	0.784862	1.01356	1.22922	-1.07142	1.66669	-1.12615	0.352738	0.665506	0.539478	0.593879	0.650016	0.556127	-1.7147	-2.20152	-0.0436022	0.514546	0.725877	-0.352734	0.616387	0.644733	1.28095	0.0268977	-1.3689	-1.01982	-1.26664	-0.444657	-0.997215	0.888806	1.09454	0.947866	0.519083	0.236938	0.389586	1.10252	0.023693	-0.623703	0.315883	0.378801	-1.08001	-1.81287	-1.71211	-2.17041	0.304294	0.675363	0.493998	-1.65117
mir-2427	0.378595	0.317863	0.161014	-2.26094	1.37457	-0.0631633	1.57754	0.66613	-1.32082	0.479667	-0.766883	-0.896969	-0.94805	-0.309024	-1.4564	1.28069	1.29396	-2.18504	-0.121601	-0.924981	1.45084	-0.331405	-0.913741	-0.470542	-0.218345	-0.0182103	0.206553	-0.998085	-1.22156	-1.32922	0.704928	-0.397692	0.218485	0.2121	0.265935	-1.46288	-0.274383	1.675	1.84382	-0.996676	1.01789	1.08313	0.52116	-0.547551	0.454276	0.155124	0.751739	0.624793	0.689482
mir-2431	0.266124	0.617883	0.676443	0.397689	-0.491076	1.61282	-1.35441	2.17704	-1.425	-2.05305	0.282105	0.0595842	0.732945	-0.469413	0.64619	0.587691	0.782605	-0.0287867	0.290357	0.204544	-1.3735	0.40088	0.534803	1.06972	0.0621398	0.701588	-1.28786	0.137001	0.399967	-0.312689	0.294037	0.675071	0.476736	-0.368039	-0.431015	0.529913	1.44941	0.0580066	-1.72297	0.890598	0.15953	-1.36549	0.588876	-2.18073	-0.150193	0.83569	0.962902	-0.616798	-2.10213
mir-2435	0.83354	-1.98174	0.484041	0.66817	1.13727	1.70588	-0.773199	2.17728	-0.832174	-0.56653	0.659533	0.253414	0.126055	0.147006	0.698535	1.04914	-1.99095	0.334339	0.178106	0.415452	0.00123134	-1.42501	0.285683	-0.105493	0.83318	-1.09375	1.00753	0.214307	0.144248	-0.693235	-0.186324	-1.63543	-0.178051	-0.73948	0.179087	0.801125	1.56935	0.406854	-1.08113	-1.19385	-1.35363	-0.782454	0.743609	1.20809	0.358341	-0.922948	0.480621	-1.55689	-1.39791
mir-2436	1.19074	1.04048	0.640863	0.530102	0.0793486	0.980074	-1.88015	1.52395	0.403496	-0.563246	1.02264	0.666347	1.30127	0.684	1.66349	-1.34399	0.204953	1.01286	0.0915733	0.704716	-0.986655	-0.808381	-0.338354	0.289996	0.944412	-0.120968	1.18122	-1.21095	-0.613048	-0.45199	1.11544	0.730596	-0.115041	0.0972141	0.245111	-0.0637808	0.822554	-0.51867	0.666824	-0.750283	-0.166208	-1.89083	-0.357934	-2.67667	-2.33455	-0.293013	0.151377	-1.16914	-0.61055
mir-2440	0.403953	0.332731	0.537	-1.08312	1.07977	-0.844009	0.362338	2.3221	-0.0676327	-0.347537	-0.652468	-0.71338	-0.252051	-0.255252	-1.06485	0.0151493	0.040232	1.92958	0.323021	-0.743703	1.67795	0.667176	-0.492489	-0.0224124	0.245282	0.407954	-0.915538	0.301316	-0.24343	-0.0184514	0.327223	0.368646	-0.0637208	0.426627	0.103569	-2.08048	-1.03059	1.38975	1.82812	1.0599	0.453313	-0.749023	-1.34875	-3.5931	-0.39454	0.0612139	0.441677	-0.465682	0.377738
mir-2443	0.971355	-0.133889	0.627337	-0.767887	0.303804	0.514073	-2.75468	1.13563	-0.144858	0.241892	0.255666	-0.196561	0.308268	0.0266043	0.120999	0.763991	0.698285	-1.29435	-0.0527348	0.507732	0.350719	0.187238	-0.279875	0.209999	0.704417	0.0168732	0.29296	-0.641575	0.313714	0.143846	0.587989	0.928647	1.13275	-0.494887	0.608365	-0.678877	0.334055	-1.19874	1.27194	0.725302	1.03449	-2.76688	0.235438	-3.66497	-0.0582101	0.383625	0.302972	0.0472299	0.590187
mir-2446	-0.828319	0.311321	0.560229	-0.207512	0.719757	1.39376	-1.24756	1.89601	0.861307	0.0966047	0.158922	0.104149	0.264072	-0.717679	-0.180755	-1.98609	-2.545	-0.0675401	-0.233997	0.561061	1.83451	-0.450454	-0.21532	0.862387	0.617763	0.486672	-1.18832	-0.495933	0.242765	-0.320259	0.792576	0.167452	-1.45556	-0.562166	-1.07505	0.429793	1.24829	0.00971997	1.49604	-0.0115308	0.928979	-1.25742	1.39181	-1.98312	-0.252327	0.764591	0.787091	-0.590966	0.554165
mir-2448	-0.10027	0.585205	0.508543	0.909861	-0.15942	0.378306	-2.91308	1.00417	0.404571	0.555422	0.343901	0.204913	0.404195	0.308033	0.0902488	0.516334	-0.264155	-1.44264	0.278739	0.180247	0.821295	0.442265	0.428501	0.984798	0.0877635	0.160647	1.20502	0.0698976	0.341043	0.473115	0.609026	-0.380304	-0.097717	-0.125379	0.518208	-0.822903	0.197041	-1.34636	-0.61572	-0.62619	1.01104	-2.92536	0.35556	-3.82967	0.391693	0.727282	0.71815	0.435548	-0.149912
mir-2449	1.68406	0.600703	0.269466	0.721391	-0.156488	2.04856	-0.458255	2.52524	1.08055	-1.0485	0.537149	-0.346217	-0.439216	1.01583	0.65833	1.29047	-1.68963	0.661676	-0.667145	-0.244316	-0.474382	0.053482	-0.649419	0.216922	0.18405	-0.782394	-0.40203	-1.28736	-0.146937	0.793443	0.506804	-0.530915	-0.65567	-1.22338	0.0770812	1.13369	1.91051	0.735002	-0.769634	0.598187	-1.84441	-0.467614	-1.26615	-1.15636	-1.65573	0.733128	0.354404	-0.0798747	-1.08995
mir-2454	1.19674	1.23068	0.320462	0.547774	1.06256	0.863509	1.55588	1.6232	-0.0869683	1.0785	-0.0972839	-0.521659	-0.163729	-0.911324	0.195676	0.660309	0.675928	-1.34679	-0.274421	0.0126255	-3.15735	0.123455	-0.978069	0.32595	-0.382715	0.59931	1.37141	-0.0744232	0.48692	-1.1368	0.27237	0.484526	1.0176	-0.164534	-1.00474	-0.594545	0.643486	1.02616	-0.214107	-0.619407	-1.28692	-3.14656	0.226904	-0.830442	-0.352563	0.0807968	0.329789	-0.573401	0.701397
mir-2457	0.598358	0.835538	0.487225	-0.275105	2.01252	-1.44109	1.78972	-0.469178	0.986959	0.277863	0.68528	0.534212	0.68578	0.976569	1.09101	0.178497	0.053775	-2.63929	0.191444	0.567534	-0.0669613	0.0280425	0.15502	0.457458	0.503814	-2.21854	-0.605646	-0.240252	0.36761	-0.28984	0.0662149	0.523292	0.321106	0.439086	0.636809	-3.30646	-1.72258	0.248105	0.349993	-0.416285	0.582265	-1.79688	-0.923627	0.387598	0.148084	-0.248242	0.263354	-0.14769	-0.129438
mir-2465	1.31677	1.1205	0.177869	0.21401	0.0528606	1.75414	-0.85996	2.25122	-0.922148	0.343626	0.217982	0.280953	-0.3942	0.497887	-0.0831091	0.558444	-2.14404	0.307902	0.0346005	0.991571	0.790078	-1.54727	0.0530853	-1.37684	-0.44542	1.35652	-0.801329	-1.08177	0.239725	0.445308	0.146402	0.0499304	-1.06582	0.161255	0.144193	0.800112	1.61018	0.384366	-1.18467	0.515567	-2.30544	-0.86972	0.797848	-1.58795	0.445806	-0.375091	-1.17022	0.132753	1.29849
mir-2468	0.475087	0.497621	0.737764	0.150964	0.129208	0.694403	-2.38154	1.2793	0.0743405	-0.816193	-0.246247	0.299867	0.409104	0.156291	-0.629898	0.537956	0.417495	-1.00735	0.051027	-0.250513	0.31635	0.20772	-0.475633	0.736513	0.547057	0.341872	0.861113	1.14437	1.13945	1.11567	-1.19738	-0.330225	-0.483304	0.189351	0.0123422	-0.428178	2.48634	-0.917374	-2.76361	0.335743	-0.859123	1.00497	-1.08326	-3.23813	0.459088	-0.00395231	-0.137262	-0.480597	0.7878
mir-2478	0.363449	-1.64548	-1.56661	-0.75959	0.945176	2.31331	0.541523	1.90231	0.296087	0.473816	-0.334059	-0.354263	0.436798	-0.0621374	-0.208041	0.722501	1.12045	1.48643	-1.18094	-0.548946	-1.6969	-1.02232	-0.628354	-0.557908	-0.601691	-2.06195	-0.70298	-0.868007	0.427427	0.653886	-1.32033	0.761116	1.08644	-0.499521	-0.414145	1.52087	-0.195686	-1.79785	0.855895	-0.0788598	1.13987	1.04372	-0.552961	0.234552	0.950962	-0.174929	-0.640482	0.102147	1.02129
mir-2481	-0.702287	-0.401382	-0.298851	-0.0965817	-0.819862	1.87727	-1.18897	2.46032	0.469614	-0.478806	0.119913	0.327837	-0.86628	-2.00597	-1.25533	-1.06874	-0.963613	1.15846	0.741599	-0.361368	0.223429	-0.563035	-0.445218	-1.79525	-0.702732	-0.607868	-1.1202	0.385166	-0.0542289	0.342057	0.514481	-0.121706	1.78266	-0.169689	0.316073	0.758228	1.70841	0.270574	2.05848	-0.277125	1.60333	-0.222841	-0.445633	-1.06529	0.210572	-0.620239	-0.194958	-0.0245587	1.85614
mir-2483	-0.627233	1.09683	-0.585011	-0.148481	-0.112678	0.919735	1.51307	1.61218	-2.80843	0.729849	0.612902	-0.419719	0.93483	-0.209111	0.57247	-1.20595	0.67324	2.12246	-0.370287	-0.861423	-0.423241	0.475831	-0.288904	-0.731235	-0.983339	-0.0810341	-0.583723	-0.469644	0.0260011	1.63053	-0.964326	0.390044	-0.952174	-0.615869	0.423797	-0.409263	0.719187	0.712411	-3.17412	0.945212	-0.462779	1.37741	0.774351	-0.334261	0.208428	-0.78923	0.247651	-0.00138582	0.335324
mir-2484	-0.157844	0.0335082	0.391596	-1.13114	1.49438	-0.141341	0.723126	-0.737516	-0.668917	0.189824	-0.378569	-0.706342	-0.116363	0.151158	-1.33722	0.577572	0.0577423	-2.70478	0.414857	-0.718242	2.88126	0.729425	0.104959	0.0408127	1.01325	-0.815561	-0.809504	0.349144	-0.512331	0.323614	0.114041	1.34309	-0.707979	0.135503	0.125865	-3.30959	0.742793	-1.42994	1.47674	0.725055	0.654035	-0.203857	0.803694	-0.508425	0.225057	-0.466445	0.199978	0.658327	0.180923
mir-25	-0.612161	-1.20126	-1.2826	-0.0672369	-0.706816	0.0458461	-0.418925	-1.78045	0.333352	-0.314572	0.251197	0.267836	-0.0929268	0.0822627	-0.266349	0.215184	0.0822254	1.51972	0.379976	0.249855	-2.01413	0.535249	0.368758	0.881372	-0.181154	-0.950406	-1.11259	0.931455	0.885187	2.55674	-1.68368	2.08851	-0.528211	-0.517573	-0.50045	1.93171	-1.21469	-2.19001	-0.374205	0.190567	0.0158673	1.09968	0.0844598	0.978519	1.32992	-0.315003	0.383556	-0.209178	0.811905
mir-26a-1	-0.776402	-0.134222	-0.136631	-0.74246	-0.122207	-0.480199	-0.101176	-1.4139	0.0322299	-0.562978	1.58211	0.295416	0.570117	0.39797	0.791912	-0.65219	-0.863821	1.24938	-1.44332	-1.00503	-1.54532	-0.949303	0.489924	1.46446	0.024176	-2.0453	-1.62462	0.649599	1.16185	-0.967431	-0.332886	2.16727	0.729692	-0.947378	-0.387607	1.34429	0.0782718	-1.31215	1.43422	1.29207	-1.02171	0.684148	0.405878	0.73531	0.77543	-0.680906	-0.860609	0.470011	1.18173
mir-26a-2	-0.776138	-0.134351	-0.136494	-0.743067	-0.121109	-0.479867	-0.102142	-1.40703	0.0325332	-0.561782	1.58226	0.295495	0.569533	0.398478	0.791596	-0.652401	-0.862814	1.24902	-1.44402	-1.0056	-1.54604	-0.949158	0.489569	1.4643	0.0240905	-2.0467	-1.62482	0.649819	1.16182	-0.967571	-0.333465	2.16796	0.729559	-0.947317	-0.388195	1.34458	0.0784388	-1.31531	1.43441	1.29161	-1.02151	0.685012	0.405719	0.734977	0.77537	-0.681524	-0.861015	0.469908	1.18143
mir-26b	-0.939744	-0.884057	1.0276	0.123183	-0.840709	-3.24722	-0.719405	-1.87747	0.521273	-0.477138	1.36238	1.1541	0.331633	1.55698	-0.225925	-0.143503	0.320645	-0.437006	0.162602	0.15231	0.471385	0.646334	0.29197	0.131278	0.37015	-2.7341	-1.27665	0.779555	0.734174	0.130187	-0.000299459	1.17257	-1.20846	-0.0145003	0.0157205	1.72213	-0.978534	-0.339489	0.575234	0.732521	-0.35129	-1.00062	-0.383002	-0.252103	1.55012	-0.0925845	0.546033	0.766582	0.195683
mir-26c	-0.776402	-0.134222	-0.136631	-0.74246	-0.122207	-0.480199	-0.101176	-1.4139	0.0322299	-0.562978	1.58211	0.295416	0.570117	0.39797	0.791912	-0.65219	-0.863821	1.24938	-1.44332	-1.00503	-1.54532	-0.949303	0.489924	1.46446	0.024176	-2.0453	-1.62462	0.649599	1.16185	-0.967431	-0.332886	2.16727	0.729692	-0.947378	-0.387607	1.34429	0.0782718	-1.31215	1.43422	1.29207	-1.02171	0.684148	0.405878	0.73531	0.77543	-0.680906	-0.860609	0.470011	1.18173
mir-27a	0.329618	-0.216055	-1.35685	0.595944	-0.441425	1.51986	-0.515668	-0.826406	-0.409226	0.478925	0.214171	0.00826216	0.166441	-0.120059	0.467905	0.583294	0.773321	3.42456	0.187017	-0.560171	-2.08876	-0.606456	0.191412	0.109216	-0.402335	-0.94265	-0.027404	-0.385296	-0.416433	-0.122155	-1.3881	0.548841	1.44507	0.0532531	-0.334744	-2.08113	-0.185898	-2.96223	0.0889924	0.134708	0.284419	1.63134	0.671745	0.437879	0.676305	-0.0566714	-0.372605	0.386461	1.24512
mir-27b	0.375987	-0.128806	-1.50455	0.582986	-0.524646	1.48188	-0.443556	-0.887648	-0.368871	0.480349	0.161326	0.0499244	0.107606	-0.21549	0.450482	0.554272	0.771273	3.43813	0.707473	-0.275452	-2.14518	-0.591272	0.258964	0.423422	-0.519517	-0.354927	0.250005	-0.581	-0.860187	-0.819599	-1.14391	0.534928	1.39791	-0.0359199	-0.204108	-1.67193	-0.238016	-3.13706	-0.209255	-0.136989	0.289182	1.59378	0.653041	0.296687	0.504215	0.0934747	-0.170437	0.387791	1.21758
mir-28	0.243859	0.480996	0.0351116	-0.985832	-0.579036	-2.64533	-0.113048	-2.47042	-0.323441	-0.289175	0.350764	0.269196	0.872662	0.606381	0.91779	0.562896	0.138381	0.409375	0.649721	1.15667	1.27187	0.552365	1.11296	1.36374	1.40446	-0.385095	0.126792	-1.67472	-0.493454	-0.804794	1.63594	-0.663771	-0.966011	-1.15974	0.077758	-1.29154	-1.85028	-1.21869	-1.15182	-0.283597	0.145762	0.00555843	0.529699	0.0675282	0.375954	1.06832	1.13536	1.10423	-0.403551
mir-2881	0.618337	0.692946	0.592755	0.249463	-0.362681	-0.509455	1.17668	-0.0996782	0.942356	0.754632	-0.394629	-0.2118	-0.0185359	-0.18978	-0.100496	-0.419082	0.464438	-1.70169	0.794523	0.198828	-0.219413	0.501683	-0.537651	-0.34233	-0.280361	1.80061	1.59111	0.640139	-0.616856	-0.447379	1.24204	0.272297	1.42203	1.73664	1.20151	-1.29593	0.0589181	1.06142	0.466033	0.34203	0.306143	-1.66598	-1.75488	-2.57752	-1.85246	-0.607963	0.541264	-0.524671	-1.14633
mir-2887-1	0.196655	0.988019	0.704835	0.0997912	-0.624975	-0.079863	1.19802	1.19134	1.1487	1.58042	-0.796114	-0.525655	-0.360907	-0.459372	-0.543246	-0.514494	0.507282	0.10539	0.621664	0.354533	0.22627	0.157828	-0.921977	-0.982592	-0.371737	1.81784	1.09996	0.510512	-1.17032	-1.18411	1.1567	0.183241	1.57377	2.06627	1.24603	-2.22624	-0.0186926	0.499678	0.427028	-0.288461	0.293661	-0.4231	-1.48204	-1.69897	-1.83344	-0.830086	0.285126	-0.981686	-0.3259
mir-2888-1	0.221857	0.813629	0.936717	0.19243	0.141251	0.0328459	1.39573	0.490268	1.19912	1.25905	-1.19349	-0.688348	-0.5427	-0.325895	-0.63419	-0.110038	0.67388	-1.29802	0.959548	0.357539	-0.597602	0.202652	-0.327932	-0.327579	-0.925906	1.2373	1.73589	0.447757	-1.30703	-0.621155	1.61766	0.293176	1.50907	1.65791	1.43622	-0.845076	-0.099634	0.56293	-0.370697	-0.0735786	0.463869	-1.61475	-2.38104	-1.06476	-1.63133	-0.627537	0.71465	-0.310716	-1.00104
mir-2888-2	0.100587	0.725362	0.87293	0.141274	0.123682	0.204015	1.32289	0.691834	0.587576	1.03294	-1.16462	-0.521933	-0.345925	-0.244785	-0.678262	-0.0182113	0.272942	-0.397385	0.884905	0.227003	-0.742094	0.338559	-0.121932	-0.361734	-0.645875	1.40251	1.6064	0.554432	-1.34427	-0.642842	1.74762	0.291721	1.30679	1.76709	1.35997	-0.732247	0.0627314	0.495558	-0.413444	0.100717	0.31567	-1.17277	-3.18818	-0.809212	-1.47757	-1.06766	0.79325	-0.0645991	-1.22266
mir-2889	0.427298	0.730076	0.476242	0.154521	-0.240481	3.454	0.899979	0.256327	0.566316	0.644331	-0.222515	-0.155908	-0.094644	-0.025066	-0.316421	-0.630493	0.643364	-1.36512	0.852101	0.169109	-0.0346629	0.0903705	-0.950843	-0.639425	-0.974948	1.36894	1.18631	0.35593	-0.693731	-0.751406	0.844497	0.006727	1.08405	1.41054	1.10493	-0.954437	-0.278541	0.562416	-0.291556	-0.0545362	0.39933	0.507539	-2.3471	-2.25157	-1.16827	-0.816116	0.491283	-0.855448	-0.904512
mir-2890	0.9687	0.861191	0.664683	0.115416	0.567442	-0.775227	1.14514	0.095714	1.20162	0.968875	0.0756517	-0.104941	0.0153478	0.25289	-0.472305	-0.227088	0.565218	-0.215716	0.638617	0.37744	-1.1432	0.736579	-1.36387	-1.30174	-1.49285	1.5957	1.54028	0.574354	-0.705222	0.438063	0.818072	0.152842	1.3643	1.65349	1.50634	-2.14099	-0.58913	-0.306097	-0.0948266	-0.206707	0.794818	-0.0164029	-1.30276	-2.14818	-1.24511	-1.15359	0.751121	-1.10267	-0.696249
mir-2892	0.0364456	0.505094	0.0483281	0.149023	-0.39104	2.01025	1.25021	0.749216	1.01172	1.12354	-0.862812	-0.622717	-0.709924	-0.350793	-0.747599	-0.00786343	0.364807	0.060282	0.806312	0.31797	-1.87254	0.106844	-0.862058	-0.528356	-1.55841	1.59842	1.53937	0.796848	-0.836139	-0.86018	0.610303	0.328837	1.75358	1.99399	1.40957	-1.45234	0.0445622	-0.233201	0.18993	0.128072	0.30482	-0.204157	-1.60218	-1.06154	-1.71689	-0.813895	0.393491	-0.719437	0.135831
mir-2898	0.914332	-0.583461	-2.01745	0.452721	1.28965	-0.949438	0.799188	-1.09895	0.00793033	0.681835	0.485955	0.168085	1.06124	-0.251992	0.79649	0.276824	0.379046	1.24925	-0.596721	-0.633464	-2.16917	-0.442834	0.310966	0.191465	-0.76925	-0.00584457	-0.337502	0.441702	0.924257	0.529195	-1.22251	1.13597	2.03374	0.761519	0.0223779	-2.01275	-2.04731	-1.88793	1.55635	0.790469	0.543766	0.535855	-1.22852	-0.425409	0.632443	-0.283721	-0.184418	-0.251034	1.12967
mir-2899	-0.329083	0.50157	0.531645	0.106275	-1.09659	1.75921	1.76628	1.42541	0.568214	0.262097	-0.484692	0.0326215	0.0117271	-0.220412	0.471541	-1.17589	0.567282	-0.50319	0.722986	-0.0251655	-1.67889	0.0790913	-0.470369	0.0416195	-1.25081	1.29198	1.43988	0.311457	-0.861205	-0.751411	0.606175	0.505348	1.38401	1.21637	1.02486	-0.0147082	0.789223	-0.427305	0.307684	0.574315	0.783035	-0.844776	-2.4983	-2.38468	-0.970395	-0.353894	0.441147	-0.443506	-0.661722
mir-2903	-0.227801	0.652535	-0.147822	-0.281591	-0.14627	2.62612	-0.832128	1.97337	0.614877	-1.38716	0.206696	-0.554854	0.625176	0.392307	0.757211	0.446914	-1.99004	0.220988	0.158054	-0.281506	-0.847293	-0.700368	-0.123071	-0.197232	-0.228143	1.46714	0.32173	-0.425159	0.349433	-0.756094	-1.02563	1.0377	1.64456	0.703016	0.715218	0.664838	1.39531	0.28994	-1.12493	0.805722	-2.13558	1.17331	-0.49084	0.363942	-0.317807	-1.72606	-0.198649	-1.57731	-1.42614
mir-2904-1	0.220117	0.783685	0.782663	-0.0438901	-0.257871	0.0636772	1.17505	0.273765	1.14239	1.37986	-0.670973	-0.406584	-0.298987	-0.0972292	-0.554752	-0.207155	0.68112	-0.572534	0.703217	0.547739	0.338354	0.419959	-0.791032	-0.600101	-0.273018	1.47428	1.04592	0.355531	-1.02849	-0.858079	1.32883	-0.0358561	1.31917	1.68713	1.37473	-3.13603	-0.983167	0.960411	0.452168	-0.312217	0.643038	-0.529016	-1.4888	-2.19573	-1.67912	-0.519386	0.628183	-0.650498	-0.236216
mir-296	0.502601	0.138219	-0.241055	-0.44849	1.92596	-1.07763	1.26157	-1.33081	0.735362	0.542178	-0.2547	-0.360125	-0.110883	-0.12031	0.0899196	0.128609	1.12223	0.0759154	-0.538987	0.130613	0.101073	-0.202965	-0.390418	-0.867602	0.519344	1.2544	1.86949	-0.549049	0.326257	-0.104824	0.971533	1.0225	0.826277	0.0802119	0.455468	-3.179	-3.89299	0.362757	0.301365	-0.465351	0.702663	-0.0719852	-0.180184	-1.02865	-0.0312365	0.462311	0.219423	-0.106951	0.0692132
mir-29a	0.306856	0.298564	-0.315568	0.513908	0.0718471	-0.849778	0.206446	-2.20339	-0.194667	0.474379	0.519013	-0.055138	0.560237	0.130432	0.720874	-0.0776891	0.430686	1.16502	1.07719	0.584527	-1.11913	-0.631211	-0.138813	-0.199313	0.890499	1.24316	1.04611	-1.05515	-1.74282	-0.935165	0.738375	2.43813	0.660933	1.34117	0.54361	0.462071	1.15979	-2.74588	-1.64706	-1.02768	0.278442	0.547008	0.126919	-1.65364	-1.32945	0.177027	0.0979947	0.573326	-0.712838
mir-29b-1	0.140839	1.02523	0.107559	0.697932	-0.834568	-1.87671	0.124041	-0.470049	-1.27816	-0.179686	0.516944	0.218902	1.10331	0.29753	1.06774	0.575555	-0.718799	0.195501	-0.276104	-0.11358	-0.150733	-0.699315	0.12983	-0.745897	0.642696	1.23119	0.882704	-1.01079	-0.586585	-0.623116	1.35618	0.906985	0.630907	1.58469	0.33967	1.03726	2.43285	-3.3945	-1.06233	-0.306116	-0.461621	1.14215	-0.451368	-0.182227	-2.15382	-0.0796261	-0.284619	-0.0176302	-0.329792
mir-29b-2	0.320251	1.07636	0.202941	0.711143	-0.889738	-1.91087	-0.584339	-0.509614	-1.1325	-0.00284897	0.540568	0.306757	1.07856	0.268156	1.07859	0.537498	-0.777005	0.232593	-0.252651	-0.221113	-0.171723	-0.654736	0.142161	-0.691408	0.859083	1.1506	0.837942	-0.993933	-0.534244	-0.578763	1.33978	0.884502	0.597859	1.54986	0.317169	0.991908	2.38213	-3.42283	-1.11998	-0.258767	-0.435782	1.09639	-0.430225	0.0651327	-2.12792	-0.0680799	-0.23478	0.149271	-0.594697
mir-29c	0.129916	0.209901	0.137627	0.209588	-0.141477	-5.56255	-0.638793	0.267406	-0.572398	-0.198588	0.517428	0.166406	0.86033	0.551828	1.08698	0.146737	-0.698592	0.837811	-0.115664	-0.251684	0.632325	-0.302402	0.086913	-0.731784	1.01835	1.21886	0.64731	-0.0168861	0.0246989	0.276202	-0.276174	-1.08079	-0.151283	0.758961	-0.0903757	0.564189	1.69794	-1.62434	-0.371883	0.286217	-0.174169	0.784784	0.1135	0.463762	-0.0748135	-0.256697	-0.489031	-0.208293	0.0974559
mir-29d	0.118818	0.0311677	0.131948	0.0268103	0.153263	-5.39502	-0.773579	-0.175455	-0.712766	0.11047	0.620311	0.296462	0.544941	0.532077	1.09607	0.342351	-0.441461	0.995243	-0.265962	-0.344695	0.721194	-0.526906	-0.00116966	-0.962242	1.31534	1.33531	0.701391	0.0688165	-0.11169	0.263729	-0.316449	-0.973206	-0.225642	0.906015	-0.213503	0.547302	1.76375	-1.31882	-0.310613	0.322758	-0.415319	0.8769	0.159306	0.228691	0.12891	-0.375558	-0.744813	-0.0784198	0.088289
mir-29e	0.860554	0.733385	0.775424	0.430609	-1.24616	0.999679	-2.45115	1.65586	0.0353928	0.673815	0.717936	0.805047	0.3885	0.485056	0.229654	-0.467359	0.326094	0.190712	0.0985819	-0.0333364	0.475321	0.360454	0.561235	-0.296183	1.50882	0.0513179	-2.37376	-0.243633	0.378745	0.0614985	1.03218	-0.149831	-1.62272	0.471593	-0.0253965	-0.259722	0.809633	-0.808542	-2.87979	0.0122116	0.338794	-2.46404	-0.614615	1.08294	-0.959572	0.289072	0.14929	1.07972	-0.372064
mir-301a	-1.04334	0.0130159	0.755988	-1.35064	0.959732	-0.298738	-0.287917	-0.581859	-0.271493	-0.513397	-0.225068	-0.655018	-0.528825	-0.38211	-0.865848	-0.672395	-0.620288	-0.382232	-1.14206	-0.530849	2.56099	-0.597535	-0.784339	-1.70352	1.24475	-0.849646	0.346764	0.503809	0.757472	0.737154	0.384851	-1.45937	-1.18865	0.500565	-0.593788	0.238805	1.50607	2.1299	0.796642	0.397012	-0.942653	-0.176873	0.918194	1.63378	1.23983	-0.859358	-0.832989	-0.397126	0.857945
mir-301b	-0.745241	0.265055	-0.0942061	-0.438152	0.781918	-0.466491	0.48216	-1.35611	0.590585	0.476891	0.19907	-0.465616	-0.345078	-0.909716	-0.0573685	-0.513011	-2.18653	1.8171	-0.549484	0.234158	1.03145	-1.30932	-0.402961	0.431406	0.387472	1.95412	2.19984	-0.00093521	0.69092	1.15557	0.918183	-0.299909	0.345135	0.321516	-0.676862	-1.96487	-3.05162	1.253	0.136438	-1.02783	-0.306928	-0.793354	0.173144	1.20435	0.522344	0.0733495	-0.43647	0.153505	-0.305495
mir-3065	0.11676	0.399646	0.196596	-0.0699243	0.460909	-4.42206	-0.421286	-3.49164	-0.258656	-0.553072	0.0692932	-0.176567	-0.144751	-0.267849	-0.132958	-0.121812	-0.160876	0.523175	-0.413098	-0.334525	0.140008	-0.106911	-0.0701445	0.0489027	0.431497	-0.65974	-0.400842	0.935154	0.725071	0.727526	-0.598273	0.486758	-0.134168	0.212872	-0.292495	-0.00334461	-0.368426	0.81396	0.839281	1.31106	-0.270322	0.142488	0.305406	1.24228	1.491	-0.470791	-0.343103	0.0671136	1.41053
mir-30a	-0.278248	0.0729273	-0.337899	-0.216211	-1.3147	2.84542	0.517724	0.431216	0.326399	0.257651	-0.762215	-0.731217	-0.837054	-0.498041	-0.65784	-0.0590439	-0.0273027	1.11308	0.44907	-0.126584	0.210077	0.121328	-0.0932414	0.209184	0.181161	2.44168	2.57618	0.448288	-1.55087	-1.0986	1.22632	-0.749894	0.0572182	1.36321	0.94422	0.0504095	1.60678	0.166506	-0.882543	-1.44843	-0.242574	0.0522827	-0.229968	-1.26414	-1.93277	-0.188166	-0.067084	-0.167342	-0.679666
mir-30b	-0.601415	-0.311259	0.382372	0.156003	0.988506	-1.5044	0.533734	0.288682	-0.727454	0.817954	0.166968	-0.123593	0.793816	-0.258669	1.56655	-0.175498	-0.851381	-0.614412	-1.64363	-1.05643	1.06815	-1.20535	-0.0290732	-0.667076	2.20985	-0.0647472	0.521984	0.0395318	1.30382	0.389357	0.721998	2.77667	0.87573	-0.0050168	-0.544481	-0.850233	0.25195	-1.58974	0.995813	1.14521	-0.934505	-0.380187	0.179127	-0.175092	0.639932	-0.752009	-1.35771	-2.503	-0.320823
mir-30c	-0.628398	0.101676	0.67346	-0.228879	0.990285	-1.66872	0.464181	-0.176715	-0.260848	0.712306	0.178811	-0.116259	0.72917	-0.114723	1.27898	-0.553191	-1.11726	-1.69813	-1.55001	-0.777424	1.64357	-1.06533	-0.425859	-1.19952	2.43138	0.339803	0.210236	0.0396632	1.34475	0.317247	1.21908	2.90138	0.710535	-0.418433	-0.539258	-0.279299	-1.11786	0.709591	0.982697	0.869664	-1.05373	-0.969652	-0.255536	-0.879053	0.434811	-0.796318	-1.04627	-0.231638	-0.798199
mir-30d	-0.22004	0.378528	0.46421	-0.52387	0.0252141	-1.67506	0.451973	-4.05067	-0.035691	0.129262	0.66228	0.151153	0.476545	0.922101	0.370961	0.114082	-0.415192	-0.105009	-0.451926	-0.133988	1.99898	0.130351	0.264946	-0.139739	1.97097	0.446033	1.24568	-0.485744	-0.310746	-0.0926478	1.74662	0.921155	-0.0552528	0.521348	0.67394	-2.10352	-2.16394	0.419439	0.402232	-0.292247	0.0514568	-0.234924	-0.0915524	-1.45657	-0.21941	0.133833	-0.0441395	0.318719	-0.351115
mir-30e	-0.791734	0.353481	0.922371	-0.564083	1.80202	-1.64296	0.305739	-0.663027	-0.118331	0.24533	0.281786	-0.407466	0.0374369	0.588009	0.0682344	-0.628149	-1.26583	-1.29524	-1.58753	-0.989027	2.26706	-1.02627	-0.520063	-1.2216	1.86519	0.234968	1.12954	-0.0439349	0.339142	0.748883	1.89616	1.48128	-0.205221	1.18104	0.771137	-1.96987	-0.00255178	1.48487	0.500041	-0.26205	-0.990063	0.20159	-0.0442708	-0.897352	-0.257854	-0.674199	-1.17932	-0.208437	-0.339
mir-30f	-0.191898	0.514754	0.0312959	0.235212	-1.22673	-1.4633	0.518695	-0.75647	0.157597	0.74117	-0.847266	-0.535267	-0.169497	-0.702929	0.408637	0.0193761	-0.442844	-0.59855	0.675745	0.419329	0.178958	0.405743	-0.0953707	-0.23842	0.607048	2.82499	2.66622	0.855792	-0.724652	-0.493108	1.49633	0.652031	1.12897	1.15479	0.516635	-1.6348	1.88733	0.0612287	-0.319218	-0.65581	-0.0960489	-0.281936	-2.13707	-1.28076	-1.46134	-0.213951	0.335399	0.29755	-1.01759
mir-31	-0.173339	0.731119	0.370039	-0.106093	-0.740069	-1.24819	0.297406	-0.786277	0.638765	0.217834	-0.913476	-0.632281	-0.607816	-0.157793	-0.64969	0.296011	1.58765	1.39262	2.10899	1.23707	-0.482729	0.244458	-0.513585	-0.302957	0.17414	0.756102	0.584773	0.252663	-1.37841	-0.9155	0.930246	-0.0138907	0.420616	1.33419	1.06191	-2.13474	-0.607502	-2.52107	-1.98183	-1.3178	1.03932	0.252309	-0.0529487	-0.210329	-1.35919	0.57774	1.44653	1.0993	0.689009
mir-32	-0.322672	-0.504869	-0.256217	0.393524	0.19047	3.96364	-0.653212	-3.08057	-0.0524596	0.0561843	0.0912969	0.328311	-0.522418	0.282614	-0.477933	0.49209	-0.213274	0.660204	-0.373373	-0.493188	-1.71247	0.137152	-0.302907	-0.392252	-0.231152	-0.553384	-0.789468	0.187773	-0.0395653	0.591728	-1.30507	1.03356	-0.213168	0.0160798	-0.209675	1.91074	0.709549	-2.12154	-0.0533902	0.0953071	-0.0987769	1.31083	0.42877	0.436538	1.16798	-0.227729	-0.539229	-0.0819445	0.935287
mir-320a-1	0.43695	0.874993	0.488244	0.232194	-0.466062	-3.14413	0.681629	-1.25086	0.0449328	0.35023	0.571532	0.255706	0.793173	0.71336	0.651377	0.406703	0.400326	-1.44233	0.0504624	0.329519	1.92826	0.550667	0.575964	0.517462	1.24554	0.746386	1.15571	-0.257621	0.0457166	0.0264457	1.09409	-0.295619	0.365558	0.113919	0.604988	-3.14015	-1.58876	-0.457498	-0.128962	-0.508999	0.613811	-0.847388	-0.545341	-2.06373	-0.49515	0.544942	0.672713	0.27776	-0.913576
mir-320a-2	0.436989	0.875038	0.488016	0.23223	-0.466036	-3.14414	0.681671	-1.25085	0.0449661	0.350268	0.571573	0.255484	0.793217	0.713403	0.650806	0.406741	0.400364	-1.44232	0.0503476	0.329556	1.92832	0.550708	0.576005	0.517502	1.24559	0.746429	1.15576	-0.257592	0.0457499	0.0264787	1.09414	-0.29559	0.365596	0.113953	0.60503	-3.14016	-1.58875	-0.457472	-0.128931	-0.508974	0.613852	-0.847368	-0.545316	-2.06373	-0.495125	0.544982	0.672756	0.277454	-0.913556
mir-324	0.988519	0.500132	0.189228	1.15887	0.138861	0.0436882	0.963354	-0.626073	-0.164513	0.662068	0.784078	0.490243	0.74449	0.962283	0.827229	0.50616	0.743997	-2.06451	0.45196	0.571182	-0.254215	0.305819	0.228594	0.434893	0.27242	0.791059	-0.142714	-0.388367	-0.215739	0.37696	0.290037	-0.225892	1.25356	1.39492	0.729605	-3.51562	-1.90256	-1.40397	-1.11618	-0.159074	0.816215	0.218128	-0.841713	-2.4548	-0.533968	0.0921377	0.529481	-0.828776	-0.0773188
mir-326	0.405222	0.842158	-0.418154	0.854868	1.27038	1.32483	0.816232	-1.34936	0.0237097	0.480059	0.542409	0.122955	0.326136	-0.0334008	0.702513	0.379323	0.059653	-0.742434	-0.243654	-0.397505	-1.57942	-0.209427	0.289713	-0.1573	-0.14255	0.894426	1.06771	-0.167149	-0.285536	0.179419	0.00587425	0.33393	0.490774	1.27533	0.199772	-4.9939	-2.11408	-1.49975	0.696986	0.484513	-0.125761	0.0751929	0.138829	-0.173974	0.1433	0.00323016	0.0452988	0.00463454	0.244276
mir-328	1.25278	0.795714	0.364291	0.233261	0.859965	-1.50916	0.657169	-2.8094	0.407593	0.768986	0.0180444	-0.0818048	0.322965	-0.0467799	0.433267	0.0246523	1.1196	-1.45534	0.196838	0.49858	0.546675	-0.0397418	-0.28116	-0.310816	0.834125	-0.127642	1.18819	-0.721953	0.44994	0.197272	0.828358	0.817199	1.04717	-0.157202	-0.278572	-2.42187	-3.96087	-0.0772094	0.205567	0.342017	0.663918	-1.07189	-0.0524099	-0.832171	0.523976	0.23042	0.542588	-0.0492774	-0.0797859
mir-330	0.88939	1.03672	0.695493	0.965426	0.221626	-2.34937	0.760736	-1.51331	0.456482	0.885368	0.16453	-0.0346639	0.420167	0.0838478	0.56453	-0.0587667	-0.271051	-1.97831	-0.255866	0.387397	0.0900956	-0.0273351	0.223014	0.176804	0.339342	1.88888	1.97257	-0.283586	-0.410627	0.224425	1.66677	0.514167	0.476904	0.626412	0.220227	-1.90043	-2.59152	-2.17037	-0.500349	-0.415121	0.176763	0.859781	0.526318	-0.655081	-0.934859	0.344412	0.243156	0.145828	-0.763832
mir-331	-0.428626	0.961014	-0.593217	1.26129	2.81228	0.638827	0.432937	-0.0691716	-0.19055	0.268076	0.757215	-0.185658	1.07818	-0.459192	1.22886	-1.33412	-0.435179	-0.185271	0.349636	-0.626186	-1.32853	-0.605859	-0.457688	-1.37033	1.51818	0.263364	0.0587326	0.322052	1.5518	0.783021	-0.669472	-0.714224	-0.799432	1.5779	-1.41091	-2.33096	0.581985	-1.85228	0.174064	1.27721	-1.063	-0.345046	0.144347	0.479183	0.724384	-1.40741	0.478317	-0.616386	-0.209921
mir-335	-1.09961	-0.916456	-0.226435	0.511808	0.520475	0.638932	-1.69897	1.08349	-0.263851	-0.183842	-0.116741	-0.362874	-0.160974	-0.256308	-0.0827636	-2.35267	0.256403	1.98596	0.755844	0.167359	-1.71401	0.238177	-0.0399395	-1.06929	0.247426	0.666334	1.33494	-0.0730816	-0.180538	2.78222	0.660954	0.254358	0.602511	-0.000366075	-0.0555466	-0.2143	2.00092	0.734112	-0.152054	-0.604929	-0.439884	0.84414	0.159755	-2.35004	-0.00479225	-0.255726	0.562653	0.305032	-0.365873
mir-338	0.115815	0.398701	0.19565	-0.0703723	0.461723	-4.423	-0.416832	-3.49258	-0.2596	-0.554016	0.0703794	-0.175995	-0.145696	-0.268794	-0.129811	-0.122757	-0.161821	0.52223	-0.414043	-0.33547	0.139063	-0.107856	-0.0710896	0.0479575	0.430551	-0.648443	-0.401786	0.935982	0.724125	0.72658	-0.599217	0.486673	-0.135113	0.211927	-0.289321	-0.00428971	-0.36937	0.813014	0.849896	1.31011	-0.270543	0.141542	0.30446	1.24133	1.49006	-0.471735	-0.343368	0.0661684	1.40958
mir-339a	-0.0342491	-0.0105531	-1.12725	-0.471655	2.26594	-0.364004	0.78284	0.215107	0.59062	1.00236	0.440712	-0.25065	0.177659	0.0389102	0.688601	-0.279836	0.434377	0.255251	-0.88401	-1.06627	-1.89279	-0.553548	-0.0727839	-0.831441	0.0144346	-1.0874	0.0181718	0.0564734	0.905785	1.49679	-1.47606	1.44244	1.08197	1.06204	0.37417	-2.66371	-2.12975	-1.73269	1.89838	0.634223	0.0631886	0.615873	0.00610785	0.743729	0.36981	-0.806285	-0.363474	-0.372742	1.00192
mir-339b	-0.150797	-0.0877934	-1.24745	-0.433629	2.34027	-0.123522	0.591465	0.113013	0.58917	1.0998	0.397872	-0.274228	0.0916651	0.103433	0.634162	-0.171124	0.539758	0.39314	-0.979272	-1.2609	-1.89409	-0.693078	0.0176975	-0.804168	0.115482	-1.1688	0.10728	-0.0121736	0.733227	1.57377	-1.54796	1.43155	0.999007	1.11243	0.24295	-2.48686	-2.0576	-1.70488	1.81857	0.509304	-0.0031585	0.630193	0.0962509	0.854831	0.499836	-0.735509	-0.508036	-0.266403	1.05803
mir-33a	-0.802328	-0.252395	-1.46125	-0.336172	1.33009	2.56807	-0.162791	-1.43734	0.072454	0.380105	0.263491	-0.0591769	0.0801727	-0.370037	0.676755	0.246073	0.759059	2.1706	-0.899224	-0.77387	-2.17975	-0.537181	0.106302	-0.533178	-0.129745	-1.11717	-0.615716	-0.00524222	0.226557	0.364873	-2.36966	1.0988	0.909972	0.574422	-0.298025	-1.92729	0.340519	0.0264764	0.694655	1.11033	-0.328213	1.44677	-0.69178	0.760382	0.915563	-0.687629	-0.7107	-0.336471	1.29369
mir-33b	0.669455	-0.470101	-1.96928	0.358105	0.631268	2.87554	-0.724637	-1.50928	0.793259	0.543984	0.305735	0.214662	0.0686525	0.743313	0.697785	0.705473	0.169002	0.199417	-0.362335	-0.640526	-2.21247	0.0947583	0.662476	0.0168046	-1.26468	-0.165968	0.562503	-0.684709	-0.0146966	1.4502	-2.49801	-0.245284	0.477466	0.765243	-0.239473	-1.92567	-0.460152	-1.5957	-0.27983	0.589818	0.230915	1.69307	-0.690634	0.534169	1.13348	0.314817	-0.307951	0.0929227	0.735823
mir-340	0.373842	0.0280394	-1.54593	1.06017	-0.471546	-1.17269	0.434137	-0.287393	-0.092942	0.777189	0.859901	0.593903	0.459998	1.13003	0.380602	0.902247	-0.0123868	0.878332	-0.0377151	0.690878	-2.35797	-0.0909354	0.846166	-1.25938	0.784468	0.0245527	0.993261	-1.57586	-1.40891	-1.19162	-1.09808	-1.39284	-1.70698	1.25643	0.860593	0.345251	0.126593	-2.20633	-0.967494	-1.10477	0.0368956	1.50874	0.906369	0.00716111	0.204626	1.59096	0.544997	0.959131	-0.107126
mir-342	-0.089382	0.983138	-0.377744	-0.310128	0.876994	-1.34537	0.391706	0.562325	-1.30733	-0.119214	0.896824	-0.302669	2.0535	-1.09223	2.07517	-0.344843	-1.29678	-0.151019	-1.24033	-0.699652	1.39228	-0.610155	-0.00461735	1.79107	0.937791	1.53443	-1.7982	-0.23971	1.15593	-1.47375	0.980912	1.11056	0.839779	-1.06068	-1.1974	0.90064	0.543178	-0.141855	0.218425	1.29644	-0.769722	0.082836	-0.114496	-0.0706688	-0.433551	-0.824314	-0.334039	-0.667844	-1.42625
mir-3431	-0.0524579	0.739912	0.509469	-0.099857	-0.182039	0.282609	1.19195	0.792199	0.831875	0.116046	-0.848501	-0.520836	-0.634312	-0.821428	-0.806339	0.344256	1.01476	1.36318	1.93445	0.960442	-0.211107	-1.23703	-0.39823	-0.559416	-0.0796672	0.711296	0.471072	-0.0292337	-0.656737	-1.45645	0.780895	0.195686	-0.0451245	1.32483	1.10014	-0.695439	0.989426	-1.12165	-2.73018	-1.84155	-0.0194855	0.357742	-0.0144985	0.126442	-1.23894	0.377925	1.16788	1.04026	0.400586
mir-3432a-1	0.110363	0.556123	0.437847	0.880544	-1.90213	-1.73361	0.453545	-0.239767	-0.212934	-1.57567	1.21549	1.00457	1.26861	1.07823	1.028	0.448027	0.0868668	-2.42166	0.578284	0.708183	-0.328266	0.754531	0.99151	1.36427	0.711557	-0.142999	0.0253657	0.310128	0.990475	-0.24588	0.3922	0.269973	0.175315	-0.0595734	0.554486	-2.80476	-1.89525	-1.22914	0.234145	0.404671	0.0979499	-1.36473	-1.03221	-0.888106	-0.50427	0.723754	0.894684	0.677369	-0.487125
mir-3432a-2	-0.321349	0.0989568	0.042501	0.638322	-1.40258	0.808274	0.161104	1.20677	-0.0726064	-0.4427	1.37605	1.07532	1.66827	1.22408	1.30332	0.546078	-0.381823	-1.54269	0.0529963	0.631972	-0.214293	0.637512	1.27853	2.10648	0.64248	-0.724483	0.0382583	-0.460933	1.07242	-0.731124	0.561218	-0.837596	-0.3059	-0.48922	0.38981	-1.97422	-2.51379	-1.15709	-0.237203	-0.118259	0.157133	-0.681072	-0.483005	-1.73137	-0.882922	0.813248	0.89658	0.663985	-1.49248
mir-3432b	0.499228	0.681746	0.329931	0.745197	-0.646217	-0.599667	0.0482312	0.0724159	-0.0712229	-1.44406	1.18366	0.573777	1.31589	0.700085	1.12904	0.209744	-1.09669	-2.55508	0.587414	0.625939	0.55638	0.80394	0.77382	1.19585	0.392795	0.740989	-0.150333	0.176555	1.04532	-1.11407	0.309495	-0.138732	0.572271	-0.212383	0.70073	-1.88958	1.20161	-1.32485	0.0536677	0.337262	0.0388608	-3.02046	-0.406302	-1.59615	-1.19567	0.507319	1.21646	0.0919599	-0.712
mir-345	-0.606382	0.180395	0.481073	0.582739	0.382124	-2.16084	-2.4192	-4.55096	-0.255245	-0.519907	0.408213	0.293347	0.26265	-0.109673	0.309839	0.15232	0.770753	-0.266651	0.839499	0.524392	1.28455	0.816954	0.0367344	0.890584	1.13011	-0.950896	-0.222331	0.436254	-0.0201887	0.199732	0.337487	0.0475325	-1.21138	0.74006	-0.51262	-0.672277	-0.663158	0.231534	-0.401902	-0.394163	0.491668	1.17704	0.830409	-0.532784	0.73725	0.180927	1.24945	0.465162	-0.12739
mir-34a	0.519744	0.777793	0.451616	0.947357	-0.59782	-1.46923	0.634871	-0.989969	0.439715	0.468721	0.712216	0.607793	0.70425	0.701906	0.764336	0.347112	0.33802	0.644149	0.568993	0.362133	-0.0776138	0.36654	0.418642	0.618802	0.60263	0.681556	0.787262	-0.214665	-0.646228	-0.365166	0.526135	-0.101201	0.522972	0.686455	0.573576	-2.38908	-0.430844	-1.61273	-0.748103	-0.636851	0.320757	0.381453	-0.180044	-4.69156	-1.24524	0.503338	0.361537	0.496933	-0.521838
mir-34b	0.043589	0.46406	-0.5614	-0.311274	1.25839	1.1775	-1.4917	1.68505	0.146786	-2.12017	-0.280194	0.443698	0.957346	0.745755	0.548203	0.67542	0.242779	-0.299226	-1.0578	-0.128069	0.348553	0.235277	0.250801	0.175156	0.481935	-1.83683	0.554992	-0.348946	0.502538	0.581221	-0.859818	0.94468	-1.7019	0.3536	0.324993	0.203358	1.0305	-0.22115	0.885168	0.336172	-2.96764	1.447	0.201046	0.473389	0.808157	-0.223145	0.201807	-0.237818	-2.16432
mir-34c	-1.81212	-0.263684	-0.69914	-0.761236	0.531074	-0.268087	-3.90272	0.423046	-0.180469	-1.45126	0.99556	0.534766	0.521425	0.841612	0.865446	0.427575	-0.424292	-2.27893	-0.0722658	-0.392457	0.784438	0.745899	0.806455	0.656671	0.94555	-0.0717931	-0.269451	0.134765	0.493857	-0.0974455	0.3244	1.32962	-0.380236	0.251721	0.611441	-1.59457	2.38814	-1.01383	0.254608	0.44171	-0.0928153	0.271486	0.397448	0.913219	0.566656	-0.45576	-0.122705	-0.416539	-0.757571
mir-3533	0.834887	-0.0182584	0.885672	0.469344	1.45563	0.565908	-2.48489	1.14602	0.0493864	0.545443	0.122239	-0.701126	-0.137975	0.312262	-0.375852	0.301635	0.397899	2.28679	0.356516	-0.926308	1.42877	-0.0901001	-0.446664	0.241859	0.153494	1.93137	-0.145592	-0.26565	-0.854406	-0.263514	0.960459	-0.0308821	0.192817	0.517242	0.490359	-0.547498	0.397893	-1.0327	0.544881	-1.46682	0.954289	-0.0987137	-0.271184	-3.33449	-0.846595	-1.13345	0.204649	-1.72651	-0.558208
mir-3596	0.390088	0.264551	-0.154981	0.514498	-1.49562	-0.64012	0.573761	-2.7948	-0.428252	-0.633209	1.10937	0.860711	1.07771	1.05189	0.729353	0.38076	0.089285	-1.65997	1.26827	0.993095	-0.310514	0.952876	0.74714	1.06082	0.482927	0.516265	0.239145	0.600791	0.922504	-1.00085	0.124581	1.62589	0.365238	-0.164807	0.652604	-1.82874	-1.83666	-0.427005	0.284072	0.264357	0.136345	-1.09508	-1.56444	-1.76717	-0.966569	0.576574	0.885299	0.807837	-0.80688
mir-3600	1.09699	1.4971	-0.298544	-0.332169	0.256713	0.71466	0.500912	-1.59213	0.116589	0.704804	1.45402	0.474479	1.25746	0.588306	1.466	0.448384	-0.113464	0.551922	-1.03425	-0.376857	-1.79825	-0.0738925	0.703198	0.211207	0.826939	-0.396849	0.171617	-0.601755	0.217307	0.389558	-1.00013	-0.919572	-0.272869	-0.420153	-0.479832	-3.00752	-1.06659	-3.39312	0.43523	0.206735	0.121384	1.61768	0.997863	-0.0861735	-0.0341612	0.316243	-0.178311	0.263111	0.0496237
mir-3601	0.266374	0.133915	0.10579	0.569136	-0.211873	0.200666	0.814217	0.60399	0.67008	0.850662	-0.930911	-0.800724	-0.609113	0.0243197	-0.975632	0.598842	-2.96228	0.839606	0.218015	0.828001	-0.581568	-0.496737	-0.828366	-0.226039	-0.319653	1.91455	1.79798	0.602395	-0.156611	0.0780312	1.34002	0.664655	0.689166	1.07053	0.853416	-0.573426	0.0838544	-0.910758	-2.18386	-1.60406	-0.0384313	0.414825	0.853354	-0.0908938	-2.9336	0.646207	0.267062	0.480884	-0.139732
mir-361	0.102174	0.514902	0.47063	0.141991	0.0186145	-5.96816	0.149307	-0.389999	0.0824007	-0.147607	0.737248	0.22416	0.999105	0.163928	0.653567	0.184809	-0.0676424	-0.487134	-0.485434	-0.308771	1.03511	-0.0969316	0.203537	1.32012	1.0305	-0.530269	-0.316633	0.405032	0.916754	-0.183605	0.428966	-1.26356	0.1522	-0.331972	-0.342852	0.515654	-0.228049	0.950984	0.309044	0.408337	-0.288608	0.0589333	-0.0336847	-0.386482	0.249379	-0.472357	0.0552081	0.388723	-0.671766
mir-3613a	0.282159	0.138366	-0.588799	0.158861	-0.647103	4.00212	-1.14567	1.4243	0.576943	-0.332588	-0.0632376	-0.502083	0.675832	0.00833642	0.0962549	0.485937	0.00853276	1.20325	-0.524635	-0.0393126	0.0909336	-1.22491	-0.539959	-1.20688	0.245	0.161166	-0.351803	0.0654093	-0.324688	0.383442	0.583639	-0.27186	0.157472	-0.223912	0.641077	0.325226	0.28366	0.275005	0.768157	0.705978	-0.453885	-4.12896	0.386263	0.384544	-1.02614	-0.7371	0.104331	-0.12449	-0.563953
mir-3613b	0.132089	-2.1524	-1.78649	0.0504457	-0.952415	3.6744	0.59464	2.22752	-0.941777	-0.662023	-0.203198	-0.0907249	-0.135902	0.0894114	0.0482221	0.536915	-0.345344	1.11905	-0.112824	0.117189	0.322918	-0.346716	-0.691734	-1.39588	0.13171	0.726074	0.39827	-0.136742	0.0106792	0.869258	-0.261623	-0.313391	0.579447	-0.0118013	-1.54152	0.778273	1.5873	0.36306	0.460759	0.762026	0.227923	-0.889416	1.4646	-0.387338	-0.310041	-0.650348	-0.465588	-1.70498	-0.705202
mir-362	-0.677832	0.359902	0.643206	0.291109	-0.369209	-3.83103	-0.291439	-2.31601	0.0823161	0.754111	0.575653	0.180173	0.56068	-0.0394181	0.381451	-0.830445	-0.761361	1.18895	-0.665956	-0.00450772	0.144367	-0.152566	-0.143929	1.67551	0.370807	0.158219	0.524353	-0.0383616	-0.0336477	0.149397	1.18903	-0.480238	0.738932	0.189241	-0.347619	1.61024	1.2745	-2.92558	0.392239	0.150515	-0.126021	-0.778091	0.955847	1.38899	-0.507324	-0.418573	-0.07773	0.000616743	-0.595111
mir-363	-0.00594715	-0.52149	-0.651377	0.153406	0.119152	2.95155	-1.40517	-0.54781	-0.505135	-1.00191	0.436172	-0.24615	0.193904	0.165123	0.0766483	0.143902	-0.385154	2.7016	-0.375439	-0.427582	-1.81418	-0.0570393	-0.0748162	1.1333	-1.11432	-1.50145	-0.837867	0.0926368	0.473866	-0.376362	-1.98951	0.393727	-0.256873	-0.585173	-0.658285	1.23785	0.269506	-1.75516	0.399125	0.443877	0.235632	1.28416	-0.058341	1.58024	0.919199	-0.392429	-0.15884	-0.00959868	1.80975
mir-365-1	0.260306	0.6046	0.0885792	0.672458	-0.825061	2.53944	1.29659	-0.977943	-0.255653	0.709069	0.159022	0.412933	0.599514	0.0106332	0.474998	0.219737	-0.228001	-2.28441	0.0978919	0.106408	-0.198543	-0.492008	0.637447	1.26657	0.0904366	0.605056	1.27575	-0.804069	-0.983341	-1.57425	0.79107	-1.16292	-0.226761	-0.351458	-0.266709	1.62045	0.532518	0.357211	-3.67287	-0.978764	-0.19024	0.914195	0.613552	-0.604774	-1.19736	-0.153443	0.338733	0.362645	-0.440327
mir-365-2	0.824042	0.58519	0.226517	0.438087	-1.01162	2.01513	1.0242	-1.63461	-0.112458	0.763804	0.153009	0.279869	0.50554	9.95074e-05	0.497502	0.615455	0.207331	-0.817661	-0.188284	0.165835	0.666747	-0.243956	0.635463	1.08934	0.300781	0.43291	1.1048	-1.04187	-0.804299	-1.50994	1.13037	-1.33595	0.15739	-0.416024	0.0515935	1.06156	-0.0673087	-0.249213	-4.43094	-0.991192	0.0555037	0.868376	0.502732	-0.885034	-1.14145	0.395856	0.49906	0.23374	-0.584435
mir-371	0.799493	0.294151	-0.0539177	-0.0845401	0.204935	-1.21425	-4.9249	0.674363	-0.00161387	0.098674	0.729833	0.198423	0.727084	0.485826	0.3784	-0.83434	0.289784	0.430694	-0.0698159	0.28544	0.197569	0.0494969	0.366008	0.853448	0.50189	-1.08945	-0.313904	0.49226	1.00479	0.706037	-1.13034	-0.57097	0.241268	-0.698324	-0.154789	-0.20242	0.676823	-3.15862	0.581231	1.00076	0.561509	-0.261181	-0.223508	0.165695	0.295285	0.379264	0.58128	0.0966703	0.510832
mir-374a	-0.448182	-1.09128	-0.0894398	0.21366	0.20689	-0.655964	-0.000394223	2.5706	0.281393	1.17229	0.164918	0.28001	0.234712	-0.0577645	0.208841	-0.0809103	-0.96501	0.325866	-1.15972	-0.487814	-0.289374	-0.520574	-0.337854	0.112628	-0.0429373	-1.10289	-0.535179	0.344044	0.830715	-0.222219	-0.220877	-0.20155	-1.25664	-0.131948	-0.356614	4.61232	1.81016	-1.57489	-0.941616	0.173357	-0.691292	0.281894	-0.0263616	0.631327	0.683475	-0.571306	-1.11478	-0.544972	0.0432159
mir-374b	-0.440696	-0.691948	-0.0544723	0.357255	-0.434425	-4.00694	-0.729768	-0.534708	0.138746	0.112787	0.414726	0.233367	0.356253	-0.142457	0.124473	0.187098	-1.48941	0.187093	-0.0961307	-0.418685	-0.60007	-0.12281	-0.0589937	0.311912	-0.170711	-0.294782	-0.405803	0.679157	0.346815	0.0558155	0.500417	-0.362398	-0.324135	0.405363	0.314479	4.46497	0.734233	-0.767609	0.0135781	0.211518	-0.870222	0.601073	0.431885	1.59379	0.410402	-0.581578	-0.22783	-0.247346	0.142571
mir-374c	-0.934496	-1.29901	-0.307268	0.183996	0.879315	0.11867	-0.601384	2.86026	-0.35099	1.62737	-0.382282	0.0669842	0.335478	-0.243655	0.514881	-0.0984936	-0.0355234	0.642263	-1.36456	-0.775768	-0.00524444	-0.789366	-0.267631	0.556442	0.443922	-0.936725	-0.145516	0.0831218	0.626198	0.01228	-0.265569	0.352483	-0.762468	-0.00624002	-0.950879	3.89938	0.822838	-1.81723	-1.02989	0.411287	-0.908485	0.522804	0.05171	0.810571	0.680327	-0.775602	-1.64317	-0.509244	0.116929
mir-375	0.0317434	-0.0544572	-0.582294	0.0632168	0.373128	-2.10457	0.935773	0.0803898	0.949477	0.511608	-0.607067	0.130442	-0.344625	0.297074	-0.792618	-0.852511	0.999503	-0.0776076	0.987871	0.220758	-0.906785	1.09491	0.549839	0.848144	-0.0715526	2.44943	2.51232	0.535821	-1.38747	-1.69311	0.0712398	0.693825	0.409043	0.810601	0.896034	0.264958	1.46716	0.318876	-0.244224	-0.495632	0.0309875	-0.915352	-1.29245	-1.30802	-1.87226	-0.0901573	0.418998	-0.673386	-0.528259
mir-378-1	0.452358	0.967407	0.243109	0.558748	0.911977	-2.17568	-0.304719	-1.4679	-0.326073	-0.296431	0.617548	0.426455	0.643384	0.450479	0.811142	0.327753	0.0532844	-0.917627	-0.217606	0.245554	0.277234	0.124255	0.80293	0.275039	1.37579	0.987894	2.0045	-0.27018	0.338973	0.709422	1.11226	0.0906055	0.0923984	0.524646	0.394885	-3.58611	-2.09928	-1.83929	-0.739977	-0.847152	0.203524	0.484282	0.518808	-1.34471	-0.713852	0.659499	0.411792	0.422216	-0.7259
mir-378-2	0.453245	0.968083	0.242278	0.556032	0.913069	-2.18275	-0.301379	-1.46572	-0.32405	-0.296664	0.617552	0.4258	0.644286	0.450036	0.811524	0.326841	0.0548046	-0.913946	-0.218303	0.246032	0.274827	0.123316	0.802634	0.27222	1.37652	0.988491	2.00506	-0.2722	0.339935	0.709569	1.11274	0.0887761	0.0924212	0.523074	0.395064	-3.58455	-2.0973	-1.84092	-0.737507	-0.847124	0.202344	0.484367	0.519254	-1.34222	-0.714778	0.660173	0.412215	0.422059	-0.726792
mir-378b	0.482184	0.977728	-0.0858593	0.208769	0.637751	-0.0262654	-0.196419	-0.367329	-0.244454	-0.396674	0.581491	0.461879	0.797222	-0.519399	1.0743	0.25544	0.0751889	-0.395152	0.253443	0.635996	0.169632	0.745497	0.508056	-0.0277768	0.492191	1.1557	1.059	-0.0227382	0.51215	0.816993	0.728949	0.668792	0.282312	-0.416059	0.312819	-4.42391	-2.85453	-1.61867	-0.591434	-0.451949	0.663246	1.165	-0.0155043	-1.25124	-1.17836	0.282678	0.833557	-0.0677369	-0.783785
mir-378c	0.412541	0.956521	0.277213	0.641121	0.946829	-2.34756	-0.295757	-1.44437	-0.295981	-0.233201	0.628295	0.446476	0.629505	0.523508	0.741576	0.329764	0.104767	-0.909659	-0.307244	0.157236	0.335697	0.0362429	0.798351	0.33725	1.46302	0.98178	2.00134	-0.272586	0.302609	0.673093	1.07816	0.0741808	0.0886375	0.580519	0.346143	-3.50191	-2.07245	-1.79071	-0.799297	-0.860031	0.134553	0.406644	0.568438	-1.36534	-0.647577	0.671149	0.320459	0.473123	-0.735237
mir-378d	0.452209	0.804979	0.15566	-0.0229986	0.170434	-1.89259	-0.389195	-1.68512	-0.429255	-1.19428	0.490818	0.337546	0.296233	0.224036	1.40272	0.357056	-0.745081	-0.835489	0.180721	0.478707	0.0610923	0.434861	0.826952	0.105473	0.830119	0.549195	2.86486	-0.133992	0.145257	0.687261	2.12118	-0.27454	-0.301436	0.397725	0.566914	-2.88143	-2.08132	-1.71443	0.154779	-0.997957	0.586376	0.501087	0.445038	-0.66893	-0.638173	0.676723	0.650637	0.248056	-0.584198
mir-381	1.47445	0.731756	-1.23357	-0.0579241	-1.23206	1.85842	-0.436462	2.29479	-0.491055	0.984131	-0.333061	-1.62983	-1.49088	-1.04793	-0.486129	-1.07813	1.12885	0.588784	0.348857	0.182944	-0.451225	0.256093	-0.271265	-0.890218	0.563805	0.975004	0.910943	-0.123619	-0.0178222	0.369212	-0.624844	-1.23463	0.454664	0.890685	0.445067	1.02089	1.73203	0.655911	-0.721515	-1.55751	-1.70542	1.35847	0.42089	0.952038	0.555472	-1.30674	-0.484746	-0.43027	-1.01475
mir-421	0.418242	0.378899	0.428852	-0.00828257	-0.613596	-2.01642	-0.693617	-5.08084	-0.0858779	0.165494	0.928465	0.605898	0.671192	0.580399	0.600128	0.532509	0.167027	-0.0190255	-0.112611	0.963064	-0.011234	0.303121	0.66237	0.688233	0.937611	0.648067	0.717597	-0.472165	-0.168729	-0.946368	0.955651	-0.921963	0.329961	-0.660139	0.148268	-1.19779	-0.416873	-0.826291	-0.295605	-0.00541027	-0.0358379	-0.740378	0.254552	-0.768735	0.577885	1.16666	0.656593	1.0571	-0.363056
mir-423	1.05328	0.357284	0.105108	-1.11005	0.794178	-2.21345	1.17223	-2.09441	0.388108	0.690501	-0.19661	-0.525072	0.0703529	-0.219951	0.255797	0.544069	0.94928	-0.724163	-0.898919	-0.0534196	1.35668	-0.116227	-0.469543	-0.88039	0.709144	-0.273566	0.276207	-0.480445	0.500531	0.443583	0.569647	0.400933	0.85901	-1.09102	-0.200335	-3.07388	-2.93328	1.56644	1.54449	0.73386	0.848069	0.136449	0.328629	-0.232243	0.676977	0.284121	-0.00867144	-0.220242	0.167685
mir-424	0.811826	0.578181	-0.0415601	0.6653	-0.827902	0.124865	-2.18454	0.564004	0.47015	0.90154	-0.594514	-0.377205	-0.694434	-0.642611	-0.152846	0.646288	0.510366	-1.1528	0.392595	0.791616	0.00945352	-0.183463	-1.37792	-0.432319	-0.345752	2.07503	1.93273	0.507931	-0.251249	0.309966	1.46834	0.659715	0.801859	1.00718	0.683709	-0.717966	-0.00231958	-1.08525	-2.4714	-0.732338	0.59138	0.82999	0.54774	-2.82767	-1.4728	0.153786	0.431339	0.591265	-0.793149
mir-425	-0.986143	-0.920554	-0.304399	-0.474853	0.725363	1.60553	-1.17155	-1.76445	-0.0807813	-0.248047	0.0880904	0.212327	-0.150387	0.674401	-0.240245	-0.192017	-0.26959	1.93743	-0.0693852	0.123528	-1.51309	0.48472	0.214478	0.767501	-0.219463	-1.78418	-0.736088	-0.521678	0.13734	0.793705	-1.04309	0.519927	0.384164	-0.0570167	0.372958	1.45145	-2.87191	-2.24475	0.533216	-0.0464542	0.671874	1.06127	-0.582079	0.952887	1.13461	0.185393	0.267494	0.338791	2.18401
mir-4286-1	-0.394665	-1.21656	-2.01315	0.886336	1.1238	-0.678047	0.67117	0.169762	-0.437743	0.622918	0.705878	0.280865	0.128496	-0.0773161	0.473931	0.939461	0.858607	0.665039	-0.455086	-0.650075	-2.64752	-0.337441	0.62473	0.649584	-0.794538	-1.11291	-0.296384	0.492599	0.342476	0.814983	-1.69285	1.10633	0.533962	1.41009	0.542415	-0.222797	-0.923592	-3.01432	1.03584	0.598645	0.975647	0.0317716	-1.97331	-0.513588	0.646847	0.247631	0.385156	0.692855	0.988363
mir-4286-2	-0.53325	0.253742	0.454727	0.297803	1.03268	-2.44717	1.27481	-1.25105	-0.777231	0.305577	0.267261	-0.473493	0.0405299	-0.187082	0.0443537	0.602386	0.274303	-0.369596	-0.487105	-1.2072	1.1251	-0.472302	0.231702	0.632238	-0.680865	0.754714	0.488444	0.165812	-0.0587299	0.249876	1.32664	0.900995	1.24493	1.31952	0.427872	-1.80488	-2.79359	-0.1856	2.44254	0.692417	1.174	-1.38053	-1.78349	-0.844941	-0.129973	-0.236637	0.393078	0.073818	0.268953
mir-429	-0.517515	-0.102308	-0.183753	-0.223387	-1.43344	2.11657	0.0399452	0.206211	0.295697	-0.0647573	-0.844201	-0.447074	-0.925384	-0.409344	-0.443947	0.142737	1.72072	1.48991	1.95171	0.971566	-0.667927	0.86408	-0.137319	0.0656711	-0.197171	1.63356	1.61721	0.532484	-2.26008	-2.09359	0.0245057	-1.26928	0.26298	0.906748	0.561381	0.145149	-0.563853	-1.26424	-1.37575	-1.42437	0.471023	0.415652	0.426967	-0.742779	-1.02653	-0.118111	1.22964	0.946016	0.195932
mir-4449	0.299733	0.703958	0.731337	-0.147141	0.733232	1.43831	1.25341	2.65904	0.718679	0.868689	-0.362388	-0.242437	-0.254834	-0.0203778	-0.331337	-0.801336	0.554567	0.520615	0.300784	-0.0590122	-0.148496	0.400058	-2.20793	-1.25956	-1.09273	0.662789	0.485681	-0.10878	-0.510415	-0.00192876	0.894111	0.804204	0.82878	1.38562	0.787197	-2.42246	-1.53106	0.523907	0.491527	-0.105025	0.768398	-0.476207	-0.84592	-2.18364	-1.21297	-1.37908	0.293268	-1.1147	0.312836
mir-449a	0.791926	0.208805	0.738726	0.412496	-1.53749	0.400675	1.25706	1.2445	0.00277619	0.169277	0.607774	-0.784479	0.0786999	0.891202	-0.0582815	-0.434041	0.343013	-2.05442	0.942385	0.452255	0.513107	0.321579	-0.58348	-0.411552	-0.11187	0.291501	-0.0166594	-0.407978	0.00160027	-0.805783	-1.3132	-1.33597	0.989389	0.445723	1.22926	-1.21886	0.156284	0.148027	-4.58815	-0.78989	0.751904	-0.404882	0.313391	-0.11208	0.234438	0.597242	-0.0452837	0.933271	0.838206
mir-449b	0.73104	0.398811	0.806314	0.409355	-1.18031	0.632506	1.38785	1.37677	0.186844	-1.99283	0.815171	-0.896318	0.162235	0.917711	-0.341913	-0.475395	-1.30362	-1.53292	0.944094	0.613992	0.794793	0.498733	-0.726377	-0.230657	-0.216748	0.18392	-0.117775	-0.376579	0.137226	-1.32719	-1.39255	-1.56689	0.919936	0.515319	1.34733	-0.795947	0.41695	0.409668	-3.76771	-0.727529	0.70613	-0.220175	0.198577	0.138175	0.0681982	0.754243	0.239165	1.01871	0.855872
mir-449c	0.326554	0.0324007	0.368782	-0.175437	-1.56307	2.08936	-1.4875	1.74039	0.765478	0.937069	0.348024	-0.364361	0.391272	0.492653	-0.0933907	-0.22703	-2.81974	-0.275826	0.173827	0.677603	0.38238	0.551425	0.324489	-0.29438	-0.305347	-0.571438	-1.42667	0.283687	0.559026	0.329366	0.940182	-2.4308	-1.70108	0.387508	0.419015	0.234847	1.0753	-0.196494	0.40557	0.448572	0.166877	-1.49762	-2.36157	0.555537	-0.0310503	0.0780552	0.401822	0.497194	-0.0395028
mir-449d	0.605201	0.599345	-0.103862	-0.307961	-0.362105	1.3644	1.08079	1.82741	0.785099	-1.6439	-0.65325	-0.784159	0.362233	-0.0249394	0.316056	0.67516	1.08627	0.0172599	0.877885	0.0553509	1.60368	1.00986	-1.25626	0.260449	0.557721	-1.38542	0.121323	-0.139904	-0.768178	0.7024	-1.27046	0.0845764	-1.26233	0.460795	-0.13523	0.475741	1.2303	0.0884844	0.842617	-2.26005	0.830067	0.732815	-1.85532	0.0638066	-2.23373	0.157386	0.642475	0.0732786	-1.68417
mir-450a-1	0.446737	0.335116	-0.413506	0.590327	-0.770238	1.96919	0.416446	2.32141	0.503782	0.675491	-0.79933	-0.370179	-1.11098	-1.01309	-0.017298	0.370719	-0.574146	1.27078	-0.180053	0.5542	-0.0716964	-0.254327	-0.970206	-0.290007	-0.833792	1.76962	1.78062	0.53566	-0.187894	-0.280629	1.03656	0.703342	0.497804	0.724118	0.427777	0.260794	-0.0828418	-1.10803	-2.42027	-2.19558	0.499861	0.362121	-0.166929	-2.75755	-0.698478	0.213815	-0.246047	0.192327	-0.563219
mir-450a-2	0.440283	0.328706	-0.419622	0.581823	-0.776214	1.96214	0.410004	2.31423	0.497306	0.668948	-0.805295	-0.376312	-1.11682	-1.01897	-0.0235696	0.364296	-0.580199	1.264	-0.18626	0.539642	-0.0779465	-0.260506	-0.976103	-0.296172	-0.839743	1.76264	1.77364	0.529171	-0.194098	-0.286797	1.02987	0.696788	0.491331	0.717555	0.42133	0.254413	-0.0890875	-1.11388	-2.4256	-2.20099	0.493386	0.3557	-0.173142	-2.76274	-0.704482	0.207453	-0.252228	0.185973	-0.569276
mir-450b	0.136086	0.3127	0.011148	0.552195	-0.830046	0.872086	1.06932	-0.478896	0.537072	0.769993	-0.796741	-0.550757	-0.626838	-0.785178	-0.543494	0.751636	0.204349	0.561896	-0.00657489	0.799163	-0.579582	-0.750039	-0.527222	-0.307148	-0.143778	1.97551	1.86361	0.682664	-0.235477	-0.281139	1.43603	0.746522	0.915147	0.608876	0.388984	0.0444477	0.653017	-2.09842	-1.24352	-1.94588	0.586316	0.811905	0.710149	-3.80944	-0.917046	0.360517	-0.14163	0.282513	-0.413445
mir-452	-0.943522	0.178117	0.506153	0.193769	-0.6863	1.3725	-0.968053	1.81756	-1.02373	1.2731	-0.116381	-0.117232	0.542151	0.0370353	0.0744742	0.44545	0.674484	0.0775983	1.72586	0.788099	-0.98311	-1.58344	0.394427	-0.684627	-1.69008	-0.17751	0.406169	0.0972297	-0.0400796	0.200626	1.21476	0.0572897	-1.15237	1.39626	0.438554	0.518301	1.2436	0.146061	-1.25878	0.377001	0.972357	1.20958	-1.72237	-1.61986	-2.08611	-0.363221	0.859843	0.877658	-1.55786
mir-454	-0.80769	-0.585277	1.08388	0.258217	-0.678992	-0.393699	-1.22246	-0.144665	0.369261	-0.824613	0.239748	0.814804	0.182306	0.653323	-0.513389	-0.257009	-0.868981	-4.56206	0.64457	0.597333	1.8902	0.730745	0.226764	0.635144	1.22209	-1.25062	-0.888056	0.616912	0.422246	-0.0734153	0.447513	-0.161319	-1.69042	-0.537877	-0.387891	0.889083	0.926763	1.06796	-0.653426	0.242278	0.089018	-0.835142	-0.690111	-0.196911	0.882297	0.305157	0.7676	0.765301	0.361003
mir-455	0.037339	0.42298	-0.332051	0.375266	-0.795577	0.430025	-2.71073	1.02725	0.344474	-0.0220752	0.409898	0.373855	0.488913	0.1689	0.479028	0.187365	0.923712	1.46736	0.93811	-0.534803	0.921564	0.115988	0.477923	-0.863477	0.676347	0.86571	0.94339	-0.0227766	-0.464162	-0.0270819	0.683949	-0.0562283	0.42668	0.358222	0.0402703	-0.716212	0.257056	-0.214382	-3.10085	-1.56127	-0.0321694	1.48401	-0.213704	-3.58538	-0.919849	0.513469	0.217494	0.278958	0.274097
mir-4657	1.24346	0.40704	-0.502179	0.153824	0.11496	2.07236	-0.430783	2.54833	0.307719	-1.02016	-0.890747	0.47914	0.282327	-0.299696	-0.113886	-1.13068	1.39401	0.687505	-0.639366	0.153914	-0.446886	0.774302	-0.250594	1.35196	-0.0338398	1.38444	-0.374641	-2.05672	0.0258483	-0.350044	-0.636262	-0.132264	-0.627909	-1.19479	0.530745	1.15882	1.9345	0.760723	-0.741705	0.404527	-1.8149	-0.440128	-1.2375	-1.12787	-1.6265	0.483184	-0.727868	-0.052958	1.07733
mir-484	0.63452	0.736081	-0.124052	0.250617	0.774576	-2.33932	0.00123304	-1.42258	-0.0836403	0.25203	0.454925	0.155262	1.20842	0.215617	1.32569	-0.0974425	0.00331737	-0.178253	-0.175534	-0.269002	-0.810362	0.00790337	0.113033	0.596521	-0.144263	0.654343	0.431903	0.332374	1.2806	1.09462	-0.21757	1.02184	1.22404	0.44892	0.21065	-4.53273	-2.2741	-0.261309	0.50744	1.23781	0.100302	-0.325201	-0.419371	-0.598601	-0.0219296	-0.237053	0.155425	-0.197004	-0.0899761
mir-486	-0.472097	-0.747235	-0.396157	-0.797321	0.545717	1.86504	0.136189	1.69384	0.721261	0.594018	-0.907114	-0.691917	-0.950926	-0.552948	-1.0428	-0.231612	0.729931	2.39985	-0.376737	-0.724144	-1.55167	-0.772305	-0.708347	0.363508	-0.99415	0.237329	1.20442	-0.559063	-0.880762	3.11873	0.0435454	0.952562	0.734049	-0.234369	0.0447693	0.374971	0.979341	-0.172575	0.749792	-1.16482	0.443702	1.61991	-0.788832	-0.651913	-0.678363	-0.686192	-0.527015	-0.400158	0.58955
mir-491	-0.357453	0.29974	0.698209	0.0591563	0.966578	1.10898	-2.12207	1.72337	0.561939	0.874668	0.156619	0.27074	0.580858	0.350712	-0.282102	0.501218	-3.70919	-0.678584	-0.142905	-0.337221	-2.14285	0.118774	0.128132	0.674231	0.49132	-0.134811	-2.0496	0.14299	0.315989	0.52137	0.151921	-0.997437	-0.551922	0.41847	0.444628	-0.0702101	0.931036	-0.584074	-2.5234	0.64535	0.0614508	0.405089	1.02411	0.135505	0.0919998	-0.127462	0.255326	1.08616	0.397425
mir-494	-1.16247	0.448406	0.688086	-0.368438	0.178398	0.287422	0.994867	-0.488637	-0.883834	-0.579058	-0.775832	-0.632664	0.487976	0.286319	-0.400264	-0.833016	-1.34639	0.902424	0.463866	-2.15318	2.14027	0.535171	0.2754	1.05875	1.0102	0.759616	-0.110604	0.143507	-0.408684	0.00353957	0.989863	0.0828221	0.56935	0.105456	0.0795774	-2.93788	-2.06941	0.888134	1.55841	0.75493	0.457937	-2.25195	-0.289302	-1.11511	-0.282528	0.153816	0.503786	0.94024	0.463873
mir-500	-0.35469	0.48431	0.248986	-1.13852	-0.764169	-1.75352	0.0392013	3.08022	-0.782741	-0.126536	0.338766	-0.428373	0.483518	-0.827876	-0.170425	0.129144	-0.776489	-0.947254	-0.945887	-0.107646	1.50627	-0.59212	0.0591514	2.42977	0.213204	-0.403401	-1.36951	-0.682962	-0.295666	-1.94758	1.70463	0.34076	0.158104	-1.25823	-0.368878	-0.939395	0.850613	2.27945	0.845763	0.34629	-0.49572	0.407643	0.346987	1.0815	-0.285849	-0.0694162	-0.320927	-0.237289	0.438879
mir-502a-1	-0.384893	0.442482	0.304719	-1.13261	-0.648899	-1.66523	-0.0368259	3.16233	-0.789665	-0.0591369	0.366851	-0.418498	0.365553	-0.681306	-0.265351	0.183146	-0.653167	-0.79869	-1.15195	-0.212695	1.52838	-0.702964	0.122044	2.49601	0.277182	-0.491334	-1.26526	-0.723213	-0.377327	-2.05729	1.68336	0.269776	0.0855059	-1.16359	-0.46944	-0.85544	0.726146	2.20746	0.823022	0.248499	-0.543959	0.270601	0.424636	1.147	-0.154299	0.0447791	-0.470528	-0.119984	0.483271
mir-502a-2	-0.382717	0.44456	0.304845	-1.12923	-0.656289	-1.66044	-0.0353652	3.16207	-0.797663	-0.070645	0.366981	-0.418442	0.367355	-0.681658	-0.262571	0.184858	-0.661468	-0.794803	-1.15014	-0.211493	1.52804	-0.701696	0.123786	2.49612	0.279942	-0.490232	-1.2664	-0.722307	-0.374824	-2.05208	1.68006	0.26903	0.0872798	-1.16448	-0.465898	-0.87115	0.728436	2.2082	0.821334	0.251017	-0.540631	0.273368	0.424523	1.14763	-0.161262	0.0469271	-0.470535	-0.117937	0.483555
mir-502b	0.277772	0.733522	-0.11101	-1.02252	-1.34809	-1.82089	0.740835	2.4336	-0.404044	-0.549891	0.0739723	-0.40347	0.887834	-1.45508	0.483118	-0.10896	-1.40466	-1.89058	0.192086	0.587424	1.12153	0.174345	-0.213879	1.39767	-0.386048	0.197956	-1.86557	-0.518015	0.166603	-1.09957	1.43221	0.644896	0.510931	-1.5907	0.293338	-1.40411	1.29847	1.806	0.514974	0.831785	0.0889895	1.26063	0.104458	0.473867	-0.979226	-0.508749	0.521262	-0.846023	0.171573
mir-503	0.523815	0.86523	0.0195671	0.32723	-1.76996	1.16345	-1.0148	1.57764	0.794654	0.982069	-0.571167	-0.917446	-0.154359	-0.20626	-0.367476	0.861576	-2.08478	-0.0416591	0.515534	0.359703	-1.02881	0.0338724	-0.359589	-1.44549	-0.0653684	2.22105	1.46786	0.332365	-0.421377	-0.250072	1.15386	-0.151018	1.24746	0.780502	0.715568	0.368483	1.04349	0.022056	-1.28537	-2.07887	0.457244	0.901607	0.838934	-1.62141	-0.666387	0.369407	-0.0432537	-0.473319	-1.5637
mir-504	0.0996973	0.331831	0.287492	-0.365824	0.830721	1.92728	-1.04186	1.21654	0.404266	0.283917	-1.39055	-0.352067	-0.353539	-0.0562012	-1.08293	-1.57243	1.18682	1.92608	1.50125	0.825032	-1.05407	0.0194153	-1.18656	-1.41706	-0.740945	0.832975	0.0722734	0.131719	-0.695697	0.339819	-0.311344	0.315604	0.430146	0.741634	0.203739	0.163183	0.751209	1.07136	-1.27756	-1.96882	0.90111	1.0942	-1.65341	-1.5703	-1.94831	0.381679	0.959352	0.842314	-0.310068
mir-505	0.542472	0.544605	0.222451	0.312457	-0.668575	-2.91321	-1.24416	-1.76029	-0.515845	0.0246944	0.672202	-0.142703	1.88288	0.461995	1.98747	-0.814527	-0.719653	-0.0118566	-0.833287	-0.95857	0.28063	-0.361463	-0.221888	-0.775164	0.636869	1.67628	0.306579	0.347655	2.16305	0.306843	0.248168	0.335522	0.858432	0.609676	-0.336572	0.79889	0.972061	0.0619623	0.178847	1.81508	-0.53881	0.147954	0.27467	-1.28173	0.193399	-0.737855	-0.580401	-0.311695	-1.7967
mir-532	0.138135	-0.103676	-0.755118	0.317808	-0.452529	1.20211	-0.428061	-4.42351	0.0841098	0.0115879	0.451916	0.473217	0.68817	0.471721	0.443681	0.42845	1.07021	-0.0275139	0.499353	0.45491	-1.15236	0.874396	0.502384	0.182004	0.806911	-0.981256	-0.819623	-0.0414008	0.323869	0.381265	-0.613737	-0.926563	-0.71196	0.196253	0.144731	-0.56681	-0.844058	-3.09487	-0.461196	-0.177587	0.881167	1.35183	0.684986	0.243224	0.830012	0.39239	1.32251	0.675014	0.148169
mir-542	0.261	0.12894	0.100899	0.565379	-0.215809	0.195491	0.807198	0.597603	0.663494	0.843534	-0.932686	-0.80289	-0.611856	0.0401319	-0.977273	0.59247	-2.95795	0.832511	0.212787	0.827223	-0.584393	-0.499817	-0.83045	-0.229933	-0.323265	1.91345	1.788	0.602495	-0.160713	0.0732239	1.33142	0.690534	0.770341	1.06274	0.846279	-0.576276	0.0790297	-0.912595	-2.18187	-1.60381	-0.0428886	0.409006	0.846217	-0.0951935	-2.92936	0.639693	0.261687	0.538271	-0.143885
mir-545	0.68011	0.732525	-0.525894	0.0317708	0.701254	-1.0935	-2.29811	4.39758	-0.310672	0.0355396	0.119267	-0.19198	-0.110531	0.407187	0.14867	0.80492	0.480428	1.50256	-0.47659	-0.59804	-0.614878	-0.341983	-0.491235	-0.782849	0.604787	-0.964759	-1.47406	-0.243901	-0.379498	0.00462869	0.0331894	-1.10923	0.466637	0.757259	0.210259	0.440591	-1.40333	0.379848	-0.505405	0.531803	-1.17183	1.65412	0.730022	1.10581	0.371038	-0.536583	-0.581885	0.111082	-0.668196
mir-574	0.385534	0.346716	-0.0589847	0.602769	-1.96601	-1.9197	0.556232	-1.25104	-0.149329	0.0999818	1.18627	1.12483	1.13168	1.12401	1.12167	0.696032	-0.22062	-0.97392	0.438833	0.83894	-0.423235	0.910503	1.03719	1.26624	0.545514	0.141016	-0.351541	0.000452968	0.666799	-0.944392	0.538621	0.717983	0.705457	-0.272799	0.530249	-0.960821	-0.992245	-0.0237093	0.06027	-0.134733	0.367281	-2.3424	-1.83978	-2.78725	-0.813561	0.895688	0.907854	0.911815	-0.511925
mir-582	-0.668817	-0.332334	-0.836899	-0.712747	1.74041	3.50099	-0.711775	2.05542	0.225467	0.0828257	-0.367422	-0.516356	-0.497034	-0.303366	-0.0280725	-0.908695	0.572519	0.00722494	-1.30945	-1.06041	-1.22836	-0.884633	-0.136597	-1.07842	-0.030542	-1.63628	-1.0326	0.497399	1.00778	1.34115	-0.649771	-0.691947	-0.398017	0.746777	-0.256898	1.00132	0.81869	-0.925254	0.844455	0.255532	-0.381037	0.364354	0.133928	1.82361	0.686967	-1.14705	-0.579848	-0.0494948	0.968595
mir-6119	0.0858415	0.333083	0.64144	-0.0641241	-0.903985	-4.94198	0.213147	-0.914597	-0.179524	0.350358	0.708818	0.345181	0.617692	0.359579	0.483751	0.362224	-0.717974	-0.702864	-0.534928	0.627225	2.69279	-0.125665	0.247072	-0.0677066	1.481	-0.0465059	-0.346866	-0.218617	0.0346511	-0.901402	1.52488	0.238106	-0.237606	-1.12645	-0.188216	-0.362729	-0.394454	1.59279	0.162109	0.00651593	-0.0729286	-0.210837	0.199109	-0.837624	0.145253	0.523799	-0.0120878	0.224127	-0.661109
mir-6120	-1.45945	-0.536202	0.189684	-0.163895	-0.863367	2.43052	-0.722799	-0.502604	0.510003	-0.0779087	-0.339009	0.37796	-0.468082	0.29946	-0.739036	0.414472	0.552337	-3.95443	0.604953	0.928812	0.830134	0.310678	0.102579	0.0350609	0.385034	-1.0287	-0.571675	-1.07568	-1.21327	-1.58979	1.01091	-0.485251	-1.40581	0.137879	0.245346	1.98371	0.261993	-0.0133634	0.0712733	-0.595861	0.485358	1.09759	0.450047	0.885043	-0.363316	0.824659	0.732432	0.590155	0.520336
mir-6122	-0.207216	-0.41973	0.287647	-0.577478	-0.69368	1.98613	0.596675	2.48189	-0.683056	-0.0171937	-0.0143212	0.458621	0.121712	-1.31571	0.794825	0.877759	1.32346	0.543728	1.17624	-0.843253	0.579903	0.507739	-1.65107	-1.13654	-0.594088	0.982505	0.65515	0.283628	-0.145426	-0.536939	0.827379	-0.310109	-0.826352	0.632136	0.190308	1.03463	1.84255	0.61999	-0.944878	-1.89463	0.747032	0.586941	-1.46127	-1.34709	-1.86645	0.0526944	0.224156	-0.614	-1.27802
mir-6123	1.143	0.746198	0.390718	0.538492	0.16042	-1.00704	1.26089	-0.118323	-0.0491291	-0.548742	0.561284	-0.0579424	0.553918	-0.121024	0.53036	-0.164672	-0.583173	-3.59276	-0.367295	0.503917	-0.0913989	-0.318119	-0.0437922	0.716777	0.88705	1.40042	1.09715	-0.211135	-0.357946	-0.787616	1.29357	-0.225813	0.682398	0.642402	0.0597153	0.267405	-1.26444	-3.45605	0.371596	0.17934	0.546616	1.15969	0.722907	-1.54708	-0.519974	0.749038	0.223585	-0.00633468	-0.801292
mir-628	-0.295179	0.236077	-0.0258539	0.0235439	-0.875056	-2.82065	0.764387	-1.65412	-0.563318	0.0643748	0.813374	0.562473	0.96197	0.685232	0.626556	0.784802	0.397248	-0.972645	-0.0250416	0.447313	0.200086	0.898548	0.54154	1.35992	0.0637752	-0.840035	-2.70422	0.521828	1.22624	-0.43841	-0.457276	0.47722	-0.0878129	-0.563974	-0.181016	0.671052	-3.15851	-1.46881	0.0472577	0.991234	-0.0407613	-0.530825	-0.428827	1.04685	1.29389	0.326917	0.613534	0.436541	0.508427
mir-6501	1.2382	0.347996	0.813879	0.588259	-0.1826	1.54238	-0.890443	2.00498	-0.948318	-1.46326	0.900343	-0.243634	0.141218	0.0125923	0.281549	-0.0194173	-2.08547	0.19643	-1.09317	0.513582	0.786844	0.683599	-1.8516	-0.595844	1.01451	1.12188	-0.835878	0.614167	-0.0607741	1.33749	0.910127	-0.60031	-1.08203	-0.259153	-1.50719	0.654506	1.4084	0.267591	-1.19263	-0.705043	0.567385	-0.899526	0.947324	-1.56794	-2.05257	0.990035	0.631697	-0.108249	-0.129665
mir-6516	0.258122	-0.387403	-0.228563	-0.743122	-0.439118	0.873	-1.79282	1.37991	0.421659	0.898714	-0.187657	-0.753379	-0.591974	-0.147805	-0.274729	0.11842	0.681005	2.23237	-0.0306455	-0.286565	0.680238	0.0560193	-0.568127	-2.31992	0.784479	0.96266	1.82188	-0.482663	-0.969736	-0.461728	0.693338	0.407808	0.907007	0.733646	0.87149	-0.0999048	0.726187	0.721227	0.710279	-0.545323	0.78826	0.389077	0.00466269	-2.5352	-0.710926	-0.948688	-1.37	0.309392	-2.46458
mir-6517	0.510862	0.915673	0.244461	-0.438878	0.963189	-0.670181	-0.368749	0.237135	0.181808	0.76449	-0.275124	0.0944297	0.123224	0.119715	0.037172	-1.44454	1.38317	-3.31001	-0.208855	0.122645	0.833379	-0.450039	0.00284632	-0.201188	1.32985	0.994668	1.49811	-0.269124	0.183796	-0.364686	1.23684	-0.135585	0.653025	0.650024	0.201243	-2.41157	-0.93296	2.16088	1.13306	-0.529044	-0.0797849	-0.0150965	-1.97941	-1.69754	-0.702064	0.320469	0.571921	-0.971635	-0.25351
mir-6518	0.977896	0.5707	0.0477696	0.18521	-0.760768	0.329335	0.469247	0.750475	0.58898	0.256009	-0.00727531	0.384116	0.21046	0.100076	0.55029	-2.50468	0.150199	1.17289	-0.0547071	0.639683	0.421164	-0.0210893	0.464319	0.151258	0.534648	0.274848	1.25717	-0.772222	-1.2016	0.142813	1.09497	0.393971	1.19808	0.378884	0.236106	-0.478951	0.207363	-0.831184	-2.16052	-2.96732	0.712882	0.224633	0.909826	-2.50219	-0.496739	0.732491	0.630103	0.6804	-1.03131
mir-652	0.51874	-0.039966	-0.755178	0.92232	0.181372	0.964109	-0.313278	-0.867541	-0.355286	-0.506653	1.10039	0.776438	0.994066	0.800576	0.657444	0.0736571	-0.0408825	-0.966175	0.719671	0.108955	-1.71811	0.964941	0.65739	1.32702	-0.254183	-0.585307	-1.10397	1.15631	0.859134	0.631747	-1.19269	-0.25706	0.0385317	0.522058	0.180489	-1.61424	-3.43883	-2.79912	0.577261	1.34317	-0.316543	-0.0306501	-1.27935	0.443908	0.792802	0.13559	0.8171	0.317187	0.0498517
mir-6520	-0.527659	-0.695348	-0.541366	-0.357695	-0.666558	0.601758	-3.02062	1.29056	-0.586074	0.217641	0.315396	0.383798	0.682496	0.684406	0.677742	0.321887	0.150789	-1.40231	0.115905	0.726897	-0.0655885	0.239565	0.193442	0.618495	0.532145	-0.968285	0.444377	-0.297943	0.499613	0.0745556	-0.0218762	0.285802	-1.61401	-1.03098	0.599707	-0.720249	2.71203	0.395525	-3.47057	0.350691	0.793192	0.166324	0.576725	0.563865	0.577553	-0.22066	0.286916	0.926581	-1.41271
mir-6521	1.34248	1.22576	-1.13732	0.735683	-1.13595	1.66755	1.96113	2.06341	-0.463752	1.4468	0.00975822	0.342526	-0.0433132	0.742729	0.513037	0.55327	-1.43682	0.515816	0.0760122	0.427149	-0.42762	-0.961578	-0.264371	0.952994	-0.084103	1.3509	-0.367536	-0.794147	-1.48312	-0.347079	-0.585118	-1.13828	-0.578171	-1.04962	-0.94198	0.907794	1.5529	0.576709	-0.672811	-1.43118	-1.56535	-0.422	0.464435	-0.993969	-1.40867	0.74095	0.609881	0.639325	-0.938821
mir-6522	0.911503	-0.666234	-0.574584	-0.26654	-1.58018	3.61561	-0.832707	1.73333	-0.883997	-1.34036	-0.631037	0.305436	-0.448558	-1.40719	-0.191977	-1.43556	0.332768	0.13052	0.205172	0.300063	0.160435	0.707304	0.0882035	0.241329	0.407117	1.63808	1.5392	0.641935	-0.564949	-0.763162	0.595174	0.37926	1.14612	0.281944	-0.00450318	0.536484	1.20461	0.193586	-1.10052	0.176239	0.267356	-0.840756	-1.52756	-1.43313	-1.17524	0.574215	0.227941	-0.0139393	0.318387
mir-6523a	0.111866	1.29613	0.427763	1.38772	-0.147188	-0.694501	0.420748	0.0967274	0.410157	-0.0243618	0.233203	0.057806	0.805077	0.475227	0.570227	0.0711457	-2.30278	-2.99657	0.541347	0.809361	0.453624	0.244988	0.384051	1.36395	0.616691	0.973789	1.3887	0.518083	0.664218	0.356015	0.489839	-0.45321	-0.586523	0.348418	0.298366	-2.21309	-0.923659	-2.87486	-0.00770857	-0.508515	-0.128407	-1.08483	-0.920269	-0.973573	-0.592802	0.962298	1.04249	0.602734	-0.511321
mir-6523b	0.284498	1.21762	0.317514	1.22161	-1.22761	-0.361826	0.496389	0.283343	0.491453	-1.17241	0.353593	0.211529	0.746587	0.582413	0.606116	0.11176	-3.83667	-2.23894	0.617262	0.811862	0.525723	0.392513	0.353141	1.23855	0.623311	0.925143	1.33682	0.604594	0.721459	0.102855	0.549171	-0.887118	-0.414682	0.479282	0.388427	-1.60009	-0.548682	-2.13969	-0.0659548	-0.642441	-0.0114684	-1.10098	-0.597079	-0.753867	-0.384497	0.756949	0.995383	0.514256	-0.562038
mir-6524	0.250693	-0.819968	-1.55999	0.303678	1.78184	2.72963	0.72319	1.83186	0.970667	0.767793	-0.458205	-0.264554	-0.150199	-0.437942	0.0339318	-0.207568	0.659946	1.77207	-0.345167	-0.922877	-2.74242	-0.686158	-0.586767	-0.0134747	-1.2542	-0.121984	0.263461	0.305574	1.02745	0.708451	-1.45671	-0.439937	0.384532	0.395675	-0.312264	0.0462999	-2.37395	-1.06468	0.0758457	-0.53546	-0.513124	1.33983	-0.108016	0.290812	0.223692	-0.676349	-0.0381179	0.250872	0.553662
mir-6525	1.17337	-2.12357	-0.363296	0.363722	-0.975716	1.59121	-0.90613	2.06609	0.444726	-1.49414	0.557865	0.23561	0.876558	0.634919	0.576446	1.42091	-2.13285	0.209567	-0.318029	0.291278	-0.922196	0.175094	0.495831	0.653406	1.01483	0.508791	-0.850117	-0.0395764	0.018076	-0.825577	0.851482	0.916633	-1.1028	0.465569	0.514093	0.679792	1.45368	0.282616	-1.21633	0.694453	0.32991	-0.915453	-1.71097	-1.6016	0.69125	0.0057204	0.248012	-0.103191	-1.53544
mir-6526-1	0.632501	0.478187	-0.0220863	0.707999	1.16582	1.20269	-1.59735	1.73513	1.35361	0.533753	-0.106345	0.537245	0.372396	0.130492	0.338341	0.782146	-1.02428	-0.346417	-0.937963	-0.209648	-0.722652	0.922725	0.66304	1.13431	-1.15332	0.241101	0.665956	-0.574956	-0.193845	0.0741727	-0.93449	0.654957	0.797733	-0.0593848	0.626966	0.180804	1.04849	-0.264514	-1.94515	-1.01669	0.0492753	1.23338	-2.49975	0.879158	-0.0937096	-0.574972	0.179177	-2.4825	-2.30294
mir-6526-3	0.633751	0.479643	-0.0199596	0.709148	1.16635	1.20318	-1.59311	1.7349	1.35389	0.535135	-0.104106	0.538622	0.373994	0.132414	0.339985	0.783196	-1.02081	-0.343856	-0.934609	-0.20727	-0.719587	0.923586	0.664249	1.13488	-1.14968	0.242875	0.667161	-0.676943	-0.191489	0.0761704	-0.931141	0.656177	0.798762	-0.0572081	0.628223	0.182659	1.04918	-0.262062	-1.94045	-1.01323	0.0513064	1.23383	-2.4943	0.880077	-0.091487	-0.572105	0.181034	-2.47708	-2.29776
mir-6529a	1.15924	0.265148	-0.801826	-0.356291	0.0362034	-0.936986	0.892246	-2.69587	0.249135	0.488794	0.161811	0.00686882	0.569769	0.113655	0.621349	0.810872	1.06898	-0.128977	-0.302586	0.574012	-1.1369	0.337638	0.363927	0.242173	0.0164936	0.0388507	0.50913	-0.865814	-0.0625042	-0.349343	-0.310945	0.217002	0.822704	-0.811141	0.0612719	-1.66291	-4.40064	-1.76306	0.804863	0.571591	0.994149	0.454158	0.265667	0.114135	0.523866	1.11777	0.774696	0.624424	0.588279
mir-6529b	1.15924	0.265148	-0.801826	-0.356291	0.0362034	-0.936986	0.892246	-2.69587	0.249135	0.488794	0.161811	0.00686882	0.569769	0.113655	0.621349	0.810872	1.06898	-0.128977	-0.302586	0.574012	-1.1369	0.337638	0.363927	0.242173	0.0164936	0.0388507	0.50913	-0.865814	-0.0625042	-0.349343	-0.310945	0.217002	0.822704	-0.811141	0.0612719	-1.66291	-4.40064	-1.76306	0.804863	0.571591	0.994149	0.454158	0.265667	0.114135	0.523866	1.11777	0.774696	0.624424	0.588279
mir-6531	0.418425	0.0747199	-0.166391	-0.525953	0.158385	0.99329	0.81864	1.49742	-1.72099	-2.28216	-0.14834	-0.30115	0.311608	0.226415	0.129608	-1.55397	-2.11497	1.37143	-0.188328	-1.62502	1.28728	0.670107	-0.525518	0.780119	0.94234	0.993585	0.48508	-0.269371	-0.200492	0.272503	1.0867	0.762043	1.12761	0.426699	-0.0646178	0.0257149	0.847281	1.29458	-1.98724	-0.0958633	0.0878013	0.415719	-2.51236	0.68695	-0.105678	-0.818419	0.17017	-0.522589	0.602789
mir-6536-1	0.56435	0.0474055	0.647423	0.220572	0.0807832	0.690796	-0.111005	1.28718	-0.185616	-0.504072	-0.200251	-0.497855	-0.307959	-0.0452503	-0.00905785	0.913418	-1.52137	-1.04439	0.418627	-0.155833	-0.000933902	0.194551	-0.913613	-0.385741	-0.287543	1.25458	-0.192709	0.379658	0.324014	0.426657	-0.124295	0.17488	-0.357998	0.550798	0.500964	-0.453838	1.98295	0.0472899	1.34724	0.186127	0.834701	1.28436	-0.991547	-3.319	-3.94378	-0.05629	0.181995	-0.254593	0.982525
mir-6536-2	0.56435	0.0474055	0.647423	0.220572	0.0807832	0.690796	-0.111005	1.28718	-0.185616	-0.504072	-0.200251	-0.497855	-0.307959	-0.0452503	-0.00905785	0.913418	-1.52137	-1.04439	0.418627	-0.155833	-0.000933902	0.194551	-0.913613	-0.385741	-0.287543	1.25458	-0.192709	0.379658	0.324014	0.426657	-0.124295	0.17488	-0.357998	0.550798	0.500964	-0.453838	1.98295	0.0472899	1.34724	0.186127	0.834701	1.28436	-0.991547	-3.319	-3.94378	-0.05629	0.181995	-0.254593	0.982525
mir-660	0.0790207	-0.117446	-1.12559	0.13671	-0.409766	2.00002	-0.29818	-2.29451	-0.0281231	-0.06129	0.598831	0.580559	0.213091	0.585138	0.313643	0.740046	0.11732	-0.18809	-0.182954	0.249963	-2.55132	-0.0309293	1.28463	0.30502	0.161079	-0.943716	-0.230698	-0.860466	-0.150843	-0.386129	-0.721446	-1.39013	-0.778849	0.128053	0.744028	1.47233	0.244762	-3.48817	-0.927507	-0.340127	0.146899	0.946596	0.687831	1.61977	1.00763	0.578416	0.583095	0.962543	0.448962
mir-664a	0.127525	-0.176314	-0.340608	-1.4106	0.205703	0.4307	0.0975463	0.974599	0.297428	0.622792	-1.02748	-1.66917	-0.792661	-0.240568	-0.608365	0.376277	0.383285	1.37541	0.23438	-1.48221	2.3427	0.697113	-0.709222	-0.747314	1.08184	0.396426	0.67555	-0.703756	-0.776199	-0.0894901	0.376595	0.13693	0.757444	0.136451	0.171628	-0.613197	1.60913	-0.156172	1.37979	-0.336698	1.13562	-2.44032	-3.35147	-0.274987	-0.469598	0.0913382	0.690817	0.44621	0.611979
mir-664b	-0.839094	0.129266	0.490524	0.204284	-1.21717	-2.28569	0.482336	-1.33879	0.063284	-0.745489	0.300602	0.476465	0.0306507	0.420083	0.170889	0.0607914	0.11721	-5.04072	0.560718	0.269569	0.860942	0.613189	0.425518	0.773583	0.478482	0.686362	0.865399	0.367652	-0.121183	-0.944681	0.980623	0.301353	-0.5904	0.43722	0.689814	0.548621	0.905335	-0.639954	0.552305	0.561243	0.0600383	-0.153064	-1.45693	-0.53524	0.0392367	0.327673	0.645718	0.625466	-0.216277
mir-665	0.450901	0.349417	-0.825776	-0.416638	-0.824383	2.02347	2.09066	2.42559	-0.141553	0.882413	-1.46754	-1.19093	-0.0751838	-0.654713	-0.811227	0.305168	1.37235	0.853514	-0.267462	-1.2592	-0.104849	-0.647255	0.421705	0.839047	0.727976	0.62302	-0.0438146	-1.46488	-1.17705	-0.0230344	-0.264839	-0.826753	1.48095	0.611731	0.721079	1.25169	1.90701	0.915371	-0.35392	-1.12428	-1.26059	-0.0991403	-0.772777	-0.680159	-1.10142	-0.893199	0.331983	-0.759753	-0.624139
mir-669	0.222362	0.378345	-0.535251	0.867939	0.0223338	-1.79335	0.414077	-0.919481	0.269192	0.270775	0.895316	0.630311	0.908606	0.22597	1.00158	-0.120087	0.297916	-1.75659	0.43965	0.269828	-1.36028	0.806005	0.545782	0.614941	0.301418	1.17498	0.484193	1.27739	0.974816	0.340462	0.272024	0.672958	0.856211	1.28561	1.03648	-2.36577	-1.93294	-2.96239	-0.247907	0.0254888	0.420741	-0.486462	-0.981241	-1.11516	-0.0613041	-0.255247	0.924343	0.25759	-0.797941
mir-671	0.648621	0.587226	0.0654264	-0.0558248	1.35761	-0.741908	-0.534903	-1.36686	0.601756	0.710596	0.325655	0.174973	0.638973	-0.130741	0.819549	0.256923	0.527245	-4.25757	-0.17548	0.211753	-0.00472611	-0.0554007	0.397985	0.704385	0.112913	0.0606097	0.384223	-0.0540721	0.752815	-0.148083	0.0837683	0.81117	0.633998	-0.142009	0.136227	-4.06306	-1.36364	0.32839	1.00793	0.594619	0.160842	-0.453205	0.129861	-0.31054	0.218812	0.0107058	0.226813	-0.0707091	0.429899
mir-6715	0.378306	-0.532397	-0.226609	0.528091	-1.04783	1.19477	-0.987041	1.60965	0.99914	-1.50076	0.152923	-0.0347994	0.0485727	0.22551	-0.0152189	-0.0788257	-2.05877	-0.0123067	0.649403	0.451035	0.390133	0.758953	0.849962	0.832686	0.0545519	1.74609	2.06623	0.901097	-0.313398	0.102377	-1.16614	-0.726843	0.879223	0.666675	0.779493	0.398507	1.07461	0.0515127	-1.25805	0.198273	-2.19348	-0.995186	-0.994592	-1.59464	-2.02927	0.399433	0.82178	0.410055	-1.53684
mir-677	-0.684497	0.329818	0.459392	-0.982948	0.326546	-0.0808388	0.67041	-0.194302	-0.437474	-0.075045	-0.649741	-0.981208	-0.074848	0.260066	-0.844113	-0.317267	-1.13511	1.16033	0.0444893	-1.87343	2.66886	0.328941	-0.324755	0.0285081	1.61229	0.431886	0.468731	-0.112488	-0.512019	0.324716	1.20705	0.740171	0.606029	0.614278	0.280942	-2.2246	-3.15661	1.38468	1.88728	0.243019	0.494072	-1.66654	0.14479	-0.611713	-0.525675	-0.0828818	-0.0967246	0.184002	0.309019
mir-6775	0.67171	0.433854	0.622004	0.244391	0.569404	1.05965	-1.60842	1.56699	-1.67189	1.14655	0.197263	0.304657	0.0410362	0.287903	0.64036	0.252799	-2.919	-0.416445	0.331981	0.301193	0.360408	0.34895	0.637996	0.221349	0.698979	0.0325823	0.645125	-0.682621	0.497121	0.463631	0.269354	0.476974	0.733369	0.06955	-0.77812	0.0859272	0.912717	1.8553	-1.93982	-0.814979	-0.0703775	-1.61838	-2.46828	-2.35143	-0.00757928	0.393142	0.129275	-0.0945395	-0.579485
mir-7-1	0.504707	0.192001	0.578355	0.9863	-0.790362	0.547055	-1.67335	0.969271	0.0188038	-1.48825	1.01524	0.661961	0.925704	0.757968	0.605347	0.0987068	-2.76404	0.355692	0.456664	0.289142	-0.979727	0.620532	0.139252	1.22295	0.676352	0.0599509	-0.369671	0.956094	0.536317	-0.0566081	0.702702	0.0352875	-0.432393	0.29785	1.03804	1.28183	0.424772	-0.616427	-1.94915	0.0240262	-0.318941	0.609306	-2.38895	-0.0386657	-2.73401	0.231343	0.177229	0.611194	-1.52497
mir-7-2	0.501341	-0.248071	0.166706	1.35091	-0.216573	0.112462	0.181329	-0.897791	0.535644	-0.402346	1.40787	0.45025	1.00764	0.684589	0.775834	0.275946	-0.319931	-1.72818	0.223305	-0.324753	-1.08061	-0.222911	-0.464892	1.31269	0.293587	0.320621	-0.228668	1.10285	0.714204	0.23846	0.356543	-0.513958	0.349721	-0.122617	1.32007	2.8448	-2.82321	-2.83782	-0.701873	-0.034461	-0.0272912	0.539876	-1.08408	0.250119	0.0311546	-0.666493	-0.587399	0.249014	-1.84471
mir-7-3	0.543617	0.248517	0.613119	0.998096	-0.678538	0.583581	-1.51181	0.982025	0.0850711	-1.33713	1.01538	0.68111	0.927497	0.782619	0.593106	0.160475	-2.54109	0.0923654	0.520194	0.340189	-0.857241	0.6243	0.198738	1.18606	0.705599	-0.136022	-0.281532	0.951802	0.573448	0.013905	0.730465	0.100627	-0.340723	0.307164	1.03932	1.27699	0.468183	-0.514396	-1.77209	-0.121126	-0.383329	0.642327	-2.18712	0.0308372	-2.51276	0.21295	0.187046	0.644109	-2.03984
mir-708	0.305939	0.396078	-1.73527	-0.250914	0.784637	3.25806	-2.35202	1.02491	0.0873925	0.618452	-0.466423	-0.469989	-0.326591	-0.996021	-0.344754	0.512777	0.00396309	-0.179787	0.413986	0.352281	0.343575	-0.591127	-0.0614806	0.324487	-0.210671	1.37902	1.19805	0.0763066	-0.571348	-0.658203	0.826591	0.90443	-0.345613	0.379834	-0.0135088	-0.55015	0.32911	-1.00141	-1.79984	-0.182991	0.516488	-2.36261	0.668756	-2.23757	1.19886	-0.293559	0.392797	0.567334	0.344505
mir-7180	0.270283	1.02028	0.286622	0.0418325	0.760988	-1.16566	0.749926	0.0648593	-0.0101764	0.405312	0.581279	0.168179	0.352842	0.110219	0.263155	0.869476	0.610847	-2.68269	-0.153418	0.425775	0.912624	-0.0182872	0.645036	0.966726	0.982013	-0.753566	-1.9622	0.410677	1.07544	-1.53981	1.48776	0.1451	-0.250246	-0.574918	-0.467229	-3.52737	-1.52205	0.529068	1.14808	-0.934501	0.596684	0.119609	0.273982	-1.78155	-0.278151	0.373364	0.115192	0.454971	-0.324402
mir-744	0.4769	0.27964	-0.0966762	-0.621307	1.15768	-2.02492	0.302208	-0.720045	0.515557	0.613718	0.0579195	-0.0457699	0.217713	0.309887	0.256738	0.16963	0.63178	-0.9033	-0.341865	0.0778967	-0.201122	0.224991	0.098525	0.0806631	0.325092	-0.35242	0.468967	-0.15735	0.823215	0.464573	-0.208589	1.03315	0.70128	-0.0167294	0.380802	-4.66159	-3.46667	0.11015	1.04965	0.810273	0.518848	-0.368161	0.0228146	0.132346	0.607197	0.37587	0.376985	-0.0221031	0.446333
mir-760	1.11507	0.812298	0.328046	0.993008	-0.117257	-1.10542	-0.582348	-0.451861	0.593459	0.876416	0.371614	0.382791	0.564322	0.364491	0.621947	0.162117	0.769622	-0.448577	0.585089	0.847727	-0.767667	0.328965	0.369515	0.756527	0.424397	1.48718	1.5132	-0.202994	-0.294392	-0.0240927	0.998145	0.438597	0.657589	0.609147	0.798742	-2.35977	-1.2947	-1.81061	-1.68199	-0.347676	0.860079	-1.06774	-1.2919	-2.67365	-1.07942	0.920045	0.774677	0.22807	-1.657
mir-763	1.22238	-0.414979	-2.26544	-0.78935	1.19157	-0.434343	1.12248	1.6963	0.492102	0.0930491	1.79878	0.287396	0.149077	-0.741886	0.695465	0.497168	0.379131	-0.0810591	0.0113426	-0.310406	-1.07043	0.45191	-0.147443	0.337029	-0.486537	-0.53733	0.718413	-0.72804	-0.137409	0.822671	-1.67431	0.197881	1.8374	-0.340689	0.92989	-1.96211	-0.664885	-2.62787	0.888548	0.566754	-0.175295	1.01765	-1.05799	-1.33567	0.280275	-0.508799	1.62952	-0.575689	0.130449
mir-769	0.21951	0.447966	-0.402377	-0.274518	1.83638	-4.87828	-0.0562963	0.105967	0.181958	0.164024	0.351556	-0.0321305	0.2717	0.360678	0.377686	-0.0337041	0.268878	0.739286	-0.313296	-0.498303	-1.16819	-0.0419824	0.382893	-0.000351175	0.340312	-0.321959	0.124703	-0.042887	0.618616	0.955314	-0.390278	0.594758	0.415677	0.862551	0.487228	-3.23333	0.0274753	-1.36835	0.633561	0.377655	-0.163213	0.835044	0.24905	0.795421	0.499225	-0.221749	0.0203464	-0.489862	0.526806
mir-7691	0.891702	-1.61545	0.529974	0.267971	0.413981	1.99256	-0.433002	2.45379	-0.490704	-1.00411	0.131449	0.448721	0.358737	0.726181	-0.485498	-1.11121	-1.62446	0.650628	-0.0387056	0.0328447	-0.448606	-1.07074	0.603021	0.775287	-1.18125	-0.746635	-0.3786	-2.00855	-0.905092	-0.354765	-0.632113	-1.27662	-0.624019	-0.0404397	-1.04791	1.10734	1.85898	0.721577	-0.734288	0.288317	0.596025	-0.442058	1.20248	-1.10848	1.1478	0.641472	0.563426	0.943274	-1.04423
mir-7857-1	0.275915	0.442366	-0.11833	-0.118982	0.15558	1.25438	-1.88385	1.85112	-0.957978	-0.0424938	0.29468	0.100054	0.255031	0.746773	0.336239	-2.76133	0.482029	-0.481833	0.0920454	0.428932	-1.90404	0.292621	-0.0570268	-0.168407	0.692418	0.391929	1.47508	0.79171	0.857271	0.797641	0.19449	0.569021	-0.129932	0.285708	0.0932866	0.109065	1.08155	-0.390038	0.499051	0.671021	-0.112736	-0.123386	-1.89471	-2.7578	0.524465	0.608145	0.0796414	-0.103203	-2.67466
mir-7857-2	0.319176	0.178605	0.467134	0.36331	0.550857	0.930583	-2.07184	1.5015	-1.18604	-0.310169	0.322342	-0.0231898	0.286962	0.680959	0.0521738	-2.91134	0.191655	-0.730496	0.146577	0.37339	0.143709	0.37442	-0.111803	0.0664883	0.893148	0.775607	1.31228	0.812869	0.88669	0.677725	0.779504	0.30974	-0.393823	0.109573	0.100971	-0.165169	0.765232	-0.642673	0.207941	0.625573	-0.377371	-0.38756	-2.08223	-2.90797	0.497708	0.426748	0.288516	0.214698	-2.82843
mir-7858	-0.0986787	-0.268674	-0.197292	-0.112291	0.41362	1.13043	-1.3979	1.61119	-1.45804	0.167206	-1.43121	-0.41207	-1.37869	-0.312175	-0.376729	-2.10483	1.28695	0.53772	1.46176	0.634289	-0.608082	0.237935	0.458745	-0.716927	-0.418449	1.48115	1.76548	0.253229	-0.617267	-0.510266	0.628398	0.0845093	0.0151521	1.15609	0.927633	0.2077	0.991185	0.98648	0.807653	-0.646017	0.391215	-1.40733	-0.0523185	-2.10199	-2.60564	0.208773	0.782747	0.595887	0.198825
mir-7859	0.387603	0.474117	-0.438746	0.248123	0.0433375	1.08776	-1.4438	1.56914	0.485479	-2.03987	0.407211	0.371387	0.690666	0.0448333	0.217121	0.0115246	-2.68733	-0.312819	0.482176	0.3681	1.62895	0.582074	0.500078	0.708452	-1.04235	0.465558	-1.38702	-0.117919	-0.0154078	-0.555037	-0.0373942	0.0970403	-1.64317	-0.786892	-0.00412051	1.77807	0.948336	-0.238769	0.126119	0.665099	0.366437	-1.45325	-2.25968	-2.1488	0.644538	0.70681	0.434217	0.751534	0.746825
mir-7860	0.379853	0.19298	0.776161	0.610283	-0.831227	1.07035	-2.32047	1.71512	-2.40113	-0.956732	0.44819	0.713564	0.133951	0.564679	0.130113	-0.480622	0.235835	-0.805606	0.68759	0.676487	-2.34228	-0.126599	-0.00586387	0.322575	-0.370603	0.895328	-1.16336	0.770934	1.12727	0.57685	-0.239232	0.105217	0.579947	0.0237133	0.0631033	-0.167148	0.883611	-0.706422	0.571844	0.892811	0.456424	0.454819	-3.41326	0.175887	-0.110584	1.07974	-0.328177	-1.23026	0.378295
mir-7861	0.0697188	0.656183	0.128109	0.641932	-0.191935	0.848531	-1.96744	1.38399	0.17859	0.27496	0.63315	-0.156989	0.288474	-0.229772	0.0676921	0.6046	0.177579	-0.709394	-0.194446	0.232444	-0.189983	-0.145499	-0.00631102	1.55395	0.31022	1.84103	1.81715	0.247548	0.254814	-0.0810373	0.752245	0.357136	0.761642	0.447869	0.269527	-0.179174	0.693448	-0.627025	-2.31722	-1.02774	0.161736	-1.97795	-2.87497	-2.75164	-0.20179	0.492927	0.154592	0.625834	-1.08685
mir-7863	1.08507	1.08635	-0.102777	-0.0931253	0.825143	2.19297	-0.415004	2.68888	-0.477045	0.189024	-0.639576	0.0436358	0.20154	0.362842	-0.0848347	-1.14421	-1.69607	0.75012	0.00894576	0.28891	-0.431781	1.04359	0.990818	-0.0991943	0.5953	-0.752223	1.11623	-0.446092	-1.75407	-0.330883	-0.629088	-1.32207	-0.620385	-1.21101	-1.07615	1.24118	2.04934	0.826405	-0.738948	-1.689	-0.639006	0.406733	-1.2555	-1.14128	0.280453	-0.185927	0.430449	0.233301	0.869061
mir-7865	1.0294	0.816956	-1.07515	0.724827	1.54127	0.977296	-0.0317831	1.47457	0.158306	-0.143292	-0.105638	-0.242251	0.564636	-0.403273	0.880287	-0.934275	0.267392	0.324694	-0.507085	-0.226022	-2.32693	-0.215153	-0.937922	-0.649274	-1.10807	0.835113	1.91594	-0.68161	0.825716	0.141605	-0.393711	1.30993	2.21532	0.672341	-0.189408	-0.984523	-0.640515	-1.83944	1.22546	0.594633	0.768226	-0.0518518	-1.23931	-0.642275	-1.15132	-0.347475	0.337918	-1.28571	0.681861
mir-8548	0.313776	1.05907	0.78707	0.398162	-1.59733	1.69085	-0.750835	2.15514	-0.0304636	-0.185321	-1.19951	-0.880125	0.0461668	-1.40142	0.425427	-1.43355	0.435789	0.339998	0.602616	-0.0918042	0.612294	0.614751	0.506266	-1.23362	-0.125219	0.852323	1.2228	-0.00148415	-0.447606	-0.672077	-0.172812	0.0990416	1.68825	1.20125	0.851928	0.799743	1.55638	0.411419	-1.05412	0.0639675	0.811918	0.0185063	-1.53774	-1.4308	-1.9172	0.330781	0.296517	-1.5227	-1.36612
mir-8549	-0.0368993	-1.22904	-1.25268	0.281184	-2.18239	1.75281	-1.16933	2.30846	0.794595	-0.925727	-0.106033	0.460266	0.146975	0.454659	0.800867	0.672549	0.960908	0.136146	0.883627	0.27888	-0.256495	0.559284	-0.0273456	-1.74711	-0.207494	0.627932	-0.172156	0.197532	0.558386	0.289744	-1.40921	1.58175	-0.0346329	-0.696401	0.264982	0.686357	1.59188	0.221621	-1.5323	0.132847	-0.488682	-1.18024	-2.11108	-1.9831	0.346855	0.737494	-0.025463	0.818976	0.496906
mir-8550	0.858549	0.693642	0.347126	0.316757	1.05571	1.73918	-1.08526	2.27625	-0.251964	1.47246	-0.285075	0.311933	-0.788014	0.264547	0.996982	-1.87499	1.35746	0.176569	-0.00142808	0.268982	-1.10343	-0.508683	-0.88194	0.769707	0.456878	-1.45047	2.02194	-0.506468	-0.122037	-0.0936703	0.277867	-1.16712	-1.30769	0.548136	-0.206302	0.708383	1.58363	0.259186	0.977339	-0.664023	0.167652	-1.0958	-1.09503	-1.87182	-1.11527	-0.0539766	0.0203636	-0.658936	-0.202017
mir-874	0.874673	1.17144	0.220195	0.0546351	2.48838	1.01709	1.05151	-1.96359	0.655996	0.195892	0.8271	0.145059	0.887743	-0.264271	0.817457	-0.740412	0.457412	-1.20548	-0.33948	-0.140834	-1.07717	-0.330553	-0.96936	1.05776	-1.06799	-0.0503771	-1.04629	0.340664	1.23976	0.108022	0.211668	1.70918	1.49056	0.482876	0.138835	-2.00966	-1.51019	-0.637183	0.976124	0.680538	0.364283	0.155665	-1.13818	-0.76336	-0.77058	-0.545001	0.345124	-1.66821	-0.228989
mir-877	0.777608	0.0264197	0.114369	-0.559237	0.456602	-1.63778	1.18806	-1.00267	0.468053	0.832409	-0.228151	-0.241482	-0.144773	-0.567676	0.23625	1.09953	0.312565	-3.48562	-1.11533	0.0110508	0.990859	-0.273993	0.183093	-1.24485	0.375687	0.762863	1.35246	-0.708918	-0.0317301	0.230939	1.35532	0.959988	0.973995	-0.0438924	-0.224376	-2.85673	-1.82172	-1.5018	0.659655	0.320098	0.710912	0.467935	0.973653	0.332028	0.56623	0.809253	-0.0309482	0.0224381	-0.133222
mir-885	0.501159	0.255994	-0.39823	0.690279	-1.83683	3.04954	1.01558	1.34332	0.271294	-1.60667	0.0218293	-0.0958081	-0.529931	-0.0445908	0.238191	0.826933	0.531964	-0.19498	0.687313	-0.560926	0.307208	0.104661	0.348973	0.450593	0.442225	1.5406	0.755239	0.709055	-0.741956	-0.0862118	0.250974	1.02059	-1.2824	0.75574	0.455664	0.194646	0.835883	-0.134452	-1.37647	0.00473844	-2.26366	-1.12717	0.146638	-1.69571	-2.10792	-0.937683	0.292381	0.361437	0.0604882
mir-9-1	0.105715	0.227085	0.310444	0.699911	0.0205378	3.44331	-1.17199	1.47177	-1.22483	-1.69501	0.0531609	0.279204	0.366796	0.597824	0.606352	-1.7931	-0.365027	-0.179582	0.296391	0.659956	-1.18628	0.206598	0.164104	-0.0654172	0.356459	0.754485	0.775952	-0.36089	0.378448	0.316093	-0.316819	0.130444	-1.34692	-0.304197	0.339906	1.89216	0.927041	-0.114606	-1.44791	-0.60364	0.478626	-1.18028	0.695416	-1.7906	0.550138	0.410253	0.551107	0.339493	-1.73175
mir-9-2	0.107096	0.228533	0.271613	0.701621	0.0218717	3.44653	-1.17131	1.47391	-1.22418	-1.69463	0.0545129	0.280681	0.368321	0.599477	0.582206	-1.79276	-0.363906	-0.178359	0.297877	0.661643	-1.18561	0.208035	0.165518	-0.0641308	0.357978	0.756224	0.777703	-0.359767	0.37998	0.31759	-0.315671	0.131838	-1.34634	-0.303042	0.341416	1.89452	0.928876	-0.113347	-1.44738	-0.602651	0.480213	-1.17961	0.697123	-1.79026	0.551765	0.411802	0.552734	0.341003	-1.73139
mir-92a-1	0.364473	0.182533	-0.229341	-0.882798	-0.450375	-2.56504	0.681402	-2.41648	0.374739	0.134355	0.500112	0.097021	0.495437	0.0446123	0.231911	0.379652	0.497967	-0.225135	-0.114921	0.210014	0.24008	-0.00239251	0.428925	1.00834	0.515413	-0.934552	-1.17459	-0.40572	0.785491	-0.151965	0.319971	3.17475	0.300714	-1.23283	-0.241521	-1.96632	-3.22874	1.02496	0.476354	0.29046	0.31288	0.564243	0.371568	0.0399783	0.689664	0.0665841	0.527424	0.407253	0.328165
mir-92a-2	0.362309	0.180636	-0.23075	-0.882596	-0.45075	-2.56541	0.681061	-2.41469	0.373327	0.13331	0.499156	0.0959668	0.495041	0.0456776	0.230739	0.380891	0.497427	-0.22119	-0.115626	0.207827	0.240451	-0.00361929	0.430763	1.01097	0.516559	-0.935497	-1.17515	-0.40654	0.784729	-0.152598	0.319637	3.17722	0.298861	-1.23176	-0.242312	-1.96657	-3.22747	1.02141	0.474993	0.288969	0.312111	0.566323	0.374058	0.0424024	0.69146	0.0670714	0.526542	0.408387	0.329568
mir-92b	0.971236	0.220281	-0.643331	-0.28161	1.38379	-1.00042	1.1828	-3.38606	0.496375	0.185793	0.00904186	-0.255432	0.220398	-0.381267	0.173004	0.420595	0.608121	-0.501266	-0.118359	0.242632	-1.79707	-0.595967	-0.107388	0.961907	-0.628788	0.513812	1.05115	0.0408875	1.47331	0.083093	-0.203952	3.43131	0.696411	-1.00239	-0.319658	-0.877667	-2.27864	0.28069	0.534297	0.0501225	0.445079	-0.0882325	-0.655238	-0.64789	0.321393	0.133667	0.354017	0.160422	-0.000332951
mir-93	-0.114956	0.0317297	0.224896	-0.0681647	0.554716	-2.29555	-0.064951	-2.5682	0.328718	0.0967831	0.623468	0.407906	0.154377	0.794498	0.0372532	0.0610075	0.157058	-0.00958485	0.0389233	0.122216	0.357081	0.459987	0.30482	0.20196	0.825463	-0.857312	-0.36392	0.543813	0.674472	0.725125	-0.31218	1.22235	0.544021	0.378393	0.396507	-2.89594	-4.24371	-0.386707	0.770047	0.661936	0.291771	-0.201857	-0.268566	-0.2033	1.04176	0.0940144	0.342769	0.183468	0.836141
mir-935	-0.96965	-2.25754	-0.687131	-0.0253178	-0.685428	2.41403	-0.996756	2.08127	-1.05828	-0.781153	0.798591	0.282607	0.0999653	0.239218	0.407741	-1.71989	-1.4426	0.158659	0.316483	-0.776039	-1.01339	0.947503	0.107899	-0.0476528	0.130509	-1.33116	-0.93875	0.801843	0.252657	-0.913336	-1.20906	0.960763	-1.20043	0.498891	-0.82785	0.645623	1.44706	0.234308	1.15563	1.51538	0.283286	-1.00641	1.41017	0.810285	0.853173	-0.177824	0.156766	-0.165234	0.704822
mir-96	0.145173	0.574431	0.489	-0.358565	-1.78256	1.23417	-1.00595	1.66013	0.782597	0.227076	-0.549711	-0.191634	-0.0560026	-0.556552	-0.340235	-1.6323	0.498799	1.83667	1.02564	0.744072	0.893783	-0.0360867	-0.0491304	-1.44887	-0.431976	1.69163	-0.955702	0.999382	-0.488696	-0.93369	0.952746	0.194135	1.05003	0.621614	0.340302	0.416628	1.1108	0.0603608	-1.2842	-2.10024	-0.0122366	-1.01431	0.717214	0.643251	-2.07602	-0.0136201	0.642326	0.700048	-1.57044
mir-98	0.270874	-0.484828	-0.400158	0.740223	-1.21197	-5.39938	0.392978	-0.478349	-0.0554202	-0.0140437	0.63431	0.55019	0.654071	1.17995	0.215721	0.383914	0.362812	-0.255408	0.721896	0.986072	0.150261	0.542232	0.363972	0.265587	0.724941	-0.112404	0.338609	0.470343	0.75343	-0.973644	-0.0759231	1.48235	-0.490648	-1.27689	0.704392	0.583057	-0.163942	-0.235795	-0.551256	-0.277896	0.0474974	-0.600276	-0.755944	-1.11111	-0.129427	0.818302	0.789275	0.641834	-0.618993
mir-99a	-0.385191	-0.124483	-0.978698	-0.694808	-0.588571	2.28707	-0.237641	1.31305	0.153886	-0.733652	-0.516783	-0.716472	-0.137849	-1.091	-0.239793	-0.190053	-0.176387	2.85567	0.995792	-0.0406494	-2.16347	-0.678092	-0.378828	1.23866	-1.04689	1.34292	1.27336	0.359447	-0.448073	-0.652807	0.31869	0.191588	1.42627	0.0657087	-0.0888546	0.932787	2.25272	-1.31079	-1.30001	-0.556501	0.285217	1.14809	-0.358358	-0.25103	-1.17825	-0.702333	0.124081	-0.245454	0.397947
mir-99b	0.960069	1.37378	0.0272997	0.413485	-0.760658	2.22987	-0.47136	-1.54412	-0.884872	0.0237991	-0.0754162	-0.0164713	1.04133	-0.573208	0.525867	0.375849	0.301756	-0.551027	1.30234	0.73478	-0.482001	0.0323877	-0.0124269	1.57761	-0.213096	1.35423	0.227179	0.36305	-1.04583	-2.7344	0.365584	0.988858	1.3966	-0.168382	-0.190932	0.325785	-1.25542	-1.61581	-1.75511	-0.427751	1.04317	0.854129	-0.259159	-1.01507	-1.38912	0.215687	0.867342	0.0849565	0.138327
mir-10167	-1.97849	-0.757466	-0.313606	0.350184	-0.31152	2.16497	-1.00199	2.76718	-0.067642	-0.268499	0.20447	-0.629477	0.571962	0.860283	0.801481	0.818614	0.809393	0.412862	0.0817595	-0.262236	-1.02237	0.522678	-0.46478	-0.149014	-0.96926	-0.401801	0.0787287	-0.570265	0.0780424	-0.899841	-1.26196	1.35329	0.227774	0.388733	-0.325681	1.00917	1.99056	0.505498	2.10318	0.409286	-0.549367	-1.01382	-1.01295	-1.88394	-1.03565	0.154356	0.299006	-0.52397	0.219335
mir-10173	-1.33518	-0.607583	0.447393	0.523087	-1.43209	1.97128	-0.555944	2.45184	-0.616064	0.835109	0.52285	0.54705	-0.289979	0.382132	-0.235998	-1.26258	-1.79734	0.573104	0.788479	0.034379	-0.572201	1.01246	0.745197	0.555815	-0.529823	-0.882721	1.25937	0.320979	-0.0949187	0.705943	-0.763399	-0.629195	-0.754966	0.6588	0.789478	1.04895	1.8321	0.647026	-0.869857	0.857776	1.26953	-0.565379	-1.37042	-1.25973	-1.76317	-1.51433	-0.424801	0.0722872	0.234355
mir-11978	-1.04601	-0.310165	-1.12045	-0.425643	0.745835	1.45102	1.78177	1.81393	-0.50293	-0.906903	-1.69964	-0.558588	-0.443032	-0.0746507	0.109648	-0.991172	-1.39503	0.395124	0.6004	-1.51161	0.421605	0.461303	-0.32014	0.493212	0.0314864	1.7692	1.96161	0.736686	-0.82899	-0.395967	0.602767	0.847851	0.609136	0.824974	0.744889	0.754484	1.34591	1.34236	-0.694593	0.512111	0.456315	-0.464653	0.752831	-0.989026	-1.36922	-1.1813	-1.57545	-1.06086	-0.938468
mir-11986b	-2.61728	0.273497	0.198678	-0.156039	0.64267	0.501755	0.154846	0.955071	0.80785	0.646131	-0.713573	-0.552737	-0.51786	-0.141677	-0.656803	0.949284	0.973278	1.903	1.42014	0.490478	-0.551303	-0.17941	-0.654825	-0.0734168	-0.44839	1.29874	0.992228	0.455122	-1.0692	-1.80531	0.420241	0.311558	-0.196435	0.842699	0.759053	-0.368285	0.370464	-0.74743	0.789946	-0.87754	0.105918	-0.544867	0.54237	-2.5461	-3.021	-0.367274	0.768136	0.499962	0.889862
mir-12004	-1.01203	-0.0832253	-1.10599	-0.0886944	0.0207656	2.13981	-0.269231	2.59789	-0.32654	-0.836449	-0.476673	-0.396793	0.159992	0.21405	0.270983	0.850359	-1.45258	0.807017	0.12238	-0.239333	-0.284729	-0.902625	0.759735	-0.74556	0.11279	0.779674	-0.215199	0.416296	0.474568	-0.191527	-0.466985	0.428992	1.07715	0.671874	0.245224	1.26061	2.00714	0.877483	-0.568464	-1.44604	-1.60132	2.07588	-1.04562	-0.940109	-1.42	1.21793	-1.68032	-0.262732	-0.876291
mir-12031	-0.81102	0.352869	-0.898874	-0.0788663	-0.89739	2.13597	-0.116497	2.56428	0.548049	1.59785	0.269547	-1.28781	0.700557	0.00146258	0.552884	-0.746305	-1.22293	0.889802	-1.02232	0.206908	-0.130987	0.00940593	0.763778	1.00557	-0.811347	-0.407748	-0.0659767	-0.861478	0.403605	-0.0438429	-0.301398	0.152127	1.69623	-0.803991	-0.68752	1.31392	2.01192	0.955688	-0.396282	-1.21683	-1.36201	1.64527	-0.842423	-0.743772	0.37496	-0.970689	-1.43587	-0.828551	-0.684103
mir-124a-1	-1.08703	1.00551	-0.386249	1.22817	-1.18306	2.18961	-0.314817	2.66583	-0.374395	-0.904494	-1.14628	-0.44743	0.813326	0.1876	0.42944	-1.01507	-1.54502	0.804046	-0.152245	0.0447634	-0.330928	-0.97329	0.835729	0.786913	-1.08739	1.10412	-0.258645	-0.344671	-0.00379596	0.935686	-0.520401	-0.0161447	-0.512043	0.0905094	0.220009	1.2756	2.05168	0.877302	-0.625898	-1.53823	0.999338	-0.324167	-1.12194	-1.01226	0.984634	1.07489	-0.612054	-1.10652	-0.945914
mir-124a-2	-1.12531	0.990795	-0.416641	1.21597	-1.22242	2.18823	-0.344403	2.66981	-0.404653	-0.940722	-1.18523	-0.47851	0.796445	0.163672	0.408236	-1.05255	-1.58846	0.78706	-0.18	0.0192265	-0.360696	-0.202841	0.819101	0.769735	-1.12568	1.09051	-0.287599	-0.374594	-0.0298797	0.920184	-0.552303	-0.0423675	-0.543851	0.312786	0.196445	1.26393	2.04875	0.861141	-0.658989	-1.58159	0.984552	-0.353859	-1.16062	-1.0497	0.969682	1.06095	-0.39769	-1.14502	-0.982608
mir-124b	-1.08832	0.985978	-0.393647	1.22671	-1.18351	2.15975	-0.322837	2.63182	-0.381896	-0.907373	-1.14705	-0.454294	0.855541	0.175199	0.41493	-1.01699	-1.54231	0.786269	-0.161683	0.0336074	-0.338808	-0.975569	0.817676	0.769286	-1.08868	1.39735	-0.267156	-0.207858	-0.0145286	0.916762	-0.526629	-0.0267696	-0.518344	0.0789545	0.207324	1.25372	2.02303	0.858886	-0.631206	-1.53558	0.979858	-0.332106	-1.12293	-1.0142	0.965282	1.05475	-0.617483	-1.10764	-0.948432
mir-129-1	-1.48995	0.143773	-0.813029	0.726373	-0.811435	1.67514	-0.744028	2.13515	0.740976	-0.18373	-0.0586609	-0.0129792	0.211578	0.294818	-0.201543	-1.42045	-1.93235	0.336744	0.647107	0.987432	-0.759591	0.879716	0.289263	-0.0924589	0.710961	0.74388	0.440131	0.139291	-1.98615	-0.665997	0.59994	-1.58542	-0.93454	1.01362	0.843952	0.792249	1.54191	0.407506	-1.04452	-1.15451	-2.08171	0.0182172	0.543456	-1.41773	-1.12836	0.539827	0.851055	0.558355	0.635407
mir-129-2	-1.53225	-0.0726059	-0.859075	0.71115	-0.85749	1.61532	-0.790456	2.07278	0.686328	-0.233259	-0.108882	0.0840743	0.159861	0.24264	-0.0755158	-1.46313	-1.9722	0.284334	0.59298	0.982528	-0.805932	0.878032	0.237116	0.267876	0.65648	0.572586	0.622061	0.129054	-2.0257	-0.712857	0.686174	-1.62719	-0.979914	1.06793	0.90068	0.737318	1.48283	0.354704	-1.08928	-0.431659	-2.12074	-0.0324297	0.489902	-1.46042	-1.17266	0.544507	0.994252	0.696319	0.658998
mir-133a-1	-1.75121	0.301459	0.462977	-0.299575	0.538421	4.88284	0.701705	0.874557	1.44924	0.733326	-0.33238	0.480446	-0.63895	-0.373501	-0.690183	0.0453621	0.530917	0.39034	0.0422611	-0.0882567	0.154891	-0.123451	-0.266359	-1.55739	-0.634148	0.308738	0.691356	-0.330177	-0.473782	-0.164876	0.142529	-0.323079	0.429111	-0.526382	-0.350825	1.57783	0.444856	0.441595	0.407629	-0.320673	0.0671975	-0.227938	-1.77564	-1.6989	-0.670879	-0.758106	-0.401107	-0.216668	-0.433116
mir-133a-2	-1.74917	0.303926	0.465477	-0.297232	0.540936	4.88625	0.704253	0.877141	1.45194	0.735881	-0.330044	0.482949	-0.636677	-0.371173	-0.68792	0.047776	0.533431	0.392825	0.0446744	-0.0858702	0.157327	-0.121072	-0.264009	-1.5553	-0.631874	0.311206	0.693902	-0.32784	-0.471475	-0.162505	0.0247309	-0.320741	0.431604	-0.524085	-0.348493	1.58056	0.447351	0.44409	0.410117	-0.318335	0.0696159	-0.22558	-1.7736	-1.69684	-0.668612	-0.755857	-0.398784	-0.214308	-0.4308
mir-133b	-1.73877	0.312994	0.495456	-0.266311	0.496627	4.90321	0.749332	0.924663	1.43103	0.771292	-0.299587	0.466072	-0.610554	-0.341297	-0.662522	0.083574	0.569879	0.170012	0.0579986	-0.144316	0.120861	-0.0876611	-0.232618	-1.54217	-0.605683	0.350728	0.652666	-0.381753	-0.584574	-0.12968	-0.0136095	-0.412084	0.440579	-0.496371	-0.318297	1.55532	0.488798	0.485491	0.451038	-0.287712	0.0251736	-0.367201	-1.76355	-1.68571	-0.642941	-0.731419	-0.428313	-0.182215	-0.401768
mir-133c	-1.75121	0.301459	0.462977	-0.299575	0.538421	4.88284	0.701705	0.874557	1.44924	0.733326	-0.33238	0.480446	-0.63895	-0.373501	-0.690183	0.0453621	0.530917	0.39034	0.0422611	-0.0882567	0.154891	-0.123451	-0.266359	-1.55739	-0.634148	0.308738	0.691356	-0.330177	-0.473782	-0.164876	0.142529	-0.323079	0.429111	-0.526382	-0.350825	1.57783	0.444856	0.441595	0.407629	-0.320673	0.0671975	-0.227938	-1.77564	-1.6989	-0.670879	-0.758106	-0.401107	-0.216668	-0.433116
mir-145	-1.31023	-0.34188	-1.39261	-0.16572	0.34534	1.45308	1.14573	1.85469	-0.709239	-1.15629	-0.686827	0.0474279	0.513685	-1.22176	-0.0313352	1.20666	0.516766	0.284583	0.737139	-0.355747	1.47053	-0.0216062	0.311303	-0.0901359	-1.31053	1.45331	1.66453	0.508532	-0.00688371	-0.590869	0.154099	-0.720212	0.36738	0.716473	-1.19443	1.87497	1.33676	0.346363	1.22177	-1.69074	-1.82687	-0.666879	-1.33967	-1.24717	0.305032	-0.113205	0.208652	0.333173	-1.19122
mir-187	-1.28167	-0.995209	-1.36166	0.12117	0.0669668	1.40182	-0.649244	1.79183	-0.698037	-1.13217	1.31417	1.05432	1.1785	1.09594	1.11853	1.01601	-1.65675	0.267075	-1.47407	0.179717	0.949452	0.927704	1.02512	0.372488	1.12455	0.512827	-0.603241	0.0227581	-0.394526	-0.583087	-0.817612	-0.708694	-0.810768	-0.317292	-0.211236	0.65327	1.28886	0.32707	0.908154	0.734067	-1.78338	0.501347	-1.31026	-1.22043	1.34945	-0.268809	-1.85065	-0.643711	0.445794
mir-190a	-1.03303	-0.147748	-1.12258	-0.152961	-1.12107	1.97111	-0.325037	2.40772	1.08445	-0.865673	-0.221579	-0.446621	0.217788	-0.936845	0.781112	1.59847	-1.45293	0.700775	0.55607	-0.520746	1.25802	1.09996	-0.500135	-0.779043	0.0390815	1.85259	-0.273537	0.145495	0.205149	-0.250974	0.218532	0.340465	-0.505861	0.571965	0.165309	1.13312	1.84465	0.767938	-0.610247	-1.4467	-1.5947	-0.333609	-1.06504	-0.964475	1.41854	-1.19579	-0.937941	0.0215442	-0.903648
mir-2284ac	-1.38662	-1.0552	0.548471	-0.177339	0.970727	1.718	-0.654946	2.16922	-0.711396	-0.457124	-0.686216	-0.54889	-0.0939642	-0.530677	0.696364	-0.561899	-0.307478	0.405178	-0.85268	0.0621259	-0.670211	-1.27885	-1.59244	-1.12414	0.126122	1.44604	-0.601723	-0.0997541	-0.222064	-0.578406	-0.849737	0.47078	1.83822	-1.37921	-0.148198	0.851981	1.58732	0.474589	1.9458	-0.0478171	1.0061	1.4954	-0.663158	-1.31577	-1.03193	-0.0417426	0.273942	-0.648544	1.92522
mir-2284p	-2.42028	0.468763	0.336213	0.230239	-0.118267	1.6087	-1.47076	2.19427	0.419567	-2.19583	0.406985	-0.00328477	-0.593464	0.000923533	0.282884	0.613576	-1.54513	-0.0949983	0.011626	-0.369451	0.473014	-0.137507	-0.155438	1.19435	-0.982426	0.423264	-1.40169	0.259454	0.125382	0.367563	0.696545	0.467427	-1.71327	0.310118	0.0407733	0.484835	1.43911	2.28729	1.42073	-0.443129	-0.452773	-1.48226	-1.48142	-0.185422	0.460102	0.538725	-0.55376	-0.301328	0.762476
mir-2284q	-3.0721	-0.182533	-0.0744727	-0.143782	-0.555468	1.93544	-0.67171	2.66323	-0.195377	-0.631778	0.651549	0.00137798	-0.380079	-0.471273	0.0753994	1.04858	0.297169	-0.182053	-0.423259	0.316901	0.244778	-0.0493368	0.410118	0.498169	0.197793	-0.599221	-1.80612	-0.200447	-0.196391	-0.548256	0.642794	-0.215263	-0.973123	-0.211213	-0.700885	0.538609	1.72466	1.15015	1.29338	1.60126	0.593526	-1.90625	-0.964096	0.617439	0.949969	0.0382039	-0.0646603	-1.88163	0.151446
mir-2285ag	-2.3759	0.748289	-0.494635	0.32895	0.188884	1.73567	-1.40692	2.33324	0.292964	0.0399918	-0.209742	-0.264547	0.280913	0.0949342	0.528904	0.184092	-1.17595	-0.002954	0.105856	0.478291	0.759711	-0.458538	-2.64848	-2.02829	0.30893	0.770586	1.13327	-0.205791	0.0504431	0.698284	0.109754	-0.0302218	-0.652483	-0.179248	-2.2036	0.588765	1.5626	0.0889688	0.979293	0.399045	-1.36998	0.768195	-0.951929	1.05904	0.677672	0.0866195	-0.241925	-0.0611618	0.486458
mir-2285ai	-1.64381	-0.921643	0.709498	-0.284568	0.963214	1.63795	-0.0706816	2.11492	-0.93006	-0.289438	-0.531601	-0.575345	-0.155797	-0.73903	0.618717	-0.155264	-0.503097	0.250222	-0.707563	-0.112404	-0.886525	-0.730184	-1.86138	-1.36635	-0.0447564	1.50848	-0.81413	0.128773	-0.412809	-0.789482	-0.276587	0.473384	1.76503	-1.63598	-0.0898013	0.722518	1.49981	0.323592	1.92095	0.24739	0.923248	1.82345	-0.87907	-0.769213	-0.897043	-0.222199	0.111498	-0.491779	1.899
mir-2285aq-1	-1.51887	0.0626539	-0.735891	0.28278	-0.31924	2.1421	-0.65608	2.67418	0.584276	0.265227	-0.0861891	0.279822	0.530513	0.545522	0.175472	-1.43847	-0.723651	0.594016	-0.201212	0.532864	0.632841	-1.39179	-1.76158	-1.20935	0.0608771	1.18114	-0.59332	-0.0826707	0.379458	0.741098	0.898448	-1.6293	-0.87644	0.0700154	-1.36545	1.12089	1.98799	0.675865	0.5765	-0.442838	-0.896419	-0.666527	-0.250955	-1.43533	0.846555	0.365614	0.0958876	-1.54064	0.837835
mir-2285ax-1	-1.47592	-0.0333385	-0.00825028	0.531889	0.611069	2.17673	-0.615095	2.7076	0.208578	-1.27244	0.687301	0.0112225	0.180258	1.02659	0.628438	-1.39571	-1.09638	0.632164	0.0423541	-1.26692	-0.633055	0.728972	-0.827993	-1.16711	0.717716	0.80409	-0.552478	-0.234508	0.145485	-0.525044	0.459684	-0.696016	1.1078	-0.163255	-0.432763	1.15784	2.02298	0.713827	-0.961875	0.629012	-2.15884	-0.625518	0.0617177	-1.39257	-0.644761	0.520219	0.0450516	-0.193696	-1.31862
mir-2285ax-2	-1.13661	0.00200245	-1.23347	0.607009	0.351699	2.11256	-0.370869	2.58479	0.361819	-0.955603	0.723557	0.186264	0.216232	1.08947	0.735299	-1.06526	-1.59076	0.738614	0.213956	-1.74246	-0.386845	0.92786	-0.560249	-0.861907	0.814715	0.0997824	-0.315168	-0.135455	0.305695	-0.290765	0.217037	-1.23462	1.16171	-0.337091	-0.208677	1.20622	1.97579	0.811256	-0.679343	0.73581	-1.74409	-0.38014	-1.17123	-1.06246	-1.55717	0.535903	0.216356	0.00398145	-0.996676
mir-2285ba-2	-1.49622	1.25376	-0.383473	0.528579	1.37021	1.90483	0.134088	2.39913	-0.756527	0.350797	0.0417741	0.318897	-0.421114	-1.38733	-0.750948	-1.42153	0.165736	0.466656	0.556662	0.409846	-0.71141	0.987205	0.213262	0.259286	-0.667819	0.626739	0.83158	0.103101	-2.02941	0.603295	-0.908077	-1.59881	-0.899402	0.169445	-0.139555	0.956119	1.76166	0.542693	-1.01758	-0.496584	-1.30332	0.509742	-1.53246	-1.41861	0.284794	-0.851712	0.420365	0.780289	-0.135612
mir-2285cl	-2.26417	0.00444233	-0.0575525	-0.101244	0.477469	2.13091	-1.22837	2.76969	0.260709	0.122682	-0.13197	-0.335244	0.284851	0.214185	-0.803085	-0.598658	0.0895308	0.272403	-0.437289	0.0542986	1.71803	0.528392	-0.413535	0.00442412	-0.122645	0.837758	-1.15302	0.628596	0.757807	-0.0490103	-1.50413	-2.39674	-1.49292	0.0839536	-0.510987	0.904923	1.94591	0.370664	-0.57463	-0.229378	-0.445897	0.656099	0.826986	0.80414	0.134956	-0.360284	-1.62706	0.580135	-1.00388
mir-2285m-3	-1.77807	0.338543	0.521589	0.0843604	0.0123995	1.78457	-0.938455	2.30236	0.891649	0.31528	0.679792	0.306464	-0.162702	0.574876	-0.997389	-1.69983	0.437597	0.278067	0.570946	0.492195	-0.955972	-0.116692	-0.476548	0.25944	0.882465	-1.29055	1.72708	-0.380446	0.20705	0.687088	-1.16198	-1.88553	1.32486	-0.23186	-0.356947	0.790786	1.63461	0.357718	-1.27669	0.209102	-1.57601	-0.0804676	-1.81603	0.443203	0.898221	-0.699272	0.319987	0.678491	-0.756484
mir-2300a	-0.897812	0.351926	0.905338	0.525873	-0.982598	1.99513	-0.216027	2.41558	-0.268628	-0.736653	-1.65508	-1.36586	-1.23198	-0.80519	-0.968842	1.11933	-1.30217	0.771815	0.784154	-0.404493	-0.230252	-0.797393	-1.0896	-0.653229	-0.898133	-0.501936	2.07721	0.845006	0.18734	-0.144705	-0.397537	-0.985076	-0.390158	-0.185952	0.25617	1.18815	1.87335	0.836493	-0.490681	0.521846	0.842709	-0.224282	-0.928639	-0.831797	1.81562	0.484133	0.306816	0.822685	-0.773222
mir-2300b	-0.897812	0.351926	0.905338	0.525873	-0.982598	1.99513	-0.216027	2.41558	-0.268628	-0.736653	-1.65508	-1.36586	-1.23198	-0.80519	-0.968842	1.11933	-1.30217	0.771815	0.784154	-0.404493	-0.230252	-0.797393	-1.0896	-0.653229	-0.898133	-0.501936	2.07721	0.845006	0.18734	-0.144705	-0.397537	-0.985076	-0.390158	-0.185952	0.25617	1.18815	1.87335	0.836493	-0.490681	0.521846	0.842709	-0.224282	-0.928639	-0.831797	1.81562	0.484133	0.306816	0.822685	-0.773222
mir-2323	-1.32298	1.11425	1.11658	0.727217	0.690234	1.79347	-0.588518	2.24641	0.11424	-1.14937	-0.266796	0.500484	0.774697	-0.463776	0.878776	0.264307	-1.75857	0.475644	-0.787005	0.786168	-0.603841	1.20219	0.887399	0.0530373	0.195524	-0.137092	-0.535093	0.0316729	0.46672	-0.511686	0.561073	-0.65756	-0.776102	-1.31554	0.912172	0.924148	1.66229	0.545318	-0.884391	-1.75212	-1.90564	-0.597411	0.679179	-1.25186	-1.72636	0.380132	0.548703	0.616963	-1.18876
mir-2331	-1.44846	0.401621	0.839087	0.0511372	-1.54918	1.98799	-0.638587	2.48744	-0.701071	1.30966	-0.188424	-0.521196	0.398952	-0.501036	0.294931	0.786586	-1.09139	0.534849	-0.0200512	0.575937	0.181921	-1.32918	0.568078	-1.15793	-0.61144	1.41178	-0.579676	0.108845	-0.312396	-0.553866	0.973571	0.402981	-0.845434	0.0429816	1.44793	1.02941	1.84334	0.611678	-0.964842	-1.92167	0.66142	-0.648393	0.904914	-1.37005	-0.218463	0.609715	-0.950323	0.0143427	-1.30047
mir-2344	-2.07917	0.0301438	-0.0991733	0.275431	1.09343	1.0975	-0.55642	1.5592	0.879793	-0.768172	0.0519792	0.0891138	0.170529	0.895634	-0.160841	0.640791	1.04845	-0.245792	0.696611	0.177295	0.799082	0.105796	0.0828775	-1.0365	0.943604	0.162836	0.798639	-0.137235	-0.0328759	-1.2522	1.21241	0.197656	0.850923	0.824994	0.670597	0.211381	0.963785	-0.174771	-1.63211	-0.0969622	0.871429	0.568553	-2.11302	-2.00668	-2.49036	0.0710153	0.791804	-0.290764	-1.94236
mir-2357	-1.77078	-0.732119	0.426099	0.491062	-1.01519	1.75385	-0.940125	2.26612	-1.00421	-0.0531254	-0.242089	0.481977	0.398759	-0.399682	0.259825	-1.69338	1.04678	0.26342	0.493007	0.256685	-0.957456	0.226233	0.210546	0.532478	0.234098	-1.28846	0.378553	0.320013	-0.206202	-0.85323	0.556516	0.337897	-1.15228	-0.903484	0.251594	0.77067	1.60549	0.342221	0.443034	0.647131	-2.42977	-0.950183	-1.80834	1.59687	0.676256	0.418452	0.973322	0.213522	-1.61899
mir-2370	-1.10816	0.148474	0.347695	0.13119	1.12465	2.07366	-0.358293	2.5361	-0.416147	0.619801	-0.029822	-0.0722336	0.435532	-1.00629	0.18706	-1.03829	-1.55289	0.728192	-0.200425	-0.926097	1.62562	-0.997711	-1.3191	-0.839152	0.583821	0.463121	1.38859	0.140069	0.605918	-0.27985	0.577945	-0.0682639	-0.549812	0.591763	-0.199463	1.1861	1.93973	0.799328	-0.660372	0.53176	-1.70305	-0.367372	-1.14206	-1.03555	-1.52001	-1.28055	0.838079	0.784141	-0.971127
mir-2387	-1.11556	1.19951	-1.20462	0.12184	-1.20312	1.87202	-0.411467	2.30623	0.262231	-0.949124	0.235462	-0.30941	-0.732635	-0.291883	-0.460889	-0.321928	-1.53314	0.60869	0.259252	0.121922	-0.426157	-1.01185	0.386102	-0.862972	-0.387866	1.47733	1.99578	-0.305709	-1.58393	0.390208	0.857126	-0.477654	1.10843	0.347612	0.887139	1.03865	1.74626	0.675484	-0.695106	-1.52695	0.981422	-0.419993	0.647161	-1.04738	-1.50226	1.03962	0.384048	-0.405307	-0.98689
mir-2399	-0.909322	0.723972	-0.999763	0.676636	-0.998236	2.12446	-0.194346	2.56538	-0.249508	1.24106	-0.224903	0.325854	-0.176734	0.270833	0.0992139	-0.842701	-1.33337	0.841588	0.351711	-0.735732	-0.209263	0.505429	0.198993	-0.652833	-0.909659	1.32813	1.16711	0.205983	-1.38494	0.619727	-0.384692	-0.261556	-0.376954	0.407357	-0.782185	1.2782	1.99675	0.909414	-0.482371	-1.32708	-1.47653	-0.203003	-0.94165	-0.840094	-1.30201	0.5399	-1.55258	0.551189	-0.778667
mir-2415	-2.55595	0.477269	-0.0420118	0.176746	1.00418	0.7571	-1.77516	1.23862	-0.652677	-0.20762	1.33312	1.16288	1.24052	0.941618	1.47951	-0.0611974	-3.01903	-0.643861	-0.556184	-0.177269	0.372321	1.16377	0.539285	1.3179	0.333048	-0.112531	0.166533	0.646292	1.11372	0.781034	-0.36836	0.20408	-0.791855	0.87199	0.275118	-0.167062	0.617643	-0.569791	-2.0897	0.0324864	0.418375	-1.78461	-0.287086	-0.243033	0.1051	-0.65342	-0.105506	-0.690765	-0.651136
mir-2438	-0.864121	0.344855	0.53652	-0.274246	-0.953836	2.19703	-0.142694	2.64193	-0.198354	-0.693591	-0.344167	-1.35938	0.911257	-0.0201646	-0.939281	-0.796898	-1.29199	0.902587	-1.08361	-1.43491	-0.157745	0.334933	0.674516	0.140632	-0.118511	-0.445226	-0.0902163	-0.916533	0.147873	-0.0672251	1.29339	-0.21051	1.80203	-0.856819	-0.735836	1.34313	2.06817	0.971025	-0.433317	1.16614	1.17777	-0.151429	-0.89674	-0.794267	-1.26035	-1.02997	0.114973	-0.88233	1.19144
mir-2441	-1.17894	-0.424181	-1.28119	0.0618069	-1.27946	2.25093	-0.370615	2.74942	-0.432979	-0.987869	-0.0165361	0.0904117	-0.739329	0.155298	-0.0387273	-1.10362	1.16686	0.800572	-1.42486	0.336962	-0.387479	0.420524	0.265273	0.591444	1.2061	0.962012	-0.311816	-0.0132399	0.343576	0.549744	1.08579	-0.057975	-0.577065	0.780599	0.636397	1.29418	2.10656	0.877254	0.139556	-1.65124	-0.984407	-0.380402	-1.21549	-1.10067	-1.6229	0.586587	-0.0819117	0.0250829	-1.03123
mir-2447	-1.82123	-0.0761341	0.744157	0.191547	-1.92031	1.55962	-1.02446	2.05099	0.94485	-1.63289	0.400738	0.156939	0.535567	0.862178	-0.697313	0.724578	-2.29378	0.129991	-0.0328592	0.631131	-1.04108	0.871291	-2.04537	0.989756	0.703548	0.766055	0.240426	-0.779502	0.22391	0.265819	0.41113	0.359891	-1.22796	0.853008	-0.0318372	0.616548	1.41731	0.205577	-1.34543	0.421067	0.401303	-1.0341	0.808918	-1.74408	-0.1342	0.780422	0.637104	-0.193631	-0.216379
mir-2450a	-1.63799	0.818571	0.110076	0.376494	0.510852	1.42417	1.87585	1.86922	-0.972004	-1.46741	0.510827	0.0529001	-0.363015	0.202206	-0.96698	0.844107	0.703532	0.129302	0.757535	0.243625	-0.931382	-0.0393054	0.829562	-1.3791	-0.892135	-0.472762	-0.863831	-0.104195	0.296799	-0.0946352	0.213243	0.757994	0.641516	0.437205	0.32969	0.569995	1.29528	1.69016	-1.20705	-2.05966	0.703643	-0.925063	-1.67062	0.499777	-2.03435	-0.175209	0.746057	-0.910011	1.01621
mir-2450c	-1.02101	-0.0270571	0.90445	0.292771	-0.297943	2.3519	-0.22611	2.84212	-0.287438	-0.833113	0.0150287	0.711031	-0.588701	-0.0911017	-1.10383	-0.946942	-0.288364	0.925627	0.192969	0.469716	-0.242694	-0.903931	0.875029	1.3838	-1.02138	-0.559454	-0.168288	-1.90068	-1.54979	-0.142955	1.20611	-1.12275	-0.429131	-1.01297	0.57616	1.41104	2.20992	1.00104	-0.546332	0.433485	1.12666	-0.235734	-1.05695	-0.944043	-0.00177419	0.000335568	-0.280351	0.414746	-0.87575
mir-2455	-0.825763	1.08973	-0.184275	0.599117	0.971262	2.17365	-0.118886	2.60958	-0.173423	-0.658672	-0.54015	-0.0164244	1.02048	0.341023	0.695908	-0.759896	-1.245	0.905313	-1.04082	-0.0904332	-0.133634	-0.721648	-1.02461	-0.572179	0.769219	-0.415317	-0.0674668	-0.313413	-1.29599	1.41687	0.76368	-0.916239	-0.299426	1.20691	0.0308386	1.33697	2.7783	0.972371	-0.403648	-1.23879	-1.38655	-0.127444	-0.857724	-0.757318	-1.214	-0.257367	7.82858e-05	-0.843605	-0.696588
mir-2461	-0.80148	1.22539	0.448248	0.486723	-0.892635	2.30877	-0.0684824	2.76081	-0.125035	-0.628216	-1.61564	1.01835	0.181699	-0.701901	-0.877846	-0.73318	-1.23621	0.993563	0.317961	-0.271105	-0.0837754	-0.693518	1.36137	0.219388	-0.801825	-0.375868	-0.0151635	-0.0968204	-0.178759	0.00819655	-0.263627	0.447149	1.51382	0.316261	-0.671139	1.44118	2.17785	1.0631	-0.363767	-1.22977	-1.38299	-0.0773575	-0.834623	-0.730507	-1.20407	0.545832	-1.46095	0.695844	-0.667532
mir-2477	-0.620147	-0.294107	-0.7112	-0.0315943	-0.709662	2.43414	1.41796	2.87805	0.0441278	-0.45	-1.41966	-0.023951	-0.228676	-0.52236	0.0491384	-0.553076	-1.04706	1.1426	-0.839143	-1.18966	0.0846452	0.23015	-0.822636	-0.361923	-0.620486	-0.202192	0.152023	0.0718349	0.21932	0.174962	1.74265	0.776276	1.40437	0.131415	0.598196	1.58216	2.30558	1.21089	-0.190309	-1.04073	-1.19119	0.0909477	-0.652694	-0.550451	-1.01549	-0.78563	-1.26775	-0.638316	-0.488609
mir-3064	-1.41793	0.743643	0.0997527	0.362058	-1.51514	1.89901	-0.636217	2.38109	0.920034	-1.23315	0.286294	-0.19037	0.438872	0.575378	-0.315257	-1.34509	-1.07327	0.496408	-0.847475	-0.044024	-0.652527	0.313772	0.354563	1.23072	0.198267	1.20228	0.852308	-0.851338	0.146545	-0.554443	-0.84433	0.24622	-0.83587	-0.601735	-0.470643	0.973767	1.75939	0.570565	-0.951126	0.493545	0.694102	-0.645682	-1.45327	-1.34224	1.17722	1.29512	-2.12122	0.554733	0.717315
mir-410	-1.00987	0.112456	-0.4021	0.0970191	-0.0786825	1.83188	-0.340148	2.24489	-0.391819	-0.85156	-1.75374	-0.777147	0.0468461	0.592571	-0.0651699	-0.947463	1.01978	0.630213	0.403131	-0.313191	-0.354121	0.795729	0.313191	-0.769613	-1.01018	0.995757	1.22002	0.326444	-0.440905	-0.270089	-0.518446	0.13097	1.51774	0.0113813	0.33578	2.65594	1.71226	0.693746	-0.609941	-1.40118	-1.54118	-0.348257	0.815808	1.21951	-0.151141	-1.16383	-1.61241	-1.02677	-0.887483
mir-411a	-1.43817	-0.160411	-1.52032	-0.0385219	0.0486804	3.90493	-0.788813	1.71765	0.626598	0.729623	0.0134729	-0.694688	-0.188842	0.115553	-0.0403155	0.353895	0.689122	0.152052	0.422238	-0.296882	-0.802361	0.624735	-0.155334	-0.533789	-0.767046	1.17792	1.05796	0.0161209	-0.680867	-0.720883	-0.961691	0.536686	0.02897	1.11964	0.976011	0.548591	1.2012	0.213653	-1.0504	-1.81759	0.345384	-0.796675	0.546767	0.83157	-1.79482	-0.603828	0.184472	0.113044	-1.31951
mir-451	-1.44133	-0.687236	-0.427778	-0.411682	0.0485143	2.08298	0.746769	0.421129	-0.0657563	0.0946592	-0.361335	-0.543403	-0.567137	-0.412502	-0.900747	0.286497	-1.27236	2.39176	-0.369151	-0.583527	-1.06609	-0.170337	-0.388121	-0.90759	-0.4196	0.213233	-0.633963	-0.0557509	-0.903744	2.85543	-0.763866	0.676931	1.22057	-0.572555	-0.311156	0.65634	1.33089	0.694535	1.37175	-0.740098	1.12985	1.88426	-1.45865	0.50137	-0.490798	-0.736917	-0.46471	-0.474237	1.25102
mir-4523	-1.38775	0.010871	-0.229105	1.21799	-1.49154	2.15358	-0.553156	2.66828	0.646669	0.338046	-0.431198	-1.09774	-0.0708907	-0.411407	-0.210483	1.15295	-1.88274	0.656091	-0.113151	0.0790994	-0.570569	0.263693	-0.759565	-1.08835	-1.38814	0.822778	1.3911	-0.427795	-0.21701	-0.465849	0.950576	-0.230356	0.0966464	1.01217	0.77543	1.16574	2.00452	0.735265	-0.889368	-0.611181	0.827877	-0.563261	-1.42549	-1.30694	-0.581918	-0.315404	-0.0114438	-0.144599	0.891943
mir-490	-0.848783	0.520342	0.502087	-0.834735	-0.935311	2.10359	-0.152991	2.53268	0.84729	-0.684313	-1.62161	-0.272481	-1.18982	0.299705	-0.921273	0.654935	-1.26145	0.855146	-0.00650774	-0.345329	-0.167508	-0.746301	0.00944895	-0.599176	-0.129668	0.60919	1.67103	0.374974	-1.31163	-0.0802047	0.381212	-0.937841	1.10818	1.01363	1.04835	1.28004	1.97932	0.921152	-0.433288	-1.25533	-1.40078	-0.161416	-0.880244	-0.781412	-1.23093	0.561553	0.578547	-0.866346	-0.721634
mir-497	-1.67264	0.352855	0.745113	0.380204	0.789059	1.56941	-0.908577	2.04061	0.189849	-1.49203	-0.676795	-0.249759	-0.00971804	0.0112243	-0.0278704	1.03309	1.19302	0.198475	0.893581	0.19228	0.232857	-0.160762	-0.307511	-1.39854	0.581792	1.14111	0.54634	-0.203429	-0.233496	-0.828649	0.0453841	1.42436	-0.313691	0.931771	0.307728	0.665057	1.43294	0.270958	-1.21638	-0.539011	-1.48876	1.45227	-1.70719	-1.59866	-2.09228	0.341077	0.377386	0.622827	-1.53301
mir-6121	-0.896049	-0.554257	-0.9915	0.0419383	-0.989889	2.3058	-0.141463	2.77115	1.62195	-0.717681	1.0582	-0.271049	-0.485665	-0.793537	0.407323	0.317287	-1.34358	0.951862	-1.12563	-0.11109	-0.157207	-0.784907	0.713308	-0.62535	0.925224	-0.457901	-0.0865738	0.66035	-0.254988	-0.0625258	1.21812	-0.212397	-0.334188	-0.108177	0.381155	1.41266	2.17102	1.02345	-0.445444	-1.33695	-1.49468	-0.1506	-0.930168	-0.822985	-1.31049	-1.06953	1.12855	0.466891	-0.758156
mir-615	-1.30067	-1.12461	0.141814	-0.517185	0.6451	2.53764	-0.911986	2.64036	1.06448	0.951514	-1.33049	-0.129156	-0.552865	-0.0421791	-0.939269	0.575789	0.198186	1.68399	-0.118301	0.101224	-0.116304	0.0128047	-1.41001	-1.16123	-0.31019	-0.27119	1.37555	-0.927013	-1.15733	0.745181	0.0209857	-0.236668	-1.01126	0.043473	0.306612	1.4267	1.88675	-0.311946	-1.06857	-0.939009	0.887875	1.16865	-0.379931	-1.26304	-0.802292	0.20841	-0.472831	-0.721714	0.624672
mir-6527	-1.81397	0.778163	0.658048	0.163709	0.336447	1.63334	-1.00154	2.13436	0.423712	-1.62193	0.0849677	0.301881	0.249123	-1.7036	-0.0650736	0.589711	0.768375	0.175602	0.00955075	0.453979	-0.17844	0.76699	0.583268	0.438757	0.0191855	-1.34224	1.4551	-0.461594	-0.102963	0.571382	0.852869	0.65683	0.957367	0.155528	0.728037	0.671724	1.48823	0.252674	-1.32882	0.10887	-2.4585	-1.01138	-1.85071	-1.73531	-0.580089	0.165656	-0.147366	0.626821	-0.434859
mir-6530	-0.945697	0.249185	-1.03589	-0.588497	0.44014	2.07977	-0.232679	2.51948	-0.287691	-0.777155	0.163645	-0.69793	0.522137	-0.111579	-0.282727	-0.879258	-1.36858	0.800416	-1.16263	-1.50983	-0.247556	0.239379	-0.409021	-0.68991	0.134024	-0.531686	1.42836	-1.73475	0.189165	1.14776	1.55344	-0.299706	-0.414788	0.141576	0.790264	1.23583	1.95242	0.868056	-0.519915	1.22144	-1.51135	-0.241313	-0.977936	1.58187	0.563995	-1.10962	0.388756	-0.226441	-0.815399
mir-6533	-2.75239	-0.0489305	-0.303845	-0.102707	0.0715362	1.26081	0.950451	0.943467	-1.26425	-0.162485	0.883223	0.484854	0.626651	0.563665	0.848528	0.132677	-3.20342	-0.890037	-0.361564	-0.344572	0.886041	0.539449	0.959424	0.665753	0.356332	0.147059	0.647926	0.256691	0.696569	0.391558	0.619836	0.424623	0.224005	0.74473	0.348289	0.726313	0.338649	0.33406	0.75275	0.161099	-0.461887	0.178003	-2.78677	-2.67875	-0.625328	0.0382277	-0.162235	-0.0158406	-0.369187
mir-654	-1.09827	-0.920612	0.465089	-0.450025	0.742251	2.49307	-0.70605	2.0509	0.995489	1.03415	-1.12836	-0.0345647	-0.696389	0.507167	-1.13913	0.126519	-1.33089	1.54329	-0.0293569	-0.117864	0.372699	0.553291	-1.2086	-0.552014	-0.0115203	-0.870528	1.55833	-1.53231	-1.35918	1.01603	0.594751	-0.74292	-0.806224	0.326974	0.450773	1.18868	1.38111	-0.100555	-0.864053	-1.32744	0.891266	1.0001	0.0722378	-1.06029	-1.31369	0.182418	-0.451472	-1.10817	0.871438
mir-670	-0.821838	1.43934	-0.908033	-0.103511	-0.906577	2.0695	-0.140431	2.48972	1.45197	0.984201	0.0662784	-0.0416615	-1.15582	0.302907	-0.892829	1.13	-1.22597	0.846864	-0.324581	-0.328792	1.25449	-0.721474	-1.01352	-0.577391	1.06619	-0.426181	-0.0908648	-0.166774	-1.27512	-0.0691489	1.49517	-0.909054	-0.314466	0.722891	0.547293	1.26297	1.94779	0.911506	-0.414932	-1.21998	-1.36242	-0.148681	-0.852648	-0.75586	-1.19609	-0.978491	0.678815	-0.134469	-0.697317
mir-10176	-1.32807	-1.74654	0.319503	-0.739176	0.502887	1.72798	-0.607844	2.17214	-0.663411	1.07629	0.389246	-0.731529	-0.0556396	-0.485519	0.967039	-1.26096	1.70589	0.435693	-0.456216	0.384646	-0.62287	-1.22199	0.208003	0.555741	0.507271	-0.909872	0.7636	0.245044	-0.181735	1.38802	-0.799587	-0.329279	-0.791792	-1.32078	-1.2	0.875505	1.59934	0.504018	-0.897982	1.1956	-1.89944	-0.616564	-1.36063	1.11181	1.01698	0.131792	0.149381	0.143163	1.13131
mir-10179	-0.877323	-1.24994	0.216044	0.0206574	-0.293987	1.84378	2.11294	2.23926	-0.285512	-0.725736	0.399643	0.129722	-0.220239	-0.790203	-0.944134	-0.817568	-1.25766	0.693131	-0.409343	-0.721623	-0.249415	-0.782868	0.116764	-0.647268	0.296862	1.64093	2.08075	0.445388	-0.640832	-0.16895	0.767722	1.15097	0.263262	0.303654	0.946744	1.08474	1.72924	0.753967	0.831796	-1.25202	-1.38608	-0.2438	-0.906319	-0.815229	-1.22954	0.523365	-1.45428	-0.89351	-0.760134
mir-12041	-0.85256	-1.25994	0.342836	0.0189795	-0.939751	2.12247	-0.151429	2.55485	-0.205523	-0.686828	-0.569269	0.358696	0.746793	-0.75731	-0.200643	1.08238	-1.26839	0.864443	-1.06587	-0.345243	-0.166058	-0.749291	-1.04979	0.683048	0.431195	0.6166	-0.100429	-0.344375	-1.31896	-0.0780842	-0.33809	0.844712	1.89154	-0.845464	-0.00292248	1.29259	1.99724	0.930955	-0.433876	-1.26223	-1.40879	-0.159919	-0.884261	-0.784672	0.831436	1.76088	0.967188	-0.870257	-0.724435
mir-153-1	-1.20211	-1.63391	0.497951	0.173974	-1.29453	1.95129	-0.458938	2.4096	-0.516275	-1.02644	-0.0458551	-0.351217	0.415342	0.259929	1.07574	-1.13286	0.759047	0.617842	-0.30248	0.2694	-0.474443	-1.09265	-0.642736	-0.935503	0.779246	-0.00215947	0.956195	-0.230463	0.28523	-0.381195	0.880067	0.23963	0.712327	0.342273	-1.06996	1.07167	1.81855	0.688343	-0.758319	-1.63633	-1.79168	-0.467936	2.01952	-1.13015	0.519226	1.22451	0.380731	0.14021	-1.0663
mir-1584	-0.977312	-1.39796	0.678791	0.133928	0.93891	2.09456	-0.253359	2.54102	-0.309214	-0.806185	-0.455537	-1.47431	-0.00626406	-0.878962	0.953516	-0.909854	1.45827	0.795582	-0.100946	0.586328	-0.268463	0.22594	0.144918	-0.717602	-0.977653	0.19161	-0.200698	0.0667141	-1.4589	0.570935	-0.446095	1.2244	-0.43826	0.126637	-0.848579	1.23767	1.96525	0.86426	1.20268	-1.40031	-1.55165	-0.262124	-1.01005	-0.907214	-1.37493	0.490107	0.564601	0.101037	-0.845017
mir-199a-1	-1.20216	-1.54278	-0.670172	0.0219651	0.140115	4.03113	-0.615944	1.6468	0.832963	-1.06359	-0.640998	0.253261	0.24048	-1.12253	0.0597725	-1.14754	-1.54984	0.233435	0.244043	0.191885	-0.628175	0.0964724	0.408904	-0.991864	-0.596294	-0.861778	0.841879	0.379806	0.0324327	-0.554619	0.440281	0.823084	-0.765668	0.297904	-0.0242894	2.08555	1.18057	0.289047	0.0358887	0.349973	0.354097	-0.623042	-1.22867	0.783755	0.964679	-1.33693	0.43976	0.407599	-0.0214049
mir-199a-2	-1.22592	-1.5669	-0.693374	-0.000511929	0.117762	4.01286	-0.639089	1.62602	0.811336	-1.08721	-0.66417	0.231027	0.218232	-1.1462	0.0373351	-1.17124	-1.57397	0.211179	0.221799	0.169586	-0.651333	0.0740734	0.386833	-1.0154	0.505585	-0.885181	0.820261	0.357704	0.00996665	-0.577701	0.418242	0.801447	-0.78897	0.275716	-0.0468149	2.06524	1.15931	0.266849	0.0134262	0.32784	0.331968	-0.646195	-1.25246	0.762076	0.94319	-1.36084	0.417721	0.385526	-0.0439274
mir-199b	-1.50803	-1.93451	-0.841922	0.0246968	0.172631	1.60648	-0.774024	2.05914	0.941282	0.889163	-0.666765	0.264935	0.298297	-0.296467	0.0720351	-1.43963	-1.94335	0.289476	0.302759	0.237452	0.322505	0.117987	0.50918	-1.24471	-0.396528	-1.08183	1.0513	0.448071	0.0378032	-0.69724	0.548467	1.05781	-0.202541	0.155934	-0.0332181	2.2556	1.47538	0.359107	0.0421303	0.435393	0.440556	-0.782911	-1.54121	0.978527	1.29063	-1.67677	0.397039	0.507545	-1.37389
mir-2285ah	-1.29723	-1.74649	0.88671	0.0616155	-0.59391	1.98358	-0.524038	2.46041	-0.583692	0.484489	0.431246	0.5704	-0.0772504	0.674361	-0.57831	-1.22519	-1.75581	0.596251	-0.732994	-0.163999	-0.54017	-0.012137	0.827688	1.60786	0.301358	0.56779	0.948275	0.838664	-0.395506	0.972917	0.44133	0.202757	-0.721516	0.309547	0.256326	1.06841	1.84548	0.669601	-0.835516	0.649426	-1.91063	0.266078	-1.33219	-1.22237	-0.550684	-1.47499	0.149847	0.282205	-1.15594
mir-2285cu	-1.67059	-2.07321	-0.489154	-1.32345	2.08386	1.98619	-0.977646	1.69703	-0.314614	2.20215	-0.290767	0.0497965	-0.577234	-1.57645	-0.473693	-0.889525	2.35411	0.742855	0.31468	0.170466	-0.992104	0.197616	-0.596431	-0.152916	-0.10705	-1.26823	0.341846	-0.671285	-1.0819	0.144488	-0.112481	1.33528	0.278363	-0.230585	-0.278282	0.449512	1.14592	0.0920965	-0.207148	0.0238229	0.168989	0.861733	0.397373	-1.60349	0.188411	-0.560806	0.342786	0.0780625	0.441623
mir-2401	-0.541004	-0.902535	0.519846	-0.0322489	1.31171	3.8821	0.0812122	2.48289	1.17276	-0.393925	-1.23211	-0.968155	-0.845975	-0.456475	0.533729	-0.483026	-0.910032	0.982745	-0.730307	-0.0907868	1.35496	-0.449358	-0.0726725	0.325575	-0.541297	-0.179716	0.126473	-1.22957	0.184646	0.146302	-0.0844389	-0.620644	-0.0777049	0.108659	0.213004	1.36271	1.98804	1.04177	-0.169444	-0.904561	-1.03463	0.0736784	-0.569137	-0.480757	-0.882744	-0.684049	-1.1008	-0.556709	-0.4273
mir-3604-1	-1.22592	-1.5669	-0.693374	-0.000511929	0.117762	4.01286	-0.639089	1.62602	0.811336	-1.08721	-0.66417	0.231027	0.218232	-1.1462	0.0373351	-1.17124	-1.57397	0.211179	0.221799	0.169586	-0.651333	0.0740734	0.386833	-1.0154	0.505585	-0.885181	0.820261	0.357704	0.00996665	-0.577701	0.418242	0.801447	-0.78897	0.275716	-0.0468149	2.06524	1.15931	0.266849	0.0134262	0.32784	0.331968	-0.646195	-1.25246	0.762076	0.94319	-1.36084	0.417721	0.385526	-0.0439274
mir-3604-2	-1.50803	-1.93451	-0.841922	0.0246968	0.172631	1.60648	-0.774024	2.05914	0.941282	0.889163	-0.666765	0.264935	0.298297	-0.296467	0.0720351	-1.43963	-1.94335	0.289476	0.302759	0.237452	0.322505	0.117987	0.50918	-1.24471	-0.396528	-1.08183	1.0513	0.448071	0.0378032	-0.69724	0.548467	1.05781	-0.202541	0.155934	-0.0332181	2.2556	1.47538	0.359107	0.0421303	0.435393	0.440556	-0.782911	-1.54121	0.978527	1.29063	-1.67677	0.397039	0.507545	-1.37389
mir-369	-0.92531	-1.33101	0.044037	-0.354395	-1.01214	2.03745	-0.227071	2.46805	0.997847	-0.760262	-0.256913	-0.125862	-1.26754	0.745366	-0.998054	1.14051	2.15868	0.784612	-1.13774	-1.47776	-0.241639	0.863135	0.454089	0.603965	-0.203666	-0.51988	-0.176281	0.23698	-0.332119	0.903642	-0.412962	-1.01468	-0.405405	-0.918243	0.47764	1.211	1.91273	0.85085	-0.508353	0.727259	0.961196	-0.235525	-0.956881	-0.857702	0.470838	-1.08583	-1.55351	-0.942935	0.778106
mir-380	-1.10128	-1.52407	0.448825	0.595854	-0.0895802	1.98618	-0.373654	2.43491	-0.429793	0.403329	0.44222	0.793711	-1.45792	-0.250072	-1.17709	-1.03348	-1.53283	0.680613	0.182066	0.470296	-0.388835	0.946157	-1.30597	-0.840255	0.230991	1.07777	0.781465	-0.26436	0.72071	-0.297537	0.184993	0.562138	0.542697	-1.09392	0.882657	1.12495	1.85622	1.502	-0.666777	-1.52643	0.79433	-0.382465	-1.13418	-1.03083	-1.50092	0.373586	0.716942	0.385075	-0.968317
mir-95	-0.845005	-1.27723	0.187702	0.0796724	1.19403	2.31141	-0.101126	2.77016	-0.158519	-0.669168	-1.67125	0.54029	-0.082803	0.0252157	-0.15334	-0.77569	-0.159385	0.976684	0.607498	0.104766	-0.116646	-0.73544	0.0725404	-0.578147	-0.845355	-0.413074	-0.0470161	-0.129885	-1.33984	0.745854	-0.299167	-0.940217	-0.291117	1.14612	0.649648	1.43094	2.17854	1.04725	-0.400794	-1.27965	-1.43515	1.78583	0.483737	-0.772978	-1.25357	-1.01602	0.739346	-0.0946177	-0.709068
mir-12025	-0.833031	-1.25847	-0.925651	0.0771365	-0.924087	2.27385	-0.100825	2.7254	-0.157317	1.29252	-0.537184	-1.33569	-0.434818	-0.73356	-0.15222	1.45344	-1.26729	0.960072	0.2852	-1.41235	0.993021	0.0319086	-1.03901	0.186734	0.275747	1.62124	-0.0475641	-0.129133	0.332372	1.08489	-0.295759	-0.169655	-0.287834	-0.82562	-0.70283	1.4072	2.14307	1.02953	-0.395791	0.506746	-0.656818	-0.109691	-0.866138	-0.762134	-1.23518	-1.00136	0.606305	0.489485	-0.699227
mir-135a-1	-0.478261	-0.833472	-0.555593	-0.465918	0.0778316	3.80993	0.133077	2.49277	0.0859108	-0.333754	-0.525169	-0.897946	-0.145783	-0.39521	-0.541952	-0.421297	-0.840838	1.01885	-0.664256	-0.961952	0.120322	-0.388218	-0.650236	-0.258951	-0.478549	-0.12329	1.65336	0.109443	-0.884933	1.57673	-0.0296781	-0.556509	1.67111	0.160044	0.262565	1.39217	2.00657	1.07684	-0.113198	-0.835463	-0.963254	0.125675	-0.505903	-0.419068	-0.814028	-0.618806	-1.02827	-0.493692	-0.366545
mir-135a-2	-0.451807	-0.846657	-0.537768	-0.438086	-0.536316	2.43169	0.227751	2.85077	0.175322	-0.291174	-0.503949	-0.918325	-0.784884	-0.359488	-0.522605	-0.388486	-0.854844	1.21237	-0.658557	-0.989473	0.213573	-0.351716	-0.642972	-0.208023	-0.452127	-0.057224	1.91769	0.201479	-0.90386	1.8325	0.046834	-0.538787	1.93741	0.257728	-0.330968	1.62735	2.31031	1.27683	-0.0460055	-0.848869	-0.990921	0.219523	-0.482533	-0.386008	-0.825042	-0.608036	-1.0632	-0.46896	-0.327624
mir-199c	-1.23957	-1.66619	-1.33245	0.119961	0.187497	1.87591	-0.505341	2.32871	0.956388	-1.06602	-0.710389	0.291112	0.50445	-1.13983	0.340983	-1.17116	-1.67503	0.558492	0.194094	-0.302118	-0.520659	-0.0192369	0.657779	-0.976175	-1.23992	-0.813243	0.660259	0.608515	0.229879	-0.428533	0.643895	1.08269	-0.692867	0.112567	0.00318011	2.11905	1.74477	0.628145	0.311069	0.658368	0.504887	-0.514231	-1.27277	1.10909	1.12641	-1.40837	0.426797	0.699768	-1.1054
mir-2329-1	-1.03312	-1.4217	-1.11772	0.262433	0.799993	1.80453	-0.364367	2.21696	-0.415964	-0.875045	-0.392949	0.291055	0.0220703	0.440704	1.16999	-0.970809	-1.42975	0.604599	0.882855	0.557199	-0.37832	0.0783884	-1.22125	0.219797	0.882844	0.738164	0.697291	-1.7732	1.02099	-0.294409	0.470603	0.797562	-0.535171	-0.0133435	-0.914206	1.01298	1.68509	0.668041	-0.633773	1.48097	0.637103	-0.372465	-1.06336	1.65907	-1.40043	-1.18687	-1.6348	-0.0369921	-0.910915
mir-2329-2	-1.03312	-1.4217	-1.11772	0.262433	0.799993	1.80453	-0.364367	2.21696	-0.415964	-0.875045	-0.392949	0.291055	0.0220703	0.440704	1.16999	-0.970809	-1.42975	0.604599	0.882855	0.557199	-0.37832	0.0783884	-1.22125	0.219797	0.882844	0.738164	0.697291	-1.7732	1.02099	-0.294409	0.470603	0.797562	-0.535171	-0.0133435	-0.914206	1.01298	1.68509	0.668041	-0.633773	1.48097	0.637103	-0.372465	-1.06336	1.65907	-1.40043	-1.18687	-1.6348	-0.0369921	-0.910915
mir-409a	-0.817157	-1.20604	-0.901818	0.625435	-0.900388	2.02274	2.15986	2.43548	1.41619	-0.658953	-0.334785	-1.27662	-1.1452	0.657831	-0.194852	-0.754793	-1.2141	0.821855	-0.006971	0.892875	-0.161838	-0.718579	0.00837776	-0.577059	-0.817472	-0.42854	-0.0991897	-1.55781	0.353326	-0.0778602	1.18442	0.322937	-0.318812	0.805317	1.1566	1.23056	1.90319	0.885346	-0.417491	-1.20822	-1.34812	-0.155978	-0.847419	-0.752353	0.891349	-0.971023	0.0911686	0.179759	0.318958
mir-409b	-0.817157	-1.20604	-0.901818	0.625435	-0.900388	2.02274	2.15986	2.43548	1.41619	-0.658953	-0.334785	-1.27662	-1.1452	0.657831	-0.194852	-0.754793	-1.2141	0.821855	-0.006971	0.892875	-0.161838	-0.718579	0.00837776	-0.577059	-0.817472	-0.42854	-0.0991897	-1.55781	0.353326	-0.0778602	1.18442	0.322937	-0.318812	0.805317	1.1566	1.23056	1.90319	0.885346	-0.417491	-1.20822	-1.34812	-0.155978	-0.847419	-0.752353	0.891349	-0.971023	0.0911686	0.179759	0.318958
mir-499	-0.78177	-1.11811	-0.854994	0.598662	-0.255216	4.55834	-0.202905	2.03145	1.14986	-0.644939	0.118852	0.296227	-1.06549	0.173717	0.355005	0.469251	-1.12509	0.635817	0.439541	0.418937	-0.214982	-0.69651	-0.346068	-0.574109	0.0948049	-0.445654	1.49791	0.448524	-0.289993	-0.14235	-0.357015	0.204301	-0.35075	0.284251	-0.0802948	0.989307	1.57107	0.690731	-0.436098	-1.12	-1.241	-0.209914	-0.807943	-0.725721	-1.0997	-0.914849	-0.42572	0.679008	-0.675988
mir-592	-0.440171	-0.828319	-0.524673	-1.11742	1.81159	2.39438	0.227854	2.80636	0.176315	-0.282264	-1.18216	-0.898771	0.244309	-0.349419	-0.509768	-0.377925	-0.836368	1.88649	-0.643412	-0.968712	0.213917	-0.341778	-0.628092	-0.200524	0.250247	-0.0522844	0.276447	-0.488704	-0.884552	0.297737	0.0500076	2.28218	0.0572374	-0.43341	-0.321383	1.6037	2.27507	1.25913	-0.0412563	-0.830494	-0.970136	0.219766	-0.470376	-0.375489	-0.807072	-0.593748	-1.04118	-0.457033	-0.318096
mir-2327	-0.48954	-0.878166	-0.574146	-1.16762	-0.572717	3.04009	0.179307	2.76098	0.127704	-0.331439	-1.23244	-0.948704	0.692121	-0.398676	-0.559222	1.42632	-0.886225	1.1484	-0.693031	-0.00558192	1.87008	-0.391026	-0.677692	-0.249599	1.01963	-0.101176	0.22796	-1.22971	0.0786819	0.249276	0.00124168	-0.575149	0.00848038	-0.482771	-0.370606	1.55684	2.22904	1.21186	-0.0901345	0.502821	-1.02016	0.171209	-0.519782	-0.424778	-0.856892	-0.643306	-1.09129	-0.506423	-0.367315
mir-11979	-1.16555	-1.39606	-1.21573	-1.56775	-1.21488	0.517848	1.19623	0.76251	0.916359	0.830202	0.927489	0.942488	0.991298	0.993672	0.979364	1.08648	-0.990628	-0.193995	-1.28625	-1.06922	1.0863	0.940872	0.937909	1.17564	1.02897	-0.935188	-0.73996	-1.60458	-1.42946	-0.727316	1.23088	0.752575	0.516477	0.913349	0.968165	0.0482718	0.446988	-0.156359	-0.928639	-1.39735	-0.0758781	0.76135	0.876693	0.573253	0.757347	-1.25675	-0.564745	-1.17556	-1.09305
[truncated: 1 more columns]

## Sheet: data.all_lnc
The lncRNA matrix passed all processing and filtering for use in co-expression analysis
Ensemble ID	TC.1.001.csv	TC.1.002.csv	TC.1.003.csv	TC.1.004.csv	TC.1.005.csv	TC.2.001.csv	TC.2.002.csv	TC.2.003.csv	TC.2.004.csv	TC.2.005.csv	TC.3.001.csv	TC.3.002.csv	TC.3.003.csv	TC.3.004.csv	TC.3.005.csv	TC4.001.csv	TC4.002.csv	TC4.003.csv	TC4.004.csv	TC4.005.csv	TC5.001.csv	TC5.002.csv	TC5.003.csv	TC5.004.csv	TC5.005.csv	TI.1.001.csv	TI.1.002.csv	TI.1.003.csv	TI.1.004.csv	TI.1.005.csv	TI.2.001.csv	TI.2.002.csv	TI.2.003.csv	TI.2.004.csv	TI.2.005.csv	TI.3.001.csv	TI.3.002.csv	TI.3.003.csv	TI.3.004.csv	TI.3.005.csv	TI4.001.csv	TI4.002.csv	TI4.003.csv	TI4.004.csv	TI4.005.csv	TI5.001.csv	TI5.002.csv	TI5.003.csv	TI5.004.csv
ENSBTAG00000002169	0.519239	0.75603	-2.64099	0.238269	0.356796	-0.209741	-0.978112	0.720746	0.683835	0.887207	1.03301	0.467084	0.767805	-0.250984	1.13491	-0.352441	-0.906675	-0.11551	0.55961	-0.730038	-0.403811	-0.064765	0.802976	0.653656	0.146375	0.210687	0.986544	-0.851919	-0.535772	-0.298603	0.500903	0.539504	0.691162	0.265509	0.499547	1.31601	0.0506438	-4.73989	-1.35665	-0.0654102	0.0225472	0.694735	0.24979	-0.450966	-0.64	0.454374	0.35476	0.0412474	-0.965795
ENSBTAG00000002749	0.229656	0.36148	-0.370997	0.454211	0.523882	2.10526	2.2944	0.86037	0.712166	-0.544142	0.357409	-0.529237	-1.36254	-1.15442	-1.27805	-0.691361	-0.478244	-0.704455	-0.536535	-0.701494	-0.562924	-0.838889	-0.36475	-0.57111	-0.600237	-0.562646	0.41348	-0.97722	0.151368	1.2575	0.580164	0.858816	0.418728	-0.75339	-0.555575	2.47194	-0.0136849	2.82717	-0.383145	1.64411	-0.372192	1.28903	-0.569354	-0.373295	-0.27484	-1.22918	-1.09474	-0.652774	-0.192989
ENSBTAG00000008296	0.336524	-1.35547	1.1547	0.098911	0.745077	-1.47663	-1.94946	-2.7156	-1.2658	0.364146	0.117381	0.296111	0.562651	1.70499	1.01804	0.0492107	-0.151045	0.217736	0.384028	-1.08062	0.20807	0.304338	0.103854	2.09545	1.0452	0.653814	1.04104	0.366037	1.81407	0.891509	0.13773	-0.150477	-0.284195	0.673697	1.33167	-1.02775	-1.4902	-1.81825	0.713903	-0.381337	-0.799725	-0.599632	-0.473038	-0.502666	-0.757938	0.212351	0.491787	-0.691062	-0.598915
ENSBTAG00000008539	-0.795173	0.627225	1.39767	1.7175	1.36487	0.619624	0.762298	1.00355	-0.431208	-1.37886	1.2393	-0.044658	0.347095	-0.516245	0.955109	-0.166951	-1.32915	-1.49979	0.564979	-0.174594	-0.070068	-1.60119	0.0794172	0.944082	-1.42117	0.545283	-0.656511	0.940382	-0.854227	1.30311	-0.530779	1.00237	-0.652553	-1.5367	0.9558	-0.426745	0.959373	1.16418	0.0655419	0.271776	-1.24916	-1.31903	-1.39788	0.688113	1.16756	-0.572636	-1.79418	-0.137844	-1.11398
ENSBTAG00000012668	0.329874	-0.434415	4.25562	-1.04353	0.105423	0.637271	-1.56876	0.512356	-0.857724	-0.855991	0.293995	-0.216768	-0.182167	0.468328	0.466103	0.493392	0.135546	-0.0273967	0.182058	-0.969334	0.0745504	-0.0357314	-0.534672	-0.0272297	0.136173	-1.38907	-1.66029	-1.16794	-0.874756	0.211	-1.54022	-0.365171	-1.06909	0.184718	-0.864226	0.796784	1.37685	1.76452	1.68974	0.809602	0.0114427	-0.0552818	0.843757	0.780009	-0.161423	0.0454569	0.0783964	-0.93424	0.245137
ENSBTAG00000015363	-1.29612	-0.939351	2.23776	-0.839287	-1.2344	-0.846693	-1.77235	-1.17942	-0.706127	-0.664485	-0.211948	0.286949	-0.102533	0.561696	0.366534	0.314484	0.00399181	-0.259822	0.504408	-0.0938723	0.0547389	1.40683	-0.0839732	2.2202	0.611792	-2.10164	-2.37352	-0.0369828	1.03937	-0.212292	-0.633155	-1.29252	0.25853	0.708506	0.20596	-0.036981	-0.77437	-0.236606	1.89415	1.63947	0.284223	0.360272	0.979447	0.376527	-0.378566	0.0981363	0.851324	-0.428786	0.257959
ENSBTAG00000017560	-2.36619	0.129966	-2.53462	-0.4328	-0.693166	-1.88021	-0.166586	-2.06269	0.0450442	-0.54534	-0.8777	-0.45813	-0.581797	0.602757	0.0901935	0.837711	1.0984	0.501632	1.39628	0.339608	0.482877	0.766595	-0.35321	2.19851	0.338513	-0.10531	0.401362	0.313469	1.76684	-0.411339	0.352386	-0.608779	-0.611859	0.89495	0.844062	-0.370549	-1.28896	-1.6363	-0.616898	-0.555324	0.321049	0.298473	0.587126	1.43018	0.0575323	0.312505	1.37395	0.589765	0.514809
ENSBTAG00000020622	-0.569507	-0.461907	-1.05978	-0.386217	-0.329349	-0.470131	1.78145	-0.0546944	-0.175664	0.230451	0.966331	1.3467	0.994007	-0.267682	0.297045	-1.32128	-1.14732	1.20368	0.236661	-1.32955	0.880759	-0.0101316	-1.05468	2.11917	0.184665	-1.21621	1.0121	-1.5546	-0.633408	0.269457	-0.283409	-0.055963	-0.415179	0.0596555	1.3252	1.26073	1.32907	1.55068	-1.0697	0.585027	0.370803	0.960831	0.87551	-1.06166	0.450266	-1.76026	-1.65053	-1.28978	0.517076
ENSBTAG00000024437	0.0876766	0.213574	-0.485968	0.302135	0.368673	1.87894	0.384589	0.690031	0.548491	-0.651328	0.209685	-0.637093	0.242068	-1.23417	-1.35224	-0.791927	-0.588393	0.870561	-0.644063	-0.801605	-0.669265	-0.932821	-0.480002	-0.677084	-0.7049	-0.669	0.263236	-1.06493	1.6879	1.0693	0.422425	0.688547	1.94324	0.823826	-0.662246	3.00796	-0.144722	2.5684	-0.49757	0.542369	-0.48711	-0.575577	-0.675406	-0.488163	1.28086	-1.30556	-1.17717	-0.755075	-0.315964
ENSBTAG00000032733	0.324576	0.467291	-0.325695	0.567682	0.643108	2.35512	0.66115	1.00739	0.846946	-0.513143	0.462883	-0.497007	-1.39914	-1.17384	-1.30768	-0.672523	1.45693	-0.686699	-0.504907	-0.683493	-0.533476	-0.832238	-0.318932	-0.542339	-0.573872	-0.533176	0.523586	-0.981997	0.239822	1.43733	0.704039	1.00571	0.529268	-0.739676	1.37322	0.853351	0.0611341	3.13667	-0.338846	-1.94159	1.57175	-0.427274	-0.540438	-0.328183	-0.221594	-1.25477	-1.10922	-0.630749	-0.132982
ENSBTAG00000047024	0.395579	0.499258	-1.45623	-0.80721	-0.752414	1.13272	-0.739306	-0.487767	0.775072	-0.213011	0.496056	-0.201288	0.207177	0.686407	0.841131	-1.7082	0.480203	-1.7185	-0.207028	0.304617	-0.227782	0.934573	1.30748	0.407164	-0.257129	-0.227564	0.540156	-1.93303	0.334006	-0.175427	-0.708148	-0.488989	-0.835117	-1.75698	-0.222002	-0.599675	0.204192	2.43852	-1.46579	0.380604	-1.45717	1.22877	1.60827	0.985214	1.3782	0.62761	1.19506	-1.67785	0.0631703
ENSBTAG00000048319	2.04761	0.35928	-0.403139	0.455801	0.52832	0.348792	0.545667	0.878564	0.724301	-0.583362	0.355042	1.2577	-1.43521	-1.21859	-1.34727	1.08895	-0.51477	-0.750228	-0.575444	-0.747146	-0.602911	-0.890157	-0.396637	-0.611433	-0.64175	-0.602623	0.413406	-1.03414	0.140579	1.29193	0.586903	0.876946	2.24442	1.87322	-0.595262	0.73046	-0.0312209	2.92577	-0.415784	-1.95675	-0.404384	-0.500803	-0.609605	-0.405531	-0.303051	0.529145	-1.15646	-0.696435	-0.217854
ENSBTAG00000048320	-0.166455	1.44616	-0.680128	1.52546	0.0851647	-0.0623367	0.0994168	0.372927	0.246184	1.82845	-0.0572018	-0.815454	-1.52809	0.149775	0.044047	1.24319	0.728036	-0.965298	-0.821695	0.537115	-0.844262	-1.08026	-0.674786	1.34602	-0.876172	0.655856	-0.00924993	-1.19856	-0.233406	0.712547	0.133297	0.371597	-0.00476178	-1.00715	-0.837977	2.44853	1.82273	2.05492	-0.690517	-0.456703	1.51614	-0.760369	-0.849761	0.817788	-0.597895	-1.41404	-1.29906	-0.921101	-0.527897
ENSBTAG00000048322	0.357991	0.511295	-0.340529	0.619134	0.700157	0.499577	0.719538	1.09147	0.919119	-0.541886	0.506559	-0.524553	0.545991	-1.2516	0.644243	-0.713092	-0.465251	-0.728319	-0.533039	-0.724876	-0.563728	-0.884657	-0.333265	-0.573248	-0.607121	-0.563405	0.571767	-1.04553	0.266948	1.55331	0.76561	1.08966	0.57787	-0.785228	3.05748	0.926	0.0750017	3.37874	-0.354657	-2.07632	-0.34192	-0.449645	-0.571206	-0.343202	-0.228705	-1.33854	-1.18219	-0.668218	-0.133517
ENSBTAG00000048329	-0.128606	0.066265	-0.605065	0.79643	0.899422	0.813094	-0.800788	0.305078	1.65132	0.628741	0.0602459	-0.331336	0.521832	0.0975368	-1.15188	-0.153453	-0.581981	0.0694484	0.639987	-0.912002	-0.538521	0.476562	0.453599	-1.09766	-0.149889	0.391477	-0.650918	1.69846	1.84964	1.15462	-2.20312	-2.58525	0.912616	0.417764	0.509219	-2.79329	-2.01432	0.324497	0.965082	0.0203269	-0.0991831	0.423684	-0.243096	0.881298	0.331133	0.381261	0.788367	-0.0964109	-0.160299
ENSBTAG00000048336	0.346494	0.494874	-0.329593	0.59925	0.677671	0.483532	0.696429	1.05642	0.889601	-0.524483	0.490291	-0.507706	-1.44566	0.762709	-1.35056	-0.690191	-0.450309	-0.704929	-0.51592	-0.701596	-0.545623	-0.856245	-0.322562	-0.554838	-0.587622	-0.545311	0.553404	-1.01195	0.258374	1.50342	0.741021	1.05467	0.559311	-0.760009	-0.537351	0.896261	0.0725929	3.27023	3.15337	-2.00964	-0.330938	-0.435204	-0.552861	-0.33218	-0.22136	-1.29555	0.829889	-0.646757	-0.129229
ENSBTAG00000048349	0.189347	0.345838	-0.523698	0.455921	0.538628	0.333877	0.558412	0.938079	0.762144	-0.729242	0.341005	-0.711549	0.381256	0.628315	-1.60048	-0.904009	1.43102	-0.919552	-0.720212	-0.916037	-0.751538	-1.07914	-0.516283	-0.761257	-0.795833	-0.751209	0.407568	-1.24336	0.0964107	1.40952	0.605442	0.936234	0.413798	1.10439	-0.742814	0.769167	1.9825	3.27291	-0.53812	-0.213555	-0.525118	-0.635083	1.32286	1.5556	-0.409549	-1.54246	-1.38286	-0.858201	-0.312382
ENSBTAG00000048352	0.69356	1.11946	-2.34168	0.668696	0.730482	-0.0168834	0.377858	0.43448	0.97613	1.197	0.582849	0.628709	0.346684	0.430079	0.388682	1.26107	0.920772	0.642568	0.145877	0.520194	0.243037	-0.00169532	-0.229395	-1.87925	-0.43823	-0.316381	0.785778	-0.968135	-1.00203	-0.897491	-0.0845	0.162615	0.160869	0.237664	-0.00280067	0.0378094	-0.945807	-2.26039	-2.82881	-2.25168	1.22495	0.969931	1.31633	-0.788357	-0.572252	0.93198	0.0343406	0.647947	-0.0770729
ENSBTAG00000048367	0.0684237	0.191921	-0.494286	0.278794	0.344064	0.182482	0.359677	0.659297	0.520454	0.986571	0.188107	1.00053	-1.42319	-1.22822	-1.34404	0.848652	1.04831	-0.80668	-0.649368	-0.803906	-0.674089	-0.932622	-0.488435	-0.681759	-0.709046	-0.67383	0.240636	-1.06222	-0.00491838	1.03134	0.396791	0.657841	0.245553	1.55452	0.975861	0.525997	-0.159545	4.14493	-0.505667	-1.8926	-0.495406	1.06088	-0.680114	-0.496439	1.23886	0.344806	-1.17231	-0.758264	-0.327523
ENSBTAG00000048387	0.402575	0.561045	-0.319483	0.672518	0.756271	0.548932	0.776305	1.16077	0.982612	-0.527625	0.55615	-0.509707	-1.51144	-1.26126	-1.40987	-0.7046	-0.448407	-0.72034	-0.51848	-0.716781	-0.550202	-0.881946	-0.311974	-0.560044	-0.595058	-0.549869	0.623555	-1.04824	0.308464	1.63817	0.823929	1.1589	0.629863	-0.779166	-0.541368	0.989724	2.2184	3.52511	-0.334086	-0.0054197	-0.32092	1.67607	-0.557933	-0.322246	-0.20389	-1.35112	-1.18951	-0.658214	-0.105495
ENSBTAG00000048392	-0.361989	0.977466	1.26627	0.758203	-0.0785717	-0.244713	-2.53748	-2.2294	-0.682742	-0.58994	-0.238929	-0.189117	-0.206268	-0.00579702	0.888889	0.440252	-0.139997	-0.04931	-0.196146	1.21603	-0.608031	-0.873858	-0.0306725	0.0791358	0.0510793	1.34978	0.718968	1.06878	0.0800196	-1.84687	0.493063	-2.2309	0.337558	0.380502	0.0941008	1.01238	0.307496	-0.334855	-0.434857	1.13146	-0.037841	-0.513537	-1.13165	-1.72833	-0.847951	0.579506	0.837232	0.257365	2.13279
ENSBTAG00000048396	-0.201429	-0.0875291	-1.42502	0.456707	-0.65182	1.59179	-2.1528	-1.87646	-2.00451	-0.405896	0.373067	-0.0463664	0.402364	0.290712	1.17997	0.518164	-0.813073	0.832915	0.824582	0.509409	-0.422124	0.854811	0.0957546	0.424677	0.922962	0.43199	0.421515	0.735289	0.195043	-1.53333	0.101419	-1.8778	-0.0380655	-0.586692	0.207674	1.03135	-0.411682	-0.17709	-2.95089	-0.494676	1.6047	0.516511	0.796226	0.365168	-0.637327	0.864241	-0.258177	0.123691	1.12142
ENSBTAG00000048399	-0.314843	1.08303	0.540039	-0.148377	-0.0967296	1.07556	-0.0843753	0.152713	0.0428476	-0.888468	1.08001	-0.877419	-0.195002	-1.34088	-1.43252	-0.997603	-0.839617	1.29558	-0.882829	-1.00511	-0.902391	0.193185	1.5474	-0.90846	-0.930052	0.397967	1.12158	-1.20951	-0.372878	1.74726	-0.0550069	2.05625	-0.174681	1.7942	1.00775	0.0472337	2.10507	1.61073	0.531033	0.733712	-0.761	-0.829669	-0.907158	-0.761817	0.611321	-1.39629	0.00352138	-0.968998	-0.628154
ENSBTAG00000048400	-0.0293799	0.0863929	-0.556893	0.167832	0.229019	1.61784	2.50014	0.524534	0.394376	-0.708955	0.0828169	-0.695865	-1.4277	1.48331	0.186794	-0.838247	-0.65108	1.40674	-0.702274	-0.847146	-0.725449	-0.96781	-0.551407	-0.732639	-0.758219	-0.725205	1.67235	-1.0893	-0.0981344	0.873305	0.278448	0.523169	0.13667	-0.892723	0.821297	0.399573	2.0134	2.25185	-0.567561	1.72841	-0.557943	-0.639295	-0.731096	-0.558911	1.06785	-1.31058	-1.19251	-0.804358	-0.40056
ENSBTAG00000048401	0.333314	0.47987	-0.334462	0.582964	0.660421	0.468668	0.678948	1.03451	0.869746	-0.526957	0.475344	-0.510387	-1.43681	-1.20544	-1.34288	-0.690628	-0.453695	1.24467	-0.5185	-0.701893	-0.547837	-0.854642	-0.327518	-0.556939	-0.58932	1.40232	0.537681	-1.00843	2.19613	1.47602	0.722992	1.03278	0.543516	-0.759589	1.41018	0.876324	0.0627798	3.22111	-0.347968	-1.99386	-0.335792	-0.438776	-0.554986	-0.337017	-0.22756	-1.28855	-1.13908	-0.647729	-0.136562
ENSBTAG00000048410	-1.03832	-0.0926621	-2.78904	-0.00534996	-0.106938	0.978796	0.48846	1.45802	1.31848	1.19663	0.821789	-0.195472	0.990458	0.801165	0.782824	1.01947	-0.247705	0.798031	-0.787765	0.448481	0.39836	-0.69469	-0.489274	-0.558242	0.486001	0.193328	-0.210889	-0.940622	-3.06504	-2.02354	0.113244	-0.194815	0.248424	-0.224104	1.33086	0.243103	-0.445906	-2.19696	-0.265576	1.47313	0.218349	0.357025	0.682267	0.443207	-0.858989	0.950373	-0.545506	0.248395	-0.327549
ENSBTAG00000048413	1.05052	0.742183	-1.76951	0.812723	0.865721	0.734518	-1.0761	-0.832812	-0.945551	0.0532772	1.1477	0.778423	1.05195	1.07519	0.208801	-0.058712	-1.85109	-0.0686723	0.467676	0.891082	0.996492	-0.791282	0.598352	-0.587583	-0.60974	0.996703	0.161393	-2.23066	-0.0379953	0.803436	-1.04596	1.83431	-1.16877	0.60791	0.758388	-0.94105	-0.163551	0.663332	-1.77875	-1.57077	-0.436267	1.07112	0.0340985	0.18324	-1.69636	1.15339	-0.36556	-0.649705	-0.299947
ENSBTAG00000048438	0.260498	-0.252234	0.212876	-1.49803	0.481159	1.2958	1.43766	-1.19342	0.0107693	-0.931424	1.50032	0.635349	0.0103986	-0.0737778	0.594955	-1.04183	0.132444	-2.36699	1.00122	1.02736	1.13128	1.28623	-0.796886	-0.340052	0.341844	0.0691445	0.80121	0.299376	-1.72515	-0.895586	-0.0882281	-1.19459	0.805146	-2.40369	0.615597	-1.30013	0.480849	1.59696	-0.199084	-0.365378	0.953138	0.142508	0.976603	0.512044	-0.117858	-0.129844	0.98543	-0.401298	-1.98341
ENSBTAG00000048440	-0.03364	0.0812426	-0.557097	0.162055	1.75122	0.0724615	0.237296	0.516015	0.386858	-0.707989	0.0776941	-0.695	-1.4212	-1.23984	-1.34758	-0.836288	-0.65056	0.68075	0.827089	-0.845118	-0.724357	-0.964855	-0.551653	-0.731491	0.771574	2.61197	0.126559	0.44304	-0.101866	0.862104	1.80027	2.04311	0.131133	-0.890344	-0.717952	0.392014	-0.245706	2.23005	-0.567683	-1.85786	1.681	-0.638866	0.798487	-0.559099	-0.473298	-1.30499	0.340626	0.725789	-0.401966
ENSBTAG00000048443	0.996494	-1.10824	-1.74071	1.19039	0.546393	-1.11694	0.560784	1.5411	-0.805429	1.13859	-1.11175	0.805028	0.0854981	1.31578	0.781495	-0.502932	-1.83331	0.189918	-0.369244	-0.511681	0.775941	1.58824	-1.73531	-1.9135	1.36677	-1.90619	0.451065	-0.0456069	-1.28966	-0.334551	0.594992	-0.678801	0.455596	0.611479	0.782287	-0.80032	0.0822209	1.02082	-1.7512	0.275898	-0.22734	-0.307325	1.11682	-0.228292	-0.143278	0.547077	0.663164	-0.469613	1.09537
ENSBTAG00000048449	0.335504	0.483023	-0.33666	0.586793	0.664759	0.471747	0.683408	1.04131	0.875459	-0.530419	0.478466	-0.513739	-1.44625	-1.21336	-1.3517	-0.695165	-0.456675	-0.709817	-0.521906	-0.706504	-0.551436	-0.860256	-0.329669	-0.560598	-0.593192	-0.551126	0.541213	0.947602	0.247896	1.48572	0.727742	1.03957	0.547086	-0.764578	-0.543212	0.88208	0.0631922	3.24227	-0.350254	-2.00696	-0.337997	-0.441658	-0.558632	1.62343	1.7336	-1.29701	-1.14657	-0.651984	1.8252
ENSBTAG00000048453	-0.230703	-0.750485	1.35947	-0.679984	0.949968	1.48219	0.00566215	-0.371188	0.849556	0.514415	0.274813	1.14575	0.300592	-1.903	0.47524	0.810875	0.39083	0.0160873	0.520199	0.546698	0.123691	0.577238	0.802718	-0.126094	0.471767	1.83377	1.24248	-0.191291	-0.910229	-1.40268	-0.584224	-0.37237	0.870022	0.642241	0.792636	-1.81279	1.3261	-0.209287	-1.31661	-0.201826	-0.279889	-0.758703	0.495247	-0.689115	-2.56769	0.401981	-0.524198	0.583739	-2.50546
ENSBTAG00000048460	-0.678793	-0.20458	1.07608	-0.178423	-0.634008	1.00844	-0.893998	0.179851	0.382967	0.0821046	0.0646106	0.110196	0.150477	-0.00804112	-0.402993	-0.469072	0.316392	-2.07193	0.277748	0.13785	-0.268223	-0.0880325	-0.0654837	-0.878218	-0.29733	-1.01793	-1.23724	2.52111	2.72897	0.134558	-1.63433	-1.86531	-0.83219	0.557976	-0.0537131	-0.770627	-1.06026	0.00635488	1.76915	0.888336	-0.453171	-0.728899	-0.82476	1.74014	0.699747	-0.096836	-0.0853598	-0.160243	1.58604
ENSBTAG00000048471	1.25809	-0.201942	-0.861263	-0.118473	-0.0557602	-0.211012	1.53793	0.247121	0.113719	0.561572	-0.205607	0.574989	-1.75377	-1.56644	-0.0990383	0.429057	1.83844	0.417271	-1.01027	-1.15875	1.27871	0.296264	-0.85564	-1.04139	-1.06761	1.27896	-0.155136	-1.40694	-0.391069	0.604586	1.57359	1.82441	-0.150412	-1.20546	0.551282	0.119045	1.03905	2.01749	-0.872198	-0.626099	-0.862339	0.632968	0.538878	-0.863331	-0.774709	-1.63373	-1.51272	0.46379	0.877654
ENSBTAG00000048480	0.378457	0.53506	2.71719	0.64522	0.727986	0.52309	0.747784	1.12772	0.95166	-0.540785	0.530223	-0.523078	-1.51301	-1.26577	-1.41264	-0.715675	-0.4625	-0.73123	-0.531748	-0.727712	-0.563096	-0.890932	-0.327674	-0.572822	-0.607423	-0.562767	0.596833	-1.05526	0.285455	1.59949	0.794847	1.12587	0.603068	1.29415	-0.554366	0.958689	0.089378	3.46421	-0.349526	-0.0247314	-0.336515	-0.446559	-0.570736	-0.337825	-0.220864	-1.35458	-1.19487	-0.669835	-0.123628
ENSBTAG00000048487	0.0615106	0.191677	-0.531586	2.01503	0.352036	3.24915	0.368491	0.684291	0.537951	-0.702553	0.187657	-0.687836	0.221137	-1.30516	-1.42723	-0.84792	-0.637484	0.870942	-0.695042	-0.857925	-0.721098	-0.993592	-0.525418	-0.729182	-0.757942	1.01097	0.243023	-1.13018	-0.0157919	1.07642	0.40761	0.682756	0.248205	-0.909169	-0.713842	0.543793	1.55302	2.62635	-0.543581	-0.273615	-0.532766	-0.624234	-0.727448	-0.533855	1.29515	-1.37897	0.485569	0.921973	-0.355817
ENSBTAG00000048489	0.839194	-0.459097	-1.04538	-0.384875	1.0747	1.58938	1.08804	-0.05978	-0.178404	0.219837	-0.462356	0.8845	-1.83902	0.814039	0.285139	-1.3018	0.925316	0.0915211	0.225926	-1.30991	-1.199	0.636651	-1.04038	-1.20555	1.25761	-1.19878	0.98633	-0.126804	-0.627274	0.258086	-0.28406	-0.061024	0.99053	-1.35145	-1.19312	-0.173669	-0.759384	1.51447	0.348701	-0.836268	2.41401	-1.12048	0.85239	1.00932	-0.968416	-1.73228	-0.220866	0.78562	1.15364
ENSBTAG00000048497	0.945464	1.85131	1.23131	-1.03927	0.504239	0.358247	-0.966191	0.789057	-0.820926	-1.88432	0.363329	-0.387166	0.663192	0.228591	0.463542	0.960142	0.800937	1.44596	-0.393343	0.611968	0.274591	-0.649268	-1.73247	0.267661	-1.9318	1.34025	-1.07375	-0.0760875	-1.29561	-0.359333	0.551879	0.787741	0.415232	1.40454	0.735481	-0.815918	0.73949	0.969307	-1.74804	0.239078	-1.73877	0.357626	0.269148	-1.73971	-1.65637	0.504909	-0.175559	0.198538	0.587719
ENSBTAG00000048498	-0.580866	-0.473874	-1.06837	-0.398612	-0.342065	-0.482052	1.7568	1.3545	1.23422	0.21457	-0.477179	0.226667	0.973809	0.381128	1.04238	1.77856	0.268055	1.50793	-1.20272	1.77034	0.861202	1.65882	-1.0633	1.29052	-1.25443	0.199552	-0.43167	-1.56039	0.779063	0.253355	1.12708	-0.0702248	-0.42741	-1.37873	0.205291	-0.184447	-0.778367	1.52734	-1.07823	0.241514	-1.06934	0.278946	-1.22936	-1.07023	-0.990326	0.320453	-0.232306	-1.29707	-0.923894
ENSBTAG00000048499	1.59845	-0.00553812	-0.729869	0.0861611	0.155057	-0.0155022	0.171537	0.487803	2.07559	-0.901088	1.72478	-0.886349	-1.71038	-1.50458	-1.62684	-1.04667	-0.835923	0.674729	0.840782	0.677657	-0.919661	-1.19256	-0.723692	0.806591	-0.956559	-0.919386	0.0458833	0.404998	-0.213313	0.880514	0.210713	0.486266	0.051073	0.626339	-0.912393	0.347098	-0.376531	2.43273	-0.741881	-0.471517	-0.731051	-0.822653	1.61475	1.00221	1.09957	0.15584	-1.44556	0.725835	1.18051
ENSBTAG00000048502	0.656554	-0.661661	-1.25694	-0.586299	-0.529678	-0.669849	-0.516134	1.83188	2.14798	0.690442	-0.66497	-1.38554	0.461877	0.95707	0.530539	-1.5173	-1.3441	-1.52794	0.0338751	-0.100186	0.675178	0.887445	0.173484	0.00577584	1.0814	-1.41269	-0.619401	-0.324268	-0.832418	1.49188	0.941411	-0.257479	-0.615136	-1.56771	0.0184016	-0.371852	0.458793	1.3422	0.158534	1.04348	2.06987	0.0921535	0.00720313	-1.25881	0.246553	0.133715	-1.84512	-0.0605918	0.313073
ENSBTAG00000048506	-0.0115244	-0.120478	1.28881	0.466989	0.745767	1.54507	-1.0329	1.46911	0.958074	0.535261	0.558054	0.552068	0.396069	0.323593	-0.086335	0.669975	0.715487	0.121899	-0.875471	0.125238	0.281488	-1.2164	-0.681769	-2.89208	0.11078	0.153167	-0.723788	0.605241	-1.47174	0.88986	0.609012	0.139596	-0.356641	-1.11999	0.289775	-0.380323	0.483534	0.939781	-3.59968	-0.240929	0.229382	-0.0251653	0.274237	-0.949001	-1.1387	1.03763	0.390893	0.971082	-1.40763
ENSBTAG00000048511	0.197688	0.329949	-0.404953	0.422987	0.492888	0.31984	0.509609	0.83049	0.681795	-0.578671	0.325864	-0.563717	-1.39978	-1.19097	-1.31501	1.85148	-0.512555	1.83834	-0.571039	-0.736544	-0.597515	-0.874393	-0.398686	-0.605729	-0.634952	-0.597237	2.14178	-1.01318	0.119141	1.22893	0.549357	0.828931	0.387386	0.971048	-0.590142	0.687732	1.7132	2.8038	-0.417141	-1.90249	-0.406152	-0.499091	-0.603967	-0.407259	-0.308477	-1.26598	-1.13109	-0.687663	-0.226355
ENSBTAG00000048512	0.0468282	0.168939	1.11505	0.254837	0.319374	0.159606	0.334811	0.631067	0.493784	-0.669951	1.78979	-0.656144	-1.42804	-1.23526	-1.34978	-0.806322	-0.608908	2.05914	-0.662904	-0.815708	-0.687348	-0.942978	-0.503778	0.929686	0.902706	-0.687091	1.84173	-1.07112	-0.0256904	0.998933	0.371509	0.629628	1.84659	-0.86378	-0.680541	0.499265	-0.178581	2.45294	-0.520817	1.90085	-0.510672	-0.596478	-0.693305	-0.511693	-0.420493	-1.30451	-1.17997	-0.770578	-0.344673
ENSBTAG00000048515	-1.08298	-0.99476	0.234452	0.240952	0.287575	1.34581	0.298727	1.05847	0.959292	-1.60079	0.176173	0.488016	-0.0696185	-0.289806	1.42906	-0.525651	-1.55669	-0.534413	0.123676	0.013288	0.106018	-0.0786548	-1.48074	-1.61884	-0.464672	1.27986	1.38735	-0.171225	-1.13536	-0.395156	1.23041	1.89974	-0.95645	0.820876	0.738873	2.38944	1.78093	0.655252	-0.319396	-0.764375	-1.48572	0.171664	0.101714	0.592371	-1.42058	-0.339833	-0.795585	0.0458908	-1.3658
ENSBTAG00000048518	-1.13351	-1.02069	0.551438	-0.941323	-0.881693	-1.02931	-0.86743	0.90737	0.780527	-0.294711	1.17486	1.21912	1.37489	-0.119073	1.27619	-0.420712	-0.238311	-0.431918	-0.2882	-1.93046	0.387174	0.954097	0.556784	-0.317793	0.814972	0.387411	1.22285	-0.66537	-1.20052	-0.253812	0.66755	-0.595033	2.72841	-0.4738	0.393463	-0.715483	0.159292	1.08963	-1.65799	0.946056	-1.64862	-0.226826	0.841404	-0.148488	-1.5653	0.894241	0.735123	0.770007	0.00583082
ENSBTAG00000048520	-2.08456	2.08857	0.35147	0.813851	1.56969	0.648827	0.801654	1.74311	-0.943334	0.717548	0.935769	1.89971	-0.852598	0.115465	-0.380426	0.313137	0.179319	-0.402013	-0.37102	0.771311	-2.12786	0.244426	-0.358332	0.231339	1.20745	-1.12939	-0.81702	-0.0602923	-0.33728	1.43826	1.01603	-1.07464	-0.552126	-0.847267	-1.28894	0.161513	-0.248202	1.65685	-0.00275172	-1.56851	1.07365	-0.812153	-0.686759	-0.996343	-0.507192	0.197877	-0.248929	-0.207623	-0.375806
ENSBTAG00000048527	0.224589	-0.184979	0.847082	-0.0912789	-0.0208791	0.347611	-0.828066	-0.504897	0.169375	-0.151901	-0.189094	0.88909	-1.38426	-0.175378	-1.84166	-2.07286	0.507873	-2.08609	-0.144214	0.282288	-0.170879	1.19832	-0.376035	0.414035	1.43947	-0.170599	-0.132436	1.18269	-0.397289	-0.103615	0.035992	-2.27867	0.41564	0.460689	-0.163453	-2.42087	1.58946	-0.28972	1.21613	1.6018	-0.926327	-1.01993	0.14633	0.61392	0.944245	-0.250919	0.11577	0.943682	1.02695
ENSBTAG00000048529	0.036667	0.156259	-0.508249	0.240385	1.8947	0.147118	1.90982	0.608855	0.474403	-0.665327	0.152565	-0.651806	-1.40778	-1.21898	-1.33114	-0.798885	-0.605544	-0.810764	-0.658426	-0.808078	-0.682366	-0.932723	-0.502582	-0.689793	-0.716217	-0.682114	1.79454	0.532889	-0.0343558	0.969133	0.354651	0.607445	0.208195	1.47577	-0.675699	0.479771	-0.184093	2.39315	1.81166	2.0597	-0.509333	-0.59337	-0.6882	1.08077	1.17009	-1.2868	-1.16483	-0.763879	-0.346759
ENSBTAG00000048535	0.209797	0.364936	-0.497086	0.474066	0.556059	0.353077	0.575672	0.952058	0.777643	-0.700853	0.360144	-0.683312	0.400047	-1.41907	0.499476	-0.874109	-0.6233	-0.889518	-0.6919	-0.886034	-0.722956	1.01631	1.5743	-0.732591	-0.766868	-0.72263	0.426132	-1.21052	0.117664	1.41942	0.622295	0.950229	0.432308	-0.947108	-0.714307	0.784606	1.98746	3.26671	-0.511382	-0.189623	-0.498493	-0.607508	2.29323	-0.49979	-0.383922	-1.50704	-1.34883	-0.828697	-0.287596
ENSBTAG00000048540	-0.910455	-0.807845	0.621943	0.629503	0.683733	-0.815688	0.696705	-0.419519	1.46506	1.67452	0.554153	1.68612	0.268255	0.74254	0.646309	-0.26219	-0.0963034	-1.63755	-0.141676	-0.270077	-1.52738	0.257744	-1.37313	-1.53376	0.861617	0.890877	1.23257	0.15007	0.393775	1.88953	-0.637626	0.94444	-0.763285	0.324295	0.478271	0.834896	-1.09987	1.11141	-1.38745	-0.539867	-1.37892	-0.0858582	0.885656	-1.37978	-1.30315	0.933709	-0.576171	0.820723	-1.23943
ENSBTAG00000048544	1.61296	0.130454	1.06397	0.215208	0.278886	0.121245	1.89711	0.58643	0.450974	-0.697267	0.126733	-0.683645	-1.44527	0.347938	-1.36805	2.00746	0.965951	0.759199	-0.690314	-0.841084	-0.714433	-0.96666	-0.533307	-0.721916	-0.748537	0.888809	0.177981	-1.09309	-0.0615841	0.949398	1.93332	0.58501	0.182778	-0.888516	-0.707716	0.456382	-0.212439	2.38405	-0.550119	-1.90322	-0.540109	-0.624773	-0.720311	-0.541116	-0.45113	0.27961	-1.2005	-0.796555	1.97202
ENSBTAG00000048545	0.203003	0.346652	-0.451527	0.4477	0.523621	0.335672	0.541781	0.890291	0.728793	-0.640203	0.342215	-0.623962	0.379163	-1.30522	-1.43994	-0.800628	-0.568394	3.00745	-0.631914	-0.811669	-0.660669	-0.961388	-0.44472	-0.66959	-0.70133	-0.660367	0.403316	-1.11213	0.117693	1.32304	0.584951	0.888598	0.409035	1.04295	2.14715	0.735241	-0.0621648	3.03351	-0.464765	1.30714	-0.45283	-0.553771	-0.667677	-0.454031	-0.346745	-1.38669	-1.24019	-0.758579	-0.257552
ENSBTAG00000048546	0.186072	1.8732	1.74308	0.386983	1.17895	0.295001	-1.10495	-0.818806	-0.951405	-0.506249	1.03	-0.492913	0.617334	-1.05227	0.931532	-0.637966	-0.447289	-0.649681	-0.499442	0.0825959	0.206575	-0.769959	0.383882	0.679844	0.173191	0.687417	-1.21864	-2.46291	-1.45315	-0.463494	-1.06951	1.95921	1.08486	-2.26264	-0.516477	-0.946111	-0.0316459	0.940903	-0.362204	-0.476547	0.377223	0.294345	1.327	-0.353391	-0.265302	1.66025	0.211352	0.606779	1.37711
ENSBTAG00000048552	0.210062	-1.48635	-2.05756	-1.40564	0.317013	-0.296535	-1.74729	-0.270006	1.095	0.260027	-0.148453	0.927013	0.734948	1.494	1.07831	0.810749	-0.873526	0.318848	0.144992	-0.247567	-0.847649	0.505176	0.693982	-0.542783	0.426781	0.774867	-0.844483	-0.210368	-0.352362	0.257335	2.1751	-0.460365	2.14514	-0.128079	0.360329	0.593439	-1.73612	-1.43914	-1.61495	0.953083	-0.147471	0.345496	0.814845	0.670091	0.876702	-0.230843	-0.263328	1.07807	-1.81868
ENSBTAG00000048554	0.166403	0.284154	4.69975	0.366984	0.429216	0.275153	0.444102	0.729779	0.597398	-0.52478	0.280516	-0.511466	-1.2558	0.4967	-1.18033	-0.656281	-0.465917	-0.667977	-0.517985	-0.665332	-0.541556	-0.788058	-0.364541	-0.548869	-0.574886	-0.541308	0.330601	-0.91162	0.0964741	1.08451	0.479489	0.728391	0.335289	-0.711687	-0.534992	0.602683	1.51565	2.4866	-0.380972	-1.70336	-0.371188	-0.453931	-0.5473	-0.372173	-0.28423	0.429924	0.550012	-0.621814	-0.211118
ENSBTAG00000048558	0.400795	1.12506	0.118396	0.949795	0.697229	-1.24355	1.53563	-0.73077	-0.0584726	0.212642	-1.2375	-2.1308	-0.0015215	0.51545	0.390892	1.56264	0.279035	-0.540323	0.220306	0.284274	0.19372	0.687031	0.124689	0.185472	0.156127	1.11167	-0.359399	0.207792	-0.0822944	1.43635	-2.78009	-0.732336	-2.94274	-0.589625	-0.390326	-0.0525115	-0.248586	-0.516222	0.374847	-0.506336	1.67638	1.0639	1.10491	-0.610894	-0.5117	0.440131	-0.11192	0.874542	-1.79203
ENSBTAG00000048561	1.03528	-0.280875	-0.875224	-0.205632	-0.149099	2.55718	-0.135576	0.123935	0.003679	-1.01572	1.13894	-1.00362	0.405045	1.00977	1.89672	-1.13517	-0.962246	-1.1458	-1.00955	-1.1434	0.392159	-1.25488	-0.870155	1.80863	-1.06123	-1.03073	-0.238681	1.15356	-0.451365	0.446174	-0.10343	0.122674	-0.234423	0.899322	-1.02499	0.00847993	0.837824	1.71984	-0.885081	-2.08635	-0.876194	0.471759	0.386941	-0.877089	0.625917	-0.148456	-0.0393666	1.41682	0.692333
ENSBTAG00000048568	0.36883	0.521449	-0.326571	0.628808	0.709469	0.509784	0.728763	1.09904	0.927453	-0.527029	0.516735	-0.509773	-1.47452	-1.23358	-1.37671	-0.697471	-0.450736	-0.71263	-0.518222	-0.709202	-0.548773	-0.86827	-0.319339	-0.558251	-0.591972	-0.548452	0.581652	-1.02842	0.278194	1.55881	0.774629	1.09724	0.587728	1.26123	-0.540265	0.934303	3.06175	3.37609	-0.340636	-0.0241023	-0.327955	-0.4352	-0.556218	-0.329232	-0.215246	-1.32013	-1.16448	-0.652797	-0.120483
ENSBTAG00000048571	0.129847	0.717131	0.320263	0.937999	0.432228	0.301565	-1.16348	0.3899	0.579254	0.882623	-0.17872	0.951555	0.499741	1.22944	0.440107	-0.861666	-0.0490746	-0.36813	-0.950815	-2.29736	0.1178	0.652712	0.651287	0.0380158	0.653339	-0.496212	0.0328533	-0.273421	0.761301	1.57955	0.731458	-1.56907	0.797875	0.384961	0.441399	-0.295144	0.364676	-4.56821	-0.0730195	0.642081	-0.950163	-0.271628	-0.0298771	0.756231	-0.180357	0.355018	0.246819	-0.220176	-1.40686
ENSBTAG00000048577	0.318122	0.206023	-0.252569	0.107686	-0.784599	-0.3524	-1.49241	0.144147	-0.969431	-0.826864	-0.660238	-0.265881	-0.707367	-0.0999611	-0.537073	0.0666348	0.428006	0.0999812	0.703396	1.00411	-0.354252	0.644017	-0.113643	0.314941	0.230427	-2.07688	-1.55973	0.844383	-0.231485	0.127651	-1.03937	-1.32379	-0.84031	-0.532105	-0.511951	-2.32755	-1.35399	0.95927	0.958273	1.6022	0.235731	-0.302279	0.409945	1.78099	1.42293	0.608691	0.822405	1.2227	1.91541
ENSBTAG00000048590	-0.528577	-0.447874	1.0055	-0.391104	-0.348452	1.11891	-0.338249	0.93125	-0.233185	0.0714111	-0.450366	-0.993169	-1.50331	-1.3759	-1.45159	-1.09242	-0.961951	-1.10044	0.0760683	-1.09862	0.888001	-1.18274	0.680478	0.0549013	-1.03663	-1.01362	-0.41604	-0.193718	-0.576504	0.100666	-0.313996	-0.143406	-0.412827	1.01701	0.0644122	-0.229563	0.8954	1.06162	2.16067	2.64057	-0.897026	-0.953736	0.0559765	1.44583	1.30998	0.151277	0.233582	0.00490705	1.55621
ENSBTAG00000048611	0.273086	-2.89641	-0.667521	-1.16272	-1.0973	0.0107148	-2.72829	-0.781388	-0.154893	-0.152634	1.66298	0.111745	0.725633	0.504904	-0.376806	0.528322	0.159621	0.516029	0.82369	-0.601136	-0.471037	0.389814	0.266176	0.474513	0.0450862	-0.170006	0.746443	0.0932316	0.199585	-2.05517	-1.04446	0.487105	0.0739228	0.303378	0.942165	-2.56161	-0.332054	1.06517	-1.18324	0.255211	1.11434	0.574301	1.16955	1.1133	0.919379	1.02232	0.299614	0.397842	0.64192
ENSBTAG00000048632	0.281926	0.390362	-2.32565	-0.204169	-1.58954	0.823924	0.537658	-1.31275	0.678828	0.0872673	-0.283796	0.912441	0.976217	1.2569	0.296482	1.27742	0.735014	-0.486453	-1.01913	-0.484017	-0.370032	-0.597035	0.564853	1.37634	1.20632	1.51473	1.46853	-0.268973	-0.45328	-0.986083	-1.54324	0.128651	-1.67604	-1.19751	0.0778632	1.93846	-0.589049	0.305097	0.2197	0.00274687	0.822249	0.152512	1.06736	-0.214048	0.638812	-0.91808	-0.0356178	-0.0020908	-0.736541
ENSBTAG00000048637	0.297717	0.445967	1.5946	0.550251	0.628603	0.434635	0.647345	1.00702	0.840346	-0.572493	0.441388	-0.555731	-1.49286	-1.25881	-1.39784	-0.738054	-0.498384	-0.75278	-0.563937	-0.74945	-0.593614	-0.903963	-0.370749	-0.602821	1.3368	-0.593302	0.504446	-1.05953	0.209676	1.45362	0.691898	1.00527	0.510348	-0.807812	-0.58535	0.847	0.0240576	3.21888	-0.391436	-2.05634	-0.379119	-0.483293	-0.600846	-0.380359	1.70274	-1.34288	0.780687	-0.694659	-0.177587
ENSBTAG00000048668	0.0781278	0.21914	2.18404	2.19442	0.392861	0.208362	2.28678	0.752801	0.594267	-0.749601	0.214785	-0.733657	0.251055	0.473676	0.341429	-0.907081	-0.67911	-0.921087	-0.741463	-0.917919	-0.769691	-1.06489	-0.557706	-0.778449	-0.809605	-0.769395	0.274764	-1.21286	-0.00561592	1.17761	0.453065	0.751138	0.280378	0.902659	-0.76183	0.600596	-0.182173	2.85668	-0.577383	-0.284922	-0.565667	-0.664755	-0.77657	-0.566846	1.41456	-1.48238	-1.33857	-0.865804	-0.373973
ENSBTAG00000048687	1.08535	-0.263867	2.31107	-0.186732	-0.128779	-0.272248	1.34396	1.60999	1.48671	-1.01717	-0.267253	0.454098	-0.239049	1.39294	1.2901	0.997579	0.496515	-1.15052	-1.01084	-1.14806	-1.03279	-1.26234	-0.867952	-1.0396	-1.06383	-1.03256	-0.220613	-1.37741	-0.43864	0.48145	-0.0819632	0.149822	-0.216247	-1.19123	-1.02668	0.0327586	-0.575932	1.78712	0.575619	0.803041	-0.874142	-0.951195	-1.03814	0.583813	-0.793164	0.997026	1.44258	1.02968	-0.725079
ENSBTAG00000048697	-0.45411	0.600971	2.33302	-0.328466	-0.289483	-0.385988	-0.280158	0.880112	-0.184134	-0.887067	-0.382629	-0.878728	-1.34498	-1.22853	-1.29771	-0.96944	-0.850196	-0.976766	-0.882811	0.0062126	-0.897576	-0.0706629	-0.786694	-0.902157	-0.918454	-0.897421	-0.351256	2.14305	0.483409	1.5586	-0.257992	-0.10208	-0.348319	0.958497	-0.893464	-0.180823	1.70085	0.999262	1.8331	1.77492	-0.790858	-0.842688	0.0801479	1.17117	1.00177	-0.28904	-0.213816	0.0334725	1.04757
ENSBTAG00000048701	-0.0690359	0.0591642	-0.653173	0.149345	0.2171	0.0493651	2.73201	0.544337	0.400207	0.884073	0.0552044	-0.807063	1.79381	0.290573	0.170342	-0.964729	-0.757471	-0.977463	-0.81416	-0.974583	-0.839823	-1.1082	-0.647098	-0.847784	-0.87611	-0.839553	0.109734	-1.24273	-0.145171	0.930546	0.271835	0.542825	0.114838	-1.02505	-0.832676	0.405961	2.7154	2.45706	-0.664987	1.87744	-0.654336	-0.744421	-0.846076	-0.655408	1.14597	0.217871	0.348617	0.778428	-0.480059
ENSBTAG00000048704	-0.142217	-0.0319149	1.50506	0.0456758	0.103972	-0.0403459	0.117916	0.385522	0.261515	-0.789679	-0.0353218	-0.777207	-1.47446	-1.30032	0.746093	0.554645	-0.73454	-0.923818	-0.783314	-0.92134	-0.805394	-1.0363	-0.639576	-0.812244	0.630892	-0.805162	0.011595	0.315458	-0.207723	0.717813	0.151065	0.384222	0.0159863	-0.964763	-0.799245	0.266466	1.80403	2.03121	-0.654967	1.72366	-0.645803	-0.723311	-0.810774	0.820781	-0.564345	-1.36287	1.95269	1.71874	-0.495857
ENSBTAG00000048710	0.715316	-0.0503586	-2.63505	0.958079	0.449881	-0.421111	-0.927003	-0.648857	0.110873	-0.0577532	-0.100184	-0.152681	0.133204	0.380326	-0.0289548	-0.238685	0.280524	0.420888	0.142343	0.107403	-0.0231313	0.0885651	0.0720645	-0.86142	-0.00643044	-0.153968	-0.944918	1.563	0.785035	0.978231	-0.892549	-2.62365	-0.552181	0.0198731	-0.717652	-1.88657	-1.50822	-0.284261	1.15075	1.73433	-0.883606	-0.768985	-0.610558	2.36122	1.60319	0.37843	0.495353	0.432174	1.1091
ENSBTAG00000048719	0.1671	0.30311	2.19829	0.398784	0.470667	0.292714	0.487861	0.817837	0.664928	-0.631262	0.298909	-0.615884	-1.47564	-1.26092	-1.38847	-0.783154	-0.563272	1.01287	-0.623413	-0.793609	-0.65064	-0.935365	-0.446175	-0.659086	-0.689137	-0.650354	0.35676	-1.07809	0.0863275	1.22757	0.528736	0.816233	0.362175	-0.847152	-0.643057	0.671032	2.56695	2.84708	1.34438	-0.183069	-0.453854	1.2601	-0.657274	-0.454991	-0.353411	-1.33805	-1.19934	-0.743342	-0.268961
ENSBTAG00000048736	0.307395	2.35201	-0.343884	0.550877	0.626421	0.439406	0.644491	0.99127	0.830575	-0.531624	0.445916	-0.515463	-1.419	-1.19334	-1.32739	-0.691251	-0.460171	2.08046	-0.523375	1.19944	-0.551988	-0.851213	-0.337112	-0.560865	-0.592446	-0.551687	0.506714	-1.0012	0.222509	1.42187	0.687447	0.989585	0.512404	1.14317	-0.54402	0.83699	0.0435443	3.12385	-0.357056	-1.96229	-0.345181	-0.445621	-0.558961	-0.346376	-0.239623	-1.2744	-1.12863	-0.649412	-0.150873
ENSBTAG00000048741	-0.92345	-0.878123	0.0790565	0.372115	0.727488	1.02338	1.37784	0.879027	0.0576417	1.36713	1.11512	1.14708	0.578505	0.932477	0.0707701	-0.52878	-0.102812	-1.40002	-0.640396	-2.82026	-0.426884	-1.47949	0.344028	-2.29545	0.258588	1.15713	-0.501538	2.07732	2.19161	0.102038	-0.245327	-0.0133108	0.389711	0.804063	0.307211	0.197582	-0.506329	-1.11603	0.420977	-0.393464	0.326947	0.0532682	-0.376211	0.443585	-0.111603	0.14593	-0.668437	-0.767585	-1.53863
ENSBTAG00000048748	0.312713	0.468429	-0.396802	0.577966	0.660264	0.456527	0.67995	1.05774	0.882673	1.47039	0.463619	-0.583721	0.503672	-1.32221	-1.46825	-0.775228	-0.523486	-0.790695	-0.592342	-0.787198	-0.623513	-0.949493	-0.389423	-0.633184	-0.667589	-0.623185	0.529853	-1.1129	0.220236	1.52684	0.726747	1.0559	0.536052	-0.848499	-0.614832	0.889662	0.0252693	3.381	-0.411151	-2.15992	-0.398214	-0.507635	-0.631109	1.6722	-0.283217	-1.41052	0.820008	-0.729648	-0.186532
ENSBTAG00000048754	0.834643	1.36545	-0.289014	0.365755	1.0681	-1.10743	1.82587	-0.703586	0.570432	0.965215	-1.10267	1.23123	0.57004	0.162642	0.637076	-1.93482	-1.76572	-1.94521	-1.81197	0.522022	0.205763	-2.05188	0.363005	0.943817	-0.470907	0.632192	0.9805	0.303245	0.125462	-0.388481	1.11276	-0.70482	-1.05401	0.799185	0.211594	-0.816486	-0.00550129	0.856994	-1.69027	0.38408	-0.289963	0.2836	0.20066	0.356225	-1.60433	0.675854	1.1754	-0.512593	0.925501
ENSBTAG00000048759	0.134361	-0.228855	-0.0443643	-0.145759	-0.0833264	0.24346	-0.799161	-0.512566	0.0853955	-0.559041	-0.232504	1.02595	0.528649	0.465719	0.912087	-3.47471	0.146603	0.182876	0.0943686	1.00173	0.514418	0.06241	1.81994	1.71919	0.962326	-1.78774	0.658608	-0.300531	0.710801	-1.72833	0.448453	1.05767	0.30379	-0.0999558	0.521003	0.572042	-0.565042	-0.321741	-3.19852	0.787346	-0.404957	-0.487965	-1.06298	1.02251	-0.799063	0.648151	-0.166857	-0.296866	0.115149
ENSBTAG00000048760	-0.733656	-0.626903	0.200218	1.52888	0.9249	0.785226	-0.481893	-0.222897	-0.342914	0.7204	0.790088	-1.34822	0.0576544	-1.8545	-0.534324	-0.0592162	-1.30692	0.590577	0.72656	-1.48771	-1.37549	-0.178685	0.205276	1.45845	-1.40571	0.0450184	1.49589	-1.711	-0.797054	0.0987013	-0.449811	-0.224156	0.839745	0.985941	-1.36954	-0.338123	-0.930715	1.36984	1.61067	-1.0085	1.29464	0.784632	0.0395863	0.858753	0.278087	-0.494747	0.274522	-1.44826	2.02409
ENSBTAG00000048764	-0.275631	-0.142447	-0.882474	-0.0487611	0.0216279	-0.152627	0.0384651	0.361584	0.211852	0.714526	-0.146561	-1.04235	-0.112305	0.0979567	-1.79888	0.56579	-0.990826	0.552561	-1.04972	-1.21638	0.695551	-1.35519	1.71967	-1.08465	-1.11408	-1.0761	-0.0899117	0.276985	-0.354725	0.762805	0.0784903	0.360014	-0.0846095	0.503122	-1.06895	0.21783	2.07435	2.34866	-0.894747	1.97731	-0.883682	0.794661	1.51295	1.71103	0.986604	-1.7495	0.158256	-1.16715	-0.702631
ENSBTAG00000048770	0.318772	0.477506	-0.40449	0.589165	0.673058	0.465373	0.693125	1.07823	0.899776	-0.612979	0.472603	-0.595032	-1.59843	-1.34783	0.615163	-0.79025	-0.533629	-0.806016	-0.603819	-0.802451	-0.635595	-0.967892	-0.396969	-0.645453	-0.680525	-0.635261	0.54012	-1.13446	0.224504	1.55643	0.740829	1.07636	0.546439	-0.86494	-0.626746	0.9069	2.13762	3.44652	-0.419118	-2.20177	-0.40593	-0.517471	-0.643338	-0.407258	-0.288705	0.674011	0.835897	1.36808	-0.190146
ENSBTAG00000048776	0.0987366	0.233794	-0.516644	2.12566	0.400177	0.223471	0.417251	0.744916	0.593078	-0.694035	0.229622	-0.678765	-1.5325	-1.31928	-1.44594	0.951995	-0.626521	0.93858	-0.686241	-0.855245	-0.713277	-0.996009	-0.510244	-0.721664	-0.751505	1.08387	0.287069	-1.13773	0.0185296	1.15178	0.45784	0.743324	0.292445	1.72394	1.09111	0.59914	-0.150571	2.75995	1.26777	2.14932	-0.517869	-0.612773	-0.719865	-0.518999	-0.418129	-1.39587	-1.25813	-0.80533	-0.334271
ENSBTAG00000048778	1.44889	0.202942	3.85134	0.274172	0.32769	0.195202	0.340491	0.586161	0.472319	-0.492706	0.199814	1.49237	-1.12135	-0.961488	-1.05645	-0.605791	-0.442086	-0.615849	-0.486862	-0.613574	-0.507132	-0.719113	-0.354907	-0.513421	-0.535794	-0.506919	0.242885	-0.825371	0.0415458	0.891212	0.370922	0.584967	0.246916	-0.653438	-0.501487	0.476863	2.85526	2.09695	-0.369037	-1.50623	0.986587	-0.431779	-0.512072	-0.361471	-0.285843	-1.01891	-0.915641	-0.57615	-0.22297
ENSBTAG00000048781	-0.787017	-0.703206	1.03259	-0.409171	-0.753285	0.654936	-0.0302594	0.25813	-0.04254	0.0421258	-1.16853	0.00130503	0.201794	0.386564	-0.456699	-0.310828	0.125584	0.806615	2.0185	-0.134131	-0.592834	0.682676	-0.163745	0.946848	0.678112	1.47885	0.540797	-0.959565	-0.993426	-0.79043	1.97745	1.75405	0.928605	1.90176	1.47853	-2.21042	-0.843404	-1.3387	-1.38171	-0.231733	-1.80711	-0.09881	-0.64434	-0.0393936	-1.27542	0.416441	1.29529	0.218522	-1.10717
ENSBTAG00000048783	-0.140166	0.553714	0.561231	-1.75176	-0.106051	-0.31973	0.528012	-4.43168	-0.766715	0.743607	1.14651	0.878445	0.343132	1.32824	1.04946	1.26064	0.276154	0.771277	0.0390284	0.774946	0.720339	0.494826	-0.59354	0.586545	-0.219812	-0.591164	-0.242825	0.433355	0.0458672	-0.091116	-0.930249	-0.0879909	0.377093	-0.607492	1.66648	0.134539	0.0889314	-1.99505	0.0491378	-0.10919	0.70108	-0.469975	0.163279	-0.887147	-0.482152	0.225325	0.674904	0.212144	-1.88809
ENSBTAG00000048796	0.262832	0.402303	-0.37266	0.500413	0.574125	0.391643	0.591757	0.930131	0.77333	-0.555849	0.397995	-0.54008	-1.42172	-1.20153	-1.33233	2.00677	1.36946	-0.72546	-0.5478	-0.722328	1.27986	-0.867692	-0.366052	-0.584381	-0.615197	-0.575426	0.457319	-1.01405	0.180004	1.35029	0.633672	0.928486	0.462872	-0.777234	-0.567944	0.77959	1.86096	3.01102	-0.385513	-1.95183	-0.373925	-0.471931	-0.582523	1.48049	-0.270926	-1.28062	-1.13838	-0.670782	-0.184327
ENSBTAG00000048805	0.504921	-1.46076	-0.228366	-1.31145	0.721402	0.934789	1.00549	-0.657483	0.416939	0.260108	0.45336	1.24205	1.0725	0.656024	0.901246	0.183773	-0.634885	-0.765274	-0.72874	0.461543	1.29958	-0.569577	0.548951	-0.550573	1.12773	-1.02804	-4.20095	-1.20446	-0.486014	-0.664047	-1.75464	-0.659985	-0.055532	0.377984	-1.01666	0.0586328	0.113113	0.998442	0.164226	0.337143	1.12708	0.69977	1.28923	0.535193	-0.850537	0.436778	0.550416	0.539988	0.0582491
ENSBTAG00000048807	2.24287	0.0755233	-0.575766	0.157976	0.219924	0.066564	0.234742	0.519116	0.387339	-0.729719	0.0719029	-0.716467	-1.4574	0.2871	0.177173	-0.86062	-0.671125	-0.872263	-0.722955	-0.86963	1.53814	-0.991796	-0.570211	-0.753698	-0.779596	-0.746172	0.121759	-1.11479	-0.1113	0.872226	0.269968	0.517734	0.126426	-0.915774	-0.739885	0.392599	2.86085	2.26792	-0.586567	1.50084	2.18535	0.900262	0.807319	-0.577809	-0.490267	-1.33883	-1.21929	0.733145	-0.417488
ENSBTAG00000048808	0.186843	0.331744	-0.473388	0.433672	0.510254	0.320668	0.528572	0.880118	0.717213	-0.663707	0.327268	-0.647324	-1.56328	-1.33452	-1.47041	-0.825529	-0.591272	-0.839921	-0.655345	-0.836666	-0.684351	-0.987689	-0.466522	-0.69335	-0.725366	-0.684047	0.388901	2.27489	0.100791	1.31664	0.572119	0.87841	0.39467	-0.89371	-0.676274	0.723717	-0.080634	3.04201	1.44108	0.710168	-0.474702	-0.576522	-0.69142	1.4519	-0.367693	-1.41669	0.658902	-0.783114	-0.277723
ENSBTAG00000048830	-0.208814	-0.0889851	0.83945	-0.00469269	0.0586384	-0.0981443	0.0737874	0.364507	1.82405	0.68206	-0.0926863	-0.898651	-1.65612	-1.46695	0.0149334	0.548238	-0.852297	0.536336	-0.905284	-1.05523	-0.929272	-1.18012	-0.749132	-0.936713	-0.96319	-0.92902	-0.0417172	1.51795	-0.279978	0.725498	2.44535	0.363095	-0.0369466	-1.10241	-0.922591	0.235168	1.90554	2.15234	1.5697	0.223963	-0.755896	0.75416	0.659143	0.837361	0.926857	0.800647	-1.41269	-1.01095	-0.593
ENSBTAG00000048838	0.556386	-0.948652	-2.87516	-2.23576	-0.822817	-2.31542	0.238182	0.485994	0.682029	0.163458	0.0962793	-0.59073	-0.925535	0.160008	0.0642142	0.858277	0.546354	-0.415625	1.24433	-0.413331	0.148905	-1.87875	-0.463278	-0.06408	0.451829	0.618539	-0.276482	0.159728	-2.47041	0.377497	1.36645	0.795659	-0.904294	0.993807	1.22958	0.686614	0.119611	1.59374	-0.477531	0.561912	0.296691	-0.22995	-0.0627192	0.472849	0.165482	-0.035501	0.961933	0.548705	1.24444
ENSBTAG00000048842	0.0585068	0.830928	-1.59228	0.809967	0.377312	-0.665295	0.839442	-0.415405	0.403755	0.560766	-0.286691	-0.0207299	0.677743	1.27394	1.54518	0.238324	-1.70848	-0.210585	-0.463358	-0.207377	-0.0572303	0.460188	0.675599	1.27768	0.499985	0.290189	2.51283	-0.506137	1.92941	0.573229	-1.54858	-0.590213	-1.25946	-1.49028	-1.1678	-0.569579	-1.06088	-1.65031	-1.93593	-0.309241	1.06569	0.932685	0.6463	0.254722	0.928612	0.539198	-0.806595	0.192532	-1.12204
ENSBTAG00000048844	0.533453	-0.196288	2.98135	-0.433298	0.110894	0.259297	0.142417	-1.68534	-0.255354	1.04444	-2.36199	-0.46988	-0.601768	0.578366	-0.392459	-0.192625	-0.0673779	0.642998	1.29122	0.934132	-0.615215	0.67425	-0.324255	0.741645	0.0453834	0.243648	-0.0979307	-1.08485	-1.4839	-0.659467	0.580145	0.870259	-0.810392	0.343885	0.438257	2.26737	-0.118613	-2.29857	-1.1301	0.241983	0.275346	0.780879	0.797031	-0.340417	-0.515172	0.398248	0.613329	0.639242	-1.96746
ENSBTAG00000048853	0.295424	0.449359	-0.405971	0.557642	0.638999	0.437593	0.658459	1.03192	0.858862	1.43986	0.444604	-0.590752	-1.56382	-1.32079	-1.46516	-0.780068	-0.531206	1.25266	-0.599274	-0.7919	-0.630088	-0.952339	-0.398677	-0.639648	-0.67366	-0.629765	0.51008	-1.11387	0.204006	1.49566	0.704721	1.03011	0.516208	-0.8525	-0.621507	0.865771	0.01127	3.3286	-0.420157	2.63263	-0.407367	-0.515536	-0.637597	-0.408655	-0.293686	-1.40809	0.796915	-0.735009	-0.198107
ENSBTAG00000048859	0.33645	0.484385	-0.337609	0.588449	0.666634	0.473078	0.685336	1.04425	0.877929	-0.531915	0.479816	-0.515189	-1.45033	-1.21678	-1.35552	-0.697126	-0.457963	1.25638	-0.523378	-0.708497	-0.552992	-0.862683	-0.3306	-0.562179	1.37333	1.41552	0.54274	-1.01792	0.248595	1.48991	0.729795	1.0425	0.54863	-0.766735	-0.544745	0.884569	2.03157	3.25142	-0.351242	-2.01262	-0.338951	-0.442904	-0.560208	-0.340188	-0.229701	-1.30067	-1.1498	-0.653823	-0.137847
ENSBTAG00000048867	0.98954	1.11425	0.421307	-0.457218	-0.391307	-0.554476	-0.375541	-0.0729801	-0.213185	-1.40169	1.88188	1.04309	0.254763	1.33936	0.334689	0.889715	-1.33935	-1.55335	-1.39449	0.108648	1.51938	0.75015	0.427216	-1.4272	0.20444	0.240001	-0.49575	-0.152197	0.915478	1.96191	-0.338063	-0.0744504	-0.490785	-1.59964	1.01817	-0.207588	-0.89986	1.78767	-1.24938	-0.219249	1.19166	-1.32665	0.233655	0.419133	-1.14692	0.889085	-1.92257	0.154738	-1.06949
ENSBTAG00000048870	0.319151	0.478073	-0.404971	0.589865	0.673858	0.465926	0.693949	1.07951	0.900845	-0.613708	0.473164	-0.595739	-1.60033	-1.34944	-1.49848	1.32318	-0.534264	1.3074	-0.604537	-0.803405	-0.63635	1.14533	-0.397441	-0.64622	-0.681333	-0.636016	0.540762	-1.13581	0.224771	1.55828	0.741709	1.07764	0.547089	-0.865968	-0.62749	0.907978	0.0257896	3.45061	-0.419616	-0.0900101	-0.406412	-0.518086	-0.644102	-0.407742	-0.289048	-1.43956	-1.27748	-0.74467	1.924
ENSBTAG00000048871	1.51391	0.628828	-1.10002	0.0785076	0.16039	-2.54709	0.367756	0.914318	1.52788	-0.176321	-0.243946	0.365763	0.84061	0.249182	0.568078	-0.121641	0.128829	0.842718	-0.898106	-0.48638	0.232341	-1.08277	0.151816	-0.333144	-0.242247	0.877662	-0.178047	1.98987	1.50009	2.16879	0.741444	-0.157983	0.0368059	-0.194542	0.744304	-0.636815	-0.914916	-2.65707	-1.1143	0.699688	-0.534275	0.441465	-2.1499	0.455206	0.140182	-0.456859	-1.08262	0.0279708	-0.0228226
ENSBTAG00000048873	-0.401028	-0.301402	-0.854967	-0.231322	-0.178668	2.0387	-0.166074	0.0756301	-0.0363741	0.339643	-0.304479	-0.974556	0.337451	0.494733	0.4013	-1.09708	-0.936018	0.218487	0.961697	0.220725	-1.00001	0.11689	-0.850246	0.319262	0.297249	-0.999804	1.67966	0.012347	-0.460193	0.375757	1.18933	0.0744556	-0.258138	-1.14396	-0.99446	3.38634	2.06599	1.56203	-0.864148	-1.98299	-0.85587	-0.925877	-1.00487	0.468759	0.543166	-0.17807	1.249	0.257545	-0.720438
ENSBTAG00000048879	0.108777	0.252418	-0.545716	0.353461	0.429377	0.241439	0.447536	0.796027	0.634538	-0.734382	0.247981	1.19292	1.17352	-1.39937	-1.53408	-0.894797	-0.662577	2.4759	-0.726093	-0.905838	-0.754847	0.855516	-0.53891	1.1473	-0.795505	-0.754544	0.309079	-1.20628	0.0234721	1.22875	0.490704	0.794333	0.314797	-0.962386	2.05282	0.640985	-0.156376	2.93913	-0.558953	-0.261041	-0.547019	-0.647955	1.14921	-0.54822	-0.44094	-1.48082	-1.33433	-0.852751	-0.351752
ENSBTAG00000048881	0.167781	0.299807	-0.433787	0.392678	0.462456	0.289715	0.479146	0.799457	0.651027	-0.607197	0.295729	-0.592269	-1.42684	-1.21841	-1.34223	-0.75464	2.97186	0.988774	2.51166	-0.764788	-0.626007	-0.902392	-0.427531	-0.634206	-0.663377	-0.625729	0.351886	-1.04093	0.0893742	1.19719	0.518824	0.7979	0.357142	-0.816763	-0.618646	0.656952	-0.0759305	2.76926	-0.445954	-0.172132	-0.434985	-0.527758	-0.632447	-0.436089	-0.337484	-1.29328	-1.15863	1.04053	1.50102
ENSBTAG00000048887	-0.277557	1.19082	-0.745285	-0.102695	-0.0484421	2.23629	1.33026	0.213582	0.0981749	0.485614	-0.178075	1.55053	-0.151672	-1.35534	-0.0858822	-0.994754	-0.828799	0.360779	-0.87419	-1.00264	-0.894739	-1.10963	-0.740421	-0.901114	-0.923795	-0.894523	1.23132	-1.21735	-0.338519	0.522826	-0.00461504	1.5781	-0.130325	1.6884	1.11174	0.102782	2.26441	1.74513	-0.754745	0.511465	1.25454	-0.818349	-0.899746	-0.747075	-0.670408	-0.0478254	-1.30886	1.03605	-0.60667
ENSBTAG00000048895	0.39314	0.547896	-0.311995	0.656757	0.738547	0.536067	0.758111	1.13357	0.959583	-0.515259	0.543116	-0.497762	-1.47601	0.827239	-1.37683	-0.688087	-0.437898	1.35548	-0.506329	-0.699982	-0.537308	-0.861277	-0.304662	-0.546919	-0.581112	-0.536982	0.608941	-1.02367	0.301235	1.59978	0.804619	1.13174	0.615102	-0.760906	-0.52868	0.966529	2.16641	3.4425	-0.326257	-2.06423	-0.313399	-0.422145	-0.544857	-0.314693	-0.199112	-1.31946	-1.16163	-0.642788	-0.103023
ENSBTAG00000048896	-0.263449	1.3359	-0.772894	1.41454	-0.0139002	-0.160188	0.000234671	0.271493	0.145794	-0.919748	-0.155095	-0.907106	-0.126337	0.741843	0.636986	0.442924	-0.863856	1.12348	2.06178	0.43433	-0.935678	-1.16974	-0.767596	-0.942621	-0.967325	1.69935	-0.107538	0.200472	-0.329849	0.608319	0.0338358	1.75771	-0.103087	-1.09722	-0.929445	2.33001	-0.469839	1.93964	-0.783198	-2.03884	-0.773908	-0.852475	0.546405	-0.774843	-0.691338	1.13402	-1.38674	0.475652	0.86562
ENSBTAG00000048899	0.183851	-0.0585468	0.55856	0.0172789	0.424439	-0.546813	-0.720215	-0.897926	-3.12007	-1.60716	0.288315	0.997429	0.366254	0.136026	0.385124	-0.569263	-0.558385	-0.930161	0.341586	-0.432355	0.0392023	0.459321	0.482054	0.544278	0.289497	-1.6223	-1.93018	1.02571	1.39057	1.16951	0.470461	-0.459967	0.338455	-0.783372	-1.28845	-1.6811	-0.583391	0.710327	0.953501	1.47029	-0.876542	0.119417	0.134409	2.47083	1.20545	0.2617	0.18483	-0.392517	0.442162
ENSBTAG00000048908	0.533342	1.10408	-1.37083	0.538865	0.465584	-0.37561	-3.05115	0.745767	0.121398	-0.265776	0.405504	-0.658832	0.282953	0.792575	0.151271	0.525473	-0.58858	0.425968	0.817327	0.345447	-0.169433	-0.549619	-0.0186345	0.149809	1.2126	1.20155	2.12613	-0.86241	-0.230997	-0.329352	-0.305078	-0.878601	-0.0627431	1.12215	1.07995	0.733127	-1.1232	-3.44064	-1.38757	-0.132055	-0.158297	0.756097	0.252216	-0.297319	-0.634783	0.986574	0.927168	0.578633	-0.52202
ENSBTAG00000048909	-0.897655	0.808355	-1.44108	-0.694495	-0.631463	-0.787507	0.97036	1.25971	-0.461119	-1.59772	-0.782074	0.7403	1.57314	1.55475	0.548806	-0.144171	-1.53811	0.581777	-0.00409684	-0.153338	0.709823	-0.277642	0.889114	2.77513	-0.0617292	-0.0277203	-0.731345	-1.98954	-0.968483	0.0322542	-0.580543	-0.328441	0.860148	-0.20029	0.716472	-0.455766	1.6927	1.45237	0.134678	1.11983	-1.44216	0.0607806	-0.033789	-1.44316	0.232664	0.107048	0.228681	-0.109261	0.306716
ENSBTAG00000048918	0.264513	1.95405	-0.856793	1.33488	0.587902	-0.988641	-0.748333	-1.74325	-1.20916	0.0810245	-0.472909	-0.501269	-0.216304	0.739547	0.233619	0.980951	0.866435	-0.240757	0.464412	-1.27973	-0.0701144	0.319383	0.269398	1.48028	-0.323076	-0.12782	1.25312	-0.0899831	1.42084	1.09181	0.60662	0.647975	1.19244	0.221941	-0.0553635	-2.54265	-0.992812	-3.1993	0.112673	-0.30477	-0.696911	0.00918589	-0.790846	-0.397314	-0.834725	0.463195	1.03992	-0.193241	0.785864
ENSBTAG00000048921	0.327719	0.490908	-0.415843	0.605701	0.691949	0.478434	0.712579	1.1085	0.92503	-0.630184	0.485867	-0.611733	0.527842	0.785474	-1.53871	-0.81243	1.62253	-0.828639	-0.620767	-0.824973	1.5177	-0.995058	-0.408111	-0.663569	-0.699625	-0.653091	0.55528	-1.1663	0.230805	1.60011	0.761622	1.10657	0.561776	-0.889217	-0.644337	0.932354	0.0264819	3.54325	-0.430882	-2.26356	-0.417323	-0.531995	-0.661394	-0.418688	-0.296808	0.692929	-1.31178	-0.764662	-0.195483
ENSBTAG00000048945	1.23433	0.369599	-0.240255	0.652577	0.960712	-1.37813	-2.0449	0.69518	0.117996	1.00684	-0.259016	-0.0769428	-0.534855	-0.485908	0.420104	1.18706	0.911088	-2.51187	-1.25486	1.19813	0.170471	-0.0387769	-0.579566	0.145488	0.276832	-1.10965	-0.0879077	-1.15045	0.527388	-0.0374969	-0.284822	0.690437	-0.0718925	1.03977	1.42972	-2.06587	-0.14286	-0.245077	1.49814	0.648276	-0.3135	1.00279	0.929899	-1.15625	-2.52842	-0.582366	0.20283	0.37849	0.162755
ENSBTAG00000048952	-0.741689	-1.37087	1.36451	-2.19656	-1.07202	-0.727287	-0.362368	-0.844472	0.170392	-0.0541811	-1.28454	-0.349617	-0.629419	0.0371352	-0.217646	0.352283	0.185819	0.53078	0.847003	0.274907	0.772851	0.754166	-0.45994	1.45488	-0.0334952	-2.57993	-1.8138	0.0847929	0.320394	-0.0276601	-0.938763	-1.12251	0.252032	0.0793661	0.412447	-1.34097	-1.18779	0.244223	1.11786	1.70659	0.196948	-0.179075	0.637224	1.65886	0.660095	0.458492	1.10856	0.731642	1.49831
ENSBTAG00000048953	0.332148	0.492676	1.73645	0.605599	0.69044	0.480406	0.710734	1.1002	0.919722	-0.61014	0.487718	-0.591989	-1.60674	-1.3533	-1.50385	-0.789415	-0.529892	1.33039	-0.600876	-0.801754	-0.63301	-0.969065	-0.391686	-0.64298	-0.678448	-0.632673	0.555999	-1.13752	0.236814	1.5838	0.758977	1.0983	0.56239	-0.86495	-0.624061	0.926927	0.0358215	3.49526	-0.414086	1.56603	-0.400749	-0.513551	-0.640841	-0.402091	-0.282198	-1.44434	0.855121	-0.742425	-0.182525
ENSBTAG00000048959	-0.604495	-0.718383	0.353796	-0.509066	-0.378917	-1.8802	-1.69657	-1.57042	-1.81543	-1.50408	0.44881	0.096493	0.211387	0.753389	0.576646	0.416704	0.209927	-0.0459042	-0.300784	0.605893	0.9275	1.34009	0.469266	1.80758	1.16918	-0.917559	-0.98814	0.725374	0.542642	0.507028	-0.161581	-0.697577	-0.242958	-0.384729	-0.875959	-2.44687	-1.48997	0.608061	1.38441	1.54078	-0.0881803	-0.449736	-0.13056	2.00415	1.08213	0.215195	0.227106	0.508026	0.351404
ENSBTAG00000048967	1.0314	-1.45373	-1.91307	0.804082	0.259333	0.151173	0.60663	0.470343	-0.133988	1.02626	1.38007	0.935411	1.31957	1.15495	0.354485	0.833745	0.730738	0.925728	1.03103	-0.509093	0.166243	1.09302	0.658649	-2.03856	0.142844	-2.03325	-0.321292	-2.29322	-1.58549	-0.891845	-0.216765	-1.14186	-0.318001	-0.204791	-0.928981	-1.23011	0.510668	0.0924902	-1.92068	0.289911	-0.30259	0.864455	0.16221	0.285158	-0.752934	1.04916	0.772057	0.746593	0.146633
ENSBTAG00000048969	0.244914	0.385497	-0.395646	0.484388	0.558688	0.374751	0.576461	0.917532	0.759482	-0.580295	0.381155	1.30598	-1.45306	-1.23112	-1.36297	-0.737295	-0.510018	-0.751258	-0.572182	-0.748101	-0.600324	-0.894624	-0.388984	-0.609055	-0.640116	-0.600028	0.440951	-1.04215	0.161425	1.34105	0.61871	0.915875	0.446548	1.06693	-0.592487	0.765791	3.72616	3.01501	-0.408601	-0.117031	-0.396921	-0.495708	-0.607182	-0.398096	-0.2931	-1.31085	0.702908	-0.696144	-0.205811
ENSBTAG00000048972	0.337989	0.490825	-0.3584	0.598336	0.679111	0.479143	0.698433	1.06923	0.897406	-0.559142	0.486104	-0.541862	-1.50798	-1.26669	0.623368	-0.729826	-0.482741	-0.745007	-0.550323	-0.741574	-0.580917	-0.900868	-0.351158	-0.590409	-0.624178	-0.580596	0.551113	-1.06125	0.247224	1.52966	0.744364	1.06743	0.557198	-0.801742	-0.572397	0.904265	3.03474	3.34952	-0.372484	1.51274	-0.359786	-0.467183	-0.588373	-0.361064	-0.246916	-1.35337	-1.1975	-0.685089	-0.152019
ENSBTAG00000048977	-1.64756	-0.0783553	-0.687902	0.677445	0.735423	-0.0867404	-1.38885	-1.1227	0.213475	1.30615	-1.54125	0.639922	0.434995	-0.661214	0.695412	1.34992	0.948948	-0.286764	1.31248	-2.42244	0.278018	-1.07727	-0.682704	1.0936	0.246967	0.278249	1.09055	-0.0667479	-1.71271	1.34592	-1.35588	1.01415	0.647917	-0.327486	-2.30101	0.218399	-1.85006	0.514017	0.427625	0.522184	0.436739	0.359653	0.272667	0.435821	0.517753	0.902361	1.29496	-0.243757	-0.539769
ENSBTAG00000048982	-0.650169	-0.552626	0.622646	-0.803498	0.0150795	0.327537	0.505465	-1.29907	-0.682173	0.905323	0.381995	0.950719	0.690697	0.997836	1.14651	0.988302	0.640205	0.966437	-0.416457	1.31253	0.894467	0.243135	0.829727	-0.0080343	0.641658	-0.823324	-0.403792	-2.27606	-1.61865	-1.57866	-0.187447	0.214395	0.106293	-0.582233	0.626997	1.99827	1.007	-3.09115	-1.33629	-0.0156262	0.352498	0.732772	1.06152	-1.59779	-0.856144	0.108337	-0.413076	0.395736	-0.408091
ENSBTAG00000048996	-0.220283	-0.0941899	1.66281	-0.00549139	0.0611501	-0.103828	0.0770909	0.383007	0.241247	-0.960434	1.57951	-0.946178	1.91837	-1.54418	0.795197	0.576341	0.780192	0.563817	0.724435	0.566649	-0.978399	-1.24236	0.88875	0.691363	0.663503	-0.978134	-0.0444512	-1.37468	-0.295166	0.762868	0.114985	2.05911	-0.0394313	0.51701	-0.97137	0.246907	1.22455	2.26429	-0.806438	-2.22251	-0.795961	-0.884566	-0.98455	-0.797016	-0.702842	0.0619077	-1.48709	0.613251	-0.62455
ENSBTAG00000049000	-0.73316	0.77888	0.845449	-0.553099	0.909103	-0.635535	-0.48387	-0.227419	-0.346257	-1.35363	-0.630721	-1.34168	-2.00987	-0.436653	-0.535787	-0.0653457	-1.30079	-0.0758449	1.14343	-0.0734706	-1.36869	-0.183641	0.196549	1.90814	-1.39861	0.037865	-0.58576	1.11177	-0.795935	1.49736	-0.452103	-0.228665	2.23112	-0.115084	-1.3628	-0.341513	1.88439	1.34967	0.835708	0.40103	0.190581	-1.29003	0.0324863	0.843606	0.922553	-0.496598	-0.388795	-0.0344043	1.99749
ENSBTAG00000049003	0.417262	1.49206	1.45214	0.916006	1.22687	0.834067	-0.41304	1.23972	0.37371	0.588185	0.0909614	-0.187591	-0.0640934	-1.76397	-0.209313	1.1968	-2.6229	-0.327243	-0.193408	0.462773	0.360659	0.353266	-0.056492	-1.29905	0.330919	2.2087	0.563774	-0.544643	-0.723224	0.158385	-1.77932	0.490593	-0.510132	-0.794368	-0.636705	-1.6694	0.798413	0.0115909	-0.0711528	-1.67922	0.725233	-0.136253	1.29404	0.724354	0.334937	0.972166	-0.318538	-1.36414	-0.997683
ENSBTAG00000049009	0.246009	0.398016	-0.446603	0.504943	0.585281	0.386397	0.604498	0.973285	0.802391	-0.646257	0.39332	-0.62907	0.432419	-1.34997	-1.49253	-0.816015	-0.57027	1.19125	-0.637485	-0.827699	-0.667914	-0.986128	1.58297	-0.677354	-0.71094	-0.667594	0.457976	0.876729	0.155736	1.43121	0.65018	0.971493	0.464028	-0.88754	-0.65944	0.809213	2.92813	3.2412	-0.460611	-0.145348	-0.447982	-0.554796	-0.675329	-0.449253	-0.335724	-1.43617	-1.28115	-0.77152	-0.241342
ENSBTAG00000049028	1.50052	-0.435123	1.4501	1.67884	-0.306159	1.59721	-0.292925	-0.0389527	-0.156642	0.238461	0.954386	0.250297	0.981311	-0.246165	-0.34434	0.769142	-1.10195	1.75829	-1.14824	0.761095	-1.1692	-1.38834	0.380916	-1.1757	-1.19883	-1.16898	1.6465	-0.105448	-0.601974	0.276408	-0.261465	-0.0401869	-0.389662	0.0722964	0.229382	-0.151944	-0.733043	2.91564	-1.02643	0.837817	-1.01774	0.301447	0.21844	0.374131	0.452315	-1.69827	-0.198769	-1.24055	-0.875429
ENSBTAG00000049030	0.428412	0.525346	-0.408241	0.888547	1.17534	1.24462	-1.62726	-1.39209	0.783212	0.586104	0.522351	0.165397	0.547284	-0.0587503	0.609408	0.923328	-1.08675	0.468222	0.591698	1.03336	0.376191	0.369371	1.16349	-1.15504	0.544856	-0.549164	-1.7207	-2.74331	-1.91343	0.189575	0.686148	0.496067	0.567441	0.600224	-0.543965	-1.49671	0.249479	0.0541451	-2.30647	-1.1108	0.712542	0.644427	0.567565	-1.00958	-0.937185	0.527859	1.03922	1.17598	0.117633
ENSBTAG00000049040	-0.536544	-0.426811	-1.03654	-0.34962	-0.291625	-0.435198	-0.277752	-0.011526	-0.134894	0.279272	-0.4302	-1.16826	0.276858	-1.68867	-1.79159	0.156725	-1.12581	-1.31411	0.285605	1.27426	-1.1963	-1.42602	0.428601	0.256823	0.232578	0.263869	-0.383525	1.04474	-0.601712	1.77899	-0.244774	-0.0128197	-0.379157	-1.35485	-1.19018	-0.129969	1.8468	1.62568	1.09212	0.907547	-1.03753	0.345297	-1.20165	1.54746	0.503444	0.835004	1.54756	1.31481	2.03152
ENSBTAG00000049048	-0.28263	1.34756	-0.8019	-0.0884995	-0.0282683	-0.177377	-0.0138609	0.262629	0.134505	1.26964	-0.172186	0.577524	-1.6591	-1.47918	-1.58606	0.437366	-0.894616	-1.09018	1.27622	1.59798	-0.967822	0.309827	0.719724	-0.9749	-1.00008	1.71802	2.09752	-1.32599	1.16591	0.60595	0.0203883	0.261285	-0.119175	1.08875	0.554755	0.13962	1.72823	1.96295	-0.812402	-0.57604	-0.802933	-0.883015	0.542842	-0.803886	-0.718771	-1.54381	0.0886433	0.470725	-0.64801
ENSBTAG00000049057	-0.854298	-0.77516	2.38976	-0.719491	-0.677666	0.761239	-0.667661	-0.475663	-0.564634	0.546087	-0.777604	-1.30988	-1.81013	-0.632311	-0.216966	0.457707	-1.27927	-1.41507	0.983826	0.451624	0.775666	-0.442888	-1.21114	1.38027	-1.3525	-1.32994	-0.743943	0.879371	0.151589	-0.237257	-0.643878	-0.476596	-0.740792	1.56054	0.216756	-0.561082	1.29771	0.705061	0.642737	0.80687	0.649313	-1.27121	-0.28108	0.326183	1.14093	0.375694	0.21555	1.07414	1.89696
ENSBTAG00000049059	0.282451	0.44124	-1.27816	-2.78263	0.120998	-0.0867584	0.656933	-1.3111	2.01892	0.505645	0.436335	0.257941	0.477177	-1.90059	-1.1273	0.448538	-0.163903	-0.436383	0.514808	1.11637	0.354777	-0.263039	-0.219652	-1.19796	0.778308	0.716728	-0.0119855	1.15519	0.188151	0.68343	-0.132446	-1.31297	-1.84307	0.970238	-0.082116	-2.46479	-0.847761	1.058	-0.696375	0.153834	-0.0361598	-0.794762	0.475276	0.94481	0.950255	0.21812	0.182662	0.495018	1.72888
ENSBTAG00000049068	0.391684	0.553759	-0.346806	0.66777	0.753429	0.541371	0.773918	1.16713	0.98492	-0.559685	0.548753	-0.541359	-1.56589	-1.31001	-1.46201	-0.740687	-0.478664	1.39954	-0.550332	-0.753145	-0.582776	-0.922069	-0.339126	-0.592841	-0.628652	-0.582435	0.617692	-1.09214	0.295431	1.65539	0.822626	1.16522	0.624144	-0.81695	-0.573741	0.992194	0.0925017	3.58528	1.79458	0.977039	-0.348276	-0.462166	-0.590682	-0.349632	-0.228583	-1.40192	-1.23663	-0.693245	-0.127949
ENSBTAG00000049074	-0.276301	-0.157713	-0.81664	-0.0742941	1.85431	-0.166778	0.00337299	0.291081	0.157759	0.244426	0.572233	0.257834	1.2166	-0.78779	-0.0548713	0.111989	1.19272	0.989228	0.900376	-2.69169	0.22753	0.340195	0.766723	0.581084	0.193964	0.588698	1.10589	-0.628381	-1.92447	-0.929411	0.772621	0.289683	0.627395	0.945207	0.883248	-1.41466	0.721618	0.482649	-2.40531	-1.42575	0.399109	1.41031	-0.261471	-2.39645	-0.730138	-0.371825	-0.734099	0.507621	0.560319
ENSBTAG00000049077	-0.699545	-0.611301	-1.10162	0.624811	-0.502589	-0.618046	-0.491433	-0.277342	1.70296	-1.21753	-0.614027	-0.0335139	-1.76537	0.0938812	-1.70881	-1.31608	0.906091	-1.32484	-0.0383989	-1.32286	-0.0560636	0.305101	0.0765944	-1.23558	-0.0810413	-1.22992	-0.576492	0.840642	0.422087	2.068	-0.464913	-0.278383	1.50653	1.38345	0.494752	-0.37259	0.857496	1.03925	1.23832	1.15277	0.0716127	0.00960412	-0.0603682	1.63788	1.52527	-1.6761	-0.412062	-0.11621	1.09704
ENSBTAG00000049087	0.315757	0.462581	-0.353239	0.565863	0.643461	0.451359	0.662023	1.01824	0.853169	-0.546085	0.458046	-0.529485	-1.4576	0.727608	0.58991	-0.710055	-0.472689	2.13706	-0.537612	-0.721341	-0.567004	-0.874369	-0.346282	-0.576122	-0.608563	-0.566695	0.520498	-1.02844	0.228562	1.46055	0.706147	1.0165	0.526343	-0.779142	-0.558819	2.81317	0.0447288	3.20883	-0.366769	-2.01567	-0.354571	-0.457743	-0.574166	-0.355799	-0.246141	-1.30907	-1.15933	-0.667077	-0.154977
ENSBTAG00000049089	2.38094	1.14775	0.590858	-0.115173	-0.0622033	-0.193335	-0.0495329	0.193622	0.0809453	-0.8742	-0.18877	-0.862869	-1.49641	-0.00476405	-0.0987577	0.347292	-0.824099	-0.996083	-0.868417	1.36798	-0.88848	-1.09829	-0.737812	-0.894704	-0.916848	2.02213	2.21567	-1.20346	-0.345418	0.495551	1.31401	0.19244	-0.142149	1.32852	1.47892	0.0854436	0.862515	1.68894	-0.751797	-0.543933	0.589949	-0.813897	-0.893369	-0.744309	-0.669455	-1.39502	1.37403	-0.956791	-0.607226
ENSBTAG00000049095	0.35502	0.501925	-0.314343	0.605263	0.682904	0.490696	0.701476	1.05788	0.892726	-0.507295	0.497387	-0.490685	-1.41931	-1.18739	-1.32516	-0.671355	-0.433859	-0.685947	-0.498818	-0.682647	-0.528225	-0.835759	-0.307382	-0.537348	-0.569807	-0.527916	0.559873	-0.989915	0.267777	1.50044	0.745624	1.05615	0.565721	-0.74048	-0.520036	0.89932	2.03833	3.24968	-0.327881	-1.97768	-0.315676	-0.418905	-0.535391	-0.316904	-0.207186	-1.2707	1.74239	-0.628354	1.83851
ENSBTAG00000049105	-0.137773	-0.0239507	0.857942	0.0561161	0.116273	-0.0326508	0.130662	0.406808	0.278844	-0.805898	-0.0274664	-0.793028	0.00181008	0.885633	-1.43958	0.581328	-0.748999	1.73795	-0.799329	-0.941761	-0.822114	-1.06039	-0.651004	-0.829183	-0.854332	-0.821875	1.53529	-1.17983	-0.205369	0.749703	0.164869	0.405467	0.0254791	-0.986569	1.4027	0.283952	3.38493	2.10502	-0.666887	0.273309	-0.65743	0.776928	-0.827666	-0.658382	-0.573372	-1.39738	1.74738	1.31877	-0.502699
ENSBTAG00000049113	-0.141879	1.59837	0.922385	1.68395	0.129656	1.58907	0.145036	0.440194	0.303419	-0.855999	-0.0239783	-0.842244	0.00731374	-1.41921	0.0852841	-0.991865	0.823409	-1.00395	-0.848979	-1.00122	-0.873332	-1.12801	-0.690443	-0.880888	-0.907768	1.49812	0.0277689	1.11552	-0.214128	0.806695	1.80019	2.05735	0.0326122	2.18808	-0.86655	0.30888	-0.366452	2.25531	-0.707419	-0.455099	-0.697311	-0.782799	-0.879267	-0.698328	-0.607466	0.130387	0.254461	-0.956253	-0.531928
ENSBTAG00000049129	-0.107128	0.00930366	-0.63764	1.64026	0.152741	0.000404172	2.43678	0.449937	0.319039	1.47875	0.0057074	0.771649	0.035655	0.219469	-1.43878	-0.920595	-0.732364	1.33716	-0.783848	-0.929544	-0.807155	-1.05089	0.916928	-0.814386	-0.840111	-0.80691	0.0552313	-1.17307	1.37278	0.800691	0.202451	0.448564	0.0598665	-0.97538	-0.800664	0.324265	-0.322052	2.18707	-0.64837	2.19574	-0.638696	-0.720512	-0.812835	-0.63967	1.71661	-1.39561	0.992452	-0.886513	-0.480419
ENSBTAG00000049130	-0.236566	-0.139908	0.608995	-0.0719151	2.25695	1.73663	-0.00861081	0.225892	0.117225	0.48204	-0.142893	-0.793008	-1.40401	0.63251	-1.34206	-0.911882	-0.755618	0.962439	0.487618	0.366665	-0.817707	0.265923	-0.672401	2.4927	-0.845067	-0.817504	-0.10178	-1.12148	-0.293968	0.517078	1.30641	0.224753	1.18804	-0.957363	0.473657	0.121563	0.870986	2.95399	-0.685889	0.800556	0.608118	-0.745779	-0.822422	-0.678666	-0.606476	-1.30623	-1.20765	-0.883588	-0.546461
ENSBTAG00000049133	-0.294321	-0.999716	1.44975	-0.0626305	0.00925428	-2.8197	0.580671	-2.29456	-0.637887	-0.538485	-0.162509	0.221382	0.261844	-0.754203	-0.551227	0.56498	0.273996	1.7472	0.930889	0.318816	1.66567	1.49864	-0.907615	-1.96194	-0.596362	0.462076	1.19406	-0.571371	-0.375096	-0.0752266	0.067325	0.354831	-0.940649	0.265271	1.09445	-0.631783	-1.3868	-0.265257	1.08915	0.0595652	0.383417	-0.042694	1.65904	-0.916431	-0.814847	0.216234	0.148786	1.30886	1.28535
ENSBTAG00000049137	0.78625	-0.321776	1.50364	-0.120203	0.139257	-2.08947	-1.40357	-0.227791	-0.67681	-1.04725	0.119415	0.946336	0.79097	1.41609	1.02608	-0.139738	-0.0508583	-0.0177919	0.488456	0.445749	0.45914	0.790611	1.07139	1.25829	1.44382	-1.34842	-2.02051	-0.88287	-0.888714	0.213393	-0.294069	-0.366011	-0.258177	-0.695371	-1.80082	-1.68212	-0.738561	1.13673	0.960756	0.998795	-0.540097	0.204081	-0.1014	2.4388	0.586218	0.431971	0.26042	-0.24475	-1.39801
ENSBTAG00000049138	0.189715	2.00533	-0.38862	0.405927	0.473009	0.30694	0.489055	0.796995	0.654297	-0.555332	0.312721	-0.540981	-1.34332	-1.14294	-1.26197	0.991607	-0.491882	-0.709688	-0.548007	-0.706837	-0.573416	-0.839127	-0.382606	-0.581298	-0.609342	1.11554	0.366709	-0.972319	0.114336	1.17937	0.5272	0.795498	0.371762	-0.756805	-0.56634	3.13388	2.4293	2.69072	-0.400317	-0.13707	-0.389771	-0.478962	-0.579607	-0.390833	-0.296036	-1.21492	-1.08547	-0.659928	-0.217226
ENSBTAG00000049195	1.50487	1.60813	-0.978301	1.04196	1.09654	-0.41242	-0.264258	-0.01373	-0.129823	-1.11393	-0.407717	0.271596	0.678419	-1.59198	1.05888	-1.22925	-1.06231	-1.23951	1.63973	-1.23719	0.245209	0.0290363	0.400445	0.238796	0.21598	-1.12843	-0.363794	-1.45318	0.804738	0.297354	-0.233225	-0.0149475	-0.359683	-1.27784	0.250966	-0.125189	1.31425	1.52693	1.44561	1.77354	1.45419	0.960858	-1.13368	-0.980101	0.470875	-0.276692	-1.54523	-1.19903	0.534991
ENSBTAG00000049204	-1.05706	0.850496	-1.66468	-0.00494065	1.33885	-0.933895	0.0823972	-2.19322	1.20525	0.528224	-0.102866	1.31779	0.313189	0.52372	1.47498	0.109514	0.00103132	0.366052	1.14877	0.802279	0.239441	0.230059	-1.65836	0.934175	-0.528236	-0.490209	-2.6453	-0.503733	-1.13625	-0.0172904	0.665858	0.404358	1.73336	0.547649	0.516659	-2.33716	0.0651203	-0.203605	0.0972334	-0.373301	0.108313	0.608461	-0.0911358	-0.298661	0.530867	0.448095	-0.622614	1.19282	0.289595
ENSBTAG00000049210	-0.317028	-0.219958	-0.759318	-0.151676	1.19108	-0.227378	-0.0881025	0.147399	1.32972	-0.886814	-0.222957	-0.875839	-1.48944	0.555748	-1.42723	-0.995219	-0.83829	0.286591	-0.881212	-1.00268	0.991298	-1.10385	-0.754719	-0.906672	-0.928119	-0.900439	1.10978	0.0857399	-0.374675	0.439825	1.23252	2.0382	1.11365	0.250557	-0.895232	0.0426257	1.79126	1.59566	1.12368	0.033549	-0.760199	-0.828409	1.3821	0.53044	1.59896	-1.39124	-1.29224	1.85199	-0.628242
ENSBTAG00000049211	0.2282	0.3749	-0.440233	0.478094	0.555627	0.363687	0.574173	0.930086	0.765158	-0.632916	0.370369	-0.61633	-1.54366	-1.31206	-1.44964	-0.796748	-0.559582	2.04796	-0.624451	-0.808024	-0.653817	-0.960923	-0.433281	-0.662928	-0.695341	-0.653508	0.432767	-1.11486	0.141078	1.37203	0.618261	0.928356	0.438608	-0.865776	2.21365	0.771742	-0.0426003	3.11883	-0.453752	1.35579	-0.441563	-0.544649	-0.660973	-0.44279	1.61854	-1.39526	0.706122	-0.753807	-0.242138
ENSBTAG00000049218	0.978473	-1.17081	0.948895	-0.180493	-1.62657	0.755602	0.526678	0.637803	1.56529	1.42492	1.13384	0.756448	0.93582	0.915982	0.973846	0.781409	0.428859	0.96479	-1.3854	-0.524896	-0.356372	0.494101	0.956492	0.819764	1.51528	-0.16172	-1.76083	-1.31918	-2.0796	-0.734367	-0.0273128	-0.0780321	0.378526	-0.217073	0.473551	-0.737119	-1.62707	-1.95014	-1.19886	-1.56726	0.557835	0.13387	1.22157	0.0685621	-0.7428	0.672709	-0.3209	-0.0947072	-0.643256
ENSBTAG00000049226	0.141867	0.272472	-0.453228	0.364344	0.43337	0.262489	0.449882	0.766745	0.619912	-0.624771	0.268437	-0.610004	-1.43559	-1.2294	0.385735	-0.770628	-0.559483	-0.783601	1.12039	-0.780667	1.09425	-0.91679	-0.44704	-0.65149	1.05728	1.09452	0.32399	-1.05384	0.0643036	1.1602	0.489132	2.50283	0.32919	-0.832083	-0.636098	0.625774	2.44635	2.71535	-0.465264	-1.93201	-0.454413	-0.546188	-0.64975	-0.455505	-0.357961	-1.30347	-1.17027	-0.732398	-0.276867
ENSBTAG00000049228	1.11546	-0.192801	1.28875	-0.118009	-0.0618149	-0.200928	-0.0483732	0.209583	0.0900476	-0.923241	-0.196086	-0.911219	-0.168738	0.656867	-1.51518	1.03035	-0.87009	-1.05254	0.497484	0.364435	0.4762	-1.16097	-0.77855	0.469597	-0.968484	0.476424	-0.150861	-1.27254	-0.36227	0.529891	2.48916	1.62292	-0.146628	0.322577	0.482127	2.6004	-0.495395	1.79593	-0.793387	-0.572869	-0.784553	-0.859266	-0.943576	2.30212	0.708557	-0.061176	-1.36733	-1.01086	-0.640014
ENSBTAG00000049230	1.12005	0.520392	1.70663	0.0684917	0.685526	-0.865262	-0.672937	-0.347732	0.330787	-0.400468	-0.859157	0.022643	-0.498933	-0.0161376	-2.52214	0.687009	1.10689	-0.563478	0.84444	-0.560468	-0.419566	-1.24637	-0.218058	-1.8033	0.276195	1.20162	-0.802142	0.39634	0.306745	0.885295	0.742756	-2.13268	1.58348	0.120465	-0.00413743	-2.27578	0.872617	1.65217	0.171194	1.04612	0.18233	0.0881393	-0.972296	-0.772938	-1.50204	-0.0921536	0.823036	0.493951	0.364549
ENSBTAG00000049242	0.326219	0.477908	-0.364943	0.584612	0.664781	0.466313	0.683958	1.05197	0.881437	-0.564179	0.473223	-0.547028	-1.5059	-1.26642	-1.40868	-0.733582	-0.488351	-0.748648	-0.555425	-0.745241	-0.58579	-0.903339	-0.357755	1.42292	-0.628726	-0.585471	2.55588	-1.06252	0.236135	1.50894	0.729544	1.05018	0.543782	-0.804957	-0.577334	0.888245	0.0462108	3.31515	-0.378922	0.874061	-0.366319	-0.47291	1.42494	-0.367587	-0.254296	-1.35244	-1.19774	-0.68918	-0.160112
ENSBTAG00000049257	-0.0267088	0.0785384	4.81428	0.152573	0.208198	0.0704938	0.221503	0.476846	0.358522	-0.6445	0.0752876	0.767656	-1.2979	-1.13174	-1.23044	1.2893	-0.591887	-0.772491	-0.638426	0.630128	-0.659494	-0.879821	-0.501275	1.38531	-0.689285	-0.659273	0.120054	-0.990264	-0.0892125	0.793908	0.253133	0.475605	0.124244	0.588695	0.746629	0.363245	-0.220989	2.04712	-0.515961	0.782261	-0.507217	-0.581174	-0.664629	-0.508097	-0.429492	-1.19143	0.316167	-0.73123	-0.364143
ENSBTAG00000049261	-0.106245	0.0142854	-0.655437	0.0990714	0.162773	0.00507259	2.52723	0.470433	0.334926	0.789845	1.61416	-0.800121	-1.56203	0.231851	0.118812	0.655239	-0.753496	-0.960327	0.796801	-0.957619	1.5183	-1.08324	-0.649726	-0.838406	0.738556	-0.830667	0.0618301	0.393871	1.42577	0.833538	0.214234	0.469012	0.0666286	0.598525	-0.824202	0.340336	-0.328738	2.26873	-0.666545	-2.02016	-0.65653	-0.741227	-0.836801	-0.657539	1.7817	-1.4401	-1.31717	1.43615	-0.49268
ENSBTAG00000049266	-0.0363166	0.089594	-0.610022	0.178164	0.24471	0.0799699	0.260627	0.566102	0.424547	-0.775399	0.0857049	-0.761163	-1.55708	-1.3583	-1.47638	0.759157	1.74162	-0.92852	-0.768133	-0.925692	-0.793338	-1.05692	1.07111	-0.801158	-0.828978	-0.793073	0.139261	-1.18905	-0.111092	0.945414	0.298467	3.0187	0.144274	1.47882	0.888851	0.430198	1.40643	2.44467	-0.621625	0.418424	-0.611164	-0.699641	0.87569	-0.612217	-0.518179	1.53743	0.373877	-0.879158	-0.44
ENSBTAG00000049267	0.18693	0.325159	-0.442905	0.422395	0.49545	0.314593	0.512926	0.848287	0.692882	-0.624462	2.15995	-0.608833	-1.48262	-1.26439	-1.39403	-0.778834	1.2837	-0.792564	-0.616485	-0.789459	1.19491	-0.933529	-0.436355	-0.652741	-0.683282	-0.643865	0.379685	-1.07858	0.104839	1.26471	0.554467	0.846657	0.385188	-0.843876	-0.63645	0.699086	2.62595	2.91065	-0.455643	-0.168955	-0.444159	-0.541291	-0.650899	-0.445315	1.49699	-1.34278	0.637255	-0.738372	-0.256249
ENSBTAG00000049270	-0.202506	1.4422	-0.726402	-0.006646	1.58385	-0.0963152	0.0686576	0.347611	0.218345	-0.877421	-0.0910781	0.665311	-1.59124	0.120017	0.0121857	-1.00583	-0.819944	-1.01725	-0.870786	1.22635	0.635929	-1.1345	0.808778	-0.900943	-0.926347	-0.89356	2.19884	0.274575	-0.270789	0.693991	0.103212	0.346255	-0.0375944	0.469802	-0.887393	0.223506	-0.41475	3.59281	1.50402	0.681266	-0.727444	-0.80824	0.63032	-0.728406	-0.642532	-1.47492	-1.35766	0.557561	-0.571141
[truncated: 869 more rows]
[truncated: 1 more columns]

## Sheet: data.all_mRNA
The mRNA matrix passed all processing and filtering for use in co-expression analysis
[truncated: 11,498 more rows]
[truncated: 2 more columns]
