# Supplementary material for: Integrated co-expression analysis of regulatory elements (miRNA, lncRNA, and TFs) in bovine monocytes induced by Str. uberis
Source: Sci Rep. 2023 Sep 12;13:15076. doi: 10.1038/s41598-023-42067-4 (PMC10497586; doi:10.1038/s41598-023-42067-4)
Supplement: Supplementary file 3 — Supplementary Table S3. [file 41598_2023_42067_MOESM3_ESM.xlsx]

## Sheet: mi-modules
list of microRNAs in mi-modules and summary Table
miRNA_name	Module_number	Module_color					Summary Table
mir-2284aa-1	7	black					Module_number	Module_color	Number of genes
mir-2284aa-2	7	black					0	grey	29
mir-2284aa-3	7	black					1	turquoise	54
mir-2284aa-4	7	black					2	blue	46
mir-2284z-1	7	black					3	brown	38
mir-2284z-2	7	black					4	yellow	34
mir-2284z-3	7	black					5	green	34
mir-2284z-4	7	black					6	red	33
mir-2284z-5	7	black					7	black	30
mir-2284z-6	7	black					8	pink	29
mir-2284z-7	7	black					9	magenta	29
mir-2285y	7	black					10	purple	28
mir-106a	7	black					11	greenyellow	27
mir-11989	7	black					12	tan	26
mir-144	7	black					13	salmon	26
mir-147	7	black					14	cyan	22
mir-15a	7	black					15	midnightblue	20
mir-2284ab	7	black					16	lightcyan	20
mir-2285cv-2	7	black					17	grey60	18
mir-2285m-5	7	black					18	lightgreen	18
mir-2285p	7	black					19	lightyellow	17
mir-2349	7	black					20	royalblue	16
mir-2436	7	black					21	darkred	16
mir-32	7	black					22	darkgreen	15
mir-340	7	black					23	darkturquoise	13
mir-3613a	7	black					24	darkgrey	12
mir-424	7	black					25	orange	10
mir-545	7	black					26	darkorange	10
mir-760	7	black					27	white	10
mir-2285m-3	7	black					28	skyblue	8
LET-7a-1	2	blue					29	saddlebrown	6
LET-7a-2	2	blue					30	steelblue	5
LET-7a-3	2	blue					Sum		699
LET-7b	2	blue
LET-7e	2	blue
LET-7f-1	2	blue
LET-7f-2	2	blue
LET-7g	2	blue
LET-7i	2	blue
mir-10164	2	blue
mir-10225a	2	blue
mir-10225b	2	blue
mir-11984	2	blue
mir-125a	2	blue
mir-149	2	blue
mir-150	2	blue
mir-151	2	blue
mir-197	2	blue
mir-221	2	blue
mir-2284o	2	blue
mir-2376	2	blue
mir-24-1	2	blue
mir-24-2	2	blue
mir-2425	2	blue
mir-2431	2	blue
mir-3432a-1	2	blue
mir-3432a-2	2	blue
mir-3432b	2	blue
mir-3596	2	blue
mir-421	2	blue
mir-532	2	blue
mir-574	2	blue
mir-628	2	blue
mir-652	2	blue
mir-6520	2	blue
mir-6525	2	blue
mir-660	2	blue
mir-669	2	blue
mir-7-1	2	blue
mir-7-2	2	blue
mir-7-3	2	blue
mir-7860	2	blue
mir-98	2	blue
mir-99b	2	blue
mir-2284q	2	blue
mir-2357	2	blue
mir-26a-1	3	brown
mir-26a-2	3	brown
mir-26c	3	brown
mir-10166	3	brown
mir-106b	3	brown
mir-12010	3	brown
mir-12014	3	brown
mir-130b	3	brown
mir-132	3	brown
mir-1343	3	brown
mir-140	3	brown
mir-142	3	brown
mir-148a	3	brown
mir-15b	3	brown
mir-181a-1	3	brown
mir-181a-2	3	brown
mir-181b-1	3	brown
mir-181b-2	3	brown
mir-1839	3	brown
mir-192	3	brown
mir-212	3	brown
mir-215	3	brown
mir-22	3	brown
mir-223	3	brown
mir-2299	3	brown
mir-2388	3	brown
mir-2457	3	brown
mir-34a	3	brown
mir-34c	3	brown
mir-3600	3	brown
mir-371	3	brown
mir-425	3	brown
mir-484	3	brown
mir-92a-1	3	brown
mir-92a-2	3	brown
mir-187	3	brown
mir-2415	3	brown
mir-6533	3	brown
mir-103-1	14	cyan
mir-103-2	14	cyan
mir-107	14	cyan
mir-155	14	cyan
mir-16a	14	cyan
mir-16b	14	cyan
mir-17	14	cyan
mir-1949	14	cyan
mir-20a	14	cyan
mir-21	14	cyan
mir-2284i	14	cyan
mir-2284x	14	cyan
mir-26b	14	cyan
mir-28	14	cyan
mir-29c	14	cyan
mir-30d	14	cyan
mir-345	14	cyan
mir-454	14	cyan
mir-6119	14	cyan
mir-6120	14	cyan
mir-664b	14	cyan
mir-93	14	cyan
mir-378-1	22	darkgreen
mir-378-2	22	darkgreen
mir-378c	22	darkgreen
mir-1249	22	darkgreen
mir-2284u	22	darkgreen
mir-2328	22	darkgreen
mir-2400	22	darkgreen
mir-29b-1	22	darkgreen
mir-29b-2	22	darkgreen
mir-34b	22	darkgreen
mir-378b	22	darkgreen
mir-378d	22	darkgreen
mir-7857-1	22	darkgreen
mir-7857-2	22	darkgreen
mir-2323	22	darkgreen
mir-6529a	24	darkgrey
mir-6529b	24	darkgrey
LET-7d	24	darkgrey
mir-11995	24	darkgrey
mir-1306	24	darkgrey
mir-210	24	darkgrey
mir-219-2	24	darkgrey
mir-2381	24	darkgrey
mir-2419	24	darkgrey
mir-324	24	darkgrey
mir-763	24	darkgrey
mir-92b	24	darkgrey
mir-2285cr-1	26	darkorange
mir-2285cr-2	26	darkorange
mir-2285e-1	26	darkorange
mir-2284j	26	darkorange
mir-2284n	26	darkorange
mir-2312	26	darkorange
mir-2389	26	darkorange
mir-6516	26	darkorange
mir-2285ai	26	darkorange
mir-1584	26	darkorange
mir-2285n-2	21	darkred
mir-2285n-4	21	darkred
mir-11992	21	darkred
mir-12008	21	darkred
mir-2285ap	21	darkred
mir-2285bq	21	darkred
mir-2285cz	21	darkred
mir-2285n-1	21	darkred
mir-2285n-3	21	darkred
mir-2285n-6	21	darkred
mir-2285n-7	21	darkred
mir-2346	21	darkred
mir-2446	21	darkred
mir-671	21	darkred
mir-8550	21	darkred
mir-2285cl	21	darkred
mir-2285ad	23	darkturquoise
mir-2285al	23	darkturquoise
mir-12000	23	darkturquoise
mir-2284l	23	darkturquoise
mir-2285bt	23	darkturquoise
mir-2285cw-1	23	darkturquoise
mir-2285cw-2	23	darkturquoise
mir-2285de	23	darkturquoise
mir-2285dg	23	darkturquoise
mir-2285l	23	darkturquoise
mir-2285s	23	darkturquoise
mir-2483	23	darkturquoise
mir-10176	23	darkturquoise
mir-2284y-1	5	green
mir-2284y-2	5	green
mir-2284y-3	5	green
mir-2284y-4	5	green
mir-2284y-5	5	green
mir-2284y-6	5	green
mir-2284y-7	5	green
mir-2285av	5	green
mir-2285o-1	5	green
mir-2285o-2	5	green
mir-2285o-3	5	green
mir-2285u	5	green
mir-12002b	5	green
mir-12052	5	green
mir-12059	5	green
mir-128-1	5	green
mir-128-2	5	green
mir-130a	5	green
mir-1777b	5	green
mir-181c	5	green
mir-184	5	green
mir-204	5	green
mir-2284a	5	green
mir-2285ao-1	5	green
mir-2285au	5	green
mir-2285bj-1	5	green
mir-2285bj-2	5	green
mir-2285by	5	green
mir-2285cf	5	green
mir-2289	5	green
mir-2410	5	green
mir-504	5	green
mir-8549	5	green
mir-410	5	green
mir-10161	11	greenyellow
mir-12022	11	greenyellow
mir-12063	11	greenyellow
mir-10b	11	greenyellow
mir-11986	11	greenyellow
mir-11998	11	greenyellow
mir-12058	11	greenyellow
mir-1291	11	greenyellow
mir-1434	11	greenyellow
mir-2285at-1	11	greenyellow
mir-2332	11	greenyellow
mir-2404-1	11	greenyellow
mir-2404-2	11	greenyellow
mir-2411	11	greenyellow
mir-2424	11	greenyellow
mir-2427	11	greenyellow
mir-2440	11	greenyellow
mir-2484	11	greenyellow
mir-3533	11	greenyellow
mir-449d	11	greenyellow
mir-494	11	greenyellow
mir-6531	11	greenyellow
mir-664a	11	greenyellow
mir-665	11	greenyellow
mir-677	11	greenyellow
mir-11978	11	greenyellow
mir-145	11	greenyellow
LET-7c	0	grey
mir-11983	0	grey
mir-1282	0	grey
mir-181d	0	grey
mir-195	0	grey
mir-2284d	0	grey
mir-2284g	0	grey
mir-2284k	0	grey
mir-2285bh	0	grey
mir-2285cb	0	grey
mir-2398	0	grey
mir-2403	0	grey
mir-29a	0	grey
mir-365-1	0	grey
mir-455	0	grey
mir-486	0	grey
mir-6518	0	grey
mir-6522	0	grey
mir-708	0	grey
mir-7861	0	grey
mir-885	0	grey
mir-2285ba-2	0	grey
mir-2331	0	grey
mir-2438	0	grey
mir-2441	0	grey
mir-2450a	0	grey
mir-6527	0	grey
mir-153-1	0	grey
mir-369	0	grey
mir-2285af-1	17	grey60
mir-2285af-2	17	grey60
mir-2285g-1	17	grey60
mir-2285g-2	17	grey60
mir-11993	17	grey60
mir-12024	17	grey60
mir-146a	17	grey60
mir-186	17	grey60
mir-2284e	17	grey60
mir-2336	17	grey60
mir-2402	17	grey60
mir-2435	17	grey60
mir-2465	17	grey60
mir-3065	17	grey60
mir-338	17	grey60
mir-6501	17	grey60
mir-7691	17	grey60
mir-7863	17	grey60
mir-2285cm	16	lightcyan
mir-2285cx	16	lightcyan
mir-2285db	16	lightcyan
mir-2285dj	16	lightcyan
mir-2285dk	16	lightcyan
mir-2285bs	16	lightcyan
mir-1814c	16	lightcyan
mir-2285ac	16	lightcyan
mir-2285bb	16	lightcyan
mir-2285be	16	lightcyan
mir-2285cc	16	lightcyan
mir-2310	16	lightcyan
mir-2449	16	lightcyan
mir-2903	16	lightcyan
mir-449c	16	lightcyan
mir-503	16	lightcyan
mir-6536-1	16	lightcyan
mir-6536-2	16	lightcyan
mir-9-1	16	lightcyan
mir-9-2	16	lightcyan
mir-450a-1	18	lightgreen
mir-450a-2	18	lightgreen
mir-450b	18	lightgreen
mir-542	18	lightgreen
mir-10162	18	lightgreen
mir-12027	18	lightgreen
mir-136	18	lightgreen
mir-148c	18	lightgreen
mir-152	18	lightgreen
mir-2285ar	18	lightgreen
mir-2285bd	18	lightgreen
mir-3601	18	lightgreen
mir-3613b	18	lightgreen
mir-6521	18	lightgreen
mir-2300a	18	lightgreen
mir-2300b	18	lightgreen
mir-4523	18	lightgreen
mir-490	18	lightgreen
mir-124a-1	19	lightyellow
mir-124a-2	19	lightyellow
mir-124b	19	lightyellow
mir-100	19	lightyellow
mir-148d	19	lightyellow
mir-208b	19	lightyellow
mir-2285ch	19	lightyellow
mir-2382	19	lightyellow
mir-2448	19	lightyellow
mir-362	19	lightyellow
mir-6523a	19	lightyellow
mir-6523b	19	lightyellow
mir-12031	19	lightyellow
mir-2387	19	lightyellow
mir-2399	19	lightyellow
mir-2450c	19	lightyellow
mir-2461	19	lightyellow
mir-199a-1	9	magenta
mir-199a-2	9	magenta
mir-199b	9	magenta
mir-3604-1	9	magenta
mir-3604-2	9	magenta
mir-199c	9	magenta
mir-101-1	9	magenta
mir-101-2	9	magenta
mir-2284c	9	magenta
mir-2285ak	9	magenta
mir-2285ba-1	9	magenta
mir-2285bk	9	magenta
mir-2285cs	9	magenta
mir-335	9	magenta
mir-6715	9	magenta
mir-935	9	magenta
mir-10173	9	magenta
mir-129-1	9	magenta
mir-129-2	9	magenta
mir-2285aq-1	9	magenta
mir-2285ax-1	9	magenta
mir-2285ax-2	9	magenta
mir-2447	9	magenta
mir-3064	9	magenta
mir-2285ah	9	magenta
mir-380	9	magenta
mir-95	9	magenta
mir-2329-1	9	magenta
mir-2329-2	9	magenta
mir-194-1	15	midnightblue
mir-194-2	15	midnightblue
mir-194b	15	midnightblue
mir-194b-2	15	midnightblue
mir-10182	15	midnightblue
mir-12044	15	midnightblue
mir-126	15	midnightblue
mir-1842	15	midnightblue
mir-2284m	15	midnightblue
mir-2285a	15	midnightblue
mir-2285bf-1	15	midnightblue
mir-2285bf-2	15	midnightblue
mir-2285co	15	midnightblue
mir-2285r	15	midnightblue
mir-33b	15	midnightblue
mir-363	15	midnightblue
mir-374b	15	midnightblue
mir-491	15	midnightblue
mir-6526-1	15	midnightblue
mir-6526-3	15	midnightblue
mir-2285k-1	25	orange
mir-2285k-2	25	orange
mir-2285k-3	25	orange
mir-2285k-4	25	orange
mir-2285k-5	25	orange
mir-11986c	25	orange
mir-2284f	25	orange
mir-2284r	25	orange
mir-2355	25	orange
mir-2284p	25	orange
mir-320a-1	8	pink
mir-320a-2	8	pink
mir-500	8	pink
mir-10174	8	pink
mir-146b	8	pink
mir-148b	8	pink
mir-191	8	pink
mir-191b	8	pink
mir-20b	8	pink
mir-2284v	8	pink
mir-2285an	8	pink
mir-2285bc	8	pink
mir-2285j-1	8	pink
mir-2285j-2	8	pink
mir-2285v	8	pink
mir-2340	8	pink
mir-23a	8	pink
mir-23b	8	pink
mir-29e	8	pink
mir-342	8	pink
mir-361	8	pink
mir-365-2	8	pink
mir-502a-1	8	pink
mir-502a-2	8	pink
mir-502b	8	pink
mir-505	8	pink
mir-6123	8	pink
mir-7180	8	pink
mir-11979	8	pink
mir-30a	10	purple
mir-200a	10	purple
mir-125b-1	10	purple
mir-125b-2	10	purple
mir-141	10	purple
mir-143	10	purple
mir-182	10	purple
mir-183	10	purple
mir-193b	10	purple
mir-196b	10	purple
mir-200b	10	purple
mir-200c	10	purple
mir-205	10	purple
mir-224	10	purple
mir-2285bm	10	purple
mir-2481	10	purple
mir-25	10	purple
mir-31	10	purple
mir-3431	10	purple
mir-375	10	purple
mir-381	10	purple
mir-429	10	purple
mir-452	10	purple
mir-7858	10	purple
mir-8548	10	purple
mir-96	10	purple
mir-99a	10	purple
mir-11986b	10	purple
mir-2285at-2	6	red
mir-2285bz	6	red
mir-2285cg	6	red
mir-2284b	6	red
mir-2285ab	6	red
mir-2285ae	6	red
mir-2285ao-2	6	red
mir-2285aq-2	6	red
mir-2285aw	6	red
mir-2285bl	6	red
mir-2285bo	6	red
mir-2285bp	6	red
mir-2285bw	6	red
mir-2285c	6	red
mir-2285cd	6	red
mir-2285cn	6	red
mir-2285cq	6	red
mir-2285cy	6	red
mir-2285dc	6	red
mir-2285m-2	6	red
mir-2285n-5	6	red
mir-2285w	6	red
mir-2285x	6	red
mir-2311	6	red
mir-2318	6	red
mir-2339	6	red
mir-2350	6	red
mir-2353	6	red
mir-30b	6	red
mir-30c	6	red
mir-30e	6	red
mir-6775	6	red
mir-2285ag	6	red
mir-1246	20	royalblue
mir-1248-1	20	royalblue
mir-1248-2	20	royalblue
mir-2285ax-3	20	royalblue
mir-2285ct	20	royalblue
mir-2285e-2	20	royalblue
mir-2285t	20	royalblue
mir-2397	20	royalblue
mir-6122	20	royalblue
mir-133a-1	20	royalblue
mir-133a-2	20	royalblue
mir-133b	20	royalblue
mir-133c	20	royalblue
mir-615	20	royalblue
mir-654	20	royalblue
mir-2285cu	20	royalblue
mir-2284h	29	saddlebrown
mir-2285bg	29	saddlebrown
mir-2285o-4	29	saddlebrown
mir-2285o-5	29	saddlebrown
mir-2285aj	29	saddlebrown
mir-2285cj	29	saddlebrown
mir-339a	13	salmon
mir-339b	13	salmon
mir-10180	13	salmon
mir-11991	13	salmon
mir-11999	13	salmon
mir-1271	13	salmon
mir-1307	13	salmon
mir-1388	13	salmon
mir-185	13	salmon
mir-188	13	salmon
mir-18b	13	salmon
mir-193a	13	salmon
mir-193a-2	13	salmon
mir-2285ck	13	salmon
mir-2409	13	salmon
mir-2478	13	salmon
mir-2898	13	salmon
mir-326	13	salmon
mir-331	13	salmon
mir-33a	13	salmon
mir-4286-1	13	salmon
mir-582	13	salmon
mir-6524	13	salmon
mir-744	13	salmon
mir-769	13	salmon
mir-7865	13	salmon
mir-218-1	28	skyblue
mir-218-2	28	skyblue
mir-1260b	28	skyblue
mir-139	28	skyblue
mir-27a	28	skyblue
mir-27b	28	skyblue
mir-10167	28	skyblue
mir-411a	28	skyblue
mir-409a	30	steelblue
mir-409b	30	steelblue
mir-12004	30	steelblue
mir-6121	30	steelblue
mir-499	30	steelblue
mir-2285as-1	12	tan
mir-2285as-2	12	tan
mir-2285as-3	12	tan
mir-11980	12	tan
mir-12003	12	tan
mir-12028	12	tan
mir-1277	12	tan
mir-1468	12	tan
mir-18a	12	tan
mir-219-1	12	tan
mir-219b	12	tan
mir-2284s	12	tan
mir-2285bi-1	12	tan
mir-2285bi-2	12	tan
mir-2285d	12	tan
mir-2285m-1	12	tan
mir-2285m-4	12	tan
mir-2319a	12	tan
mir-2319b	12	tan
mir-2320	12	tan
mir-2368	12	tan
mir-2468	12	tan
mir-4657	12	tan
mir-7859	12	tan
mir-2344	12	tan
mir-497	12	tan
mir-2285am	1	turquoise
mir-2285bn	1	turquoise
mir-2285ce	1	turquoise
mir-2285da	1	turquoise
mir-2285dd	1	turquoise
mir-2285f-1	1	turquoise
mir-2285f-2	1	turquoise
mir-2285g-3	1	turquoise
mir-2285h	1	turquoise
mir-2285i	1	turquoise
mir-2285q	1	turquoise
mir-2285z	1	turquoise
mir-10a	1	turquoise
mir-19a	1	turquoise
mir-19b	1	turquoise
mir-19b-2	1	turquoise
mir-2284w	1	turquoise
mir-2285aa	1	turquoise
mir-2285b-1	1	turquoise
mir-2285b-2	1	turquoise
mir-2285br	1	turquoise
mir-2285bu-1	1	turquoise
mir-2285bu-2	1	turquoise
mir-2285bx	1	turquoise
mir-2285ca	1	turquoise
mir-2285ci	1	turquoise
mir-2285cp	1	turquoise
mir-2285cv-1	1	turquoise
mir-2285dh	1	turquoise
mir-2285dl-1	1	turquoise
mir-2285dl-2	1	turquoise
mir-2373	1	turquoise
mir-29d	1	turquoise
mir-301a	1	turquoise
mir-301b	1	turquoise
mir-374a	1	turquoise
mir-374c	1	turquoise
mir-4286-2	1	turquoise
mir-190a	1	turquoise
mir-2284ac	1	turquoise
mir-2370	1	turquoise
mir-2455	1	turquoise
mir-2477	1	turquoise
mir-451	1	turquoise
mir-6530	1	turquoise
mir-670	1	turquoise
mir-10179	1	turquoise
mir-12041	1	turquoise
mir-2401	1	turquoise
mir-12025	1	turquoise
mir-135a-1	1	turquoise
mir-135a-2	1	turquoise
mir-592	1	turquoise
mir-2327	1	turquoise
mir-138-1	27	white
mir-138-2	27	white
mir-10172	27	white
mir-11971	27	white
mir-2443	27	white
mir-296	27	white
mir-328	27	white
mir-423	27	white
mir-6517	27	white
mir-877	27	white
mir-11975	4	yellow
mir-11976-1	4	yellow
mir-11985	4	yellow
mir-11988	4	yellow
mir-12023	4	yellow
mir-2881	4	yellow
mir-2887-1	4	yellow
mir-2888-1	4	yellow
mir-2889	4	yellow
mir-2890	4	yellow
mir-2892	4	yellow
mir-10185	4	yellow
mir-11972	4	yellow
mir-11973	4	yellow
mir-11982	4	yellow
mir-11987	4	yellow
mir-12030	4	yellow
mir-12034	4	yellow
mir-12036	4	yellow
mir-127	4	yellow
mir-1296	4	yellow
mir-222	4	yellow
mir-2313	4	yellow
mir-2316	4	yellow
mir-2454	4	yellow
mir-2888-2	4	yellow
mir-2899	4	yellow
mir-2904-1	4	yellow
mir-30f	4	yellow
mir-330	4	yellow
mir-4449	4	yellow
mir-449a	4	yellow
mir-449b	4	yellow
mir-874	4	yellow

## Sheet: lnc_modules
list of long non coding RNAs in lnc-modules and summary Table
Ensemble ID	Module_number	Module_color					Summary Table
ENSBTAG00000050271	2	blue					Module-number	Module_color	Number of genes
ENSBTAG00000054886	2	blue					0	grey	408
ENSBTAG00000048400	2	blue					1	turquoise	586
ENSBTAG00000048443	2	blue					2	blue	15
ENSBTAG00000049087	2	blue					3	brown	14
ENSBTAG00000049838	2	blue					Sum		1023
ENSBTAG00000050286	2	blue
ENSBTAG00000050548	2	blue
ENSBTAG00000051515	2	blue
ENSBTAG00000051649	2	blue
ENSBTAG00000051753	2	blue
ENSBTAG00000051832	2	blue
ENSBTAG00000053863	2	blue
ENSBTAG00000053878	2	blue
ENSBTAG00000054209	2	blue
ENSBTAG00000053417	3	brown
ENSBTAG00000052724	3	brown
ENSBTAG00000049105	3	brown
ENSBTAG00000049512	3	brown
ENSBTAG00000050413	3	brown
ENSBTAG00000050486	3	brown
ENSBTAG00000050921	3	brown
ENSBTAG00000051528	3	brown
ENSBTAG00000051657	3	brown
ENSBTAG00000052866	3	brown
ENSBTAG00000052910	3	brown
ENSBTAG00000053059	3	brown
ENSBTAG00000053385	3	brown
ENSBTAG00000053608	3	brown
ENSBTAG00000002169	0	grey
ENSBTAG00000008296	0	grey
ENSBTAG00000012668	0	grey
ENSBTAG00000015363	0	grey
ENSBTAG00000017560	0	grey
ENSBTAG00000020622	0	grey
ENSBTAG00000047024	0	grey
ENSBTAG00000048352	0	grey
ENSBTAG00000048392	0	grey
ENSBTAG00000048396	0	grey
ENSBTAG00000048410	0	grey
ENSBTAG00000048413	0	grey
ENSBTAG00000048438	0	grey
ENSBTAG00000048453	0	grey
ENSBTAG00000048460	0	grey
ENSBTAG00000048489	0	grey
ENSBTAG00000048497	0	grey
ENSBTAG00000048498	0	grey
ENSBTAG00000048502	0	grey
ENSBTAG00000048506	0	grey
ENSBTAG00000048515	0	grey
ENSBTAG00000048518	0	grey
ENSBTAG00000048527	0	grey
ENSBTAG00000048540	0	grey
ENSBTAG00000048546	0	grey
ENSBTAG00000048552	0	grey
ENSBTAG00000048558	0	grey
ENSBTAG00000048571	0	grey
ENSBTAG00000048577	0	grey
ENSBTAG00000048611	0	grey
ENSBTAG00000048632	0	grey
ENSBTAG00000048701	0	grey
ENSBTAG00000048710	0	grey
ENSBTAG00000048754	0	grey
ENSBTAG00000048759	0	grey
ENSBTAG00000048764	0	grey
ENSBTAG00000048781	0	grey
ENSBTAG00000048783	0	grey
ENSBTAG00000048805	0	grey
ENSBTAG00000048838	0	grey
ENSBTAG00000048842	0	grey
ENSBTAG00000048844	0	grey
ENSBTAG00000048867	0	grey
ENSBTAG00000048873	0	grey
ENSBTAG00000048899	0	grey
ENSBTAG00000048909	0	grey
ENSBTAG00000048918	0	grey
ENSBTAG00000048945	0	grey
ENSBTAG00000048952	0	grey
ENSBTAG00000048959	0	grey
ENSBTAG00000048967	0	grey
ENSBTAG00000048977	0	grey
ENSBTAG00000048982	0	grey
ENSBTAG00000048996	0	grey
ENSBTAG00000049000	0	grey
ENSBTAG00000049030	0	grey
ENSBTAG00000049040	0	grey
ENSBTAG00000049057	0	grey
ENSBTAG00000049059	0	grey
ENSBTAG00000049074	0	grey
ENSBTAG00000049133	0	grey
ENSBTAG00000049137	0	grey
ENSBTAG00000049195	0	grey
ENSBTAG00000049204	0	grey
ENSBTAG00000049218	0	grey
ENSBTAG00000049271	0	grey
ENSBTAG00000049281	0	grey
ENSBTAG00000049287	0	grey
ENSBTAG00000049296	0	grey
ENSBTAG00000049314	0	grey
ENSBTAG00000049459	0	grey
ENSBTAG00000049464	0	grey
ENSBTAG00000049467	0	grey
ENSBTAG00000049489	0	grey
ENSBTAG00000049523	0	grey
ENSBTAG00000049549	0	grey
ENSBTAG00000049552	0	grey
ENSBTAG00000049572	0	grey
ENSBTAG00000049594	0	grey
ENSBTAG00000049623	0	grey
ENSBTAG00000049640	0	grey
ENSBTAG00000049661	0	grey
ENSBTAG00000049718	0	grey
ENSBTAG00000049724	0	grey
ENSBTAG00000049736	0	grey
ENSBTAG00000049747	0	grey
ENSBTAG00000049765	0	grey
ENSBTAG00000049824	0	grey
ENSBTAG00000049826	0	grey
ENSBTAG00000049835	0	grey
ENSBTAG00000049855	0	grey
ENSBTAG00000049905	0	grey
ENSBTAG00000049934	0	grey
ENSBTAG00000049945	0	grey
ENSBTAG00000049965	0	grey
ENSBTAG00000049969	0	grey
ENSBTAG00000049983	0	grey
ENSBTAG00000049992	0	grey
ENSBTAG00000050003	0	grey
ENSBTAG00000050045	0	grey
ENSBTAG00000050057	0	grey
ENSBTAG00000050065	0	grey
ENSBTAG00000050108	0	grey
ENSBTAG00000050132	0	grey
ENSBTAG00000050149	0	grey
ENSBTAG00000050269	0	grey
ENSBTAG00000050273	0	grey
ENSBTAG00000050297	0	grey
ENSBTAG00000050310	0	grey
ENSBTAG00000050319	0	grey
ENSBTAG00000050320	0	grey
ENSBTAG00000050337	0	grey
ENSBTAG00000050339	0	grey
ENSBTAG00000050348	0	grey
ENSBTAG00000050363	0	grey
ENSBTAG00000050387	0	grey
ENSBTAG00000050421	0	grey
ENSBTAG00000050428	0	grey
ENSBTAG00000050443	0	grey
ENSBTAG00000050526	0	grey
ENSBTAG00000050527	0	grey
ENSBTAG00000050544	0	grey
ENSBTAG00000050568	0	grey
ENSBTAG00000050595	0	grey
ENSBTAG00000050610	0	grey
ENSBTAG00000050620	0	grey
ENSBTAG00000050642	0	grey
ENSBTAG00000050650	0	grey
ENSBTAG00000050654	0	grey
ENSBTAG00000050713	0	grey
ENSBTAG00000050716	0	grey
ENSBTAG00000050727	0	grey
ENSBTAG00000050739	0	grey
ENSBTAG00000050742	0	grey
ENSBTAG00000050748	0	grey
ENSBTAG00000050760	0	grey
ENSBTAG00000050770	0	grey
ENSBTAG00000050802	0	grey
ENSBTAG00000050807	0	grey
ENSBTAG00000050826	0	grey
ENSBTAG00000050849	0	grey
ENSBTAG00000050858	0	grey
ENSBTAG00000050861	0	grey
ENSBTAG00000050877	0	grey
ENSBTAG00000050886	0	grey
ENSBTAG00000050891	0	grey
ENSBTAG00000050928	0	grey
ENSBTAG00000050938	0	grey
ENSBTAG00000050944	0	grey
ENSBTAG00000050953	0	grey
ENSBTAG00000050968	0	grey
ENSBTAG00000050973	0	grey
ENSBTAG00000050993	0	grey
ENSBTAG00000050996	0	grey
ENSBTAG00000051007	0	grey
ENSBTAG00000051012	0	grey
ENSBTAG00000051048	0	grey
ENSBTAG00000051070	0	grey
ENSBTAG00000051075	0	grey
ENSBTAG00000051091	0	grey
ENSBTAG00000051094	0	grey
ENSBTAG00000051138	0	grey
ENSBTAG00000051139	0	grey
ENSBTAG00000051145	0	grey
ENSBTAG00000051146	0	grey
ENSBTAG00000051151	0	grey
ENSBTAG00000051158	0	grey
ENSBTAG00000051191	0	grey
ENSBTAG00000051195	0	grey
ENSBTAG00000051207	0	grey
ENSBTAG00000051221	0	grey
ENSBTAG00000051225	0	grey
ENSBTAG00000051239	0	grey
ENSBTAG00000051242	0	grey
ENSBTAG00000051244	0	grey
ENSBTAG00000051317	0	grey
ENSBTAG00000051321	0	grey
ENSBTAG00000051356	0	grey
ENSBTAG00000051359	0	grey
ENSBTAG00000051414	0	grey
ENSBTAG00000051427	0	grey
ENSBTAG00000051436	0	grey
ENSBTAG00000051443	0	grey
ENSBTAG00000051506	0	grey
ENSBTAG00000051518	0	grey
ENSBTAG00000051560	0	grey
ENSBTAG00000051562	0	grey
ENSBTAG00000051635	0	grey
ENSBTAG00000051663	0	grey
ENSBTAG00000051667	0	grey
ENSBTAG00000051708	0	grey
ENSBTAG00000051719	0	grey
ENSBTAG00000051720	0	grey
ENSBTAG00000051725	0	grey
ENSBTAG00000051743	0	grey
ENSBTAG00000051746	0	grey
ENSBTAG00000051760	0	grey
ENSBTAG00000051765	0	grey
ENSBTAG00000051792	0	grey
ENSBTAG00000051797	0	grey
ENSBTAG00000051798	0	grey
ENSBTAG00000051814	0	grey
ENSBTAG00000051818	0	grey
ENSBTAG00000051840	0	grey
ENSBTAG00000051850	0	grey
ENSBTAG00000051903	0	grey
ENSBTAG00000051909	0	grey
ENSBTAG00000051923	0	grey
ENSBTAG00000051950	0	grey
ENSBTAG00000051951	0	grey
ENSBTAG00000051977	0	grey
ENSBTAG00000051992	0	grey
ENSBTAG00000052017	0	grey
ENSBTAG00000052040	0	grey
ENSBTAG00000052048	0	grey
ENSBTAG00000052059	0	grey
ENSBTAG00000052066	0	grey
ENSBTAG00000052094	0	grey
ENSBTAG00000052103	0	grey
ENSBTAG00000052105	0	grey
ENSBTAG00000052111	0	grey
ENSBTAG00000052127	0	grey
ENSBTAG00000052143	0	grey
ENSBTAG00000052151	0	grey
ENSBTAG00000052157	0	grey
ENSBTAG00000052168	0	grey
ENSBTAG00000052188	0	grey
ENSBTAG00000052221	0	grey
ENSBTAG00000052258	0	grey
ENSBTAG00000052270	0	grey
ENSBTAG00000052273	0	grey
ENSBTAG00000052290	0	grey
ENSBTAG00000052294	0	grey
ENSBTAG00000052330	0	grey
ENSBTAG00000052335	0	grey
ENSBTAG00000052352	0	grey
ENSBTAG00000052364	0	grey
ENSBTAG00000052369	0	grey
ENSBTAG00000052392	0	grey
ENSBTAG00000052393	0	grey
ENSBTAG00000052409	0	grey
ENSBTAG00000052428	0	grey
ENSBTAG00000052439	0	grey
ENSBTAG00000052480	0	grey
ENSBTAG00000052527	0	grey
ENSBTAG00000052551	0	grey
ENSBTAG00000052558	0	grey
ENSBTAG00000052560	0	grey
ENSBTAG00000052575	0	grey
ENSBTAG00000052583	0	grey
ENSBTAG00000052589	0	grey
ENSBTAG00000052613	0	grey
ENSBTAG00000052619	0	grey
ENSBTAG00000052635	0	grey
ENSBTAG00000052640	0	grey
ENSBTAG00000052642	0	grey
ENSBTAG00000052647	0	grey
ENSBTAG00000052673	0	grey
ENSBTAG00000052677	0	grey
ENSBTAG00000052684	0	grey
ENSBTAG00000052718	0	grey
ENSBTAG00000052721	0	grey
ENSBTAG00000052727	0	grey
ENSBTAG00000052735	0	grey
ENSBTAG00000052740	0	grey
ENSBTAG00000052757	0	grey
ENSBTAG00000052760	0	grey
ENSBTAG00000052775	0	grey
ENSBTAG00000052823	0	grey
ENSBTAG00000052882	0	grey
ENSBTAG00000052885	0	grey
ENSBTAG00000052898	0	grey
ENSBTAG00000052902	0	grey
ENSBTAG00000052907	0	grey
ENSBTAG00000052912	0	grey
ENSBTAG00000052914	0	grey
ENSBTAG00000052922	0	grey
ENSBTAG00000052972	0	grey
ENSBTAG00000052980	0	grey
ENSBTAG00000052998	0	grey
ENSBTAG00000053011	0	grey
ENSBTAG00000053032	0	grey
ENSBTAG00000053042	0	grey
ENSBTAG00000053087	0	grey
ENSBTAG00000053123	0	grey
ENSBTAG00000053140	0	grey
ENSBTAG00000053153	0	grey
ENSBTAG00000053154	0	grey
ENSBTAG00000053163	0	grey
ENSBTAG00000053180	0	grey
ENSBTAG00000053194	0	grey
ENSBTAG00000053259	0	grey
ENSBTAG00000053289	0	grey
ENSBTAG00000053356	0	grey
ENSBTAG00000053399	0	grey
ENSBTAG00000053414	0	grey
ENSBTAG00000053424	0	grey
ENSBTAG00000053434	0	grey
ENSBTAG00000053453	0	grey
ENSBTAG00000053455	0	grey
ENSBTAG00000053457	0	grey
ENSBTAG00000053464	0	grey
ENSBTAG00000053478	0	grey
ENSBTAG00000053483	0	grey
ENSBTAG00000053488	0	grey
ENSBTAG00000053525	0	grey
ENSBTAG00000053536	0	grey
ENSBTAG00000053547	0	grey
ENSBTAG00000053571	0	grey
ENSBTAG00000053579	0	grey
ENSBTAG00000053641	0	grey
ENSBTAG00000053646	0	grey
ENSBTAG00000053664	0	grey
ENSBTAG00000053667	0	grey
ENSBTAG00000053717	0	grey
ENSBTAG00000053773	0	grey
ENSBTAG00000053791	0	grey
ENSBTAG00000053841	0	grey
ENSBTAG00000053846	0	grey
ENSBTAG00000053850	0	grey
ENSBTAG00000053856	0	grey
ENSBTAG00000053867	0	grey
ENSBTAG00000053905	0	grey
ENSBTAG00000053922	0	grey
ENSBTAG00000053947	0	grey
ENSBTAG00000053952	0	grey
ENSBTAG00000054021	0	grey
ENSBTAG00000054023	0	grey
ENSBTAG00000054024	0	grey
ENSBTAG00000054028	0	grey
ENSBTAG00000054053	0	grey
ENSBTAG00000054056	0	grey
ENSBTAG00000054068	0	grey
ENSBTAG00000054071	0	grey
ENSBTAG00000054084	0	grey
ENSBTAG00000054088	0	grey
ENSBTAG00000054102	0	grey
ENSBTAG00000054116	0	grey
ENSBTAG00000054124	0	grey
ENSBTAG00000054137	0	grey
ENSBTAG00000054150	0	grey
ENSBTAG00000054152	0	grey
ENSBTAG00000054196	0	grey
ENSBTAG00000054220	0	grey
ENSBTAG00000054225	0	grey
ENSBTAG00000054227	0	grey
ENSBTAG00000054240	0	grey
ENSBTAG00000054291	0	grey
ENSBTAG00000054306	0	grey
ENSBTAG00000054363	0	grey
ENSBTAG00000054381	0	grey
ENSBTAG00000054382	0	grey
ENSBTAG00000054411	0	grey
ENSBTAG00000054422	0	grey
ENSBTAG00000054425	0	grey
ENSBTAG00000054434	0	grey
ENSBTAG00000054436	0	grey
ENSBTAG00000054442	0	grey
ENSBTAG00000054445	0	grey
ENSBTAG00000054451	0	grey
ENSBTAG00000054465	0	grey
ENSBTAG00000054495	0	grey
ENSBTAG00000054497	0	grey
ENSBTAG00000054498	0	grey
ENSBTAG00000054508	0	grey
ENSBTAG00000054540	0	grey
ENSBTAG00000054549	0	grey
ENSBTAG00000054558	0	grey
ENSBTAG00000054562	0	grey
ENSBTAG00000054585	0	grey
ENSBTAG00000054593	0	grey
ENSBTAG00000054601	0	grey
ENSBTAG00000054614	0	grey
ENSBTAG00000054645	0	grey
ENSBTAG00000054652	0	grey
ENSBTAG00000054677	0	grey
ENSBTAG00000054697	0	grey
ENSBTAG00000054718	0	grey
ENSBTAG00000054728	0	grey
ENSBTAG00000054738	0	grey
ENSBTAG00000054742	0	grey
ENSBTAG00000054743	0	grey
ENSBTAG00000054745	0	grey
ENSBTAG00000054750	0	grey
ENSBTAG00000054786	0	grey
ENSBTAG00000054796	0	grey
ENSBTAG00000054831	0	grey
ENSBTAG00000054861	0	grey
ENSBTAG00000054879	0	grey
ENSBTAG00000054889	0	grey
ENSBTAG00000054912	0	grey
ENSBTAG00000054978	0	grey
ENSBTAG00000054982	0	grey
ENSBTAG00000054989	0	grey
ENSBTAG00000054990	0	grey
ENSBTAG00000055001	0	grey
ENSBTAG00000055019	0	grey
ENSBTAG00000055057	0	grey
ENSBTAG00000055063	0	grey
ENSBTAG00000055098	0	grey
ENSBTAG00000055141	0	grey
ENSBTAG00000055184	0	grey
ENSBTAG00000055189	0	grey
ENSBTAG00000055195	0	grey
ENSBTAG00000055238	0	grey
ENSBTAG00000055263	0	grey
ENSBTAG00000055264	0	grey
ENSBTAG00000055307	0	grey
ENSBTAG00000048870	1	turquoise
ENSBTAG00000048895	1	turquoise
ENSBTAG00000048972	1	turquoise
ENSBTAG00000049279	1	turquoise
ENSBTAG00000049395	1	turquoise
ENSBTAG00000049488	1	turquoise
ENSBTAG00000049658	1	turquoise
ENSBTAG00000049675	1	turquoise
ENSBTAG00000049957	1	turquoise
ENSBTAG00000049966	1	turquoise
ENSBTAG00000050004	1	turquoise
ENSBTAG00000050089	1	turquoise
ENSBTAG00000050198	1	turquoise
ENSBTAG00000050309	1	turquoise
ENSBTAG00000050378	1	turquoise
ENSBTAG00000050406	1	turquoise
ENSBTAG00000050407	1	turquoise
ENSBTAG00000050565	1	turquoise
ENSBTAG00000050584	1	turquoise
ENSBTAG00000050592	1	turquoise
ENSBTAG00000050640	1	turquoise
ENSBTAG00000050734	1	turquoise
ENSBTAG00000050958	1	turquoise
ENSBTAG00000050960	1	turquoise
ENSBTAG00000051027	1	turquoise
ENSBTAG00000051100	1	turquoise
ENSBTAG00000051420	1	turquoise
ENSBTAG00000051492	1	turquoise
ENSBTAG00000051533	1	turquoise
ENSBTAG00000051701	1	turquoise
ENSBTAG00000051705	1	turquoise
ENSBTAG00000051933	1	turquoise
ENSBTAG00000052171	1	turquoise
ENSBTAG00000052293	1	turquoise
ENSBTAG00000052365	1	turquoise
ENSBTAG00000052376	1	turquoise
ENSBTAG00000052424	1	turquoise
ENSBTAG00000052446	1	turquoise
ENSBTAG00000052706	1	turquoise
ENSBTAG00000052752	1	turquoise
ENSBTAG00000052758	1	turquoise
ENSBTAG00000052941	1	turquoise
ENSBTAG00000053205	1	turquoise
ENSBTAG00000053509	1	turquoise
ENSBTAG00000053527	1	turquoise
ENSBTAG00000053704	1	turquoise
ENSBTAG00000053705	1	turquoise
ENSBTAG00000053715	1	turquoise
ENSBTAG00000053844	1	turquoise
ENSBTAG00000054032	1	turquoise
ENSBTAG00000054075	1	turquoise
ENSBTAG00000054138	1	turquoise
ENSBTAG00000054270	1	turquoise
ENSBTAG00000054284	1	turquoise
ENSBTAG00000054405	1	turquoise
ENSBTAG00000054638	1	turquoise
ENSBTAG00000054739	1	turquoise
ENSBTAG00000054820	1	turquoise
ENSBTAG00000002749	1	turquoise
ENSBTAG00000008539	1	turquoise
ENSBTAG00000024437	1	turquoise
ENSBTAG00000032733	1	turquoise
ENSBTAG00000048319	1	turquoise
ENSBTAG00000048320	1	turquoise
ENSBTAG00000048322	1	turquoise
ENSBTAG00000048329	1	turquoise
ENSBTAG00000048336	1	turquoise
ENSBTAG00000048349	1	turquoise
ENSBTAG00000048367	1	turquoise
ENSBTAG00000048387	1	turquoise
ENSBTAG00000048399	1	turquoise
ENSBTAG00000048401	1	turquoise
ENSBTAG00000048440	1	turquoise
ENSBTAG00000048449	1	turquoise
ENSBTAG00000048471	1	turquoise
ENSBTAG00000048480	1	turquoise
ENSBTAG00000048487	1	turquoise
ENSBTAG00000048499	1	turquoise
ENSBTAG00000048511	1	turquoise
ENSBTAG00000048512	1	turquoise
ENSBTAG00000048520	1	turquoise
ENSBTAG00000048529	1	turquoise
ENSBTAG00000048535	1	turquoise
ENSBTAG00000048544	1	turquoise
ENSBTAG00000048545	1	turquoise
ENSBTAG00000048554	1	turquoise
ENSBTAG00000048561	1	turquoise
ENSBTAG00000048568	1	turquoise
ENSBTAG00000048590	1	turquoise
ENSBTAG00000048637	1	turquoise
ENSBTAG00000048668	1	turquoise
ENSBTAG00000048687	1	turquoise
ENSBTAG00000048697	1	turquoise
ENSBTAG00000048704	1	turquoise
ENSBTAG00000048719	1	turquoise
ENSBTAG00000048736	1	turquoise
ENSBTAG00000048741	1	turquoise
ENSBTAG00000048748	1	turquoise
ENSBTAG00000048760	1	turquoise
ENSBTAG00000048770	1	turquoise
ENSBTAG00000048776	1	turquoise
ENSBTAG00000048778	1	turquoise
ENSBTAG00000048796	1	turquoise
ENSBTAG00000048807	1	turquoise
ENSBTAG00000048808	1	turquoise
ENSBTAG00000048830	1	turquoise
ENSBTAG00000048853	1	turquoise
ENSBTAG00000048859	1	turquoise
ENSBTAG00000048871	1	turquoise
ENSBTAG00000048879	1	turquoise
ENSBTAG00000048881	1	turquoise
ENSBTAG00000048887	1	turquoise
ENSBTAG00000048896	1	turquoise
ENSBTAG00000048908	1	turquoise
ENSBTAG00000048921	1	turquoise
ENSBTAG00000048953	1	turquoise
ENSBTAG00000048969	1	turquoise
ENSBTAG00000049003	1	turquoise
ENSBTAG00000049009	1	turquoise
ENSBTAG00000049028	1	turquoise
ENSBTAG00000049048	1	turquoise
ENSBTAG00000049068	1	turquoise
ENSBTAG00000049077	1	turquoise
ENSBTAG00000049089	1	turquoise
ENSBTAG00000049095	1	turquoise
ENSBTAG00000049113	1	turquoise
ENSBTAG00000049129	1	turquoise
ENSBTAG00000049130	1	turquoise
ENSBTAG00000049138	1	turquoise
ENSBTAG00000049210	1	turquoise
ENSBTAG00000049211	1	turquoise
ENSBTAG00000049226	1	turquoise
ENSBTAG00000049228	1	turquoise
ENSBTAG00000049230	1	turquoise
ENSBTAG00000049242	1	turquoise
ENSBTAG00000049257	1	turquoise
ENSBTAG00000049261	1	turquoise
ENSBTAG00000049266	1	turquoise
ENSBTAG00000049267	1	turquoise
ENSBTAG00000049270	1	turquoise
ENSBTAG00000049288	1	turquoise
ENSBTAG00000049289	1	turquoise
ENSBTAG00000049321	1	turquoise
ENSBTAG00000049322	1	turquoise
ENSBTAG00000049326	1	turquoise
ENSBTAG00000049330	1	turquoise
ENSBTAG00000049331	1	turquoise
ENSBTAG00000049335	1	turquoise
ENSBTAG00000049348	1	turquoise
ENSBTAG00000049350	1	turquoise
ENSBTAG00000049355	1	turquoise
ENSBTAG00000049363	1	turquoise
ENSBTAG00000049375	1	turquoise
ENSBTAG00000049378	1	turquoise
ENSBTAG00000049413	1	turquoise
ENSBTAG00000049424	1	turquoise
ENSBTAG00000049427	1	turquoise
ENSBTAG00000049439	1	turquoise
ENSBTAG00000049443	1	turquoise
ENSBTAG00000049466	1	turquoise
ENSBTAG00000049499	1	turquoise
ENSBTAG00000049529	1	turquoise
ENSBTAG00000049561	1	turquoise
ENSBTAG00000049564	1	turquoise
ENSBTAG00000049570	1	turquoise
ENSBTAG00000049583	1	turquoise
ENSBTAG00000049590	1	turquoise
ENSBTAG00000049597	1	turquoise
ENSBTAG00000049605	1	turquoise
ENSBTAG00000049632	1	turquoise
ENSBTAG00000049634	1	turquoise
ENSBTAG00000049637	1	turquoise
ENSBTAG00000049639	1	turquoise
ENSBTAG00000049647	1	turquoise
ENSBTAG00000049657	1	turquoise
ENSBTAG00000049664	1	turquoise
ENSBTAG00000049676	1	turquoise
ENSBTAG00000049683	1	turquoise
ENSBTAG00000049704	1	turquoise
ENSBTAG00000049742	1	turquoise
ENSBTAG00000049748	1	turquoise
ENSBTAG00000049779	1	turquoise
ENSBTAG00000049791	1	turquoise
ENSBTAG00000049801	1	turquoise
ENSBTAG00000049811	1	turquoise
ENSBTAG00000049825	1	turquoise
ENSBTAG00000049837	1	turquoise
ENSBTAG00000049840	1	turquoise
ENSBTAG00000049841	1	turquoise
ENSBTAG00000049849	1	turquoise
ENSBTAG00000049852	1	turquoise
ENSBTAG00000049853	1	turquoise
ENSBTAG00000049854	1	turquoise
ENSBTAG00000049859	1	turquoise
ENSBTAG00000049865	1	turquoise
ENSBTAG00000049874	1	turquoise
ENSBTAG00000049882	1	turquoise
ENSBTAG00000049886	1	turquoise
ENSBTAG00000049888	1	turquoise
ENSBTAG00000049917	1	turquoise
ENSBTAG00000049918	1	turquoise
ENSBTAG00000049942	1	turquoise
ENSBTAG00000049944	1	turquoise
ENSBTAG00000049954	1	turquoise
ENSBTAG00000049979	1	turquoise
ENSBTAG00000049981	1	turquoise
ENSBTAG00000049989	1	turquoise
ENSBTAG00000050007	1	turquoise
ENSBTAG00000050024	1	turquoise
ENSBTAG00000050030	1	turquoise
ENSBTAG00000050041	1	turquoise
ENSBTAG00000050047	1	turquoise
ENSBTAG00000050048	1	turquoise
ENSBTAG00000050058	1	turquoise
ENSBTAG00000050068	1	turquoise
ENSBTAG00000050075	1	turquoise
ENSBTAG00000050113	1	turquoise
ENSBTAG00000050133	1	turquoise
ENSBTAG00000050145	1	turquoise
ENSBTAG00000050153	1	turquoise
ENSBTAG00000050162	1	turquoise
ENSBTAG00000050171	1	turquoise
ENSBTAG00000050177	1	turquoise
ENSBTAG00000050182	1	turquoise
ENSBTAG00000050192	1	turquoise
ENSBTAG00000050206	1	turquoise
ENSBTAG00000050215	1	turquoise
ENSBTAG00000050217	1	turquoise
ENSBTAG00000050252	1	turquoise
ENSBTAG00000050262	1	turquoise
ENSBTAG00000050292	1	turquoise
ENSBTAG00000050311	1	turquoise
ENSBTAG00000050314	1	turquoise
ENSBTAG00000050332	1	turquoise
ENSBTAG00000050341	1	turquoise
ENSBTAG00000050342	1	turquoise
ENSBTAG00000050346	1	turquoise
ENSBTAG00000050357	1	turquoise
ENSBTAG00000050371	1	turquoise
ENSBTAG00000050409	1	turquoise
ENSBTAG00000050415	1	turquoise
ENSBTAG00000050424	1	turquoise
ENSBTAG00000050452	1	turquoise
ENSBTAG00000050478	1	turquoise
ENSBTAG00000050481	1	turquoise
ENSBTAG00000050502	1	turquoise
ENSBTAG00000050503	1	turquoise
ENSBTAG00000050524	1	turquoise
ENSBTAG00000050531	1	turquoise
ENSBTAG00000050582	1	turquoise
ENSBTAG00000050585	1	turquoise
ENSBTAG00000050596	1	turquoise
ENSBTAG00000050607	1	turquoise
ENSBTAG00000050626	1	turquoise
ENSBTAG00000050669	1	turquoise
ENSBTAG00000050671	1	turquoise
ENSBTAG00000050674	1	turquoise
ENSBTAG00000050678	1	turquoise
ENSBTAG00000050690	1	turquoise
ENSBTAG00000050698	1	turquoise
ENSBTAG00000050701	1	turquoise
ENSBTAG00000050704	1	turquoise
ENSBTAG00000050714	1	turquoise
ENSBTAG00000050729	1	turquoise
ENSBTAG00000050741	1	turquoise
ENSBTAG00000050754	1	turquoise
ENSBTAG00000050765	1	turquoise
ENSBTAG00000050766	1	turquoise
ENSBTAG00000050771	1	turquoise
ENSBTAG00000050776	1	turquoise
ENSBTAG00000050777	1	turquoise
ENSBTAG00000050792	1	turquoise
ENSBTAG00000050811	1	turquoise
ENSBTAG00000050833	1	turquoise
ENSBTAG00000050844	1	turquoise
ENSBTAG00000050853	1	turquoise
ENSBTAG00000050896	1	turquoise
ENSBTAG00000050899	1	turquoise
ENSBTAG00000050923	1	turquoise
ENSBTAG00000050924	1	turquoise
ENSBTAG00000050931	1	turquoise
ENSBTAG00000050940	1	turquoise
ENSBTAG00000050969	1	turquoise
ENSBTAG00000050972	1	turquoise
ENSBTAG00000050985	1	turquoise
ENSBTAG00000050989	1	turquoise
ENSBTAG00000050995	1	turquoise
ENSBTAG00000051001	1	turquoise
ENSBTAG00000051003	1	turquoise
ENSBTAG00000051011	1	turquoise
ENSBTAG00000051018	1	turquoise
ENSBTAG00000051019	1	turquoise
ENSBTAG00000051034	1	turquoise
ENSBTAG00000051037	1	turquoise
ENSBTAG00000051056	1	turquoise
ENSBTAG00000051058	1	turquoise
ENSBTAG00000051108	1	turquoise
ENSBTAG00000051124	1	turquoise
ENSBTAG00000051131	1	turquoise
ENSBTAG00000051137	1	turquoise
ENSBTAG00000051154	1	turquoise
ENSBTAG00000051175	1	turquoise
ENSBTAG00000051203	1	turquoise
ENSBTAG00000051209	1	turquoise
ENSBTAG00000051247	1	turquoise
ENSBTAG00000051264	1	turquoise
ENSBTAG00000051276	1	turquoise
ENSBTAG00000051277	1	turquoise
ENSBTAG00000051284	1	turquoise
ENSBTAG00000051294	1	turquoise
ENSBTAG00000051300	1	turquoise
ENSBTAG00000051314	1	turquoise
ENSBTAG00000051332	1	turquoise
ENSBTAG00000051337	1	turquoise
ENSBTAG00000051355	1	turquoise
ENSBTAG00000051368	1	turquoise
ENSBTAG00000051384	1	turquoise
ENSBTAG00000051385	1	turquoise
ENSBTAG00000051392	1	turquoise
ENSBTAG00000051408	1	turquoise
ENSBTAG00000051432	1	turquoise
ENSBTAG00000051440	1	turquoise
ENSBTAG00000051444	1	turquoise
ENSBTAG00000051455	1	turquoise
ENSBTAG00000051459	1	turquoise
ENSBTAG00000051468	1	turquoise
ENSBTAG00000051497	1	turquoise
ENSBTAG00000051499	1	turquoise
ENSBTAG00000051502	1	turquoise
ENSBTAG00000051508	1	turquoise
ENSBTAG00000051509	1	turquoise
ENSBTAG00000051529	1	turquoise
ENSBTAG00000051539	1	turquoise
ENSBTAG00000051553	1	turquoise
ENSBTAG00000051557	1	turquoise
ENSBTAG00000051564	1	turquoise
ENSBTAG00000051578	1	turquoise
ENSBTAG00000051590	1	turquoise
ENSBTAG00000051596	1	turquoise
ENSBTAG00000051655	1	turquoise
ENSBTAG00000051669	1	turquoise
ENSBTAG00000051681	1	turquoise
ENSBTAG00000051693	1	turquoise
ENSBTAG00000051695	1	turquoise
ENSBTAG00000051696	1	turquoise
ENSBTAG00000051700	1	turquoise
ENSBTAG00000051703	1	turquoise
ENSBTAG00000051709	1	turquoise
ENSBTAG00000051717	1	turquoise
ENSBTAG00000051722	1	turquoise
ENSBTAG00000051730	1	turquoise
ENSBTAG00000051735	1	turquoise
ENSBTAG00000051736	1	turquoise
ENSBTAG00000051748	1	turquoise
ENSBTAG00000051764	1	turquoise
ENSBTAG00000051777	1	turquoise
ENSBTAG00000051788	1	turquoise
ENSBTAG00000051829	1	turquoise
ENSBTAG00000051857	1	turquoise
ENSBTAG00000051873	1	turquoise
ENSBTAG00000051895	1	turquoise
ENSBTAG00000051901	1	turquoise
ENSBTAG00000051954	1	turquoise
ENSBTAG00000051959	1	turquoise
ENSBTAG00000052018	1	turquoise
ENSBTAG00000052022	1	turquoise
ENSBTAG00000052029	1	turquoise
ENSBTAG00000052037	1	turquoise
ENSBTAG00000052063	1	turquoise
ENSBTAG00000052074	1	turquoise
ENSBTAG00000052078	1	turquoise
ENSBTAG00000052081	1	turquoise
ENSBTAG00000052084	1	turquoise
ENSBTAG00000052088	1	turquoise
ENSBTAG00000052091	1	turquoise
ENSBTAG00000052100	1	turquoise
ENSBTAG00000052115	1	turquoise
ENSBTAG00000052119	1	turquoise
ENSBTAG00000052126	1	turquoise
ENSBTAG00000052150	1	turquoise
ENSBTAG00000052163	1	turquoise
ENSBTAG00000052185	1	turquoise
ENSBTAG00000052204	1	turquoise
ENSBTAG00000052225	1	turquoise
ENSBTAG00000052232	1	turquoise
ENSBTAG00000052244	1	turquoise
ENSBTAG00000052275	1	turquoise
ENSBTAG00000052276	1	turquoise
ENSBTAG00000052299	1	turquoise
ENSBTAG00000052301	1	turquoise
ENSBTAG00000052325	1	turquoise
ENSBTAG00000052341	1	turquoise
ENSBTAG00000052346	1	turquoise
ENSBTAG00000052350	1	turquoise
ENSBTAG00000052403	1	turquoise
ENSBTAG00000052436	1	turquoise
ENSBTAG00000052444	1	turquoise
ENSBTAG00000052462	1	turquoise
ENSBTAG00000052464	1	turquoise
ENSBTAG00000052494	1	turquoise
ENSBTAG00000052565	1	turquoise
ENSBTAG00000052584	1	turquoise
ENSBTAG00000052585	1	turquoise
ENSBTAG00000052596	1	turquoise
ENSBTAG00000052624	1	turquoise
ENSBTAG00000052649	1	turquoise
ENSBTAG00000052650	1	turquoise
ENSBTAG00000052654	1	turquoise
ENSBTAG00000052664	1	turquoise
ENSBTAG00000052691	1	turquoise
ENSBTAG00000052693	1	turquoise
ENSBTAG00000052722	1	turquoise
ENSBTAG00000052737	1	turquoise
ENSBTAG00000052739	1	turquoise
ENSBTAG00000052741	1	turquoise
ENSBTAG00000052742	1	turquoise
ENSBTAG00000052755	1	turquoise
ENSBTAG00000052759	1	turquoise
ENSBTAG00000052763	1	turquoise
ENSBTAG00000052764	1	turquoise
ENSBTAG00000052772	1	turquoise
ENSBTAG00000052793	1	turquoise
ENSBTAG00000052797	1	turquoise
ENSBTAG00000052802	1	turquoise
ENSBTAG00000052817	1	turquoise
ENSBTAG00000052819	1	turquoise
ENSBTAG00000052847	1	turquoise
ENSBTAG00000052886	1	turquoise
ENSBTAG00000052920	1	turquoise
ENSBTAG00000052934	1	turquoise
ENSBTAG00000052944	1	turquoise
ENSBTAG00000052965	1	turquoise
ENSBTAG00000052976	1	turquoise
ENSBTAG00000052982	1	turquoise
ENSBTAG00000052985	1	turquoise
ENSBTAG00000052992	1	turquoise
ENSBTAG00000052996	1	turquoise
ENSBTAG00000053031	1	turquoise
ENSBTAG00000053039	1	turquoise
ENSBTAG00000053040	1	turquoise
ENSBTAG00000053043	1	turquoise
ENSBTAG00000053055	1	turquoise
ENSBTAG00000053064	1	turquoise
ENSBTAG00000053070	1	turquoise
ENSBTAG00000053076	1	turquoise
ENSBTAG00000053082	1	turquoise
ENSBTAG00000053144	1	turquoise
ENSBTAG00000053158	1	turquoise
ENSBTAG00000053232	1	turquoise
ENSBTAG00000053240	1	turquoise
ENSBTAG00000053269	1	turquoise
ENSBTAG00000053277	1	turquoise
ENSBTAG00000053285	1	turquoise
ENSBTAG00000053288	1	turquoise
ENSBTAG00000053297	1	turquoise
ENSBTAG00000053305	1	turquoise
ENSBTAG00000053306	1	turquoise
ENSBTAG00000053312	1	turquoise
ENSBTAG00000053319	1	turquoise
ENSBTAG00000053331	1	turquoise
ENSBTAG00000053343	1	turquoise
ENSBTAG00000053353	1	turquoise
ENSBTAG00000053362	1	turquoise
ENSBTAG00000053368	1	turquoise
ENSBTAG00000053382	1	turquoise
ENSBTAG00000053383	1	turquoise
ENSBTAG00000053403	1	turquoise
ENSBTAG00000053409	1	turquoise
ENSBTAG00000053422	1	turquoise
ENSBTAG00000053437	1	turquoise
ENSBTAG00000053447	1	turquoise
ENSBTAG00000053450	1	turquoise
ENSBTAG00000053494	1	turquoise
ENSBTAG00000053500	1	turquoise
ENSBTAG00000053503	1	turquoise
ENSBTAG00000053504	1	turquoise
ENSBTAG00000053516	1	turquoise
ENSBTAG00000053556	1	turquoise
ENSBTAG00000053559	1	turquoise
ENSBTAG00000053562	1	turquoise
ENSBTAG00000053563	1	turquoise
ENSBTAG00000053564	1	turquoise
ENSBTAG00000053572	1	turquoise
ENSBTAG00000053603	1	turquoise
ENSBTAG00000053609	1	turquoise
ENSBTAG00000053674	1	turquoise
ENSBTAG00000053678	1	turquoise
ENSBTAG00000053714	1	turquoise
ENSBTAG00000053729	1	turquoise
ENSBTAG00000053733	1	turquoise
ENSBTAG00000053742	1	turquoise
ENSBTAG00000053745	1	turquoise
ENSBTAG00000053754	1	turquoise
ENSBTAG00000053756	1	turquoise
ENSBTAG00000053757	1	turquoise
ENSBTAG00000053758	1	turquoise
ENSBTAG00000053764	1	turquoise
ENSBTAG00000053771	1	turquoise
ENSBTAG00000053780	1	turquoise
ENSBTAG00000053782	1	turquoise
ENSBTAG00000053790	1	turquoise
ENSBTAG00000053793	1	turquoise
ENSBTAG00000053802	1	turquoise
ENSBTAG00000053822	1	turquoise
ENSBTAG00000053835	1	turquoise
ENSBTAG00000053883	1	turquoise
ENSBTAG00000053888	1	turquoise
ENSBTAG00000053893	1	turquoise
ENSBTAG00000053915	1	turquoise
ENSBTAG00000053924	1	turquoise
ENSBTAG00000053926	1	turquoise
ENSBTAG00000053931	1	turquoise
ENSBTAG00000053963	1	turquoise
ENSBTAG00000053964	1	turquoise
ENSBTAG00000053979	1	turquoise
ENSBTAG00000053994	1	turquoise
ENSBTAG00000054037	1	turquoise
ENSBTAG00000054043	1	turquoise
ENSBTAG00000054089	1	turquoise
ENSBTAG00000054127	1	turquoise
ENSBTAG00000054141	1	turquoise
ENSBTAG00000054145	1	turquoise
ENSBTAG00000054155	1	turquoise
ENSBTAG00000054163	1	turquoise
ENSBTAG00000054174	1	turquoise
ENSBTAG00000054185	1	turquoise
ENSBTAG00000054236	1	turquoise
ENSBTAG00000054248	1	turquoise
ENSBTAG00000054253	1	turquoise
ENSBTAG00000054262	1	turquoise
ENSBTAG00000054275	1	turquoise
ENSBTAG00000054279	1	turquoise
ENSBTAG00000054317	1	turquoise
ENSBTAG00000054337	1	turquoise
ENSBTAG00000054373	1	turquoise
ENSBTAG00000054385	1	turquoise
ENSBTAG00000054410	1	turquoise
ENSBTAG00000054450	1	turquoise
ENSBTAG00000054479	1	turquoise
ENSBTAG00000054528	1	turquoise
ENSBTAG00000054537	1	turquoise
ENSBTAG00000054637	1	turquoise
ENSBTAG00000054639	1	turquoise
ENSBTAG00000054641	1	turquoise
ENSBTAG00000054664	1	turquoise
ENSBTAG00000054673	1	turquoise
ENSBTAG00000054676	1	turquoise
ENSBTAG00000054707	1	turquoise
ENSBTAG00000054717	1	turquoise
ENSBTAG00000054727	1	turquoise
ENSBTAG00000054737	1	turquoise
ENSBTAG00000054740	1	turquoise
ENSBTAG00000054753	1	turquoise
ENSBTAG00000054787	1	turquoise
ENSBTAG00000054790	1	turquoise
ENSBTAG00000054793	1	turquoise
ENSBTAG00000054811	1	turquoise
ENSBTAG00000054817	1	turquoise
ENSBTAG00000054834	1	turquoise
ENSBTAG00000054871	1	turquoise
ENSBTAG00000054877	1	turquoise
ENSBTAG00000054907	1	turquoise
ENSBTAG00000054930	1	turquoise
ENSBTAG00000054948	1	turquoise
ENSBTAG00000054956	1	turquoise
ENSBTAG00000054959	1	turquoise
ENSBTAG00000054965	1	turquoise
ENSBTAG00000054995	1	turquoise
ENSBTAG00000055027	1	turquoise
ENSBTAG00000055044	1	turquoise
ENSBTAG00000055047	1	turquoise
ENSBTAG00000055056	1	turquoise
ENSBTAG00000055089	1	turquoise
ENSBTAG00000055157	1	turquoise
ENSBTAG00000055167	1	turquoise
ENSBTAG00000055185	1	turquoise
ENSBTAG00000055203	1	turquoise
ENSBTAG00000055206	1	turquoise
ENSBTAG00000055211	1	turquoise
ENSBTAG00000055215	1	turquoise
ENSBTAG00000055218	1	turquoise
ENSBTAG00000055223	1	turquoise
ENSBTAG00000055239	1	turquoise
ENSBTAG00000055241	1	turquoise
ENSBTAG00000055271	1	turquoise
ENSBTAG00000055289	1	turquoise

## Sheet: m-modules
list of genes in m-modules and summary Table
gene_id	gene_name	gene_biotype	Module_number	Module_color			Summary Table
ENSBTAG00000000057	THBS3	protein_coding	0	grey			Module_number	Module_color	Number of genes
ENSBTAG00000000157	CCDC138	protein_coding	0	grey			0	grey	728
ENSBTAG00000000204	TMEM268	protein_coding	0	grey			1	turquoise	2127
ENSBTAG00000000218	MAP2K5	protein_coding	0	grey			2	blue	1230
ENSBTAG00000000256	TLE1	protein_coding	0	grey			3	brown	711
ENSBTAG00000000345	CLDN15	protein_coding	0	grey			4	yellow	692
ENSBTAG00000000377	BMX	protein_coding	0	grey			5	green	652
ENSBTAG00000000390	TPST1	protein_coding	0	grey			6	red	621
ENSBTAG00000000496	SLC12A8	protein_coding	0	grey			7	black	512
ENSBTAG00000000500	PINX1	protein_coding	0	grey			8	pink	506
ENSBTAG00000000566	CCDC14	protein_coding	0	grey			9	magenta	375
ENSBTAG00000000570	RET	protein_coding	0	grey			10	purple	365
ENSBTAG00000000586	CPLANE1	protein_coding	0	grey			11	greenyellow	281
ENSBTAG00000000644	S100A5	protein_coding	0	grey			12	tan	270
ENSBTAG00000000752	SGO1	protein_coding	0	grey			13	salmon	211
ENSBTAG00000000855	NXN	protein_coding	0	grey			14	cyan	209
ENSBTAG00000000877	ETFBKMT	protein_coding	0	grey			15	midnightblue	192
ENSBTAG00000000885	NA	protein_coding	0	grey			16	lightcyan	191
ENSBTAG00000000899	TMEM17	protein_coding	0	grey			17	grey60	171
ENSBTAG00000000988	BRCA2	protein_coding	0	grey			18	lightgreen	168
ENSBTAG00000001044	SUPV3L1	protein_coding	0	grey			19	lightyellow	166
ENSBTAG00000001082	SH2D5	protein_coding	0	grey			20	royalblue	157
ENSBTAG00000001094	MTUS2	protein_coding	0	grey			21	darkred	157
ENSBTAG00000001163	MACROH2A2	protein_coding	0	grey			22	darkgreen	149
ENSBTAG00000001273	NLRP3	protein_coding	0	grey			23	darkturquoise	142
ENSBTAG00000001305	ATP2B2	protein_coding	0	grey			24	darkgrey	134
ENSBTAG00000001306	FXN	protein_coding	0	grey			25	orange	72
ENSBTAG00000001432	NA	protein_coding	0	grey			26	darkorange	64
ENSBTAG00000001609	MAP2K6	protein_coding	0	grey			27	white	54
ENSBTAG00000001702	TMEM107	protein_coding	0	grey			28	skyblue	52
ENSBTAG00000001754	AHCYL2	protein_coding	0	grey			29	saddlebrown	47
ENSBTAG00000001773	CYREN	protein_coding	0	grey			30	steelblue	47
ENSBTAG00000001835	GJA1	protein_coding	0	grey			31	paleturquoise	44
ENSBTAG00000001881	SLC10A1	protein_coding	0	grey			Sum		11497
ENSBTAG00000001919	ZNF652	protein_coding	0	grey
ENSBTAG00000002000	TIMM8B	protein_coding	0	grey
ENSBTAG00000002027	FAM167B	protein_coding	0	grey
ENSBTAG00000002037	ATXN7L1	protein_coding	0	grey
ENSBTAG00000002059	MCM9	protein_coding	0	grey
ENSBTAG00000002065	TFAP2C	protein_coding	0	grey
ENSBTAG00000002138	PADI1	protein_coding	0	grey
ENSBTAG00000002164	AXDND1	protein_coding	0	grey
ENSBTAG00000002185	RNF7	protein_coding	0	grey
ENSBTAG00000002243	SNX15	protein_coding	0	grey
ENSBTAG00000002272	KCTD18	protein_coding	0	grey
ENSBTAG00000002315	RNF34	protein_coding	0	grey
ENSBTAG00000002348	SLC4A4	protein_coding	0	grey
ENSBTAG00000002368	TULP2	protein_coding	0	grey
ENSBTAG00000002430	COL17A1	protein_coding	0	grey
ENSBTAG00000002492	SYCP3	protein_coding	0	grey
ENSBTAG00000002620	DNA2	protein_coding	0	grey
ENSBTAG00000002658	STAM	protein_coding	0	grey
ENSBTAG00000002706	GSTZ1	protein_coding	0	grey
ENSBTAG00000002710	TSSK4	protein_coding	0	grey
ENSBTAG00000002835	SMAD1	protein_coding	0	grey
ENSBTAG00000002844	PPFIA3	protein_coding	0	grey
ENSBTAG00000002900	NA	protein_coding	0	grey
ENSBTAG00000002979	PIK3R3	protein_coding	0	grey
ENSBTAG00000002999	ANAPC15	protein_coding	0	grey
ENSBTAG00000003086	NA	protein_coding	0	grey
ENSBTAG00000003152	IFI27	protein_coding	0	grey
ENSBTAG00000003257	STK4	protein_coding	0	grey
ENSBTAG00000003296	TWNK	protein_coding	0	grey
ENSBTAG00000003424	BET1	protein_coding	0	grey
ENSBTAG00000003527	CCDC62	protein_coding	0	grey
ENSBTAG00000003531	ABCA13	protein_coding	0	grey
ENSBTAG00000003567	TIMM10B	protein_coding	0	grey
ENSBTAG00000003569	DZIP1	protein_coding	0	grey
ENSBTAG00000003614	AP4B1	protein_coding	0	grey
ENSBTAG00000003622	ZKSCAN7	protein_coding	0	grey
ENSBTAG00000003661	NA	protein_coding	0	grey
ENSBTAG00000003667	TLN2	protein_coding	0	grey
ENSBTAG00000003669	BNC2	protein_coding	0	grey
ENSBTAG00000003696	BICDL1	protein_coding	0	grey
ENSBTAG00000003892	NA	protein_coding	0	grey
ENSBTAG00000003923	GPBAR1	protein_coding	0	grey
ENSBTAG00000003959	ARHGAP24	protein_coding	0	grey
ENSBTAG00000003965	LIPT1	protein_coding	0	grey
ENSBTAG00000003997	UBE2D4	protein_coding	0	grey
ENSBTAG00000004008	FAM199X	protein_coding	0	grey
ENSBTAG00000004019	PMEL	protein_coding	0	grey
ENSBTAG00000004061	PP2D1	protein_coding	0	grey
ENSBTAG00000004082	NA	pseudogene	0	grey
ENSBTAG00000004168	STON1	protein_coding	0	grey
ENSBTAG00000004262	ZNF454	protein_coding	0	grey
ENSBTAG00000004266	DDX25	protein_coding	0	grey
ENSBTAG00000004290	DDX28	protein_coding	0	grey
ENSBTAG00000004328	CHST10	protein_coding	0	grey
ENSBTAG00000004460	RFWD3	protein_coding	0	grey
ENSBTAG00000004592	SNAPC3	protein_coding	0	grey
ENSBTAG00000004732	SPTB	protein_coding	0	grey
ENSBTAG00000004770	SCN4A	protein_coding	0	grey
ENSBTAG00000004854	SLC24A5	protein_coding	0	grey
ENSBTAG00000004974	ZDHHC23	protein_coding	0	grey
ENSBTAG00000004987	NUP210L	protein_coding	0	grey
ENSBTAG00000005017	ZNF169	protein_coding	0	grey
ENSBTAG00000005055	TXK	protein_coding	0	grey
ENSBTAG00000005066	HSPBAP1	protein_coding	0	grey
ENSBTAG00000005090	CEMIP2	protein_coding	0	grey
ENSBTAG00000005110	CADPS2	protein_coding	0	grey
ENSBTAG00000005154	APCDD1	protein_coding	0	grey
ENSBTAG00000005170	ADGRG5	protein_coding	0	grey
ENSBTAG00000005244	RASL11A	protein_coding	0	grey
ENSBTAG00000005310	GPR180	protein_coding	0	grey
ENSBTAG00000005351	RFXAP	protein_coding	0	grey
ENSBTAG00000005489	WDR36	protein_coding	0	grey
ENSBTAG00000005556	CYGB	protein_coding	0	grey
ENSBTAG00000005658	ECE2	protein_coding	0	grey
ENSBTAG00000005678	AACS	protein_coding	0	grey
ENSBTAG00000005683	ELAC1	protein_coding	0	grey
ENSBTAG00000005708	KIF20B	protein_coding	0	grey
ENSBTAG00000005757	FUS	protein_coding	0	grey
ENSBTAG00000005799	KIRREL1	protein_coding	0	grey
ENSBTAG00000005863	ATF7	protein_coding	0	grey
ENSBTAG00000005916	ADNP2	protein_coding	0	grey
ENSBTAG00000005974	APOBEC2	protein_coding	0	grey
ENSBTAG00000006026	BEX3	protein_coding	0	grey
ENSBTAG00000006036	ERP27	protein_coding	0	grey
ENSBTAG00000006086	MMP28	protein_coding	0	grey
ENSBTAG00000006225	RPA2	protein_coding	0	grey
ENSBTAG00000006263	GP2	protein_coding	0	grey
ENSBTAG00000006449	REXO5	protein_coding	0	grey
ENSBTAG00000006471	OSBPL11	protein_coding	0	grey
ENSBTAG00000006600	NA	protein_coding	0	grey
ENSBTAG00000006638	BCL2L12	protein_coding	0	grey
ENSBTAG00000006823	CMYA5	protein_coding	0	grey
ENSBTAG00000006963	RPL12	protein_coding	0	grey
ENSBTAG00000007223	FBXO2	protein_coding	0	grey
ENSBTAG00000007240	ZCCHC4	protein_coding	0	grey
ENSBTAG00000007302	SLC2A5	protein_coding	0	grey
ENSBTAG00000007365	NEIL1	protein_coding	0	grey
ENSBTAG00000007494	SMARCA2	protein_coding	0	grey
ENSBTAG00000007601	NA	pseudogene	0	grey
ENSBTAG00000007615	CNTN3	protein_coding	0	grey
ENSBTAG00000007646	PIGA	protein_coding	0	grey
ENSBTAG00000007675	NPHP1	protein_coding	0	grey
ENSBTAG00000007703	NMT2	protein_coding	0	grey
ENSBTAG00000007785	PKD2L2	protein_coding	0	grey
ENSBTAG00000007820	NA	protein_coding	0	grey
ENSBTAG00000008035	NA	protein_coding	0	grey
ENSBTAG00000008047	ZDHHC15	protein_coding	0	grey
ENSBTAG00000008075	TRAPPC4	protein_coding	0	grey
ENSBTAG00000008100	GOLGA7B	protein_coding	0	grey
ENSBTAG00000008154	LIMD2	protein_coding	0	grey
ENSBTAG00000008170	POLA1	protein_coding	0	grey
ENSBTAG00000008181	CHAF1A	protein_coding	0	grey
ENSBTAG00000008192	PLPPR2	protein_coding	0	grey
ENSBTAG00000008196	SWSAP1	protein_coding	0	grey
ENSBTAG00000008228	BEND6	protein_coding	0	grey
ENSBTAG00000008257	NA	protein_coding	0	grey
ENSBTAG00000008301	WNK2	protein_coding	0	grey
ENSBTAG00000008338	PLCB1	protein_coding	0	grey
ENSBTAG00000008370	NA	protein_coding	0	grey
ENSBTAG00000008372	PEX11B	protein_coding	0	grey
ENSBTAG00000008434	GCAT	protein_coding	0	grey
ENSBTAG00000008446	TYW1	protein_coding	0	grey
ENSBTAG00000008463	SLC22A14	protein_coding	0	grey
ENSBTAG00000008466	CCNB1IP1	protein_coding	0	grey
ENSBTAG00000008533	GLCCI1	protein_coding	0	grey
ENSBTAG00000008632	NA	protein_coding	0	grey
ENSBTAG00000008674	FAM136A	protein_coding	0	grey
ENSBTAG00000008732	ZC3H12C	protein_coding	0	grey
ENSBTAG00000008851	NA	protein_coding	0	grey
ENSBTAG00000008880	POGLUT2	protein_coding	0	grey
ENSBTAG00000008989	BORCS5	protein_coding	0	grey
ENSBTAG00000009086	LOXL1	protein_coding	0	grey
ENSBTAG00000009117	THNSL1	protein_coding	0	grey
ENSBTAG00000009199	GLIS2	protein_coding	0	grey
ENSBTAG00000009215	NR1I3	protein_coding	0	grey
ENSBTAG00000009371	IHO1	protein_coding	0	grey
ENSBTAG00000009378	E2F5	protein_coding	0	grey
ENSBTAG00000009400	FASTKD3	protein_coding	0	grey
ENSBTAG00000009401	MTRR	protein_coding	0	grey
ENSBTAG00000009420	SCML2	protein_coding	0	grey
ENSBTAG00000009428	GAN	protein_coding	0	grey
ENSBTAG00000009487	TMEM223	protein_coding	0	grey
ENSBTAG00000009519	TRIM23	protein_coding	0	grey
ENSBTAG00000009539	NA	protein_coding	0	grey
ENSBTAG00000009549	RSPH9	protein_coding	0	grey
ENSBTAG00000009560	NUBP1	protein_coding	0	grey
ENSBTAG00000009611	PHF21A	protein_coding	0	grey
ENSBTAG00000009839	GSTK1	protein_coding	0	grey
ENSBTAG00000009964	DNASE1L2	protein_coding	0	grey
ENSBTAG00000010100	MED20	protein_coding	0	grey
ENSBTAG00000010144	MTERF2	protein_coding	0	grey
ENSBTAG00000010167	TEX14	protein_coding	0	grey
ENSBTAG00000010208	ZER1	protein_coding	0	grey
ENSBTAG00000010244	CLIC5	protein_coding	0	grey
ENSBTAG00000010353	ATP7B	protein_coding	0	grey
ENSBTAG00000010384	CDC6	protein_coding	0	grey
ENSBTAG00000010420	PCDH17	protein_coding	0	grey
ENSBTAG00000010460	MARK1	protein_coding	0	grey
ENSBTAG00000010487	SMIM3	protein_coding	0	grey
ENSBTAG00000010514	ASB7	protein_coding	0	grey
ENSBTAG00000010521	PVRIG	protein_coding	0	grey
ENSBTAG00000010541	ZNF346	protein_coding	0	grey
ENSBTAG00000010562	CD34	protein_coding	0	grey
ENSBTAG00000010670	VSIG8	protein_coding	0	grey
ENSBTAG00000010717	SSBP3	protein_coding	0	grey
ENSBTAG00000010741	KLHL41	protein_coding	0	grey
ENSBTAG00000010742	PKD2L1	protein_coding	0	grey
ENSBTAG00000010784	ABT1	protein_coding	0	grey
ENSBTAG00000010812	P2RX4	protein_coding	0	grey
ENSBTAG00000010924	LETMD1	protein_coding	0	grey
ENSBTAG00000010951	NHLRC3	protein_coding	0	grey
ENSBTAG00000010978	PROX1	protein_coding	0	grey
ENSBTAG00000011091	SGIP1	protein_coding	0	grey
ENSBTAG00000011094	NA	protein_coding	0	grey
ENSBTAG00000011170	JAKMIP1	protein_coding	0	grey
ENSBTAG00000011327	OLFML3	protein_coding	0	grey
ENSBTAG00000011338	NREP	protein_coding	0	grey
ENSBTAG00000011456	NT5C3B	protein_coding	0	grey
ENSBTAG00000011551	CPNE9	protein_coding	0	grey
ENSBTAG00000011814	CENPP	protein_coding	0	grey
ENSBTAG00000011844	NA	protein_coding	0	grey
ENSBTAG00000011881	TDRD10	protein_coding	0	grey
ENSBTAG00000011917	GPAM	protein_coding	0	grey
ENSBTAG00000011940	ZNF831	protein_coding	0	grey
ENSBTAG00000011985	NA	protein_coding	0	grey
ENSBTAG00000011986	PLSCR4	protein_coding	0	grey
ENSBTAG00000012002	BCAR1	protein_coding	0	grey
ENSBTAG00000012022	TBC1D2B	protein_coding	0	grey
ENSBTAG00000012043	PADI3	protein_coding	0	grey
ENSBTAG00000012064	ZNF473	protein_coding	0	grey
ENSBTAG00000012163	ITGB1BP2	protein_coding	0	grey
ENSBTAG00000012164	CP	protein_coding	0	grey
ENSBTAG00000012239	SLC37A3	protein_coding	0	grey
ENSBTAG00000012259	PNPO	protein_coding	0	grey
ENSBTAG00000012351	ARNT2	protein_coding	0	grey
ENSBTAG00000012456	HEPACAM2	protein_coding	0	grey
ENSBTAG00000012543	EDA	protein_coding	0	grey
ENSBTAG00000012596	POP1	protein_coding	0	grey
ENSBTAG00000012672	ZNHIT3	protein_coding	0	grey
ENSBTAG00000012725	C10H14orf93	protein_coding	0	grey
ENSBTAG00000012765	NA	pseudogene	0	grey
ENSBTAG00000012794	PAH	protein_coding	0	grey
ENSBTAG00000012824	INTU	protein_coding	0	grey
ENSBTAG00000012915	ZNF404	protein_coding	0	grey
ENSBTAG00000012997	SMPDL3B	protein_coding	0	grey
ENSBTAG00000013069	IQCB1	protein_coding	0	grey
ENSBTAG00000013133	TBC1D10C	protein_coding	0	grey
ENSBTAG00000013138	TDP1	protein_coding	0	grey
ENSBTAG00000013208	SLC25A4	protein_coding	0	grey
ENSBTAG00000013292	SIDT1	protein_coding	0	grey
ENSBTAG00000013305	NA	protein_coding	0	grey
ENSBTAG00000013314	PBX3	protein_coding	0	grey
ENSBTAG00000013426	SETD9	protein_coding	0	grey
ENSBTAG00000013480	DNAJC17	protein_coding	0	grey
ENSBTAG00000013544	LGALS8	protein_coding	0	grey
ENSBTAG00000013578	CHI3L2	protein_coding	0	grey
ENSBTAG00000013596	NR1H4	protein_coding	0	grey
ENSBTAG00000013724	ATG4A	protein_coding	0	grey
ENSBTAG00000013745	ITGA5	protein_coding	0	grey
ENSBTAG00000013861	SLC8A1	protein_coding	0	grey
ENSBTAG00000013915	DSN1	protein_coding	0	grey
ENSBTAG00000013922	MOSPD1	protein_coding	0	grey
ENSBTAG00000013929	RRAD	protein_coding	0	grey
ENSBTAG00000013947	APTX	protein_coding	0	grey
ENSBTAG00000013976	AGBL3	protein_coding	0	grey
ENSBTAG00000014028	PSTK	protein_coding	0	grey
ENSBTAG00000014048	SHLD1	protein_coding	0	grey
ENSBTAG00000014118	GNPTG	pseudogene	0	grey
ENSBTAG00000014159	TTL	protein_coding	0	grey
ENSBTAG00000014217	HHEX	protein_coding	0	grey
ENSBTAG00000014220	NA	protein_coding	0	grey
ENSBTAG00000014273	NRF1	protein_coding	0	grey
ENSBTAG00000014567	MYLK	protein_coding	0	grey
ENSBTAG00000014615	SLC26A2	protein_coding	0	grey
ENSBTAG00000014660	WDR53	protein_coding	0	grey
ENSBTAG00000014694	JTB	protein_coding	0	grey
ENSBTAG00000014788	AKAP12	protein_coding	0	grey
ENSBTAG00000014829	MYRFL	protein_coding	0	grey
ENSBTAG00000014969	CILP2	protein_coding	0	grey
ENSBTAG00000014972	PTGER4	protein_coding	0	grey
ENSBTAG00000015012	PTRHD1	protein_coding	0	grey
ENSBTAG00000015018	FSD2	protein_coding	0	grey
ENSBTAG00000015080	PHACTR3	protein_coding	0	grey
ENSBTAG00000015166	PNLDC1	protein_coding	0	grey
ENSBTAG00000015200	L2HGDH	protein_coding	0	grey
ENSBTAG00000015251	NA	protein_coding	0	grey
ENSBTAG00000015319	C14H8orf76	protein_coding	0	grey
ENSBTAG00000015338	DSCC1	protein_coding	0	grey
ENSBTAG00000015345	BNIPL	protein_coding	0	grey
ENSBTAG00000015350	PLIN1	protein_coding	0	grey
ENSBTAG00000015380	SLC16A4	protein_coding	0	grey
ENSBTAG00000015437	NTMT1	protein_coding	0	grey
ENSBTAG00000015444	LETM2	protein_coding	0	grey
ENSBTAG00000015481	MTIF2	protein_coding	0	grey
ENSBTAG00000015569	ENKUR	protein_coding	0	grey
ENSBTAG00000015580	TLE3	protein_coding	0	grey
ENSBTAG00000015638	IL20RA	protein_coding	0	grey
ENSBTAG00000015711	BTG2	protein_coding	0	grey
ENSBTAG00000015805	SIPA1L1	protein_coding	0	grey
ENSBTAG00000015841	CCDC115	protein_coding	0	grey
ENSBTAG00000015882	UBE2J2	protein_coding	0	grey
ENSBTAG00000015911	RWDD2A	protein_coding	0	grey
ENSBTAG00000015945	TMEM81	protein_coding	0	grey
ENSBTAG00000015961	TSPAN2	protein_coding	0	grey
ENSBTAG00000015979	SEZ6	protein_coding	0	grey
ENSBTAG00000015986	NDE1	protein_coding	0	grey
ENSBTAG00000015994	LRRC63	protein_coding	0	grey
ENSBTAG00000016005	PPP3CA	protein_coding	0	grey
ENSBTAG00000016037	BCKDHA	protein_coding	0	grey
ENSBTAG00000016116	NA	pseudogene	0	grey
ENSBTAG00000016124	PACSIN1	protein_coding	0	grey
ENSBTAG00000016147	CETN4	protein_coding	0	grey
ENSBTAG00000016263	SLC25A14	protein_coding	0	grey
ENSBTAG00000016334	SATB2	protein_coding	0	grey
ENSBTAG00000016399	AKAP4	protein_coding	0	grey
ENSBTAG00000016406	MCM10	protein_coding	0	grey
ENSBTAG00000016477	PEAK3	protein_coding	0	grey
ENSBTAG00000016507	SERHL2	protein_coding	0	grey
ENSBTAG00000016603	NA	protein_coding	0	grey
ENSBTAG00000016622	TCAIM	protein_coding	0	grey
ENSBTAG00000016667	ZBTB46	protein_coding	0	grey
ENSBTAG00000016743	DNTTIP1	protein_coding	0	grey
ENSBTAG00000016752	ASB10	protein_coding	0	grey
ENSBTAG00000016854	AK7	protein_coding	0	grey
ENSBTAG00000016903	NLN	protein_coding	0	grey
ENSBTAG00000016975	H2AZ2	protein_coding	0	grey
ENSBTAG00000016987	WDCP	protein_coding	0	grey
ENSBTAG00000017094	SHMT1	protein_coding	0	grey
ENSBTAG00000017162	STK39	protein_coding	0	grey
ENSBTAG00000017215	WDR76	protein_coding	0	grey
ENSBTAG00000017221	NA	protein_coding	0	grey
ENSBTAG00000017223	MEST	protein_coding	0	grey
ENSBTAG00000017386	C3H1orf50	protein_coding	0	grey
ENSBTAG00000017421	SLC3A1	protein_coding	0	grey
ENSBTAG00000017567	ACACA	protein_coding	0	grey
ENSBTAG00000017629	NA	protein_coding	0	grey
ENSBTAG00000017648	TIFAB	protein_coding	0	grey
ENSBTAG00000017649	SCML1	protein_coding	0	grey
ENSBTAG00000017711	WHAMM	protein_coding	0	grey
ENSBTAG00000017761	SMC1A	protein_coding	0	grey
ENSBTAG00000017810	EFHC1	protein_coding	0	grey
ENSBTAG00000017844	STIL	protein_coding	0	grey
ENSBTAG00000017932	CENATAC	protein_coding	0	grey
ENSBTAG00000017950	SLC4A8	protein_coding	0	grey
ENSBTAG00000017969	CA4	protein_coding	0	grey
ENSBTAG00000017994	MAX	protein_coding	0	grey
ENSBTAG00000018070	SCNM1	protein_coding	0	grey
ENSBTAG00000018071	TMOD4	protein_coding	0	grey
ENSBTAG00000018115	PEBP1	protein_coding	0	grey
ENSBTAG00000018229	NFIX	protein_coding	0	grey
ENSBTAG00000018246	RAB39A	protein_coding	0	grey
ENSBTAG00000018249	KCNN3	protein_coding	0	grey
ENSBTAG00000018279	SPATA5L1	protein_coding	0	grey
ENSBTAG00000018330	RAD9B	protein_coding	0	grey
ENSBTAG00000018334	PLAGL2	protein_coding	0	grey
ENSBTAG00000018400	BRMS1L	protein_coding	0	grey
ENSBTAG00000018419	ADCY4	protein_coding	0	grey
ENSBTAG00000018424	ACKR3	protein_coding	0	grey
ENSBTAG00000018445	GRIN3A	protein_coding	0	grey
ENSBTAG00000018531	JCHAIN	protein_coding	0	grey
ENSBTAG00000018559	LYRM1	protein_coding	0	grey
ENSBTAG00000018562	LDAF1	protein_coding	0	grey
ENSBTAG00000018642	RCCD1	protein_coding	0	grey
ENSBTAG00000018673	TRIM17	protein_coding	0	grey
ENSBTAG00000018705	ADCY3	protein_coding	0	grey
ENSBTAG00000018864	CENPU	protein_coding	0	grey
ENSBTAG00000018904	ENKD1	protein_coding	0	grey
ENSBTAG00000018971	RAD51B	protein_coding	0	grey
ENSBTAG00000019014	MAGEF1	protein_coding	0	grey
ENSBTAG00000019048	NA	protein_coding	0	grey
ENSBTAG00000019062	FCHSD2	protein_coding	0	grey
ENSBTAG00000019070	PMP22	protein_coding	0	grey
ENSBTAG00000019097	CNTNAP1	protein_coding	0	grey
ENSBTAG00000019120	WDHD1	protein_coding	0	grey
ENSBTAG00000019125	SLC1A1	protein_coding	0	grey
ENSBTAG00000019309	NA	protein_coding	0	grey
ENSBTAG00000019312	TFCP2	protein_coding	0	grey
ENSBTAG00000019330	PROK2	protein_coding	0	grey
ENSBTAG00000019340	PCDH9	protein_coding	0	grey
ENSBTAG00000019349	SLC6A4	protein_coding	0	grey
ENSBTAG00000019399	CNKSR1	protein_coding	0	grey
ENSBTAG00000019410	CEP57L1	protein_coding	0	grey
ENSBTAG00000019418	UBE3D	protein_coding	0	grey
ENSBTAG00000019426	RNF175	protein_coding	0	grey
ENSBTAG00000019684	NUDT3	protein_coding	0	grey
ENSBTAG00000019703	PRPS1	protein_coding	0	grey
ENSBTAG00000019790	MSH5	protein_coding	0	grey
ENSBTAG00000020035	RCAN1	protein_coding	0	grey
ENSBTAG00000020059	GEN1	protein_coding	0	grey
ENSBTAG00000020141	FREM1	protein_coding	0	grey
ENSBTAG00000020205	NA	protein_coding	0	grey
ENSBTAG00000020213	NIPAL4	protein_coding	0	grey
ENSBTAG00000020219	MSS51	protein_coding	0	grey
ENSBTAG00000020226	CHRAC1	protein_coding	0	grey
ENSBTAG00000020263	TIMP4	protein_coding	0	grey
ENSBTAG00000020329	FAM161B	protein_coding	0	grey
ENSBTAG00000020334	ENTPD5	protein_coding	0	grey
ENSBTAG00000020416	PGAP1	protein_coding	0	grey
ENSBTAG00000020434	C18H19orf12	protein_coding	0	grey
ENSBTAG00000020584	IFT81	protein_coding	0	grey
ENSBTAG00000020589	ENTPD1	protein_coding	0	grey
ENSBTAG00000020609	NA	protein_coding	0	grey
ENSBTAG00000020696	HECW2	protein_coding	0	grey
ENSBTAG00000020723	NA	protein_coding	0	grey
ENSBTAG00000020729	DHRS7	protein_coding	0	grey
ENSBTAG00000020789	STS	protein_coding	0	grey
ENSBTAG00000020825	IRAK1BP1	protein_coding	0	grey
ENSBTAG00000020858	UPF3A	protein_coding	0	grey
ENSBTAG00000020907	PSMC3IP	protein_coding	0	grey
ENSBTAG00000020927	HSD17B8	protein_coding	0	grey
ENSBTAG00000021026	PJA1	protein_coding	0	grey
ENSBTAG00000021076	TNRC6B	protein_coding	0	grey
ENSBTAG00000021210	HES2	protein_coding	0	grey
ENSBTAG00000021260	GALNT11	protein_coding	0	grey
ENSBTAG00000021433	NA	protein_coding	0	grey
ENSBTAG00000021582	NCAPG	protein_coding	0	grey
ENSBTAG00000021586	PABIR1	pseudogene	0	grey
ENSBTAG00000021602	CTTNBP2NL	protein_coding	0	grey
ENSBTAG00000021607	NDUFAF2	protein_coding	0	grey
ENSBTAG00000021725	PCID2	protein_coding	0	grey
ENSBTAG00000021821	NA	pseudogene	0	grey
ENSBTAG00000021829	GM2A	protein_coding	0	grey
ENSBTAG00000021940	CCDC149	protein_coding	0	grey
ENSBTAG00000021956	ISCA2	protein_coding	0	grey
ENSBTAG00000022288	AMMECR1	protein_coding	0	grey
ENSBTAG00000022656	KCTD6	protein_coding	0	grey
ENSBTAG00000023169	NA	protein_coding	0	grey
ENSBTAG00000023186	NA	protein_coding	0	grey
ENSBTAG00000023274	NA	protein_coding	0	grey
ENSBTAG00000023333	LENG1	protein_coding	0	grey
ENSBTAG00000023471	NA	pseudogene	0	grey
ENSBTAG00000023610	U2AF1L4	protein_coding	0	grey
ENSBTAG00000023734	PARD6A	protein_coding	0	grey
ENSBTAG00000023831	ELP4	protein_coding	0	grey
ENSBTAG00000023843	RALGPS1	protein_coding	0	grey
ENSBTAG00000023928	RDH14	protein_coding	0	grey
ENSBTAG00000023978	NA	protein_coding	0	grey
ENSBTAG00000024042	MORN2	protein_coding	0	grey
ENSBTAG00000024272	NA	protein_coding	0	grey
ENSBTAG00000024291	FAM71F2	protein_coding	0	grey
ENSBTAG00000024334	NA	protein_coding	0	grey
ENSBTAG00000024487	NA	protein_coding	0	grey
ENSBTAG00000024534	POU2F1	protein_coding	0	grey
ENSBTAG00000024555	EFCAB2	protein_coding	0	grey
ENSBTAG00000024623	NA	protein_coding	0	grey
ENSBTAG00000024731	NA	protein_coding	0	grey
ENSBTAG00000024888	PDE5A	protein_coding	0	grey
ENSBTAG00000024901	NA	protein_coding	0	grey
ENSBTAG00000024984	FSBP	protein_coding	0	grey
ENSBTAG00000025071	TENM2	protein_coding	0	grey
ENSBTAG00000025078	LRRC75A	protein_coding	0	grey
ENSBTAG00000025149	RPAIN	protein_coding	0	grey
ENSBTAG00000025182	FBXL21	protein_coding	0	grey
ENSBTAG00000025226	IGIP	protein_coding	0	grey
ENSBTAG00000025383	NA	protein_coding	0	grey
ENSBTAG00000025898	TBC1D8	protein_coding	0	grey
ENSBTAG00000026400	NA	pseudogene	0	grey
ENSBTAG00000026408	ZNF213	protein_coding	0	grey
ENSBTAG00000026754	RNF41	protein_coding	0	grey
ENSBTAG00000026963	NCALD	protein_coding	0	grey
ENSBTAG00000027049	SDHAF4	protein_coding	0	grey
ENSBTAG00000027319	NA	protein_coding	0	grey
ENSBTAG00000027361	ROMO1	protein_coding	0	grey
ENSBTAG00000027716	NA	protein_coding	0	grey
ENSBTAG00000027962	NA	protein_coding	0	grey
ENSBTAG00000029237	5S_rRNA	rRNA	0	grey
ENSBTAG00000030198	TMEM232	protein_coding	0	grey
ENSBTAG00000030337	MYCBP	protein_coding	0	grey
ENSBTAG00000030347	TUBG2	protein_coding	0	grey
ENSBTAG00000030348	ZNF582	protein_coding	0	grey
ENSBTAG00000030523	ZPBP2	protein_coding	0	grey
ENSBTAG00000030563	PRRG2	protein_coding	0	grey
ENSBTAG00000030632	ALG10	protein_coding	0	grey
ENSBTAG00000030669	FGGY	protein_coding	0	grey
ENSBTAG00000030824	L3HYPDH	protein_coding	0	grey
ENSBTAG00000030864	FAM228B	protein_coding	0	grey
ENSBTAG00000031014	LDAH	protein_coding	0	grey
ENSBTAG00000031084	CDRT4	protein_coding	0	grey
ENSBTAG00000031209	SLC22A4	protein_coding	0	grey
ENSBTAG00000031347	SPDYA	protein_coding	0	grey
ENSBTAG00000031432	LYRM4	protein_coding	0	grey
ENSBTAG00000031583	NUPR2	protein_coding	0	grey
ENSBTAG00000031673	ARRDC5	protein_coding	0	grey
ENSBTAG00000031752	TMEM256	protein_coding	0	grey
ENSBTAG00000031764	NA	protein_coding	0	grey
ENSBTAG00000031824	RBM19	protein_coding	0	grey
ENSBTAG00000031913	NA	protein_coding	0	grey
ENSBTAG00000032003	ZCCHC13	protein_coding	0	grey
ENSBTAG00000032051	SULT1C4	protein_coding	0	grey
ENSBTAG00000032121	SUGCT	protein_coding	0	grey
ENSBTAG00000032217	NA	protein_coding	0	grey
ENSBTAG00000032493	RETREG3	protein_coding	0	grey
ENSBTAG00000032702	NA	processed_pseudogene	0	grey
ENSBTAG00000032711	HTATSF1	protein_coding	0	grey
ENSBTAG00000032764	NA	protein_coding	0	grey
ENSBTAG00000032887	SUPT3H	protein_coding	0	grey
ENSBTAG00000032899	NA	protein_coding	0	grey
ENSBTAG00000033248	CDH3	protein_coding	0	grey
ENSBTAG00000033252	NA	protein_coding	0	grey
ENSBTAG00000033344	NA	protein_coding	0	grey
ENSBTAG00000033486	C17H4orf46	protein_coding	0	grey
ENSBTAG00000033531	NA	pseudogene	0	grey
ENSBTAG00000033545	EBD	protein_coding	0	grey
ENSBTAG00000033642	NA	protein_coding	0	grey
ENSBTAG00000033679	HLCS	protein_coding	0	grey
ENSBTAG00000033680	CEP112	protein_coding	0	grey
ENSBTAG00000034005	ZNF35	protein_coding	0	grey
ENSBTAG00000034159	FCRLA	protein_coding	0	grey
ENSBTAG00000034347	RBM11	protein_coding	0	grey
ENSBTAG00000034493	ILRUN	protein_coding	0	grey
ENSBTAG00000034555	NA	protein_coding	0	grey
ENSBTAG00000034626	FBXO16	protein_coding	0	grey
ENSBTAG00000034712	RAB33A	protein_coding	0	grey
ENSBTAG00000034867	TMEM38B	protein_coding	0	grey
ENSBTAG00000034987	MKKS	protein_coding	0	grey
ENSBTAG00000034998	SIMC1	protein_coding	0	grey
ENSBTAG00000035005	NA	protein_coding	0	grey
ENSBTAG00000035247	MCEE	protein_coding	0	grey
ENSBTAG00000036242	RFESD	protein_coding	0	grey
ENSBTAG00000036418	bta-mir-223	miRNA	0	grey
ENSBTAG00000037803	ZNF197	protein_coding	0	grey
ENSBTAG00000037953	bta-mir-1282	miRNA	0	grey
ENSBTAG00000038011	SH3RF3	protein_coding	0	grey
ENSBTAG00000038063	LIPJ	protein_coding	0	grey
ENSBTAG00000038204	NA	protein_coding	0	grey
ENSBTAG00000038238	NA	protein_coding	0	grey
ENSBTAG00000038292	C3H1orf216	protein_coding	0	grey
ENSBTAG00000038377	ADAM20	protein_coding	0	grey
ENSBTAG00000038415	SLC6A12	protein_coding	0	grey
ENSBTAG00000038532	FOLR3	protein_coding	0	grey
ENSBTAG00000038610	ZBTB26	protein_coding	0	grey
ENSBTAG00000038715	NA	protein_coding	0	grey
ENSBTAG00000038794	TMEM245	protein_coding	0	grey
ENSBTAG00000038831	PHYHD1	protein_coding	0	grey
ENSBTAG00000039090	MAGEH1	protein_coding	0	grey
ENSBTAG00000039130	NA	protein_coding	0	grey
ENSBTAG00000039391	USP27X	protein_coding	0	grey
ENSBTAG00000039446	NA	protein_coding	0	grey
ENSBTAG00000039552	PLK4	protein_coding	0	grey
ENSBTAG00000039658	PDCD7	protein_coding	0	grey
ENSBTAG00000039823	KBTBD7	protein_coding	0	grey
ENSBTAG00000039890	NA	protein_coding	0	grey
ENSBTAG00000039937	TNFRSF8	protein_coding	0	grey
ENSBTAG00000039967	KRT78	protein_coding	0	grey
ENSBTAG00000039993	CD1D	protein_coding	0	grey
ENSBTAG00000040018	NA	protein_coding	0	grey
ENSBTAG00000040051	NA	protein_coding	0	grey
ENSBTAG00000040277	H4C4	protein_coding	0	grey
ENSBTAG00000040331	NA	protein_coding	0	grey
ENSBTAG00000040336	ZNF268	protein_coding	0	grey
ENSBTAG00000040559	PTPRH	protein_coding	0	grey
ENSBTAG00000040585	NR6A1	protein_coding	0	grey
ENSBTAG00000042475	SNORA63	snoRNA	0	grey
ENSBTAG00000042662	SNORD17	snoRNA	0	grey
ENSBTAG00000042688	SNORA64	snoRNA	0	grey
ENSBTAG00000042702	SNORA4	snoRNA	0	grey
ENSBTAG00000042963	NA	snoRNA	0	grey
ENSBTAG00000042974	SNORD24	snoRNA	0	grey
ENSBTAG00000042986	SNORA16A	snoRNA	0	grey
ENSBTAG00000043093	NA	snoRNA	0	grey
ENSBTAG00000043167	SNORA52	snoRNA	0	grey
ENSBTAG00000043243	NA	snoRNA	0	grey
ENSBTAG00000043315	NA	snoRNA	0	grey
ENSBTAG00000043394	NA	snoRNA	0	grey
ENSBTAG00000043462	SNORD14	snoRNA	0	grey
ENSBTAG00000043580	NA	Mt_tRNA	0	grey
ENSBTAG00000043583	NA	Mt_tRNA	0	grey
ENSBTAG00000043950	LCA5	protein_coding	0	grey
ENSBTAG00000043953	SPIB	protein_coding	0	grey
ENSBTAG00000043970	CFAP418	protein_coding	0	grey
ENSBTAG00000044006	GINS2	protein_coding	0	grey
ENSBTAG00000044049	ABHD12B	protein_coding	0	grey
ENSBTAG00000044077	POLR3G	protein_coding	0	grey
ENSBTAG00000044097	KLF7	protein_coding	0	grey
ENSBTAG00000044427	RNaseP_nuc	ribozyme	0	grey
ENSBTAG00000044631	SCARNA6	scaRNA	0	grey
ENSBTAG00000044856	SNORD10	snoRNA	0	grey
ENSBTAG00000045497	NA	protein_coding	0	grey
ENSBTAG00000045523	NA	protein_coding	0	grey
ENSBTAG00000045529	NCR1	protein_coding	0	grey
ENSBTAG00000045551	NA	protein_coding	0	grey
ENSBTAG00000045574	NA	protein_coding	0	grey
ENSBTAG00000045791	ZNF623	protein_coding	0	grey
ENSBTAG00000045974	NA	protein_coding	0	grey
ENSBTAG00000046000	NA	protein_coding	0	grey
ENSBTAG00000046008	NA	processed_pseudogene	0	grey
ENSBTAG00000046088	NA	protein_coding	0	grey
ENSBTAG00000046135	NA	protein_coding	0	grey
ENSBTAG00000046160	SMIM13	protein_coding	0	grey
ENSBTAG00000046178	NA	protein_coding	0	grey
ENSBTAG00000046180	NA	protein_coding	0	grey
ENSBTAG00000046391	GRAMD2A	protein_coding	0	grey
ENSBTAG00000046394	RPL23A	protein_coding	0	grey
ENSBTAG00000046752	NA	protein_coding	0	grey
ENSBTAG00000046757	GTF2H4	protein_coding	0	grey
ENSBTAG00000046794	NA	protein_coding	0	grey
ENSBTAG00000046820	NA	protein_coding	0	grey
ENSBTAG00000046821	NA	protein_coding	0	grey
ENSBTAG00000046919	ADPRM	protein_coding	0	grey
ENSBTAG00000047027	C10H14orf119	protein_coding	0	grey
ENSBTAG00000047077	ENTPD7	protein_coding	0	grey
ENSBTAG00000047080	NA	protein_coding	0	grey
ENSBTAG00000047089	NA	protein_coding	0	grey
ENSBTAG00000047416	HEPH	protein_coding	0	grey
ENSBTAG00000047437	NA	protein_coding	0	grey
ENSBTAG00000047450	SFR1	protein_coding	0	grey
ENSBTAG00000047502	FKBP5	protein_coding	0	grey
ENSBTAG00000047621	NA	protein_coding	0	grey
ENSBTAG00000047772	FBXO48	protein_coding	0	grey
ENSBTAG00000047836	NA	protein_coding	0	grey
ENSBTAG00000047839	P2RY8	protein_coding	0	grey
ENSBTAG00000047845	NA	protein_coding	0	grey
ENSBTAG00000047997	PRPS2	protein_coding	0	grey
ENSBTAG00000048034	GLTPD2	protein_coding	0	grey
ENSBTAG00000048135	NA	protein_coding	0	grey
ENSBTAG00000048204	SPACA6	protein_coding	0	grey
ENSBTAG00000048504	NA	protein_coding	0	grey
ENSBTAG00000048507	NA	protein_coding	0	grey
ENSBTAG00000048516	NA	protein_coding	0	grey
ENSBTAG00000048607	NA	pseudogene	0	grey
ENSBTAG00000048609	NA	pseudogene	0	grey
ENSBTAG00000048617	NA	pseudogene	0	grey
ENSBTAG00000048625	NA	protein_coding	0	grey
ENSBTAG00000048854	NA	protein_coding	0	grey
ENSBTAG00000048989	NA	pseudogene	0	grey
ENSBTAG00000049044	NA	protein_coding	0	grey
ENSBTAG00000049128	NA	protein_coding	0	grey
ENSBTAG00000049165	NA	protein_coding	0	grey
ENSBTAG00000049245	NA	protein_coding	0	grey
ENSBTAG00000049275	NA	protein_coding	0	grey
ENSBTAG00000049277	DISP1	protein_coding	0	grey
ENSBTAG00000049346	NA	protein_coding	0	grey
ENSBTAG00000049389	NA	protein_coding	0	grey
ENSBTAG00000049420	NA	protein_coding	0	grey
ENSBTAG00000049569	NA	protein_coding	0	grey
ENSBTAG00000049575	NA	protein_coding	0	grey
ENSBTAG00000049630	NA	protein_coding	0	grey
ENSBTAG00000049650	NA	pseudogene	0	grey
ENSBTAG00000049784	NA	protein_coding	0	grey
ENSBTAG00000050031	NA	protein_coding	0	grey
ENSBTAG00000050106	NA	protein_coding	0	grey
ENSBTAG00000050187	NA	protein_coding	0	grey
ENSBTAG00000050301	NA	protein_coding	0	grey
ENSBTAG00000050302	NA	protein_coding	0	grey
ENSBTAG00000050334	CD83	protein_coding	0	grey
ENSBTAG00000050384	NA	pseudogene	0	grey
ENSBTAG00000050435	NA	protein_coding	0	grey
ENSBTAG00000050540	NA	pseudogene	0	grey
ENSBTAG00000050557	NA	protein_coding	0	grey
ENSBTAG00000050566	NA	protein_coding	0	grey
ENSBTAG00000050579	NA	protein_coding	0	grey
ENSBTAG00000050696	KLHDC3	protein_coding	0	grey
ENSBTAG00000050723	NA	protein_coding	0	grey
ENSBTAG00000050744	NA	processed_pseudogene	0	grey
ENSBTAG00000050767	NA	protein_coding	0	grey
ENSBTAG00000050799	TMEM151B	protein_coding	0	grey
ENSBTAG00000051000	NA	pseudogene	0	grey
ENSBTAG00000051004	C16H1orf53	protein_coding	0	grey
ENSBTAG00000051030	NA	protein_coding	0	grey
ENSBTAG00000051039	NA	protein_coding	0	grey
ENSBTAG00000051103	NA	misc_RNA	0	grey
ENSBTAG00000051176	NA	protein_coding	0	grey
ENSBTAG00000051249	SMIM26	protein_coding	0	grey
ENSBTAG00000051267	CRADD	protein_coding	0	grey
ENSBTAG00000051299	NA	protein_coding	0	grey
ENSBTAG00000051330	WC-7	protein_coding	0	grey
ENSBTAG00000051341	FZD9	protein_coding	0	grey
ENSBTAG00000051373	NA	protein_coding	0	grey
ENSBTAG00000051395	NA	protein_coding	0	grey
ENSBTAG00000051397	NA	processed_pseudogene	0	grey
ENSBTAG00000051419	NA	protein_coding	0	grey
ENSBTAG00000051464	NA	misc_RNA	0	grey
ENSBTAG00000051472	NA	protein_coding	0	grey
ENSBTAG00000051478	NA	protein_coding	0	grey
ENSBTAG00000051573	NA	protein_coding	0	grey
ENSBTAG00000051647	NA	protein_coding	0	grey
ENSBTAG00000051759	NA	protein_coding	0	grey
ENSBTAG00000051793	NA	protein_coding	0	grey
ENSBTAG00000051821	NA	protein_coding	0	grey
ENSBTAG00000051836	NA	protein_coding	0	grey
ENSBTAG00000051860	NA	pseudogene	0	grey
ENSBTAG00000051883	NA	protein_coding	0	grey
ENSBTAG00000051948	NA	protein_coding	0	grey
ENSBTAG00000051955	NA	protein_coding	0	grey
ENSBTAG00000052002	NA	protein_coding	0	grey
ENSBTAG00000052031	NA	protein_coding	0	grey
ENSBTAG00000052123	NA	protein_coding	0	grey
ENSBTAG00000052130	NA	protein_coding	0	grey
ENSBTAG00000052155	NA	protein_coding	0	grey
ENSBTAG00000052194	NA	protein_coding	0	grey
ENSBTAG00000052243	NA	protein_coding	0	grey
ENSBTAG00000052307	NA	protein_coding	0	grey
ENSBTAG00000052361	NA	protein_coding	0	grey
ENSBTAG00000052420	bta-mir-12060	miRNA	0	grey
ENSBTAG00000052631	NA	protein_coding	0	grey
ENSBTAG00000052700	NA	protein_coding	0	grey
ENSBTAG00000052708	RC3H1	protein_coding	0	grey
ENSBTAG00000052748	NA	protein_coding	0	grey
ENSBTAG00000052790	NA	protein_coding	0	grey
ENSBTAG00000053022	NA	protein_coding	0	grey
ENSBTAG00000053246	NA	protein_coding	0	grey
ENSBTAG00000053347	NA	protein_coding	0	grey
ENSBTAG00000053452	NA	protein_coding	0	grey
ENSBTAG00000053476	NA	protein_coding	0	grey
ENSBTAG00000053479	NA	pseudogene	0	grey
ENSBTAG00000053485	ZNF619	protein_coding	0	grey
ENSBTAG00000053610	NA	protein_coding	0	grey
ENSBTAG00000053643	NA	protein_coding	0	grey
ENSBTAG00000053677	HERC1	protein_coding	0	grey
ENSBTAG00000053698	NA	misc_RNA	0	grey
ENSBTAG00000053753	NA	protein_coding	0	grey
ENSBTAG00000053854	ABHD14A	protein_coding	0	grey
ENSBTAG00000053873	RRP36	protein_coding	0	grey
ENSBTAG00000053992	NA	pseudogene	0	grey
ENSBTAG00000054117	NA	pseudogene	0	grey
ENSBTAG00000054299	NA	protein_coding	0	grey
ENSBTAG00000054370	NA	protein_coding	0	grey
ENSBTAG00000054429	KCTD21	protein_coding	0	grey
ENSBTAG00000054455	NA	pseudogene	0	grey
ENSBTAG00000054466	NA	protein_coding	0	grey
ENSBTAG00000054684	NA	protein_coding	0	grey
ENSBTAG00000054765	PGLYRP4	protein_coding	0	grey
ENSBTAG00000054792	NA	protein_coding	0	grey
ENSBTAG00000054845	NA	protein_coding	0	grey
ENSBTAG00000054899	NA	protein_coding	0	grey
ENSBTAG00000054964	NA	protein_coding	0	grey
ENSBTAG00000055000	NA	protein_coding	0	grey
ENSBTAG00000055010	NA	protein_coding	0	grey
ENSBTAG00000055026	NA	protein_coding	0	grey
ENSBTAG00000055058	NA	protein_coding	0	grey
ENSBTAG00000055104	ZNF660	protein_coding	0	grey
ENSBTAG00000055198	NA	protein_coding	0	grey
ENSBTAG00000055220	NA	protein_coding	0	grey
ENSBTAG00000055267	NA	protein_coding	0	grey
ENSBTAG00000000030	RDM1	protein_coding	1	turquoise
ENSBTAG00000000032	ABI3	protein_coding	1	turquoise
ENSBTAG00000000040	MAFG	protein_coding	1	turquoise
ENSBTAG00000000046	SURF2	protein_coding	1	turquoise
ENSBTAG00000000054	SNAPC4	protein_coding	1	turquoise
ENSBTAG00000000056	STRADA	protein_coding	1	turquoise
ENSBTAG00000000067	SDF2L1	protein_coding	1	turquoise
ENSBTAG00000000082	KCNJ14	protein_coding	1	turquoise
ENSBTAG00000000090	SEC31B	protein_coding	1	turquoise
ENSBTAG00000000113	ARHGEF2	protein_coding	1	turquoise
ENSBTAG00000000128	FGF18	protein_coding	1	turquoise
ENSBTAG00000000131	SENP3	protein_coding	1	turquoise
ENSBTAG00000000153	LRFN3	protein_coding	1	turquoise
ENSBTAG00000000179	RPUSD1	protein_coding	1	turquoise
ENSBTAG00000000251	ALAD	protein_coding	1	turquoise
ENSBTAG00000000286	PFKM	protein_coding	1	turquoise
ENSBTAG00000000292	TCIRG1	protein_coding	1	turquoise
ENSBTAG00000000312	GRINA	protein_coding	1	turquoise
ENSBTAG00000000330	ALDH16A1	protein_coding	1	turquoise
ENSBTAG00000000332	ERF	protein_coding	1	turquoise
ENSBTAG00000000342	PLOD3	protein_coding	1	turquoise
ENSBTAG00000000347	RHOG	protein_coding	1	turquoise
ENSBTAG00000000355	OXLD1	protein_coding	1	turquoise
ENSBTAG00000000356	CCDC137	protein_coding	1	turquoise
ENSBTAG00000000413	NRTN	protein_coding	1	turquoise
ENSBTAG00000000422	TSHZ1	protein_coding	1	turquoise
ENSBTAG00000000429	DGCR2	protein_coding	1	turquoise
ENSBTAG00000000435	TARBP2	protein_coding	1	turquoise
ENSBTAG00000000483	HYAL1	protein_coding	1	turquoise
ENSBTAG00000000484	HYAL2	protein_coding	1	turquoise
ENSBTAG00000000510	ATG101	protein_coding	1	turquoise
ENSBTAG00000000540	RNF112	protein_coding	1	turquoise
ENSBTAG00000000563	MYD88	protein_coding	1	turquoise
ENSBTAG00000000601	COL11A2	protein_coding	1	turquoise
ENSBTAG00000000621	CATSPERG	protein_coding	1	turquoise
ENSBTAG00000000625	SMAD6	protein_coding	1	turquoise
ENSBTAG00000000642	INTS1	protein_coding	1	turquoise
ENSBTAG00000000650	TUBGCP6	protein_coding	1	turquoise
ENSBTAG00000000658	WDR97	protein_coding	1	turquoise
ENSBTAG00000000662	TCF20	protein_coding	1	turquoise
ENSBTAG00000000666	GHDC	protein_coding	1	turquoise
ENSBTAG00000000670	RRP9	protein_coding	1	turquoise
ENSBTAG00000000710	PIP5K1C	protein_coding	1	turquoise
ENSBTAG00000000718	TMPRSS9	protein_coding	1	turquoise
ENSBTAG00000000725	USP42	protein_coding	1	turquoise
ENSBTAG00000000727	RNF169	protein_coding	1	turquoise
ENSBTAG00000000758	PACC1	protein_coding	1	turquoise
ENSBTAG00000000785	PASK	protein_coding	1	turquoise
ENSBTAG00000000795	NMNAT2	protein_coding	1	turquoise
ENSBTAG00000000802	LYVE1	protein_coding	1	turquoise
ENSBTAG00000000813	HOMER3	protein_coding	1	turquoise
ENSBTAG00000000833	TAX1BP3	protein_coding	1	turquoise
ENSBTAG00000000837	PARP1	protein_coding	1	turquoise
ENSBTAG00000000853	NA	processed_pseudogene	1	turquoise
ENSBTAG00000000857	SLC52A2	protein_coding	1	turquoise
ENSBTAG00000000875	CEP131	protein_coding	1	turquoise
ENSBTAG00000000933	CCDC183	protein_coding	1	turquoise
ENSBTAG00000000946	MEAK7	protein_coding	1	turquoise
ENSBTAG00000000960	SPATA25	protein_coding	1	turquoise
ENSBTAG00000000981	KLHDC8B	protein_coding	1	turquoise
ENSBTAG00000001014	MAPK7	protein_coding	1	turquoise
ENSBTAG00000001015	TM9SF4	protein_coding	1	turquoise
ENSBTAG00000001023	ZNF598	protein_coding	1	turquoise
ENSBTAG00000001024	ARID1A	protein_coding	1	turquoise
ENSBTAG00000001030	MTMR3	protein_coding	1	turquoise
ENSBTAG00000001037	MAP4K2	protein_coding	1	turquoise
ENSBTAG00000001074	SAYSD1	protein_coding	1	turquoise
ENSBTAG00000001077	OSBPL5	protein_coding	1	turquoise
ENSBTAG00000001104	CMTM4	protein_coding	1	turquoise
ENSBTAG00000001110	SLC16A5	protein_coding	1	turquoise
ENSBTAG00000001117	ANKRD50	protein_coding	1	turquoise
ENSBTAG00000001133	VWA8	protein_coding	1	turquoise
ENSBTAG00000001140	IAH1	protein_coding	1	turquoise
ENSBTAG00000001156	ST3GAL1	protein_coding	1	turquoise
ENSBTAG00000001174	MRPL15	protein_coding	1	turquoise
ENSBTAG00000001179	TEP1	protein_coding	1	turquoise
ENSBTAG00000001188	ROM1	protein_coding	1	turquoise
ENSBTAG00000001189	AP1B1	protein_coding	1	turquoise
ENSBTAG00000001195	KCNH4	protein_coding	1	turquoise
ENSBTAG00000001219	NA	protein_coding	1	turquoise
ENSBTAG00000001229	SLC25A22	protein_coding	1	turquoise
ENSBTAG00000001280	CLPB	protein_coding	1	turquoise
ENSBTAG00000001287	NA	protein_coding	1	turquoise
ENSBTAG00000001295	DEPDC5	protein_coding	1	turquoise
ENSBTAG00000001333	PPARG	protein_coding	1	turquoise
ENSBTAG00000001349	KIF1C	protein_coding	1	turquoise
ENSBTAG00000001354	INPP5E	protein_coding	1	turquoise
ENSBTAG00000001385	ZSCAN2	protein_coding	1	turquoise
ENSBTAG00000001387	WDR73	protein_coding	1	turquoise
ENSBTAG00000001396	ADAMTS7	protein_coding	1	turquoise
ENSBTAG00000001410	GRAMD1B	protein_coding	1	turquoise
ENSBTAG00000001414	KCTD12	protein_coding	1	turquoise
ENSBTAG00000001419	MRPL4	protein_coding	1	turquoise
ENSBTAG00000001420	ABHD12	protein_coding	1	turquoise
ENSBTAG00000001462	FLT4	protein_coding	1	turquoise
ENSBTAG00000001465	P2RY1	protein_coding	1	turquoise
ENSBTAG00000001473	ARVCF	protein_coding	1	turquoise
ENSBTAG00000001483	SRGAP2	protein_coding	1	turquoise
ENSBTAG00000001498	CYTH2	protein_coding	1	turquoise
ENSBTAG00000001512	ZFP64	protein_coding	1	turquoise
ENSBTAG00000001537	TSKU	protein_coding	1	turquoise
ENSBTAG00000001538	NA	protein_coding	1	turquoise
ENSBTAG00000001543	BRI3BP	protein_coding	1	turquoise
ENSBTAG00000001546	MGAT1	protein_coding	1	turquoise
ENSBTAG00000001551	PLEKHG3	protein_coding	1	turquoise
ENSBTAG00000001593	OGFOD2	protein_coding	1	turquoise
ENSBTAG00000001597	PITPNM2	protein_coding	1	turquoise
ENSBTAG00000001614	ZNF174	protein_coding	1	turquoise
ENSBTAG00000001616	ZNF592	protein_coding	1	turquoise
ENSBTAG00000001626	CTPS1	protein_coding	1	turquoise
ENSBTAG00000001627	NA	protein_coding	1	turquoise
ENSBTAG00000001631	KIFC1	protein_coding	1	turquoise
ENSBTAG00000001634	PHF1	protein_coding	1	turquoise
ENSBTAG00000001635	CUTA	protein_coding	1	turquoise
ENSBTAG00000001647	PLEKHJ1	protein_coding	1	turquoise
ENSBTAG00000001693	RPAP1	protein_coding	1	turquoise
ENSBTAG00000001708	TTLL12	protein_coding	1	turquoise
ENSBTAG00000001711	BORCS6	protein_coding	1	turquoise
ENSBTAG00000001714	MFSD9	protein_coding	1	turquoise
ENSBTAG00000001724	ZADH2	protein_coding	1	turquoise
ENSBTAG00000001727	PRXL2B	protein_coding	1	turquoise
ENSBTAG00000001735	ADAM11	protein_coding	1	turquoise
ENSBTAG00000001778	NFKBIB	protein_coding	1	turquoise
ENSBTAG00000001790	SAFB2	protein_coding	1	turquoise
ENSBTAG00000001806	IQCD	protein_coding	1	turquoise
ENSBTAG00000001812	H1-8	protein_coding	1	turquoise
ENSBTAG00000001814	PLXND1	protein_coding	1	turquoise
ENSBTAG00000001824	SLC2A6	protein_coding	1	turquoise
ENSBTAG00000001828	SCRN2	protein_coding	1	turquoise
ENSBTAG00000001834	PNKP	protein_coding	1	turquoise
ENSBTAG00000001838	LRRC36	protein_coding	1	turquoise
ENSBTAG00000001840	INO80B	protein_coding	1	turquoise
ENSBTAG00000001843	WBP1	protein_coding	1	turquoise
ENSBTAG00000001848	KATNB1	protein_coding	1	turquoise
ENSBTAG00000001879	PER2	protein_coding	1	turquoise
ENSBTAG00000001904	ZNF276	protein_coding	1	turquoise
ENSBTAG00000001906	FANCA	protein_coding	1	turquoise
ENSBTAG00000001931	TRABD	protein_coding	1	turquoise
ENSBTAG00000001932	CRAT	protein_coding	1	turquoise
ENSBTAG00000001937	ANAPC11	protein_coding	1	turquoise
ENSBTAG00000001996	SNRNP70	protein_coding	1	turquoise
ENSBTAG00000002036	CACNB1	protein_coding	1	turquoise
ENSBTAG00000002041	SASH3	protein_coding	1	turquoise
ENSBTAG00000002046	COX8B	protein_coding	1	turquoise
ENSBTAG00000002052	PLOD1	protein_coding	1	turquoise
ENSBTAG00000002070	KLC3	protein_coding	1	turquoise
ENSBTAG00000002072	ERCC2	protein_coding	1	turquoise
ENSBTAG00000002090	CPSF4	protein_coding	1	turquoise
ENSBTAG00000002105	TEX261	protein_coding	1	turquoise
ENSBTAG00000002128	MPPE1	protein_coding	1	turquoise
ENSBTAG00000002130	SMPD4	protein_coding	1	turquoise
ENSBTAG00000002190	DOCK8	protein_coding	1	turquoise
ENSBTAG00000002201	NFXL1	protein_coding	1	turquoise
ENSBTAG00000002202	CRAMP1	protein_coding	1	turquoise
ENSBTAG00000002211	MAPK8IP3	protein_coding	1	turquoise
ENSBTAG00000002226	FBXO31	protein_coding	1	turquoise
ENSBTAG00000002238	ARL2	protein_coding	1	turquoise
ENSBTAG00000002248	SAC3D1	protein_coding	1	turquoise
ENSBTAG00000002249	NAALADL1	protein_coding	1	turquoise
ENSBTAG00000002260	NCAPD3	protein_coding	1	turquoise
ENSBTAG00000002277	MLLT1	protein_coding	1	turquoise
ENSBTAG00000002305	PCSK4	protein_coding	1	turquoise
ENSBTAG00000002311	REEP6	protein_coding	1	turquoise
ENSBTAG00000002328	KDM2B	protein_coding	1	turquoise
ENSBTAG00000002345	SETD1A	protein_coding	1	turquoise
ENSBTAG00000002350	PIK3R2	protein_coding	1	turquoise
ENSBTAG00000002367	HCFC1R1	protein_coding	1	turquoise
ENSBTAG00000002374	ARMC5	protein_coding	1	turquoise
ENSBTAG00000002381	ZDHHC5	protein_coding	1	turquoise
ENSBTAG00000002391	TGFB1I1	protein_coding	1	turquoise
ENSBTAG00000002402	IGF2R	protein_coding	1	turquoise
ENSBTAG00000002413	MCAT	protein_coding	1	turquoise
ENSBTAG00000002435	PTPRE	protein_coding	1	turquoise
ENSBTAG00000002445	NA	protein_coding	1	turquoise
ENSBTAG00000002447	C7H19orf44	protein_coding	1	turquoise
ENSBTAG00000002452	ASCC2	protein_coding	1	turquoise
ENSBTAG00000002468	RPS28	protein_coding	1	turquoise
ENSBTAG00000002470	CCDC78	protein_coding	1	turquoise
ENSBTAG00000002474	MAD1L1	protein_coding	1	turquoise
ENSBTAG00000002480	NUDT1	protein_coding	1	turquoise
ENSBTAG00000002481	HAGHL	protein_coding	1	turquoise
ENSBTAG00000002495	BRD4	protein_coding	1	turquoise
ENSBTAG00000002525	C7H19orf53	protein_coding	1	turquoise
ENSBTAG00000002628	SLC44A2	protein_coding	1	turquoise
ENSBTAG00000002630	MRTFA	protein_coding	1	turquoise
ENSBTAG00000002633	SEPTIN9	protein_coding	1	turquoise
ENSBTAG00000002643	VPS52	protein_coding	1	turquoise
ENSBTAG00000002645	SH3BP5L	protein_coding	1	turquoise
ENSBTAG00000002673	FIGNL2	protein_coding	1	turquoise
ENSBTAG00000002682	MARK4	protein_coding	1	turquoise
ENSBTAG00000002683	PFKP	protein_coding	1	turquoise
ENSBTAG00000002685	PITRM1	protein_coding	1	turquoise
ENSBTAG00000002695	MYO1H	protein_coding	1	turquoise
ENSBTAG00000002702	TSPAN32	protein_coding	1	turquoise
ENSBTAG00000002736	DNMT1	protein_coding	1	turquoise
ENSBTAG00000002737	WFIKKN1	protein_coding	1	turquoise
ENSBTAG00000002763	KMT2B	protein_coding	1	turquoise
ENSBTAG00000002774	PTPN23	protein_coding	1	turquoise
ENSBTAG00000002792	FUT11	protein_coding	1	turquoise
ENSBTAG00000002799	SLC39A5	protein_coding	1	turquoise
ENSBTAG00000002809	CAPN10	protein_coding	1	turquoise
ENSBTAG00000002810	ZNF777	protein_coding	1	turquoise
ENSBTAG00000002817	SLC46A1	protein_coding	1	turquoise
ENSBTAG00000002830	U2AF2	protein_coding	1	turquoise
ENSBTAG00000002842	HEATR4	protein_coding	1	turquoise
ENSBTAG00000002847	D2HGDH	protein_coding	1	turquoise
ENSBTAG00000002848	C16H1orf74	protein_coding	1	turquoise
ENSBTAG00000002866	RPIA	protein_coding	1	turquoise
ENSBTAG00000002881	AP4M1	protein_coding	1	turquoise
ENSBTAG00000002883	RPTOR	protein_coding	1	turquoise
ENSBTAG00000002904	ZNF787	protein_coding	1	turquoise
ENSBTAG00000002939	FURIN	protein_coding	1	turquoise
ENSBTAG00000002941	FES	protein_coding	1	turquoise
ENSBTAG00000002949	CBX1	protein_coding	1	turquoise
ENSBTAG00000002962	PPM1M	protein_coding	1	turquoise
ENSBTAG00000003016	PTPN7	protein_coding	1	turquoise
ENSBTAG00000003033	GADD45G	protein_coding	1	turquoise
ENSBTAG00000003074	SLC16A6	protein_coding	1	turquoise
ENSBTAG00000003083	SLC50A1	protein_coding	1	turquoise
ENSBTAG00000003100	SMTN	protein_coding	1	turquoise
ENSBTAG00000003102	GCC1	protein_coding	1	turquoise
ENSBTAG00000003160	LRCH4	protein_coding	1	turquoise
ENSBTAG00000003169	FBXO24	protein_coding	1	turquoise
ENSBTAG00000003200	CSPG4B	protein_coding	1	turquoise
ENSBTAG00000003225	IMP4	protein_coding	1	turquoise
ENSBTAG00000003256	TOMM34	protein_coding	1	turquoise
ENSBTAG00000003258	NA	protein_coding	1	turquoise
ENSBTAG00000003264	NR1H2	protein_coding	1	turquoise
ENSBTAG00000003267	ZNF132	protein_coding	1	turquoise
ENSBTAG00000003298	LZTS2	protein_coding	1	turquoise
ENSBTAG00000003315	MRPL57	protein_coding	1	turquoise
ENSBTAG00000003323	NOL6	protein_coding	1	turquoise
ENSBTAG00000003332	RPP40	protein_coding	1	turquoise
ENSBTAG00000003341	DOK2	protein_coding	1	turquoise
ENSBTAG00000003353	SLC6A2	protein_coding	1	turquoise
ENSBTAG00000003372	SLC35B4	protein_coding	1	turquoise
ENSBTAG00000003376	ASB1	protein_coding	1	turquoise
ENSBTAG00000003393	CCDC157	protein_coding	1	turquoise
ENSBTAG00000003394	RNF215	protein_coding	1	turquoise
ENSBTAG00000003434	CERS4	protein_coding	1	turquoise
ENSBTAG00000003436	RHBDF2	protein_coding	1	turquoise
ENSBTAG00000003470	TTYH1	protein_coding	1	turquoise
ENSBTAG00000003494	DNAAF9	protein_coding	1	turquoise
ENSBTAG00000003512	MYH7B	protein_coding	1	turquoise
ENSBTAG00000003514	HSF4	protein_coding	1	turquoise
ENSBTAG00000003521	KIAA0895L	protein_coding	1	turquoise
ENSBTAG00000003535	DPM3	protein_coding	1	turquoise
ENSBTAG00000003560	NA	protein_coding	1	turquoise
ENSBTAG00000003561	STK35	protein_coding	1	turquoise
ENSBTAG00000003565	TRIM3	protein_coding	1	turquoise
ENSBTAG00000003566	ARFIP2	protein_coding	1	turquoise
ENSBTAG00000003587	ELL	protein_coding	1	turquoise
ENSBTAG00000003598	P3H3	protein_coding	1	turquoise
ENSBTAG00000003601	ZMAT1	protein_coding	1	turquoise
ENSBTAG00000003606	GLI4	protein_coding	1	turquoise
ENSBTAG00000003607	FAM20C	protein_coding	1	turquoise
ENSBTAG00000003617	ALKBH4	protein_coding	1	turquoise
ENSBTAG00000003635	SLC35C2	protein_coding	1	turquoise
ENSBTAG00000003644	HSPBP1	protein_coding	1	turquoise
ENSBTAG00000003665	NUP210	protein_coding	1	turquoise
ENSBTAG00000003687	FOXK2	protein_coding	1	turquoise
ENSBTAG00000003692	UCP2	protein_coding	1	turquoise
ENSBTAG00000003741	NEURL1	protein_coding	1	turquoise
ENSBTAG00000003759	PCNX3	protein_coding	1	turquoise
ENSBTAG00000003820	GRAMD1A	protein_coding	1	turquoise
ENSBTAG00000003822	CROCC	protein_coding	1	turquoise
ENSBTAG00000003856	NA	pseudogene	1	turquoise
ENSBTAG00000003863	PCED1A	protein_coding	1	turquoise
ENSBTAG00000003884	FAM120B	protein_coding	1	turquoise
ENSBTAG00000003901	DNMT3B	protein_coding	1	turquoise
ENSBTAG00000003914	MVB12A	protein_coding	1	turquoise
ENSBTAG00000003928	ATG16L1	protein_coding	1	turquoise
ENSBTAG00000003944	CATIP	protein_coding	1	turquoise
ENSBTAG00000003946	NECAB3	protein_coding	1	turquoise
ENSBTAG00000003953	ZNF316	protein_coding	1	turquoise
ENSBTAG00000003955	MYO7A	protein_coding	1	turquoise
ENSBTAG00000003961	SNX20	protein_coding	1	turquoise
ENSBTAG00000003977	SLC52A3	protein_coding	1	turquoise
ENSBTAG00000003983	TOM1L2	protein_coding	1	turquoise
ENSBTAG00000004010	PAPPA	protein_coding	1	turquoise
ENSBTAG00000004017	PLEKHG2	protein_coding	1	turquoise
ENSBTAG00000004037	JUN	protein_coding	1	turquoise
ENSBTAG00000004099	CCDC170	protein_coding	1	turquoise
ENSBTAG00000004100	TTI1	protein_coding	1	turquoise
ENSBTAG00000004108	CENPX	protein_coding	1	turquoise
ENSBTAG00000004114	MAP3K11	protein_coding	1	turquoise
ENSBTAG00000004120	HEMK1	protein_coding	1	turquoise
ENSBTAG00000004138	BICRA	protein_coding	1	turquoise
ENSBTAG00000004140	STKLD1	protein_coding	1	turquoise
ENSBTAG00000004172	SETD1B	protein_coding	1	turquoise
ENSBTAG00000004177	TANC1	protein_coding	1	turquoise
ENSBTAG00000004189	MLXIP	protein_coding	1	turquoise
ENSBTAG00000004191	JMJD4	protein_coding	1	turquoise
ENSBTAG00000004196	FMNL1	protein_coding	1	turquoise
ENSBTAG00000004200	GTPBP3	protein_coding	1	turquoise
ENSBTAG00000004227	TBCK	protein_coding	1	turquoise
ENSBTAG00000004246	H6PD	protein_coding	1	turquoise
ENSBTAG00000004248	MLYCD	protein_coding	1	turquoise
ENSBTAG00000004268	TRAPPC5	protein_coding	1	turquoise
ENSBTAG00000004286	CDC45	protein_coding	1	turquoise
ENSBTAG00000004287	EVC	protein_coding	1	turquoise
ENSBTAG00000004294	EVI5L	protein_coding	1	turquoise
ENSBTAG00000004305	RGS16	protein_coding	1	turquoise
ENSBTAG00000004315	HDLBP	protein_coding	1	turquoise
ENSBTAG00000004322	FOS	protein_coding	1	turquoise
ENSBTAG00000004337	PDE1B	protein_coding	1	turquoise
ENSBTAG00000004361	ZBTB37	protein_coding	1	turquoise
ENSBTAG00000004392	C29H11orf24	protein_coding	1	turquoise
ENSBTAG00000004400	PRRC2B	protein_coding	1	turquoise
ENSBTAG00000004403	CD320	protein_coding	1	turquoise
ENSBTAG00000004421	CHST14	protein_coding	1	turquoise
ENSBTAG00000004436	PPT2	protein_coding	1	turquoise
ENSBTAG00000004464	HROB	protein_coding	1	turquoise
ENSBTAG00000004475	CDK5R1	protein_coding	1	turquoise
ENSBTAG00000004509	SLX4	protein_coding	1	turquoise
ENSBTAG00000004524	SPPL2B	protein_coding	1	turquoise
ENSBTAG00000004552	PBXIP1	protein_coding	1	turquoise
ENSBTAG00000004587	DUSP6	protein_coding	1	turquoise
ENSBTAG00000004603	PHC2	protein_coding	1	turquoise
ENSBTAG00000004629	SLC9A3	protein_coding	1	turquoise
ENSBTAG00000004635	LLGL1	protein_coding	1	turquoise
ENSBTAG00000004640	SPAM1	protein_coding	1	turquoise
ENSBTAG00000004650	ZNF516	protein_coding	1	turquoise
ENSBTAG00000004657	FBLL1	protein_coding	1	turquoise
ENSBTAG00000004675	ZNF18	protein_coding	1	turquoise
ENSBTAG00000004706	SUV39H1	protein_coding	1	turquoise
ENSBTAG00000004742	RUNX1	protein_coding	1	turquoise
ENSBTAG00000004746	HELZ	protein_coding	1	turquoise
ENSBTAG00000004751	SPTBN4	protein_coding	1	turquoise
ENSBTAG00000004768	RAI1	protein_coding	1	turquoise
ENSBTAG00000004771	NA	protein_coding	1	turquoise
ENSBTAG00000004776	DUSP23	protein_coding	1	turquoise
ENSBTAG00000004782	PTPRCAP	protein_coding	1	turquoise
ENSBTAG00000004783	CORO1B	protein_coding	1	turquoise
ENSBTAG00000004787	METRNL	protein_coding	1	turquoise
ENSBTAG00000004788	SDR39U1	protein_coding	1	turquoise
ENSBTAG00000004789	LGR6	protein_coding	1	turquoise
ENSBTAG00000004797	TRMT44	protein_coding	1	turquoise
ENSBTAG00000004802	CEP170B	protein_coding	1	turquoise
ENSBTAG00000004820	POLR2F	protein_coding	1	turquoise
ENSBTAG00000004829	YIF1A	protein_coding	1	turquoise
ENSBTAG00000004903	KRT15	protein_coding	1	turquoise
ENSBTAG00000004907	MINK1	protein_coding	1	turquoise
ENSBTAG00000004908	CHRNE	protein_coding	1	turquoise
ENSBTAG00000004910	SLC25A11	protein_coding	1	turquoise
ENSBTAG00000004941	TEX35	protein_coding	1	turquoise
ENSBTAG00000004969	LRRC14	protein_coding	1	turquoise
ENSBTAG00000004970	LRRC24	protein_coding	1	turquoise
ENSBTAG00000004989	IRF5	protein_coding	1	turquoise
ENSBTAG00000005002	GALE	protein_coding	1	turquoise
ENSBTAG00000005010	MXD3	protein_coding	1	turquoise
ENSBTAG00000005033	TLCD3B	protein_coding	1	turquoise
ENSBTAG00000005038	ZBTB42	protein_coding	1	turquoise
ENSBTAG00000005069	TM7SF2	protein_coding	1	turquoise
ENSBTAG00000005083	TULP4	protein_coding	1	turquoise
ENSBTAG00000005138	BCL9L	protein_coding	1	turquoise
ENSBTAG00000005140	NA	protein_coding	1	turquoise
ENSBTAG00000005144	PNPLA2	protein_coding	1	turquoise
ENSBTAG00000005174	GDPGP1	protein_coding	1	turquoise
ENSBTAG00000005181	SYS1	protein_coding	1	turquoise
ENSBTAG00000005212	C1H3orf70	protein_coding	1	turquoise
ENSBTAG00000005221	WNK1	protein_coding	1	turquoise
ENSBTAG00000005250	BGN	protein_coding	1	turquoise
ENSBTAG00000005261	NA	protein_coding	1	turquoise
ENSBTAG00000005268	PLA2G4D	protein_coding	1	turquoise
ENSBTAG00000005272	DOHH	protein_coding	1	turquoise
ENSBTAG00000005275	PKIG	protein_coding	1	turquoise
ENSBTAG00000005289	CHERP	protein_coding	1	turquoise
ENSBTAG00000005304	SRM	protein_coding	1	turquoise
ENSBTAG00000005315	NA	protein_coding	1	turquoise
ENSBTAG00000005379	SLC41A1	protein_coding	1	turquoise
ENSBTAG00000005427	NRDE2	protein_coding	1	turquoise
ENSBTAG00000005448	NA	protein_coding	1	turquoise
ENSBTAG00000005454	FUT10	protein_coding	1	turquoise
ENSBTAG00000005478	PATZ1	protein_coding	1	turquoise
ENSBTAG00000005490	P4HTM	protein_coding	1	turquoise
ENSBTAG00000005496	RP2	protein_coding	1	turquoise
ENSBTAG00000005532	PEX6	protein_coding	1	turquoise
ENSBTAG00000005534	ENO3	protein_coding	1	turquoise
ENSBTAG00000005536	MEA1	protein_coding	1	turquoise
ENSBTAG00000005572	ZNF205	protein_coding	1	turquoise
ENSBTAG00000005577	RNASEH2C	protein_coding	1	turquoise
ENSBTAG00000005580	SZT2	protein_coding	1	turquoise
ENSBTAG00000005583	HYI	protein_coding	1	turquoise
ENSBTAG00000005588	DXO	protein_coding	1	turquoise
ENSBTAG00000005592	MCOLN1	protein_coding	1	turquoise
ENSBTAG00000005617	SLC41A3	protein_coding	1	turquoise
ENSBTAG00000005647	GPR132	protein_coding	1	turquoise
ENSBTAG00000005670	ARHGEF19	protein_coding	1	turquoise
ENSBTAG00000005685	HSD11B2	protein_coding	1	turquoise
ENSBTAG00000005696	DBF4B	protein_coding	1	turquoise
ENSBTAG00000005724	SYTL4	protein_coding	1	turquoise
ENSBTAG00000005730	GPAT4	protein_coding	1	turquoise
ENSBTAG00000005736	ADGRF3	protein_coding	1	turquoise
ENSBTAG00000005751	CDAN1	protein_coding	1	turquoise
ENSBTAG00000005756	ZDHHC24	protein_coding	1	turquoise
ENSBTAG00000005763	AKT1S1	protein_coding	1	turquoise
ENSBTAG00000005791	UROS	protein_coding	1	turquoise
ENSBTAG00000005812	TP73	protein_coding	1	turquoise
ENSBTAG00000005819	CCDC61	protein_coding	1	turquoise
ENSBTAG00000005825	NEIL3	protein_coding	1	turquoise
ENSBTAG00000005830	STRN4	protein_coding	1	turquoise
ENSBTAG00000005838	ULK3	protein_coding	1	turquoise
ENSBTAG00000005842	ABCC10	protein_coding	1	turquoise
ENSBTAG00000005903	LRP5	protein_coding	1	turquoise
ENSBTAG00000005951	HIC2	protein_coding	1	turquoise
ENSBTAG00000005952	CEBPE	protein_coding	1	turquoise
ENSBTAG00000005964	PIGG	protein_coding	1	turquoise
ENSBTAG00000005972	NA	processed_pseudogene	1	turquoise
ENSBTAG00000005980	RREB1	protein_coding	1	turquoise
ENSBTAG00000005986	SFT2D3	protein_coding	1	turquoise
ENSBTAG00000005990	S1PR1	protein_coding	1	turquoise
ENSBTAG00000005998	NOCT	protein_coding	1	turquoise
ENSBTAG00000006021	CEP250	protein_coding	1	turquoise
ENSBTAG00000006048	DCAKD	protein_coding	1	turquoise
ENSBTAG00000006067	VMAC	protein_coding	1	turquoise
ENSBTAG00000006068	CC2D1A	protein_coding	1	turquoise
ENSBTAG00000006069	CAPS	protein_coding	1	turquoise
ENSBTAG00000006080	MAST1	protein_coding	1	turquoise
ENSBTAG00000006088	FAM104A	protein_coding	1	turquoise
ENSBTAG00000006117	FLYWCH1	protein_coding	1	turquoise
ENSBTAG00000006128	DYNLT4	protein_coding	1	turquoise
ENSBTAG00000006130	CLEC14A	protein_coding	1	turquoise
ENSBTAG00000006162	RAB11FIP5	protein_coding	1	turquoise
ENSBTAG00000006166	WRNIP1	protein_coding	1	turquoise
ENSBTAG00000006187	MFAP4	protein_coding	1	turquoise
ENSBTAG00000006208	ADCY7	protein_coding	1	turquoise
ENSBTAG00000006213	NA	protein_coding	1	turquoise
ENSBTAG00000006223	THEMIS2	protein_coding	1	turquoise
ENSBTAG00000006235	INTS3	protein_coding	1	turquoise
ENSBTAG00000006245	WDR83	protein_coding	1	turquoise
ENSBTAG00000006260	KIAA1614	protein_coding	1	turquoise
ENSBTAG00000006272	NTHL1	protein_coding	1	turquoise
ENSBTAG00000006276	C1QTNF1	protein_coding	1	turquoise
ENSBTAG00000006277	ENGASE	protein_coding	1	turquoise
ENSBTAG00000006280	RBFOX3	protein_coding	1	turquoise
ENSBTAG00000006335	STAT6	protein_coding	1	turquoise
ENSBTAG00000006371	RMND5B	protein_coding	1	turquoise
ENSBTAG00000006372	KLHL42	protein_coding	1	turquoise
ENSBTAG00000006387	TSNAXIP1	protein_coding	1	turquoise
ENSBTAG00000006392	TTC7B	protein_coding	1	turquoise
ENSBTAG00000006395	TUBGCP2	protein_coding	1	turquoise
ENSBTAG00000006398	NA	protein_coding	1	turquoise
ENSBTAG00000006411	THAP11	protein_coding	1	turquoise
ENSBTAG00000006443	PRDM11	protein_coding	1	turquoise
ENSBTAG00000006486	TSEN34	protein_coding	1	turquoise
ENSBTAG00000006487	RPS9	protein_coding	1	turquoise
ENSBTAG00000006497	ASPRV1	protein_coding	1	turquoise
ENSBTAG00000006500	RBM15B	protein_coding	1	turquoise
ENSBTAG00000006504	TCHP	protein_coding	1	turquoise
ENSBTAG00000006511	MTF1	protein_coding	1	turquoise
ENSBTAG00000006531	DIP2C	protein_coding	1	turquoise
ENSBTAG00000006542	RABEP2	protein_coding	1	turquoise
ENSBTAG00000006572	CARD9	protein_coding	1	turquoise
ENSBTAG00000006578	SPEF1	protein_coding	1	turquoise
ENSBTAG00000006588	CBY1	protein_coding	1	turquoise
ENSBTAG00000006590	NUDT16L1	protein_coding	1	turquoise
ENSBTAG00000006592	SGSM1	protein_coding	1	turquoise
ENSBTAG00000006593	ANKS3	protein_coding	1	turquoise
ENSBTAG00000006595	DAAP1	protein_coding	1	turquoise
ENSBTAG00000006601	KSR1	protein_coding	1	turquoise
ENSBTAG00000006606	RFLNB	protein_coding	1	turquoise
ENSBTAG00000006608	GGT5	protein_coding	1	turquoise
ENSBTAG00000006610	XRRA1	protein_coding	1	turquoise
ENSBTAG00000006612	SCAF1	protein_coding	1	turquoise
ENSBTAG00000006642	PRKACA	protein_coding	1	turquoise
ENSBTAG00000006650	ZNF668	protein_coding	1	turquoise
ENSBTAG00000006657	ZDHHC8	protein_coding	1	turquoise
ENSBTAG00000006730	SUSD2	protein_coding	1	turquoise
ENSBTAG00000006738	GPR68	protein_coding	1	turquoise
ENSBTAG00000006740	SCYL1	protein_coding	1	turquoise
ENSBTAG00000006747	LTBP3	protein_coding	1	turquoise
ENSBTAG00000006752	PFKFB4	protein_coding	1	turquoise
ENSBTAG00000006848	DHX34	protein_coding	1	turquoise
ENSBTAG00000006886	FAM117A	protein_coding	1	turquoise
ENSBTAG00000006905	KLHDC4	protein_coding	1	turquoise
ENSBTAG00000006938	PPM1F	protein_coding	1	turquoise
ENSBTAG00000006941	ATAT1	protein_coding	1	turquoise
ENSBTAG00000006961	NLRP13	protein_coding	1	turquoise
ENSBTAG00000006966	NRM	protein_coding	1	turquoise
ENSBTAG00000006990	MYRF	protein_coding	1	turquoise
ENSBTAG00000007000	ENOSF1	protein_coding	1	turquoise
ENSBTAG00000007001	SLC26A1	protein_coding	1	turquoise
ENSBTAG00000007002	IDUA	protein_coding	1	turquoise
ENSBTAG00000007020	ZNF502	protein_coding	1	turquoise
ENSBTAG00000007022	NA	pseudogene	1	turquoise
ENSBTAG00000007053	ZFHX2	protein_coding	1	turquoise
ENSBTAG00000007058	ATG2A	protein_coding	1	turquoise
ENSBTAG00000007061	PPP2R5B	protein_coding	1	turquoise
ENSBTAG00000007065	TRAPPC6A	protein_coding	1	turquoise
ENSBTAG00000007070	BLOC1S3	protein_coding	1	turquoise
ENSBTAG00000007077	ABHD1	protein_coding	1	turquoise
ENSBTAG00000007080	PREB	protein_coding	1	turquoise
ENSBTAG00000007084	MAP3K14	protein_coding	1	turquoise
ENSBTAG00000007102	GTSE1	protein_coding	1	turquoise
ENSBTAG00000007105	NA	protein_coding	1	turquoise
ENSBTAG00000007107	TMEM143	protein_coding	1	turquoise
ENSBTAG00000007117	CTC1	protein_coding	1	turquoise
ENSBTAG00000007118	SMURF1	protein_coding	1	turquoise
ENSBTAG00000007121	TK1	protein_coding	1	turquoise
ENSBTAG00000007215	RNPEPL1	protein_coding	1	turquoise
ENSBTAG00000007217	TMEM94	protein_coding	1	turquoise
ENSBTAG00000007233	WDR25	protein_coding	1	turquoise
ENSBTAG00000007245	IFT140	protein_coding	1	turquoise
ENSBTAG00000007275	TREM2	protein_coding	1	turquoise
ENSBTAG00000007281	SEMA6C	protein_coding	1	turquoise
ENSBTAG00000007318	ZNF687	protein_coding	1	turquoise
ENSBTAG00000007334	NFKBID	protein_coding	1	turquoise
ENSBTAG00000007346	COMMD4	protein_coding	1	turquoise
ENSBTAG00000007362	XPC	protein_coding	1	turquoise
ENSBTAG00000007367	AIMP2	protein_coding	1	turquoise
ENSBTAG00000007368	MAN2C1	protein_coding	1	turquoise
ENSBTAG00000007372	ANKRD61	protein_coding	1	turquoise
ENSBTAG00000007375	MIF	protein_coding	1	turquoise
ENSBTAG00000007384	CYTH3	protein_coding	1	turquoise
ENSBTAG00000007402	ZFAND2A	protein_coding	1	turquoise
ENSBTAG00000007428	CDKL5	protein_coding	1	turquoise
ENSBTAG00000007449	HS3ST1	protein_coding	1	turquoise
ENSBTAG00000007462	ASTE1	protein_coding	1	turquoise
ENSBTAG00000007498	ZGPAT	protein_coding	1	turquoise
ENSBTAG00000007507	FAAH	protein_coding	1	turquoise
ENSBTAG00000007510	PXMP2	protein_coding	1	turquoise
ENSBTAG00000007514	CPNE5	protein_coding	1	turquoise
ENSBTAG00000007520	MAPRE2	protein_coding	1	turquoise
ENSBTAG00000007550	OLFM2	protein_coding	1	turquoise
ENSBTAG00000007564	BBS12	protein_coding	1	turquoise
ENSBTAG00000007569	TNFRSF11A	protein_coding	1	turquoise
ENSBTAG00000007622	CTSD	protein_coding	1	turquoise
ENSBTAG00000007643	TRIM39	protein_coding	1	turquoise
ENSBTAG00000007660	ZNF414	protein_coding	1	turquoise
ENSBTAG00000007665	NPR3	protein_coding	1	turquoise
ENSBTAG00000007693	SLC45A3	protein_coding	1	turquoise
ENSBTAG00000007714	ZNF235	protein_coding	1	turquoise
ENSBTAG00000007740	MDK	protein_coding	1	turquoise
ENSBTAG00000007753	KIFC2	protein_coding	1	turquoise
ENSBTAG00000007796	POLM	protein_coding	1	turquoise
ENSBTAG00000007825	MARK2	protein_coding	1	turquoise
ENSBTAG00000007829	CSAD	protein_coding	1	turquoise
ENSBTAG00000007834	PPP1R16A	protein_coding	1	turquoise
ENSBTAG00000007838	MFSD3	protein_coding	1	turquoise
ENSBTAG00000007884	SREBF1	protein_coding	1	turquoise
ENSBTAG00000007897	POMC	protein_coding	1	turquoise
ENSBTAG00000007956	FRAT1	protein_coding	1	turquoise
ENSBTAG00000007961	TADA3	protein_coding	1	turquoise
ENSBTAG00000007966	NA	protein_coding	1	turquoise
ENSBTAG00000007968	RPUSD3	protein_coding	1	turquoise
ENSBTAG00000007983	ZNF775	protein_coding	1	turquoise
ENSBTAG00000007986	NSD2	protein_coding	1	turquoise
ENSBTAG00000007998	TMCO4	protein_coding	1	turquoise
ENSBTAG00000008010	FLCN	protein_coding	1	turquoise
ENSBTAG00000008022	PTGFRN	protein_coding	1	turquoise
ENSBTAG00000008025	UBE3C	protein_coding	1	turquoise
ENSBTAG00000008026	OXT	protein_coding	1	turquoise
ENSBTAG00000008053	WDFY2	protein_coding	1	turquoise
ENSBTAG00000008065	CDPF1	protein_coding	1	turquoise
ENSBTAG00000008091	SELENBP1	protein_coding	1	turquoise
ENSBTAG00000008126	NPHP4	protein_coding	1	turquoise
ENSBTAG00000008129	CLSTN3	protein_coding	1	turquoise
ENSBTAG00000008151	MAP3K3	protein_coding	1	turquoise
ENSBTAG00000008165	ITGA2B	protein_coding	1	turquoise
ENSBTAG00000008176	KCNRG	protein_coding	1	turquoise
ENSBTAG00000008186	UBXN6	protein_coding	1	turquoise
ENSBTAG00000008198	RGL3	protein_coding	1	turquoise
ENSBTAG00000008201	ODAD3	protein_coding	1	turquoise
ENSBTAG00000008220	C15H11orf71	protein_coding	1	turquoise
ENSBTAG00000008237	TOLLIP	protein_coding	1	turquoise
ENSBTAG00000008278	TMEM187	protein_coding	1	turquoise
ENSBTAG00000008283	FLI1	protein_coding	1	turquoise
ENSBTAG00000008289	ZBTB4	protein_coding	1	turquoise
ENSBTAG00000008313	KLF15	protein_coding	1	turquoise
ENSBTAG00000008348	NOL4L	protein_coding	1	turquoise
ENSBTAG00000008350	KLHL21	protein_coding	1	turquoise
ENSBTAG00000008355	CPSF1	protein_coding	1	turquoise
ENSBTAG00000008385	KLHL36	protein_coding	1	turquoise
ENSBTAG00000008395	APBA3	protein_coding	1	turquoise
ENSBTAG00000008396	MRPL54	protein_coding	1	turquoise
ENSBTAG00000008406	TREX1	protein_coding	1	turquoise
ENSBTAG00000008411	PLEKHO2	protein_coding	1	turquoise
ENSBTAG00000008419	PDE2A	protein_coding	1	turquoise
ENSBTAG00000008421	SCRIB	protein_coding	1	turquoise
ENSBTAG00000008465	ACCS	protein_coding	1	turquoise
ENSBTAG00000008468	AGAP3	protein_coding	1	turquoise
ENSBTAG00000008480	CTBP1	protein_coding	1	turquoise
ENSBTAG00000008487	VPS37D	protein_coding	1	turquoise
ENSBTAG00000008491	NA	protein_coding	1	turquoise
ENSBTAG00000008492	ZMYM3	protein_coding	1	turquoise
ENSBTAG00000008498	ALYREF	protein_coding	1	turquoise
ENSBTAG00000008507	SPHK1	protein_coding	1	turquoise
ENSBTAG00000008518	MED25	protein_coding	1	turquoise
ENSBTAG00000008520	NFIC	protein_coding	1	turquoise
ENSBTAG00000008528	SLC25A1	protein_coding	1	turquoise
ENSBTAG00000008535	SOCS7	protein_coding	1	turquoise
ENSBTAG00000008537	FAM219A	protein_coding	1	turquoise
ENSBTAG00000008538	DNAI1	protein_coding	1	turquoise
ENSBTAG00000008542	SSPO	protein_coding	1	turquoise
ENSBTAG00000008544	SALL1	protein_coding	1	turquoise
ENSBTAG00000008556	POU2F2	protein_coding	1	turquoise
ENSBTAG00000008567	DLEC1	protein_coding	1	turquoise
ENSBTAG00000008568	SLC25A45	protein_coding	1	turquoise
ENSBTAG00000008573	ZFP36	protein_coding	1	turquoise
ENSBTAG00000008579	RCC2	protein_coding	1	turquoise
ENSBTAG00000008583	PALD1	protein_coding	1	turquoise
ENSBTAG00000008590	SPAG7	protein_coding	1	turquoise
ENSBTAG00000008591	CAMTA2	protein_coding	1	turquoise
ENSBTAG00000008607	ARID3A	protein_coding	1	turquoise
ENSBTAG00000008621	PRKAR1A	protein_coding	1	turquoise
ENSBTAG00000008633	SLX1A	protein_coding	1	turquoise
ENSBTAG00000008648	PRDX5	protein_coding	1	turquoise
ENSBTAG00000008695	TCF3	protein_coding	1	turquoise
ENSBTAG00000008711	BOK	protein_coding	1	turquoise
ENSBTAG00000008735	VASH1	protein_coding	1	turquoise
ENSBTAG00000008744	PDK2	protein_coding	1	turquoise
ENSBTAG00000008766	SLC9A1	protein_coding	1	turquoise
ENSBTAG00000008794	ATF6B	protein_coding	1	turquoise
ENSBTAG00000008800	XKR8	protein_coding	1	turquoise
ENSBTAG00000008801	ATPAF2	protein_coding	1	turquoise
ENSBTAG00000008826	RBBP9	protein_coding	1	turquoise
ENSBTAG00000008827	SPOCK2	protein_coding	1	turquoise
ENSBTAG00000008844	EXTL3	protein_coding	1	turquoise
ENSBTAG00000008845	INTS9	protein_coding	1	turquoise
ENSBTAG00000008854	RFX1	protein_coding	1	turquoise
ENSBTAG00000008860	RIPOR1	protein_coding	1	turquoise
ENSBTAG00000008869	GPC2	protein_coding	1	turquoise
ENSBTAG00000008888	MIPEP	protein_coding	1	turquoise
ENSBTAG00000008900	CELA1	protein_coding	1	turquoise
ENSBTAG00000008911	NA	protein_coding	1	turquoise
ENSBTAG00000008994	FPGS	protein_coding	1	turquoise
ENSBTAG00000008996	SFI1	protein_coding	1	turquoise
ENSBTAG00000009002	NA	protein_coding	1	turquoise
ENSBTAG00000009026	PACS1	protein_coding	1	turquoise
ENSBTAG00000009029	NA	protein_coding	1	turquoise
ENSBTAG00000009042	ATXN7L2	protein_coding	1	turquoise
ENSBTAG00000009046	TBX6	protein_coding	1	turquoise
ENSBTAG00000009047	YPEL3	protein_coding	1	turquoise
ENSBTAG00000009048	EFHD2	protein_coding	1	turquoise
ENSBTAG00000009049	NA	protein_coding	1	turquoise
ENSBTAG00000009078	MIA	protein_coding	1	turquoise
ENSBTAG00000009099	PRR14	protein_coding	1	turquoise
ENSBTAG00000009101	SH2B3	protein_coding	1	turquoise
ENSBTAG00000009107	CBX8	protein_coding	1	turquoise
ENSBTAG00000009110	NA	pseudogene	1	turquoise
ENSBTAG00000009123	ING5	protein_coding	1	turquoise
ENSBTAG00000009139	LDLRAD4	protein_coding	1	turquoise
ENSBTAG00000009165	LPIN3	protein_coding	1	turquoise
ENSBTAG00000009175	RPS6KB2	protein_coding	1	turquoise
ENSBTAG00000009201	CORO7	protein_coding	1	turquoise
ENSBTAG00000009211	UBE2S	protein_coding	1	turquoise
ENSBTAG00000009243	MFSD4B	protein_coding	1	turquoise
ENSBTAG00000009267	UHRF1BP1	protein_coding	1	turquoise
ENSBTAG00000009271	PNMA1	protein_coding	1	turquoise
ENSBTAG00000009272	MIDEAS	protein_coding	1	turquoise
ENSBTAG00000009286	ZC3H4	protein_coding	1	turquoise
ENSBTAG00000009293	EVL	protein_coding	1	turquoise
ENSBTAG00000009298	XYLT2	protein_coding	1	turquoise
ENSBTAG00000009330	SIN3B	protein_coding	1	turquoise
ENSBTAG00000009343	AAK1	protein_coding	1	turquoise
ENSBTAG00000009366	ARF5	protein_coding	1	turquoise
ENSBTAG00000009376	DPH1	protein_coding	1	turquoise
ENSBTAG00000009443	GCNT3	protein_coding	1	turquoise
ENSBTAG00000009459	MTCL1	protein_coding	1	turquoise
ENSBTAG00000009460	NA	protein_coding	1	turquoise
ENSBTAG00000009472	C4H7orf25	protein_coding	1	turquoise
ENSBTAG00000009484	TAF6L	protein_coding	1	turquoise
ENSBTAG00000009491	WDR74	protein_coding	1	turquoise
ENSBTAG00000009493	BCL3	protein_coding	1	turquoise
ENSBTAG00000009502	LUZP1	protein_coding	1	turquoise
ENSBTAG00000009504	REEP4	protein_coding	1	turquoise
ENSBTAG00000009507	PHETA2	protein_coding	1	turquoise
ENSBTAG00000009513	TGFBI	protein_coding	1	turquoise
ENSBTAG00000009554	EHBP1L1	protein_coding	1	turquoise
ENSBTAG00000009562	ZNF593	protein_coding	1	turquoise
ENSBTAG00000009569	DOCK6	protein_coding	1	turquoise
ENSBTAG00000009570	ANGPTL8	protein_coding	1	turquoise
ENSBTAG00000009573	C15H11orf49	protein_coding	1	turquoise
ENSBTAG00000009574	ARFGAP2	protein_coding	1	turquoise
ENSBTAG00000009581	UBXN11	protein_coding	1	turquoise
ENSBTAG00000009586	CDC25A	protein_coding	1	turquoise
ENSBTAG00000009614	NRROS	protein_coding	1	turquoise
ENSBTAG00000009624	SGSM3	protein_coding	1	turquoise
ENSBTAG00000009661	RNASEH2A	protein_coding	1	turquoise
ENSBTAG00000009686	FBXO15	protein_coding	1	turquoise
ENSBTAG00000009691	SH2B2	protein_coding	1	turquoise
ENSBTAG00000009714	ARHGAP33	protein_coding	1	turquoise
ENSBTAG00000009738	MGAT4B	protein_coding	1	turquoise
ENSBTAG00000009744	FAM193A	protein_coding	1	turquoise
ENSBTAG00000009750	RAX2	protein_coding	1	turquoise
ENSBTAG00000009783	NA	protein_coding	1	turquoise
ENSBTAG00000009785	SAMD4B	protein_coding	1	turquoise
ENSBTAG00000009855	FAN1	protein_coding	1	turquoise
ENSBTAG00000009856	ACAP3	protein_coding	1	turquoise
ENSBTAG00000009861	FRS3	protein_coding	1	turquoise
ENSBTAG00000009867	FAM71F1	protein_coding	1	turquoise
ENSBTAG00000009868	VGF	protein_coding	1	turquoise
ENSBTAG00000009872	SPHK2	protein_coding	1	turquoise
ENSBTAG00000009874	ZXDC	protein_coding	1	turquoise
ENSBTAG00000009899	CHID1	protein_coding	1	turquoise
ENSBTAG00000009915	AP2A2	protein_coding	1	turquoise
ENSBTAG00000009928	MLST8	protein_coding	1	turquoise
ENSBTAG00000009945	BRICD5	protein_coding	1	turquoise
ENSBTAG00000009951	PGP	protein_coding	1	turquoise
ENSBTAG00000009958	TRIM35	protein_coding	1	turquoise
ENSBTAG00000009959	SLC6A8	protein_coding	1	turquoise
ENSBTAG00000009960	FLOT1	protein_coding	1	turquoise
ENSBTAG00000009961	E4F1	protein_coding	1	turquoise
ENSBTAG00000009974	TSNARE1	protein_coding	1	turquoise
ENSBTAG00000009975	PBX4	protein_coding	1	turquoise
ENSBTAG00000009976	NA	protein_coding	1	turquoise
ENSBTAG00000009984	SGPL1	protein_coding	1	turquoise
ENSBTAG00000009988	SMARCB1	protein_coding	1	turquoise
ENSBTAG00000010015	NMRAL1	protein_coding	1	turquoise
ENSBTAG00000010027	CHDH	protein_coding	1	turquoise
ENSBTAG00000010037	TMEM241	protein_coding	1	turquoise
ENSBTAG00000010068	REEP2	protein_coding	1	turquoise
ENSBTAG00000010069	EGR1	protein_coding	1	turquoise
ENSBTAG00000010096	SLC5A2	protein_coding	1	turquoise
ENSBTAG00000010101	BYSL	protein_coding	1	turquoise
ENSBTAG00000010107	WHRN	protein_coding	1	turquoise
ENSBTAG00000010125	STAT5B	protein_coding	1	turquoise
ENSBTAG00000010126	PCIF1	protein_coding	1	turquoise
ENSBTAG00000010130	ZNF335	protein_coding	1	turquoise
ENSBTAG00000010148	NA	protein_coding	1	turquoise
ENSBTAG00000010161	CCL21	protein_coding	1	turquoise
ENSBTAG00000010175	COL8A2	protein_coding	1	turquoise
ENSBTAG00000010179	COL5A3	protein_coding	1	turquoise
ENSBTAG00000010185	TADA2B	protein_coding	1	turquoise
ENSBTAG00000010195	PKN3	protein_coding	1	turquoise
ENSBTAG00000010249	TMEM222	protein_coding	1	turquoise
ENSBTAG00000010254	MAP3K6	protein_coding	1	turquoise
ENSBTAG00000010256	TMEM170B	protein_coding	1	turquoise
ENSBTAG00000010264	FBXL18	protein_coding	1	turquoise
ENSBTAG00000010276	RECQL4	pseudogene	1	turquoise
ENSBTAG00000010278	STPG1	protein_coding	1	turquoise
ENSBTAG00000010318	FDX2	protein_coding	1	turquoise
ENSBTAG00000010348	GATD1	protein_coding	1	turquoise
ENSBTAG00000010363	LSM11	protein_coding	1	turquoise
ENSBTAG00000010370	CLBA1	protein_coding	1	turquoise
ENSBTAG00000010372	MTMR7	protein_coding	1	turquoise
ENSBTAG00000010373	CACTIN	protein_coding	1	turquoise
ENSBTAG00000010379	CRTC1	protein_coding	1	turquoise
ENSBTAG00000010401	UBE4B	protein_coding	1	turquoise
ENSBTAG00000010408	IKBKE	protein_coding	1	turquoise
ENSBTAG00000010411	ADAMTS8	protein_coding	1	turquoise
ENSBTAG00000010450	WIZ	protein_coding	1	turquoise
ENSBTAG00000010467	SUPT5H	protein_coding	1	turquoise
ENSBTAG00000010470	UQCC3	protein_coding	1	turquoise
ENSBTAG00000010482	PITPNM1	protein_coding	1	turquoise
ENSBTAG00000010484	LRRN4CL	protein_coding	1	turquoise
ENSBTAG00000010496	STAG3	protein_coding	1	turquoise
ENSBTAG00000010497	TRAF2	protein_coding	1	turquoise
ENSBTAG00000010509	CDK3	protein_coding	1	turquoise
ENSBTAG00000010515	FBXW5	protein_coding	1	turquoise
ENSBTAG00000010519	NEURL4	protein_coding	1	turquoise
ENSBTAG00000010576	MAP2K3	protein_coding	1	turquoise
ENSBTAG00000010602	DDX56	protein_coding	1	turquoise
ENSBTAG00000010616	MBD6	protein_coding	1	turquoise
ENSBTAG00000010635	RAB3A	protein_coding	1	turquoise
ENSBTAG00000010657	ADGRB2	protein_coding	1	turquoise
ENSBTAG00000010666	KHNYN	protein_coding	1	turquoise
ENSBTAG00000010698	VARS2	protein_coding	1	turquoise
ENSBTAG00000010720	MIB2	protein_coding	1	turquoise
ENSBTAG00000010722	NA	protein_coding	1	turquoise
ENSBTAG00000010727	ATG4D	protein_coding	1	turquoise
ENSBTAG00000010737	CDK11B	protein_coding	1	turquoise
ENSBTAG00000010772	TPGS1	protein_coding	1	turquoise
ENSBTAG00000010793	CCDC80	protein_coding	1	turquoise
ENSBTAG00000010802	KCNK7	protein_coding	1	turquoise
ENSBTAG00000010805	POMT1	protein_coding	1	turquoise
ENSBTAG00000010815	CAMKK2	protein_coding	1	turquoise
ENSBTAG00000010830	LRP1	protein_coding	1	turquoise
ENSBTAG00000010833	IL17RE	protein_coding	1	turquoise
ENSBTAG00000010835	CRELD1	protein_coding	1	turquoise
ENSBTAG00000010846	CNNM3	protein_coding	1	turquoise
ENSBTAG00000010849	ANKRD23	protein_coding	1	turquoise
ENSBTAG00000010877	ARMC12	protein_coding	1	turquoise
ENSBTAG00000010882	ANKRD9	protein_coding	1	turquoise
ENSBTAG00000010915	CRTC3	protein_coding	1	turquoise
ENSBTAG00000010928	CSRNP2	protein_coding	1	turquoise
ENSBTAG00000010943	SLC22A23	protein_coding	1	turquoise
ENSBTAG00000010957	LHPP	protein_coding	1	turquoise
ENSBTAG00000010964	STARD5	protein_coding	1	turquoise
ENSBTAG00000010993	ZNF839	protein_coding	1	turquoise
ENSBTAG00000011000	HDAC10	protein_coding	1	turquoise
ENSBTAG00000011048	SPATA6L	protein_coding	1	turquoise
ENSBTAG00000011050	PLPP6	protein_coding	1	turquoise
ENSBTAG00000011056	IDS	protein_coding	1	turquoise
ENSBTAG00000011064	ADCK5	protein_coding	1	turquoise
ENSBTAG00000011067	IL17RA	protein_coding	1	turquoise
ENSBTAG00000011075	PLPBP	protein_coding	1	turquoise
ENSBTAG00000011082	IGF1	protein_coding	1	turquoise
ENSBTAG00000011102	TPCN1	protein_coding	1	turquoise
ENSBTAG00000011103	SLC8B1	protein_coding	1	turquoise
ENSBTAG00000011129	QSOX2	protein_coding	1	turquoise
ENSBTAG00000011136	NR2F6	protein_coding	1	turquoise
ENSBTAG00000011162	ZKSCAN2	protein_coding	1	turquoise
ENSBTAG00000011190	FLNA	protein_coding	1	turquoise
ENSBTAG00000011193	C1QC	protein_coding	1	turquoise
ENSBTAG00000011195	NA	protein_coding	1	turquoise
ENSBTAG00000011202	CARD19	protein_coding	1	turquoise
ENSBTAG00000011204	NINJ1	protein_coding	1	turquoise
ENSBTAG00000011224	CITED2	protein_coding	1	turquoise
ENSBTAG00000011228	FASTK	protein_coding	1	turquoise
ENSBTAG00000011234	FOXO3	protein_coding	1	turquoise
ENSBTAG00000011242	MUTYH	protein_coding	1	turquoise
ENSBTAG00000011287	ATXN7	protein_coding	1	turquoise
ENSBTAG00000011307	DNM1	protein_coding	1	turquoise
ENSBTAG00000011310	NALF2	protein_coding	1	turquoise
ENSBTAG00000011316	ZC3H12A	protein_coding	1	turquoise
ENSBTAG00000011325	KHK	protein_coding	1	turquoise
ENSBTAG00000011349	CDH24	protein_coding	1	turquoise
ENSBTAG00000011358	IER3	protein_coding	1	turquoise
ENSBTAG00000011400	DBN1	protein_coding	1	turquoise
ENSBTAG00000011406	TESK1	protein_coding	1	turquoise
ENSBTAG00000011409	CD72	protein_coding	1	turquoise
ENSBTAG00000011416	ARHGEF39	protein_coding	1	turquoise
ENSBTAG00000011442	SPAG8	protein_coding	1	turquoise
ENSBTAG00000011445	TMEM8B	protein_coding	1	turquoise
ENSBTAG00000011446	SEMA7A	protein_coding	1	turquoise
ENSBTAG00000011451	RTN1	protein_coding	1	turquoise
ENSBTAG00000011455	POLA2	protein_coding	1	turquoise
ENSBTAG00000011466	NAXD	protein_coding	1	turquoise
ENSBTAG00000011471	CARS2	protein_coding	1	turquoise
ENSBTAG00000011473	MYL9	protein_coding	1	turquoise
ENSBTAG00000011482	SLC43A2	protein_coding	1	turquoise
ENSBTAG00000011483	SCARF1	protein_coding	1	turquoise
ENSBTAG00000011495	DIP2A	protein_coding	1	turquoise
ENSBTAG00000011517	CCDC106	protein_coding	1	turquoise
ENSBTAG00000011527	NT5C	protein_coding	1	turquoise
ENSBTAG00000011532	MLLT6	protein_coding	1	turquoise
ENSBTAG00000011543	PDCD1	protein_coding	1	turquoise
ENSBTAG00000011549	NA	protein_coding	1	turquoise
ENSBTAG00000011554	SURF6	protein_coding	1	turquoise
ENSBTAG00000011575	RFNG	protein_coding	1	turquoise
ENSBTAG00000011581	BSN	protein_coding	1	turquoise
ENSBTAG00000011639	STK11	protein_coding	1	turquoise
ENSBTAG00000011646	ZNF512B	protein_coding	1	turquoise
ENSBTAG00000011658	PTPN18	protein_coding	1	turquoise
ENSBTAG00000011677	H1-2	protein_coding	1	turquoise
ENSBTAG00000011680	PAPLN	protein_coding	1	turquoise
ENSBTAG00000011689	LENG8	protein_coding	1	turquoise
ENSBTAG00000011715	RECQL5	protein_coding	1	turquoise
ENSBTAG00000011729	STARD3	protein_coding	1	turquoise
ENSBTAG00000011738	TFR2	protein_coding	1	turquoise
ENSBTAG00000011762	ANKRD52	protein_coding	1	turquoise
ENSBTAG00000011771	FICD	protein_coding	1	turquoise
ENSBTAG00000011772	PPP1R12B	protein_coding	1	turquoise
ENSBTAG00000011803	MYH3	protein_coding	1	turquoise
ENSBTAG00000011805	PLIN3	protein_coding	1	turquoise
ENSBTAG00000011815	SMG9	protein_coding	1	turquoise
ENSBTAG00000011818	COL26A1	protein_coding	1	turquoise
ENSBTAG00000011823	CLSTN1	protein_coding	1	turquoise
ENSBTAG00000011825	TRIR	protein_coding	1	turquoise
ENSBTAG00000011826	PEX26	protein_coding	1	turquoise
ENSBTAG00000011828	ARID3B	protein_coding	1	turquoise
ENSBTAG00000011864	RGMB	protein_coding	1	turquoise
ENSBTAG00000011872	EML3	protein_coding	1	turquoise
ENSBTAG00000011873	KCNE3	protein_coding	1	turquoise
ENSBTAG00000011875	CLIP2	protein_coding	1	turquoise
ENSBTAG00000011888	CCDC24	protein_coding	1	turquoise
ENSBTAG00000011889	NOC4L	protein_coding	1	turquoise
ENSBTAG00000011902	WASHC1	protein_coding	1	turquoise
ENSBTAG00000011904	HCFC1	protein_coding	1	turquoise
ENSBTAG00000011922	PLEC	protein_coding	1	turquoise
ENSBTAG00000011928	ZBTB20	protein_coding	1	turquoise
ENSBTAG00000011930	DDX54	protein_coding	1	turquoise
ENSBTAG00000011932	PRG4	protein_coding	1	turquoise
ENSBTAG00000011950	EMC1	protein_coding	1	turquoise
ENSBTAG00000011969	HSPB1	protein_coding	1	turquoise
ENSBTAG00000011984	RSKR	protein_coding	1	turquoise
ENSBTAG00000011988	KIAA0100	protein_coding	1	turquoise
ENSBTAG00000011990	ALOX15	protein_coding	1	turquoise
ENSBTAG00000012019	IRS2	protein_coding	1	turquoise
ENSBTAG00000012032	PDE4A	protein_coding	1	turquoise
ENSBTAG00000012040	GIT1	protein_coding	1	turquoise
ENSBTAG00000012046	JUNB	protein_coding	1	turquoise
ENSBTAG00000012048	CARM1	protein_coding	1	turquoise
ENSBTAG00000012101	SYMPK	protein_coding	1	turquoise
ENSBTAG00000012107	SLC25A28	protein_coding	1	turquoise
ENSBTAG00000012121	NOXA1	protein_coding	1	turquoise
ENSBTAG00000012125	GDI1	protein_coding	1	turquoise
ENSBTAG00000012126	PNPLA7	protein_coding	1	turquoise
ENSBTAG00000012143	TECPR2	protein_coding	1	turquoise
ENSBTAG00000012144	ZMYND19	protein_coding	1	turquoise
ENSBTAG00000012147	ARRDC1	protein_coding	1	turquoise
ENSBTAG00000012156	NAIF1	protein_coding	1	turquoise
ENSBTAG00000012172	MIDN	protein_coding	1	turquoise
ENSBTAG00000012176	QPCTL	protein_coding	1	turquoise
ENSBTAG00000012181	GNA11	protein_coding	1	turquoise
ENSBTAG00000012193	TTC28	protein_coding	1	turquoise
ENSBTAG00000012197	AP5Z1	protein_coding	1	turquoise
ENSBTAG00000012200	ANKRD13D	protein_coding	1	turquoise
ENSBTAG00000012219	CSPG4	protein_coding	1	turquoise
ENSBTAG00000012235	SHARPIN	protein_coding	1	turquoise
ENSBTAG00000012241	POLD2	protein_coding	1	turquoise
ENSBTAG00000012251	MTR	protein_coding	1	turquoise
ENSBTAG00000012262	FBXO10	protein_coding	1	turquoise
ENSBTAG00000012263	ASAP3	protein_coding	1	turquoise
ENSBTAG00000012273	FAM131A	protein_coding	1	turquoise
ENSBTAG00000012274	CIZ1	protein_coding	1	turquoise
ENSBTAG00000012277	SRRD	protein_coding	1	turquoise
ENSBTAG00000012284	CLCN2	protein_coding	1	turquoise
ENSBTAG00000012288	TFIP11	protein_coding	1	turquoise
ENSBTAG00000012289	AKR7A2	protein_coding	1	turquoise
ENSBTAG00000012297	RIPOR3	protein_coding	1	turquoise
ENSBTAG00000012322	INKA1	protein_coding	1	turquoise
ENSBTAG00000012361	ARHGEF11	protein_coding	1	turquoise
ENSBTAG00000012372	TMEM53	protein_coding	1	turquoise
ENSBTAG00000012377	ECHDC3	protein_coding	1	turquoise
ENSBTAG00000012384	TFEB	protein_coding	1	turquoise
ENSBTAG00000012446	MTHFSD	protein_coding	1	turquoise
ENSBTAG00000012484	ENDOG	protein_coding	1	turquoise
ENSBTAG00000012485	SPOUT1	protein_coding	1	turquoise
ENSBTAG00000012500	RARA	protein_coding	1	turquoise
ENSBTAG00000012504	GAS2L1	protein_coding	1	turquoise
ENSBTAG00000012505	ARHGEF17	protein_coding	1	turquoise
ENSBTAG00000012507	PDZD3	protein_coding	1	turquoise
ENSBTAG00000012509	DYRK1B	protein_coding	1	turquoise
ENSBTAG00000012511	BAD	protein_coding	1	turquoise
ENSBTAG00000012512	GPR137	protein_coding	1	turquoise
ENSBTAG00000012555	RBM15	protein_coding	1	turquoise
ENSBTAG00000012562	RNF26	protein_coding	1	turquoise
ENSBTAG00000012575	MAEA	protein_coding	1	turquoise
ENSBTAG00000012577	UVSSA	protein_coding	1	turquoise
ENSBTAG00000012592	ANKLE1	protein_coding	1	turquoise
ENSBTAG00000012599	SMAD3	protein_coding	1	turquoise
ENSBTAG00000012619	CNPPD1	protein_coding	1	turquoise
ENSBTAG00000012629	ZNF362	protein_coding	1	turquoise
ENSBTAG00000012636	IKZF4	protein_coding	1	turquoise
ENSBTAG00000012667	CAMK2G	protein_coding	1	turquoise
ENSBTAG00000012675	MYO19	protein_coding	1	turquoise
ENSBTAG00000012687	INSR	protein_coding	1	turquoise
ENSBTAG00000012702	ZDHHC16	protein_coding	1	turquoise
ENSBTAG00000012719	UBTD1	protein_coding	1	turquoise
ENSBTAG00000012749	CUL7	protein_coding	1	turquoise
ENSBTAG00000012753	BRF1	protein_coding	1	turquoise
ENSBTAG00000012768	HMGXB3	protein_coding	1	turquoise
ENSBTAG00000012777	SRF	protein_coding	1	turquoise
ENSBTAG00000012793	NA	protein_coding	1	turquoise
ENSBTAG00000012796	ZNF428	protein_coding	1	turquoise
ENSBTAG00000012844	LRSAM1	protein_coding	1	turquoise
ENSBTAG00000012857	CNNM2	protein_coding	1	turquoise
ENSBTAG00000012880	DNLZ	protein_coding	1	turquoise
ENSBTAG00000012921	KIF24	protein_coding	1	turquoise
ENSBTAG00000012922	PHF2	protein_coding	1	turquoise
ENSBTAG00000012927	ALDOA	protein_coding	1	turquoise
ENSBTAG00000012928	PPP4C	protein_coding	1	turquoise
ENSBTAG00000012944	USP35	protein_coding	1	turquoise
ENSBTAG00000012954	ERAS	protein_coding	1	turquoise
ENSBTAG00000012955	TRUB1	protein_coding	1	turquoise
ENSBTAG00000012970	FAM53B	protein_coding	1	turquoise
ENSBTAG00000012985	FCSK	protein_coding	1	turquoise
ENSBTAG00000012987	ULK1	protein_coding	1	turquoise
ENSBTAG00000013018	AMPD2	protein_coding	1	turquoise
ENSBTAG00000013036	YDJC	protein_coding	1	turquoise
ENSBTAG00000013054	MFSD2A	protein_coding	1	turquoise
ENSBTAG00000013093	ALDH3B1	protein_coding	1	turquoise
ENSBTAG00000013096	UNC119	protein_coding	1	turquoise
ENSBTAG00000013098	PIGS	protein_coding	1	turquoise
ENSBTAG00000013109	STIM1	protein_coding	1	turquoise
ENSBTAG00000013152	NIPSNAP1	protein_coding	1	turquoise
ENSBTAG00000013185	TIMD4	protein_coding	1	turquoise
ENSBTAG00000013251	HDGFL2	protein_coding	1	turquoise
ENSBTAG00000013253	THAP4	protein_coding	1	turquoise
ENSBTAG00000013260	SPIN2	protein_coding	1	turquoise
ENSBTAG00000013271	NCOR1	protein_coding	1	turquoise
ENSBTAG00000013291	ARMC6	protein_coding	1	turquoise
ENSBTAG00000013322	POMGNT1	protein_coding	1	turquoise
ENSBTAG00000013337	DHDH	protein_coding	1	turquoise
ENSBTAG00000013353	ZNF274	protein_coding	1	turquoise
ENSBTAG00000013362	DNM2	protein_coding	1	turquoise
ENSBTAG00000013413	CCDC51	protein_coding	1	turquoise
ENSBTAG00000013436	HAUS5	protein_coding	1	turquoise
ENSBTAG00000013475	TRAF3	protein_coding	1	turquoise
ENSBTAG00000013477	GCHFR	protein_coding	1	turquoise
ENSBTAG00000013501	DHRS13	protein_coding	1	turquoise
ENSBTAG00000013510	TOR2A	protein_coding	1	turquoise
ENSBTAG00000013523	OSBPL7	protein_coding	1	turquoise
ENSBTAG00000013530	DDAH2	protein_coding	1	turquoise
ENSBTAG00000013560	RABIF	protein_coding	1	turquoise
ENSBTAG00000013624	LMNB2	protein_coding	1	turquoise
ENSBTAG00000013631	GLUL	protein_coding	1	turquoise
ENSBTAG00000013636	DGKZ	protein_coding	1	turquoise
ENSBTAG00000013645	RFFL	protein_coding	1	turquoise
ENSBTAG00000013658	ERC1	protein_coding	1	turquoise
ENSBTAG00000013686	WSCD2	protein_coding	1	turquoise
ENSBTAG00000013697	CLASRP	protein_coding	1	turquoise
ENSBTAG00000013705	NFKBIE	protein_coding	1	turquoise
ENSBTAG00000013717	PRAP1	protein_coding	1	turquoise
ENSBTAG00000013722	AARS2	protein_coding	1	turquoise
ENSBTAG00000013723	MRPS25	protein_coding	1	turquoise
ENSBTAG00000013725	RBSN	protein_coding	1	turquoise
ENSBTAG00000013836	NA	protein_coding	1	turquoise
ENSBTAG00000013848	ADGRD1	protein_coding	1	turquoise
ENSBTAG00000013882	CHMP2A	protein_coding	1	turquoise
ENSBTAG00000013884	SIPA1	protein_coding	1	turquoise
ENSBTAG00000013889	TMEM141	protein_coding	1	turquoise
ENSBTAG00000013895	RELA	protein_coding	1	turquoise
ENSBTAG00000013942	DAGLA	protein_coding	1	turquoise
ENSBTAG00000013943	ZNF703	protein_coding	1	turquoise
ENSBTAG00000013955	TRAPPC9	protein_coding	1	turquoise
ENSBTAG00000013958	PAK4	protein_coding	1	turquoise
ENSBTAG00000013996	SH3BP2	protein_coding	1	turquoise
ENSBTAG00000014001	MAP1A	protein_coding	1	turquoise
ENSBTAG00000014006	TOR3A	protein_coding	1	turquoise
ENSBTAG00000014014	UBIAD1	protein_coding	1	turquoise
ENSBTAG00000014015	PLA2G6	protein_coding	1	turquoise
ENSBTAG00000014017	PCGF3	protein_coding	1	turquoise
ENSBTAG00000014059	ATP2B4	protein_coding	1	turquoise
ENSBTAG00000014088	MBNL3	protein_coding	1	turquoise
ENSBTAG00000014093	IDH2	protein_coding	1	turquoise
ENSBTAG00000014100	BAIAP3	protein_coding	1	turquoise
ENSBTAG00000014114	KLHL26	protein_coding	1	turquoise
ENSBTAG00000014117	CCDC9	protein_coding	1	turquoise
ENSBTAG00000014137	CEP164	protein_coding	1	turquoise
ENSBTAG00000014186	NCOA5	protein_coding	1	turquoise
ENSBTAG00000014202	CDK5RAP3	protein_coding	1	turquoise
ENSBTAG00000014221	CPLANE2	protein_coding	1	turquoise
ENSBTAG00000014223	NA	protein_coding	1	turquoise
ENSBTAG00000014235	SMIM12	protein_coding	1	turquoise
ENSBTAG00000014247	FAM83F	protein_coding	1	turquoise
ENSBTAG00000014250	ZC3HAV1L	protein_coding	1	turquoise
ENSBTAG00000014265	SREBF2	protein_coding	1	turquoise
ENSBTAG00000014267	ZCCHC14	protein_coding	1	turquoise
ENSBTAG00000014313	PYROXD2	protein_coding	1	turquoise
ENSBTAG00000014336	WBP1L	protein_coding	1	turquoise
ENSBTAG00000014349	RNF126	protein_coding	1	turquoise
ENSBTAG00000014355	MYCBPAP	protein_coding	1	turquoise
ENSBTAG00000014361	FHIP2B	protein_coding	1	turquoise
ENSBTAG00000014371	CHPF2	protein_coding	1	turquoise
ENSBTAG00000014390	MTMR9	protein_coding	1	turquoise
ENSBTAG00000014415	ZNF653	protein_coding	1	turquoise
ENSBTAG00000014417	NA	protein_coding	1	turquoise
ENSBTAG00000014420	AGER	protein_coding	1	turquoise
ENSBTAG00000014421	PBX2	protein_coding	1	turquoise
ENSBTAG00000014424	DDN	protein_coding	1	turquoise
ENSBTAG00000014429	KMT2D	protein_coding	1	turquoise
ENSBTAG00000014442	MTG2	protein_coding	1	turquoise
ENSBTAG00000014450	NOSIP	protein_coding	1	turquoise
ENSBTAG00000014454	PRR12	protein_coding	1	turquoise
ENSBTAG00000014472	LCMT2	protein_coding	1	turquoise
ENSBTAG00000014498	UNC93A	protein_coding	1	turquoise
ENSBTAG00000014502	BRAT1	protein_coding	1	turquoise
ENSBTAG00000014503	IQCE	protein_coding	1	turquoise
ENSBTAG00000014523	DIRAS2	protein_coding	1	turquoise
ENSBTAG00000014547	PGAM2	protein_coding	1	turquoise
ENSBTAG00000014560	HLX	protein_coding	1	turquoise
ENSBTAG00000014564	XXYLT1	protein_coding	1	turquoise
ENSBTAG00000014583	CALM3	protein_coding	1	turquoise
ENSBTAG00000014595	LIG1	protein_coding	1	turquoise
ENSBTAG00000014597	ZSWIM9	protein_coding	1	turquoise
ENSBTAG00000014610	GPAA1	protein_coding	1	turquoise
ENSBTAG00000014642	NAPRT	protein_coding	1	turquoise
ENSBTAG00000014644	DUS2	protein_coding	1	turquoise
ENSBTAG00000014646	MZT2B	protein_coding	1	turquoise
ENSBTAG00000014680	ZBTB49	protein_coding	1	turquoise
ENSBTAG00000014695	NAA38	protein_coding	1	turquoise
ENSBTAG00000014712	CLPP	protein_coding	1	turquoise
ENSBTAG00000014730	NCAPD2	protein_coding	1	turquoise
ENSBTAG00000014733	NOP2	protein_coding	1	turquoise
ENSBTAG00000014769	GMEB2	protein_coding	1	turquoise
ENSBTAG00000014773	HMMR	protein_coding	1	turquoise
ENSBTAG00000014779	NISCH	protein_coding	1	turquoise
ENSBTAG00000014782	STAB1	protein_coding	1	turquoise
ENSBTAG00000014799	ARMC7	protein_coding	1	turquoise
ENSBTAG00000014806	ATP2A3	protein_coding	1	turquoise
ENSBTAG00000014824	MMP14	protein_coding	1	turquoise
ENSBTAG00000014878	COX7A1	protein_coding	1	turquoise
ENSBTAG00000014879	FAM185A	protein_coding	1	turquoise
ENSBTAG00000014897	UNC5A	protein_coding	1	turquoise
ENSBTAG00000014900	CNOT3	protein_coding	1	turquoise
ENSBTAG00000014918	IBA57	protein_coding	1	turquoise
ENSBTAG00000014922	SHB	protein_coding	1	turquoise
ENSBTAG00000014943	KDM5C	protein_coding	1	turquoise
ENSBTAG00000014945	IQSEC2	protein_coding	1	turquoise
ENSBTAG00000014955	AMH	protein_coding	1	turquoise
ENSBTAG00000014956	JSRP1	protein_coding	1	turquoise
ENSBTAG00000014964	GALK1	protein_coding	1	turquoise
ENSBTAG00000014982	C7H19orf71	protein_coding	1	turquoise
ENSBTAG00000014995	THAP8	protein_coding	1	turquoise
ENSBTAG00000015004	TBCB	protein_coding	1	turquoise
ENSBTAG00000015015	HINFP	protein_coding	1	turquoise
ENSBTAG00000015017	GAL3ST4	protein_coding	1	turquoise
ENSBTAG00000015032	CD14	protein_coding	1	turquoise
ENSBTAG00000015037	GAREM2	protein_coding	1	turquoise
ENSBTAG00000015046	MST1R	protein_coding	1	turquoise
ENSBTAG00000015051	POLRMT	protein_coding	1	turquoise
ENSBTAG00000015058	CDH4	protein_coding	1	turquoise
ENSBTAG00000015081	PAXX	protein_coding	1	turquoise
ENSBTAG00000015085	CLIC3	protein_coding	1	turquoise
ENSBTAG00000015087	KLHL35	protein_coding	1	turquoise
ENSBTAG00000015097	CACFD1	protein_coding	1	turquoise
ENSBTAG00000015115	ACP4	pseudogene	1	turquoise
ENSBTAG00000015126	TNIP2	protein_coding	1	turquoise
ENSBTAG00000015150	IL12A	protein_coding	1	turquoise
ENSBTAG00000015164	SLC27A5	protein_coding	1	turquoise
ENSBTAG00000015191	ABCC6	protein_coding	1	turquoise
ENSBTAG00000015192	FAM193B	protein_coding	1	turquoise
ENSBTAG00000015209	MXD4	protein_coding	1	turquoise
ENSBTAG00000015254	GLB1	protein_coding	1	turquoise
ENSBTAG00000015272	TSC22D4	protein_coding	1	turquoise
ENSBTAG00000015318	NECTIN2	protein_coding	1	turquoise
ENSBTAG00000015321	TRERF1	protein_coding	1	turquoise
ENSBTAG00000015336	PRUNE1	protein_coding	1	turquoise
ENSBTAG00000015341	DEPTOR	protein_coding	1	turquoise
ENSBTAG00000015366	SFRP4	protein_coding	1	turquoise
ENSBTAG00000015368	SEPTIN4	protein_coding	1	turquoise
ENSBTAG00000015375	SH2D3C	protein_coding	1	turquoise
ENSBTAG00000015388	RPL18	protein_coding	1	turquoise
ENSBTAG00000015401	ATG4B	protein_coding	1	turquoise
ENSBTAG00000015426	PDLIM4	protein_coding	1	turquoise
ENSBTAG00000015433	APC2	protein_coding	1	turquoise
ENSBTAG00000015438	RRBP1	protein_coding	1	turquoise
ENSBTAG00000015449	PPEF2	protein_coding	1	turquoise
ENSBTAG00000015450	CPEB3	protein_coding	1	turquoise
ENSBTAG00000015479	ZFPL1	protein_coding	1	turquoise
ENSBTAG00000015486	CD2BP2	protein_coding	1	turquoise
ENSBTAG00000015505	FADS2	protein_coding	1	turquoise
ENSBTAG00000015535	NEK8	protein_coding	1	turquoise
ENSBTAG00000015582	HMOX1	protein_coding	1	turquoise
ENSBTAG00000015595	MCM5	protein_coding	1	turquoise
ENSBTAG00000015596	SLCO2B1	protein_coding	1	turquoise
ENSBTAG00000015604	ZNF385A	protein_coding	1	turquoise
ENSBTAG00000015628	SMPD1	protein_coding	1	turquoise
ENSBTAG00000015637	BPNT2	protein_coding	1	turquoise
ENSBTAG00000015667	TMEM127	protein_coding	1	turquoise
ENSBTAG00000015721	RAVER1	protein_coding	1	turquoise
ENSBTAG00000015739	MRC2	protein_coding	1	turquoise
ENSBTAG00000015772	STOML1	protein_coding	1	turquoise
ENSBTAG00000015782	SCAP	protein_coding	1	turquoise
ENSBTAG00000015801	EFNB1	protein_coding	1	turquoise
ENSBTAG00000015804	SIGMAR1	protein_coding	1	turquoise
ENSBTAG00000015808	ZNF609	protein_coding	1	turquoise
ENSBTAG00000015817	ELK1	protein_coding	1	turquoise
ENSBTAG00000015860	FGD1	protein_coding	1	turquoise
ENSBTAG00000015885	PPFIA4	protein_coding	1	turquoise
ENSBTAG00000015908	MBOAT7	protein_coding	1	turquoise
ENSBTAG00000015917	GAPDHS	protein_coding	1	turquoise
ENSBTAG00000015936	BRINP1	protein_coding	1	turquoise
ENSBTAG00000015939	NECTIN1	protein_coding	1	turquoise
ENSBTAG00000015950	ISOC2	protein_coding	1	turquoise
ENSBTAG00000015952	ADAP1	protein_coding	1	turquoise
ENSBTAG00000015968	ACSF3	protein_coding	1	turquoise
ENSBTAG00000015980	FASN	protein_coding	1	turquoise
ENSBTAG00000015982	KCTD13	protein_coding	1	turquoise
ENSBTAG00000015996	GPC1	protein_coding	1	turquoise
ENSBTAG00000016006	ANKRD11	protein_coding	1	turquoise
ENSBTAG00000016021	GAA	protein_coding	1	turquoise
ENSBTAG00000016058	FAM83B	protein_coding	1	turquoise
ENSBTAG00000016085	IRAK1	protein_coding	1	turquoise
ENSBTAG00000016091	KLHL25	protein_coding	1	turquoise
ENSBTAG00000016094	SLC36A1	protein_coding	1	turquoise
ENSBTAG00000016128	GGA3	protein_coding	1	turquoise
ENSBTAG00000016203	ZNF16	protein_coding	1	turquoise
ENSBTAG00000016213	SYCE2	protein_coding	1	turquoise
ENSBTAG00000016231	POFUT1	protein_coding	1	turquoise
ENSBTAG00000016249	NAGS	protein_coding	1	turquoise
ENSBTAG00000016253	G6PC3	protein_coding	1	turquoise
ENSBTAG00000016254	HDAC5	protein_coding	1	turquoise
ENSBTAG00000016268	XRCC1	protein_coding	1	turquoise
ENSBTAG00000016287	UNK	protein_coding	1	turquoise
ENSBTAG00000016302	SLC25A27	protein_coding	1	turquoise
ENSBTAG00000016315	COTL1	protein_coding	1	turquoise
ENSBTAG00000016331	ROGDI	protein_coding	1	turquoise
ENSBTAG00000016343	KCNIP2	protein_coding	1	turquoise
ENSBTAG00000016350	NACC1	protein_coding	1	turquoise
ENSBTAG00000016354	IER2	protein_coding	1	turquoise
ENSBTAG00000016381	REM2	protein_coding	1	turquoise
ENSBTAG00000016435	NOM1	protein_coding	1	turquoise
ENSBTAG00000016448	ZBTB40	protein_coding	1	turquoise
ENSBTAG00000016456	CDC42BPB	protein_coding	1	turquoise
ENSBTAG00000016470	NADSYN1	protein_coding	1	turquoise
ENSBTAG00000016478	LINGO3	protein_coding	1	turquoise
ENSBTAG00000016501	ARHGAP1	protein_coding	1	turquoise
ENSBTAG00000016504	AGAP1	protein_coding	1	turquoise
ENSBTAG00000016510	RRP7	protein_coding	1	turquoise
ENSBTAG00000016523	DNAH10	protein_coding	1	turquoise
ENSBTAG00000016552	NME3	protein_coding	1	turquoise
ENSBTAG00000016553	EME2	protein_coding	1	turquoise
ENSBTAG00000016555	TRPT1	protein_coding	1	turquoise
ENSBTAG00000016558	SPSB3	protein_coding	1	turquoise
ENSBTAG00000016564	NPRL3	protein_coding	1	turquoise
ENSBTAG00000016571	FAM234A	protein_coding	1	turquoise
ENSBTAG00000016577	AXIN1	protein_coding	1	turquoise
ENSBTAG00000016588	PGAP6	protein_coding	1	turquoise
ENSBTAG00000016589	PRPF40B	protein_coding	1	turquoise
ENSBTAG00000016590	NME4	protein_coding	1	turquoise
ENSBTAG00000016592	CAPN15	protein_coding	1	turquoise
ENSBTAG00000016594	PIGQ	protein_coding	1	turquoise
ENSBTAG00000016619	MIS18A	protein_coding	1	turquoise
ENSBTAG00000016664	SLC2A4RG	protein_coding	1	turquoise
ENSBTAG00000016696	NCDN	protein_coding	1	turquoise
ENSBTAG00000016722	PGGHG	protein_coding	1	turquoise
ENSBTAG00000016724	NPEPL1	protein_coding	1	turquoise
ENSBTAG00000016731	TMEM42	protein_coding	1	turquoise
ENSBTAG00000016733	NOL9	protein_coding	1	turquoise
ENSBTAG00000016735	ZBTB48	protein_coding	1	turquoise
ENSBTAG00000016776	BAHCC1	protein_coding	1	turquoise
ENSBTAG00000016797	CSNK1G2	protein_coding	1	turquoise
ENSBTAG00000016799	ERN1	protein_coding	1	turquoise
ENSBTAG00000016826	GPR176	protein_coding	1	turquoise
ENSBTAG00000016827	RGL2	protein_coding	1	turquoise
ENSBTAG00000016829	ZBTB22	protein_coding	1	turquoise
ENSBTAG00000016857	ADAMTS15	protein_coding	1	turquoise
ENSBTAG00000016883	SGF29	protein_coding	1	turquoise
ENSBTAG00000016890	ANKS1A	protein_coding	1	turquoise
ENSBTAG00000016929	HNRNPA0	protein_coding	1	turquoise
ENSBTAG00000016937	C7H19orf67	protein_coding	1	turquoise
ENSBTAG00000016944	ADORA2A	protein_coding	1	turquoise
ENSBTAG00000016950	B3GAT3	protein_coding	1	turquoise
ENSBTAG00000016954	TMEM39B	protein_coding	1	turquoise
ENSBTAG00000016958	PHF19	protein_coding	1	turquoise
ENSBTAG00000017010	SLX9	protein_coding	1	turquoise
ENSBTAG00000017068	DDA1	protein_coding	1	turquoise
ENSBTAG00000017074	ANO8	protein_coding	1	turquoise
ENSBTAG00000017087	TOP3A	protein_coding	1	turquoise
ENSBTAG00000017090	SMCR8	protein_coding	1	turquoise
ENSBTAG00000017113	ANKRD33	protein_coding	1	turquoise
ENSBTAG00000017151	SH3TC2	protein_coding	1	turquoise
ENSBTAG00000017169	NA	processed_pseudogene	1	turquoise
ENSBTAG00000017181	MACROD1	protein_coding	1	turquoise
ENSBTAG00000017212	HYPK	protein_coding	1	turquoise
ENSBTAG00000017219	DDX51	protein_coding	1	turquoise
ENSBTAG00000017240	DGKQ	protein_coding	1	turquoise
ENSBTAG00000017291	GPR108	protein_coding	1	turquoise
ENSBTAG00000017296	POLN	protein_coding	1	turquoise
ENSBTAG00000017313	ADA2	protein_coding	1	turquoise
ENSBTAG00000017371	RELL2	protein_coding	1	turquoise
ENSBTAG00000017380	MYO18A	protein_coding	1	turquoise
ENSBTAG00000017382	P3H1	protein_coding	1	turquoise
ENSBTAG00000017404	SEC14L2	protein_coding	1	turquoise
ENSBTAG00000017407	HSF2BP	protein_coding	1	turquoise
ENSBTAG00000017412	SOCS6	protein_coding	1	turquoise
ENSBTAG00000017418	RRP1B	protein_coding	1	turquoise
ENSBTAG00000017438	C17H5orf52	protein_coding	1	turquoise
ENSBTAG00000017457	STK10	protein_coding	1	turquoise
ENSBTAG00000017461	SLC16A3	protein_coding	1	turquoise
ENSBTAG00000017486	ADARB1	protein_coding	1	turquoise
ENSBTAG00000017505	PAXIP1	protein_coding	1	turquoise
ENSBTAG00000017542	PPARD	protein_coding	1	turquoise
ENSBTAG00000017551	DROSHA	protein_coding	1	turquoise
ENSBTAG00000017594	ZHX3	protein_coding	1	turquoise
ENSBTAG00000017610	NFRKB	protein_coding	1	turquoise
ENSBTAG00000017616	ADSS1	protein_coding	1	turquoise
ENSBTAG00000017618	MAP3K10	protein_coding	1	turquoise
ENSBTAG00000017631	GFER	protein_coding	1	turquoise
ENSBTAG00000017632	AEN	protein_coding	1	turquoise
ENSBTAG00000017666	ABCC5	protein_coding	1	turquoise
ENSBTAG00000017689	BRMS1	protein_coding	1	turquoise
ENSBTAG00000017690	CARNS1	protein_coding	1	turquoise
ENSBTAG00000017701	CYP2W1	protein_coding	1	turquoise
ENSBTAG00000017706	SLC39A3	protein_coding	1	turquoise
ENSBTAG00000017731	ZFAT	protein_coding	1	turquoise
ENSBTAG00000017740	TUBAL3	protein_coding	1	turquoise
ENSBTAG00000017747	PLSCR3	protein_coding	1	turquoise
ENSBTAG00000017748	RNF44	protein_coding	1	turquoise
ENSBTAG00000017750	RHBDD3	protein_coding	1	turquoise
ENSBTAG00000017764	HDAC4	protein_coding	1	turquoise
ENSBTAG00000017819	PMVK	protein_coding	1	turquoise
ENSBTAG00000017825	SEC13	protein_coding	1	turquoise
ENSBTAG00000017847	PPP1R12C	protein_coding	1	turquoise
ENSBTAG00000017851	RXRA	protein_coding	1	turquoise
ENSBTAG00000017860	HIPK2	protein_coding	1	turquoise
ENSBTAG00000017871	GNA12	protein_coding	1	turquoise
ENSBTAG00000017890	ZMAT5	protein_coding	1	turquoise
ENSBTAG00000017905	WDR91	protein_coding	1	turquoise
ENSBTAG00000017921	NELFA	protein_coding	1	turquoise
ENSBTAG00000017939	NA	protein_coding	1	turquoise
ENSBTAG00000017941	NSUN5	protein_coding	1	turquoise
ENSBTAG00000017942	CRTC2	protein_coding	1	turquoise
ENSBTAG00000017943	GALNT6	protein_coding	1	turquoise
ENSBTAG00000018002	DTX3	protein_coding	1	turquoise
[truncated: 9,499 more rows]
