# Supplementary material for: Integrated co-expression analysis of regulatory elements (miRNA, lncRNA, and TFs) in bovine monocytes induced by Str. uberis
Source: Sci Rep. 2023 Sep 12;13:15076. doi: 10.1038/s41598-023-42067-4 (PMC10497586; doi:10.1038/s41598-023-42067-4)
Supplement: Supplementary file 4 — Supplementary Table S4. [file 41598_2023_42067_MOESM4_ESM.xlsx]

## Sheet: m-Modules
Summary result of preservation analysis of m-modules
Module_color	Module_number	moduleSize	medianRank.pres	Zsummary.pres	Preservation status
magenta	9	375	22	4.4	non-preserved
greenyellow	11	281	28	2.6	non-preserved
tan	12	270	29	3.7	non-preserved
salmon	13	211	30	1.5	non-preserved
cyan	14	209	29	2.9	non-preserved
lightcyan	16	191	28	1.6	non-preserved
grey60	17	171	27	2.5	non-preserved
lightgreen	18	168	20	3.8	non-preserved
darkred	21	157	22	4.5	non-preserved
turquoise	1	2127	23	11	preserved
blue	2	1230	15	21	preserved
brown	3	711	14	18	preserved
yellow	4	692	16	11	preserved
red	6	621	13	13	preserved
black	7	512	11	17	preserved
royalblue	20	157	8	14	preserved
darkgreen	22	149	1	28	preserved
darkturquoise	23	142	7	15	preserved
white	27	54	3	13	preserved
skyblue	28	52	6	11	preserved
steelblue	30	47	3	11	preserved
green	5	652	22	8	semi-preserved
pink	8	506	22	6.5	semi-preserved
purple	10	365	19	5.9	semi-preserved
midnightblue	15	192	14	6.6	semi-preserved
lightyellow	19	166	10	9	semi-preserved
darkgrey	24	134	12	7.6	semi-preserved
orange	25	72	8	7.7	semi-preserved
darkorange	26	64	10	5.6	semi-preserved
saddlebrown	29	47	5	9.3	semi-preserved
paleturquoise	31	44	5	8.6	semi-preserved
