# Supplementary material for: Integrated co-expression analysis of regulatory elements (miRNA, lncRNA, and TFs) in bovine monocytes induced by Str. uberis
Source: Sci Rep. 2023 Sep 12;13:15076. doi: 10.1038/s41598-023-42067-4 (PMC10497586; doi:10.1038/s41598-023-42067-4)
Supplement: Supplementary file 5 — Supplementary Table S5. [file 41598_2023_42067_MOESM5_ESM.xlsx]

## Sheet: Corr
Correlation analysis to assign the relationship between mi- and m-modules
The yellow font in columns indicates semi-preserved m-modules, the red fonts are non-preserved modules, and the regular font are preserved modules)
Cells with correlation amounts above 0.7 and below -0.7 are assigned with rose color
	grey	turquoise	blue	brown	yellow	green	red	black	pink	magenta	purple	greenyellow	tan	salmon	cyan	midnightblue	lightcyan	grey60	lightgreen	lightyellow	royalblue	darkred	darkgreen	darkturquoise	darkgrey	orange	darkorange	white	skyblue	saddlebrown	steelblue	paleturquoise
turquoise	0.02581	0.0830382	-0.205567	-0.0724817	0.155235	-0.0427122	-0.0293422	-0.122602	0.345293	-0.259555	-0.131023	0.262213	-0.135422	0.00222604	0.147353	-0.0282128	-0.161282	-0.238508	0.134555	0.0967427	-0.0677453	0.201525	-0.0980041	-0.0215693	-0.197622	-0.45956	-0.105328	0.134634	-0.189848	0.0373366	-0.160514	-0.33264
blue	0.154072	-0.193125	-0.341301	0.541976	0.265564	0.487307	0.293555	-0.374386	-0.222821	0.19715	0.0506201	0.242515	-0.50642	-0.507591	0.516031	-0.339632	0.094937	-0.253575	0.00387919	0.0925567	0.0564916	-0.201019	0.469138	0.129309	-0.309633	0.288406	0.385618	0.168803	0.217672	0.511451	0.354387	0.346634
brown	0.171424	0.106875	-0.610129	0.2939	0.264191	0.509041	0.135695	-0.355696	0.187741	-0.182736	-0.260591	0.558556	-0.559507	-0.433266	0.623314	-0.145387	0.0605806	-0.495324	0.377656	-0.153375	-0.238091	-0.139299	0.208794	0.321322	-0.524027	-0.29017	0.20486	0.366387	0.103447	0.52312	-0.0883735	-0.0952714
yellow	-0.300848	0.27356	0.330279	-0.640647	-0.338073	-0.516499	-0.446344	0.615659	0.146729	-0.302671	-0.117633	-0.162364	0.635079	0.643783	-0.553555	0.516398	-0.127053	0.180234	0.115067	-0.0787746	-0.0766723	0.200559	-0.38718	-0.0224207	0.322097	0.0101449	-0.0932039	-0.176895	-0.0786353	-0.423837	-0.452686	-0.311306
green	-0.306641	0.0267105	0.40486	0.0228306	-0.247163	-0.141676	-0.202243	-0.0478885	-0.110046	0.181089	0.0661242	-0.479998	0.217782	0.0746133	-0.292453	0.0572048	0.262799	0.414932	-0.182352	0.280982	0.0879865	-0.0393223	0.123394	-0.350048	0.178898	0.0425012	-0.16033	0.14808	0.271412	-0.0212055	0.20342	0.331099
red	-0.0570105	0.373143	-0.598092	-0.0133935	-0.050649	0.40343	-0.0787604	0.0647623	0.298397	-0.240751	-0.525239	0.359763	-0.241116	-0.273109	0.353299	0.159779	0.235231	-0.180469	0.513351	0.0623813	-0.469986	-0.170979	-0.148499	0.483534	-0.337846	-0.411188	0.149926	0.415952	0.231614	0.281753	-0.233969	-0.210848
black	-0.142076	0.22697	-0.164471	0.055495	-0.159614	0.234514	-0.108518	0.0525776	0.00619694	0.0236296	-0.268407	-0.0251084	-0.0640262	-0.140569	0.0826801	0.123805	0.330872	0.103283	0.206912	0.161163	-0.229841	-0.186512	0.0185497	0.177624	-0.124398	-0.00978062	0.0319074	0.342859	0.366679	0.18161	0.0442972	0.165479
pink	0.306889	-0.130177	-0.707393	0.439858	0.40747	0.519349	0.359868	-0.372859	0.040208	-0.0108405	-0.0928334	0.54553	-0.626702	-0.554098	0.672661	-0.338415	-0.0828878	-0.52407	0.197484	-0.0135748	-0.0818958	-0.112518	0.254629	0.308914	-0.447422	-0.120748	0.452611	0.162458	-0.00385488	0.513878	0.110264	-0.00748431
magenta	0.00366896	0.156442	-0.12998	0.0965178	0.050094	0.199896	-0.133808	-0.202955	0.145328	-0.236957	-0.197428	0.286336	-0.266882	-0.140313	0.295846	-0.00288268	0.0738832	-0.205672	0.207348	-0.0261166	-0.104788	-0.0592942	0.237575	0.0645109	-0.333958	-0.0548488	-0.145515	0.28097	0.122158	0.289557	-0.00728213	-0.0301499
purple	0.00976376	-0.372832	0.870623	-0.117573	-0.0465363	-0.606405	-0.0282991	0.125231	-0.312856	0.252409	0.567939	-0.498388	0.458328	0.493085	-0.558442	-0.0922963	-0.282873	0.330968	-0.634983	0.00922564	0.54536	0.226039	0.100797	-0.574414	0.499472	0.565578	-0.269884	-0.522869	-0.274142	-0.443898	0.247162	0.236944
greenyellow	-0.0478134	-0.162159	0.174428	-0.0828002	0.104019	-0.3184	0.0108976	-0.03651	0.0422145	-0.0415027	0.247421	-0.0314525	0.114207	0.25266	-0.14899	-0.058796	-0.292935	-0.069176	-0.211703	0.074781	0.307149	0.28965	0.035862	-0.282785	0.109947	-0.073102	-0.0948637	-0.194984	-0.20679	-0.131884	0.0657959	-0.0796768
tan	0.287324	-0.173966	-0.140227	0.369682	0.0482012	0.259305	0.203352	-0.272288	-0.31937	0.357	0.12813	-0.198172	-0.215351	-0.379583	0.122282	-0.19571	0.220862	0.107613	-0.0944548	0.119018	0.113473	-0.268265	0.28193	-0.0269343	-0.00657893	0.0968225	0.226359	0.0822973	0.252071	0.248484	0.424461	0.478367
salmon	-0.209787	0.59952	0.00139297	-0.554073	-0.55869	0.034199	-0.441507	0.509575	0.21744	-0.243745	-0.520251	-0.119624	0.388697	0.226257	-0.298091	0.632923	0.405123	0.30961	0.526151	-0.436453	-0.642317	-0.276949	-0.635171	0.426252	0.15689	-0.383378	-0.188807	0.127615	0.210627	-0.322263	-0.656232	-0.325332
cyan	0.0440417	-0.214481	-0.490875	0.561318	0.484779	0.343761	0.321135	-0.548852	0.088065	-0.0203225	0.0233025	0.463373	-0.655219	-0.450024	0.647544	-0.482527	-0.12866	-0.499464	-0.0486721	0.497446	0.195303	0.135172	0.547607	-0.0623127	-0.550801	0.00441582	0.128402	0.360208	0.0798721	0.603727	0.439122	0.167989
midnightblue	0.152765	0.431993	-0.351959	-0.149082	-0.169822	0.365094	-0.127974	0.22099	0.160978	-0.181597	-0.456898	0.23826	-0.0572798	-0.128402	0.176616	0.319709	0.303765	-0.0310115	0.535557	-0.268862	-0.486205	-0.293885	-0.235087	0.577751	-0.152783	-0.335465	0.0305943	0.271117	0.2325	0.0781541	-0.311368	-0.19807
lightcyan	-0.0737509	0.143354	-0.140848	0.153361	-0.0913941	0.303213	-0.0810788	-0.0201213	-0.0485995	0.0927326	-0.204561	-0.0252914	-0.129177	-0.262984	0.1551	0.0510392	0.299765	0.0975465	0.188487	0.135699	-0.200988	-0.220795	0.112187	0.155326	-0.0900476	-0.0111454	0.308773	0.286972	0.30445	0.237271	0.097338	0.181609
grey60	0.25884	0.267262	-0.398497	0.103441	-0.250286	0.578448	-0.0164218	0.0229779	-0.0899197	0.167109	-0.369187	-0.0247375	-0.185437	-0.488538	0.202492	0.149966	0.509043	0.183486	0.414365	-0.402258	-0.511118	-0.565838	-0.207769	0.519876	-0.0318203	-0.221092	0.303783	0.181162	0.333322	0.122317	-0.107091	0.104183
lightgreen	0.0399948	0.0147009	0.581454	-0.514196	-0.260492	-0.502471	-0.191253	0.5915	-0.059863	0.074111	0.14733	-0.427822	0.666369	0.522318	-0.650479	0.318442	-0.143922	0.437975	-0.159084	-0.165041	0.0164508	0.126296	-0.528178	-0.0719787	0.627678	0.125502	0.0109128	-0.499895	-0.34002	-0.719081	-0.282028	-0.260157
lightyellow	0.243804	0.121385	-0.149629	0.026787	-0.0814802	0.278429	-0.0796975	0.0317175	-0.106777	-0.0252846	-0.16511	0.161926	-0.148271	-0.212796	0.181188	0.11349	0.147427	-0.0622476	0.275899	-0.364296	-0.220405	-0.312271	0.0541183	0.317762	-0.0690819	0.115094	0.367209	0.00444982	0.0806301	0.117046	-0.0967074	0.0509847
royalblue	-0.317598	0.0810089	0.625706	-0.635492	-0.163169	-0.839665	-0.353201	0.421364	0.287108	-0.289619	0.126498	-0.266729	0.664924	0.820869	-0.679758	0.299664	-0.360298	0.202107	-0.225725	0.210627	0.208818	0.541011	-0.374793	-0.438021	0.365488	-0.112842	-0.527888	-0.237946	-0.369038	-0.614053	-0.301646	-0.394778
darkred	0.361906	0.0586601	-0.30391	0.201649	0.00466418	0.39366	0.170162	-0.11764	-0.101526	0.115567	-0.131397	0.114578	-0.271999	-0.368979	0.269315	-0.062549	0.236595	-0.0200514	0.167998	-0.188015	-0.202011	-0.364292	0.0266905	0.334237	-0.146451	-0.167753	0.0467207	0.0911398	0.148474	0.148047	0.0954872	0.155788
darkgreen	0.0776379	0.0907974	-0.49981	0.443827	-0.10736	0.766047	0.184551	-0.20294	-0.248628	0.326461	-0.278851	-0.00838262	-0.418551	-0.743306	0.4449	-0.0816862	0.573483	0.112439	0.3064	0.066673	-0.417973	-0.577046	0.112116	0.455262	-0.16698	-0.00652998	0.501265	0.325221	0.509133	0.369376	0.197925	0.385234
darkturquoise	-0.185347	0.320581	0.0158022	-0.292607	-0.293722	-0.078097	-0.20536	0.178852	0.240778	-0.119597	-0.280543	-0.124273	0.185661	0.135851	-0.209464	0.262006	0.23036	0.213261	0.178184	-0.0835729	-0.32404	-0.0657747	-0.404446	0.0766142	0.0336173	-0.423719	-0.336009	0.157807	0.0692633	-0.226141	-0.291976	-0.164805
darkgrey	-0.197739	0.227383	-0.207949	-0.237052	-0.0454963	-0.00112203	-0.123139	0.23996	0.245527	-0.275721	-0.261832	0.205913	0.0871077	0.130743	0.0189343	0.212617	-0.0402394	-0.147023	0.280058	-0.0544958	-0.250708	0.0762921	-0.22433	0.232294	-0.0909433	-0.0878967	0.0210702	0.100983	-0.0301328	0.0132857	-0.392863	-0.335102
orange	0.545036	-0.142503	-0.157066	0.154062	0.0957845	0.247648	0.335818	-0.0654979	-0.189896	0.283374	0.113077	-0.0370058	-0.124231	-0.30338	0.10621	-0.126803	0.0595135	0.056281	0.00224575	-0.227437	-0.0604063	-0.244423	-0.129473	0.254251	0.132029	-0.173603	0.20336	-0.210981	-0.108819	-0.130405	0.0896724	0.0447038
darkorange	-0.0607283	-0.198115	0.450694	-0.325955	0.0452601	-0.528446	0.123619	0.316786	0.0856219	0.0499253	0.271687	-0.27296	0.442654	0.422815	-0.439885	-0.00754346	-0.34253	0.21455	-0.351194	0.204875	0.132571	0.354356	-0.465991	-0.225038	0.431907	-0.0481937	-0.243714	-0.457278	-0.568584	-0.678133	-0.182667	-0.369348
white	-0.199632	0.26066	-0.0685042	-0.357979	-0.264766	-0.0979526	-0.145522	0.419639	0.170313	-0.0974613	-0.259867	-0.143164	0.33097	0.183686	-0.260798	0.319745	0.117775	0.208309	0.201618	0.05286	-0.309549	-0.0081476	-0.483286	0.217785	0.18459	-0.194361	-0.0803857	0.0102463	0.0283477	-0.280462	-0.351446	-0.258882
skyblue	0.0211577	-0.0681206	0.389347	0.0285492	-0.102701	-0.0744063	0.00872144	-0.0103158	-0.190922	0.205704	0.173379	-0.257618	0.119825	0.0912667	-0.175734	-0.0166193	0.118067	0.245456	-0.196496	-0.119969	0.0757788	-0.102236	0.013446	-0.144645	0.174528	0.107446	-0.155901	-0.11784	0.0281643	-0.160565	0.106086	0.200887
saddlebrown	-0.181711	-0.187856	0.0532914	0.210786	0.206028	-0.0623996	0.11557	-0.174564	0.0336698	0.0767653	0.151922	-0.0223916	-0.0976897	-0.0140622	0.0740948	-0.260954	-0.129266	-0.0426142	-0.263736	0.426004	0.257925	0.241406	0.228688	-0.261157	-0.0776611	0.118036	-0.141916	0.119496	-0.0202856	0.136495	0.294106	0.0990257
steelblue	-0.0804386	0.0457192	0.20053	-0.289642	0.0687229	-0.37184	-0.239341	0.0903496	0.279964	-0.330255	-0.0215128	0.104954	0.172462	0.329184	-0.149435	0.105638	-0.306037	-0.143446	0.0135247	0.047783	0.0697736	0.339488	-0.0913135	-0.230085	0.00453915	-0.0344807	-0.0816553	-0.0547213	-0.331811	-0.14479	-0.264934	-0.387592

## Sheet: P.value
P.values related to correlation analysis of mi- and m-modules
	grey	turquoise	blue	brown	yellow	green	red	black	pink	magenta	purple	greenyellow	tan	salmon	cyan	midnightblue	lightcyan	grey60	lightgreen	lightyellow	royalblue	darkred	darkgreen	darkturquoise	darkgrey	orange	darkorange	white	skyblue	saddlebrown	steelblue	paleturquoise
turquoise	0.909229	0.713332	0.358739	0.748554	0.490309	0.850305	0.896866	0.586755	0.115514	0.243419	0.561109	0.238453	0.547916	0.992156	0.51286	0.900817	0.473351	0.285104	0.550505	0.668445	0.76452	0.368472	0.664365	0.924097	0.378014	0.0314182	0.64086	0.550268	0.397429	0.868976	0.475489	0.130381
blue	0.493605	0.389177	0.120064	0.00917337	0.232285	0.0214302	0.184853	0.0860531	0.3189	0.379176	0.822981	0.276844	0.016172	0.0158874	0.0139544	0.122006	0.674301	0.254836	0.986331	0.682048	0.802818	0.369702	0.0276236	0.56629	0.160833	0.193036	0.0763257	0.45268	0.330498	0.014978	0.105616	0.114013
brown	0.445589	0.635939	0.00256778	0.184313	0.234798	0.0155407	0.547102	0.104244	0.402783	0.415664	0.241475	0.00689498	0.00678001	0.043979	0.0019408	0.51856	0.788847	0.0190789	0.0831305	0.495588	0.285973	0.536405	0.351078	0.144797	0.0123036	0.190206	0.360431	0.0935241	0.646868	0.0124824	0.695738	0.673215
yellow	0.173672	0.217995	0.1333	0.00131741	0.123839	0.013853	0.0373177	0.00228672	0.514668	0.170952	0.602119	0.470347	0.00149576	0.00122516	0.00752653	0.0138748	0.573137	0.422189	0.610117	0.727495	0.73451	0.370821	0.0750412	0.92111	0.143775	0.964261	0.679939	0.430977	0.727959	0.0493304	0.034387	0.158465
green	0.165129	0.906075	0.0616141	0.919672	0.267455	0.529403	0.366732	0.832398	0.625892	0.419953	0.770007	0.0237714	0.330247	0.7414	0.186584	0.800377	0.237366	0.0548334	0.416663	0.205263	0.69701	0.862071	0.58432	0.110257	0.425692	0.851036	0.476001	0.510759	0.221775	0.925374	0.363892	0.13228
red	0.801042	0.0871836	0.00328134	0.952827	0.822881	0.0626267	0.727542	0.774624	0.177376	0.280462	0.0120679	0.100065	0.279711	0.218784	0.106766	0.477538	0.291972	0.421572	0.0145462	0.782714	0.0273058	0.446789	0.509552	0.0226146	0.124106	0.0572838	0.505444	0.0541802	0.29967	0.20397	0.294644	0.346251
black	0.528232	0.309736	0.464527	0.806232	0.477999	0.293489	0.630726	0.816246	0.978165	0.91687	0.227135	0.911687	0.777123	0.53266	0.714518	0.583061	0.132562	0.647392	0.355534	0.47368	0.303489	0.405927	0.934699	0.429049	0.581244	0.965544	0.887903	0.118273	0.0932423	0.418594	0.844814	0.461756
pink	0.16477	0.563663	0.000231485	0.0405146	0.0597987	0.0132488	0.0999587	0.0874441	0.858994	0.961812	0.681146	0.00863909	0.00180243	0.00745567	0.000603682	0.123434	0.71383	0.0122952	0.378353	0.95219	0.717118	0.618105	0.252799	0.161858	0.0368062	0.592466	0.0344203	0.470088	0.986416	0.0144282	0.625203	0.97363
magenta	0.987071	0.486903	0.564259	0.669173	0.824793	0.372437	0.552739	0.365012	0.518733	0.288343	0.378491	0.196394	0.229888	0.533414	0.181288	0.989842	0.743848	0.358489	0.354499	0.908155	0.642583	0.793236	0.287049	0.775477	0.128772	0.808448	0.51819	0.205283	0.588122	0.191186	0.974342	0.894043
purple	0.965603	0.0874685	1.37559e-07	0.602305	0.837069	0.00277297	0.900515	0.578693	0.156294	0.257103	0.00582842	0.0182372	0.0319349	0.0197136	0.00690888	0.682898	0.202101	0.132443	0.001499	0.967498	0.00866404	0.311777	0.655366	0.00517533	0.0179467	0.00608294	0.22449	0.0125323	0.216977	0.0384995	0.267457	0.28837
greenyellow	0.832658	0.470917	0.437535	0.714121	0.645037	0.148696	0.961611	0.871854	0.852031	0.8545	0.26694	0.889491	0.612806	0.256614	0.508138	0.794937	0.185826	0.759688	0.344255	0.740838	0.164394	0.191037	0.874111	0.202248	0.626204	0.74647	0.674539	0.384539	0.355826	0.558517	0.771119	0.724491
tan	0.194787	0.438769	0.533667	0.0903903	0.831319	0.24389	0.364056	0.220228	0.147394	0.102891	0.569862	0.376661	0.335808	0.0814436	0.58774	0.382737	0.323283	0.633594	0.675868	0.59782	0.615106	0.227391	0.203673	0.905291	0.976819	0.668186	0.311074	0.715787	0.257761	0.264824	0.0489612	0.0243209
salmon	0.348741	0.00318885	0.995091	0.00745888	0.00687876	0.879906	0.0396825	0.0154147	0.331027	0.274341	0.0130621	0.595941	0.0738097	0.311299	0.177842	0.00157012	0.0614296	0.160866	0.0118931	0.0422764	0.00126758	0.212118	0.00149264	0.0479139	0.485639	0.0781967	0.40007	0.571426	0.34677	0.143558	0.000911125	0.139567
cyan	0.845699	0.33781	0.0203565	0.00656547	0.022218	0.117245	0.145045	0.00816313	0.696752	0.928473	0.918017	0.0298608	0.000933797	0.0355941	0.00112184	0.0229395	0.568255	0.0179489	0.829695	0.0184926	0.383747	0.548662	0.00833895	0.782948	0.00789412	0.98444	0.569039	0.0996154	0.723841	0.00292895	0.0408907	0.454894
midnightblue	0.497324	0.0446739	0.108195	0.50787	0.449915	0.0947754	0.570338	0.322996	0.474196	0.418627	0.0325426	0.285621	0.80012	0.569036	0.431717	0.146941	0.169333	0.891032	0.0102072	0.226319	0.021771	0.184337	0.292275	0.00486338	0.497271	0.126949	0.892489	0.222297	0.297774	0.729563	0.158378	0.376912
lightcyan	0.744292	0.52449	0.531838	0.495627	0.685844	0.170148	0.71983	0.92918	0.829945	0.681475	0.361149	0.911045	0.566689	0.237024	0.490692	0.821538	0.175302	0.665844	0.400884	0.54709	0.369777	0.323433	0.619144	0.490052	0.690248	0.960739	0.16206	0.19536	0.168325	0.287685	0.666518	0.418596
grey60	0.244765	0.229201	0.0662166	0.646887	0.261261	0.00480018	0.942177	0.919155	0.690667	0.457295	0.0908558	0.912986	0.408687	0.0210549	0.366131	0.505329	0.0155402	0.41372	0.0551995	0.0634656	0.0150547	0.00605441	0.3535	0.0131395	0.888207	0.322766	0.169307	0.419763	0.129547	0.587631	0.635252	0.644513
lightgreen	0.859734	0.948228	0.00453561	0.0143575	0.24166	0.0171623	0.393879	0.00373806	0.791295	0.743084	0.512927	0.0470106	0.000708832	0.0126423	0.00104645	0.148639	0.52283	0.0414818	0.479481	0.46296	0.942075	0.575442	0.0115117	0.750245	0.00176416	0.577866	0.961558	0.0178342	0.121553	0.000162582	0.203509	0.242288
lightyellow	0.27422	0.590501	0.506297	0.905807	0.718497	0.209585	0.724422	0.888566	0.636247	0.911069	0.462771	0.471562	0.510209	0.341711	0.419694	0.615055	0.512645	0.783169	0.213927	0.0955535	0.32431	0.157111	0.810954	0.149556	0.760005	0.610032	0.0927349	0.98432	0.721321	0.603945	0.668559	0.821725
royalblue	0.149778	0.720062	0.00184223	0.00148185	0.46812	1.02716e-06	0.106871	0.0508137	0.195138	0.191087	0.574828	0.230166	0.000735062	2.86479e-06	0.000501407	0.175454	0.0995238	0.367062	0.312469	0.346769	0.351022	0.00932312	0.0856852	0.041458	0.0943927	0.617086	0.0115658	0.286275	0.0909965	0.00236551	0.172477	0.0690247
darkred	0.0979128	0.795402	0.169119	0.368173	0.983565	0.0698866	0.448996	0.602097	0.653024	0.608554	0.559984	0.611644	0.220738	0.0910521	0.225507	0.782144	0.289101	0.929425	0.454871	0.402087	0.367294	0.095557	0.906145	0.128432	0.515472	0.455537	0.836431	0.686675	0.509622	0.510856	0.672514	0.488747
darkgreen	0.731285	0.687794	0.0178569	0.0385341	0.634396	3.23631e-05	0.410969	0.365048	0.264538	0.138118	0.208866	0.970466	0.0525432	7.37726e-05	0.0380119	0.717814	0.00526537	0.618352	0.165479	0.768148	0.0529035	0.00492793	0.619369	0.0332494	0.457647	0.976992	0.0174745	0.139709	0.0155189	0.0906781	0.377267	0.0766441
darkturquoise	0.408918	0.145779	0.944356	0.186341	0.184592	0.729753	0.359235	0.425815	0.280406	0.596025	0.206003	0.581626	0.408111	0.546635	0.3495	0.238837	0.302367	0.340632	0.427573	0.711563	0.141237	0.771191	0.0619061	0.734704	0.881935	0.0494005	0.126295	0.48306	0.759393	0.311553	0.187337	0.463609
darkgrey	0.377725	0.308831	0.353074	0.288144	0.840664	0.996046	0.585103	0.282094	0.270737	0.214235	0.239161	0.357915	0.699899	0.561953	0.933348	0.342127	0.858885	0.513816	0.206821	0.809659	0.260431	0.735781	0.315547	0.298213	0.687317	0.697305	0.925848	0.654767	0.894102	0.953207	0.0705055	0.127386
orange	0.00871188	0.52698	0.485143	0.493635	0.67155	0.266488	0.126525	0.77213	0.397307	0.201268	0.616349	0.870128	0.581755	0.169901	0.638051	0.5739	0.792487	0.80354	0.992086	0.308714	0.789442	0.272965	0.565791	0.253529	0.55808	0.43974	0.364036	0.345941	0.629771	0.562973	0.691477	0.843406
darkorange	0.788344	0.376799	0.0352874	0.138767	0.841481	0.0114622	0.583632	0.150881	0.704794	0.825374	0.221289	0.219047	0.0391113	0.0499393	0.0405008	0.973422	0.11865	0.337651	0.109018	0.360396	0.55645	0.105649	0.0288277	0.313983	0.0447213	0.831345	0.274403	0.0323803	0.0057604	0.000523397	0.415844	0.090704
white	0.373083	0.241346	0.761956	0.101882	0.233744	0.664531	0.51817	0.0518686	0.448587	0.66612	0.242832	0.525045	0.132441	0.413203	0.241087	0.146892	0.601678	0.352223	0.368246	0.815276	0.160953	0.971294	0.0226944	0.330241	0.410868	0.386092	0.722133	0.963904	0.900345	0.206139	0.108746	0.244686
skyblue	0.925541	0.763252	0.0732866	0.89964	0.649254	0.742094	0.969273	0.963659	0.394713	0.358413	0.440338	0.247081	0.59532	0.68626	0.434056	0.941483	0.600771	0.270879	0.380791	0.594876	0.737498	0.650744	0.952643	0.52072	0.437269	0.634122	0.488429	0.601473	0.900986	0.475345	0.638447	0.370022
saddlebrown	0.418331	0.402492	0.813793	0.346396	0.35764	0.782652	0.608547	0.43717	0.881752	0.734199	0.499728	0.921212	0.665381	0.950475	0.743139	0.240797	0.566418	0.850645	0.235637	0.048058	0.246497	0.279116	0.305989	0.240417	0.731208	0.600867	0.5287	0.596339	0.928603	0.544718	0.183992	0.661067
steelblue	0.721957	0.839893	0.370892	0.19105	0.761217	0.0883808	0.283374	0.68926	0.206979	0.133329	0.924295	0.642054	0.442798	0.13467	0.506857	0.639874	0.166006	0.52422	0.952366	0.832763	0.757672	0.122173	0.686107	0.302963	0.984005	0.878924	0.717916	0.808885	0.131401	0.520298	0.233436	0.0747053
