# Supplementary material for: Integrated co-expression analysis of regulatory elements (miRNA, lncRNA, and TFs) in bovine monocytes induced by Str. uberis
Source: Sci Rep. 2023 Sep 12;13:15076. doi: 10.1038/s41598-023-42067-4 (PMC10497586; doi:10.1038/s41598-023-42067-4)
Supplement: Supplementary file 6 — Supplementary Table S6. [file 41598_2023_42067_MOESM6_ESM.xlsx]

## Sheet: corr&p.vallue_lnc&mi
Correlation analysis to assign the relationship between mi- and lnc-modules (columns are lnc-modules)
Cells with correlation amounts above 0.7 and below -0.7 are assigned with green color
	turquoise	blue	brown	grey
green	0.0340606	0.0663046	0.298294	0.109337
saddlebrown	-0.123381	-0.276632	-0.254761	0.197743
pink	-0.307725	-0.269921	-0.429402	0.193752
red	-0.0426976	-0.147257	-0.265332	-0.222159
cyan	-0.436843	-0.425863	-0.715714	0.3534
tan	-0.0633093	-0.318167	-0.148642	0.297233
darkred	-0.211118	-0.132857	-0.140878	0.18359
brown	-0.208425	0.132969	0.0135589	0.0970126
darkgrey	0.0365899	-0.156132	-0.242079	-0.363089
midnightblue	0.0363519	-0.0338189	0.0443761	-0.17657
darkgreen	-0.225557	-0.165426	-0.289237	0.279043
black	-0.09339	-0.315393	-0.227471	-0.0332937
blue	-0.714764	-0.409918	-0.435109	0.448969
lightcyan	-0.128857	-0.0400105	0.0181703	0.144564
turquoise	0.132813	0.359193	0.3523	-0.152747
greenyellow	0.137198	0.158584	0.177302	-0.0466097
grey60	0.155067	0.304272	0.251741	0.0618226
orange	0.0269475	0.066514	0.143451	0.168453
lightyellow	-0.0129572	0.28636	0.240905	0.0997431
magenta	-0.127196	0.207351	0.249941	0.155012
steelblue	0.295033	0.737188	0.727253	-0.225292
skyblue	-0.207842	0.137891	0.168891	0.212919
salmon	0.364116	0.448361	0.366577	-0.711466
darkturquoise	0.152129	0.301533	0.30636	-0.341008
yellow	0.39376	-0.0237385	0.0467226	-0.705336
white	0.236598	-0.164642	-0.224024	-0.47048
royalblue	0.406462	0.150963	0.398378	-0.512383
darkorange	0.0493988	0.229767	0.00617207	-0.195929
purple	0.00288412	-0.0467558	0.0919311	0.183714
lightgreen	0.341869	0.339865	0.398978	-0.241661
grey	-0.10358	-0.495434	-0.418707	0.174419

## Sheet: p.value
P.values related to correlation analysis of mi- and lnc-modules
	turquoise	blue	brown	grey
green	0.880389	0.769396	0.177533	0.628134
saddlebrown	0.584362	0.212662	0.252546	0.377716
pink	0.163563	0.224424	0.0461142	0.38761
red	0.850356	0.513137	0.232709	0.320377
cyan	0.0420716	0.0481403	0.0376196	0.106659
tan	0.779559	0.14901	0.50914	0.179154
darkred	0.34562	0.555591	0.531749	0.413451
brown	0.35195	0.555254	0.952246	0.667571
darkgrey	0.871576	0.487776	0.277737	0.0967392
midnightblue	0.872404	0.881232	0.844541	0.431839
darkgreen	0.312839	0.461902	0.191699	0.208539
black	0.679332	0.152783	0.30864	0.883064
blue	0.0293085	0.0581336	0.0429883	0.036082
lightcyan	0.567659	0.85968	0.936032	0.520958
turquoise	0.555722	0.100643	0.107831	0.497374
greenyellow	0.54263	0.48088	0.429902	0.836815
grey60	0.490787	0.168587	0.258407	0.784616
orange	0.905245	0.768687	0.524204	0.453632
lightyellow	0.954363	0.196355	0.280145	0.658755
magenta	0.572701	0.354492	0.261939	0.490942
steelblue	0.182548	0.00590844	0.0283399	0.313422
skyblue	0.353329	0.540573	0.452442	0.341423
salmon	0.0957296	0.0363653	0.0933413	0.00925233
darkturquoise	0.499137	0.172646	0.165536	0.120404
yellow	0.0698087	0.916488	0.836425	0.00421207
white	0.289094	0.464057	0.316226	0.027122
royalblue	0.0604952	0.50247	0.0663054	0.014765
darkorange	0.827188	0.303648	0.978252	0.382195
purple	0.989837	0.83631	0.68409	0.413132
lightgreen	0.11941	0.121733	0.0658602	0.278592
grey	0.646442	0.0190482	0.0524457	0.43756
