# Supplementary material for: Integrated co-expression analysis of regulatory elements (miRNA, lncRNA, and TFs) in bovine monocytes induced by Str. uberis
Source: Sci Rep. 2023 Sep 12;13:15076. doi: 10.1038/s41598-023-42067-4 (PMC10497586; doi:10.1038/s41598-023-42067-4)
Supplement: Supplementary file 7 — Supplementary Table S7. [file 41598_2023_42067_MOESM7_ESM.xlsx]

## Sheet: corr
Correlation analysis to assign the relationship between lnc-and m-modules
The yellow font in columns indicates semi-preserved m-modules, the red fonts are non-preserved modules, and the regular font are preserved modules)
Cells with correlation amounts above 0.7 and below -0.7 are assigned with green color
	grey	turquoise	blue	brown	yellow	green	red	black	pink	magenta	purple	greenyellow	tan	salmon	cyan	midnightblue	lightcyan	grey60	lightgreen	lightyellow	royalblue	darkred	darkgreen	darkturquoise	darkgrey	orange	darkorange	white	skyblue	saddlebrown	steelblue	paleturquoise
grey	0.515697	-0.739373	-0.0433137	0.91606	0.505718	0.418051	0.765124	-0.673258	-0.627921	0.70926	0.641375	-0.0886755	-0.575704	-0.665964	0.45679	-0.79151	-0.0449491	-0.0757572	-0.579802	0.194121	0.538624	-0.19956	0.690573	-0.192599	-0.0499612	0.481147	0.338275	-0.232052	-0.00291953	0.348674	0.91019	0.708985
turquoise	-0.0971552	0.439119	0.22021	-0.67669	-0.585197	-0.310912	-0.642215	0.595819	0.0283996	-0.231229	-0.30545	-0.305215	0.76267	0.450212	-0.706002	0.790326	0.175102	0.336329	0.346612	-0.449541	-0.30543	-0.123832	-0.491406	0.100468	0.378288	-0.0166302	0.0371776	-0.0845244	0.174272	-0.401638	-0.52065	-0.191182
blue	-0.252279	0.419319	0.0168341	-0.39157	-0.309843	-0.118704	-0.498099	0.190591	0.249383	-0.367492	-0.355852	0.0549057	0.195156	0.23741	-0.157009	0.437951	0.149463	0.0167289	0.387368	-0.296464	-0.320472	-0.0443256	-0.240842	0.0591478	-0.0544898	-0.389167	0.0152239	0.194418	0.0931804	-0.0523448	-0.459922	-0.253227
brown	-0.317484	0.464877	0.243388	-0.49027	-0.4113	-0.305561	-0.632266	0.245404	0.275979	-0.350122	-0.296073	-0.124162	0.362434	0.437901	-0.385746	0.51489	0.160083	0.16179	0.286114	-0.218241	-0.191672	0.071814	-0.206103	-0.129296	0.0449912	-0.251412	-0.239905	0.242795	0.185096	-0.122838	-0.385376	-0.152053

## Sheet: p.value
P.values related to correlation analysis of of lnc- and m-modules
	grey	turquoise	blue	brown	yellow	green	red	black	pink	magenta	purple	greenyellow	tan	salmon	cyan	midnightblue	lightcyan	grey60	lightgreen	lightyellow	royalblue	darkred	darkgreen	darkturquoise	darkgrey	orange	darkorange	white	skyblue	saddlebrown	steelblue	paleturquoise
grey	0.014027	8.43524e-05	0.84822	2.2088e-09	0.0163447	0.0528552	3.35216e-05	0.000594443	0.00175476	0.000219026	0.0012955	0.694747	0.00505282	0.000716107	0.0325889	1.14673e-05	0.842557	0.73757	0.00467949	0.386688	0.00970201	0.373259	0.000374186	0.390495	0.82525	0.0233905	0.123599	0.298731	0.989712	0.111758	4.23517e-09	0.000220824
turquoise	0.66711	0.0408921	0.32475	0.000543626	0.00422329	0.15902	0.00127059	0.00343317	0.900163	0.300497	0.166861	0.167205	0.00180269	0.0355077	0.00314483	0.000376749	0.435738	0.125912	0.114037	0.0358168	0.16689	0.582979	0.0202007	0.656423	0.0825741	0.941445	0.86953	0.708417	0.437952	0.063913	0.0129802	0.394057
blue	0.257356	0.0520663	0.940728	0.071519	0.160535	0.598791	0.0183153	0.395549	0.263041	0.0924637	0.104081	0.808253	0.384114	0.287393	0.485304	0.0414944	0.506774	0.941098	0.0748882	0.180336	0.145924	0.844716	0.280275	0.793736	0.80968	0.0734312	0.946389	0.385949	0.680015	0.817046	0.0312677	0.255512
brown	0.149933	0.0292638	0.275067	0.0205357	0.057209	0.166699	0.00159338	0.270984	0.213789	0.110178	0.180939	0.581968	0.0973878	0.0415201	0.0762197	0.0142039	0.476689	0.471939	0.196757	0.329205	0.392824	0.750799	0.357461	0.566327	0.842412	0.259051	0.282208	0.276273	0.409564	0.586028	0.0765261	0.499354
