# Supplementary material for: Integrated co-expression analysis of regulatory elements (miRNA, lncRNA, and TFs) in bovine monocytes induced by Str. uberis
Source: Sci Rep. 2023 Sep 12;13:15076. doi: 10.1038/s41598-023-42067-4 (PMC10497586; doi:10.1038/s41598-023-42067-4)
Supplement: Supplementary file 8 — Supplementary Table S8. [file 41598_2023_42067_MOESM8_ESM.xlsx]

## Sheet: 3UTR
The target prediction results (based on miRanda, RNA22, and RNAhybrids software) and common targets (assigned by at least two out of the three applied software) for the mi-modules with negative (< -0.7) and significant (< 0.05) correlation with 3'UTR regione of genes in m-modules.
Relation		miRanda			Relation		RNA22			Relation		RNAhybrid			Relation		Common Targets
mi-module lightgreen	& m- module saddlebrown	mir-10162	ENSBTAG00000004038		mi-module lightgreen	& m- module saddlebrown	mir-12027	ENSBTAG00000007531		mi-module lightgreen	& m- module saddlebrown	mir-10162	ENSBTAG00000000684		mi-module lightgreen	& m- module saddlebrown	mir-10162	ENSBTAG00000004038
mi-module lightgreen	& m- module saddlebrown	mir-10162	ENSBTAG00000013577		mi-module lightgreen	& m- module saddlebrown	mir-542	ENSBTAG00000007531		mi-module lightgreen	& m- module saddlebrown	mir-10162	ENSBTAG00000013843		mi-module lightgreen	& m- module saddlebrown	mir-10162	ENSBTAG00000013577
mi-module lightgreen	& m- module saddlebrown	mir-10162	ENSBTAG00000013843		mi-module lightgreen	& m- module saddlebrown	mir-2300a	ENSBTAG00000009236		mi-module lightgreen	& m- module saddlebrown	mir-10162	ENSBTAG00000015258		mi-module lightgreen	& m- module saddlebrown	mir-10162	ENSBTAG00000013843
mi-module lightgreen	& m- module saddlebrown	mir-10162	ENSBTAG00000015258		mi-module lightgreen	& m- module saddlebrown	mir-12027	ENSBTAG00000009236		mi-module lightgreen	& m- module saddlebrown	mir-10162	ENSBTAG00000006619		mi-module lightgreen	& m- module saddlebrown	mir-10162	ENSBTAG00000015258
mi-module lightgreen	& m- module saddlebrown	mir-10162	ENSBTAG00000016532		mi-module lightgreen	& m- module saddlebrown	mir-136	ENSBTAG00000009236		mi-module lightgreen	& m- module saddlebrown	mir-10162	ENSBTAG00000008938		mi-module lightgreen	& m- module saddlebrown	mir-152	ENSBTAG00000014605
mi-module lightgreen	& m- module saddlebrown	mir-10162	ENSBTAG00000018112		mi-module lightgreen	& m- module saddlebrown	mir-490	ENSBTAG00000009236		mi-module lightgreen	& m- module saddlebrown	mir-10162	ENSBTAG00000015879		mi-module lightgreen	& m- module saddlebrown	mir-2300a	ENSBTAG00000000571
mi-module lightgreen	& m- module saddlebrown	mir-10162	ENSBTAG00000027317		mi-module lightgreen	& m- module saddlebrown	mir-6521	ENSBTAG00000000571		mi-module lightgreen	& m- module saddlebrown	mir-10162	ENSBTAG00000015984		mi-module lightgreen	& m- module saddlebrown	mir-2300a	ENSBTAG00000004038
mi-module lightgreen	& m- module saddlebrown	mir-12027	ENSBTAG00000000571		mi-module lightgreen	& m- module saddlebrown	mir-2300a	ENSBTAG00000004038		mi-module lightgreen	& m- module saddlebrown	mir-10162	ENSBTAG00000018152		mi-module lightgreen	& m- module saddlebrown	mir-2300a	ENSBTAG00000052102
mi-module lightgreen	& m- module saddlebrown	mir-148c	ENSBTAG00000000571		mi-module lightgreen	& m- module saddlebrown	mir-10162	ENSBTAG00000004038		mi-module lightgreen	& m- module saddlebrown	mir-10162	ENSBTAG00000019158		mi-module lightgreen	& m- module saddlebrown	mir-6521	ENSBTAG00000000571
mi-module lightgreen	& m- module saddlebrown	mir-152	ENSBTAG00000014605		mi-module lightgreen	& m- module saddlebrown	mir-6521	ENSBTAG00000004038		mi-module lightgreen	& m- module saddlebrown	mir-10162	ENSBTAG00000020257		mi-module lightgreen	& m- module saddlebrown	mir-10162	ENSBTAT00000005280
mi-module lightgreen	& m- module saddlebrown	mir-2285ar	ENSBTAG00000020963		mi-module lightgreen	& m- module saddlebrown	mir-152	ENSBTAG00000000454		mi-module lightgreen	& m- module saddlebrown	mir-10162	ENSBTAG00000005089		mi-module lightgreen	& m- module saddlebrown	mir-10162	ENSBTAT00000018050
mi-module lightgreen	& m- module saddlebrown	mir-2300a	ENSBTAG00000000163		mi-module lightgreen	& m- module saddlebrown	mir-2300b	ENSBTAG00000015919		mi-module darkmgreen	& m-module salmon	mir-1249	ENSBTAG00000005761		mi-module lightgreen	& m- module saddlebrown	mir-10162	ENSBTAT00000024105
mi-module lightgreen	& m- module saddlebrown	mir-2300a	ENSBTAG00000000571		mi-module lightgreen	& m- module saddlebrown	mir-6521	ENSBTAG00000020062		mi-module darkmgreen	& m-module salmon	mir-1249	ENSBTAG00000006253		mi-module lightgreen	& m- module saddlebrown	mir-10162	ENSBTAT00000074073
mi-module lightgreen	& m- module saddlebrown	mir-2300a	ENSBTAG00000004038		mi-module lightgreen	& m- module saddlebrown	mir-542	ENSBTAG00000013843		mi-module darkmgreen	& m-module salmon	mir-1249	ENSBTAG00000006939		mi-module lightgreen	& m- module saddlebrown	mir-10162	ENSBTAT00000084466
mi-module lightgreen	& m- module saddlebrown	mir-2300a	ENSBTAG00000007434		mi-module lightgreen	& m- module saddlebrown	mir-490	ENSBTAG00000013843		mi-module darkmgreen	& m-module salmon	mir-1249	ENSBTAG00000010193		mi-module lightgreen	& m- module saddlebrown	mir-152	ENSBTAT00000074978
mi-module lightgreen	& m- module saddlebrown	mir-2300a	ENSBTAG00000052102		mi-module lightgreen	& m- module saddlebrown	mir-10162	ENSBTAG00000013577		mi-module darkmgreen	& m-module salmon	mir-1249	ENSBTAG00000015405		mi-module lightgreen	& m- module saddlebrown	mir-152	ENSBTAT00000083145
mi-module lightgreen	& m- module saddlebrown	mir-2300b	ENSBTAG00000008353		mi-module lightgreen	& m- module saddlebrown	mir-2300a	ENSBTAG00000052102		mi-module darkmgreen	& m-module salmon	mir-1249	ENSBTAG00000017228		mi-module lightgreen	& m- module saddlebrown	mir-2300a	ENSBTAT00000064712
mi-module lightgreen	& m- module saddlebrown	mir-2300b	ENSBTAG00000014605		mi-module lightgreen	& m- module saddlebrown	mir-6521	ENSBTAG00000014605		mi-module darkmgreen	& m-module salmon	mir-1249	ENSBTAG00000017771		mi-module lightgreen	& m- module saddlebrown	mir-2300a	ENSBTAT00000005280
mi-module lightgreen	& m- module saddlebrown	mir-2300b	ENSBTAG00000015258		mi-module lightgreen	& m- module saddlebrown	mir-12027	ENSBTAG00000014605		mi-module darkmgreen	& m-module salmon	mir-2328-3p	ENSBTAG00000017839		mi-module lightgreen	& m- module saddlebrown	mir-2300a	ENSBTAT00000077738
mi-module lightgreen	& m- module saddlebrown	mir-2300b	ENSBTAG00000016532		mi-module lightgreen	& m- module saddlebrown	mir-152	ENSBTAG00000014605		mi-module darkmgreen	& m-module salmon	mir-2328-3p	ENSBTAG00000024539		mi-module lightgreen	& m- module saddlebrown	mir-2300b	ENSBTAT00000074978
mi-module lightgreen	& m- module saddlebrown	mir-2300b	ENSBTAG00000027317		mi-module lightgreen	& m- module saddlebrown	mir-2300a	ENSBTAG00000014605		mi-module darkmgreen	& m-module salmon	mir-2328-3p	ENSBTAG00000000711		mi-module lightgreen	& m- module saddlebrown	mir-2300b	ENSBTAT00000083145
mi-module lightgreen	& m- module saddlebrown	mir-542	ENSBTAG00000018112		mi-module lightgreen	& m- module saddlebrown	mir-10162	ENSBTAG00000000571		mi-module darkmgreen	& m-module salmon	mir-2328-3p	ENSBTAG00000003986		mi-module lightgreen	& m- module saddlebrown	mir-6521	ENSBTAT00000064712
mi-module lightgreen	& m- module saddlebrown	mir-6521	ENSBTAG00000000571		mi-module lightgreen	& m- module saddlebrown	mir-2300a	ENSBTAG00000000571		mi-module darkmgreen	& m-module salmon	mir-2328-3p	ENSBTAG00000005089		mi-module lightgreen	& m- module saddlebrown	mir-2300b	ENSBTAT00000021168
mi-module lightgreen	& m- module saddlebrown	mir-10162	ENSBTAT00000005280		mi-module lightgreen	& m- module saddlebrown	mir-4523	ENSBTAG00000000571		mi-module darkmgreen	& m-module salmon	mir-2328-3p	ENSBTAG00000006056		mi-module lightgreen	& m- module saddlebrown	mir-12027	ENSBTAT00000074978
mi-module lightgreen	& m- module saddlebrown	mir-10162	ENSBTAT00000018050		mi-module lightgreen	& m- module saddlebrown	mir-12027	ENSBTAT00000009911		mi-module darkmgreen	& m-module salmon	mir-2328-3p	ENSBTAG00000006619		mi-module lightgreen	& m- module saddlebrown	mir-12027	ENSBTAT00000083145
mi-module lightgreen	& m- module saddlebrown	mir-10162	ENSBTAT00000018383		mi-module lightgreen	& m- module saddlebrown	mir-542	ENSBTAT00000009911		mi-module darkmgreen	& m-module salmon	mir-2328-3p	ENSBTAG00000008552		mi-module royalblue	& m-module green	mir-615	ENSBTAG00000000428
mi-module lightgreen	& m- module saddlebrown	mir-10162	ENSBTAT00000074015		mi-module lightgreen	& m- module saddlebrown	mir-2300a	ENSBTAT00000012173		mi-module darkmgreen	& m-module salmon	mir-2328-3p	ENSBTAG00000008840		mi-module royalblue	& m-module green	mir-615	ENSBTAG00000055145
mi-module lightgreen	& m- module saddlebrown	mir-10162	ENSBTAT00000020298		mi-module lightgreen	& m- module saddlebrown	mir-12027	ENSBTAT00000012173		mi-module darkmgreen	& m-module salmon	mir-2328-3p	ENSBTAG00000013666		mi-module royalblue	& m-module green	mir-615	ENSBTAG00000052950
mi-module lightgreen	& m- module saddlebrown	mir-10162	ENSBTAT00000072471		mi-module lightgreen	& m- module saddlebrown	mir-136	ENSBTAT00000012173		mi-module darkmgreen	& m-module salmon	mir-2328-5p	ENSBTAG00000018152		mi-module royalblue	& m-module green	mir-615	ENSBTAG00000007484
mi-module lightgreen	& m- module saddlebrown	mir-10162	ENSBTAT00000021983		mi-module lightgreen	& m- module saddlebrown	mir-490	ENSBTAT00000012173		mi-module darkmgreen	& m-module salmon	mir-2328-5p	ENSBTAG00000018238		mi-module royalblue	& m-module green	mir-615	ENSBTAG00000009602
mi-module lightgreen	& m- module saddlebrown	mir-10162	ENSBTAT00000024105		mi-module lightgreen	& m- module saddlebrown	mir-6521	ENSBTAT00000010092		mi-module darkmgreen	& m-module salmon	mir-2328-5p	ENSBTAG00000019158		mi-module royalblue	& m-module green	mir-615	ENSBTAG00000008014
mi-module lightgreen	& m- module saddlebrown	mir-10162	ENSBTAT00000074073		mi-module lightgreen	& m- module saddlebrown	mir-2300a	ENSBTAT00000005280		mi-module darkmgreen	& m-module salmon	mir-2328-5p	ENSBTAG00000019187		mi-module royalblue	& m-module green	mir-615	ENSBTAG00000009183
mi-module lightgreen	& m- module saddlebrown	mir-10162	ENSBTAT00000084466		mi-module lightgreen	& m- module saddlebrown	mir-10162	ENSBTAT00000005280		mi-module darkmgreen	& m-module salmon	mir-2328-5p	ENSBTAG00000020261		mi-module royalblue	& m-module green	mir-615	ENSBTAG00000007244
mi-module lightgreen	& m- module saddlebrown	mir-10162	ENSBTAT00000039156		mi-module lightgreen	& m- module saddlebrown	mir-2300a	ENSBTAT00000005280		mi-module darkmgreen	& m-module salmon	mir-2328-5p	ENSBTAG00000020318		mi-module royalblue	& m-module green	mir-615	ENSBTAG00000018397
mi-module lightgreen	& m- module saddlebrown	mir-12027	ENSBTAT00000010092		mi-module lightgreen	& m- module saddlebrown	mir-6521	ENSBTAT00000005280		mi-module darkmgreen	& m-module salmon	mir-2328-5p	ENSBTAG00000024493		mi-module royalblue	& m-module green	mir-615	ENSBTAG00000012416
mi-module lightgreen	& m- module saddlebrown	mir-12027	ENSBTAT00000064712		mi-module lightgreen	& m- module saddlebrown	mir-152	ENSBTAT00000000578		mi-module darkmgreen	& m-module salmon	mir-2328-5p	ENSBTAG00000000711		mi-module royalblue	& m-module green	mir-615	ENSBTAG00000012058
mi-module lightgreen	& m- module saddlebrown	mir-148c	ENSBTAT00000010092		mi-module lightgreen	& m- module saddlebrown	mir-2300b	ENSBTAT00000021168		mi-module darkmgreen	& m-module salmon	mir-2328-5p	ENSBTAG00000006939		mi-module royalblue	& m-module green	mir-615	ENSBTAG00000014687
mi-module lightgreen	& m- module saddlebrown	mir-148c	ENSBTAT00000064712		mi-module lightgreen	& m- module saddlebrown	mir-2300b	ENSBTAT00000021168		mi-module darkmgreen	& m-module salmon	mir-2328-5p	ENSBTAG00000008429		mi-module royalblue	& m-module green	mir-615	ENSBTAG00000031178
mi-module lightgreen	& m- module saddlebrown	mir-152	ENSBTAT00000074978		mi-module lightgreen	& m- module saddlebrown	mir-6521	ENSBTAT00000026728		mi-module darkmgreen	& m-module salmon	mir-2328-5p	ENSBTAG00000013316		mi-module royalblue	& m-module green	mir-615	ENSBTAG00000018655
mi-module lightgreen	& m- module saddlebrown	mir-152	ENSBTAT00000083145		mi-module lightgreen	& m- module saddlebrown	mir-542	ENSBTAT00000018383		mi-module darkmgreen	& m-module salmon	mir-2328-5p	ENSBTAG00000026768		mi-module royalblue	& m-module green	mir-1248-2	ENSBTAG00000043974
mi-module lightgreen	& m- module saddlebrown	mir-2285ar	ENSBTAT00000027919		mi-module lightgreen	& m- module saddlebrown	mir-490	ENSBTAT00000018383		mi-module darkmgreen	& m-module salmon	mir-2328-5p	ENSBTAG00000005578		mi-module royalblue	& m-module green	mir-133c	ENSBTAG00000045588
mi-module lightgreen	& m- module saddlebrown	mir-2285ar	ENSBTAT00000068967		mi-module lightgreen	& m- module saddlebrown	mir-10162	ENSBTAT00000024105		mi-module darkmgreen	& m-module salmon	mir-2328-5p	ENSBTAG00000016644		mi-module royalblue	& m-module green	mir-615	ENSBTAG00000019771
mi-module lightgreen	& m- module saddlebrown	mir-2285ar	ENSBTAT00000073228		mi-module lightgreen	& m- module saddlebrown	mir-6521	ENSBTAT00000024370		mi-module darkmgreen	& m-module salmon	mir-2328-5p	ENSBTAG00000018238		mi-module royalblue	& m-module green	mir-615	ENSBTAG00000025762
mi-module lightgreen	& m- module saddlebrown	mir-2300a	ENSBTAT00000000187		mi-module lightgreen	& m- module saddlebrown	mir-10162	ENSBTAT00000018050		mi-module darkmgreen	& m-module salmon	mir-2400	ENSBTAG00000020318		mi-module royalblue	& m-module green	mir-1248-1	ENSBTAG00000007075
mi-module lightgreen	& m- module saddlebrown	mir-2300a	ENSBTAT00000064712		mi-module lightgreen	& m- module saddlebrown	mir-542	ENSBTAT00000074015		mi-module darkmgreen	& m-module salmon	mir-2400	ENSBTAG00000005105		mi-module royalblue	& m-module green	mir-1248-2	ENSBTAG00000007075
mi-module lightgreen	& m- module saddlebrown	mir-2300a	ENSBTAT00000005280		mi-module lightgreen	& m- module saddlebrown	mir-490	ENSBTAT00000074015		mi-module darkmgreen	& m-module salmon	mir-2400	ENSBTAG00000008840		mi-module royalblue	& m-module green	mir-615	ENSBTAG00000020130
mi-module lightgreen	& m- module saddlebrown	mir-2300a	ENSBTAT00000009774		mi-module lightgreen	& m- module saddlebrown	mir-2300a	ENSBTAT00000077738		mi-module darkmgreen	& m-module salmon	mir-2400	ENSBTAG00000010193		mi-module royalblue	& m-module green	mir-615	ENSBTAG00000053681
mi-module lightgreen	& m- module saddlebrown	mir-2300a	ENSBTAT00000009911		mi-module lightgreen	& m- module saddlebrown	mir-10162	ENSBTAT00000074073		mi-module darkmgreen	& m-module salmon	mir-2400	ENSBTAG00000009762		mi-module royalblue	& m-module green	mir-1248-2	ENSBTAG00000055107
mi-module lightgreen	& m- module saddlebrown	mir-2300a	ENSBTAT00000024105		mi-module lightgreen	& m- module saddlebrown	mir-6521	ENSBTAT00000074978		mi-module darkmgreen	& m-module salmon	mir-29b-1	ENSBTAG00000017771		mi-module royalblue	& m-module green	mir-615	ENSBTAG00000004814
mi-module lightgreen	& m- module saddlebrown	mir-2300a	ENSBTAT00000074073		mi-module lightgreen	& m- module saddlebrown	mir-12027	ENSBTAT00000074978		mi-module darkmgreen	& m-module salmon	mir-29b-1	ENSBTAG00000005105		mi-module royalblue	& m-module green	mir-615	ENSBTAG00000009881
mi-module lightgreen	& m- module saddlebrown	mir-2300a	ENSBTAT00000084466		mi-module lightgreen	& m- module saddlebrown	mir-152	ENSBTAT00000074978		mi-module darkmgreen	& m-module salmon	mir-29b-1	ENSBTAG00000006619		mi-module royalblue	& m-module green	mir-615	ENSBTAT00000000549
mi-module lightgreen	& m- module saddlebrown	mir-2300a	ENSBTAT00000077738		mi-module lightgreen	& m- module saddlebrown	mir-2300a	ENSBTAT00000074978		mi-module darkmgreen	& m-module salmon	mir-29b-1	ENSBTAG00000012940		mi-module royalblue	& m-module green	mir-615	ENSBTAT00000000538
mi-module lightgreen	& m- module saddlebrown	mir-2300b	ENSBTAT00000011001		mi-module lightgreen	& m- module saddlebrown	mir-12027	ENSBTAT00000074978		mi-module darkmgreen	& m-module salmon	mir-29b-2	ENSBTAG00000013666		mi-module royalblue	& m-module green	mir-615	ENSBTAT00000002243
mi-module lightgreen	& m- module saddlebrown	mir-2300b	ENSBTAT00000074978		mi-module lightgreen	& m- module saddlebrown	mir-2300b	ENSBTAT00000074978		mi-module darkmgreen	& m-module salmon	mir-29b-2	ENSBTAG00000019158		mi-module royalblue	& m-module green	mir-615	ENSBTAT00000005527
mi-module lightgreen	& m- module saddlebrown	mir-2300b	ENSBTAT00000083145		mi-module lightgreen	& m- module saddlebrown	mir-136	ENSBTAT00000072471		mi-module darkmgreen	& m-module salmon	mir-29b-2	ENSBTAG00000016644		mi-module royalblue	& m-module green	mir-615	ENSBTAT00000009844
mi-module lightgreen	& m- module saddlebrown	mir-2300b	ENSBTAT00000072471		mi-module lightgreen	& m- module saddlebrown	mir-6521	ENSBTAT00000064712		mi-module darkmgreen	& m-module salmon	mir-1249	ENSBTAT00000066601		mi-module royalblue	& m-module green	mir-615	ENSBTAT00000012636
mi-module lightgreen	& m- module saddlebrown	mir-2300b	ENSBTAT00000021983		mi-module lightgreen	& m- module saddlebrown	mir-10162	ENSBTAT00000064712		mi-module darkmgreen	& m-module salmon	mir-1249	ENSBTAT00000068136		mi-module royalblue	& m-module green	mir-615	ENSBTAT00000010538
mi-module lightgreen	& m- module saddlebrown	mir-2300b	ENSBTAT00000039156		mi-module lightgreen	& m- module saddlebrown	mir-2300a	ENSBTAT00000064712		mi-module darkmgreen	& m-module salmon	mir-1249	ENSBTAT00000069379		mi-module royalblue	& m-module green	mir-615	ENSBTAT00000012101
mi-module lightgreen	& m- module saddlebrown	mir-450b	ENSBTAT00000074978		mi-module lightgreen	& m- module saddlebrown	mir-4523	ENSBTAT00000064712		mi-module darkmgreen	& m-module salmon	mir-1249	ENSBTAT00000011767		mi-module royalblue	& m-module green	mir-615	ENSBTAT00000009531
mi-module lightgreen	& m- module saddlebrown	mir-450b	ENSBTAT00000083145		mi-module lightgreen	& m- module saddlebrown	mir-6521	ENSBTAT00000083145		mi-module darkmgreen	& m-module salmon	mir-1249	ENSBTAT00000021105		mi-module royalblue	& m-module green	mir-615	ENSBTAT00000024479
mi-module lightgreen	& m- module saddlebrown	mir-4523	ENSBTAT00000000578		mi-module lightgreen	& m- module saddlebrown	mir-12027	ENSBTAT00000083145		mi-module darkmgreen	& m-module salmon	mir-1249	ENSBTAT00000021263		mi-module royalblue	& m-module green	mir-615	ENSBTAT00000016475
mi-module lightgreen	& m- module saddlebrown	mir-542	ENSBTAT00000024105		mi-module lightgreen	& m- module saddlebrown	mir-152	ENSBTAT00000083145		mi-module darkmgreen	& m-module salmon	mir-1249	ENSBTAT00000024157		mi-module royalblue	& m-module green	mir-615	ENSBTAT00000015992
mi-module lightgreen	& m- module saddlebrown	mir-542	ENSBTAT00000074073		mi-module lightgreen	& m- module saddlebrown	mir-2300a	ENSBTAT00000083145		mi-module darkmgreen	& m-module salmon	mir-1249	ENSBTAT00000025498		mi-module royalblue	& m-module green	mir-615	ENSBTAT00000019549
mi-module lightgreen	& m- module saddlebrown	mir-542	ENSBTAT00000084466		mi-module lightgreen	& m- module saddlebrown	mir-12027	ENSBTAT00000083145		mi-module darkmgreen	& m-module salmon	mir-1249	ENSBTAT00000026996		mi-module royalblue	& m-module green	mir-615	ENSBTAT00000044136
mi-module lightgreen	& m- module saddlebrown	mir-6521	ENSBTAT00000064712		mi-module lightgreen	& m- module saddlebrown	mir-2300b	ENSBTAT00000083145		mi-module darkmgreen	& m-module salmon	mir-2328-3p	ENSBTAT00000063604		mi-module royalblue	& m-module green	mir-615	ENSBTAT00000024823
mi-module royalblue	& m-module green	mir-1246	ENSBTAG00000002885		mi-module lightgreen	& m- module saddlebrown	mir-10162	ENSBTAT00000084466		mi-module darkmgreen	& m-module salmon	mir-2328-3p	ENSBTAT00000007572		mi-module royalblue	& m-module green	mir-1248-1	ENSBTAT00000061583
mi-module royalblue	& m-module green	mir-1246	ENSBTAG00000008612		mi-module royalblue	& m-module green	mir-615	ENSBTAG00000000428		mi-module darkmgreen	& m-module salmon	mir-2328-3p	ENSBTAT00000069339		mi-module royalblue	& m-module green	mir-1248-2	ENSBTAT00000061583
mi-module royalblue	& m-module green	mir-1246	ENSBTAG00000008931		mi-module royalblue	& m-module green	mir-615	ENSBTAG00000000026		mi-module darkmgreen	& m-module salmon	mir-2328-3p	ENSBTAT00000080811		mi-module royalblue	& m-module green	mir-615	ENSBTAT00000072060
mi-module royalblue	& m-module green	mir-1246	ENSBTAG00000010778		mi-module royalblue	& m-module green	mir-615	ENSBTAG00000000512		mi-module darkmgreen	& m-module salmon	mir-2328-3p	ENSBTAT00000082393		mi-module royalblue	& m-module green	mir-615	ENSBTAT00000069184
mi-module royalblue	& m-module green	mir-1246	ENSBTAG00000019229		mi-module royalblue	& m-module green	mir-615	ENSBTAG00000055145		mi-module darkmgreen	& m-module salmon	mir-2328-3p	ENSBTAT00000009131		mi-module royalblue	& m-module green	mir-133c	ENSBTAT00000066038
mi-module royalblue	& m-module green	mir-1246	ENSBTAG00000054188		mi-module royalblue	& m-module green	mir-615	ENSBTAG00000002296		mi-module darkmgreen	& m-module salmon	mir-2328-3p	ENSBTAT00000073535		mi-module royalblue	& m-module green	mir-615	ENSBTAT00000026348
mi-module royalblue	& m-module green	mir-1248-1	ENSBTAG00000000512		mi-module royalblue	& m-module green	mir-2285ct	ENSBTAG00000001788		mi-module darkmgreen	& m-module salmon	mir-2328-3p	ENSBTAT00000076074		mi-module royalblue	& m-module green	mir-615	ENSBTAT00000036420
mi-module royalblue	& m-module green	mir-1248-1	ENSBTAG00000002352		mi-module royalblue	& m-module green	mir-615	ENSBTAG00000052950		mi-module darkmgreen	& m-module salmon	mir-2328-3p	ENSBTAT00000014061		mi-module royalblue	& m-module green	mir-1248-1	ENSBTAT00000082217
mi-module royalblue	& m-module green	mir-1248-1	ENSBTAG00000006510		mi-module royalblue	& m-module green	mir-1248-1	ENSBTAG00000002738		mi-module darkmgreen	& m-module salmon	mir-2328-3p	ENSBTAT00000018806		mi-module royalblue	& m-module green	mir-1248-2	ENSBTAT00000082217
mi-module royalblue	& m-module green	mir-1248-1	ENSBTAG00000007075		mi-module royalblue	& m-module green	mir-1248-2	ENSBTAG00000002738		mi-module darkmgreen	& m-module salmon	mir-2328-3p	ENSBTAT00000020475		mi-module royalblue	& m-module green	mir-615	ENSBTAT00000081712
mi-module royalblue	& m-module green	mir-1248-1	ENSBTAG00000007374		mi-module royalblue	& m-module green	mir-133a-1	ENSBTAG00000002921		mi-module darkmgreen	& m-module salmon	mir-2328-3p	ENSBTAT00000079529		mi-module royalblue	& m-module green	mir-615	ENSBTAT00000073426
mi-module royalblue	& m-module green	mir-1248-1	ENSBTAG00000007870		mi-module royalblue	& m-module green	mir-133a-2	ENSBTAG00000002921		mi-module darkmgreen	& m-module salmon	mir-2328-3p	ENSBTAT00000084618		mi-module royalblue	& m-module green	mir-615	ENSBTAT00000078796
mi-module royalblue	& m-module green	mir-1248-1	ENSBTAG00000008713		mi-module royalblue	& m-module green	mir-133b	ENSBTAG00000002921		mi-module darkmgreen	& m-module salmon	mir-2328-3p	ENSBTAT00000064124		mi-module royalblue	& m-module green	mir-615	ENSBTAT00000083867
mi-module royalblue	& m-module green	mir-1248-1	ENSBTAG00000008721		mi-module royalblue	& m-module green	mir-615	ENSBTAG00000007075		mi-module darkmgreen	& m-module salmon	mir-2328-3p	ENSBTAT00000034126		mi-module royalblue	& m-module green	mir-1248-1	ENSBTAT00000086073
mi-module royalblue	& m-module green	mir-1248-1	ENSBTAG00000010303		mi-module royalblue	& m-module green	mir-615	ENSBTAG00000005364		mi-module darkmgreen	& m-module salmon	mir-2328-3p	ENSBTAT00000071850		mi-module royalblue	& m-module green	mir-1248-2	ENSBTAT00000086073
mi-module royalblue	& m-module green	mir-1248-1	ENSBTAG00000010458		mi-module royalblue	& m-module green	mir-2285t	ENSBTAG00000006510		mi-module darkmgreen	& m-module salmon	mir-2328-3p	ENSBTAT00000074477		mi-module royalblue	& m-module green	mir-615	ENSBTAT00000085215
mi-module royalblue	& m-module green	mir-1248-1	ENSBTAG00000010910		mi-module royalblue	& m-module green	mir-615	ENSBTAG00000006914		mi-module darkmgreen	& m-module salmon	mir-2328-5p	ENSBTAT00000000950		mi-module royalblue	& m-module green	mir-615	ENSBTAT00000080816
mi-module royalblue	& m-module green	mir-1248-1	ENSBTAG00000011793		mi-module royalblue	& m-module green	mir-1248-1	ENSBTAG00000004448		mi-module darkmgreen	& m-module salmon	mir-2328-5p	ENSBTAT00000070564		mi-module royalblue	& m-module green	mir-615	ENSBTAT00000081265
mi-module royalblue	& m-module green	mir-1248-1	ENSBTAG00000012058		mi-module royalblue	& m-module green	mir-1248-2	ENSBTAG00000004448		mi-module darkmgreen	& m-module salmon	mir-2328-5p	ENSBTAT00000080522		mi-module royalblue	& m-module green	mir-1248-1	ENSBTAT00000073605
mi-module royalblue	& m-module green	mir-1248-1	ENSBTAG00000015779		mi-module royalblue	& m-module green	mir-615	ENSBTAG00000004448		mi-module darkmgreen	& m-module salmon	mir-2328-5p	ENSBTAT00000002600		mi-module royalblue	& m-module green	mir-1248-2	ENSBTAT00000073605
mi-module royalblue	& m-module green	mir-1248-1	ENSBTAG00000016344		mi-module royalblue	& m-module green	mir-615	ENSBTAG00000005868		mi-module darkmgreen	& m-module salmon	mir-2328-5p	ENSBTAT00000003229		mi-module royalblue	& m-module green	mir-615	ENSBTAT00000073337
mi-module royalblue	& m-module green	mir-1248-1	ENSBTAG00000017465		mi-module royalblue	& m-module green	mir-615	ENSBTAG00000004663		mi-module darkmgreen	& m-module salmon	mir-2328-5p	ENSBTAT00000066888		mi-module royalblue	& m-module green	mir-615	ENSBTAT00000075011
mi-module royalblue	& m-module green	mir-1248-1	ENSBTAG00000018192		mi-module royalblue	& m-module green	mir-615	ENSBTAG00000006828		mi-module darkmgreen	& m-module salmon	mir-2328-5p	ENSBTAT00000067607		mi-module royalblue	& m-module green	mir-1248-1	ENSBTAG00000007075
mi-module royalblue	& m-module green	mir-1248-1	ENSBTAG00000019866		mi-module royalblue	& m-module green	mir-2397	ENSBTAG00000010458		mi-module darkmgreen	& m-module salmon	mir-2328-5p	ENSBTAT00000068040		mi-module royalblue	& m-module green	mir-1248-2	ENSBTAG00000007075
mi-module royalblue	& m-module green	mir-1248-1	ENSBTAG00000020130		mi-module royalblue	& m-module green	mir-615	ENSBTAG00000010119		mi-module darkmgreen	& m-module salmon	mir-2328-5p	ENSBTAT00000079778		mi-module royalblue	& m-module green	mir-1248-2	ENSBTAG00000043974
mi-module royalblue	& m-module green	mir-1248-1	ENSBTAG00000020721		mi-module royalblue	& m-module green	mir-615	ENSBTAG00000010234		mi-module darkmgreen	& m-module salmon	mir-2328-5p	ENSBTAT00000080900		mi-module royalblue	& m-module green	mir-1248-2	ENSBTAG00000055107
mi-module royalblue	& m-module green	mir-1248-1	ENSBTAG00000021301		mi-module royalblue	& m-module green	mir-615	ENSBTAG00000007484		mi-module darkmgreen	& m-module salmon	mir-2328-5p	ENSBTAT00000083258		mi-module royalblue	& m-module green	mir-133c	ENSBTAG00000045588
mi-module royalblue	& m-module green	mir-1248-1	ENSBTAG00000021663		mi-module royalblue	& m-module green	mir-1248-1	ENSBTAG00000010493		mi-module darkmgreen	& m-module salmon	mir-2328-5p	ENSBTAT00000086292		mi-module royalblue	& m-module green	mir-615	ENSBTAG00000000428
mi-module royalblue	& m-module green	mir-1248-1	ENSBTAG00000023970		mi-module royalblue	& m-module green	mir-1248-2	ENSBTAG00000010493		mi-module darkmgreen	& m-module salmon	mir-2328-5p	ENSBTAT00000005204		mi-module royalblue	& m-module green	mir-615	ENSBTAG00000004814
mi-module royalblue	& m-module green	mir-1248-1	ENSBTAG00000024240		mi-module royalblue	& m-module green	mir-615	ENSBTAG00000007513		mi-module darkmgreen	& m-module salmon	mir-2328-5p	ENSBTAT00000063604		mi-module royalblue	& m-module green	mir-615	ENSBTAG00000007244
mi-module royalblue	& m-module green	mir-1248-1	ENSBTAG00000043974		mi-module royalblue	& m-module green	mir-2397	ENSBTAG00000007513		mi-module darkmgreen	& m-module salmon	mir-2328-5p	ENSBTAT00000007955		mi-module royalblue	& m-module green	mir-615	ENSBTAG00000007484
mi-module royalblue	& m-module green	mir-1248-1	ENSBTAG00000048774		mi-module royalblue	& m-module green	mir-615	ENSBTAG00000009602		mi-module darkmgreen	& m-module salmon	mir-2328-5p	ENSBTAT00000066601		mi-module royalblue	& m-module green	mir-615	ENSBTAG00000008014
mi-module royalblue	& m-module green	mir-1248-1	ENSBTAG00000052950		mi-module royalblue	& m-module green	mir-2397	ENSBTAG00000008014		mi-module darkmgreen	& m-module salmon	mir-2328-5p	ENSBTAT00000068136		mi-module royalblue	& m-module green	mir-615	ENSBTAG00000009183
mi-module royalblue	& m-module green	mir-1248-1	ENSBTAG00000055107		mi-module royalblue	& m-module green	mir-615	ENSBTAG00000008014		mi-module darkmgreen	& m-module salmon	mir-2328-5p	ENSBTAT00000030185		mi-module royalblue	& m-module green	mir-615	ENSBTAG00000009602
mi-module royalblue	& m-module green	mir-1248-2	ENSBTAG00000000512		mi-module royalblue	& m-module green	mir-615	ENSBTAG00000009719		mi-module darkmgreen	& m-module salmon	mir-2328-5p	ENSBTAT00000011640		mi-module royalblue	& m-module green	mir-615	ENSBTAG00000009881
mi-module royalblue	& m-module green	mir-1248-2	ENSBTAG00000002352		mi-module royalblue	& m-module green	mir-615	ENSBTAG00000002786		mi-module darkmgreen	& m-module salmon	mir-2328-5p	ENSBTAT00000072740		mi-module royalblue	& m-module green	mir-615	ENSBTAG00000012058
mi-module royalblue	& m-module green	mir-1248-2	ENSBTAG00000006510		mi-module royalblue	& m-module green	mir-6122	ENSBTAG00000002786		mi-module darkmgreen	& m-module salmon	mir-2328-5p	ENSBTAT00000018163		mi-module royalblue	& m-module green	mir-615	ENSBTAG00000012416
mi-module royalblue	& m-module green	mir-1248-2	ENSBTAG00000007075		mi-module royalblue	& m-module green	mir-615	ENSBTAG00000009956		mi-module darkmgreen	& m-module salmon	mir-2328-5p	ENSBTAT00000021105		mi-module royalblue	& m-module green	mir-615	ENSBTAG00000014687
mi-module royalblue	& m-module green	mir-1248-2	ENSBTAG00000007374		mi-module royalblue	& m-module green	mir-133a-1	ENSBTAG00000009956		mi-module darkmgreen	& m-module salmon	mir-2328-5p	ENSBTAT00000021263		mi-module royalblue	& m-module green	mir-615	ENSBTAG00000018397
mi-module royalblue	& m-module green	mir-1248-2	ENSBTAG00000007870		mi-module royalblue	& m-module green	mir-133a-2	ENSBTAG00000009956		mi-module darkmgreen	& m-module salmon	mir-2328-5p	ENSBTAT00000024157		mi-module royalblue	& m-module green	mir-615	ENSBTAG00000018655
mi-module royalblue	& m-module green	mir-1248-2	ENSBTAG00000008713		mi-module royalblue	& m-module green	mir-133b	ENSBTAG00000009956		mi-module darkmgreen	& m-module salmon	mir-2328-5p	ENSBTAT00000024279		mi-module royalblue	& m-module green	mir-615	ENSBTAG00000019771
mi-module royalblue	& m-module green	mir-1248-2	ENSBTAG00000008721		mi-module royalblue	& m-module green	mir-133c	ENSBTAG00000009956		mi-module darkmgreen	& m-module salmon	mir-2328-5p	ENSBTAT00000075182		mi-module royalblue	& m-module green	mir-615	ENSBTAG00000020130
mi-module royalblue	& m-module green	mir-1248-2	ENSBTAG00000010303		mi-module royalblue	& m-module green	mir-615	ENSBTAG00000009183		mi-module darkmgreen	& m-module salmon	mir-2328-5p	ENSBTAT00000025498		mi-module royalblue	& m-module green	mir-615	ENSBTAG00000025762
mi-module royalblue	& m-module green	mir-1248-2	ENSBTAG00000010458		mi-module royalblue	& m-module green	mir-615	ENSBTAG00000007244		mi-module darkmgreen	& m-module salmon	mir-2328-5p	ENSBTAT00000025536		mi-module royalblue	& m-module green	mir-615	ENSBTAG00000031178
mi-module royalblue	& m-module green	mir-1248-2	ENSBTAG00000010910		mi-module royalblue	& m-module green	mir-654	ENSBTAG00000009548		mi-module darkmgreen	& m-module salmon	mir-2328-5p	ENSBTAT00000027003		mi-module royalblue	& m-module green	mir-615	ENSBTAG00000052950
mi-module royalblue	& m-module green	mir-1248-2	ENSBTAG00000011793		mi-module royalblue	& m-module green	mir-615	ENSBTAG00000009548		mi-module darkmgreen	& m-module salmon	mir-2328-5p	ENSBTAT00000027077		mi-module royalblue	& m-module green	mir-615	ENSBTAG00000053681
mi-module royalblue	& m-module green	mir-1248-2	ENSBTAG00000012058		mi-module royalblue	& m-module green	mir-615	ENSBTAG00000020783		mi-module darkmgreen	& m-module salmon	mir-2328-5p	ENSBTAT00000067470		mi-module royalblue	& m-module green	mir-615	ENSBTAG00000055145
mi-module royalblue	& m-module green	mir-1248-2	ENSBTAG00000015779		mi-module royalblue	& m-module green	mir-615	ENSBTAG00000018082		mi-module darkmgreen	& m-module salmon	mir-2328-5p	ENSBTAT00000034028		mi-module royalblue	& m-module green	mir-1248-1	ENSBTAT00000073605
mi-module royalblue	& m-module green	mir-1248-2	ENSBTAG00000016344		mi-module royalblue	& m-module green	mir-615	ENSBTAG00000011951		mi-module darkmgreen	& m-module salmon	mir-2400	ENSBTAT00000000950		mi-module royalblue	& m-module green	mir-1248-1	ENSBTAT00000082217
mi-module royalblue	& m-module green	mir-1248-2	ENSBTAG00000017465		mi-module royalblue	& m-module green	mir-615	ENSBTAG00000011043		mi-module darkmgreen	& m-module salmon	mir-2400	ENSBTAT00000070564		mi-module royalblue	& m-module green	mir-1248-1	ENSBTAT00000061583
mi-module royalblue	& m-module green	mir-1248-2	ENSBTAG00000018192		mi-module royalblue	& m-module green	mir-1248-1	ENSBTAG00000018040		mi-module darkmgreen	& m-module salmon	mir-2400	ENSBTAT00000080522		mi-module royalblue	& m-module green	mir-1248-1	ENSBTAT00000086073
mi-module royalblue	& m-module green	mir-1248-2	ENSBTAG00000019866		mi-module royalblue	& m-module green	mir-1248-2	ENSBTAG00000018040		mi-module darkmgreen	& m-module salmon	mir-2400	ENSBTAT00000009131		mi-module royalblue	& m-module green	mir-1248-2	ENSBTAT00000073605
mi-module royalblue	& m-module green	mir-1248-2	ENSBTAG00000020130		mi-module royalblue	& m-module green	mir-615	ENSBTAG00000013045		mi-module darkmgreen	& m-module salmon	mir-2400	ENSBTAT00000043997		mi-module royalblue	& m-module green	mir-1248-2	ENSBTAT00000082217
mi-module royalblue	& m-module green	mir-1248-2	ENSBTAG00000020721		mi-module royalblue	& m-module green	mir-615	ENSBTAG00000012979		mi-module darkmgreen	& m-module salmon	mir-2400	ENSBTAT00000017711		mi-module royalblue	& m-module green	mir-1248-2	ENSBTAT00000061583
mi-module royalblue	& m-module green	mir-1248-2	ENSBTAG00000021301		mi-module royalblue	& m-module green	mir-615	ENSBTAG00000012972		mi-module darkmgreen	& m-module salmon	mir-2400	ENSBTAT00000038235		mi-module royalblue	& m-module green	mir-1248-2	ENSBTAT00000086073
mi-module royalblue	& m-module green	mir-1248-2	ENSBTAG00000021663		mi-module royalblue	& m-module green	mir-615	ENSBTAG00000018397		mi-module darkmgreen	& m-module salmon	mir-2400	ENSBTAT00000082689		mi-module royalblue	& m-module green	mir-133c	ENSBTAT00000066038
mi-module royalblue	& m-module green	mir-1248-2	ENSBTAG00000023970		mi-module royalblue	& m-module green	mir-615	ENSBTAG00000013927		mi-module darkmgreen	& m-module salmon	mir-29b-1	ENSBTAT00000007328		mi-module royalblue	& m-module green	mir-615	ENSBTAT00000000549
mi-module royalblue	& m-module green	mir-1248-2	ENSBTAG00000024240		mi-module royalblue	& m-module green	mir-2397	ENSBTAG00000012726		mi-module darkmgreen	& m-module salmon	mir-29b-1	ENSBTAT00000081259		mi-module royalblue	& m-module green	mir-615	ENSBTAT00000002243
mi-module royalblue	& m-module green	mir-1248-2	ENSBTAG00000043974		mi-module royalblue	& m-module green	mir-615	ENSBTAG00000012726		mi-module darkmgreen	& m-module salmon	mir-29b-1	ENSBTAT00000083355		mi-module royalblue	& m-module green	mir-615	ENSBTAT00000080816
mi-module royalblue	& m-module green	mir-1248-2	ENSBTAG00000048774		mi-module royalblue	& m-module green	mir-615	ENSBTAG00000013007		mi-module darkmgreen	& m-module salmon	mir-29b-1	ENSBTAT00000022140		mi-module royalblue	& m-module green	mir-615	ENSBTAT00000009531
mi-module royalblue	& m-module green	mir-1248-2	ENSBTAG00000052950		mi-module royalblue	& m-module green	mir-615	ENSBTAG00000014358		mi-module darkmgreen	& m-module salmon	mir-29b-1	ENSBTAT00000024279		mi-module royalblue	& m-module green	mir-615	ENSBTAT00000009844
mi-module royalblue	& m-module green	mir-1248-2	ENSBTAG00000055107		mi-module royalblue	& m-module green	mir-615	ENSBTAG00000012416		mi-module darkmgreen	& m-module salmon	mir-29b-1	ENSBTAT00000075182		mi-module royalblue	& m-module green	mir-615	ENSBTAT00000075011
mi-module royalblue	& m-module green	mir-133a-1	ENSBTAG00000006510		mi-module royalblue	& m-module green	mir-615	ENSBTAG00000040569		mi-module darkmgreen	& m-module salmon	mir-29b-1	ENSBTAT00000067470		mi-module royalblue	& m-module green	mir-615	ENSBTAT00000010538
mi-module royalblue	& m-module green	mir-133a-1	ENSBTAG00000007374		mi-module royalblue	& m-module green	mir-1246	ENSBTAG00000040569		mi-module darkmgreen	& m-module salmon	mir-29b-2	ENSBTAT00000006727		mi-module royalblue	& m-module green	mir-615	ENSBTAT00000012101
mi-module royalblue	& m-module green	mir-133a-1	ENSBTAG00000007870		mi-module royalblue	& m-module green	mir-2397	ENSBTAG00000015920		mi-module darkmgreen	& m-module salmon	mir-29b-2	ENSBTAT00000011640		mi-module royalblue	& m-module green	mir-615	ENSBTAT00000078796
mi-module royalblue	& m-module green	mir-133a-1	ENSBTAG00000009183		mi-module royalblue	& m-module green	mir-615	ENSBTAG00000011176		mi-module darkmgreen	& m-module salmon	mir-29b-2	ENSBTAT00000072740		mi-module royalblue	& m-module green	mir-615	ENSBTAT00000012636
mi-module royalblue	& m-module green	mir-133a-1	ENSBTAG00000009548		mi-module royalblue	& m-module green	mir-2397	ENSBTAG00000013614		mi-module darkmgreen	& m-module salmon	mir-29b-2	ENSBTAT00000073535		mi-module royalblue	& m-module green	mir-615	ENSBTAT00000081265
mi-module royalblue	& m-module green	mir-133a-1	ENSBTAG00000009708		mi-module royalblue	& m-module green	mir-615	ENSBTAG00000013614		mi-module darkmgreen	& m-module salmon	mir-29b-2	ENSBTAT00000076074		mi-module royalblue	& m-module green	mir-615	ENSBTAT00000015992
mi-module royalblue	& m-module green	mir-133a-1	ENSBTAG00000010303		mi-module royalblue	& m-module green	mir-615	ENSBTAG00000012058		mi-module darkmgreen	& m-module salmon	mir-34b	ENSBTAT00000012871		mi-module royalblue	& m-module green	mir-615	ENSBTAT00000016475
mi-module royalblue	& m-module green	mir-133a-1	ENSBTAG00000010493		mi-module royalblue	& m-module green	mir-1248-1	ENSBTAG00000016527		mi-module darkmgreen	& m-module salmon	mir-34b	ENSBTAT00000084618		mi-module royalblue	& m-module green	mir-615	ENSBTAT00000019549
mi-module royalblue	& m-module green	mir-133a-1	ENSBTAG00000012595		mi-module royalblue	& m-module green	mir-1248-2	ENSBTAG00000016527		mi-module darkmgreen	& m-module salmon	mir-7857-1	ENSBTAT00000006727		mi-module royalblue	& m-module green	mir-615	ENSBTAT00000024479
mi-module royalblue	& m-module green	mir-133a-1	ENSBTAG00000013273		mi-module royalblue	& m-module green	mir-1248-1	ENSBTAG00000015761		mi-module darkmgreen	& m-module salmon	mir-7857-1	ENSBTAT00000069379		mi-module royalblue	& m-module green	mir-615	ENSBTAT00000024823
mi-module royalblue	& m-module green	mir-133a-1	ENSBTAG00000013403		mi-module royalblue	& m-module green	mir-1248-2	ENSBTAG00000015761		mi-module darkmgreen	& m-module salmon	mir-7857-1	ENSBTAT00000017194		mi-module royalblue	& m-module green	mir-615	ENSBTAT00000026348
mi-module royalblue	& m-module green	mir-133a-1	ENSBTAG00000015779		mi-module royalblue	& m-module green	mir-1248-1	ENSBTAG00000014913		mi-module darkmgreen	& m-module salmon	mir-7857-1	ENSBTAT00000018163		mi-module royalblue	& m-module green	mir-615	ENSBTAT00000081712
mi-module royalblue	& m-module green	mir-133a-1	ENSBTAG00000017554		mi-module royalblue	& m-module green	mir-1248-2	ENSBTAG00000014913		mi-module darkmgreen	& m-module salmon	mir-7857-1	ENSBTAT00000025498		mi-module royalblue	& m-module green	mir-615	ENSBTAT00000036420
mi-module royalblue	& m-module green	mir-133a-1	ENSBTAG00000018655		mi-module royalblue	& m-module green	mir-615	ENSBTAG00000017002		mi-module darkmgreen	& m-module salmon	mir-7857-2	ENSBTAT00000022140		mi-module royalblue	& m-module green	mir-615	ENSBTAT00000044136
mi-module royalblue	& m-module green	mir-133a-1	ENSBTAG00000019625		mi-module royalblue	& m-module green	mir-1248-1	ENSBTAG00000014687							mi-module royalblue	& m-module green	mir-615	ENSBTAT00000072060
mi-module royalblue	& m-module green	mir-133a-1	ENSBTAG00000026676		mi-module royalblue	& m-module green	mir-1248-2	ENSBTAG00000014687							mi-module royalblue	& m-module green	mir-615	ENSBTAT00000005527
mi-module royalblue	& m-module green	mir-133a-1	ENSBTAG00000038477		mi-module royalblue	& m-module green	mir-615	ENSBTAG00000014687							mi-module royalblue	& m-module green	mir-615	ENSBTAT00000069184
mi-module royalblue	& m-module green	mir-133a-1	ENSBTAG00000039337		mi-module royalblue	& m-module green	mir-615	ENSBTAG00000013726							mi-module royalblue	& m-module green	mir-615	ENSBTAT00000073337
mi-module royalblue	& m-module green	mir-133a-1	ENSBTAG00000055107		mi-module royalblue	& m-module green	mir-615	ENSBTAG00000012178							mi-module royalblue	& m-module green	mir-615	ENSBTAT00000083867
mi-module royalblue	& m-module green	mir-133a-2	ENSBTAG00000006510		mi-module royalblue	& m-module green	mir-615	ENSBTAG00000014151							mi-module royalblue	& m-module green	mir-615	ENSBTAT00000085215
mi-module royalblue	& m-module green	mir-133a-2	ENSBTAG00000007374		mi-module royalblue	& m-module green	mir-615	ENSBTAG00000018593							mi-module royalblue	& m-module green	mir-615	ENSBTAT00000073426
mi-module royalblue	& m-module green	mir-133a-2	ENSBTAG00000007870		mi-module royalblue	& m-module green	mir-615	ENSBTAG00000037377							mi-module royalblue	& m-module green	mir-615	ENSBTAT00000000538
mi-module royalblue	& m-module green	mir-133a-2	ENSBTAG00000009183		mi-module royalblue	& m-module green	mir-615	ENSBTAG00000038745							mi-module darkmgreen	& m-module salmon	mir-2328-3p	ENSBTAG00000024539
mi-module royalblue	& m-module green	mir-133a-2	ENSBTAG00000009548		mi-module royalblue	& m-module green	mir-615	ENSBTAG00000013912							mi-module darkmgreen	& m-module salmon	mir-2328-5p	ENSBTAG00000018238
mi-module royalblue	& m-module green	mir-133a-2	ENSBTAG00000009708		mi-module royalblue	& m-module green	mir-615	ENSBTAG00000014322							mi-module darkmgreen	& m-module salmon	mir-2328-5p	ENSBTAG00000019187
mi-module royalblue	& m-module green	mir-133a-2	ENSBTAG00000010303		mi-module royalblue	& m-module green	mir-133a-1	ENSBTAG00000015276							mi-module darkmgreen	& m-module salmon	mir-2328-5p	ENSBTAG00000020261
mi-module royalblue	& m-module green	mir-133a-2	ENSBTAG00000010493		mi-module royalblue	& m-module green	mir-133a-2	ENSBTAG00000015276							mi-module darkmgreen	& m-module salmon	mir-2328-5p	ENSBTAG00000020318
mi-module royalblue	& m-module green	mir-133a-2	ENSBTAG00000012595		mi-module royalblue	& m-module green	mir-133b	ENSBTAG00000015276							mi-module darkmgreen	& m-module salmon	mir-2328-5p	ENSBTAG00000024493
mi-module royalblue	& m-module green	mir-133a-2	ENSBTAG00000013273		mi-module royalblue	& m-module green	mir-615	ENSBTAG00000015276							mi-module darkmgreen	& m-module salmon	mir-2328-5p	ENSBTAG00000000711
mi-module royalblue	& m-module green	mir-133a-2	ENSBTAG00000013403		mi-module royalblue	& m-module green	mir-654	ENSBTAG00000015276							mi-module darkmgreen	& m-module salmon	mir-2400	ENSBTAG00000020318
mi-module royalblue	& m-module green	mir-133a-2	ENSBTAG00000015779		mi-module royalblue	& m-module green	mir-615	ENSBTAG00000015567							mi-module darkmgreen	& m-module salmon	mir-29b-1	ENSBTAG00000005105
mi-module royalblue	& m-module green	mir-133a-2	ENSBTAG00000017554		mi-module royalblue	& m-module green	mir-2397	ENSBTAG00000018101							mi-module darkmgreen	& m-module salmon	mir-2328-3p	ENSBTAT00000009131
mi-module royalblue	& m-module green	mir-133a-2	ENSBTAG00000018655		mi-module royalblue	& m-module green	mir-615	ENSBTAG00000018498							mi-module darkmgreen	& m-module salmon	mir-2328-3p	ENSBTAT00000018806
mi-module royalblue	& m-module green	mir-133a-2	ENSBTAG00000019625		mi-module royalblue	& m-module green	mir-615	ENSBTAG00000015815							mi-module darkmgreen	& m-module salmon	mir-2328-3p	ENSBTAT00000079529
mi-module royalblue	& m-module green	mir-133a-2	ENSBTAG00000026676		mi-module royalblue	& m-module green	mir-6122	ENSBTAG00000018285							mi-module darkmgreen	& m-module salmon	mir-2328-3p	ENSBTAT00000034126
mi-module royalblue	& m-module green	mir-133a-2	ENSBTAG00000038477		mi-module royalblue	& m-module green	mir-615	ENSBTAG00000018285							mi-module darkmgreen	& m-module salmon	mir-2328-3p	ENSBTAT00000071850
mi-module royalblue	& m-module green	mir-133a-2	ENSBTAG00000039337		mi-module royalblue	& m-module green	mir-133a-1	ENSBTAG00000024803							mi-module darkmgreen	& m-module salmon	mir-2328-3p	ENSBTAT00000074477
mi-module royalblue	& m-module green	mir-133a-2	ENSBTAG00000055107		mi-module royalblue	& m-module green	mir-133a-2	ENSBTAG00000024803							mi-module darkmgreen	& m-module salmon	mir-2328-5p	ENSBTAT00000000950
mi-module royalblue	& m-module green	mir-133b	ENSBTAG00000006510		mi-module royalblue	& m-module green	mir-1248-1	ENSBTAG00000019933							mi-module darkmgreen	& m-module salmon	mir-2328-5p	ENSBTAT00000070564
mi-module royalblue	& m-module green	mir-133b	ENSBTAG00000007374		mi-module royalblue	& m-module green	mir-1248-2	ENSBTAG00000019933							mi-module darkmgreen	& m-module salmon	mir-2328-5p	ENSBTAT00000080522
mi-module royalblue	& m-module green	mir-133b	ENSBTAG00000007870		mi-module royalblue	& m-module green	mir-615	ENSBTAG00000019933							mi-module darkmgreen	& m-module salmon	mir-2328-5p	ENSBTAT00000002600
mi-module royalblue	& m-module green	mir-133b	ENSBTAG00000009183		mi-module royalblue	& m-module green	mir-654	ENSBTAG00000019933							mi-module darkmgreen	& m-module salmon	mir-2328-5p	ENSBTAT00000003229
mi-module royalblue	& m-module green	mir-133b	ENSBTAG00000009548		mi-module royalblue	& m-module green	mir-615	ENSBTAG00000019011							mi-module darkmgreen	& m-module salmon	mir-2328-5p	ENSBTAT00000066888
mi-module royalblue	& m-module green	mir-133b	ENSBTAG00000009708		mi-module royalblue	& m-module green	mir-1248-1	ENSBTAG00000023628							mi-module darkmgreen	& m-module salmon	mir-2328-5p	ENSBTAT00000067607
mi-module royalblue	& m-module green	mir-133b	ENSBTAG00000010303		mi-module royalblue	& m-module green	mir-1248-2	ENSBTAG00000023628							mi-module darkmgreen	& m-module salmon	mir-2328-5p	ENSBTAT00000068040
mi-module royalblue	& m-module green	mir-133b	ENSBTAG00000010493		mi-module royalblue	& m-module green	mir-133a-1	ENSBTAG00000023628							mi-module darkmgreen	& m-module salmon	mir-2328-5p	ENSBTAT00000079778
mi-module royalblue	& m-module green	mir-133b	ENSBTAG00000012595		mi-module royalblue	& m-module green	mir-133a-2	ENSBTAG00000023628							mi-module darkmgreen	& m-module salmon	mir-2328-5p	ENSBTAT00000080900
mi-module royalblue	& m-module green	mir-133b	ENSBTAG00000013273		mi-module royalblue	& m-module green	mir-133b	ENSBTAG00000023628							mi-module darkmgreen	& m-module salmon	mir-2328-5p	ENSBTAT00000083258
mi-module royalblue	& m-module green	mir-133b	ENSBTAG00000013403		mi-module royalblue	& m-module green	mir-615	ENSBTAG00000023628							mi-module darkmgreen	& m-module salmon	mir-2328-5p	ENSBTAT00000086292
mi-module royalblue	& m-module green	mir-133b	ENSBTAG00000015779		mi-module royalblue	& m-module green	mir-2285cu	ENSBTAG00000023628							mi-module darkmgreen	& m-module salmon	mir-2328-5p	ENSBTAT00000005204
mi-module royalblue	& m-module green	mir-133b	ENSBTAG00000017554		mi-module royalblue	& m-module green	mir-1246	ENSBTAG00000022013							mi-module darkmgreen	& m-module salmon	mir-2328-5p	ENSBTAT00000063604
mi-module royalblue	& m-module green	mir-133b	ENSBTAG00000018655		mi-module royalblue	& m-module green	mir-615	ENSBTAG00000021506							mi-module darkmgreen	& m-module salmon	mir-2328-5p	ENSBTAT00000007955
mi-module royalblue	& m-module green	mir-133b	ENSBTAG00000019625		mi-module royalblue	& m-module green	mir-615	ENSBTAG00000006305							mi-module darkmgreen	& m-module salmon	mir-2328-5p	ENSBTAT00000066601
mi-module royalblue	& m-module green	mir-133b	ENSBTAG00000026676		mi-module royalblue	& m-module green	mir-615	ENSBTAG00000034384							mi-module darkmgreen	& m-module salmon	mir-2328-5p	ENSBTAT00000068136
mi-module royalblue	& m-module green	mir-133b	ENSBTAG00000038477		mi-module royalblue	& m-module green	mir-1248-1	ENSBTAG00000036087							mi-module darkmgreen	& m-module salmon	mir-2328-5p	ENSBTAT00000030185
mi-module royalblue	& m-module green	mir-133b	ENSBTAG00000039337		mi-module royalblue	& m-module green	mir-1248-2	ENSBTAG00000036087							mi-module darkmgreen	& m-module salmon	mir-2328-5p	ENSBTAT00000011640
mi-module royalblue	& m-module green	mir-133b	ENSBTAG00000055107		mi-module royalblue	& m-module green	mir-615	ENSBTAG00000015779							mi-module darkmgreen	& m-module salmon	mir-2328-5p	ENSBTAT00000072740
mi-module royalblue	& m-module green	mir-133c	ENSBTAG00000007115		mi-module royalblue	& m-module green	mir-2285cu	ENSBTAG00000015779							mi-module darkmgreen	& m-module salmon	mir-2328-5p	ENSBTAT00000021105
mi-module royalblue	& m-module green	mir-133c	ENSBTAG00000008448		mi-module royalblue	& m-module green	mir-615	ENSBTAG00000039720							mi-module darkmgreen	& m-module salmon	mir-2328-5p	ENSBTAT00000021263
mi-module royalblue	& m-module green	mir-133c	ENSBTAG00000009942		mi-module royalblue	& m-module green	mir-615	ENSBTAG00000049163							mi-module darkmgreen	& m-module salmon	mir-2328-5p	ENSBTAT00000024279
mi-module royalblue	& m-module green	mir-133c	ENSBTAG00000045588		mi-module royalblue	& m-module green	mir-615	ENSBTAG00000044112							mi-module darkmgreen	& m-module salmon	mir-2328-5p	ENSBTAT00000075182
mi-module royalblue	& m-module green	mir-2285ax-3	ENSBTAG00000011176		mi-module royalblue	& m-module green	mir-2397	ENSBTAG00000020119							mi-module darkmgreen	& m-module salmon	mir-2328-5p	ENSBTAT00000025536
mi-module royalblue	& m-module green	mir-2285ax-3	ENSBTAG00000014322		mi-module royalblue	& m-module green	mir-615	ENSBTAG00000020119							mi-module darkmgreen	& m-module salmon	mir-2328-5p	ENSBTAT00000027003
mi-module royalblue	& m-module green	mir-2285ct	ENSBTAG00000006197		mi-module royalblue	& m-module green	mir-2285cu	ENSBTAG00000020119							mi-module darkmgreen	& m-module salmon	mir-2328-5p	ENSBTAT00000027077
mi-module royalblue	& m-module green	mir-2285ct	ENSBTAG00000006795		mi-module royalblue	& m-module green	mir-2397	ENSBTAG00000045754							mi-module darkmgreen	& m-module salmon	mir-2328-5p	ENSBTAT00000067470
mi-module royalblue	& m-module green	mir-2285ct	ENSBTAG00000019866		mi-module royalblue	& m-module green	mir-615	ENSBTAG00000045754							mi-module darkmgreen	& m-module salmon	mir-2328-5p	ENSBTAT00000034028
mi-module royalblue	& m-module green	mir-2285cu	ENSBTAG00000006510		mi-module royalblue	& m-module green	mir-2285cu	ENSBTAG00000045754							mi-module darkmgreen	& m-module salmon	mir-2400	ENSBTAT00000000950
mi-module royalblue	& m-module green	mir-2285cu	ENSBTAG00000006914		mi-module royalblue	& m-module green	mir-615	ENSBTAG00000054188							mi-module darkmgreen	& m-module salmon	mir-2400	ENSBTAT00000070564
mi-module royalblue	& m-module green	mir-2285cu	ENSBTAG00000009849		mi-module royalblue	& m-module green	mir-133a-1	ENSBTAG00000054188							mi-module darkmgreen	& m-module salmon	mir-2400	ENSBTAT00000080522
mi-module royalblue	& m-module green	mir-2285cu	ENSBTAG00000014358		mi-module royalblue	& m-module green	mir-133a-2	ENSBTAG00000054188							mi-module darkmgreen	& m-module salmon	mir-2400	ENSBTAT00000009131
mi-module royalblue	& m-module green	mir-2285cu	ENSBTAG00000014729		mi-module royalblue	& m-module green	mir-2397	ENSBTAG00000020736							mi-module darkmgreen	& m-module salmon	mir-2400	ENSBTAT00000043997
mi-module royalblue	& m-module green	mir-2285cu	ENSBTAG00000017463		mi-module royalblue	& m-module green	mir-615	ENSBTAG00000020736							mi-module darkmgreen	& m-module salmon	mir-2400	ENSBTAT00000017711
mi-module royalblue	& m-module green	mir-2285cu	ENSBTAG00000022013		mi-module royalblue	& m-module green	mir-615	ENSBTAG00000009172							mi-module darkmgreen	& m-module salmon	mir-2400	ENSBTAT00000038235
mi-module royalblue	& m-module green	mir-2285cu	ENSBTAG00000024162		mi-module royalblue	& m-module green	mir-615	ENSBTAG00000024162							mi-module darkmgreen	& m-module salmon	mir-2400	ENSBTAT00000082689
mi-module royalblue	& m-module green	mir-2285cu	ENSBTAG00000027630		mi-module royalblue	& m-module green	mir-615	ENSBTAG00000009914							mi-module darkmgreen	& m-module salmon	mir-29b-1	ENSBTAT00000007328
mi-module royalblue	& m-module green	mir-2285cu	ENSBTAG00000034366		mi-module royalblue	& m-module green	mir-615	ENSBTAG00000021656							mi-module darkmgreen	& m-module salmon	mir-29b-1	ENSBTAT00000081259
mi-module royalblue	& m-module green	mir-2285cu	ENSBTAG00000050333		mi-module royalblue	& m-module green	mir-133a-1	ENSBTAG00000031185							mi-module darkmgreen	& m-module salmon	mir-29b-1	ENSBTAT00000083355
mi-module royalblue	& m-module green	mir-2285cu	ENSBTAG00000055107		mi-module royalblue	& m-module green	mir-133a-2	ENSBTAG00000031185							mi-module darkmgreen	& m-module salmon	mir-7857-2	ENSBTAT00000022140
mi-module royalblue	& m-module green	mir-2285e-2	ENSBTAG00000006510		mi-module royalblue	& m-module green	mir-615	ENSBTAG00000025101							mi-module darkmgreen	& m-module salmon	mir-1249	ENSBTAG00000024539
mi-module royalblue	& m-module green	mir-2285e-2	ENSBTAG00000006985		mi-module royalblue	& m-module green	mir-615	ENSBTAG00000031178							mi-module darkmgreen	& m-module salmon	mir-2284u	ENSBTAG00000003526
mi-module royalblue	& m-module green	mir-2285e-2	ENSBTAG00000009602		mi-module royalblue	& m-module green	mir-615	ENSBTAG00000031793							mi-module darkmgreen	& m-module salmon	mir-2328-3p	ENSBTAG00000003526
mi-module royalblue	& m-module green	mir-2285e-2	ENSBTAG00000014138		mi-module royalblue	& m-module green	mir-615	ENSBTAG00000022027							mi-module darkmgreen	& m-module salmon	mir-2328-5p	ENSBTAG00000000711
mi-module royalblue	& m-module green	mir-2285e-2	ENSBTAG00000022013		mi-module royalblue	& m-module green	mir-6122	ENSBTAG00000024960							mi-module darkmgreen	& m-module salmon	mir-2328-5p	ENSBTAG00000004877
mi-module royalblue	& m-module green	mir-2285e-2	ENSBTAG00000033221		mi-module royalblue	& m-module green	mir-2397	ENSBTAG00000018655							mi-module darkmgreen	& m-module salmon	mir-2328-5p	ENSBTAG00000005089
mi-module royalblue	& m-module green	mir-2285e-2	ENSBTAG00000038477		mi-module royalblue	& m-module green	mir-615	ENSBTAG00000018655							mi-module darkmgreen	& m-module salmon	mir-2328-5p	ENSBTAG00000018238
mi-module royalblue	& m-module green	mir-2285e-2	ENSBTAG00000055107		mi-module royalblue	& m-module green	mir-1248-1	ENSBTAG00000043974							mi-module darkmgreen	& m-module salmon	mir-2328-5p	ENSBTAG00000019187
mi-module royalblue	& m-module green	mir-2285t	ENSBTAG00000000369		mi-module royalblue	& m-module green	mir-1248-2	ENSBTAG00000043974							mi-module darkmgreen	& m-module salmon	mir-2328-5p	ENSBTAG00000020261
mi-module royalblue	& m-module green	mir-2285t	ENSBTAG00000008548		mi-module royalblue	& m-module green	mir-2397	ENSBTAG00000043974							mi-module darkmgreen	& m-module salmon	mir-2328-5p	ENSBTAG00000020318
mi-module royalblue	& m-module green	mir-2285t	ENSBTAG00000008713		mi-module royalblue	& m-module green	mir-133c	ENSBTAG00000043974							mi-module darkmgreen	& m-module salmon	mir-2328-5p	ENSBTAG00000023562
mi-module royalblue	& m-module green	mir-2285t	ENSBTAG00000012972		mi-module royalblue	& m-module green	mir-615	ENSBTAG00000043974							mi-module darkmgreen	& m-module salmon	mir-2328-5p	ENSBTAG00000024493
mi-module royalblue	& m-module green	mir-2285t	ENSBTAG00000014322		mi-module royalblue	& m-module green	mir-615	ENSBTAG00000015403							mi-module darkmgreen	& m-module salmon	mir-2328-5p	ENSBTAG00000047855
mi-module royalblue	& m-module green	mir-2285t	ENSBTAG00000016266		mi-module royalblue	& m-module green	mir-1248-1	ENSBTAG00000032905							mi-module darkmgreen	& m-module salmon	mir-2400	ENSBTAG00000000804
mi-module royalblue	& m-module green	mir-2285t	ENSBTAG00000019229		mi-module royalblue	& m-module green	mir-1248-2	ENSBTAG00000032905							mi-module darkmgreen	& m-module salmon	mir-2400	ENSBTAG00000008429
mi-module royalblue	& m-module green	mir-2285t	ENSBTAG00000024960		mi-module royalblue	& m-module green	mir-615	ENSBTAG00000018372							mi-module darkmgreen	& m-module salmon	mir-2400	ENSBTAG00000012673
mi-module royalblue	& m-module green	mir-2285t	ENSBTAG00000027795		mi-module royalblue	& m-module green	mir-654	ENSBTAG00000018372							mi-module darkmgreen	& m-module salmon	mir-2400	ENSBTAG00000013316
mi-module royalblue	& m-module green	mir-2285t	ENSBTAG00000040569		mi-module royalblue	& m-module green	mir-615	ENSBTAG00000021955							mi-module darkmgreen	& m-module salmon	mir-2400	ENSBTAG00000018225
mi-module royalblue	& m-module green	mir-2285t	ENSBTAG00000049163		mi-module royalblue	& m-module green	mir-615	ENSBTAG00000017112							mi-module darkmgreen	& m-module salmon	mir-2400	ENSBTAG00000020318
mi-module royalblue	& m-module green	mir-2285t	ENSBTAG00000053107		mi-module royalblue	& m-module green	mir-615	ENSBTAG00000026676							mi-module darkmgreen	& m-module salmon	mir-29b-1	ENSBTAG00000002417
mi-module royalblue	& m-module green	mir-2285t	ENSBTAG00000053806		mi-module royalblue	& m-module green	mir-1248-1	ENSBTAG00000026676							mi-module darkmgreen	& m-module salmon	mir-29b-1	ENSBTAG00000005761
mi-module royalblue	& m-module green	mir-2397	ENSBTAG00000014358		mi-module royalblue	& m-module green	mir-1248-2	ENSBTAG00000026676							mi-module darkmgreen	& m-module salmon	mir-29b-1	ENSBTAG00000024928
mi-module royalblue	& m-module green	mir-2397	ENSBTAG00000046677		mi-module royalblue	& m-module green	mir-615	ENSBTAG00000013988							mi-module darkmgreen	& m-module salmon	mir-29b-1	ENSBTAG00000051704
mi-module royalblue	& m-module green	mir-6122	ENSBTAG00000004814		mi-module royalblue	& m-module green	mir-615	ENSBTAG00000024960							mi-module darkmgreen	& m-module salmon	mir-29b-2	ENSBTAG00000003526
mi-module royalblue	& m-module green	mir-6122	ENSBTAG00000006374		mi-module royalblue	& m-module green	mir-133c	ENSBTAG00000045588							mi-module darkmgreen	& m-module salmon	mir-29b-2	ENSBTAG00000024928
mi-module royalblue	& m-module green	mir-6122	ENSBTAG00000007395		mi-module royalblue	& m-module green	mir-615	ENSBTAG00000019771							mi-module darkmgreen	& m-module salmon	mir-29b-2	ENSBTAG00000051704
mi-module royalblue	& m-module green	mir-6122	ENSBTAG00000009942		mi-module royalblue	& m-module green	mir-1248-1	ENSBTAG00000019771							mi-module darkmgreen	& m-module salmon	mir-378-1	ENSBTAG00000001061
mi-module royalblue	& m-module green	mir-6122	ENSBTAG00000015403		mi-module royalblue	& m-module green	mir-1248-2	ENSBTAG00000019771							mi-module darkmgreen	& m-module salmon	mir-378-1	ENSBTAG00000002485
mi-module royalblue	& m-module green	mir-6122	ENSBTAG00000017554		mi-module royalblue	& m-module green	mir-2397	ENSBTAG00000019771							mi-module darkmgreen	& m-module salmon	mir-378-1	ENSBTAG00000013316
mi-module royalblue	& m-module green	mir-6122	ENSBTAG00000021469		mi-module royalblue	& m-module green	mir-615	ENSBTAG00000033197							mi-module darkmgreen	& m-module salmon	mir-378-1	ENSBTAG00000014526
mi-module royalblue	& m-module green	mir-6122	ENSBTAG00000055107		mi-module royalblue	& m-module green	mir-1248-1	ENSBTAG00000025571							mi-module darkmgreen	& m-module salmon	mir-378-1	ENSBTAG00000017771
mi-module royalblue	& m-module green	mir-615	ENSBTAG00000000428		mi-module royalblue	& m-module green	mir-1248-2	ENSBTAG00000025571							mi-module darkmgreen	& m-module salmon	mir-378-1	ENSBTAG00000018225
mi-module royalblue	& m-module green	mir-615	ENSBTAG00000001712		mi-module royalblue	& m-module green	mir-133c	ENSBTAG00000025571							mi-module darkmgreen	& m-module salmon	mir-378c	ENSBTAG00000001061
mi-module royalblue	& m-module green	mir-615	ENSBTAG00000004814		mi-module royalblue	& m-module green	mir-615	ENSBTAG00000025571							mi-module darkmgreen	& m-module salmon	mir-378c	ENSBTAG00000013316
mi-module royalblue	& m-module green	mir-615	ENSBTAG00000007031		mi-module royalblue	& m-module green	mir-615	ENSBTAG00000025762							mi-module darkmgreen	& m-module salmon	mir-378c	ENSBTAG00000014526
mi-module royalblue	& m-module green	mir-615	ENSBTAG00000007244		mi-module royalblue	& m-module green	mir-1246	ENSBTAG00000016473							mi-module darkmgreen	& m-module salmon	mir-378d	ENSBTAG00000014526
mi-module royalblue	& m-module green	mir-615	ENSBTAG00000007374		mi-module royalblue	& m-module green	mir-615	ENSBTAG00000019782							mi-module darkmgreen	& m-module salmon	mir-378d	ENSBTAG00000015879
mi-module royalblue	& m-module green	mir-615	ENSBTAG00000007484		mi-module royalblue	& m-module green	mir-615	ENSBTAG00000010458							mi-module darkmgreen	& m-module salmon	mir-378d	ENSBTAG00000018225
mi-module royalblue	& m-module green	mir-615	ENSBTAG00000007994		mi-module royalblue	& m-module green	mir-1248-1	ENSBTAG00000012178							mi-module darkmgreen	& m-module salmon	mir-378d	ENSBTAG00000020318
mi-module royalblue	& m-module green	mir-615	ENSBTAG00000008014		mi-module royalblue	& m-module green	mir-1248-2	ENSBTAG00000012178							mi-module darkmgreen	& m-module salmon	mir-378d	ENSBTAG00000024539
mi-module royalblue	& m-module green	mir-615	ENSBTAG00000009183		mi-module royalblue	& m-module green	mir-133a-1	ENSBTAG00000012178							mi-module darkmgreen	& m-module salmon	mir-1249	ENSBTAT00000034126
mi-module royalblue	& m-module green	mir-615	ENSBTAG00000009602		mi-module royalblue	& m-module green	mir-133a-2	ENSBTAG00000012178							mi-module darkmgreen	& m-module salmon	mir-1249	ENSBTAT00000071850
mi-module royalblue	& m-module green	mir-615	ENSBTAG00000009708		mi-module royalblue	& m-module green	mir-133b	ENSBTAG00000012178							mi-module darkmgreen	& m-module salmon	mir-1249	ENSBTAT00000074477
mi-module royalblue	& m-module green	mir-615	ENSBTAG00000009881		mi-module royalblue	& m-module green	mir-1248-1	ENSBTAG00000007075							mi-module darkmgreen	& m-module salmon	mir-2284u	ENSBTAT00000084195
mi-module royalblue	& m-module green	mir-615	ENSBTAG00000009942		mi-module royalblue	& m-module green	mir-1248-2	ENSBTAG00000007075							mi-module darkmgreen	& m-module salmon	mir-2328-3p	ENSBTAT00000084195
mi-module royalblue	& m-module green	mir-615	ENSBTAG00000010828		mi-module royalblue	& m-module green	mir-2397	ENSBTAG00000007075							mi-module darkmgreen	& m-module salmon	mir-2328-5p	ENSBTAT00000000950
mi-module royalblue	& m-module green	mir-615	ENSBTAG00000012058		mi-module royalblue	& m-module green	mir-2285cu	ENSBTAG00000007075							mi-module darkmgreen	& m-module salmon	mir-2328-5p	ENSBTAT00000070564
mi-module royalblue	& m-module green	mir-615	ENSBTAG00000012416		mi-module royalblue	& m-module green	mir-1248-1	ENSBTAG00000053687							mi-module darkmgreen	& m-module salmon	mir-2328-5p	ENSBTAT00000080522
mi-module royalblue	& m-module green	mir-615	ENSBTAG00000014687		mi-module royalblue	& m-module green	mir-1248-2	ENSBTAG00000053687							mi-module darkmgreen	& m-module salmon	mir-2328-5p	ENSBTAT00000003229
mi-module royalblue	& m-module green	mir-615	ENSBTAG00000016042		mi-module royalblue	& m-module green	mir-2397	ENSBTAG00000018326							mi-module darkmgreen	& m-module salmon	mir-2328-5p	ENSBTAT00000066888
mi-module royalblue	& m-module green	mir-615	ENSBTAG00000016566		mi-module royalblue	& m-module green	mir-2397	ENSBTAG00000019011							mi-module darkmgreen	& m-module salmon	mir-2328-5p	ENSBTAT00000067607
mi-module royalblue	& m-module green	mir-615	ENSBTAG00000017067		mi-module royalblue	& m-module green	mir-615	ENSBTAG00000009657							mi-module darkmgreen	& m-module salmon	mir-2328-5p	ENSBTAT00000068040
mi-module royalblue	& m-module green	mir-615	ENSBTAG00000017289		mi-module royalblue	& m-module green	mir-615	ENSBTAG00000016560							mi-module darkmgreen	& m-module salmon	mir-2328-5p	ENSBTAT00000079778
mi-module royalblue	& m-module green	mir-615	ENSBTAG00000018326		mi-module royalblue	& m-module green	mir-615	ENSBTAG00000019625							mi-module darkmgreen	& m-module salmon	mir-2328-5p	ENSBTAT00000080900
mi-module royalblue	& m-module green	mir-615	ENSBTAG00000018397		mi-module royalblue	& m-module green	mir-615	ENSBTAG00000020130							mi-module darkmgreen	& m-module salmon	mir-2328-5p	ENSBTAT00000083258
mi-module royalblue	& m-module green	mir-615	ENSBTAG00000018655		mi-module royalblue	& m-module green	mir-654	ENSBTAG00000010778							mi-module darkmgreen	& m-module salmon	mir-2328-5p	ENSBTAT00000086292
mi-module royalblue	& m-module green	mir-615	ENSBTAG00000019771		mi-module royalblue	& m-module green	mir-615	ENSBTAG00000053681							mi-module darkmgreen	& m-module salmon	mir-2328-5p	ENSBTAT00000005204
mi-module royalblue	& m-module green	mir-615	ENSBTAG00000020130		mi-module royalblue	& m-module green	mir-615	ENSBTAG00000017554							mi-module darkmgreen	& m-module salmon	mir-2328-5p	ENSBTAT00000006411
mi-module royalblue	& m-module green	mir-615	ENSBTAG00000020459		mi-module royalblue	& m-module green	mir-1248-1	ENSBTAG00000055107							mi-module darkmgreen	& m-module salmon	mir-2328-5p	ENSBTAT00000063604
mi-module royalblue	& m-module green	mir-615	ENSBTAG00000022013		mi-module royalblue	& m-module green	mir-1248-2	ENSBTAG00000055107							mi-module darkmgreen	& m-module salmon	mir-2328-5p	ENSBTAT00000007955
mi-module royalblue	& m-module green	mir-615	ENSBTAG00000025762		mi-module royalblue	& m-module green	mir-615	ENSBTAG00000055107							mi-module darkmgreen	& m-module salmon	mir-2328-5p	ENSBTAT00000066601
mi-module royalblue	& m-module green	mir-615	ENSBTAG00000026886		mi-module royalblue	& m-module green	mir-2397	ENSBTAG00000055107							mi-module darkmgreen	& m-module salmon	mir-2328-5p	ENSBTAT00000068136
mi-module royalblue	& m-module green	mir-615	ENSBTAG00000031178		mi-module royalblue	& m-module green	mir-1248-1	ENSBTAG00000048856							mi-module darkmgreen	& m-module salmon	mir-2328-5p	ENSBTAT00000030185
mi-module royalblue	& m-module green	mir-615	ENSBTAG00000031777		mi-module royalblue	& m-module green	mir-1248-2	ENSBTAG00000048856							mi-module darkmgreen	& m-module salmon	mir-2328-5p	ENSBTAT00000011640
mi-module royalblue	& m-module green	mir-615	ENSBTAG00000035827		mi-module royalblue	& m-module green	mir-615	ENSBTAG00000048856							mi-module darkmgreen	& m-module salmon	mir-2328-5p	ENSBTAT00000072740
mi-module royalblue	& m-module green	mir-615	ENSBTAG00000046750		mi-module royalblue	& m-module green	mir-615	ENSBTAG00000051215							mi-module darkmgreen	& m-module salmon	mir-2328-5p	ENSBTAT00000021105
mi-module royalblue	& m-module green	mir-615	ENSBTAG00000052950		mi-module royalblue	& m-module green	mir-1246	ENSBTAG00000051215							mi-module darkmgreen	& m-module salmon	mir-2328-5p	ENSBTAT00000021263
mi-module royalblue	& m-module green	mir-615	ENSBTAG00000053681		mi-module royalblue	& m-module green	mir-615	ENSBTAG00000009849							mi-module darkmgreen	& m-module salmon	mir-2328-5p	ENSBTAT00000024279
mi-module royalblue	& m-module green	mir-615	ENSBTAG00000055145		mi-module royalblue	& m-module green	mir-615	ENSBTAG00000004814							mi-module darkmgreen	& m-module salmon	mir-2328-5p	ENSBTAT00000075182
mi-module royalblue	& m-module green	mir-654	ENSBTAG00000009942		mi-module royalblue	& m-module green	mir-615	ENSBTAG00000009881							mi-module darkmgreen	& m-module salmon	mir-2328-5p	ENSBTAT00000025536
mi-module royalblue	& m-module green	mir-654	ENSBTAG00000012595		mi-module royalblue	& m-module green	mir-615	ENSBTAG00000008948							mi-module darkmgreen	& m-module salmon	mir-2328-5p	ENSBTAT00000027003
mi-module royalblue	& m-module green	mir-654	ENSBTAG00000013170		mi-module royalblue	& m-module green	mir-2397	ENSBTAG00000006305							mi-module darkmgreen	& m-module salmon	mir-2328-5p	ENSBTAT00000027077
mi-module royalblue	& m-module green	mir-654	ENSBTAG00000014913		mi-module royalblue	& m-module green	mir-615	ENSBTAG00000018682							mi-module darkmgreen	& m-module salmon	mir-2328-5p	ENSBTAT00000067470
mi-module royalblue	& m-module green	mir-654	ENSBTAG00000015403		mi-module royalblue	& m-module green	mir-615	ENSBTAG00000053107							mi-module darkmgreen	& m-module salmon	mir-2328-5p	ENSBTAT00000032182
mi-module royalblue	& m-module green	mir-654	ENSBTAG00000018082		mi-module royalblue	& m-module green	mir-2397	ENSBTAG00000038124							mi-module darkmgreen	& m-module salmon	mir-2328-5p	ENSBTAT00000034028
mi-module royalblue	& m-module green	mir-654	ENSBTAG00000021656		mi-module royalblue	& m-module green	mir-615	ENSBTAT00000000549							mi-module darkmgreen	& m-module salmon	mir-2328-5p	ENSBTAT00000076122
mi-module royalblue	& m-module green	mir-654	ENSBTAG00000031178		mi-module royalblue	& m-module green	mir-615	ENSBTAT00000000029							mi-module darkmgreen	& m-module salmon	mir-2400	ENSBTAT00000000950
mi-module royalblue	& m-module green	mir-654	ENSBTAG00000044056		mi-module royalblue	& m-module green	mir-615	ENSBTAT00000000662							mi-module darkmgreen	& m-module salmon	mir-2400	ENSBTAT00000070564
mi-module royalblue	& m-module green	mir-1246	ENSBTAT00000003755		mi-module royalblue	& m-module green	mir-615	ENSBTAT00000000538							mi-module darkmgreen	& m-module salmon	mir-2400	ENSBTAT00000080522
mi-module royalblue	& m-module green	mir-1246	ENSBTAT00000011362		mi-module royalblue	& m-module green	mir-615	ENSBTAT00000000538							mi-module darkmgreen	& m-module salmon	mir-2400	ENSBTAT00000001063
mi-module royalblue	& m-module green	mir-1246	ENSBTAT00000015014		mi-module royalblue	& m-module green	mir-615	ENSBTAT00000000538							mi-module darkmgreen	& m-module salmon	mir-2400	ENSBTAT00000009131
mi-module royalblue	& m-module green	mir-1246	ENSBTAT00000073935		mi-module royalblue	& m-module green	mir-615	ENSBTAT00000002243							mi-module darkmgreen	& m-module salmon	mir-2400	ENSBTAT00000043997
mi-module royalblue	& m-module green	mir-1246	ENSBTAT00000011757		mi-module royalblue	& m-module green	mir-615	ENSBTAT00000002243							mi-module darkmgreen	& m-module salmon	mir-2400	ENSBTAT00000016835
mi-module royalblue	& m-module green	mir-1246	ENSBTAT00000074751		mi-module royalblue	& m-module green	mir-1246	ENSBTAT00000002962							mi-module darkmgreen	& m-module salmon	mir-2400	ENSBTAT00000085187
mi-module royalblue	& m-module green	mir-1246	ENSBTAT00000025604		mi-module royalblue	& m-module green	mir-615	ENSBTAT00000002962							mi-module darkmgreen	& m-module salmon	mir-2400	ENSBTAT00000017711
mi-module royalblue	& m-module green	mir-1246	ENSBTAT00000014044		mi-module royalblue	& m-module green	mir-615	ENSBTAT00000002962							mi-module darkmgreen	& m-module salmon	mir-2400	ENSBTAT00000079099
mi-module royalblue	& m-module green	mir-1246	ENSBTAT00000066878		mi-module royalblue	& m-module green	mir-2285ct	ENSBTAT00000002341							mi-module darkmgreen	& m-module salmon	mir-2400	ENSBTAT00000072755
mi-module royalblue	& m-module green	mir-1246	ENSBTAT00000068609		mi-module royalblue	& m-module green	mir-615	ENSBTAT00000005527							mi-module darkmgreen	& m-module salmon	mir-2400	ENSBTAT00000086261
mi-module royalblue	& m-module green	mir-1248-1	ENSBTAT00000000662		mi-module royalblue	& m-module green	mir-615	ENSBTAT00000005527							mi-module darkmgreen	& m-module salmon	mir-2400	ENSBTAT00000038235
mi-module royalblue	& m-module green	mir-1248-1	ENSBTAT00000003035		mi-module royalblue	& m-module green	mir-1248-1	ENSBTAT00000003550							mi-module darkmgreen	& m-module salmon	mir-2400	ENSBTAT00000082689
mi-module royalblue	& m-module green	mir-1248-1	ENSBTAT00000008529		mi-module royalblue	& m-module green	mir-1248-2	ENSBTAT00000003550							mi-module darkmgreen	& m-module salmon	mir-29b-1	ENSBTAT00000003135
mi-module royalblue	& m-module green	mir-1248-1	ENSBTAT00000085960		mi-module royalblue	& m-module green	mir-133a-1	ENSBTAT00000003795							mi-module darkmgreen	& m-module salmon	mir-29b-1	ENSBTAT00000072775
mi-module royalblue	& m-module green	mir-1248-1	ENSBTAT00000073605		mi-module royalblue	& m-module green	mir-133a-2	ENSBTAT00000003795							mi-module darkmgreen	& m-module salmon	mir-29b-1	ENSBTAT00000007572
mi-module royalblue	& m-module green	mir-1248-1	ENSBTAT00000082217		mi-module royalblue	& m-module green	mir-133b	ENSBTAT00000003795							mi-module darkmgreen	& m-module salmon	mir-29b-1	ENSBTAT00000034729
mi-module royalblue	& m-module green	mir-1248-1	ENSBTAT00000009698		mi-module royalblue	& m-module green	mir-615	ENSBTAT00000009299							mi-module darkmgreen	& m-module salmon	mir-29b-1	ENSBTAT00000087146
mi-module royalblue	& m-module green	mir-1248-1	ENSBTAT00000082931		mi-module royalblue	& m-module green	mir-615	ENSBTAT00000007052							mi-module darkmgreen	& m-module salmon	mir-29b-1	ENSBTAT00000070259
mi-module royalblue	& m-module green	mir-1248-1	ENSBTAT00000011481		mi-module royalblue	& m-module green	mir-2285t	ENSBTAT00000008529							mi-module darkmgreen	& m-module salmon	mir-29b-2	ENSBTAT00000084195
mi-module royalblue	& m-module green	mir-1248-1	ENSBTAT00000011489		mi-module royalblue	& m-module green	mir-615	ENSBTAT00000009075							mi-module darkmgreen	& m-module salmon	mir-29b-2	ENSBTAT00000034729
mi-module royalblue	& m-module green	mir-1248-1	ENSBTAT00000013608		mi-module royalblue	& m-module green	mir-1248-1	ENSBTAT00000005832							mi-module darkmgreen	& m-module salmon	mir-29b-2	ENSBTAT00000087146
mi-module royalblue	& m-module green	mir-1248-1	ENSBTAT00000013826		mi-module royalblue	& m-module green	mir-1248-2	ENSBTAT00000005832							mi-module darkmgreen	& m-module salmon	mir-29b-2	ENSBTAT00000070259
mi-module royalblue	& m-module green	mir-1248-1	ENSBTAT00000075653		mi-module royalblue	& m-module green	mir-615	ENSBTAT00000005832							mi-module darkmgreen	& m-module salmon	mir-378-1	ENSBTAT00000078109
mi-module royalblue	& m-module green	mir-1248-1	ENSBTAT00000083578		mi-module royalblue	& m-module green	mir-615	ENSBTAT00000005832							mi-module darkmgreen	& m-module salmon	mir-378-1	ENSBTAT00000003229
mi-module royalblue	& m-module green	mir-1248-1	ENSBTAT00000014490		mi-module royalblue	& m-module green	mir-615	ENSBTAT00000007711							mi-module darkmgreen	& m-module salmon	mir-378-1	ENSBTAT00000066888
mi-module royalblue	& m-module green	mir-1248-1	ENSBTAT00000015660		mi-module royalblue	& m-module green	mir-615	ENSBTAT00000006119							mi-module darkmgreen	& m-module salmon	mir-378-1	ENSBTAT00000067607
mi-module royalblue	& m-module green	mir-1248-1	ENSBTAT00000015992		mi-module royalblue	& m-module green	mir-615	ENSBTAT00000006119							mi-module darkmgreen	& m-module salmon	mir-378-1	ENSBTAT00000068040
mi-module royalblue	& m-module green	mir-1248-1	ENSBTAT00000070043		mi-module royalblue	& m-module green	mir-615	ENSBTAT00000008976							mi-module darkmgreen	& m-module salmon	mir-378-1	ENSBTAT00000079778
mi-module royalblue	& m-module green	mir-1248-1	ENSBTAT00000021739		mi-module royalblue	& m-module green	mir-2397	ENSBTAT00000013826							mi-module darkmgreen	& m-module salmon	mir-378-1	ENSBTAT00000080900
mi-module royalblue	& m-module green	mir-1248-1	ENSBTAT00000023218		mi-module royalblue	& m-module green	mir-615	ENSBTAT00000013358							mi-module darkmgreen	& m-module salmon	mir-378-1	ENSBTAT00000083258
mi-module royalblue	& m-module green	mir-1248-1	ENSBTAT00000057333		mi-module royalblue	& m-module green	mir-615	ENSBTAT00000013522							mi-module darkmgreen	& m-module salmon	mir-378-1	ENSBTAT00000086283
mi-module royalblue	& m-module green	mir-1248-1	ENSBTAT00000026471		mi-module royalblue	& m-module green	mir-615	ENSBTAT00000009844							mi-module darkmgreen	& m-module salmon	mir-378-1	ENSBTAT00000086292
mi-module royalblue	& m-module green	mir-1248-1	ENSBTAT00000073113		mi-module royalblue	& m-module green	mir-1248-1	ENSBTAT00000013858							mi-module darkmgreen	& m-module salmon	mir-378-1	ENSBTAT00000017711
mi-module royalblue	& m-module green	mir-1248-1	ENSBTAT00000081712		mi-module royalblue	& m-module green	mir-1248-2	ENSBTAT00000013858							mi-module darkmgreen	& m-module salmon	mir-378-1	ENSBTAT00000079099
mi-module royalblue	& m-module green	mir-1248-1	ENSBTAT00000084637		mi-module royalblue	& m-module green	mir-615	ENSBTAT00000009887							mi-module darkmgreen	& m-module salmon	mir-378-1	ENSBTAT00000080865
mi-module royalblue	& m-module green	mir-1248-1	ENSBTAT00000048852		mi-module royalblue	& m-module green	mir-2397	ENSBTAT00000009887							mi-module darkmgreen	& m-module salmon	mir-378-1	ENSBTAT00000084315
mi-module royalblue	& m-module green	mir-1248-1	ENSBTAT00000028385		mi-module royalblue	& m-module green	mir-615	ENSBTAT00000012636							mi-module darkmgreen	& m-module salmon	mir-378-1	ENSBTAT00000084618
mi-module royalblue	& m-module green	mir-1248-1	ENSBTAT00000085240		mi-module royalblue	& m-module green	mir-2397	ENSBTAT00000010538							mi-module darkmgreen	& m-module salmon	mir-378-1	ENSBTAT00000072755
mi-module royalblue	& m-module green	mir-1248-1	ENSBTAT00000028866		mi-module royalblue	& m-module green	mir-615	ENSBTAT00000010538							mi-module darkmgreen	& m-module salmon	mir-378-1	ENSBTAT00000086261
mi-module royalblue	& m-module green	mir-1248-1	ENSBTAT00000070263		mi-module royalblue	& m-module green	mir-615	ENSBTAT00000012820							mi-module darkmgreen	& m-module salmon	mir-378c	ENSBTAT00000078109
mi-module royalblue	& m-module green	mir-1248-1	ENSBTAT00000078045		mi-module royalblue	& m-module green	mir-615	ENSBTAT00000013409							mi-module darkmgreen	& m-module salmon	mir-378c	ENSBTAT00000017711
mi-module royalblue	& m-module green	mir-1248-1	ENSBTAT00000025021		mi-module royalblue	& m-module green	mir-615	ENSBTAT00000013409							mi-module darkmgreen	& m-module salmon	mir-378c	ENSBTAT00000079099
mi-module royalblue	& m-module green	mir-1248-1	ENSBTAT00000033470		mi-module royalblue	& m-module green	mir-6122	ENSBTAT00000013409							mi-module darkmgreen	& m-module salmon	mir-378c	ENSBTAT00000080865
mi-module royalblue	& m-module green	mir-1248-1	ENSBTAT00000061583		mi-module royalblue	& m-module green	mir-615	ENSBTAT00000013409							mi-module darkmgreen	& m-module salmon	mir-378c	ENSBTAT00000084315
mi-module royalblue	& m-module green	mir-1248-1	ENSBTAT00000075484		mi-module royalblue	& m-module green	mir-615	ENSBTAT00000013409							mi-module darkmgreen	& m-module salmon	mir-378d	ENSBTAT00000080865
mi-module royalblue	& m-module green	mir-1248-1	ENSBTAT00000086405		mi-module royalblue	& m-module green	mir-615	ENSBTAT00000013133							mi-module darkmgreen	& m-module salmon	mir-378d	ENSBTAT00000084315
mi-module royalblue	& m-module green	mir-1248-1	ENSBTAT00000005527		mi-module royalblue	& m-module green	mir-133a-1	ENSBTAT00000013133							mi-module darkmgreen	& m-module salmon	mir-378d	ENSBTAT00000021105
mi-module royalblue	& m-module green	mir-1248-1	ENSBTAT00000069184		mi-module royalblue	& m-module green	mir-133a-2	ENSBTAT00000013133							mi-module darkmgreen	& m-module salmon	mir-378d	ENSBTAT00000072755
mi-module royalblue	& m-module green	mir-1248-1	ENSBTAT00000083867		mi-module royalblue	& m-module green	mir-133b	ENSBTAT00000013133							mi-module darkmgreen	& m-module salmon	mir-378d	ENSBTAT00000086261
mi-module royalblue	& m-module green	mir-1248-1	ENSBTAT00000086073		mi-module royalblue	& m-module green	mir-133c	ENSBTAT00000013133							mi-module darkmgreen	& m-module salmon	mir-378d	ENSBTAT00000027077
mi-module royalblue	& m-module green	mir-1248-2	ENSBTAT00000000662		mi-module royalblue	& m-module green	mir-615	ENSBTAT00000013133							mi-module darkmgreen	& m-module salmon	mir-378d	ENSBTAT00000067470
mi-module royalblue	& m-module green	mir-1248-2	ENSBTAT00000003035		mi-module royalblue	& m-module green	mir-615	ENSBTAT00000012101							mi-module darkmgreen	& m-module salmon	mir-378d	ENSBTAT00000034126
mi-module royalblue	& m-module green	mir-1248-2	ENSBTAT00000008529		mi-module royalblue	& m-module green	mir-615	ENSBTAT00000009531							mi-module darkmgreen	& m-module salmon	mir-378d	ENSBTAT00000071850
mi-module royalblue	& m-module green	mir-1248-2	ENSBTAT00000085960		mi-module royalblue	& m-module green	mir-615	ENSBTAT00000009531							mi-module darkmgreen	& m-module salmon	mir-378d	ENSBTAT00000074477
mi-module royalblue	& m-module green	mir-1248-2	ENSBTAT00000073605		mi-module royalblue	& m-module green	mir-615	ENSBTAT00000009531							mi-module darkmgreen	& m-module salmon	mir-7857-2	ENSBTAT00000022140
mi-module royalblue	& m-module green	mir-1248-2	ENSBTAT00000082217		mi-module royalblue	& m-module green	mir-654	ENSBTAT00000012561							mi-module darkmgreen	& m-module salmon	mir-2400	ENSBTAG00000000804
mi-module royalblue	& m-module green	mir-1248-2	ENSBTAT00000009698		mi-module royalblue	& m-module green	mir-615	ENSBTAT00000012561							mi-module darkmgreen	& m-module salmon	mir-29b-1	ENSBTAG00000002417
mi-module royalblue	& m-module green	mir-1248-2	ENSBTAT00000082931		mi-module royalblue	& m-module green	mir-615	ENSBTAT00000023988							mi-module darkmgreen	& m-module salmon	mir-378-1	ENSBTAG00000002485
mi-module royalblue	& m-module green	mir-1248-2	ENSBTAT00000011481		mi-module royalblue	& m-module green	mir-615	ENSBTAT00000024072							mi-module darkmgreen	& m-module salmon	mir-2328-5p	ENSBTAG00000004877
mi-module royalblue	& m-module green	mir-1248-2	ENSBTAT00000011489		mi-module royalblue	& m-module green	mir-615	ENSBTAT00000015861							mi-module darkmgreen	& m-module salmon	mir-29b-1	ENSBTAG00000005105
mi-module royalblue	& m-module green	mir-1248-2	ENSBTAT00000013608		mi-module royalblue	& m-module green	mir-615	ENSBTAT00000014666							mi-module darkmgreen	& m-module salmon	mir-29b-1	ENSBTAG00000005761
mi-module royalblue	& m-module green	mir-1248-2	ENSBTAT00000013826		mi-module royalblue	& m-module green	mir-1248-1	ENSBTAT00000024015							mi-module darkmgreen	& m-module salmon	mir-2400	ENSBTAG00000012673
mi-module royalblue	& m-module green	mir-1248-2	ENSBTAT00000075653		mi-module royalblue	& m-module green	mir-1248-2	ENSBTAT00000024015							mi-module darkmgreen	& m-module salmon	mir-378-1	ENSBTAG00000018225
mi-module royalblue	& m-module green	mir-1248-2	ENSBTAT00000083578		mi-module royalblue	& m-module green	mir-615	ENSBTAT00000017339							mi-module darkmgreen	& m-module salmon	mir-378d	ENSBTAG00000018225
mi-module royalblue	& m-module green	mir-1248-2	ENSBTAT00000014490		mi-module royalblue	& m-module green	mir-615	ENSBTAT00000017258							mi-module darkmgreen	& m-module salmon	mir-2400	ENSBTAG00000018225
mi-module royalblue	& m-module green	mir-1248-2	ENSBTAT00000015660		mi-module royalblue	& m-module green	mir-615	ENSBTAT00000017258							mi-module darkmgreen	& m-module salmon	mir-378d	ENSBTAG00000015879
mi-module royalblue	& m-module green	mir-1248-2	ENSBTAT00000015992		mi-module royalblue	& m-module green	mir-615	ENSBTAT00000017246							mi-module darkmgreen	& m-module salmon	mir-2400	ENSBTAG00000013316
mi-module royalblue	& m-module green	mir-1248-2	ENSBTAT00000070043		mi-module royalblue	& m-module green	mir-615	ENSBTAT00000024479							mi-module darkmgreen	& m-module salmon	mir-378-1	ENSBTAG00000013316
mi-module royalblue	& m-module green	mir-1248-2	ENSBTAT00000021739		mi-module royalblue	& m-module green	mir-615	ENSBTAT00000018510							mi-module darkmgreen	& m-module salmon	mir-378c	ENSBTAG00000013316
mi-module royalblue	& m-module green	mir-1248-2	ENSBTAT00000023218		mi-module royalblue	& m-module green	mir-2397	ENSBTAT00000016918							mi-module darkmgreen	& m-module salmon	mir-378d	ENSBTAG00000020318
mi-module royalblue	& m-module green	mir-1248-2	ENSBTAT00000057333		mi-module royalblue	& m-module green	mir-615	ENSBTAT00000016918							mi-module darkmgreen	& m-module salmon	mir-2328-5p	ENSBTAG00000023562
mi-module royalblue	& m-module green	mir-1248-2	ENSBTAT00000026471		mi-module royalblue	& m-module green	mir-615	ENSBTAT00000017292							mi-module darkmgreen	& m-module salmon	mir-2328-3p	ENSBTAG00000024539
mi-module royalblue	& m-module green	mir-1248-2	ENSBTAT00000073113		mi-module royalblue	& m-module green	mir-615	ENSBTAT00000019091							mi-module darkmgreen	& m-module salmon	mir-1249	ENSBTAG00000024539
mi-module royalblue	& m-module green	mir-1248-2	ENSBTAT00000081712		mi-module royalblue	& m-module green	mir-615	ENSBTAT00000019091							mi-module darkmgreen	& m-module salmon	mir-378d	ENSBTAG00000024539
mi-module royalblue	& m-module green	mir-1248-2	ENSBTAT00000084637		mi-module royalblue	& m-module green	mir-615	ENSBTAT00000016475							mi-module darkmgreen	& m-module salmon	mir-2328-5p	ENSBTAG00000005089
mi-module royalblue	& m-module green	mir-1248-2	ENSBTAT00000048852		mi-module royalblue	& m-module green	mir-615	ENSBTAT00000016475							mi-module darkmgreen	& m-module salmon	mir-2400	ENSBTAG00000008429
mi-module royalblue	& m-module green	mir-1248-2	ENSBTAT00000028385		mi-module royalblue	& m-module green	mir-615	ENSBTAT00000016601							mi-module darkmgreen	& m-module salmon	mir-29b-1	ENSBTAG00000024928
mi-module royalblue	& m-module green	mir-1248-2	ENSBTAT00000085240		mi-module royalblue	& m-module green	mir-1246	ENSBTAT00000016601							mi-module darkmgreen	& m-module salmon	mir-29b-2	ENSBTAG00000024928
mi-module royalblue	& m-module green	mir-1248-2	ENSBTAT00000028866		mi-module royalblue	& m-module green	mir-615	ENSBTAT00000016601							mi-module darkmgreen	& m-module salmon	mir-2328-5p	ENSBTAG00000047855
mi-module royalblue	& m-module green	mir-1248-2	ENSBTAT00000070263		mi-module royalblue	& m-module green	mir-2397	ENSBTAT00000021170							mi-module darkmgreen	& m-module salmon	mir-378-1	ENSBTAG00000001061
mi-module royalblue	& m-module green	mir-1248-2	ENSBTAT00000078045		mi-module royalblue	& m-module green	mir-615	ENSBTAT00000014843							mi-module darkmgreen	& m-module salmon	mir-378c	ENSBTAG00000001061
mi-module royalblue	& m-module green	mir-1248-2	ENSBTAT00000025021		mi-module royalblue	& m-module green	mir-2397	ENSBTAT00000018099							mi-module darkmgreen	& m-module salmon	mir-378-1	ENSBTAG00000014526
mi-module royalblue	& m-module green	mir-1248-2	ENSBTAT00000033470		mi-module royalblue	& m-module green	mir-615	ENSBTAT00000018099							mi-module darkmgreen	& m-module salmon	mir-378c	ENSBTAG00000014526
mi-module royalblue	& m-module green	mir-1248-2	ENSBTAT00000061583		mi-module royalblue	& m-module green	mir-615	ENSBTAT00000018099							mi-module darkmgreen	& m-module salmon	mir-378d	ENSBTAG00000014526
mi-module royalblue	& m-module green	mir-1248-2	ENSBTAT00000075484		mi-module royalblue	& m-module green	mir-615	ENSBTAT00000015992							mi-module darkmgreen	& m-module salmon	mir-378-1	ENSBTAG00000017771
mi-module royalblue	& m-module green	mir-1248-2	ENSBTAT00000086405		mi-module royalblue	& m-module green	mir-1248-1	ENSBTAT00000021979							mi-module darkmgreen	& m-module salmon	mir-29b-1	ENSBTAG00000051704
mi-module royalblue	& m-module green	mir-1248-2	ENSBTAT00000005527		mi-module royalblue	& m-module green	mir-1248-2	ENSBTAT00000021979							mi-module darkmgreen	& m-module salmon	mir-29b-2	ENSBTAG00000051704
mi-module royalblue	& m-module green	mir-1248-2	ENSBTAT00000069184		mi-module royalblue	& m-module green	mir-1248-1	ENSBTAT00000020929							mi-module darkmgreen	& m-module salmon	mir-2328-3p	ENSBTAG00000003526
mi-module royalblue	& m-module green	mir-1248-2	ENSBTAT00000083867		mi-module royalblue	& m-module green	mir-1248-2	ENSBTAT00000020929							mi-module darkmgreen	& m-module salmon	mir-2284u	ENSBTAG00000003526
mi-module royalblue	& m-module green	mir-1248-2	ENSBTAT00000086073		mi-module royalblue	& m-module green	mir-1248-1	ENSBTAT00000019855							mi-module darkmgreen	& m-module salmon	mir-29b-2	ENSBTAG00000003526
mi-module royalblue	& m-module green	mir-133a-1	ENSBTAT00000085960		mi-module royalblue	& m-module green	mir-1248-2	ENSBTAT00000019855							mi-module darkmgreen	& m-module salmon	mir-2328-5p	ENSBTAT00000002600
mi-module royalblue	& m-module green	mir-133a-1	ENSBTAT00000009698		mi-module royalblue	& m-module green	mir-615	ENSBTAT00000022612							mi-module darkmgreen	& m-module salmon	mir-2400	ENSBTAT00000001063
mi-module royalblue	& m-module green	mir-133a-1	ENSBTAT00000082931		mi-module royalblue	& m-module green	mir-1248-1	ENSBTAT00000019549							mi-module darkmgreen	& m-module salmon	mir-29b-1	ENSBTAT00000003135
mi-module royalblue	& m-module green	mir-133a-1	ENSBTAT00000012101		mi-module royalblue	& m-module green	mir-1248-2	ENSBTAT00000019549							mi-module darkmgreen	& m-module salmon	mir-378-1	ENSBTAT00000003229
mi-module royalblue	& m-module green	mir-133a-1	ENSBTAT00000078796		mi-module royalblue	& m-module green	mir-615	ENSBTAT00000019549							mi-module darkmgreen	& m-module salmon	mir-2328-5p	ENSBTAT00000006411
mi-module royalblue	& m-module green	mir-133a-1	ENSBTAT00000012561		mi-module royalblue	& m-module green	mir-1248-1	ENSBTAT00000019549							mi-module darkmgreen	& m-module salmon	mir-29b-1	ENSBTAT00000007572
mi-module royalblue	& m-module green	mir-133a-1	ENSBTAT00000012805		mi-module royalblue	& m-module green	mir-1248-2	ENSBTAT00000019549							mi-module darkmgreen	& m-module salmon	mir-29b-1	ENSBTAT00000007328
mi-module royalblue	& m-module green	mir-133a-1	ENSBTAT00000013608		mi-module royalblue	& m-module green	mir-615	ENSBTAT00000019549							mi-module darkmgreen	& m-module salmon	mir-2328-3p	ENSBTAT00000009131
mi-module royalblue	& m-module green	mir-133a-1	ENSBTAT00000013858		mi-module royalblue	& m-module green	mir-615	ENSBTAT00000018242							mi-module darkmgreen	& m-module salmon	mir-2400	ENSBTAT00000016835
mi-module royalblue	& m-module green	mir-133a-1	ENSBTAT00000016718		mi-module royalblue	& m-module green	mir-615	ENSBTAT00000016154							mi-module darkmgreen	& m-module salmon	mir-2328-3p	ENSBTAT00000018806
mi-module royalblue	& m-module green	mir-133a-1	ENSBTAT00000017653		mi-module royalblue	& m-module green	mir-615	ENSBTAT00000018808							mi-module darkmgreen	& m-module salmon	mir-378d	ENSBTAT00000021105
mi-module royalblue	& m-module green	mir-133a-1	ENSBTAT00000017831		mi-module royalblue	& m-module green	mir-615	ENSBTAT00000024745							mi-module darkmgreen	& m-module salmon	mir-2400	ENSBTAT00000017711
mi-module royalblue	& m-module green	mir-133a-1	ENSBTAT00000070043		mi-module royalblue	& m-module green	mir-615	ENSBTAT00000024782							mi-module darkmgreen	& m-module salmon	mir-378-1	ENSBTAT00000017711
mi-module royalblue	& m-module green	mir-133a-1	ENSBTAT00000075533		mi-module royalblue	& m-module green	mir-615	ENSBTAT00000018623							mi-module darkmgreen	& m-module salmon	mir-378c	ENSBTAT00000017711
mi-module royalblue	& m-module green	mir-133a-1	ENSBTAT00000080271		mi-module royalblue	& m-module green	mir-615	ENSBTAT00000018473							mi-module darkmgreen	& m-module salmon	mir-378d	ENSBTAT00000067470
mi-module royalblue	& m-module green	mir-133a-1	ENSBTAT00000024823		mi-module royalblue	& m-module green	mir-615	ENSBTAT00000018473							mi-module darkmgreen	& m-module salmon	mir-378-1	ENSBTAT00000066888
mi-module royalblue	& m-module green	mir-133a-1	ENSBTAT00000085824		mi-module royalblue	& m-module green	mir-615	ENSBTAT00000019045							mi-module darkmgreen	& m-module salmon	mir-2328-5p	ENSBTAT00000032182
mi-module royalblue	& m-module green	mir-133a-1	ENSBTAT00000038035		mi-module royalblue	& m-module green	mir-615	ENSBTAT00000019045							mi-module darkmgreen	& m-module salmon	mir-2328-3p	ENSBTAT00000034126
mi-module royalblue	& m-module green	mir-133a-1	ENSBTAT00000082452		mi-module royalblue	& m-module green	mir-615	ENSBTAT00000019045							mi-module darkmgreen	& m-module salmon	mir-1249	ENSBTAT00000034126
mi-module royalblue	& m-module green	mir-133a-1	ENSBTAT00000027811		mi-module royalblue	& m-module green	mir-615	ENSBTAT00000019045							mi-module darkmgreen	& m-module salmon	mir-378d	ENSBTAT00000034126
mi-module royalblue	& m-module green	mir-133a-1	ENSBTAT00000071471		mi-module royalblue	& m-module green	mir-133a-1	ENSBTAT00000020324							mi-module darkmgreen	& m-module salmon	mir-2328-5p	ENSBTAT00000063604
mi-module royalblue	& m-module green	mir-133a-1	ENSBTAT00000073532		mi-module royalblue	& m-module green	mir-133a-2	ENSBTAT00000020324							mi-module darkmgreen	& m-module salmon	mir-2400	ENSBTAT00000043997
mi-module royalblue	& m-module green	mir-133a-1	ENSBTAT00000086073		mi-module royalblue	& m-module green	mir-133b	ENSBTAT00000020324							mi-module darkmgreen	& m-module salmon	mir-378-1	ENSBTAT00000068040
mi-module royalblue	& m-module green	mir-133a-2	ENSBTAT00000085960		mi-module royalblue	& m-module green	mir-615	ENSBTAT00000020324							mi-module darkmgreen	& m-module salmon	mir-29b-1	ENSBTAT00000034729
mi-module royalblue	& m-module green	mir-133a-2	ENSBTAT00000009698		mi-module royalblue	& m-module green	mir-654	ENSBTAT00000020324							mi-module darkmgreen	& m-module salmon	mir-29b-2	ENSBTAT00000034729
mi-module royalblue	& m-module green	mir-133a-2	ENSBTAT00000082931		mi-module royalblue	& m-module green	mir-615	ENSBTAT00000020681							mi-module darkmgreen	& m-module salmon	mir-378d	ENSBTAT00000027077
mi-module royalblue	& m-module green	mir-133a-2	ENSBTAT00000012101		mi-module royalblue	& m-module green	mir-615	ENSBTAT00000020681							mi-module darkmgreen	& m-module salmon	mir-378-1	ENSBTAT00000067607
mi-module royalblue	& m-module green	mir-133a-2	ENSBTAT00000078796		mi-module royalblue	& m-module green	mir-615	ENSBTAT00000020681							mi-module darkmgreen	& m-module salmon	mir-2328-3p	ENSBTAT00000071850
mi-module royalblue	& m-module green	mir-133a-2	ENSBTAT00000012561		mi-module royalblue	& m-module green	mir-615	ENSBTAT00000020681							mi-module darkmgreen	& m-module salmon	mir-1249	ENSBTAT00000071850
mi-module royalblue	& m-module green	mir-133a-2	ENSBTAT00000012805		mi-module royalblue	& m-module green	mir-2397	ENSBTAT00000024092							mi-module darkmgreen	& m-module salmon	mir-378d	ENSBTAT00000071850
mi-module royalblue	& m-module green	mir-133a-2	ENSBTAT00000013608		mi-module royalblue	& m-module green	mir-615	ENSBTAT00000024621							mi-module darkmgreen	& m-module salmon	mir-378-1	ENSBTAT00000083258
mi-module royalblue	& m-module green	mir-133a-2	ENSBTAT00000013858		mi-module royalblue	& m-module green	mir-615	ENSBTAT00000021009							mi-module darkmgreen	& m-module salmon	mir-2328-5p	ENSBTAT00000076122
mi-module royalblue	& m-module green	mir-133a-2	ENSBTAT00000016718		mi-module royalblue	& m-module green	mir-6122	ENSBTAT00000024333							mi-module darkmgreen	& m-module salmon	mir-378-1	ENSBTAT00000078109
mi-module royalblue	& m-module green	mir-133a-2	ENSBTAT00000017653		mi-module royalblue	& m-module green	mir-615	ENSBTAT00000024333							mi-module darkmgreen	& m-module salmon	mir-378c	ENSBTAT00000078109
mi-module royalblue	& m-module green	mir-133a-2	ENSBTAT00000017831		mi-module royalblue	& m-module green	mir-133a-1	ENSBTAT00000034535							mi-module darkmgreen	& m-module salmon	mir-2400	ENSBTAT00000072755
mi-module royalblue	& m-module green	mir-133a-2	ENSBTAT00000070043		mi-module royalblue	& m-module green	mir-133a-2	ENSBTAT00000034535							mi-module darkmgreen	& m-module salmon	mir-378-1	ENSBTAT00000072755
mi-module royalblue	& m-module green	mir-133a-2	ENSBTAT00000075533		mi-module royalblue	& m-module green	mir-1248-1	ENSBTAT00000026554							mi-module darkmgreen	& m-module salmon	mir-378d	ENSBTAT00000072755
mi-module royalblue	& m-module green	mir-133a-2	ENSBTAT00000080271		mi-module royalblue	& m-module green	mir-1248-2	ENSBTAT00000026554							mi-module darkmgreen	& m-module salmon	mir-378-1	ENSBTAT00000086283
mi-module royalblue	& m-module green	mir-133a-2	ENSBTAT00000024823		mi-module royalblue	& m-module green	mir-615	ENSBTAT00000026554							mi-module darkmgreen	& m-module salmon	mir-378-1	ENSBTAT00000080865
mi-module royalblue	& m-module green	mir-133a-2	ENSBTAT00000085824		mi-module royalblue	& m-module green	mir-654	ENSBTAT00000026554							mi-module darkmgreen	& m-module salmon	mir-378c	ENSBTAT00000080865
mi-module royalblue	& m-module green	mir-133a-2	ENSBTAT00000038035		mi-module royalblue	& m-module green	mir-615	ENSBTAT00000025308							mi-module darkmgreen	& m-module salmon	mir-378d	ENSBTAT00000080865
mi-module royalblue	& m-module green	mir-133a-2	ENSBTAT00000082452		mi-module royalblue	& m-module green	mir-1248-1	ENSBTAT00000032323							mi-module darkmgreen	& m-module salmon	mir-2400	ENSBTAT00000079099
mi-module royalblue	& m-module green	mir-133a-2	ENSBTAT00000027811		mi-module royalblue	& m-module green	mir-1248-2	ENSBTAT00000032323							mi-module darkmgreen	& m-module salmon	mir-378-1	ENSBTAT00000079099
mi-module royalblue	& m-module green	mir-133a-2	ENSBTAT00000071471		mi-module royalblue	& m-module green	mir-133a-1	ENSBTAT00000032323							mi-module darkmgreen	& m-module salmon	mir-378c	ENSBTAT00000079099
mi-module royalblue	& m-module green	mir-133a-2	ENSBTAT00000073532		mi-module royalblue	& m-module green	mir-133a-2	ENSBTAT00000032323							mi-module darkmgreen	& m-module salmon	mir-29b-1	ENSBTAT00000081259
mi-module royalblue	& m-module green	mir-133a-2	ENSBTAT00000086073		mi-module royalblue	& m-module green	mir-133b	ENSBTAT00000032323							mi-module darkmgreen	& m-module salmon	mir-378-1	ENSBTAT00000084315
mi-module royalblue	& m-module green	mir-133b	ENSBTAT00000085960		mi-module royalblue	& m-module green	mir-615	ENSBTAT00000032323							mi-module darkmgreen	& m-module salmon	mir-378c	ENSBTAT00000084315
mi-module royalblue	& m-module green	mir-133b	ENSBTAT00000009698		mi-module royalblue	& m-module green	mir-2285cu	ENSBTAT00000032323							mi-module darkmgreen	& m-module salmon	mir-378d	ENSBTAT00000084315
mi-module royalblue	& m-module green	mir-133b	ENSBTAT00000082931		mi-module royalblue	& m-module green	mir-1246	ENSBTAT00000029363							mi-module darkmgreen	& m-module salmon	mir-378-1	ENSBTAT00000080900
mi-module royalblue	& m-module green	mir-133b	ENSBTAT00000012101		mi-module royalblue	& m-module green	mir-615	ENSBTAT00000028661							mi-module darkmgreen	& m-module salmon	mir-2400	ENSBTAT00000086261
mi-module royalblue	& m-module green	mir-133b	ENSBTAT00000078796		mi-module royalblue	& m-module green	mir-615	ENSBTAT00000054038							mi-module darkmgreen	& m-module salmon	mir-378-1	ENSBTAT00000086261
mi-module royalblue	& m-module green	mir-133b	ENSBTAT00000012561		mi-module royalblue	& m-module green	mir-615	ENSBTAT00000054038							mi-module darkmgreen	& m-module salmon	mir-378d	ENSBTAT00000086261
mi-module royalblue	& m-module green	mir-133b	ENSBTAT00000012805		mi-module royalblue	& m-module green	mir-615	ENSBTAT00000048703							mi-module darkmgreen	& m-module salmon	mir-29b-1	ENSBTAT00000083355
mi-module royalblue	& m-module green	mir-133b	ENSBTAT00000013608		mi-module royalblue	& m-module green	mir-1248-1	ENSBTAT00000066878							mi-module darkmgreen	& m-module salmon	mir-378-1	ENSBTAT00000084618
mi-module royalblue	& m-module green	mir-133b	ENSBTAT00000013858		mi-module royalblue	& m-module green	mir-1248-2	ENSBTAT00000066878							mi-module darkmgreen	& m-module salmon	mir-2328-3p	ENSBTAT00000079529
mi-module royalblue	& m-module green	mir-133b	ENSBTAT00000016718		mi-module royalblue	& m-module green	mir-615	ENSBTAT00000070043							mi-module darkmgreen	& m-module salmon	mir-378-1	ENSBTAT00000086292
mi-module royalblue	& m-module green	mir-133b	ENSBTAT00000017653		mi-module royalblue	& m-module green	mir-2285cu	ENSBTAT00000070043							mi-module darkmgreen	& m-module salmon	mir-29b-1	ENSBTAT00000070259
mi-module royalblue	& m-module green	mir-133b	ENSBTAT00000017831		mi-module royalblue	& m-module green	mir-615	ENSBTAT00000056434							mi-module darkmgreen	& m-module salmon	mir-29b-2	ENSBTAT00000070259
mi-module royalblue	& m-module green	mir-133b	ENSBTAT00000070043		mi-module royalblue	& m-module green	mir-615	ENSBTAT00000067041							mi-module darkmgreen	& m-module salmon	mir-378-1	ENSBTAT00000079778
mi-module royalblue	& m-module green	mir-133b	ENSBTAT00000075533		mi-module royalblue	& m-module green	mir-615	ENSBTAT00000067041							mi-module darkmgreen	& m-module salmon	mir-29b-1	ENSBTAT00000072775
mi-module royalblue	& m-module green	mir-133b	ENSBTAT00000080271		mi-module royalblue	& m-module green	mir-615	ENSBTAT00000067041							mi-module darkmgreen	& m-module salmon	mir-29b-1	ENSBTAT00000087146
mi-module royalblue	& m-module green	mir-133b	ENSBTAT00000024823		mi-module royalblue	& m-module green	mir-615	ENSBTAT00000067041							mi-module darkmgreen	& m-module salmon	mir-29b-2	ENSBTAT00000087146
mi-module royalblue	& m-module green	mir-133b	ENSBTAT00000085824		mi-module royalblue	& m-module green	mir-615	ENSBTAT00000067041							mi-module darkmgreen	& m-module salmon	mir-2328-3p	ENSBTAT00000084195
mi-module royalblue	& m-module green	mir-133b	ENSBTAT00000038035		mi-module royalblue	& m-module green	mir-615	ENSBTAT00000067041							mi-module darkmgreen	& m-module salmon	mir-2284u	ENSBTAT00000084195
mi-module royalblue	& m-module green	mir-133b	ENSBTAT00000082452		mi-module royalblue	& m-module green	mir-615	ENSBTAT00000061486							mi-module darkmgreen	& m-module salmon	mir-29b-2	ENSBTAT00000084195
mi-module royalblue	& m-module green	mir-133b	ENSBTAT00000027811		mi-module royalblue	& m-module green	mir-2397	ENSBTAT00000026797							mi-module darkmgreen	& m-module salmon	mir-2328-3p	ENSBTAT00000074477
mi-module royalblue	& m-module green	mir-133b	ENSBTAT00000071471		mi-module royalblue	& m-module green	mir-615	ENSBTAT00000026797							mi-module darkmgreen	& m-module salmon	mir-1249	ENSBTAT00000074477
mi-module royalblue	& m-module green	mir-133b	ENSBTAT00000073532		mi-module royalblue	& m-module green	mir-2285cu	ENSBTAT00000026797							mi-module darkmgreen	& m-module salmon	mir-378d	ENSBTAT00000074477
mi-module royalblue	& m-module green	mir-133b	ENSBTAT00000086073		mi-module royalblue	& m-module green	mir-615	ENSBTAT00000026797							mi-module darkmgreen	& m-module salmon	mir-2400	ENSBTAT00000085187
mi-module royalblue	& m-module green	mir-133c	ENSBTAT00000009363		mi-module royalblue	& m-module green	mir-615	ENSBTAT00000026797
mi-module royalblue	& m-module green	mir-133c	ENSBTAT00000011114		mi-module royalblue	& m-module green	mir-2397	ENSBTAT00000064749
mi-module royalblue	& m-module green	mir-133c	ENSBTAT00000074592		mi-module royalblue	& m-module green	mir-615	ENSBTAT00000064749
mi-module royalblue	& m-module green	mir-133c	ENSBTAT00000076260		mi-module royalblue	& m-module green	mir-615	ENSBTAT00000064749
mi-module royalblue	& m-module green	mir-133c	ENSBTAT00000013117		mi-module royalblue	& m-module green	mir-615	ENSBTAT00000064749
mi-module royalblue	& m-module green	mir-133c	ENSBTAT00000066038		mi-module royalblue	& m-module green	mir-615	ENSBTAT00000064749
mi-module royalblue	& m-module green	mir-2285ax-3	ENSBTAT00000014843		mi-module royalblue	& m-module green	mir-2285cu	ENSBTAT00000064749
mi-module royalblue	& m-module green	mir-2285ax-3	ENSBTAT00000019045		mi-module royalblue	& m-module green	mir-615	ENSBTAT00000068609
mi-module royalblue	& m-module green	mir-2285ct	ENSBTAT00000008139		mi-module royalblue	& m-module green	mir-133a-1	ENSBTAT00000068609
mi-module royalblue	& m-module green	mir-2285ct	ENSBTAT00000076731		mi-module royalblue	& m-module green	mir-133a-2	ENSBTAT00000068609
mi-module royalblue	& m-module green	mir-2285ct	ENSBTAT00000008936		mi-module royalblue	& m-module green	mir-2397	ENSBTAT00000027630
mi-module royalblue	& m-module green	mir-2285ct	ENSBTAT00000026471		mi-module royalblue	& m-module green	mir-615	ENSBTAT00000027630
mi-module royalblue	& m-module green	mir-2285cu	ENSBTAT00000085960		mi-module royalblue	& m-module green	mir-615	ENSBTAT00000027630
mi-module royalblue	& m-module green	mir-2285cu	ENSBTAT00000009075		mi-module royalblue	& m-module green	mir-615	ENSBTAT00000066914
mi-module royalblue	& m-module green	mir-2285cu	ENSBTAT00000084285		mi-module royalblue	& m-module green	mir-615	ENSBTAT00000071228
mi-module royalblue	& m-module green	mir-2285cu	ENSBTAT00000019091		mi-module royalblue	& m-module green	mir-615	ENSBTAT00000071228
mi-module royalblue	& m-module green	mir-2285cu	ENSBTAT00000019602		mi-module royalblue	& m-module green	mir-615	ENSBTAT00000071228
mi-module royalblue	& m-module green	mir-2285cu	ENSBTAT00000023214		mi-module royalblue	& m-module green	mir-615	ENSBTAT00000071228
mi-module royalblue	& m-module green	mir-2285cu	ENSBTAT00000029363		mi-module royalblue	& m-module green	mir-615	ENSBTAT00000071228
mi-module royalblue	& m-module green	mir-2285cu	ENSBTAT00000084792		mi-module royalblue	& m-module green	mir-615	ENSBTAT00000071228
mi-module royalblue	& m-module green	mir-2285cu	ENSBTAT00000039792		mi-module royalblue	& m-module green	mir-615	ENSBTAT00000043357
mi-module royalblue	& m-module green	mir-2285cu	ENSBTAT00000026460		mi-module royalblue	& m-module green	mir-615	ENSBTAT00000043357
mi-module royalblue	& m-module green	mir-2285cu	ENSBTAT00000067960		mi-module royalblue	& m-module green	mir-615	ENSBTAT00000025796
mi-module royalblue	& m-module green	mir-2285cu	ENSBTAT00000068016		mi-module royalblue	& m-module green	mir-615	ENSBTAT00000056162
mi-module royalblue	& m-module green	mir-2285cu	ENSBTAT00000086073		mi-module royalblue	& m-module green	mir-1248-1	ENSBTAT00000026556
mi-module royalblue	& m-module green	mir-2285e-2	ENSBTAT00000008529		mi-module royalblue	& m-module green	mir-1248-2	ENSBTAT00000026556
mi-module royalblue	& m-module green	mir-2285e-2	ENSBTAT00000085960		mi-module royalblue	& m-module green	mir-615	ENSBTAT00000026556
mi-module royalblue	& m-module green	mir-2285e-2	ENSBTAT00000009179		mi-module royalblue	& m-module green	mir-654	ENSBTAT00000026556
mi-module royalblue	& m-module green	mir-2285e-2	ENSBTAT00000074348		mi-module royalblue	& m-module green	mir-615	ENSBTAT00000029400
mi-module royalblue	& m-module green	mir-2285e-2	ENSBTAT00000078239		mi-module royalblue	& m-module green	mir-615	ENSBTAT00000029400
mi-module royalblue	& m-module green	mir-2285e-2	ENSBTAT00000077836		mi-module royalblue	& m-module green	mir-615	ENSBTAT00000067516
mi-module royalblue	& m-module green	mir-2285e-2	ENSBTAT00000068194		mi-module royalblue	& m-module green	mir-615	ENSBTAT00000067516
mi-module royalblue	& m-module green	mir-2285e-2	ENSBTAT00000029363		mi-module royalblue	& m-module green	mir-615	ENSBTAT00000067516
mi-module royalblue	& m-module green	mir-2285e-2	ENSBTAT00000047200		mi-module royalblue	& m-module green	mir-615	ENSBTAT00000067516
mi-module royalblue	& m-module green	mir-2285e-2	ENSBTAT00000027811		mi-module royalblue	& m-module green	mir-615	ENSBTAT00000067516
mi-module royalblue	& m-module green	mir-2285e-2	ENSBTAT00000086073		mi-module royalblue	& m-module green	mir-615	ENSBTAT00000067516
mi-module royalblue	& m-module green	mir-2285t	ENSBTAT00000000479		mi-module royalblue	& m-module green	mir-133a-1	ENSBTAT00000068446
mi-module royalblue	& m-module green	mir-2285t	ENSBTAT00000029983		mi-module royalblue	& m-module green	mir-133a-2	ENSBTAT00000068446
mi-module royalblue	& m-module green	mir-2285t	ENSBTAT00000072625		mi-module royalblue	& m-module green	mir-133b	ENSBTAT00000068446
mi-module royalblue	& m-module green	mir-2285t	ENSBTAT00000084510		mi-module royalblue	& m-module green	mir-615	ENSBTAT00000068446
mi-module royalblue	& m-module green	mir-2285t	ENSBTAT00000011270		mi-module royalblue	& m-module green	mir-654	ENSBTAT00000068446
mi-module royalblue	& m-module green	mir-2285t	ENSBTAT00000011481		mi-module royalblue	& m-module green	mir-133a-1	ENSBTAT00000044161
mi-module royalblue	& m-module green	mir-2285t	ENSBTAT00000017246		mi-module royalblue	& m-module green	mir-133a-2	ENSBTAT00000044161
mi-module royalblue	& m-module green	mir-2285t	ENSBTAT00000019045		mi-module royalblue	& m-module green	mir-615	ENSBTAT00000035098
mi-module royalblue	& m-module green	mir-2285t	ENSBTAT00000021636		mi-module royalblue	& m-module green	mir-615	ENSBTAT00000044136
mi-module royalblue	& m-module green	mir-2285t	ENSBTAT00000025604		mi-module royalblue	& m-module green	mir-615	ENSBTAT00000044136
mi-module royalblue	& m-module green	mir-2285t	ENSBTAT00000075294		mi-module royalblue	& m-module green	mir-615	ENSBTAT00000044136
mi-module royalblue	& m-module green	mir-2285t	ENSBTAT00000040085		mi-module royalblue	& m-module green	mir-615	ENSBTAT00000068936
mi-module royalblue	& m-module green	mir-2285t	ENSBTAT00000016601		mi-module royalblue	& m-module green	mir-615	ENSBTAT00000068936
mi-module royalblue	& m-module green	mir-2285t	ENSBTAT00000067041		mi-module royalblue	& m-module green	mir-615	ENSBTAT00000068936
mi-module royalblue	& m-module green	mir-2285t	ENSBTAT00000067516		mi-module royalblue	& m-module green	mir-615	ENSBTAT00000068936
mi-module royalblue	& m-module green	mir-2285t	ENSBTAT00000071228		mi-module royalblue	& m-module green	mir-1246	ENSBTAT00000071484
mi-module royalblue	& m-module green	mir-2285t	ENSBTAT00000078515		mi-module royalblue	& m-module green	mir-615	ENSBTAT00000071484
mi-module royalblue	& m-module green	mir-2285t	ENSBTAT00000080284		mi-module royalblue	& m-module green	mir-615	ENSBTAT00000071484
mi-module royalblue	& m-module green	mir-2285t	ENSBTAT00000082135		mi-module royalblue	& m-module green	mir-615	ENSBTAT00000045076
mi-module royalblue	& m-module green	mir-2285t	ENSBTAT00000082313		mi-module royalblue	& m-module green	mir-615	ENSBTAT00000067013
mi-module royalblue	& m-module green	mir-2285t	ENSBTAT00000076309		mi-module royalblue	& m-module green	mir-615	ENSBTAT00000029458
mi-module royalblue	& m-module green	mir-2285t	ENSBTAT00000067636		mi-module royalblue	& m-module green	mir-615	ENSBTAT00000029458
mi-module royalblue	& m-module green	mir-2285t	ENSBTAT00000071382		mi-module royalblue	& m-module green	mir-6122	ENSBTAT00000033956
mi-module royalblue	& m-module green	mir-2397	ENSBTAT00000019091		mi-module royalblue	& m-module green	mir-615	ENSBTAT00000067928
mi-module royalblue	& m-module green	mir-2397	ENSBTAT00000065527		mi-module royalblue	& m-module green	mir-2397	ENSBTAT00000024823
mi-module royalblue	& m-module green	mir-6122	ENSBTAT00000080816		mi-module royalblue	& m-module green	mir-615	ENSBTAT00000024823
mi-module royalblue	& m-module green	mir-6122	ENSBTAT00000008363		mi-module royalblue	& m-module green	mir-615	ENSBTAT00000024823
mi-module royalblue	& m-module green	mir-6122	ENSBTAT00000060956		mi-module royalblue	& m-module green	mir-615	ENSBTAT00000024823
mi-module royalblue	& m-module green	mir-6122	ENSBTAT00000083612		mi-module royalblue	& m-module green	mir-615	ENSBTAT00000024823
mi-module royalblue	& m-module green	mir-6122	ENSBTAT00000013117		mi-module royalblue	& m-module green	mir-1248-1	ENSBTAT00000061583
mi-module royalblue	& m-module green	mir-6122	ENSBTAT00000070612		mi-module royalblue	& m-module green	mir-1248-2	ENSBTAT00000061583
mi-module royalblue	& m-module green	mir-6122	ENSBTAT00000073040		mi-module royalblue	& m-module green	mir-2397	ENSBTAT00000061583
mi-module royalblue	& m-module green	mir-6122	ENSBTAT00000075533		mi-module royalblue	& m-module green	mir-133c	ENSBTAT00000061583
mi-module royalblue	& m-module green	mir-6122	ENSBTAT00000080271		mi-module royalblue	& m-module green	mir-615	ENSBTAT00000061583
mi-module royalblue	& m-module green	mir-6122	ENSBTAT00000028619		mi-module royalblue	& m-module green	mir-615	ENSBTAT00000070612
mi-module royalblue	& m-module green	mir-6122	ENSBTAT00000076107		mi-module royalblue	& m-module green	mir-615	ENSBTAT00000043425
mi-module royalblue	& m-module green	mir-6122	ENSBTAT00000083298		mi-module royalblue	& m-module green	mir-615	ENSBTAT00000072060
mi-module royalblue	& m-module green	mir-6122	ENSBTAT00000086073		mi-module royalblue	& m-module green	mir-615	ENSBTAT00000072060
mi-module royalblue	& m-module green	mir-615	ENSBTAT00000000549		mi-module royalblue	& m-module green	mir-615	ENSBTAT00000072060
mi-module royalblue	& m-module green	mir-615	ENSBTAT00000002243		mi-module royalblue	& m-module green	mir-1248-1	ENSBTAT00000046712
mi-module royalblue	& m-module green	mir-615	ENSBTAT00000080816		mi-module royalblue	& m-module green	mir-1248-2	ENSBTAT00000046712
mi-module royalblue	& m-module green	mir-615	ENSBTAT00000009250		mi-module royalblue	& m-module green	mir-615	ENSBTAT00000054442
mi-module royalblue	& m-module green	mir-615	ENSBTAT00000070671		mi-module royalblue	& m-module green	mir-654	ENSBTAT00000054442
mi-module royalblue	& m-module green	mir-615	ENSBTAT00000009531		mi-module royalblue	& m-module green	mir-615	ENSBTAT00000069184
mi-module royalblue	& m-module green	mir-615	ENSBTAT00000009698		mi-module royalblue	& m-module green	mir-615	ENSBTAT00000069184
mi-module royalblue	& m-module green	mir-615	ENSBTAT00000009844		mi-module royalblue	& m-module green	mir-615	ENSBTAT00000029271
mi-module royalblue	& m-module green	mir-615	ENSBTAT00000075011		mi-module royalblue	& m-module green	mir-615	ENSBTAT00000029271
mi-module royalblue	& m-module green	mir-615	ENSBTAT00000010509		mi-module royalblue	& m-module green	mir-615	ENSBTAT00000072151
mi-module royalblue	& m-module green	mir-615	ENSBTAT00000010538		mi-module royalblue	& m-module green	mir-615	ENSBTAT00000038035
mi-module royalblue	& m-module green	mir-615	ENSBTAT00000012101		mi-module royalblue	& m-module green	mir-1248-1	ENSBTAT00000038035
mi-module royalblue	& m-module green	mir-615	ENSBTAT00000078796		mi-module royalblue	& m-module green	mir-1248-2	ENSBTAT00000038035
mi-module royalblue	& m-module green	mir-615	ENSBTAT00000012636		mi-module royalblue	& m-module green	mir-615	ENSBTAT00000038035
mi-module royalblue	& m-module green	mir-615	ENSBTAT00000012805		mi-module royalblue	& m-module green	mir-615	ENSBTAT00000038035
mi-module royalblue	& m-module green	mir-615	ENSBTAT00000081265		mi-module royalblue	& m-module green	mir-615	ENSBTAT00000038035
mi-module royalblue	& m-module green	mir-615	ENSBTAT00000013117		mi-module royalblue	& m-module green	mir-615	ENSBTAT00000042737
mi-module royalblue	& m-module green	mir-615	ENSBTAT00000087347		mi-module royalblue	& m-module green	mir-615	ENSBTAT00000056013
mi-module royalblue	& m-module green	mir-615	ENSBTAT00000015992		mi-module royalblue	& m-module green	mir-133c	ENSBTAT00000066038
mi-module royalblue	& m-module green	mir-615	ENSBTAT00000016475		mi-module royalblue	& m-module green	mir-615	ENSBTAT00000026348
mi-module royalblue	& m-module green	mir-615	ENSBTAT00000019549		mi-module royalblue	& m-module green	mir-1248-1	ENSBTAT00000026348
mi-module royalblue	& m-module green	mir-615	ENSBTAT00000021354		mi-module royalblue	& m-module green	mir-1248-2	ENSBTAT00000026348
mi-module royalblue	& m-module green	mir-615	ENSBTAT00000022042		mi-module royalblue	& m-module green	mir-2397	ENSBTAT00000026348
mi-module royalblue	& m-module green	mir-615	ENSBTAT00000082966		mi-module royalblue	& m-module green	mir-615	ENSBTAT00000026348
mi-module royalblue	& m-module green	mir-615	ENSBTAT00000022697		mi-module royalblue	& m-module green	mir-615	ENSBTAT00000026348
mi-module royalblue	& m-module green	mir-615	ENSBTAT00000035322		mi-module royalblue	& m-module green	mir-615	ENSBTAT00000047158
mi-module royalblue	& m-module green	mir-615	ENSBTAT00000024386		mi-module royalblue	& m-module green	mir-1248-1	ENSBTAT00000056429
mi-module royalblue	& m-module green	mir-615	ENSBTAT00000024479		mi-module royalblue	& m-module green	mir-1248-2	ENSBTAT00000056429
mi-module royalblue	& m-module green	mir-615	ENSBTAT00000024823		mi-module royalblue	& m-module green	mir-133c	ENSBTAT00000056429
mi-module royalblue	& m-module green	mir-615	ENSBTAT00000026348		mi-module royalblue	& m-module green	mir-615	ENSBTAT00000056429
mi-module royalblue	& m-module green	mir-615	ENSBTAT00000026813		mi-module royalblue	& m-module green	mir-615	ENSBTAT00000036420
mi-module royalblue	& m-module green	mir-615	ENSBTAT00000073113		mi-module royalblue	& m-module green	mir-1246	ENSBTAT00000048506
mi-module royalblue	& m-module green	mir-615	ENSBTAT00000081712		mi-module royalblue	& m-module green	mir-615	ENSBTAT00000026358
mi-module royalblue	& m-module green	mir-615	ENSBTAT00000084637		mi-module royalblue	& m-module green	mir-615	ENSBTAT00000026358
mi-module royalblue	& m-module green	mir-615	ENSBTAT00000027263		mi-module royalblue	& m-module green	mir-2285t	ENSBTAT00000085960
mi-module royalblue	& m-module green	mir-615	ENSBTAT00000029363		mi-module royalblue	& m-module green	mir-615	ENSBTAT00000075653
mi-module royalblue	& m-module green	mir-615	ENSBTAT00000036420		mi-module royalblue	& m-module green	mir-615	ENSBTAT00000075653
mi-module royalblue	& m-module green	mir-615	ENSBTAT00000038460		mi-module royalblue	& m-module green	mir-615	ENSBTAT00000075653
mi-module royalblue	& m-module green	mir-615	ENSBTAT00000044136		mi-module royalblue	& m-module green	mir-615	ENSBTAT00000077563
mi-module royalblue	& m-module green	mir-615	ENSBTAT00000072060		mi-module royalblue	& m-module green	mir-1248-1	ENSBTAT00000077563
mi-module royalblue	& m-module green	mir-615	ENSBTAT00000020079		mi-module royalblue	& m-module green	mir-1248-2	ENSBTAT00000077563
mi-module royalblue	& m-module green	mir-615	ENSBTAT00000077942		mi-module royalblue	& m-module green	mir-133a-1	ENSBTAT00000077563
mi-module royalblue	& m-module green	mir-615	ENSBTAT00000043980		mi-module royalblue	& m-module green	mir-133a-2	ENSBTAT00000077563
mi-module royalblue	& m-module green	mir-615	ENSBTAT00000064569		mi-module royalblue	& m-module green	mir-133b	ENSBTAT00000077563
mi-module royalblue	& m-module green	mir-615	ENSBTAT00000084108		mi-module royalblue	& m-module green	mir-615	ENSBTAT00000077563
mi-module royalblue	& m-module green	mir-615	ENSBTAT00000005527		mi-module royalblue	& m-module green	mir-1248-1	ENSBTAT00000082217
mi-module royalblue	& m-module green	mir-615	ENSBTAT00000069184		mi-module royalblue	& m-module green	mir-1248-2	ENSBTAT00000082217
mi-module royalblue	& m-module green	mir-615	ENSBTAT00000073337		mi-module royalblue	& m-module green	mir-2397	ENSBTAT00000082217
mi-module royalblue	& m-module green	mir-615	ENSBTAT00000083867		mi-module royalblue	& m-module green	mir-2285cu	ENSBTAT00000082217
mi-module royalblue	& m-module green	mir-615	ENSBTAT00000085215		mi-module royalblue	& m-module green	mir-615	ENSBTAT00000082217
mi-module royalblue	& m-module green	mir-615	ENSBTAT00000073426		mi-module royalblue	& m-module green	mir-1248-1	ENSBTAT00000078966
mi-module royalblue	& m-module green	mir-615	ENSBTAT00000000538		mi-module royalblue	& m-module green	mir-1248-2	ENSBTAT00000078966
mi-module royalblue	& m-module green	mir-654	ENSBTAT00000013117		mi-module royalblue	& m-module green	mir-1248-1	ENSBTAT00000086250
mi-module royalblue	& m-module green	mir-654	ENSBTAT00000016718		mi-module royalblue	& m-module green	mir-1248-2	ENSBTAT00000086250
mi-module royalblue	& m-module green	mir-654	ENSBTAT00000017527		mi-module royalblue	& m-module green	mir-2397	ENSBTAT00000083578
mi-module royalblue	& m-module green	mir-654	ENSBTAT00000019855		mi-module royalblue	& m-module green	mir-615	ENSBTAT00000087349
mi-module royalblue	& m-module green	mir-654	ENSBTAT00000070612		mi-module royalblue	& m-module green	mir-1248-1	ENSBTAT00000074525
mi-module royalblue	& m-module green	mir-654	ENSBTAT00000073040		mi-module royalblue	& m-module green	mir-1248-2	ENSBTAT00000074525
mi-module royalblue	& m-module green	mir-654	ENSBTAT00000024072		mi-module royalblue	& m-module green	mir-2397	ENSBTAT00000076367
mi-module royalblue	& m-module green	mir-654	ENSBTAT00000029400		mi-module royalblue	& m-module green	mir-2397	ENSBTAT00000086558
mi-module royalblue	& m-module green	mir-654	ENSBTAT00000076366		mi-module royalblue	& m-module green	mir-615	ENSBTAT00000086558
mi-module royalblue	& m-module green	mir-654	ENSBTAT00000085585		mi-module royalblue	& m-module green	mir-615	ENSBTAT00000076351
mi-module royalblue	& m-module green	mir-654	ENSBTAT00000044136		mi-module royalblue	& m-module green	mir-615	ENSBTAT00000075751
mi-module royalblue	& m-module green	mir-654	ENSBTAT00000072060		mi-module royalblue	& m-module green	mir-615	ENSBTAT00000085026
mi-module royalblue	& m-module green	mir-654	ENSBTAT00000076743		mi-module royalblue	& m-module green	mir-615	ENSBTAT00000085026
mi-module darkmgreen	& m-module salmon	mir-1249	ENSBTAG00000000656		mi-module royalblue	& m-module green	mir-615	ENSBTAT00000085824
mi-module darkmgreen	& m-module salmon	mir-1249	ENSBTAG00000024539		mi-module royalblue	& m-module green	mir-615	ENSBTAT00000081712
mi-module darkmgreen	& m-module salmon	mir-2284u	ENSBTAG00000003526		mi-module royalblue	& m-module green	mir-615	ENSBTAT00000081712
mi-module darkmgreen	& m-module salmon	mir-2323	ENSBTAG00000000656		mi-module royalblue	& m-module green	mir-615	ENSBTAT00000081712
mi-module darkmgreen	& m-module salmon	mir-2323	ENSBTAG00000000668		mi-module royalblue	& m-module green	mir-615	ENSBTAT00000082452
mi-module darkmgreen	& m-module salmon	mir-2323	ENSBTAG00000002527		mi-module royalblue	& m-module green	mir-1248-1	ENSBTAT00000082452
mi-module darkmgreen	& m-module salmon	mir-2323	ENSBTAG00000005915		mi-module royalblue	& m-module green	mir-1248-2	ENSBTAT00000082452
mi-module darkmgreen	& m-module salmon	mir-2323	ENSBTAG00000007981		mi-module royalblue	& m-module green	mir-615	ENSBTAT00000082452
mi-module darkmgreen	& m-module salmon	mir-2323	ENSBTAG00000009762		mi-module royalblue	& m-module green	mir-615	ENSBTAT00000082452
mi-module darkmgreen	& m-module salmon	mir-2323	ENSBTAG00000010402		mi-module royalblue	& m-module green	mir-615	ENSBTAT00000082452
mi-module darkmgreen	& m-module salmon	mir-2323	ENSBTAG00000014526		mi-module royalblue	& m-module green	mir-615	ENSBTAT00000075294
mi-module darkmgreen	& m-module salmon	mir-2323	ENSBTAG00000018225		mi-module royalblue	& m-module green	mir-615	ENSBTAT00000075294
mi-module darkmgreen	& m-module salmon	mir-2323	ENSBTAG00000020257		mi-module royalblue	& m-module green	mir-654	ENSBTAT00000074751
mi-module darkmgreen	& m-module salmon	mir-2323	ENSBTAG00000023562		mi-module royalblue	& m-module green	mir-615	ENSBTAT00000073426
mi-module darkmgreen	& m-module salmon	mir-2323	ENSBTAG00000024928		mi-module royalblue	& m-module green	mir-615	ENSBTAT00000073426
mi-module darkmgreen	& m-module salmon	mir-2323	ENSBTAG00000051704		mi-module royalblue	& m-module green	mir-615	ENSBTAT00000078796
mi-module darkmgreen	& m-module salmon	mir-2328-3p	ENSBTAG00000003526		mi-module royalblue	& m-module green	mir-615	ENSBTAT00000080271
mi-module darkmgreen	& m-module salmon	mir-2328-3p	ENSBTAG00000007981		mi-module royalblue	& m-module green	mir-615	ENSBTAT00000080271
mi-module darkmgreen	& m-module salmon	mir-2328-3p	ENSBTAG00000016943		mi-module royalblue	& m-module green	mir-2397	ENSBTAT00000083827
mi-module darkmgreen	& m-module salmon	mir-2328-5p	ENSBTAG00000000711		mi-module royalblue	& m-module green	mir-615	ENSBTAT00000083867
mi-module darkmgreen	& m-module salmon	mir-2328-5p	ENSBTAG00000002485		mi-module royalblue	& m-module green	mir-615	ENSBTAT00000083867
mi-module darkmgreen	& m-module salmon	mir-2328-5p	ENSBTAG00000002527		mi-module royalblue	& m-module green	mir-615	ENSBTAT00000085585
mi-module darkmgreen	& m-module salmon	mir-2328-5p	ENSBTAG00000003986		mi-module royalblue	& m-module green	mir-615	ENSBTAT00000085585
mi-module darkmgreen	& m-module salmon	mir-2328-5p	ENSBTAG00000004877		mi-module royalblue	& m-module green	mir-615	ENSBTAT00000082121
mi-module darkmgreen	& m-module salmon	mir-2328-5p	ENSBTAG00000005089		mi-module royalblue	& m-module green	mir-1248-1	ENSBTAT00000086073
mi-module darkmgreen	& m-module salmon	mir-2328-5p	ENSBTAG00000006056		mi-module royalblue	& m-module green	mir-1248-2	ENSBTAT00000086073
mi-module darkmgreen	& m-module salmon	mir-2328-5p	ENSBTAG00000006619		mi-module royalblue	& m-module green	mir-615	ENSBTAT00000086073
mi-module darkmgreen	& m-module salmon	mir-2328-5p	ENSBTAG00000007981		mi-module royalblue	& m-module green	mir-2397	ENSBTAT00000086073
mi-module darkmgreen	& m-module salmon	mir-2328-5p	ENSBTAG00000008552		mi-module royalblue	& m-module green	mir-615	ENSBTAT00000085215
mi-module darkmgreen	& m-module salmon	mir-2328-5p	ENSBTAG00000008840		mi-module royalblue	& m-module green	mir-615	ENSBTAT00000085215
mi-module darkmgreen	& m-module salmon	mir-2328-5p	ENSBTAG00000010819		mi-module royalblue	& m-module green	mir-1248-1	ENSBTAT00000075070
mi-module darkmgreen	& m-module salmon	mir-2328-5p	ENSBTAG00000015879		mi-module royalblue	& m-module green	mir-1248-2	ENSBTAT00000075070
mi-module darkmgreen	& m-module salmon	mir-2328-5p	ENSBTAG00000015984		mi-module royalblue	& m-module green	mir-615	ENSBTAT00000075070
mi-module darkmgreen	& m-module salmon	mir-2328-5p	ENSBTAG00000018238		mi-module royalblue	& m-module green	mir-615	ENSBTAT00000081412
mi-module darkmgreen	& m-module salmon	mir-2328-5p	ENSBTAG00000019187		mi-module royalblue	& m-module green	mir-1246	ENSBTAT00000081412
mi-module darkmgreen	& m-module salmon	mir-2328-5p	ENSBTAG00000020261		mi-module royalblue	& m-module green	mir-615	ENSBTAT00000081412
mi-module darkmgreen	& m-module salmon	mir-2328-5p	ENSBTAG00000020318		mi-module royalblue	& m-module green	mir-615	ENSBTAT00000085538
mi-module darkmgreen	& m-module salmon	mir-2328-5p	ENSBTAG00000023562		mi-module royalblue	& m-module green	mir-615	ENSBTAT00000084285
mi-module darkmgreen	& m-module salmon	mir-2328-5p	ENSBTAG00000024493		mi-module royalblue	& m-module green	mir-615	ENSBTAT00000084285
mi-module darkmgreen	& m-module salmon	mir-2328-5p	ENSBTAG00000039340		mi-module royalblue	& m-module green	mir-615	ENSBTAT00000073013
mi-module darkmgreen	& m-module salmon	mir-2328-5p	ENSBTAG00000047855		mi-module royalblue	& m-module green	mir-615	ENSBTAT00000080816
mi-module darkmgreen	& m-module salmon	mir-2400	ENSBTAG00000000668		mi-module royalblue	& m-module green	mir-615	ENSBTAT00000081265
mi-module darkmgreen	& m-module salmon	mir-2400	ENSBTAG00000000711		mi-module royalblue	& m-module green	mir-615	ENSBTAT00000078515
mi-module darkmgreen	& m-module salmon	mir-2400	ENSBTAG00000000804		mi-module royalblue	& m-module green	mir-615	ENSBTAT00000078515
mi-module darkmgreen	& m-module salmon	mir-2400	ENSBTAG00000001774		mi-module royalblue	& m-module green	mir-615	ENSBTAT00000078515
mi-module darkmgreen	& m-module salmon	mir-2400	ENSBTAG00000002163		mi-module royalblue	& m-module green	mir-615	ENSBTAT00000078515
mi-module darkmgreen	& m-module salmon	mir-2400	ENSBTAG00000002385		mi-module royalblue	& m-module green	mir-615	ENSBTAT00000078515
mi-module darkmgreen	& m-module salmon	mir-2400	ENSBTAG00000005915		mi-module royalblue	& m-module green	mir-615	ENSBTAT00000078515
mi-module darkmgreen	& m-module salmon	mir-2400	ENSBTAG00000006939		mi-module royalblue	& m-module green	mir-615	ENSBTAT00000075533
mi-module darkmgreen	& m-module salmon	mir-2400	ENSBTAG00000007981		mi-module royalblue	& m-module green	mir-615	ENSBTAT00000075533
mi-module darkmgreen	& m-module salmon	mir-2400	ENSBTAG00000008429		mi-module royalblue	& m-module green	mir-615	ENSBTAT00000074885
mi-module darkmgreen	& m-module salmon	mir-2400	ENSBTAG00000010564		mi-module royalblue	& m-module green	mir-615	ENSBTAT00000080593
mi-module darkmgreen	& m-module salmon	mir-2400	ENSBTAG00000012673		mi-module royalblue	& m-module green	mir-615	ENSBTAT00000080593
mi-module darkmgreen	& m-module salmon	mir-2400	ENSBTAG00000013316		mi-module royalblue	& m-module green	mir-615	ENSBTAT00000080593
mi-module darkmgreen	& m-module salmon	mir-2400	ENSBTAG00000016943		mi-module royalblue	& m-module green	mir-615	ENSBTAT00000080593
mi-module darkmgreen	& m-module salmon	mir-2400	ENSBTAG00000018205		mi-module royalblue	& m-module green	mir-2397	ENSBTAT00000080593
mi-module darkmgreen	& m-module salmon	mir-2400	ENSBTAG00000018225		mi-module royalblue	& m-module green	mir-615	ENSBTAT00000085834
mi-module darkmgreen	& m-module salmon	mir-2400	ENSBTAG00000020318		mi-module royalblue	& m-module green	mir-615	ENSBTAT00000085834
mi-module darkmgreen	& m-module salmon	mir-2400	ENSBTAG00000023562		mi-module royalblue	& m-module green	mir-615	ENSBTAT00000085834
mi-module darkmgreen	& m-module salmon	mir-2400	ENSBTAG00000024928		mi-module royalblue	& m-module green	mir-615	ENSBTAT00000085834
mi-module darkmgreen	& m-module salmon	mir-2400	ENSBTAG00000026768		mi-module royalblue	& m-module green	mir-2397	ENSBTAT00000085834
mi-module darkmgreen	& m-module salmon	mir-2400	ENSBTAG00000037819		mi-module royalblue	& m-module green	mir-615	ENSBTAT00000080284
mi-module darkmgreen	& m-module salmon	mir-2400	ENSBTAG00000047855		mi-module royalblue	& m-module green	mir-615	ENSBTAT00000080284
mi-module darkmgreen	& m-module salmon	mir-2400	ENSBTAG00000051704		mi-module royalblue	& m-module green	mir-615	ENSBTAT00000080284
mi-module darkmgreen	& m-module salmon	mir-29b-1	ENSBTAG00000000656		mi-module royalblue	& m-module green	mir-615	ENSBTAT00000080284
mi-module darkmgreen	& m-module salmon	mir-29b-1	ENSBTAG00000000711		mi-module royalblue	& m-module green	mir-615	ENSBTAT00000080284
mi-module darkmgreen	& m-module salmon	mir-29b-1	ENSBTAG00000002006		mi-module royalblue	& m-module green	mir-615	ENSBTAT00000080284
mi-module darkmgreen	& m-module salmon	mir-29b-1	ENSBTAG00000002417		mi-module royalblue	& m-module green	mir-615	ENSBTAT00000080284
mi-module darkmgreen	& m-module salmon	mir-29b-1	ENSBTAG00000003526		mi-module royalblue	& m-module green	mir-615	ENSBTAT00000083738
mi-module darkmgreen	& m-module salmon	mir-29b-1	ENSBTAG00000003986		mi-module royalblue	& m-module green	mir-1246	ENSBTAT00000083738
mi-module darkmgreen	& m-module salmon	mir-29b-1	ENSBTAG00000005761		mi-module royalblue	& m-module green	mir-615	ENSBTAT00000083738
mi-module darkmgreen	& m-module salmon	mir-29b-1	ENSBTAG00000009289		mi-module royalblue	& m-module green	mir-615	ENSBTAT00000075355
mi-module darkmgreen	& m-module salmon	mir-29b-1	ENSBTAG00000012887		mi-module royalblue	& m-module green	mir-615	ENSBTAT00000076309
mi-module darkmgreen	& m-module salmon	mir-29b-1	ENSBTAG00000014526		mi-module royalblue	& m-module green	mir-615	ENSBTAT00000082313
mi-module darkmgreen	& m-module salmon	mir-29b-1	ENSBTAG00000024539		mi-module royalblue	& m-module green	mir-615	ENSBTAT00000082313
mi-module darkmgreen	& m-module salmon	mir-29b-1	ENSBTAG00000024928		mi-module royalblue	& m-module green	mir-615	ENSBTAT00000082313
mi-module darkmgreen	& m-module salmon	mir-29b-1	ENSBTAG00000047223		mi-module royalblue	& m-module green	mir-615	ENSBTAT00000082313
mi-module darkmgreen	& m-module salmon	mir-29b-1	ENSBTAG00000051704		mi-module royalblue	& m-module green	mir-615	ENSBTAT00000082313
mi-module darkmgreen	& m-module salmon	mir-29b-1	ENSBTAG00000054628		mi-module royalblue	& m-module green	mir-615	ENSBTAT00000082313
mi-module darkmgreen	& m-module salmon	mir-29b-2	ENSBTAG00000003166		mi-module royalblue	& m-module green	mir-615	ENSBTAT00000080355
mi-module darkmgreen	& m-module salmon	mir-29b-2	ENSBTAG00000003526		mi-module royalblue	& m-module green	mir-1246	ENSBTAT00000080355
mi-module darkmgreen	& m-module salmon	mir-29b-2	ENSBTAG00000005761		mi-module royalblue	& m-module green	mir-615	ENSBTAT00000080355
mi-module darkmgreen	& m-module salmon	mir-29b-2	ENSBTAG00000009289		mi-module royalblue	& m-module green	mir-615	ENSBTAT00000072885
mi-module darkmgreen	& m-module salmon	mir-29b-2	ENSBTAG00000016045		mi-module royalblue	& m-module green	mir-6122	ENSBTAT00000082971
mi-module darkmgreen	& m-module salmon	mir-29b-2	ENSBTAG00000024928		mi-module royalblue	& m-module green	mir-1248-1	ENSBTAT00000082938
mi-module darkmgreen	& m-module salmon	mir-29b-2	ENSBTAG00000047223		mi-module royalblue	& m-module green	mir-1248-2	ENSBTAT00000082938
mi-module darkmgreen	& m-module salmon	mir-29b-2	ENSBTAG00000051704		mi-module royalblue	& m-module green	mir-615	ENSBTAT00000073040
mi-module darkmgreen	& m-module salmon	mir-34b	ENSBTAG00000000668		mi-module royalblue	& m-module green	mir-2285ct	ENSBTAT00000077710
mi-module darkmgreen	& m-module salmon	mir-34b	ENSBTAG00000037819		mi-module royalblue	& m-module green	mir-6122	ENSBTAT00000084289
mi-module darkmgreen	& m-module salmon	mir-378-1	ENSBTAG00000000668		mi-module royalblue	& m-module green	mir-1248-1	ENSBTAT00000073605
mi-module darkmgreen	& m-module salmon	mir-378-1	ENSBTAG00000001061		mi-module royalblue	& m-module green	mir-1248-2	ENSBTAT00000073605
mi-module darkmgreen	& m-module salmon	mir-378-1	ENSBTAG00000002485		mi-module royalblue	& m-module green	mir-2397	ENSBTAT00000073605
mi-module darkmgreen	& m-module salmon	mir-378-1	ENSBTAG00000002858		mi-module royalblue	& m-module green	mir-2285cu	ENSBTAT00000073605
mi-module darkmgreen	& m-module salmon	mir-378-1	ENSBTAG00000008938		mi-module royalblue	& m-module green	mir-615	ENSBTAT00000073605
mi-module darkmgreen	& m-module salmon	mir-378-1	ENSBTAG00000012673		mi-module royalblue	& m-module green	mir-2397	ENSBTAT00000073572
mi-module darkmgreen	& m-module salmon	mir-378-1	ENSBTAG00000013316		mi-module royalblue	& m-module green	mir-615	ENSBTAT00000077432
mi-module darkmgreen	& m-module salmon	mir-378-1	ENSBTAG00000014526		mi-module royalblue	& m-module green	mir-615	ENSBTAT00000076986
mi-module darkmgreen	& m-module salmon	mir-378-1	ENSBTAG00000015938		mi-module royalblue	& m-module green	mir-615	ENSBTAT00000077836
mi-module darkmgreen	& m-module salmon	mir-378-1	ENSBTAG00000015984		mi-module royalblue	& m-module green	mir-615	ENSBTAT00000073337
mi-module darkmgreen	& m-module salmon	mir-378-1	ENSBTAG00000016045		mi-module royalblue	& m-module green	mir-615	ENSBTAT00000073337
mi-module darkmgreen	& m-module salmon	mir-378-1	ENSBTAG00000017771		mi-module royalblue	& m-module green	mir-615	ENSBTAT00000075011
mi-module darkmgreen	& m-module salmon	mir-378-1	ENSBTAG00000018225		mi-module royalblue	& m-module green	mir-133a-1	ENSBTAT00000084158
mi-module darkmgreen	& m-module salmon	mir-378-1	ENSBTAG00000021041		mi-module royalblue	& m-module green	mir-133a-2	ENSBTAT00000084158
mi-module darkmgreen	& m-module salmon	mir-378-2	ENSBTAG00000003314		mi-module royalblue	& m-module green	mir-133b	ENSBTAT00000084158
mi-module darkmgreen	& m-module salmon	mir-378-2	ENSBTAG00000005105		mi-module royalblue	& m-module green	mir-133c	ENSBTAT00000084158
mi-module darkmgreen	& m-module salmon	mir-378b	ENSBTAG00000003314		mi-module royalblue	& m-module green	mir-615	ENSBTAT00000084158
mi-module darkmgreen	& m-module salmon	mir-378b	ENSBTAG00000005105		mi-module royalblue	& m-module green	mir-615	ENSBTAT00000076366
mi-module darkmgreen	& m-module salmon	mir-378c	ENSBTAG00000000668		mi-module royalblue	& m-module green	mir-615	ENSBTAT00000076366
mi-module darkmgreen	& m-module salmon	mir-378c	ENSBTAG00000001061		mi-module royalblue	& m-module green	mir-615	ENSBTAT00000082135
mi-module darkmgreen	& m-module salmon	mir-378c	ENSBTAG00000002485		mi-module royalblue	& m-module green	mir-615	ENSBTAT00000082135
mi-module darkmgreen	& m-module salmon	mir-378c	ENSBTAG00000002858		mi-module royalblue	& m-module green	mir-615	ENSBTAT00000082135
mi-module darkmgreen	& m-module salmon	mir-378c	ENSBTAG00000008938		mi-module royalblue	& m-module green	mir-615	ENSBTAT00000082135
mi-module darkmgreen	& m-module salmon	mir-378c	ENSBTAG00000012673		mi-module royalblue	& m-module green	mir-615	ENSBTAT00000082135
mi-module darkmgreen	& m-module salmon	mir-378c	ENSBTAG00000013316		mi-module royalblue	& m-module green	mir-615	ENSBTAT00000082135
mi-module darkmgreen	& m-module salmon	mir-378c	ENSBTAG00000014526		mi-module darkmgreen	& m-module salmon	mir-29b-1	ENSBTAG00000001774
mi-module darkmgreen	& m-module salmon	mir-378c	ENSBTAG00000015938		mi-module darkmgreen	& m-module salmon	mir-2328-3p	ENSBTAG00000001139
mi-module darkmgreen	& m-module salmon	mir-378c	ENSBTAG00000015984		mi-module darkmgreen	& m-module salmon	mir-2328-5p	ENSBTAG00000002006
mi-module darkmgreen	& m-module salmon	mir-378c	ENSBTAG00000016045		mi-module darkmgreen	& m-module salmon	mir-378-1	ENSBTAG00000002385
mi-module darkmgreen	& m-module salmon	mir-378c	ENSBTAG00000017771		mi-module darkmgreen	& m-module salmon	mir-378c	ENSBTAG00000002385
mi-module darkmgreen	& m-module salmon	mir-378c	ENSBTAG00000021041		mi-module darkmgreen	& m-module salmon	mir-378d	ENSBTAG00000002385
mi-module darkmgreen	& m-module salmon	mir-378d	ENSBTAG00000002858		mi-module darkmgreen	& m-module salmon	mir-1249	ENSBTAG00000000711
mi-module darkmgreen	& m-module salmon	mir-378d	ENSBTAG00000002923		mi-module darkmgreen	& m-module salmon	mir-29b-2	ENSBTAG00000000804
mi-module darkmgreen	& m-module salmon	mir-378d	ENSBTAG00000007981		mi-module darkmgreen	& m-module salmon	mir-2328-3p	ENSBTAG00000000804
mi-module darkmgreen	& m-module salmon	mir-378d	ENSBTAG00000014526		mi-module darkmgreen	& m-module salmon	mir-2400	ENSBTAG00000000804
mi-module darkmgreen	& m-module salmon	mir-378d	ENSBTAG00000015879		mi-module darkmgreen	& m-module salmon	mir-2323	ENSBTAG00000002417
mi-module darkmgreen	& m-module salmon	mir-378d	ENSBTAG00000015984		mi-module darkmgreen	& m-module salmon	mir-29b-1	ENSBTAG00000002417
mi-module darkmgreen	& m-module salmon	mir-378d	ENSBTAG00000016045		mi-module darkmgreen	& m-module salmon	mir-29b-2	ENSBTAG00000002417
mi-module darkmgreen	& m-module salmon	mir-378d	ENSBTAG00000018225		mi-module darkmgreen	& m-module salmon	mir-378-1	ENSBTAG00000002417
mi-module darkmgreen	& m-module salmon	mir-378d	ENSBTAG00000020318		mi-module darkmgreen	& m-module salmon	mir-378c	ENSBTAG00000002417
mi-module darkmgreen	& m-module salmon	mir-378d	ENSBTAG00000024539		mi-module darkmgreen	& m-module salmon	mir-378-1	ENSBTAG00000002485
mi-module darkmgreen	& m-module salmon	mir-7857-1	ENSBTAG00000010564		mi-module darkmgreen	& m-module salmon	mir-2328-3p	ENSBTAG00000004877
mi-module darkmgreen	& m-module salmon	mir-7857-1	ENSBTAG00000018225		mi-module darkmgreen	& m-module salmon	mir-2328-5p	ENSBTAG00000004877
mi-module darkmgreen	& m-module salmon	mir-7857-1	ENSBTAG00000022461		mi-module darkmgreen	& m-module salmon	mir-2328-5p	ENSBTAG00000005105
mi-module darkmgreen	& m-module salmon	mir-7857-2	ENSBTAG00000000668		mi-module darkmgreen	& m-module salmon	mir-29b-1	ENSBTAG00000005105
mi-module darkmgreen	& m-module salmon	mir-7857-2	ENSBTAG00000000804		mi-module darkmgreen	& m-module salmon	mir-2328-3p	ENSBTAG00000002527
mi-module darkmgreen	& m-module salmon	mir-7857-2	ENSBTAG00000002329		mi-module darkmgreen	& m-module salmon	mir-29b-1	ENSBTAG00000005761
mi-module darkmgreen	& m-module salmon	mir-7857-2	ENSBTAG00000004877		mi-module darkmgreen	& m-module salmon	mir-29b-1	ENSBTAG00000002923
mi-module darkmgreen	& m-module salmon	mir-7857-2	ENSBTAG00000014526		mi-module darkmgreen	& m-module salmon	mir-29b-1	ENSBTAG00000005578
mi-module darkmgreen	& m-module salmon	mir-7857-2	ENSBTAG00000016644		mi-module darkmgreen	& m-module salmon	mir-378-1	ENSBTAG00000005578
mi-module darkmgreen	& m-module salmon	mir-7857-2	ENSBTAG00000020318		mi-module darkmgreen	& m-module salmon	mir-378d	ENSBTAG00000005578
mi-module darkmgreen	& m-module salmon	mir-1249	ENSBTAT00000074725		mi-module darkmgreen	& m-module salmon	mir-29b-1	ENSBTAG00000006573
mi-module darkmgreen	& m-module salmon	mir-1249	ENSBTAT00000084092		mi-module darkmgreen	& m-module salmon	mir-29b-2	ENSBTAG00000006573
mi-module darkmgreen	& m-module salmon	mir-1249	ENSBTAT00000034126		mi-module darkmgreen	& m-module salmon	mir-2400	ENSBTAG00000006573
mi-module darkmgreen	& m-module salmon	mir-1249	ENSBTAT00000071850		mi-module darkmgreen	& m-module salmon	mir-7857-2	ENSBTAG00000006573
mi-module darkmgreen	& m-module salmon	mir-1249	ENSBTAT00000074477		mi-module darkmgreen	& m-module salmon	mir-29b-2	ENSBTAG00000009903
mi-module darkmgreen	& m-module salmon	mir-2284u	ENSBTAT00000084195		mi-module darkmgreen	& m-module salmon	mir-2400	ENSBTAG00000009903
mi-module darkmgreen	& m-module salmon	mir-2323	ENSBTAT00000074725		mi-module darkmgreen	& m-module salmon	mir-2328-3p	ENSBTAG00000010193
mi-module darkmgreen	& m-module salmon	mir-2323	ENSBTAT00000084092		mi-module darkmgreen	& m-module salmon	mir-378d	ENSBTAG00000009987
mi-module darkmgreen	& m-module salmon	mir-2323	ENSBTAT00000035731		mi-module darkmgreen	& m-module salmon	mir-378-2	ENSBTAG00000007962
mi-module darkmgreen	& m-module salmon	mir-2323	ENSBTAT00000003278		mi-module darkmgreen	& m-module salmon	mir-378b	ENSBTAG00000007962
mi-module darkmgreen	& m-module salmon	mir-2323	ENSBTAT00000067011		mi-module darkmgreen	& m-module salmon	mir-2328-3p	ENSBTAG00000006939
mi-module darkmgreen	& m-module salmon	mir-2323	ENSBTAT00000084353		mi-module darkmgreen	& m-module salmon	mir-378-1	ENSBTAG00000006939
mi-module darkmgreen	& m-module salmon	mir-2323	ENSBTAT00000071544		mi-module darkmgreen	& m-module salmon	mir-378-2	ENSBTAG00000006939
mi-module darkmgreen	& m-module salmon	mir-2323	ENSBTAT00000012871		mi-module darkmgreen	& m-module salmon	mir-378b	ENSBTAG00000006939
mi-module darkmgreen	& m-module salmon	mir-2323	ENSBTAT00000013737		mi-module darkmgreen	& m-module salmon	mir-378c	ENSBTAG00000006939
mi-module darkmgreen	& m-module salmon	mir-2323	ENSBTAT00000019309		mi-module darkmgreen	& m-module salmon	mir-378d	ENSBTAG00000006939
mi-module darkmgreen	& m-module salmon	mir-2323	ENSBTAT00000080865		mi-module darkmgreen	& m-module salmon	mir-2328-3p	ENSBTAG00000009762
mi-module darkmgreen	& m-module salmon	mir-2323	ENSBTAT00000084315		mi-module darkmgreen	& m-module salmon	mir-29b-2	ENSBTAG00000009762
mi-module darkmgreen	& m-module salmon	mir-2323	ENSBTAT00000024256		mi-module darkmgreen	& m-module salmon	mir-1249	ENSBTAG00000009762
mi-module darkmgreen	& m-module salmon	mir-2323	ENSBTAT00000068043		mi-module darkmgreen	& m-module salmon	mir-7857-2	ENSBTAG00000039340
mi-module darkmgreen	& m-module salmon	mir-2323	ENSBTAT00000072755		mi-module darkmgreen	& m-module salmon	mir-1249	ENSBTAG00000039340
mi-module darkmgreen	& m-module salmon	mir-2323	ENSBTAT00000083545		mi-module darkmgreen	& m-module salmon	mir-2328-3p	ENSBTAG00000039340
mi-module darkmgreen	& m-module salmon	mir-2323	ENSBTAT00000086261		mi-module darkmgreen	& m-module salmon	mir-2328-3p	ENSBTAG00000018152
mi-module darkmgreen	& m-module salmon	mir-2323	ENSBTAT00000026996		mi-module darkmgreen	& m-module salmon	mir-7857-2	ENSBTAG00000018152
mi-module darkmgreen	& m-module salmon	mir-2323	ENSBTAT00000032182		mi-module darkmgreen	& m-module salmon	mir-2400	ENSBTAG00000012673
mi-module darkmgreen	& m-module salmon	mir-2323	ENSBTAT00000034627		mi-module darkmgreen	& m-module salmon	mir-29b-1	ENSBTAG00000012673
mi-module darkmgreen	& m-module salmon	mir-2323	ENSBTAT00000072908		mi-module darkmgreen	& m-module salmon	mir-29b-2	ENSBTAG00000012673
mi-module darkmgreen	& m-module salmon	mir-2323	ENSBTAT00000034729		mi-module darkmgreen	& m-module salmon	mir-1249	ENSBTAG00000010564
mi-module darkmgreen	& m-module salmon	mir-2323	ENSBTAT00000087146		mi-module darkmgreen	& m-module salmon	mir-2328-3p	ENSBTAG00000014149
mi-module darkmgreen	& m-module salmon	mir-2323	ENSBTAT00000070259		mi-module darkmgreen	& m-module salmon	mir-2328-3p	ENSBTAG00000018225
mi-module darkmgreen	& m-module salmon	mir-2328-3p	ENSBTAT00000084195		mi-module darkmgreen	& m-module salmon	mir-378-1	ENSBTAG00000018225
mi-module darkmgreen	& m-module salmon	mir-2328-3p	ENSBTAT00000071544		mi-module darkmgreen	& m-module salmon	mir-378c	ENSBTAG00000018225
mi-module darkmgreen	& m-module salmon	mir-2328-3p	ENSBTAT00000074741		mi-module darkmgreen	& m-module salmon	mir-378d	ENSBTAG00000018225
mi-module darkmgreen	& m-module salmon	mir-2328-3p	ENSBTAT00000086929		mi-module darkmgreen	& m-module salmon	mir-2400	ENSBTAG00000018225
mi-module darkmgreen	& m-module salmon	mir-2328-5p	ENSBTAT00000000950		mi-module darkmgreen	& m-module salmon	mir-2328-3p	ENSBTAG00000016045
mi-module darkmgreen	& m-module salmon	mir-2328-5p	ENSBTAT00000070564		mi-module darkmgreen	& m-module salmon	mir-2328-3p	ENSBTAG00000014526
mi-module darkmgreen	& m-module salmon	mir-2328-5p	ENSBTAT00000080522		mi-module darkmgreen	& m-module salmon	mir-7857-1	ENSBTAG00000019187
mi-module darkmgreen	& m-module salmon	mir-2328-5p	ENSBTAT00000003229		mi-module darkmgreen	& m-module salmon	mir-29b-2	ENSBTAG00000015074
mi-module darkmgreen	& m-module salmon	mir-2328-5p	ENSBTAT00000066888		mi-module darkmgreen	& m-module salmon	mir-29b-1	ENSBTAG00000019550
mi-module darkmgreen	& m-module salmon	mir-2328-5p	ENSBTAT00000067607		mi-module darkmgreen	& m-module salmon	mir-378-1	ENSBTAG00000019550
mi-module darkmgreen	& m-module salmon	mir-2328-5p	ENSBTAT00000068040		mi-module darkmgreen	& m-module salmon	mir-378d	ENSBTAG00000019550
mi-module darkmgreen	& m-module salmon	mir-2328-5p	ENSBTAT00000079778		mi-module darkmgreen	& m-module salmon	mir-2400	ENSBTAG00000019550
mi-module darkmgreen	& m-module salmon	mir-2328-5p	ENSBTAT00000080900		mi-module darkmgreen	& m-module salmon	mir-7857-2	ENSBTAG00000019550
mi-module darkmgreen	& m-module salmon	mir-2328-5p	ENSBTAT00000083258		mi-module darkmgreen	& m-module salmon	mir-2328-3p	ENSBTAG00000019550
mi-module darkmgreen	& m-module salmon	mir-2328-5p	ENSBTAT00000086283		mi-module darkmgreen	& m-module salmon	mir-378-2	ENSBTAG00000015405
mi-module darkmgreen	& m-module salmon	mir-2328-5p	ENSBTAT00000086292		mi-module darkmgreen	& m-module salmon	mir-378b	ENSBTAG00000015405
mi-module darkmgreen	& m-module salmon	mir-2328-5p	ENSBTAT00000003278		mi-module darkmgreen	& m-module salmon	mir-29b-1	ENSBTAG00000016109
mi-module darkmgreen	& m-module salmon	mir-2328-5p	ENSBTAT00000005204		mi-module darkmgreen	& m-module salmon	mir-29b-2	ENSBTAG00000016109
mi-module darkmgreen	& m-module salmon	mir-2328-5p	ENSBTAT00000006411		mi-module darkmgreen	& m-module salmon	mir-2328-3p	ENSBTAG00000015879
mi-module darkmgreen	& m-module salmon	mir-2328-5p	ENSBTAT00000063604		mi-module darkmgreen	& m-module salmon	mir-378d	ENSBTAG00000015879
mi-module darkmgreen	& m-module salmon	mir-2328-5p	ENSBTAT00000007955		mi-module darkmgreen	& m-module salmon	mir-378-2	ENSBTAG00000015879
mi-module darkmgreen	& m-module salmon	mir-2328-5p	ENSBTAT00000066601		mi-module darkmgreen	& m-module salmon	mir-378b	ENSBTAG00000015879
mi-module darkmgreen	& m-module salmon	mir-2328-5p	ENSBTAT00000068136		mi-module darkmgreen	& m-module salmon	mir-2400	ENSBTAG00000013316
mi-module darkmgreen	& m-module salmon	mir-2328-5p	ENSBTAT00000071544		mi-module darkmgreen	& m-module salmon	mir-378-1	ENSBTAG00000013316
mi-module darkmgreen	& m-module salmon	mir-2328-5p	ENSBTAT00000030185		mi-module darkmgreen	& m-module salmon	mir-378c	ENSBTAG00000013316
mi-module darkmgreen	& m-module salmon	mir-2328-5p	ENSBTAT00000011640		mi-module darkmgreen	& m-module salmon	mir-378d	ENSBTAG00000013316
mi-module darkmgreen	& m-module salmon	mir-2328-5p	ENSBTAT00000072740		mi-module darkmgreen	& m-module salmon	mir-2328-3p	ENSBTAG00000010402
mi-module darkmgreen	& m-module salmon	mir-2328-5p	ENSBTAT00000066390		mi-module darkmgreen	& m-module salmon	mir-7857-2	ENSBTAG00000010402
mi-module darkmgreen	& m-module salmon	mir-2328-5p	ENSBTAT00000084663		mi-module darkmgreen	& m-module salmon	mir-2328-3p	ENSBTAG00000015984
mi-module darkmgreen	& m-module salmon	mir-2328-5p	ENSBTAT00000021105		mi-module darkmgreen	& m-module salmon	mir-1249	ENSBTAG00000012349
mi-module darkmgreen	& m-module salmon	mir-2328-5p	ENSBTAT00000021263		mi-module darkmgreen	& m-module salmon	mir-7857-1	ENSBTAG00000012349
mi-module darkmgreen	& m-module salmon	mir-2328-5p	ENSBTAT00000024279		mi-module darkmgreen	& m-module salmon	mir-378-1	ENSBTAG00000020318
mi-module darkmgreen	& m-module salmon	mir-2328-5p	ENSBTAT00000075182		mi-module darkmgreen	& m-module salmon	mir-378d	ENSBTAG00000020318
mi-module darkmgreen	& m-module salmon	mir-2328-5p	ENSBTAT00000025536		mi-module darkmgreen	& m-module salmon	mir-2328-3p	ENSBTAG00000020318
mi-module darkmgreen	& m-module salmon	mir-2328-5p	ENSBTAT00000027003		mi-module darkmgreen	& m-module salmon	mir-2328-5p	ENSBTAG00000014496
mi-module darkmgreen	& m-module salmon	mir-2328-5p	ENSBTAT00000027077		mi-module darkmgreen	& m-module salmon	mir-2328-5p	ENSBTAG00000023562
mi-module darkmgreen	& m-module salmon	mir-2328-5p	ENSBTAT00000067470		mi-module darkmgreen	& m-module salmon	mir-2328-3p	ENSBTAG00000013961
mi-module darkmgreen	& m-module salmon	mir-2328-5p	ENSBTAT00000032182		mi-module darkmgreen	& m-module salmon	mir-2400	ENSBTAG00000024493
mi-module darkmgreen	& m-module salmon	mir-2328-5p	ENSBTAT00000034028		mi-module darkmgreen	& m-module salmon	mir-378-1	ENSBTAG00000005915
mi-module darkmgreen	& m-module salmon	mir-2328-5p	ENSBTAT00000017826		mi-module darkmgreen	& m-module salmon	mir-2328-5p	ENSBTAG00000024539
mi-module darkmgreen	& m-module salmon	mir-2328-5p	ENSBTAT00000076122		mi-module darkmgreen	& m-module salmon	mir-2328-3p	ENSBTAG00000024539
mi-module darkmgreen	& m-module salmon	mir-2400	ENSBTAT00000082410		mi-module darkmgreen	& m-module salmon	mir-7857-1	ENSBTAG00000024539
mi-module darkmgreen	& m-module salmon	mir-2400	ENSBTAT00000000950		mi-module darkmgreen	& m-module salmon	mir-1249	ENSBTAG00000024539
mi-module darkmgreen	& m-module salmon	mir-2400	ENSBTAT00000070564		mi-module darkmgreen	& m-module salmon	mir-378d	ENSBTAG00000024539
mi-module darkmgreen	& m-module salmon	mir-2400	ENSBTAT00000080522		mi-module darkmgreen	& m-module salmon	mir-378d	ENSBTAG00000005089
mi-module darkmgreen	& m-module salmon	mir-2400	ENSBTAT00000001063		mi-module darkmgreen	& m-module salmon	mir-2328-5p	ENSBTAG00000005089
mi-module darkmgreen	& m-module salmon	mir-2400	ENSBTAT00000002324		mi-module darkmgreen	& m-module salmon	mir-29b-2	ENSBTAG00000005089
mi-module darkmgreen	& m-module salmon	mir-2400	ENSBTAT00000002800		mi-module darkmgreen	& m-module salmon	mir-378-1	ENSBTAG00000005089
mi-module darkmgreen	& m-module salmon	mir-2400	ENSBTAT00000003082		mi-module darkmgreen	& m-module salmon	mir-378c	ENSBTAG00000005089
mi-module darkmgreen	& m-module salmon	mir-2400	ENSBTAT00000067011		mi-module darkmgreen	& m-module salmon	mir-2400	ENSBTAG00000008429
mi-module darkmgreen	& m-module salmon	mir-2400	ENSBTAT00000084353		mi-module darkmgreen	& m-module salmon	mir-2328-5p	ENSBTAG00000020758
mi-module darkmgreen	& m-module salmon	mir-2400	ENSBTAT00000009131		mi-module darkmgreen	& m-module salmon	mir-29b-2	ENSBTAG00000002411
mi-module darkmgreen	& m-module salmon	mir-2400	ENSBTAT00000071544		mi-module darkmgreen	& m-module salmon	mir-2328-3p	ENSBTAG00000002411
mi-module darkmgreen	& m-module salmon	mir-2400	ENSBTAT00000043997		mi-module darkmgreen	& m-module salmon	mir-7857-2	ENSBTAG00000002411
mi-module darkmgreen	& m-module salmon	mir-2400	ENSBTAT00000013967		mi-module darkmgreen	& m-module salmon	mir-2400	ENSBTAG00000009786
mi-module darkmgreen	& m-module salmon	mir-2400	ENSBTAT00000016835		mi-module darkmgreen	& m-module salmon	mir-7857-1	ENSBTAG00000012278
mi-module darkmgreen	& m-module salmon	mir-2400	ENSBTAT00000085187		mi-module darkmgreen	& m-module salmon	mir-2328-3p	ENSBTAG00000000668
mi-module darkmgreen	& m-module salmon	mir-2400	ENSBTAT00000017711		mi-module darkmgreen	& m-module salmon	mir-2400	ENSBTAG00000010819
mi-module darkmgreen	& m-module salmon	mir-2400	ENSBTAT00000079099		mi-module darkmgreen	& m-module salmon	mir-378d	ENSBTAG00000024928
mi-module darkmgreen	& m-module salmon	mir-2400	ENSBTAT00000074741		mi-module darkmgreen	& m-module salmon	mir-7857-2	ENSBTAG00000024928
mi-module darkmgreen	& m-module salmon	mir-2400	ENSBTAT00000086929		mi-module darkmgreen	& m-module salmon	mir-29b-1	ENSBTAG00000024928
mi-module darkmgreen	& m-module salmon	mir-2400	ENSBTAT00000024230		mi-module darkmgreen	& m-module salmon	mir-29b-2	ENSBTAG00000024928
mi-module darkmgreen	& m-module salmon	mir-2400	ENSBTAT00000082432		mi-module darkmgreen	& m-module salmon	mir-29b-1	ENSBTAG00000024869
mi-module darkmgreen	& m-module salmon	mir-2400	ENSBTAT00000072755		mi-module darkmgreen	& m-module salmon	mir-29b-2	ENSBTAG00000024869
mi-module darkmgreen	& m-module salmon	mir-2400	ENSBTAT00000086261		mi-module darkmgreen	& m-module salmon	mir-2328-3p	ENSBTAG00000018482
mi-module darkmgreen	& m-module salmon	mir-2400	ENSBTAT00000027077		mi-module darkmgreen	& m-module salmon	mir-29b-2	ENSBTAG00000007981
mi-module darkmgreen	& m-module salmon	mir-2400	ENSBTAT00000067470		mi-module darkmgreen	& m-module salmon	mir-7857-2	ENSBTAG00000016943
mi-module darkmgreen	& m-module salmon	mir-2400	ENSBTAT00000032182		mi-module darkmgreen	& m-module salmon	mir-2328-5p	ENSBTAG00000047855
mi-module darkmgreen	& m-module salmon	mir-2400	ENSBTAT00000034729		mi-module darkmgreen	& m-module salmon	mir-7857-1	ENSBTAG00000047855
mi-module darkmgreen	& m-module salmon	mir-2400	ENSBTAT00000087146		mi-module darkmgreen	& m-module salmon	mir-378d	ENSBTAG00000047855
mi-module darkmgreen	& m-module salmon	mir-2400	ENSBTAT00000038235		mi-module darkmgreen	& m-module salmon	mir-2328-5p	ENSBTAG00000006910
mi-module darkmgreen	& m-module salmon	mir-2400	ENSBTAT00000082689		mi-module darkmgreen	& m-module salmon	mir-2328-3p	ENSBTAG00000006910
mi-module darkmgreen	& m-module salmon	mir-2400	ENSBTAT00000083041		mi-module darkmgreen	& m-module salmon	mir-29b-2	ENSBTAG00000018159
mi-module darkmgreen	& m-module salmon	mir-2400	ENSBTAT00000076122		mi-module darkmgreen	& m-module salmon	mir-378-1	ENSBTAG00000001061
mi-module darkmgreen	& m-module salmon	mir-2400	ENSBTAT00000070259		mi-module darkmgreen	& m-module salmon	mir-378c	ENSBTAG00000001061
mi-module darkmgreen	& m-module salmon	mir-29b-1	ENSBTAT00000074725		mi-module darkmgreen	& m-module salmon	mir-378d	ENSBTAG00000001061
mi-module darkmgreen	& m-module salmon	mir-29b-1	ENSBTAT00000084092		mi-module darkmgreen	& m-module salmon	mir-7857-1	ENSBTAG00000013961
mi-module darkmgreen	& m-module salmon	mir-29b-1	ENSBTAT00000000950		mi-module darkmgreen	& m-module salmon	mir-29b-1	ENSBTAG00000002485
mi-module darkmgreen	& m-module salmon	mir-29b-1	ENSBTAT00000070564		mi-module darkmgreen	& m-module salmon	mir-2328-3p	ENSBTAG00000002485
mi-module darkmgreen	& m-module salmon	mir-29b-1	ENSBTAT00000080522		mi-module darkmgreen	& m-module salmon	mir-7857-1	ENSBTAG00000002485
mi-module darkmgreen	& m-module salmon	mir-29b-1	ENSBTAT00000002600		mi-module darkmgreen	& m-module salmon	mir-2400	ENSBTAG00000054628
mi-module darkmgreen	& m-module salmon	mir-29b-1	ENSBTAT00000003135		mi-module darkmgreen	& m-module salmon	mir-378-1	ENSBTAG00000014526
mi-module darkmgreen	& m-module salmon	mir-29b-1	ENSBTAT00000072775		mi-module darkmgreen	& m-module salmon	mir-378c	ENSBTAG00000014526
mi-module darkmgreen	& m-module salmon	mir-29b-1	ENSBTAT00000084195		mi-module darkmgreen	& m-module salmon	mir-378d	ENSBTAG00000014526
mi-module darkmgreen	& m-module salmon	mir-29b-1	ENSBTAT00000005204		mi-module darkmgreen	& m-module salmon	mir-378-1	ENSBTAG00000017771
mi-module darkmgreen	& m-module salmon	mir-29b-1	ENSBTAT00000007572		mi-module darkmgreen	& m-module salmon	mir-378-2	ENSBTAG00000017771
mi-module darkmgreen	& m-module salmon	mir-29b-1	ENSBTAT00000012238		mi-module darkmgreen	& m-module salmon	mir-378b	ENSBTAG00000017771
mi-module darkmgreen	& m-module salmon	mir-29b-1	ENSBTAT00000017127		mi-module darkmgreen	& m-module salmon	mir-378d	ENSBTAG00000017771
mi-module darkmgreen	& m-module salmon	mir-29b-1	ENSBTAT00000019309		mi-module darkmgreen	& m-module salmon	mir-7857-2	ENSBTAG00000017228
mi-module darkmgreen	& m-module salmon	mir-29b-1	ENSBTAT00000080865		mi-module darkmgreen	& m-module salmon	mir-2328-3p	ENSBTAG00000017228
mi-module darkmgreen	& m-module salmon	mir-29b-1	ENSBTAT00000084315		mi-module darkmgreen	& m-module salmon	mir-2328-5p	ENSBTAG00000017228
mi-module darkmgreen	& m-module salmon	mir-29b-1	ENSBTAT00000034126		mi-module darkmgreen	& m-module salmon	mir-29b-2	ENSBTAG00000017228
mi-module darkmgreen	& m-module salmon	mir-29b-1	ENSBTAT00000071850		mi-module darkmgreen	& m-module salmon	mir-1249	ENSBTAG00000051704
mi-module darkmgreen	& m-module salmon	mir-29b-1	ENSBTAT00000074477		mi-module darkmgreen	& m-module salmon	mir-34b	ENSBTAG00000051704
mi-module darkmgreen	& m-module salmon	mir-29b-1	ENSBTAT00000034729		mi-module darkmgreen	& m-module salmon	mir-2328-3p	ENSBTAG00000051704
mi-module darkmgreen	& m-module salmon	mir-29b-1	ENSBTAT00000087146		mi-module darkmgreen	& m-module salmon	mir-29b-1	ENSBTAG00000051704
mi-module darkmgreen	& m-module salmon	mir-29b-1	ENSBTAT00000023246		mi-module darkmgreen	& m-module salmon	mir-29b-2	ENSBTAG00000051704
mi-module darkmgreen	& m-module salmon	mir-29b-1	ENSBTAT00000070259		mi-module darkmgreen	& m-module salmon	mir-7857-1	ENSBTAG00000051704
mi-module darkmgreen	& m-module salmon	mir-29b-1	ENSBTAT00000070312		mi-module darkmgreen	& m-module salmon	mir-2400	ENSBTAG00000003526
mi-module darkmgreen	& m-module salmon	mir-29b-1	ENSBTAT00000083052		mi-module darkmgreen	& m-module salmon	mir-2328-5p	ENSBTAG00000003526
mi-module darkmgreen	& m-module salmon	mir-29b-2	ENSBTAT00000075025		mi-module darkmgreen	& m-module salmon	mir-2328-3p	ENSBTAG00000003526
mi-module darkmgreen	& m-module salmon	mir-29b-2	ENSBTAT00000084195		mi-module darkmgreen	& m-module salmon	mir-2284u	ENSBTAG00000003526
mi-module darkmgreen	& m-module salmon	mir-29b-2	ENSBTAT00000007572		mi-module darkmgreen	& m-module salmon	mir-29b-2	ENSBTAG00000003526
mi-module darkmgreen	& m-module salmon	mir-29b-2	ENSBTAT00000012238		mi-module darkmgreen	& m-module salmon	mir-29b-1	ENSBTAT00000002324
mi-module darkmgreen	& m-module salmon	mir-29b-2	ENSBTAT00000021347		mi-module darkmgreen	& m-module salmon	mir-2328-3p	ENSBTAT00000001512
mi-module darkmgreen	& m-module salmon	mir-29b-2	ENSBTAT00000076875		mi-module darkmgreen	& m-module salmon	mir-2328-5p	ENSBTAT00000002600
mi-module darkmgreen	& m-module salmon	mir-29b-2	ENSBTAT00000034729		mi-module darkmgreen	& m-module salmon	mir-378-1	ENSBTAT00000003082
mi-module darkmgreen	& m-module salmon	mir-29b-2	ENSBTAT00000087146		mi-module darkmgreen	& m-module salmon	mir-378c	ENSBTAT00000003082
mi-module darkmgreen	& m-module salmon	mir-29b-2	ENSBTAT00000023246		mi-module darkmgreen	& m-module salmon	mir-378d	ENSBTAT00000003082
mi-module darkmgreen	& m-module salmon	mir-29b-2	ENSBTAT00000070259		mi-module darkmgreen	& m-module salmon	mir-1249	ENSBTAT00000000950
mi-module darkmgreen	& m-module salmon	mir-34b	ENSBTAT00000082410		mi-module darkmgreen	& m-module salmon	mir-1249	ENSBTAT00000000950
mi-module darkmgreen	& m-module salmon	mir-34b	ENSBTAT00000057251		mi-module darkmgreen	& m-module salmon	mir-29b-2	ENSBTAT00000001063
mi-module darkmgreen	& m-module salmon	mir-34b	ENSBTAT00000083041		mi-module darkmgreen	& m-module salmon	mir-2328-3p	ENSBTAT00000001063
mi-module darkmgreen	& m-module salmon	mir-378-1	ENSBTAT00000082410		mi-module darkmgreen	& m-module salmon	mir-2400	ENSBTAT00000001063
mi-module darkmgreen	& m-module salmon	mir-378-1	ENSBTAT00000078109		mi-module darkmgreen	& m-module salmon	mir-2323	ENSBTAT00000003135
mi-module darkmgreen	& m-module salmon	mir-378-1	ENSBTAT00000003229		mi-module darkmgreen	& m-module salmon	mir-29b-1	ENSBTAT00000003135
mi-module darkmgreen	& m-module salmon	mir-378-1	ENSBTAT00000066888		mi-module darkmgreen	& m-module salmon	mir-29b-2	ENSBTAT00000003135
mi-module darkmgreen	& m-module salmon	mir-378-1	ENSBTAT00000067607		mi-module darkmgreen	& m-module salmon	mir-378-1	ENSBTAT00000003135
mi-module darkmgreen	& m-module salmon	mir-378-1	ENSBTAT00000068040		mi-module darkmgreen	& m-module salmon	mir-378c	ENSBTAT00000003135
mi-module darkmgreen	& m-module salmon	mir-378-1	ENSBTAT00000079778		mi-module darkmgreen	& m-module salmon	mir-378-1	ENSBTAT00000003229
mi-module darkmgreen	& m-module salmon	mir-378-1	ENSBTAT00000080900		mi-module darkmgreen	& m-module salmon	mir-2328-3p	ENSBTAT00000006411
mi-module darkmgreen	& m-module salmon	mir-378-1	ENSBTAT00000083258		mi-module darkmgreen	& m-module salmon	mir-2328-5p	ENSBTAT00000006411
mi-module darkmgreen	& m-module salmon	mir-378-1	ENSBTAT00000086283		mi-module darkmgreen	& m-module salmon	mir-2328-5p	ENSBTAT00000006727
mi-module darkmgreen	& m-module salmon	mir-378-1	ENSBTAT00000086292		mi-module darkmgreen	& m-module salmon	mir-29b-1	ENSBTAT00000006727
mi-module darkmgreen	& m-module salmon	mir-378-1	ENSBTAT00000003706		mi-module darkmgreen	& m-module salmon	mir-2328-3p	ENSBTAT00000003278
mi-module darkmgreen	& m-module salmon	mir-378-1	ENSBTAT00000011767		mi-module darkmgreen	& m-module salmon	mir-29b-1	ENSBTAT00000007572
mi-module darkmgreen	& m-module salmon	mir-378-1	ENSBTAT00000016835		mi-module darkmgreen	& m-module salmon	mir-29b-1	ENSBTAT00000003797
mi-module darkmgreen	& m-module salmon	mir-378-1	ENSBTAT00000085187		mi-module darkmgreen	& m-module salmon	mir-29b-1	ENSBTAT00000007328
mi-module darkmgreen	& m-module salmon	mir-378-1	ENSBTAT00000017711		mi-module darkmgreen	& m-module salmon	mir-378-1	ENSBTAT00000007328
mi-module darkmgreen	& m-module salmon	mir-378-1	ENSBTAT00000079099		mi-module darkmgreen	& m-module salmon	mir-378d	ENSBTAT00000007328
mi-module darkmgreen	& m-module salmon	mir-378-1	ENSBTAT00000080865		mi-module darkmgreen	& m-module salmon	mir-29b-1	ENSBTAT00000008633
mi-module darkmgreen	& m-module salmon	mir-378-1	ENSBTAT00000084315		mi-module darkmgreen	& m-module salmon	mir-29b-2	ENSBTAT00000008633
mi-module darkmgreen	& m-module salmon	mir-378-1	ENSBTAT00000021198		mi-module darkmgreen	& m-module salmon	mir-2400	ENSBTAT00000008633
mi-module darkmgreen	& m-module salmon	mir-378-1	ENSBTAT00000084139		mi-module darkmgreen	& m-module salmon	mir-29b-2	ENSBTAT00000008633
mi-module darkmgreen	& m-module salmon	mir-378-1	ENSBTAT00000086753		mi-module darkmgreen	& m-module salmon	mir-7857-2	ENSBTAT00000008633
mi-module darkmgreen	& m-module salmon	mir-378-1	ENSBTAT00000021263		mi-module darkmgreen	& m-module salmon	mir-29b-2	ENSBTAT00000013074
mi-module darkmgreen	& m-module salmon	mir-378-1	ENSBTAT00000021347		mi-module darkmgreen	& m-module salmon	mir-2400	ENSBTAT00000013074
mi-module darkmgreen	& m-module salmon	mir-378-1	ENSBTAT00000076875		mi-module darkmgreen	& m-module salmon	mir-2328-3p	ENSBTAT00000013451
mi-module darkmgreen	& m-module salmon	mir-378-1	ENSBTAT00000084618		mi-module darkmgreen	& m-module salmon	mir-378d	ENSBTAT00000013173
mi-module darkmgreen	& m-module salmon	mir-378-1	ENSBTAT00000072755		mi-module darkmgreen	& m-module salmon	mir-378-2	ENSBTAT00000010474
mi-module darkmgreen	& m-module salmon	mir-378-1	ENSBTAT00000086261		mi-module darkmgreen	& m-module salmon	mir-378b	ENSBTAT00000010474
mi-module darkmgreen	& m-module salmon	mir-378-1	ENSBTAT00000045301		mi-module darkmgreen	& m-module salmon	mir-2328-3p	ENSBTAT00000009131
mi-module darkmgreen	& m-module salmon	mir-378-2	ENSBTAT00000004289		mi-module darkmgreen	& m-module salmon	mir-378-1	ENSBTAT00000009131
mi-module darkmgreen	& m-module salmon	mir-378-2	ENSBTAT00000006727		mi-module darkmgreen	& m-module salmon	mir-378-2	ENSBTAT00000009131
mi-module darkmgreen	& m-module salmon	mir-378b	ENSBTAT00000004289		mi-module darkmgreen	& m-module salmon	mir-378b	ENSBTAT00000009131
mi-module darkmgreen	& m-module salmon	mir-378b	ENSBTAT00000006727		mi-module darkmgreen	& m-module salmon	mir-378c	ENSBTAT00000009131
mi-module darkmgreen	& m-module salmon	mir-378c	ENSBTAT00000082410		mi-module darkmgreen	& m-module salmon	mir-378d	ENSBTAT00000009131
mi-module darkmgreen	& m-module salmon	mir-378c	ENSBTAT00000078109		mi-module darkmgreen	& m-module salmon	mir-2328-3p	ENSBTAT00000012871
mi-module darkmgreen	& m-module salmon	mir-378c	ENSBTAT00000003229		mi-module darkmgreen	& m-module salmon	mir-2328-3p	ENSBTAT00000012871
mi-module darkmgreen	& m-module salmon	mir-378c	ENSBTAT00000066888		mi-module darkmgreen	& m-module salmon	mir-29b-2	ENSBTAT00000012871
mi-module darkmgreen	& m-module salmon	mir-378c	ENSBTAT00000067607		mi-module darkmgreen	& m-module salmon	mir-2328-3p	ENSBTAT00000012871
mi-module darkmgreen	& m-module salmon	mir-378c	ENSBTAT00000068040		mi-module darkmgreen	& m-module salmon	mir-29b-2	ENSBTAT00000012871
mi-module darkmgreen	& m-module salmon	mir-378c	ENSBTAT00000079778		mi-module darkmgreen	& m-module salmon	mir-1249	ENSBTAT00000012871
mi-module darkmgreen	& m-module salmon	mir-378c	ENSBTAT00000080900		mi-module darkmgreen	& m-module salmon	mir-7857-2	ENSBTAT00000017826
mi-module darkmgreen	& m-module salmon	mir-378c	ENSBTAT00000083258		mi-module darkmgreen	& m-module salmon	mir-1249	ENSBTAT00000017826
mi-module darkmgreen	& m-module salmon	mir-378c	ENSBTAT00000086283		mi-module darkmgreen	& m-module salmon	mir-2328-3p	ENSBTAT00000017826
mi-module darkmgreen	& m-module salmon	mir-378c	ENSBTAT00000086292		mi-module darkmgreen	& m-module salmon	mir-2328-3p	ENSBTAT00000017826
mi-module darkmgreen	& m-module salmon	mir-378c	ENSBTAT00000003706		mi-module darkmgreen	& m-module salmon	mir-2328-3p	ENSBTAT00000024157
mi-module darkmgreen	& m-module salmon	mir-378c	ENSBTAT00000011767		mi-module darkmgreen	& m-module salmon	mir-7857-2	ENSBTAT00000024157
mi-module darkmgreen	& m-module salmon	mir-378c	ENSBTAT00000016835		mi-module darkmgreen	& m-module salmon	mir-2400	ENSBTAT00000016835
mi-module darkmgreen	& m-module salmon	mir-378c	ENSBTAT00000085187		mi-module darkmgreen	& m-module salmon	mir-2400	ENSBTAT00000016835
mi-module darkmgreen	& m-module salmon	mir-378c	ENSBTAT00000017711		mi-module darkmgreen	& m-module salmon	mir-29b-1	ENSBTAT00000016835
mi-module darkmgreen	& m-module salmon	mir-378c	ENSBTAT00000079099		mi-module darkmgreen	& m-module salmon	mir-29b-2	ENSBTAT00000016835
mi-module darkmgreen	& m-module salmon	mir-378c	ENSBTAT00000080865		mi-module darkmgreen	& m-module salmon	mir-1249	ENSBTAT00000013967
mi-module darkmgreen	& m-module salmon	mir-378c	ENSBTAT00000084315		mi-module darkmgreen	& m-module salmon	mir-2328-3p	ENSBTAT00000018806
mi-module darkmgreen	& m-module salmon	mir-378c	ENSBTAT00000021198		mi-module darkmgreen	& m-module salmon	mir-2328-3p	ENSBTAT00000024256
mi-module darkmgreen	& m-module salmon	mir-378c	ENSBTAT00000084139		mi-module darkmgreen	& m-module salmon	mir-378-1	ENSBTAT00000024256
mi-module darkmgreen	& m-module salmon	mir-378c	ENSBTAT00000086753		mi-module darkmgreen	& m-module salmon	mir-378c	ENSBTAT00000024256
mi-module darkmgreen	& m-module salmon	mir-378c	ENSBTAT00000021263		mi-module darkmgreen	& m-module salmon	mir-378d	ENSBTAT00000024256
mi-module darkmgreen	& m-module salmon	mir-378c	ENSBTAT00000021347		mi-module darkmgreen	& m-module salmon	mir-2400	ENSBTAT00000024256
mi-module darkmgreen	& m-module salmon	mir-378c	ENSBTAT00000076875		mi-module darkmgreen	& m-module salmon	mir-2328-3p	ENSBTAT00000021347
mi-module darkmgreen	& m-module salmon	mir-378c	ENSBTAT00000084618		mi-module darkmgreen	& m-module salmon	mir-2328-3p	ENSBTAT00000019309
mi-module darkmgreen	& m-module salmon	mir-378c	ENSBTAT00000045301		mi-module darkmgreen	& m-module salmon	mir-7857-1	ENSBTAT00000025536
mi-module darkmgreen	& m-module salmon	mir-378d	ENSBTAT00000003706		mi-module darkmgreen	& m-module salmon	mir-29b-2	ENSBTAT00000020065
mi-module darkmgreen	& m-module salmon	mir-378d	ENSBTAT00000003797		mi-module darkmgreen	& m-module salmon	mir-29b-1	ENSBTAT00000026052
mi-module darkmgreen	& m-module salmon	mir-378d	ENSBTAT00000086040		mi-module darkmgreen	& m-module salmon	mir-29b-1	ENSBTAT00000026052
mi-module darkmgreen	& m-module salmon	mir-378d	ENSBTAT00000071544		mi-module darkmgreen	& m-module salmon	mir-378-1	ENSBTAT00000026052
mi-module darkmgreen	& m-module salmon	mir-378d	ENSBTAT00000080865		mi-module darkmgreen	& m-module salmon	mir-378d	ENSBTAT00000026052
mi-module darkmgreen	& m-module salmon	mir-378d	ENSBTAT00000084315		mi-module darkmgreen	& m-module salmon	mir-2400	ENSBTAT00000026052
mi-module darkmgreen	& m-module salmon	mir-378d	ENSBTAT00000021105		mi-module darkmgreen	& m-module salmon	mir-7857-2	ENSBTAT00000026052
mi-module darkmgreen	& m-module salmon	mir-378d	ENSBTAT00000021263		mi-module darkmgreen	& m-module salmon	mir-2328-3p	ENSBTAT00000026052
mi-module darkmgreen	& m-module salmon	mir-378d	ENSBTAT00000021347		mi-module darkmgreen	& m-module salmon	mir-378-2	ENSBTAT00000020475
mi-module darkmgreen	& m-module salmon	mir-378d	ENSBTAT00000076875		mi-module darkmgreen	& m-module salmon	mir-378b	ENSBTAT00000020475
mi-module darkmgreen	& m-module salmon	mir-378d	ENSBTAT00000072755		mi-module darkmgreen	& m-module salmon	mir-29b-1	ENSBTAT00000021443
mi-module darkmgreen	& m-module salmon	mir-378d	ENSBTAT00000086261		mi-module darkmgreen	& m-module salmon	mir-29b-2	ENSBTAT00000021443
mi-module darkmgreen	& m-module salmon	mir-378d	ENSBTAT00000027077		mi-module darkmgreen	& m-module salmon	mir-2328-3p	ENSBTAT00000021105
mi-module darkmgreen	& m-module salmon	mir-378d	ENSBTAT00000067470		mi-module darkmgreen	& m-module salmon	mir-378d	ENSBTAT00000021105
mi-module darkmgreen	& m-module salmon	mir-378d	ENSBTAT00000034126		mi-module darkmgreen	& m-module salmon	mir-378-2	ENSBTAT00000021105
mi-module darkmgreen	& m-module salmon	mir-378d	ENSBTAT00000071850		mi-module darkmgreen	& m-module salmon	mir-378b	ENSBTAT00000021105
mi-module darkmgreen	& m-module salmon	mir-378d	ENSBTAT00000074477		mi-module darkmgreen	& m-module salmon	mir-2400	ENSBTAT00000017711
mi-module darkmgreen	& m-module salmon	mir-7857-1	ENSBTAT00000013967		mi-module darkmgreen	& m-module salmon	mir-378-1	ENSBTAT00000017711
mi-module darkmgreen	& m-module salmon	mir-7857-1	ENSBTAT00000072755		mi-module darkmgreen	& m-module salmon	mir-378c	ENSBTAT00000017711
mi-module darkmgreen	& m-module salmon	mir-7857-1	ENSBTAT00000086261		mi-module darkmgreen	& m-module salmon	mir-378d	ENSBTAT00000017711
mi-module darkmgreen	& m-module salmon	mir-7857-1	ENSBTAT00000081710		mi-module darkmgreen	& m-module salmon	mir-2328-3p	ENSBTAT00000013737
mi-module darkmgreen	& m-module salmon	mir-7857-2	ENSBTAT00000035731		mi-module darkmgreen	& m-module salmon	mir-7857-2	ENSBTAT00000013737
mi-module darkmgreen	& m-module salmon	mir-7857-2	ENSBTAT00000001063		mi-module darkmgreen	& m-module salmon	mir-2328-3p	ENSBTAT00000021263
mi-module darkmgreen	& m-module salmon	mir-7857-2	ENSBTAT00000003007		mi-module darkmgreen	& m-module salmon	mir-1249	ENSBTAT00000016385
mi-module darkmgreen	& m-module salmon	mir-7857-2	ENSBTAT00000079066		mi-module darkmgreen	& m-module salmon	mir-7857-1	ENSBTAT00000016385
mi-module darkmgreen	& m-module salmon	mir-7857-2	ENSBTAT00000006411		mi-module darkmgreen	& m-module salmon	mir-378-1	ENSBTAT00000067470
mi-module darkmgreen	& m-module salmon	mir-7857-2	ENSBTAT00000080865		mi-module darkmgreen	& m-module salmon	mir-378-1	ENSBTAT00000067470
mi-module darkmgreen	& m-module salmon	mir-7857-2	ENSBTAT00000084315		mi-module darkmgreen	& m-module salmon	mir-378d	ENSBTAT00000067470
mi-module darkmgreen	& m-module salmon	mir-7857-2	ENSBTAT00000022140		mi-module darkmgreen	& m-module salmon	mir-2328-3p	ENSBTAT00000067470
mi-module darkmgreen	& m-module salmon	mir-7857-2	ENSBTAT00000066779		mi-module darkmgreen	& m-module salmon	mir-378-1	ENSBTAT00000066888
mi-module darkmgreen	& m-module salmon	mir-7857-2	ENSBTAT00000079009		mi-module darkmgreen	& m-module salmon	mir-2328-5p	ENSBTAT00000037034
mi-module darkmgreen	& m-module salmon	mir-7857-2	ENSBTAT00000027077		mi-module darkmgreen	& m-module salmon	mir-2328-5p	ENSBTAT00000032182
mi-module darkmgreen	& m-module salmon	mir-7857-2	ENSBTAT00000067470		mi-module darkmgreen	& m-module salmon	mir-2328-3p	ENSBTAT00000033324
					mi-module darkmgreen	& m-module salmon	mir-2400	ENSBTAT00000034028
					mi-module darkmgreen	& m-module salmon	mir-378-1	ENSBTAT00000067011
					mi-module darkmgreen	& m-module salmon	mir-378-1	ENSBTAT00000067011
					mi-module darkmgreen	& m-module salmon	mir-2328-5p	ENSBTAT00000034126
					mi-module darkmgreen	& m-module salmon	mir-2328-3p	ENSBTAT00000034126
					mi-module darkmgreen	& m-module salmon	mir-7857-1	ENSBTAT00000034126
					mi-module darkmgreen	& m-module salmon	mir-7857-1	ENSBTAT00000034126
					mi-module darkmgreen	& m-module salmon	mir-1249	ENSBTAT00000034126
					mi-module darkmgreen	& m-module salmon	mir-2328-3p	ENSBTAT00000034126
					mi-module darkmgreen	& m-module salmon	mir-378d	ENSBTAT00000034126
					mi-module darkmgreen	& m-module salmon	mir-7857-1	ENSBTAT00000034126
					mi-module darkmgreen	& m-module salmon	mir-378d	ENSBTAT00000034126
					mi-module darkmgreen	& m-module salmon	mir-7857-1	ENSBTAT00000034126
					mi-module darkmgreen	& m-module salmon	mir-378d	ENSBTAT00000063604
					mi-module darkmgreen	& m-module salmon	mir-2328-5p	ENSBTAT00000063604
					mi-module darkmgreen	& m-module salmon	mir-29b-2	ENSBTAT00000063604
					mi-module darkmgreen	& m-module salmon	mir-378-1	ENSBTAT00000063604
					mi-module darkmgreen	& m-module salmon	mir-378c	ENSBTAT00000063604
					mi-module darkmgreen	& m-module salmon	mir-378d	ENSBTAT00000063604
					mi-module darkmgreen	& m-module salmon	mir-2400	ENSBTAT00000043997
					mi-module darkmgreen	& m-module salmon	mir-2328-5p	ENSBTAT00000061092
					mi-module darkmgreen	& m-module salmon	mir-378-1	ENSBTAT00000068040
					mi-module darkmgreen	& m-module salmon	mir-29b-2	ENSBTAT00000067241
					mi-module darkmgreen	& m-module salmon	mir-2328-3p	ENSBTAT00000067241
					mi-module darkmgreen	& m-module salmon	mir-7857-2	ENSBTAT00000067241
					mi-module darkmgreen	& m-module salmon	mir-7857-2	ENSBTAT00000067241
					mi-module darkmgreen	& m-module salmon	mir-2328-3p	ENSBTAT00000068043
					mi-module darkmgreen	& m-module salmon	mir-378-1	ENSBTAT00000068043
					mi-module darkmgreen	& m-module salmon	mir-378c	ENSBTAT00000068043
					mi-module darkmgreen	& m-module salmon	mir-378d	ENSBTAT00000068043
					mi-module darkmgreen	& m-module salmon	mir-2400	ENSBTAT00000068043
					mi-module darkmgreen	& m-module salmon	mir-29b-2	ENSBTAT00000064817
					mi-module darkmgreen	& m-module salmon	mir-2400	ENSBTAT00000064817
					mi-module darkmgreen	& m-module salmon	mir-2400	ENSBTAT00000049842
					mi-module darkmgreen	& m-module salmon	mir-7857-1	ENSBTAT00000060955
					mi-module darkmgreen	& m-module salmon	mir-2328-3p	ENSBTAT00000035731
					mi-module darkmgreen	& m-module salmon	mir-2400	ENSBTAT00000066390
					mi-module darkmgreen	& m-module salmon	mir-378d	ENSBTAT00000034729
					mi-module darkmgreen	& m-module salmon	mir-7857-2	ENSBTAT00000034729
					mi-module darkmgreen	& m-module salmon	mir-29b-1	ENSBTAT00000034729
					mi-module darkmgreen	& m-module salmon	mir-29b-2	ENSBTAT00000034729
					mi-module darkmgreen	& m-module salmon	mir-378-1	ENSBTAT00000027077
					mi-module darkmgreen	& m-module salmon	mir-378-1	ENSBTAT00000027077
					mi-module darkmgreen	& m-module salmon	mir-378d	ENSBTAT00000027077
					mi-module darkmgreen	& m-module salmon	mir-2328-3p	ENSBTAT00000027077
					mi-module darkmgreen	& m-module salmon	mir-29b-2	ENSBTAT00000043778
					mi-module darkmgreen	& m-module salmon	mir-2328-3p	ENSBTAT00000043778
					mi-module darkmgreen	& m-module salmon	mir-7857-2	ENSBTAT00000043778
					mi-module darkmgreen	& m-module salmon	mir-7857-2	ENSBTAT00000043778
					mi-module darkmgreen	& m-module salmon	mir-29b-1	ENSBTAT00000034627
					mi-module darkmgreen	& m-module salmon	mir-29b-2	ENSBTAT00000034627
					mi-module darkmgreen	& m-module salmon	mir-29b-1	ENSBTAT00000034627
					mi-module darkmgreen	& m-module salmon	mir-29b-2	ENSBTAT00000034627
					mi-module darkmgreen	& m-module salmon	mir-29b-1	ENSBTAT00000034627
					mi-module darkmgreen	& m-module salmon	mir-378-1	ENSBTAT00000067607
					mi-module darkmgreen	& m-module salmon	mir-29b-1	ENSBTAT00000071572
					mi-module darkmgreen	& m-module salmon	mir-29b-2	ENSBTAT00000071572
					mi-module darkmgreen	& m-module salmon	mir-2328-5p	ENSBTAT00000071850
					mi-module darkmgreen	& m-module salmon	mir-2328-3p	ENSBTAT00000071850
					mi-module darkmgreen	& m-module salmon	mir-7857-1	ENSBTAT00000071850
					mi-module darkmgreen	& m-module salmon	mir-7857-1	ENSBTAT00000071850
					mi-module darkmgreen	& m-module salmon	mir-1249	ENSBTAT00000071850
					mi-module darkmgreen	& m-module salmon	mir-2328-3p	ENSBTAT00000071850
					mi-module darkmgreen	& m-module salmon	mir-378d	ENSBTAT00000071850
					mi-module darkmgreen	& m-module salmon	mir-7857-1	ENSBTAT00000071850
					mi-module darkmgreen	& m-module salmon	mir-378d	ENSBTAT00000071850
					mi-module darkmgreen	& m-module salmon	mir-7857-1	ENSBTAT00000071850
					mi-module darkmgreen	& m-module salmon	mir-378-1	ENSBTAT00000083258
					mi-module darkmgreen	& m-module salmon	mir-2328-3p	ENSBTAT00000076671
					mi-module darkmgreen	& m-module salmon	mir-2328-5p	ENSBTAT00000079491
					mi-module darkmgreen	& m-module salmon	mir-29b-2	ENSBTAT00000080542
					mi-module darkmgreen	& m-module salmon	mir-2328-3p	ENSBTAT00000080542
					mi-module darkmgreen	& m-module salmon	mir-7857-2	ENSBTAT00000080542
					mi-module darkmgreen	& m-module salmon	mir-7857-2	ENSBTAT00000080542
					mi-module darkmgreen	& m-module salmon	mir-1249	ENSBTAT00000070564
					mi-module darkmgreen	& m-module salmon	mir-1249	ENSBTAT00000070564
					mi-module darkmgreen	& m-module salmon	mir-29b-2	ENSBTAT00000071544
					mi-module darkmgreen	& m-module salmon	mir-1249	ENSBTAT00000080522
					mi-module darkmgreen	& m-module salmon	mir-1249	ENSBTAT00000080522
					mi-module darkmgreen	& m-module salmon	mir-7857-2	ENSBTAT00000086929
					mi-module darkmgreen	& m-module salmon	mir-2328-3p	ENSBTAT00000083545
					mi-module darkmgreen	& m-module salmon	mir-378-1	ENSBTAT00000083545
					mi-module darkmgreen	& m-module salmon	mir-378c	ENSBTAT00000083545
					mi-module darkmgreen	& m-module salmon	mir-378d	ENSBTAT00000083545
					mi-module darkmgreen	& m-module salmon	mir-2400	ENSBTAT00000083545
					mi-module darkmgreen	& m-module salmon	mir-29b-2	ENSBTAT00000075996
					mi-module darkmgreen	& m-module salmon	mir-2328-3p	ENSBTAT00000075996
					mi-module darkmgreen	& m-module salmon	mir-7857-2	ENSBTAT00000075996
					mi-module darkmgreen	& m-module salmon	mir-7857-2	ENSBTAT00000075996
					mi-module darkmgreen	& m-module salmon	mir-2328-5p	ENSBTAT00000076122
					mi-module darkmgreen	& m-module salmon	mir-7857-1	ENSBTAT00000076122
					mi-module darkmgreen	& m-module salmon	mir-378d	ENSBTAT00000076122
					mi-module darkmgreen	& m-module salmon	mir-2328-5p	ENSBTAT00000077904
					mi-module darkmgreen	& m-module salmon	mir-2328-3p	ENSBTAT00000077904
					mi-module darkmgreen	& m-module salmon	mir-29b-2	ENSBTAT00000071790
					mi-module darkmgreen	& m-module salmon	mir-7857-2	ENSBTAT00000074741
					mi-module darkmgreen	& m-module salmon	mir-29b-1	ENSBTAT00000072908
					mi-module darkmgreen	& m-module salmon	mir-29b-2	ENSBTAT00000072908
					mi-module darkmgreen	& m-module salmon	mir-29b-1	ENSBTAT00000072908
					mi-module darkmgreen	& m-module salmon	mir-29b-2	ENSBTAT00000072908
					mi-module darkmgreen	& m-module salmon	mir-29b-1	ENSBTAT00000072908
					mi-module darkmgreen	& m-module salmon	mir-378-1	ENSBTAT00000078109
					mi-module darkmgreen	& m-module salmon	mir-378c	ENSBTAT00000078109
					mi-module darkmgreen	& m-module salmon	mir-378d	ENSBTAT00000078109
					mi-module darkmgreen	& m-module salmon	mir-29b-2	ENSBTAT00000072638
					mi-module darkmgreen	& m-module salmon	mir-2328-3p	ENSBTAT00000072638
					mi-module darkmgreen	& m-module salmon	mir-7857-2	ENSBTAT00000072638
					mi-module darkmgreen	& m-module salmon	mir-7857-2	ENSBTAT00000072638
					mi-module darkmgreen	& m-module salmon	mir-2400	ENSBTAT00000072755
					mi-module darkmgreen	& m-module salmon	mir-2328-3p	ENSBTAT00000072755
					mi-module darkmgreen	& m-module salmon	mir-378-1	ENSBTAT00000072755
					mi-module darkmgreen	& m-module salmon	mir-378c	ENSBTAT00000072755
					mi-module darkmgreen	& m-module salmon	mir-378d	ENSBTAT00000072755
					mi-module darkmgreen	& m-module salmon	mir-2400	ENSBTAT00000072755
					mi-module darkmgreen	& m-module salmon	mir-2328-3p	ENSBTAT00000080652
					mi-module darkmgreen	& m-module salmon	mir-7857-1	ENSBTAT00000080652
					mi-module darkmgreen	& m-module salmon	mir-7857-1	ENSBTAT00000080652
					mi-module darkmgreen	& m-module salmon	mir-378-1	ENSBTAT00000086283
					mi-module darkmgreen	& m-module salmon	mir-29b-1	ENSBTAT00000086283
					mi-module darkmgreen	& m-module salmon	mir-2328-3p	ENSBTAT00000086283
					mi-module darkmgreen	& m-module salmon	mir-29b-1	ENSBTAT00000086283
					mi-module darkmgreen	& m-module salmon	mir-7857-1	ENSBTAT00000086283
					mi-module darkmgreen	& m-module salmon	mir-2328-3p	ENSBTAT00000086283
					mi-module darkmgreen	& m-module salmon	mir-378-1	ENSBTAT00000086283
					mi-module darkmgreen	& m-module salmon	mir-7857-1	ENSBTAT00000086283
					mi-module darkmgreen	& m-module salmon	mir-2328-3p	ENSBTAT00000086283
					mi-module darkmgreen	& m-module salmon	mir-2400	ENSBTAT00000083052
					mi-module darkmgreen	& m-module salmon	mir-2328-3p	ENSBTAT00000072272
					mi-module darkmgreen	& m-module salmon	mir-378-1	ENSBTAT00000080865
					mi-module darkmgreen	& m-module salmon	mir-378c	ENSBTAT00000080865
					mi-module darkmgreen	& m-module salmon	mir-378d	ENSBTAT00000080865
					mi-module darkmgreen	& m-module salmon	mir-2328-3p	ENSBTAT00000080865
					mi-module darkmgreen	& m-module salmon	mir-2400	ENSBTAT00000079099
					mi-module darkmgreen	& m-module salmon	mir-378-1	ENSBTAT00000079099
					mi-module darkmgreen	& m-module salmon	mir-378c	ENSBTAT00000079099
					mi-module darkmgreen	& m-module salmon	mir-378d	ENSBTAT00000079099
					mi-module darkmgreen	& m-module salmon	mir-378-2	ENSBTAT00000085496
					mi-module darkmgreen	& m-module salmon	mir-378b	ENSBTAT00000085496
					mi-module darkmgreen	& m-module salmon	mir-29b-1	ENSBTAT00000081259
					mi-module darkmgreen	& m-module salmon	mir-378-1	ENSBTAT00000081259
					mi-module darkmgreen	& m-module salmon	mir-378d	ENSBTAT00000081259
					mi-module darkmgreen	& m-module salmon	mir-2400	ENSBTAT00000070312
					mi-module darkmgreen	& m-module salmon	mir-2328-3p	ENSBTAT00000079166
					mi-module darkmgreen	& m-module salmon	mir-378-1	ENSBTAT00000084315
					mi-module darkmgreen	& m-module salmon	mir-378c	ENSBTAT00000084315
					mi-module darkmgreen	& m-module salmon	mir-378d	ENSBTAT00000084315
					mi-module darkmgreen	& m-module salmon	mir-2328-3p	ENSBTAT00000084315
					mi-module darkmgreen	& m-module salmon	mir-378-1	ENSBTAT00000080900
					mi-module darkmgreen	& m-module salmon	mir-2400	ENSBTAT00000086261
					mi-module darkmgreen	& m-module salmon	mir-2328-3p	ENSBTAT00000086261
					mi-module darkmgreen	& m-module salmon	mir-378-1	ENSBTAT00000086261
					mi-module darkmgreen	& m-module salmon	mir-378c	ENSBTAT00000086261
					mi-module darkmgreen	& m-module salmon	mir-378d	ENSBTAT00000086261
					mi-module darkmgreen	& m-module salmon	mir-2400	ENSBTAT00000086261
					mi-module darkmgreen	& m-module salmon	mir-29b-1	ENSBTAT00000083355
					mi-module darkmgreen	& m-module salmon	mir-378-1	ENSBTAT00000083355
					mi-module darkmgreen	& m-module salmon	mir-378d	ENSBTAT00000083355
					mi-module darkmgreen	& m-module salmon	mir-378-1	ENSBTAT00000084618
					mi-module darkmgreen	& m-module salmon	mir-378-2	ENSBTAT00000084618
					mi-module darkmgreen	& m-module salmon	mir-378b	ENSBTAT00000084618
					mi-module darkmgreen	& m-module salmon	mir-378d	ENSBTAT00000084618
					mi-module darkmgreen	& m-module salmon	mir-7857-2	ENSBTAT00000079529
					mi-module darkmgreen	& m-module salmon	mir-2328-3p	ENSBTAT00000079529
					mi-module darkmgreen	& m-module salmon	mir-2328-3p	ENSBTAT00000079529
					mi-module darkmgreen	& m-module salmon	mir-2328-5p	ENSBTAT00000079529
					mi-module darkmgreen	& m-module salmon	mir-29b-2	ENSBTAT00000079529
					mi-module darkmgreen	& m-module salmon	mir-378-1	ENSBTAT00000084353
					mi-module darkmgreen	& m-module salmon	mir-378-1	ENSBTAT00000084353
					mi-module darkmgreen	& m-module salmon	mir-378-1	ENSBTAT00000086292
					mi-module darkmgreen	& m-module salmon	mir-1249	ENSBTAT00000070259
					mi-module darkmgreen	& m-module salmon	mir-34b	ENSBTAT00000070259
					mi-module darkmgreen	& m-module salmon	mir-2328-3p	ENSBTAT00000070259
					mi-module darkmgreen	& m-module salmon	mir-29b-1	ENSBTAT00000070259
					mi-module darkmgreen	& m-module salmon	mir-29b-2	ENSBTAT00000070259
					mi-module darkmgreen	& m-module salmon	mir-7857-1	ENSBTAT00000070259
					mi-module darkmgreen	& m-module salmon	mir-378-2	ENSBTAT00000077796
					mi-module darkmgreen	& m-module salmon	mir-378b	ENSBTAT00000077796
					mi-module darkmgreen	& m-module salmon	mir-2400	ENSBTAT00000084663
					mi-module darkmgreen	& m-module salmon	mir-378-1	ENSBTAT00000079778
					mi-module darkmgreen	& m-module salmon	mir-2323	ENSBTAT00000072775
					mi-module darkmgreen	& m-module salmon	mir-29b-1	ENSBTAT00000072775
					mi-module darkmgreen	& m-module salmon	mir-29b-2	ENSBTAT00000072775
					mi-module darkmgreen	& m-module salmon	mir-378-1	ENSBTAT00000072775
					mi-module darkmgreen	& m-module salmon	mir-378c	ENSBTAT00000072775
					mi-module darkmgreen	& m-module salmon	mir-378-2	ENSBTAT00000070556
					mi-module darkmgreen	& m-module salmon	mir-378b	ENSBTAT00000070556
					mi-module darkmgreen	& m-module salmon	mir-378d	ENSBTAT00000087146
					mi-module darkmgreen	& m-module salmon	mir-7857-2	ENSBTAT00000087146
					mi-module darkmgreen	& m-module salmon	mir-29b-1	ENSBTAT00000087146
					mi-module darkmgreen	& m-module salmon	mir-29b-2	ENSBTAT00000087146
					mi-module darkmgreen	& m-module salmon	mir-2400	ENSBTAT00000084195
					mi-module darkmgreen	& m-module salmon	mir-2328-5p	ENSBTAT00000084195
					mi-module darkmgreen	& m-module salmon	mir-2328-3p	ENSBTAT00000084195
					mi-module darkmgreen	& m-module salmon	mir-2284u	ENSBTAT00000084195
					mi-module darkmgreen	& m-module salmon	mir-29b-2	ENSBTAT00000084195
					mi-module darkmgreen	& m-module salmon	mir-378-2	ENSBTAT00000073955
					mi-module darkmgreen	& m-module salmon	mir-378b	ENSBTAT00000073955
					mi-module darkmgreen	& m-module salmon	mir-2328-5p	ENSBTAT00000074477
					mi-module darkmgreen	& m-module salmon	mir-2328-3p	ENSBTAT00000074477
					mi-module darkmgreen	& m-module salmon	mir-7857-1	ENSBTAT00000074477
					mi-module darkmgreen	& m-module salmon	mir-7857-1	ENSBTAT00000074477
					mi-module darkmgreen	& m-module salmon	mir-1249	ENSBTAT00000074477
					mi-module darkmgreen	& m-module salmon	mir-2328-3p	ENSBTAT00000074477
					mi-module darkmgreen	& m-module salmon	mir-378d	ENSBTAT00000074477
					mi-module darkmgreen	& m-module salmon	mir-7857-1	ENSBTAT00000074477
					mi-module darkmgreen	& m-module salmon	mir-378d	ENSBTAT00000074477
					mi-module darkmgreen	& m-module salmon	mir-7857-1	ENSBTAT00000074477
					mi-module darkmgreen	& m-module salmon	mir-2400	ENSBTAT00000085187
					mi-module darkmgreen	& m-module salmon	mir-2400	ENSBTAT00000085187
					mi-module darkmgreen	& m-module salmon	mir-378-2	ENSBTAT00000083463
					mi-module darkmgreen	& m-module salmon	mir-378b	ENSBTAT00000083463

## Sheet: 5UTR
The target prediction results (based on miRanda, RNA22, and RNAhybrids software) and common targets (assigned by at least two out of the three applied software) for the mi-modules with negative (< -0.7) and significant (< 0.05) correlation with 5'UTR regione of genes in m-modules.
Relation		miRanda			Relation		RNA22			Relation		RNAhybrid			Relation		Common Targets
mi-module lightgreen	& m-module saddlebrown	mir-10162	ENSBTAG00000016532		mi-module lightgreen	& m-module saddlebrown	mir-10162	ENSBTAG00000013843		mi-module lightgreen	& m-module saddlebrown	mir-10162	ENSBTAG00000016532		mi-module lightgreen	& m-module saddlebrown	mir-10162	ENSBTAG00000016532
mi-module lightgreen	& m-module saddlebrown	mir-12027	ENSBTAG00000013843		mi-module lightgreen	& m-module saddlebrown	mir-10162	ENSBTAT00000074015		mi-module lightgreen	& m-module saddlebrown	mir-12027	ENSBTAG00000015919		mi-module lightgreen	& m-module saddlebrown	mir-12027	ENSBTAG00000015919
mi-module lightgreen	& m-module saddlebrown	mir-12027	ENSBTAG00000015919		mi-module royalblue	& m-module green	mir-615	ENSBTAG00000002738		mi-module lightgreen	& m-module saddlebrown	mir-12027	ENSBTAG00000016455		mi-module lightgreen	& m-module saddlebrown	mir-12027	ENSBTAG00000027317
mi-module lightgreen	& m-module saddlebrown	mir-12027	ENSBTAG00000027317		mi-module royalblue	& m-module green	mir-1248-1	ENSBTAG00000003835		mi-module lightgreen	& m-module saddlebrown	mir-12027	ENSBTAG00000020963		mi-module lightgreen	& m-module saddlebrown	mir-2300a	ENSBTAG00000007434
mi-module lightgreen	& m-module saddlebrown	mir-136	ENSBTAG00000013716		mi-module royalblue	& m-module green	mir-1248-2	ENSBTAG00000003835		mi-module lightgreen	& m-module saddlebrown	mir-12027	ENSBTAG00000027317		mi-module lightgreen	& m-module saddlebrown	mir-6521	ENSBTAG00000025130
mi-module lightgreen	& m-module saddlebrown	mir-2300a	ENSBTAG00000007434		mi-module royalblue	& m-module green	mir-1248-1	ENSBTAG00000006693		mi-module lightgreen	& m-module saddlebrown	mir-2300a	ENSBTAG00000007434		mi-module lightgreen	& m-module saddlebrown	mir-10162	ENSBTAT00000021983
mi-module lightgreen	& m-module saddlebrown	mir-2300b	ENSBTAG00000004015		mi-module royalblue	& m-module green	mir-1248-2	ENSBTAG00000006693		mi-module lightgreen	& m-module saddlebrown	mir-6521	ENSBTAG00000000454		mi-module lightgreen	& m-module saddlebrown	mir-12027	ENSBTAT00000069938
mi-module lightgreen	& m-module saddlebrown	mir-542	ENSBTAG00000000684		mi-module royalblue	& m-module green	mir-133a-1	ENSBTAG00000004814		mi-module lightgreen	& m-module saddlebrown	mir-6521	ENSBTAG00000004038		mi-module lightgreen	& m-module saddlebrown	mir-12027	ENSBTAT00000074015
mi-module lightgreen	& m-module saddlebrown	mir-6521	ENSBTAG00000025130		mi-module royalblue	& m-module green	mir-133a-2	ENSBTAG00000004814		mi-module lightgreen	& m-module saddlebrown	mir-6521	ENSBTAG00000016455		mi-module lightgreen	& m-module saddlebrown	mir-12027	ENSBTAT00000021168
mi-module lightgreen	& m-module saddlebrown	mir-10162	ENSBTAT00000021983		mi-module royalblue	& m-module green	mir-1248-1	ENSBTAG00000006985		mi-module lightgreen	& m-module saddlebrown	mir-6521	ENSBTAG00000020963		mi-module lightgreen	& m-module saddlebrown	mir-12027	ENSBTAT00000079276
mi-module lightgreen	& m-module saddlebrown	mir-12027	ENSBTAT00000001417		mi-module royalblue	& m-module green	mir-1248-2	ENSBTAG00000006985		mi-module lightgreen	& m-module saddlebrown	mir-6521	ENSBTAG00000025130		mi-module lightgreen	& m-module saddlebrown	mir-12027	ENSBTAT00000039156
mi-module lightgreen	& m-module saddlebrown	mir-12027	ENSBTAT00000069938		mi-module royalblue	& m-module green	mir-615	ENSBTAG00000009719		mi-module lightgreen	& m-module saddlebrown	mir-10162	ENSBTAT00000021983		mi-module lightgreen	& m-module saddlebrown	mir-2300a	ENSBTAT00000066872
mi-module lightgreen	& m-module saddlebrown	mir-12027	ENSBTAT00000074015		mi-module royalblue	& m-module green	mir-2397	ENSBTAG00000007413		mi-module lightgreen	& m-module saddlebrown	mir-12027	ENSBTAT00000069938		mi-module lightgreen	& m-module saddlebrown	mir-6521	ENSBTAT00000011001
mi-module lightgreen	& m-module saddlebrown	mir-12027	ENSBTAT00000021168		mi-module royalblue	& m-module green	mir-615	ENSBTAG00000010155		mi-module lightgreen	& m-module saddlebrown	mir-12027	ENSBTAT00000074015		mi-module lightgreen	& m-module saddlebrown	mir-6521	ENSBTAT00000073950
mi-module lightgreen	& m-module saddlebrown	mir-12027	ENSBTAT00000079276		mi-module royalblue	& m-module green	mir-615	ENSBTAG00000007629		mi-module lightgreen	& m-module saddlebrown	mir-12027	ENSBTAT00000021168		mi-module lightgreen	& m-module saddlebrown	mir-10162	ENSBTAG00000016532
mi-module lightgreen	& m-module saddlebrown	mir-12027	ENSBTAT00000039156		mi-module royalblue	& m-module green	mir-615	ENSBTAG00000009685		mi-module lightgreen	& m-module saddlebrown	mir-12027	ENSBTAT00000079276		mi-module lightgreen	& m-module saddlebrown	mir-12027	ENSBTAG00000015919
mi-module lightgreen	& m-module saddlebrown	mir-136	ENSBTAT00000069938		mi-module royalblue	& m-module green	mir-615	ENSBTAG00000007812		mi-module lightgreen	& m-module saddlebrown	mir-12027	ENSBTAT00000021878		mi-module lightgreen	& m-module saddlebrown	mir-12027	ENSBTAG00000027317
mi-module lightgreen	& m-module saddlebrown	mir-2300a	ENSBTAT00000066872		mi-module royalblue	& m-module green	mir-615	ENSBTAG00000010745		mi-module lightgreen	& m-module saddlebrown	mir-12027	ENSBTAT00000083954		mi-module lightgreen	& m-module saddlebrown	mir-2300a	ENSBTAG00000007434
mi-module lightgreen	& m-module saddlebrown	mir-2300a	ENSBTAT00000011001		mi-module royalblue	& m-module green	mir-1246	ENSBTAG00000031718		mi-module lightgreen	& m-module saddlebrown	mir-12027	ENSBTAT00000027919		mi-module lightgreen	& m-module saddlebrown	mir-6521	ENSBTAG00000025130
mi-module lightgreen	& m-module saddlebrown	mir-2300b	ENSBTAT00000005242		mi-module royalblue	& m-module green	mir-6122	ENSBTAG00000016048		mi-module lightgreen	& m-module saddlebrown	mir-12027	ENSBTAT00000039156		mi-module lightgreen	& m-module saddlebrown	mir-10162	ENSBTAT00000021983
mi-module lightgreen	& m-module saddlebrown	mir-542	ENSBTAT00000086843		mi-module royalblue	& m-module green	mir-615	ENSBTAG00000016048		mi-module lightgreen	& m-module saddlebrown	mir-2300a	ENSBTAT00000066872		mi-module lightgreen	& m-module saddlebrown	mir-12027	ENSBTAT00000069938
mi-module lightgreen	& m-module saddlebrown	mir-542	ENSBTAT00000024105		mi-module royalblue	& m-module green	mir-615	ENSBTAG00000012943		mi-module lightgreen	& m-module saddlebrown	mir-4523	ENSBTAT00000024370		mi-module lightgreen	& m-module saddlebrown	mir-12027	ENSBTAT00000074015
mi-module lightgreen	& m-module saddlebrown	mir-542	ENSBTAT00000074073		mi-module royalblue	& m-module green	mir-2397	ENSBTAG00000053766		mi-module lightgreen	& m-module saddlebrown	mir-6521	ENSBTAT00000000578		mi-module lightgreen	& m-module saddlebrown	mir-12027	ENSBTAT00000021168
mi-module lightgreen	& m-module saddlebrown	mir-542	ENSBTAT00000084466		mi-module royalblue	& m-module green	mir-2397	ENSBTAG00000013527		mi-module lightgreen	& m-module saddlebrown	mir-6521	ENSBTAT00000079455		mi-module lightgreen	& m-module saddlebrown	mir-12027	ENSBTAT00000079276
mi-module lightgreen	& m-module saddlebrown	mir-6521	ENSBTAT00000011001		mi-module royalblue	& m-module green	mir-615	ENSBTAG00000016169		mi-module lightgreen	& m-module saddlebrown	mir-6521	ENSBTAT00000011001		mi-module lightgreen	& m-module saddlebrown	mir-12027	ENSBTAT00000039156
mi-module lightgreen	& m-module saddlebrown	mir-6521	ENSBTAT00000073950		mi-module royalblue	& m-module green	mir-615	ENSBTAG00000014841		mi-module lightgreen	& m-module saddlebrown	mir-6521	ENSBTAT00000021168		mi-module lightgreen	& m-module saddlebrown	mir-2300a	ENSBTAT00000066872
mi-module royalblue	& m-module green	mir-1248-1	ENSBTAG00000000091		mi-module royalblue	& m-module green	mir-2397	ENSBTAG00000017463		mi-module lightgreen	& m-module saddlebrown	mir-6521	ENSBTAT00000079276		mi-module lightgreen	& m-module saddlebrown	mir-6521	ENSBTAT00000011001
mi-module royalblue	& m-module green	mir-1248-1	ENSBTAG00000000705		mi-module royalblue	& m-module green	mir-615	ENSBTAG00000015158		mi-module lightgreen	& m-module saddlebrown	mir-6521	ENSBTAT00000021878		mi-module lightgreen	& m-module saddlebrown	mir-6521	ENSBTAT00000073950
mi-module royalblue	& m-module green	mir-1248-1	ENSBTAG00000002203		mi-module royalblue	& m-module green	mir-2285e-2	ENSBTAG00000013900		mi-module lightgreen	& m-module saddlebrown	mir-6521	ENSBTAT00000083954		mi-module royalblue	& m-module green	mir-1248-1	ENSBTAG00000000091
mi-module royalblue	& m-module green	mir-1248-1	ENSBTAG00000003835		mi-module royalblue	& m-module green	mir-615	ENSBTAG00000013900		mi-module lightgreen	& m-module saddlebrown	mir-6521	ENSBTAT00000068967		mi-module royalblue	& m-module green	mir-1248-1	ENSBTAG00000003835
mi-module royalblue	& m-module green	mir-1248-1	ENSBTAG00000006693		mi-module royalblue	& m-module green	mir-615	ENSBTAG00000018101		mi-module lightgreen	& m-module saddlebrown	mir-6521	ENSBTAT00000073228		mi-module royalblue	& m-module green	mir-1248-1	ENSBTAG00000006693
mi-module royalblue	& m-module green	mir-1248-1	ENSBTAG00000010119		mi-module royalblue	& m-module green	mir-615	ENSBTAG00000017465		mi-module lightgreen	& m-module saddlebrown	mir-6521	ENSBTAT00000073950		mi-module royalblue	& m-module green	mir-1248-1	ENSBTAG00000020459
mi-module royalblue	& m-module green	mir-1248-1	ENSBTAG00000010909		mi-module royalblue	& m-module green	mir-615	ENSBTAG00000047449		mi-module royalblue	& m-module green	mir-1248-1	ENSBTAG00000000091		mi-module royalblue	& m-module green	mir-1248-1	ENSBTAG00000035705
mi-module royalblue	& m-module green	mir-1248-1	ENSBTAG00000017002		mi-module royalblue	& m-module green	mir-615	ENSBTAG00000017824		mi-module royalblue	& m-module green	mir-1248-1	ENSBTAG00000001036		mi-module royalblue	& m-module green	mir-1248-2	ENSBTAG00000000091
mi-module royalblue	& m-module green	mir-1248-1	ENSBTAG00000017824		mi-module royalblue	& m-module green	mir-133a-1	ENSBTAG00000012723		mi-module royalblue	& m-module green	mir-1248-1	ENSBTAG00000008548		mi-module royalblue	& m-module green	mir-1248-2	ENSBTAG00000003835
mi-module royalblue	& m-module green	mir-1248-1	ENSBTAG00000020459		mi-module royalblue	& m-module green	mir-133a-2	ENSBTAG00000012723		mi-module royalblue	& m-module green	mir-1248-1	ENSBTAG00000008612		mi-module royalblue	& m-module green	mir-1248-2	ENSBTAG00000020459
mi-module royalblue	& m-module green	mir-1248-1	ENSBTAG00000035705		mi-module royalblue	& m-module green	mir-133b	ENSBTAG00000012723		mi-module royalblue	& m-module green	mir-1248-1	ENSBTAG00000009169		mi-module royalblue	& m-module green	mir-1248-2	ENSBTAG00000035705
mi-module royalblue	& m-module green	mir-1248-1	ENSBTAG00000038706		mi-module royalblue	& m-module green	mir-2397	ENSBTAG00000040569		mi-module royalblue	& m-module green	mir-1248-1	ENSBTAG00000012232		mi-module royalblue	& m-module green	mir-2285e-2	ENSBTAG00000013900
mi-module royalblue	& m-module green	mir-1248-2	ENSBTAG00000000091		mi-module royalblue	& m-module green	mir-615	ENSBTAG00000010909		mi-module royalblue	& m-module green	mir-1248-1	ENSBTAG00000013403		mi-module royalblue	& m-module green	mir-615	ENSBTAG00000008241
mi-module royalblue	& m-module green	mir-1248-2	ENSBTAG00000003835		mi-module royalblue	& m-module green	mir-615	ENSBTAG00000011540		mi-module royalblue	& m-module green	mir-1248-1	ENSBTAG00000015567		mi-module royalblue	& m-module green	mir-615	ENSBTAG00000010745
mi-module royalblue	& m-module green	mir-1248-2	ENSBTAG00000010909		mi-module royalblue	& m-module green	mir-2397	ENSBTAG00000017460		mi-module royalblue	& m-module green	mir-1248-1	ENSBTAG00000018192		mi-module royalblue	& m-module green	mir-615	ENSBTAG00000012050
mi-module royalblue	& m-module green	mir-1248-2	ENSBTAG00000012050		mi-module royalblue	& m-module green	mir-615	ENSBTAG00000012050		mi-module royalblue	& m-module green	mir-1248-1	ENSBTAG00000019625		mi-module royalblue	& m-module green	mir-615	ENSBTAG00000012744
mi-module royalblue	& m-module green	mir-1248-2	ENSBTAG00000014432		mi-module royalblue	& m-module green	mir-615	ENSBTAG00000012178		mi-module royalblue	& m-module green	mir-1248-1	ENSBTAG00000019804		mi-module royalblue	& m-module green	mir-615	ENSBTAG00000014138
mi-module royalblue	& m-module green	mir-1248-2	ENSBTAG00000017002		mi-module royalblue	& m-module green	mir-615	ENSBTAG00000011043		mi-module royalblue	& m-module green	mir-1248-1	ENSBTAG00000032905		mi-module royalblue	& m-module green	mir-615	ENSBTAG00000015403
mi-module royalblue	& m-module green	mir-1248-2	ENSBTAG00000017824		mi-module royalblue	& m-module green	mir-1248-1	ENSBTAG00000054188		mi-module royalblue	& m-module green	mir-1248-1	ENSBTAG00000035705		mi-module royalblue	& m-module green	mir-615	ENSBTAG00000015635
mi-module royalblue	& m-module green	mir-1248-2	ENSBTAG00000020459		mi-module royalblue	& m-module green	mir-1248-2	ENSBTAG00000054188		mi-module royalblue	& m-module green	mir-1248-1	ENSBTAG00000039337		mi-module royalblue	& m-module green	mir-615	ENSBTAG00000015636
mi-module royalblue	& m-module green	mir-1248-2	ENSBTAG00000035705		mi-module royalblue	& m-module green	mir-2397	ENSBTAG00000019011		mi-module royalblue	& m-module green	mir-1248-2	ENSBTAG00000000091		mi-module royalblue	& m-module green	mir-615	ENSBTAG00000016048
mi-module royalblue	& m-module green	mir-1248-2	ENSBTAG00000038706		mi-module royalblue	& m-module green	mir-615	ENSBTAG00000033299		mi-module royalblue	& m-module green	mir-1248-2	ENSBTAG00000001036		mi-module royalblue	& m-module green	mir-615	ENSBTAG00000017824
mi-module royalblue	& m-module green	mir-133a-1	ENSBTAG00000019025		mi-module royalblue	& m-module green	mir-1248-1	ENSBTAG00000020459		mi-module royalblue	& m-module green	mir-1248-2	ENSBTAG00000008548		mi-module royalblue	& m-module green	mir-615	ENSBTAG00000020535
mi-module royalblue	& m-module green	mir-133a-1	ENSBTAG00000021901		mi-module royalblue	& m-module green	mir-1248-2	ENSBTAG00000020459		mi-module royalblue	& m-module green	mir-1248-2	ENSBTAG00000008612		mi-module royalblue	& m-module green	mir-615	ENSBTAG00000021955
mi-module royalblue	& m-module green	mir-133a-1	ENSBTAG00000023851		mi-module royalblue	& m-module green	mir-615	ENSBTAG00000039720		mi-module royalblue	& m-module green	mir-1248-2	ENSBTAG00000009169		mi-module royalblue	& m-module green	mir-615	ENSBTAG00000033731
mi-module royalblue	& m-module green	mir-133a-2	ENSBTAG00000019025		mi-module royalblue	& m-module green	mir-2397	ENSBTAG00000044112		mi-module royalblue	& m-module green	mir-1248-2	ENSBTAG00000010526		mi-module royalblue	& m-module green	mir-615	ENSBTAG00000038706
mi-module royalblue	& m-module green	mir-133a-2	ENSBTAG00000021901		mi-module royalblue	& m-module green	mir-615	ENSBTAG00000020736		mi-module royalblue	& m-module green	mir-1248-2	ENSBTAG00000011883		mi-module royalblue	& m-module green	mir-615	ENSBTAG00000040569
mi-module royalblue	& m-module green	mir-133a-2	ENSBTAG00000023851		mi-module royalblue	& m-module green	mir-615	ENSBTAG00000045754		mi-module royalblue	& m-module green	mir-1248-2	ENSBTAG00000012232		mi-module royalblue	& m-module green	mir-615	ENSBTAG00000049163
mi-module royalblue	& m-module green	mir-133b	ENSBTAG00000019025		mi-module royalblue	& m-module green	mir-615	ENSBTAG00000033731		mi-module royalblue	& m-module green	mir-1248-2	ENSBTAG00000013403		mi-module royalblue	& m-module green	mir-615	ENSBTAG00000051215
mi-module royalblue	& m-module green	mir-133b	ENSBTAG00000021901		mi-module royalblue	& m-module green	mir-133a-1	ENSBTAG00000033731		mi-module royalblue	& m-module green	mir-1248-2	ENSBTAG00000015567		mi-module royalblue	& m-module green	mir-654	ENSBTAG00000021656
mi-module royalblue	& m-module green	mir-133b	ENSBTAG00000023851		mi-module royalblue	& m-module green	mir-133a-2	ENSBTAG00000033731		mi-module royalblue	& m-module green	mir-1248-2	ENSBTAG00000018192		mi-module royalblue	& m-module green	mir-1248-1	ENSBTAT00000000100
mi-module royalblue	& m-module green	mir-133c	ENSBTAG00000021540		mi-module royalblue	& m-module green	mir-615	ENSBTAG00000017056		mi-module royalblue	& m-module green	mir-1248-2	ENSBTAG00000019625		mi-module royalblue	& m-module green	mir-1248-1	ENSBTAT00000004992
mi-module royalblue	& m-module green	mir-2285ax-3	ENSBTAG00000025258		mi-module royalblue	& m-module green	mir-615	ENSBTAG00000021630		mi-module royalblue	& m-module green	mir-1248-2	ENSBTAG00000019804		mi-module royalblue	& m-module green	mir-1248-1	ENSBTAT00000008804
mi-module royalblue	& m-module green	mir-2285cu	ENSBTAG00000002296		mi-module royalblue	& m-module green	mir-615	ENSBTAG00000017289		mi-module royalblue	& m-module green	mir-1248-2	ENSBTAG00000024162		mi-module royalblue	& m-module green	mir-1248-1	ENSBTAT00000027263
mi-module royalblue	& m-module green	mir-2285cu	ENSBTAG00000014729		mi-module royalblue	& m-module green	mir-2397	ENSBTAG00000017289		mi-module royalblue	& m-module green	mir-1248-2	ENSBTAG00000025372		mi-module royalblue	& m-module green	mir-1248-1	ENSBTAT00000050192
mi-module royalblue	& m-module green	mir-2285cu	ENSBTAG00000016169		mi-module royalblue	& m-module green	mir-615	ENSBTAG00000007421		mi-module royalblue	& m-module green	mir-1248-2	ENSBTAG00000032905		mi-module royalblue	& m-module green	mir-1248-2	ENSBTAT00000000100
mi-module royalblue	& m-module green	mir-2285cu	ENSBTAG00000016560		mi-module royalblue	& m-module green	mir-615	ENSBTAG00000017120		mi-module royalblue	& m-module green	mir-1248-2	ENSBTAG00000034269		mi-module royalblue	& m-module green	mir-1248-2	ENSBTAT00000004992
mi-module royalblue	& m-module green	mir-2285cu	ENSBTAG00000018326		mi-module royalblue	& m-module green	mir-133b	ENSBTAG00000045703		mi-module royalblue	& m-module green	mir-1248-2	ENSBTAG00000034366		mi-module royalblue	& m-module green	mir-1248-2	ENSBTAT00000008804
mi-module royalblue	& m-module green	mir-2285cu	ENSBTAG00000021656		mi-module royalblue	& m-module green	mir-615	ENSBTAG00000006667		mi-module royalblue	& m-module green	mir-1248-2	ENSBTAG00000035705		mi-module royalblue	& m-module green	mir-1248-2	ENSBTAT00000027263
mi-module royalblue	& m-module green	mir-2285e-2	ENSBTAG00000002203		mi-module royalblue	& m-module green	mir-615	ENSBTAG00000011754		mi-module royalblue	& m-module green	mir-1248-2	ENSBTAG00000039337		mi-module royalblue	& m-module green	mir-1248-2	ENSBTAT00000050192
mi-module royalblue	& m-module green	mir-2285e-2	ENSBTAG00000013900		mi-module royalblue	& m-module green	mir-2397	ENSBTAG00000002296		mi-module royalblue	& m-module green	mir-133a-1	ENSBTAG00000000026		mi-module royalblue	& m-module green	mir-2285e-2	ENSBTAT00000018459
mi-module royalblue	& m-module green	mir-2285e-2	ENSBTAG00000016048		mi-module royalblue	& m-module green	mir-133a-1	ENSBTAG00000010526		mi-module royalblue	& m-module green	mir-133a-1	ENSBTAG00000001782		mi-module royalblue	& m-module green	mir-615	ENSBTAT00000070203
mi-module royalblue	& m-module green	mir-2285e-2	ENSBTAG00000049308		mi-module royalblue	& m-module green	mir-133a-2	ENSBTAG00000010526		mi-module royalblue	& m-module green	mir-133a-1	ENSBTAG00000006197		mi-module royalblue	& m-module green	mir-615	ENSBTAT00000014236
mi-module royalblue	& m-module green	mir-2285t	ENSBTAG00000000091		mi-module royalblue	& m-module green	mir-133b	ENSBTAG00000010526		mi-module royalblue	& m-module green	mir-133a-1	ENSBTAG00000006693		mi-module royalblue	& m-module green	mir-615	ENSBTAT00000067712
mi-module royalblue	& m-module green	mir-2285t	ENSBTAG00000006985		mi-module royalblue	& m-module green	mir-615	ENSBTAG00000017189		mi-module royalblue	& m-module green	mir-133a-1	ENSBTAG00000006838		mi-module royalblue	& m-module green	mir-615	ENSBTAT00000072228
mi-module royalblue	& m-module green	mir-2285t	ENSBTAG00000009340		mi-module royalblue	& m-module green	mir-615	ENSBTAG00000038706		mi-module royalblue	& m-module green	mir-133a-1	ENSBTAG00000006936		mi-module royalblue	& m-module green	mir-615	ENSBTAT00000016937
mi-module royalblue	& m-module green	mir-2285t	ENSBTAG00000012178		mi-module royalblue	& m-module green	mir-615	ENSBTAG00000052950		mi-module royalblue	& m-module green	mir-133a-1	ENSBTAG00000007817		mi-module royalblue	& m-module green	mir-615	ENSBTAT00000068194
mi-module royalblue	& m-module green	mir-2285t	ENSBTAG00000016048		mi-module royalblue	& m-module green	mir-615	ENSBTAG00000013988		mi-module royalblue	& m-module green	mir-133a-1	ENSBTAG00000009172		mi-module royalblue	& m-module green	mir-615	ENSBTAT00000070612
mi-module royalblue	& m-module green	mir-2285t	ENSBTAG00000021744		mi-module royalblue	& m-module green	mir-133a-1	ENSBTAG00000026676		mi-module royalblue	& m-module green	mir-133a-1	ENSBTAG00000009579		mi-module royalblue	& m-module green	mir-615	ENSBTAT00000020764
mi-module royalblue	& m-module green	mir-2397	ENSBTAG00000006667		mi-module royalblue	& m-module green	mir-133a-2	ENSBTAG00000026676		mi-module royalblue	& m-module green	mir-133a-1	ENSBTAG00000010508		mi-module royalblue	& m-module green	mir-615	ENSBTAT00000084842
mi-module royalblue	& m-module green	mir-2397	ENSBTAG00000008423		mi-module royalblue	& m-module green	mir-615	ENSBTAG00000045588		mi-module royalblue	& m-module green	mir-133a-1	ENSBTAG00000010745		mi-module royalblue	& m-module green	mir-615	ENSBTAT00000086236
mi-module royalblue	& m-module green	mir-6122	ENSBTAG00000009340		mi-module royalblue	& m-module green	mir-133a-1	ENSBTAG00000050333		mi-module royalblue	& m-module green	mir-133a-1	ENSBTAG00000011648		mi-module royalblue	& m-module green	mir-615	ENSBTAT00000021357
mi-module royalblue	& m-module green	mir-6122	ENSBTAG00000018682		mi-module royalblue	& m-module green	mir-133a-2	ENSBTAG00000050333		mi-module royalblue	& m-module green	mir-133a-1	ENSBTAG00000011832		mi-module royalblue	& m-module green	mir-615	ENSBTAT00000023694
mi-module royalblue	& m-module green	mir-6122	ENSBTAG00000019417		mi-module royalblue	& m-module green	mir-133b	ENSBTAG00000050333		mi-module royalblue	& m-module green	mir-133a-1	ENSBTAG00000011883		mi-module royalblue	& m-module green	mir-615	ENSBTAT00000027359
mi-module royalblue	& m-module green	mir-6122	ENSBTAG00000037377		mi-module royalblue	& m-module green	mir-615	ENSBTAG00000050333		mi-module royalblue	& m-module green	mir-133a-1	ENSBTAG00000012232		mi-module royalblue	& m-module green	mir-615	ENSBTAT00000029271
mi-module royalblue	& m-module green	mir-6122	ENSBTAG00000054199		mi-module royalblue	& m-module green	mir-2285cu	ENSBTAG00000050333		mi-module royalblue	& m-module green	mir-133a-1	ENSBTAG00000012744		mi-module royalblue	& m-module green	mir-615	ENSBTAT00000047906
mi-module royalblue	& m-module green	mir-615	ENSBTAG00000007114		mi-module royalblue	& m-module green	mir-615	ENSBTAG00000019419		mi-module royalblue	& m-module green	mir-133a-1	ENSBTAG00000013614		mi-module royalblue	& m-module green	mir-615	ENSBTAT00000072451
mi-module royalblue	& m-module green	mir-615	ENSBTAG00000008241		mi-module royalblue	& m-module green	mir-615	ENSBTAG00000034269		mi-module royalblue	& m-module green	mir-133a-1	ENSBTAG00000014151		mi-module royalblue	& m-module green	mir-615	ENSBTAT00000016601
mi-module royalblue	& m-module green	mir-615	ENSBTAG00000010119		mi-module royalblue	& m-module green	mir-615	ENSBTAG00000020459		mi-module royalblue	& m-module green	mir-133a-1	ENSBTAG00000014358		mi-module royalblue	& m-module green	mir-615	ENSBTAT00000067516
mi-module royalblue	& m-module green	mir-615	ENSBTAG00000010745		mi-module royalblue	& m-module green	mir-615	ENSBTAG00000051215		mi-module royalblue	& m-module green	mir-133a-1	ENSBTAG00000014913		mi-module royalblue	& m-module green	mir-615	ENSBTAT00000080355
mi-module royalblue	& m-module green	mir-615	ENSBTAG00000012050		mi-module royalblue	& m-module green	mir-2397	ENSBTAG00000053107		mi-module royalblue	& m-module green	mir-133a-1	ENSBTAG00000015255		mi-module royalblue	& m-module green	mir-615	ENSBTAT00000081412
mi-module royalblue	& m-module green	mir-615	ENSBTAG00000012744		mi-module royalblue	& m-module green	mir-615	ENSBTAG00000012972		mi-module royalblue	& m-module green	mir-133a-1	ENSBTAG00000015343		mi-module royalblue	& m-module green	mir-615	ENSBTAT00000083738
mi-module royalblue	& m-module green	mir-615	ENSBTAG00000014138		mi-module royalblue	& m-module green	mir-615	ENSBTAG00000011885		mi-module royalblue	& m-module green	mir-133a-1	ENSBTAG00000015636		mi-module royalblue	& m-module green	mir-654	ENSBTAT00000076366
mi-module royalblue	& m-module green	mir-615	ENSBTAG00000015403		mi-module royalblue	& m-module green	mir-1248-1	ENSBTAG00000008821		mi-module royalblue	& m-module green	mir-133a-1	ENSBTAG00000016053		mi-module royalblue	& m-module green	mir-654	ENSBTAT00000085585
mi-module royalblue	& m-module green	mir-615	ENSBTAG00000015635		mi-module royalblue	& m-module green	mir-1248-2	ENSBTAG00000008821		mi-module royalblue	& m-module green	mir-133a-1	ENSBTAG00000018854		mi-module royalblue	& m-module green	mir-615	ENSBTAG00000007812
mi-module royalblue	& m-module green	mir-615	ENSBTAG00000015636		mi-module royalblue	& m-module green	mir-615	ENSBTAG00000008821		mi-module royalblue	& m-module green	mir-133a-1	ENSBTAG00000018877		mi-module royalblue	& m-module green	mir-615	ENSBTAG00000013900
mi-module royalblue	& m-module green	mir-615	ENSBTAG00000016048		mi-module royalblue	& m-module green	mir-615	ENSBTAG00000049163		mi-module royalblue	& m-module green	mir-133a-1	ENSBTAG00000019625		mi-module royalblue	& m-module green	mir-615	ENSBTAG00000011540
mi-module royalblue	& m-module green	mir-615	ENSBTAG00000017824		mi-module royalblue	& m-module green	mir-615	ENSBTAG00000010458		mi-module royalblue	& m-module green	mir-133a-1	ENSBTAG00000020547		mi-module royalblue	& m-module green	mir-615	ENSBTAG00000033299
mi-module royalblue	& m-module green	mir-615	ENSBTAG00000020535		mi-module royalblue	& m-module green	mir-615	ENSBTAG00000016527		mi-module royalblue	& m-module green	mir-133a-1	ENSBTAG00000021968		mi-module royalblue	& m-module green	mir-615	ENSBTAG00000020736
mi-module royalblue	& m-module green	mir-615	ENSBTAG00000021955		mi-module royalblue	& m-module green	mir-615	ENSBTAG00000049507		mi-module royalblue	& m-module green	mir-133a-1	ENSBTAG00000025778		mi-module royalblue	& m-module green	mir-133a-1	ENSBTAG00000033731
mi-module royalblue	& m-module green	mir-615	ENSBTAG00000031146		mi-module royalblue	& m-module green	mir-615	ENSBTAG00000018326		mi-module royalblue	& m-module green	mir-133a-1	ENSBTAG00000032260		mi-module royalblue	& m-module green	mir-133a-2	ENSBTAG00000033731
mi-module royalblue	& m-module green	mir-615	ENSBTAG00000033731		mi-module royalblue	& m-module green	mir-615	ENSBTAG00000012366		mi-module royalblue	& m-module green	mir-133a-1	ENSBTAG00000033731		mi-module royalblue	& m-module green	mir-2397	ENSBTAG00000017289
mi-module royalblue	& m-module green	mir-615	ENSBTAG00000038706		mi-module royalblue	& m-module green	mir-615	ENSBTAG00000000489		mi-module royalblue	& m-module green	mir-133a-1	ENSBTAG00000035705		mi-module royalblue	& m-module green	mir-615	ENSBTAG00000007421
mi-module royalblue	& m-module green	mir-615	ENSBTAG00000040569		mi-module royalblue	& m-module green	mir-2397	ENSBTAG00000019386		mi-module royalblue	& m-module green	mir-133a-2	ENSBTAG00000000026		mi-module royalblue	& m-module green	mir-615	ENSBTAG00000052950
mi-module royalblue	& m-module green	mir-615	ENSBTAG00000049163		mi-module royalblue	& m-module green	mir-615	ENSBTAG00000019645		mi-module royalblue	& m-module green	mir-133a-2	ENSBTAG00000001782		mi-module royalblue	& m-module green	mir-615	ENSBTAG00000045588
mi-module royalblue	& m-module green	mir-615	ENSBTAG00000051215		mi-module royalblue	& m-module green	mir-615	ENSBTAG00000006985		mi-module royalblue	& m-module green	mir-133a-2	ENSBTAG00000006197		mi-module royalblue	& m-module green	mir-615	ENSBTAG00000019419
mi-module royalblue	& m-module green	mir-654	ENSBTAG00000007271		mi-module royalblue	& m-module green	mir-2397	ENSBTAG00000052950		mi-module royalblue	& m-module green	mir-133a-2	ENSBTAG00000006693		mi-module royalblue	& m-module green	mir-615	ENSBTAG00000020459
mi-module royalblue	& m-module green	mir-654	ENSBTAG00000016218		mi-module royalblue	& m-module green	mir-133a-1	ENSBTAG00000052950		mi-module royalblue	& m-module green	mir-133a-2	ENSBTAG00000006838		mi-module royalblue	& m-module green	mir-615	ENSBTAG00000011885
mi-module royalblue	& m-module green	mir-654	ENSBTAG00000017824		mi-module royalblue	& m-module green	mir-133a-2	ENSBTAG00000052950		mi-module royalblue	& m-module green	mir-133a-2	ENSBTAG00000006936		mi-module royalblue	& m-module green	mir-615	ENSBTAG00000008821
mi-module royalblue	& m-module green	mir-654	ENSBTAG00000021656		mi-module royalblue	& m-module green	mir-615	ENSBTAG00000051292		mi-module royalblue	& m-module green	mir-133a-2	ENSBTAG00000007817		mi-module royalblue	& m-module green	mir-615	ENSBTAG00000049507
mi-module royalblue	& m-module green	mir-654	ENSBTAG00000047604		mi-module royalblue	& m-module green	mir-2285t	ENSBTAG00000014841		mi-module royalblue	& m-module green	mir-133a-2	ENSBTAG00000009172		mi-module royalblue	& m-module green	mir-615	ENSBTAG00000018326
mi-module royalblue	& m-module green	mir-1248-1	ENSBTAT00000000100		mi-module royalblue	& m-module green	mir-615	ENSBTAG00000012723		mi-module royalblue	& m-module green	mir-133a-2	ENSBTAG00000009579		mi-module royalblue	& m-module green	mir-615	ENSBTAG00000000489
mi-module royalblue	& m-module green	mir-1248-1	ENSBTAT00000000943		mi-module royalblue	& m-module green	mir-615	ENSBTAT00000000630		mi-module royalblue	& m-module green	mir-133a-2	ENSBTAG00000010508		mi-module royalblue	& m-module green	mir-615	ENSBTAG00000019645
mi-module royalblue	& m-module green	mir-1248-1	ENSBTAT00000002852		mi-module royalblue	& m-module green	mir-2397	ENSBTAT00000003550		mi-module royalblue	& m-module green	mir-133a-2	ENSBTAG00000010745		mi-module royalblue	& m-module green	mir-2397	ENSBTAT00000003550
mi-module royalblue	& m-module green	mir-1248-1	ENSBTAT00000074924		mi-module royalblue	& m-module green	mir-615	ENSBTAT00000003550		mi-module royalblue	& m-module green	mir-133a-2	ENSBTAG00000011648		mi-module royalblue	& m-module green	mir-615	ENSBTAT00000010276
mi-module royalblue	& m-module green	mir-1248-1	ENSBTAT00000004992		mi-module royalblue	& m-module green	mir-1248-1	ENSBTAT00000004992		mi-module royalblue	& m-module green	mir-133a-2	ENSBTAG00000011832		mi-module royalblue	& m-module green	mir-615	ENSBTAT00000018459
mi-module royalblue	& m-module green	mir-1248-1	ENSBTAT00000008804		mi-module royalblue	& m-module green	mir-1248-2	ENSBTAT00000004992		mi-module royalblue	& m-module green	mir-133a-2	ENSBTAG00000011883		mi-module royalblue	& m-module green	mir-615	ENSBTAT00000015332
mi-module royalblue	& m-module green	mir-1248-1	ENSBTAT00000013358		mi-module royalblue	& m-module green	mir-1248-1	ENSBTAT00000008804		mi-module royalblue	& m-module green	mir-133a-2	ENSBTAG00000012232		mi-module royalblue	& m-module green	mir-615	ENSBTAT00000047326
mi-module royalblue	& m-module green	mir-1248-1	ENSBTAT00000077432		mi-module royalblue	& m-module green	mir-1248-2	ENSBTAT00000008804		mi-module royalblue	& m-module green	mir-133a-2	ENSBTAG00000012744		mi-module royalblue	& m-module green	mir-615	ENSBTAT00000027630
mi-module royalblue	& m-module green	mir-1248-1	ENSBTAT00000014489		mi-module royalblue	& m-module green	mir-615	ENSBTAT00000006322		mi-module royalblue	& m-module green	mir-133a-2	ENSBTAG00000013614		mi-module royalblue	& m-module green	mir-133a-1	ENSBTAT00000047906
mi-module royalblue	& m-module green	mir-1248-1	ENSBTAT00000015982		mi-module royalblue	& m-module green	mir-133a-1	ENSBTAT00000006322		mi-module royalblue	& m-module green	mir-133a-2	ENSBTAG00000014151		mi-module royalblue	& m-module green	mir-133a-2	ENSBTAT00000047906
mi-module royalblue	& m-module green	mir-1248-1	ENSBTAT00000019196		mi-module royalblue	& m-module green	mir-133a-2	ENSBTAT00000006322		mi-module royalblue	& m-module green	mir-133a-2	ENSBTAG00000014358		mi-module royalblue	& m-module green	mir-615	ENSBTAT00000064232
mi-module royalblue	& m-module green	mir-1248-1	ENSBTAT00000022612		mi-module royalblue	& m-module green	mir-133b	ENSBTAT00000006322		mi-module royalblue	& m-module green	mir-133a-2	ENSBTAG00000014913		mi-module royalblue	& m-module green	mir-615	ENSBTAT00000066801
mi-module royalblue	& m-module green	mir-1248-1	ENSBTAT00000023694		mi-module royalblue	& m-module green	mir-615	ENSBTAT00000006068		mi-module royalblue	& m-module green	mir-133a-2	ENSBTAG00000015255		mi-module royalblue	& m-module green	mir-615	ENSBTAT00000069184
mi-module royalblue	& m-module green	mir-1248-1	ENSBTAT00000027263		mi-module royalblue	& m-module green	mir-1248-1	ENSBTAT00000009179		mi-module royalblue	& m-module green	mir-133a-2	ENSBTAG00000015343		mi-module royalblue	& m-module green	mir-615	ENSBTAT00000066038
mi-module royalblue	& m-module green	mir-1248-1	ENSBTAT00000050192		mi-module royalblue	& m-module green	mir-1248-2	ENSBTAT00000009179		mi-module royalblue	& m-module green	mir-133a-2	ENSBTAG00000015636		mi-module royalblue	& m-module green	mir-615	ENSBTAT00000086276
mi-module royalblue	& m-module green	mir-1248-1	ENSBTAT00000072451		mi-module royalblue	& m-module green	mir-615	ENSBTAT00000012820		mi-module royalblue	& m-module green	mir-133a-2	ENSBTAG00000016053		mi-module royalblue	& m-module green	mir-615	ENSBTAT00000076367
mi-module royalblue	& m-module green	mir-1248-2	ENSBTAT00000000100		mi-module royalblue	& m-module green	mir-2397	ENSBTAT00000009747		mi-module royalblue	& m-module green	mir-133a-2	ENSBTAG00000018854		mi-module royalblue	& m-module green	mir-615	ENSBTAT00000077854
mi-module royalblue	& m-module green	mir-1248-2	ENSBTAT00000000943		mi-module royalblue	& m-module green	mir-615	ENSBTAT00000013399		mi-module royalblue	& m-module green	mir-133a-2	ENSBTAG00000018877		mi-module royalblue	& m-module green	mir-615	ENSBTAT00000073887
mi-module royalblue	& m-module green	mir-1248-2	ENSBTAT00000002852		mi-module royalblue	& m-module green	mir-615	ENSBTAT00000013399		mi-module royalblue	& m-module green	mir-133a-2	ENSBTAG00000019625		mi-module royalblue	& m-module green	mir-615	ENSBTAT00000085979
mi-module royalblue	& m-module green	mir-1248-2	ENSBTAT00000074924		mi-module royalblue	& m-module green	mir-615	ENSBTAT00000010035		mi-module royalblue	& m-module green	mir-133a-2	ENSBTAG00000020547		mi-module royalblue	& m-module green	mir-615	ENSBTAT00000078515
mi-module royalblue	& m-module green	mir-1248-2	ENSBTAT00000004992		mi-module royalblue	& m-module green	mir-615	ENSBTAT00000012775		mi-module royalblue	& m-module green	mir-133a-2	ENSBTAG00000021968		mi-module darkgreen	& m-module salmon	mir-1249	ENSBTAG00000016109
mi-module royalblue	& m-module green	mir-1248-2	ENSBTAT00000008804		mi-module royalblue	& m-module green	mir-615	ENSBTAT00000010276		mi-module royalblue	& m-module green	mir-133a-2	ENSBTAG00000025778		mi-module darkgreen	& m-module salmon	mir-1249	ENSBTAG00000024928
mi-module royalblue	& m-module green	mir-1248-2	ENSBTAT00000013358		mi-module royalblue	& m-module green	mir-2397	ENSBTAT00000009965		mi-module royalblue	& m-module green	mir-133a-2	ENSBTAG00000032260		mi-module darkgreen	& m-module salmon	mir-1249	ENSBTAG00000031332
mi-module royalblue	& m-module green	mir-1248-2	ENSBTAT00000077432		mi-module royalblue	& m-module green	mir-615	ENSBTAT00000009965		mi-module royalblue	& m-module green	mir-133a-2	ENSBTAG00000033731		mi-module darkgreen	& m-module salmon	mir-2323	ENSBTAG00000010402
mi-module royalblue	& m-module green	mir-1248-2	ENSBTAT00000014489		mi-module royalblue	& m-module green	mir-615	ENSBTAT00000009965		mi-module royalblue	& m-module green	mir-133a-2	ENSBTAG00000035705		mi-module darkgreen	& m-module salmon	mir-2328-3p	ENSBTAG00000000815
mi-module royalblue	& m-module green	mir-1248-2	ENSBTAT00000015982		mi-module royalblue	& m-module green	mir-615	ENSBTAT00000014236		mi-module royalblue	& m-module green	mir-133b	ENSBTAG00000000026		mi-module darkgreen	& m-module salmon	mir-2328-3p	ENSBTAG00000020257
mi-module royalblue	& m-module green	mir-1248-2	ENSBTAT00000019196		mi-module royalblue	& m-module green	mir-615	ENSBTAT00000014236		mi-module royalblue	& m-module green	mir-133b	ENSBTAG00000001782		mi-module darkgreen	& m-module salmon	mir-2328-3p	ENSBTAG00000039512
mi-module royalblue	& m-module green	mir-1248-2	ENSBTAT00000022612		mi-module royalblue	& m-module green	mir-1246	ENSBTAT00000020676		mi-module royalblue	& m-module green	mir-133b	ENSBTAG00000006197		mi-module darkgreen	& m-module salmon	mir-2328-5p	ENSBTAG00000000713
mi-module royalblue	& m-module green	mir-1248-2	ENSBTAT00000023694		mi-module royalblue	& m-module green	mir-6122	ENSBTAT00000021357		mi-module royalblue	& m-module green	mir-133b	ENSBTAG00000006693		mi-module darkgreen	& m-module salmon	mir-2328-5p	ENSBTAG00000000815
mi-module royalblue	& m-module green	mir-1248-2	ENSBTAT00000027263		mi-module royalblue	& m-module green	mir-615	ENSBTAT00000021357		mi-module royalblue	& m-module green	mir-133b	ENSBTAG00000006838		mi-module darkgreen	& m-module salmon	mir-2328-5p	ENSBTAG00000001252
mi-module royalblue	& m-module green	mir-1248-2	ENSBTAT00000050192		mi-module royalblue	& m-module green	mir-615	ENSBTAT00000017197		mi-module royalblue	& m-module green	mir-133b	ENSBTAG00000006936		mi-module darkgreen	& m-module salmon	mir-2328-5p	ENSBTAG00000003327
mi-module royalblue	& m-module green	mir-1248-2	ENSBTAT00000072451		mi-module royalblue	& m-module green	mir-2397	ENSBTAT00000018202		mi-module royalblue	& m-module green	mir-133b	ENSBTAG00000007817		mi-module darkgreen	& m-module salmon	mir-2328-5p	ENSBTAG00000005915
mi-module royalblue	& m-module green	mir-133a-1	ENSBTAT00000025322		mi-module royalblue	& m-module green	mir-2397	ENSBTAT00000018202		mi-module royalblue	& m-module green	mir-133b	ENSBTAG00000009172		mi-module darkgreen	& m-module salmon	mir-2328-5p	ENSBTAG00000007981
mi-module royalblue	& m-module green	mir-133a-1	ENSBTAT00000068083		mi-module royalblue	& m-module green	mir-2397	ENSBTAT00000018202		mi-module royalblue	& m-module green	mir-133b	ENSBTAG00000009579		mi-module darkgreen	& m-module salmon	mir-2328-5p	ENSBTAG00000010819
mi-module royalblue	& m-module green	mir-133a-1	ENSBTAT00000071198		mi-module royalblue	& m-module green	mir-133c	ENSBTAT00000018202		mi-module royalblue	& m-module green	mir-133b	ENSBTAG00000010508		mi-module darkgreen	& m-module salmon	mir-2328-5p	ENSBTAG00000014496
mi-module royalblue	& m-module green	mir-133a-1	ENSBTAT00000074148		mi-module royalblue	& m-module green	mir-615	ENSBTAT00000014364		mi-module royalblue	& m-module green	mir-133b	ENSBTAG00000010745		mi-module darkgreen	& m-module salmon	mir-2328-5p	ENSBTAG00000015405
mi-module royalblue	& m-module green	mir-133a-1	ENSBTAT00000032754		mi-module royalblue	& m-module green	mir-2397	ENSBTAT00000017988		mi-module royalblue	& m-module green	mir-133b	ENSBTAG00000011648		mi-module darkgreen	& m-module salmon	mir-2328-5p	ENSBTAG00000016062
mi-module royalblue	& m-module green	mir-133a-2	ENSBTAT00000025322		mi-module royalblue	& m-module green	mir-615	ENSBTAT00000017988		mi-module royalblue	& m-module green	mir-133b	ENSBTAG00000011832		mi-module darkgreen	& m-module salmon	mir-2328-5p	ENSBTAG00000017771
mi-module royalblue	& m-module green	mir-133a-2	ENSBTAT00000068083		mi-module royalblue	& m-module green	mir-615	ENSBTAT00000020764		mi-module royalblue	& m-module green	mir-133b	ENSBTAG00000011883		mi-module darkgreen	& m-module salmon	mir-2328-5p	ENSBTAG00000044150
mi-module royalblue	& m-module green	mir-133a-2	ENSBTAT00000071198		mi-module royalblue	& m-module green	mir-615	ENSBTAT00000020764		mi-module royalblue	& m-module green	mir-133b	ENSBTAG00000012232		mi-module darkgreen	& m-module salmon	mir-2328-5p	ENSBTAG00000054628
mi-module royalblue	& m-module green	mir-133a-2	ENSBTAT00000074148		mi-module royalblue	& m-module green	mir-615	ENSBTAT00000021521		mi-module royalblue	& m-module green	mir-133b	ENSBTAG00000012744		mi-module darkgreen	& m-module salmon	mir-2400	ENSBTAG00000002485
mi-module royalblue	& m-module green	mir-133a-2	ENSBTAT00000032754		mi-module royalblue	& m-module green	mir-615	ENSBTAT00000021521		mi-module royalblue	& m-module green	mir-133b	ENSBTAG00000014151		mi-module darkgreen	& m-module salmon	mir-2400	ENSBTAG00000011249
mi-module royalblue	& m-module green	mir-133b	ENSBTAT00000025322		mi-module royalblue	& m-module green	mir-615	ENSBTAT00000019765		mi-module royalblue	& m-module green	mir-133b	ENSBTAG00000014358		mi-module darkgreen	& m-module salmon	mir-29b-1	ENSBTAG00000015879
mi-module royalblue	& m-module green	mir-133b	ENSBTAT00000068083		mi-module royalblue	& m-module green	mir-2397	ENSBTAT00000023214		mi-module royalblue	& m-module green	mir-133b	ENSBTAG00000014913		mi-module darkgreen	& m-module salmon	mir-29b-2	ENSBTAG00000015879
mi-module royalblue	& m-module green	mir-133b	ENSBTAT00000071198		mi-module royalblue	& m-module green	mir-615	ENSBTAT00000020164		mi-module royalblue	& m-module green	mir-133b	ENSBTAG00000015255		mi-module darkgreen	& m-module salmon	mir-1249	ENSBTAT00000021443
mi-module royalblue	& m-module green	mir-133b	ENSBTAT00000074148		mi-module royalblue	& m-module green	mir-2285e-2	ENSBTAT00000018459		mi-module royalblue	& m-module green	mir-133b	ENSBTAG00000015343		mi-module darkgreen	& m-module salmon	mir-1249	ENSBTAT00000071572
mi-module royalblue	& m-module green	mir-133b	ENSBTAT00000032754		mi-module royalblue	& m-module green	mir-615	ENSBTAT00000018459		mi-module royalblue	& m-module green	mir-133b	ENSBTAG00000015636		mi-module darkgreen	& m-module salmon	mir-1249	ENSBTAT00000076501
mi-module royalblue	& m-module green	mir-133c	ENSBTAT00000028704		mi-module royalblue	& m-module green	mir-615	ENSBTAT00000024092		mi-module royalblue	& m-module green	mir-133b	ENSBTAG00000016053		mi-module darkgreen	& m-module salmon	mir-1249	ENSBTAT00000034729
mi-module royalblue	& m-module green	mir-2285ax-3	ENSBTAT00000048100		mi-module royalblue	& m-module green	mir-615	ENSBTAT00000023218		mi-module royalblue	& m-module green	mir-133b	ENSBTAG00000018854		mi-module darkgreen	& m-module salmon	mir-1249	ENSBTAT00000044396
mi-module royalblue	& m-module green	mir-2285ax-3	ENSBTAT00000066429		mi-module royalblue	& m-module green	mir-615	ENSBTAT00000021088		mi-module royalblue	& m-module green	mir-133b	ENSBTAG00000018877		mi-module darkgreen	& m-module salmon	mir-2323	ENSBTAT00000013737
mi-module royalblue	& m-module green	mir-2285ax-3	ENSBTAT00000067637		mi-module royalblue	& m-module green	mir-615	ENSBTAT00000023694		mi-module royalblue	& m-module green	mir-133b	ENSBTAG00000019625		mi-module darkgreen	& m-module salmon	mir-2323	ENSBTAT00000076499
mi-module royalblue	& m-module green	mir-2285ax-3	ENSBTAT00000073139		mi-module royalblue	& m-module green	mir-133a-1	ENSBTAT00000016912		mi-module royalblue	& m-module green	mir-133b	ENSBTAG00000020547		mi-module darkgreen	& m-module salmon	mir-2328-3p	ENSBTAT00000026996
mi-module royalblue	& m-module green	mir-2285ax-3	ENSBTAT00000076674		mi-module royalblue	& m-module green	mir-133a-2	ENSBTAT00000016912		mi-module royalblue	& m-module green	mir-133b	ENSBTAG00000021514		mi-module darkgreen	& m-module salmon	mir-2328-3p	ENSBTAT00000071580
mi-module royalblue	& m-module green	mir-2285cu	ENSBTAT00000071484		mi-module royalblue	& m-module green	mir-133b	ENSBTAT00000016912		mi-module royalblue	& m-module green	mir-133b	ENSBTAG00000021968		mi-module darkgreen	& m-module salmon	mir-2328-5p	ENSBTAT00000050440
mi-module royalblue	& m-module green	mir-2285cu	ENSBTAT00000019602		mi-module royalblue	& m-module green	mir-2397	ENSBTAT00000016601		mi-module royalblue	& m-module green	mir-133b	ENSBTAG00000025778		mi-module darkgreen	& m-module salmon	mir-2328-5p	ENSBTAT00000023644
mi-module royalblue	& m-module green	mir-2285cu	ENSBTAT00000021521		mi-module royalblue	& m-module green	mir-615	ENSBTAT00000014489		mi-module royalblue	& m-module green	mir-133b	ENSBTAG00000032260		mi-module darkgreen	& m-module salmon	mir-2328-5p	ENSBTAT00000076333
mi-module royalblue	& m-module green	mir-2285cu	ENSBTAT00000022027		mi-module royalblue	& m-module green	mir-615	ENSBTAT00000015332		mi-module royalblue	& m-module green	mir-133b	ENSBTAG00000033731		mi-module darkgreen	& m-module salmon	mir-2328-5p	ENSBTAT00000034028
mi-module royalblue	& m-module green	mir-2285cu	ENSBTAT00000085026		mi-module royalblue	& m-module green	mir-2397	ENSBTAT00000023208		mi-module royalblue	& m-module green	mir-133b	ENSBTAG00000035705		mi-module darkgreen	& m-module salmon	mir-2328-5p	ENSBTAT00000077740
mi-module royalblue	& m-module green	mir-2285cu	ENSBTAT00000076367		mi-module royalblue	& m-module green	mir-615	ENSBTAT00000015982		mi-module royalblue	& m-module green	mir-133c	ENSBTAG00000010910		mi-module darkgreen	& m-module salmon	mir-2400	ENSBTAT00000067879
mi-module royalblue	& m-module green	mir-2285cu	ENSBTAT00000085979		mi-module royalblue	& m-module green	mir-615	ENSBTAT00000016154		mi-module royalblue	& m-module green	mir-133c	ENSBTAG00000011832		mi-module darkgreen	& m-module salmon	mir-2400	ENSBTAT00000082719
mi-module royalblue	& m-module green	mir-2285cu	ENSBTAT00000085585		mi-module royalblue	& m-module green	mir-615	ENSBTAT00000014666		mi-module royalblue	& m-module green	mir-133c	ENSBTAG00000015567		mi-module darkgreen	& m-module salmon	mir-2400	ENSBTAT00000061092
mi-module royalblue	& m-module green	mir-2285e-2	ENSBTAT00000002852		mi-module royalblue	& m-module green	mir-615	ENSBTAT00000014666		mi-module royalblue	& m-module green	mir-133c	ENSBTAG00000023513		mi-module darkgreen	& m-module salmon	mir-29b-1	ENSBTAT00000075558
mi-module royalblue	& m-module green	mir-2285e-2	ENSBTAT00000074924		mi-module royalblue	& m-module green	mir-1248-1	ENSBTAT00000063380		mi-module royalblue	& m-module green	mir-133c	ENSBTAG00000027795		mi-module darkgreen	& m-module salmon	mir-29b-2	ENSBTAT00000075558
mi-module royalblue	& m-module green	mir-2285e-2	ENSBTAT00000018459		mi-module royalblue	& m-module green	mir-1248-2	ENSBTAT00000063380		mi-module royalblue	& m-module green	mir-133c	ENSBTAG00000045703		mi-module darkgreen	& m-module salmon	mir-2328-3p	ENSBTAG00000010819
mi-module royalblue	& m-module green	mir-2285e-2	ENSBTAT00000021357		mi-module royalblue	& m-module green	mir-2397	ENSBTAT00000025308		mi-module royalblue	& m-module green	mir-2397	ENSBTAG00000000428		mi-module darkgreen	& m-module salmon	mir-2328-5p	ENSBTAG00000019569
mi-module royalblue	& m-module green	mir-2285e-2	ENSBTAT00000071568		mi-module royalblue	& m-module green	mir-615	ENSBTAT00000047326		mi-module royalblue	& m-module green	mir-2397	ENSBTAG00000002738		mi-module darkgreen	& m-module salmon	mir-2328-3p	ENSBTAG00000014526
mi-module royalblue	& m-module green	mir-2285e-2	ENSBTAT00000080275		mi-module royalblue	& m-module green	mir-615	ENSBTAT00000047326		mi-module royalblue	& m-module green	mir-2397	ENSBTAG00000002921		mi-module darkgreen	& m-module salmon	mir-29b-2	ENSBTAG00000019569
mi-module royalblue	& m-module green	mir-2285t	ENSBTAT00000000100		mi-module royalblue	& m-module green	mir-1248-1	ENSBTAT00000027263		mi-module royalblue	& m-module green	mir-2397	ENSBTAG00000006342		mi-module darkgreen	& m-module salmon	mir-2328-3p	ENSBTAG00000012673
mi-module royalblue	& m-module green	mir-2285t	ENSBTAT00000074348		mi-module royalblue	& m-module green	mir-1248-2	ENSBTAT00000027263		mi-module royalblue	& m-module green	mir-2397	ENSBTAG00000007244		mi-module darkgreen	& m-module salmon	mir-2328-3p	ENSBTAG00000001252
mi-module royalblue	& m-module green	mir-2285t	ENSBTAT00000078239		mi-module royalblue	& m-module green	mir-615	ENSBTAT00000056434		mi-module royalblue	& m-module green	mir-2397	ENSBTAG00000007629		mi-module darkgreen	& m-module salmon	mir-2328-5p	ENSBTAG00000016045
mi-module royalblue	& m-module green	mir-2285t	ENSBTAT00000012297		mi-module royalblue	& m-module green	mir-2397	ENSBTAT00000061486		mi-module royalblue	& m-module green	mir-2397	ENSBTAG00000007777		mi-module darkgreen	& m-module salmon	mir-2328-3p	ENSBTAG00000016943
mi-module royalblue	& m-module green	mir-2285t	ENSBTAT00000016154		mi-module royalblue	& m-module green	mir-615	ENSBTAT00000027630		mi-module royalblue	& m-module green	mir-2397	ENSBTAG00000007994		mi-module darkgreen	& m-module salmon	mir-2328-3p	ENSBTAT00000066390
mi-module royalblue	& m-module green	mir-2285t	ENSBTAT00000021357		mi-module royalblue	& m-module green	mir-1248-1	ENSBTAT00000068609		mi-module royalblue	& m-module green	mir-2397	ENSBTAG00000008821		mi-module darkgreen	& m-module salmon	mir-2328-5p	ENSBTAT00000076875
mi-module royalblue	& m-module green	mir-2285t	ENSBTAT00000028983		mi-module royalblue	& m-module green	mir-1248-2	ENSBTAT00000068609		mi-module royalblue	& m-module green	mir-2397	ENSBTAG00000009172		mi-module darkgreen	& m-module salmon	mir-2328-3p	ENSBTAT00000074741
mi-module royalblue	& m-module green	mir-2397	ENSBTAT00000074034		mi-module royalblue	& m-module green	mir-615	ENSBTAT00000064749		mi-module royalblue	& m-module green	mir-2397	ENSBTAG00000009183
mi-module royalblue	& m-module green	mir-2397	ENSBTAT00000011080		mi-module royalblue	& m-module green	mir-615	ENSBTAT00000047906		mi-module royalblue	& m-module green	mir-2397	ENSBTAG00000009657
mi-module royalblue	& m-module green	mir-6122	ENSBTAT00000012297		mi-module royalblue	& m-module green	mir-133a-1	ENSBTAT00000047906		mi-module royalblue	& m-module green	mir-2397	ENSBTAG00000010778
mi-module royalblue	& m-module green	mir-6122	ENSBTAT00000024868		mi-module royalblue	& m-module green	mir-133a-2	ENSBTAT00000047906		mi-module royalblue	& m-module green	mir-2397	ENSBTAG00000010909
mi-module royalblue	& m-module green	mir-6122	ENSBTAT00000072885		mi-module royalblue	& m-module green	mir-615	ENSBTAT00000047906		mi-module royalblue	& m-module green	mir-2397	ENSBTAG00000010910
mi-module royalblue	& m-module green	mir-6122	ENSBTAT00000075355		mi-module royalblue	& m-module green	mir-615	ENSBTAT00000046947		mi-module royalblue	& m-module green	mir-2397	ENSBTAG00000012058
mi-module royalblue	& m-module green	mir-6122	ENSBTAT00000025866		mi-module royalblue	& m-module green	mir-615	ENSBTAT00000028820		mi-module royalblue	& m-module green	mir-2397	ENSBTAG00000013403
mi-module royalblue	& m-module green	mir-6122	ENSBTAT00000024782		mi-module royalblue	& m-module green	mir-615	ENSBTAT00000028820		mi-module royalblue	& m-module green	mir-2397	ENSBTAG00000013909
mi-module royalblue	& m-module green	mir-6122	ENSBTAT00000083706		mi-module royalblue	& m-module green	mir-615	ENSBTAT00000068305		mi-module royalblue	& m-module green	mir-2397	ENSBTAG00000013912
mi-module royalblue	& m-module green	mir-615	ENSBTAT00000009362		mi-module royalblue	& m-module green	mir-2397	ENSBTAT00000068305		mi-module royalblue	& m-module green	mir-2397	ENSBTAG00000013927
mi-module royalblue	& m-module green	mir-615	ENSBTAT00000075618		mi-module royalblue	& m-module green	mir-615	ENSBTAT00000064232		mi-module royalblue	& m-module green	mir-2397	ENSBTAG00000013930
mi-module royalblue	& m-module green	mir-615	ENSBTAT00000070203		mi-module royalblue	& m-module green	mir-615	ENSBTAT00000068740		mi-module royalblue	& m-module green	mir-2397	ENSBTAG00000014358
mi-module royalblue	& m-module green	mir-615	ENSBTAT00000013358		mi-module royalblue	& m-module green	mir-615	ENSBTAT00000070853		mi-module royalblue	& m-module green	mir-2397	ENSBTAG00000014484
mi-module royalblue	& m-module green	mir-615	ENSBTAT00000077432		mi-module royalblue	& m-module green	mir-133b	ENSBTAT00000064176		mi-module royalblue	& m-module green	mir-2397	ENSBTAG00000014768
mi-module royalblue	& m-module green	mir-615	ENSBTAT00000014236		mi-module royalblue	& m-module green	mir-615	ENSBTAT00000071460		mi-module royalblue	& m-module green	mir-2397	ENSBTAG00000015131
mi-module royalblue	& m-module green	mir-615	ENSBTAT00000067712		mi-module royalblue	& m-module green	mir-615	ENSBTAT00000048084		mi-module royalblue	& m-module green	mir-2397	ENSBTAG00000015255
mi-module royalblue	& m-module green	mir-615	ENSBTAT00000072228		mi-module royalblue	& m-module green	mir-2397	ENSBTAT00000071484		mi-module royalblue	& m-module green	mir-2397	ENSBTAG00000015567
mi-module royalblue	& m-module green	mir-615	ENSBTAT00000016937		mi-module royalblue	& m-module green	mir-133a-1	ENSBTAT00000047359		mi-module royalblue	& m-module green	mir-2397	ENSBTAG00000017289
mi-module royalblue	& m-module green	mir-615	ENSBTAT00000068194		mi-module royalblue	& m-module green	mir-133a-1	ENSBTAT00000047359		mi-module royalblue	& m-module green	mir-2397	ENSBTAG00000017321
mi-module royalblue	& m-module green	mir-615	ENSBTAT00000070612		mi-module royalblue	& m-module green	mir-133a-2	ENSBTAT00000047359		mi-module royalblue	& m-module green	mir-2397	ENSBTAG00000018854
mi-module royalblue	& m-module green	mir-615	ENSBTAT00000020764		mi-module royalblue	& m-module green	mir-133a-2	ENSBTAT00000047359		mi-module royalblue	& m-module green	mir-2397	ENSBTAG00000019645
mi-module royalblue	& m-module green	mir-615	ENSBTAT00000084842		mi-module royalblue	& m-module green	mir-133b	ENSBTAT00000047359		mi-module royalblue	& m-module green	mir-2397	ENSBTAG00000020547
mi-module royalblue	& m-module green	mir-615	ENSBTAT00000086236		mi-module royalblue	& m-module green	mir-615	ENSBTAT00000047798		mi-module royalblue	& m-module green	mir-2397	ENSBTAG00000021554
mi-module royalblue	& m-module green	mir-615	ENSBTAT00000021357		mi-module royalblue	& m-module green	mir-1248-1	ENSBTAT00000067032		mi-module royalblue	& m-module green	mir-2397	ENSBTAG00000021813
mi-module royalblue	& m-module green	mir-615	ENSBTAT00000023694		mi-module royalblue	& m-module green	mir-1248-2	ENSBTAT00000067032		mi-module royalblue	& m-module green	mir-2397	ENSBTAG00000021901
mi-module royalblue	& m-module green	mir-615	ENSBTAT00000027359		mi-module royalblue	& m-module green	mir-615	ENSBTAT00000066801		mi-module royalblue	& m-module green	mir-2397	ENSBTAG00000022920
mi-module royalblue	& m-module green	mir-615	ENSBTAT00000029271		mi-module royalblue	& m-module green	mir-615	ENSBTAT00000072451		mi-module royalblue	& m-module green	mir-2397	ENSBTAG00000024701
mi-module royalblue	& m-module green	mir-615	ENSBTAT00000044075		mi-module royalblue	& m-module green	mir-615	ENSBTAT00000067712		mi-module royalblue	& m-module green	mir-2397	ENSBTAG00000024960
mi-module royalblue	& m-module green	mir-615	ENSBTAT00000047906		mi-module royalblue	& m-module green	mir-615	ENSBTAT00000067712		mi-module royalblue	& m-module green	mir-2397	ENSBTAG00000035827
mi-module royalblue	& m-module green	mir-615	ENSBTAT00000072451		mi-module royalblue	& m-module green	mir-615	ENSBTAT00000069184		mi-module royalblue	& m-module green	mir-2397	ENSBTAG00000036009
mi-module royalblue	& m-module green	mir-615	ENSBTAT00000016601		mi-module royalblue	& m-module green	mir-615	ENSBTAT00000069184		mi-module royalblue	& m-module green	mir-2397	ENSBTAG00000039720
mi-module royalblue	& m-module green	mir-615	ENSBTAT00000067516		mi-module royalblue	& m-module green	mir-615	ENSBTAT00000042737		mi-module royalblue	& m-module green	mir-2397	ENSBTAG00000050151
mi-module royalblue	& m-module green	mir-615	ENSBTAT00000080355		mi-module royalblue	& m-module green	mir-133a-1	ENSBTAT00000038035		mi-module royalblue	& m-module green	mir-2397	ENSBTAG00000054188
mi-module royalblue	& m-module green	mir-615	ENSBTAT00000081412		mi-module royalblue	& m-module green	mir-133a-2	ENSBTAT00000038035		mi-module royalblue	& m-module green	mir-6122	ENSBTAG00000004106
mi-module royalblue	& m-module green	mir-615	ENSBTAT00000083738		mi-module royalblue	& m-module green	mir-615	ENSBTAT00000066038		mi-module royalblue	& m-module green	mir-6122	ENSBTAG00000018285
mi-module royalblue	& m-module green	mir-654	ENSBTAT00000009562		mi-module royalblue	& m-module green	mir-615	ENSBTAT00000066410		mi-module royalblue	& m-module green	mir-6122	ENSBTAG00000045703
mi-module royalblue	& m-module green	mir-654	ENSBTAT00000071669		mi-module royalblue	& m-module green	mir-615	ENSBTAT00000069975		mi-module royalblue	& m-module green	mir-6122	ENSBTAG00000047449
mi-module royalblue	& m-module green	mir-654	ENSBTAT00000023694		mi-module royalblue	& m-module green	mir-133a-1	ENSBTAT00000067960		mi-module royalblue	& m-module green	mir-6122	ENSBTAG00000053766
mi-module royalblue	& m-module green	mir-654	ENSBTAT00000076366		mi-module royalblue	& m-module green	mir-133a-2	ENSBTAT00000067960		mi-module royalblue	& m-module green	mir-615	ENSBTAG00000000026
mi-module royalblue	& m-module green	mir-654	ENSBTAT00000085585		mi-module royalblue	& m-module green	mir-133b	ENSBTAT00000067960		mi-module royalblue	& m-module green	mir-615	ENSBTAG00000000369
mi-module royalblue	& m-module green	mir-654	ENSBTAT00000064720		mi-module royalblue	& m-module green	mir-615	ENSBTAT00000067960		mi-module royalblue	& m-module green	mir-615	ENSBTAG00000000428
mi-module darkgreen	& m-module salmon	mir-1249	ENSBTAG00000016109		mi-module royalblue	& m-module green	mir-2285cu	ENSBTAT00000067960		mi-module royalblue	& m-module green	mir-615	ENSBTAG00000000489
mi-module darkgreen	& m-module salmon	mir-1249	ENSBTAG00000024928		mi-module royalblue	& m-module green	mir-615	ENSBTAT00000053067		mi-module royalblue	& m-module green	mir-615	ENSBTAG00000001507
mi-module darkgreen	& m-module salmon	mir-1249	ENSBTAG00000031332		mi-module royalblue	& m-module green	mir-133a-1	ENSBTAT00000087266		mi-module royalblue	& m-module green	mir-615	ENSBTAG00000001781
mi-module darkgreen	& m-module salmon	mir-1249	ENSBTAG00000051383		mi-module royalblue	& m-module green	mir-133a-2	ENSBTAT00000087266		mi-module royalblue	& m-module green	mir-615	ENSBTAG00000001782
mi-module darkgreen	& m-module salmon	mir-2323	ENSBTAG00000008938		mi-module royalblue	& m-module green	mir-133b	ENSBTAT00000087266		mi-module royalblue	& m-module green	mir-615	ENSBTAG00000001788
mi-module darkgreen	& m-module salmon	mir-2323	ENSBTAG00000010402		mi-module royalblue	& m-module green	mir-615	ENSBTAT00000073112		mi-module royalblue	& m-module green	mir-615	ENSBTAG00000002058
mi-module darkgreen	& m-module salmon	mir-2323	ENSBTAG00000013961		mi-module royalblue	& m-module green	mir-615	ENSBTAT00000081619		mi-module royalblue	& m-module green	mir-615	ENSBTAG00000002786
mi-module darkgreen	& m-module salmon	mir-2323	ENSBTAG00000019915		mi-module royalblue	& m-module green	mir-615	ENSBTAT00000083738		mi-module royalblue	& m-module green	mir-615	ENSBTAG00000004663
mi-module darkgreen	& m-module salmon	mir-2328-3p	ENSBTAG00000000815		mi-module royalblue	& m-module green	mir-615	ENSBTAT00000083738		mi-module royalblue	& m-module green	mir-615	ENSBTAG00000005364
mi-module darkgreen	& m-module salmon	mir-2328-3p	ENSBTAG00000020257		mi-module royalblue	& m-module green	mir-615	ENSBTAT00000083738		mi-module royalblue	& m-module green	mir-615	ENSBTAG00000005868
mi-module darkgreen	& m-module salmon	mir-2328-3p	ENSBTAG00000039512		mi-module royalblue	& m-module green	mir-615	ENSBTAT00000083738		mi-module royalblue	& m-module green	mir-615	ENSBTAG00000006754
mi-module darkgreen	& m-module salmon	mir-2328-5p	ENSBTAG00000000250		mi-module royalblue	& m-module green	mir-2397	ENSBTAT00000076309		mi-module royalblue	& m-module green	mir-615	ENSBTAG00000007332
mi-module darkgreen	& m-module salmon	mir-2328-5p	ENSBTAG00000000713		mi-module royalblue	& m-module green	mir-615	ENSBTAT00000080355		mi-module royalblue	& m-module green	mir-615	ENSBTAG00000007421
mi-module darkgreen	& m-module salmon	mir-2328-5p	ENSBTAG00000000815		mi-module royalblue	& m-module green	mir-615	ENSBTAT00000080355		mi-module royalblue	& m-module green	mir-615	ENSBTAG00000007700
mi-module darkgreen	& m-module salmon	mir-2328-5p	ENSBTAG00000001252		mi-module royalblue	& m-module green	mir-615	ENSBTAT00000080355		mi-module royalblue	& m-module green	mir-615	ENSBTAG00000007812
mi-module darkgreen	& m-module salmon	mir-2328-5p	ENSBTAG00000002411		mi-module royalblue	& m-module green	mir-615	ENSBTAT00000080355		mi-module royalblue	& m-module green	mir-615	ENSBTAG00000007842
mi-module darkgreen	& m-module salmon	mir-2328-5p	ENSBTAG00000002527		mi-module royalblue	& m-module green	mir-615	ENSBTAT00000087347		mi-module royalblue	& m-module green	mir-615	ENSBTAG00000007870
mi-module darkgreen	& m-module salmon	mir-2328-5p	ENSBTAG00000002663		mi-module royalblue	& m-module green	mir-615	ENSBTAT00000078606		mi-module royalblue	& m-module green	mir-615	ENSBTAG00000007994
mi-module darkgreen	& m-module salmon	mir-2328-5p	ENSBTAG00000003166		mi-module royalblue	& m-module green	mir-615	ENSBTAT00000086033		mi-module royalblue	& m-module green	mir-615	ENSBTAG00000008241
mi-module darkgreen	& m-module salmon	mir-2328-5p	ENSBTAG00000003327		mi-module royalblue	& m-module green	mir-615	ENSBTAT00000080867		mi-module royalblue	& m-module green	mir-615	ENSBTAG00000008314
mi-module darkgreen	& m-module salmon	mir-2328-5p	ENSBTAG00000005915		mi-module royalblue	& m-module green	mir-615	ENSBTAT00000086194		mi-module royalblue	& m-module green	mir-615	ENSBTAG00000008562
mi-module darkgreen	& m-module salmon	mir-2328-5p	ENSBTAG00000007981		mi-module royalblue	& m-module green	mir-1248-1	ENSBTAT00000075258		mi-module royalblue	& m-module green	mir-615	ENSBTAG00000008713
mi-module darkgreen	& m-module salmon	mir-2328-5p	ENSBTAG00000008185		mi-module royalblue	& m-module green	mir-1248-2	ENSBTAT00000075258		mi-module royalblue	& m-module green	mir-615	ENSBTAG00000008765
mi-module darkgreen	& m-module salmon	mir-2328-5p	ENSBTAG00000010564		mi-module royalblue	& m-module green	mir-615	ENSBTAT00000075258		mi-module royalblue	& m-module green	mir-615	ENSBTAG00000008821
mi-module darkgreen	& m-module salmon	mir-2328-5p	ENSBTAG00000010819		mi-module royalblue	& m-module green	mir-615	ENSBTAT00000074493		mi-module royalblue	& m-module green	mir-615	ENSBTAG00000008948
mi-module darkgreen	& m-module salmon	mir-2328-5p	ENSBTAG00000012060		mi-module royalblue	& m-module green	mir-615	ENSBTAT00000073337		mi-module royalblue	& m-module green	mir-615	ENSBTAG00000009287
mi-module darkgreen	& m-module salmon	mir-2328-5p	ENSBTAG00000013316		mi-module royalblue	& m-module green	mir-615	ENSBTAT00000073337		mi-module royalblue	& m-module green	mir-615	ENSBTAG00000009340
mi-module darkgreen	& m-module salmon	mir-2328-5p	ENSBTAG00000014496		mi-module royalblue	& m-module green	mir-615	ENSBTAT00000082135		mi-module royalblue	& m-module green	mir-615	ENSBTAG00000009477
mi-module darkgreen	& m-module salmon	mir-2328-5p	ENSBTAG00000014526		mi-module royalblue	& m-module green	mir-615	ENSBTAT00000075653		mi-module royalblue	& m-module green	mir-615	ENSBTAG00000010181
mi-module darkgreen	& m-module salmon	mir-2328-5p	ENSBTAG00000015405		mi-module royalblue	& m-module green	mir-615	ENSBTAT00000075653		mi-module royalblue	& m-module green	mir-615	ENSBTAG00000010526
mi-module darkgreen	& m-module salmon	mir-2328-5p	ENSBTAG00000016062		mi-module royalblue	& m-module green	mir-615	ENSBTAT00000077563		mi-module royalblue	& m-module green	mir-615	ENSBTAG00000010653
mi-module darkgreen	& m-module salmon	mir-2328-5p	ENSBTAG00000017771		mi-module royalblue	& m-module green	mir-615	ENSBTAT00000086042		mi-module royalblue	& m-module green	mir-615	ENSBTAG00000010745
mi-module darkgreen	& m-module salmon	mir-2328-5p	ENSBTAG00000024493		mi-module royalblue	& m-module green	mir-615	ENSBTAT00000084950		mi-module royalblue	& m-module green	mir-615	ENSBTAG00000010778
mi-module darkgreen	& m-module salmon	mir-2328-5p	ENSBTAG00000044150		mi-module royalblue	& m-module green	mir-133a-1	ENSBTAT00000084950		mi-module royalblue	& m-module green	mir-615	ENSBTAG00000011540
mi-module darkgreen	& m-module salmon	mir-2328-5p	ENSBTAG00000054628		mi-module royalblue	& m-module green	mir-133a-2	ENSBTAT00000084950		mi-module royalblue	& m-module green	mir-615	ENSBTAG00000011553
mi-module darkgreen	& m-module salmon	mir-2400	ENSBTAG00000002485		mi-module royalblue	& m-module green	mir-133b	ENSBTAT00000084950		mi-module royalblue	& m-module green	mir-615	ENSBTAG00000011793
mi-module darkgreen	& m-module salmon	mir-2400	ENSBTAG00000011249		mi-module royalblue	& m-module green	mir-615	ENSBTAT00000074525		mi-module royalblue	& m-module green	mir-615	ENSBTAG00000011866
mi-module darkgreen	& m-module salmon	mir-2400	ENSBTAG00000014555		mi-module royalblue	& m-module green	mir-1248-1	ENSBTAT00000079168		mi-module royalblue	& m-module green	mir-615	ENSBTAG00000011885
mi-module darkgreen	& m-module salmon	mir-2400	ENSBTAG00000018238		mi-module royalblue	& m-module green	mir-1248-2	ENSBTAT00000079168		mi-module royalblue	& m-module green	mir-615	ENSBTAG00000012050
mi-module darkgreen	& m-module salmon	mir-2400	ENSBTAG00000020758		mi-module royalblue	& m-module green	mir-615	ENSBTAT00000079168		mi-module royalblue	& m-module green	mir-615	ENSBTAG00000012744
mi-module darkgreen	& m-module salmon	mir-29b-1	ENSBTAG00000002923		mi-module royalblue	& m-module green	mir-615	ENSBTAT00000086276		mi-module royalblue	& m-module green	mir-615	ENSBTAG00000013045
mi-module darkgreen	& m-module salmon	mir-29b-1	ENSBTAG00000015879		mi-module royalblue	& m-module green	mir-615	ENSBTAT00000076367		mi-module royalblue	& m-module green	mir-615	ENSBTAG00000013721
mi-module darkgreen	& m-module salmon	mir-29b-2	ENSBTAG00000012060		mi-module royalblue	& m-module green	mir-615	ENSBTAT00000072605		mi-module royalblue	& m-module green	mir-615	ENSBTAG00000013900
mi-module darkgreen	& m-module salmon	mir-29b-2	ENSBTAG00000015879		mi-module royalblue	& m-module green	mir-133a-1	ENSBTAT00000072605		mi-module royalblue	& m-module green	mir-615	ENSBTAG00000013909
mi-module darkgreen	& m-module salmon	mir-29b-2	ENSBTAG00000024493		mi-module royalblue	& m-module green	mir-133a-2	ENSBTAT00000072605		mi-module royalblue	& m-module green	mir-615	ENSBTAG00000013912
mi-module darkgreen	& m-module salmon	mir-378-1	ENSBTAG00000003166		mi-module royalblue	& m-module green	mir-133b	ENSBTAT00000072605		mi-module royalblue	& m-module green	mir-615	ENSBTAG00000014138
mi-module darkgreen	& m-module salmon	mir-378-1	ENSBTAG00000016045		mi-module royalblue	& m-module green	mir-615	ENSBTAT00000078309		mi-module royalblue	& m-module green	mir-615	ENSBTAG00000014172
mi-module darkgreen	& m-module salmon	mir-378-1	ENSBTAG00000031332		mi-module royalblue	& m-module green	mir-615	ENSBTAT00000077854		mi-module royalblue	& m-module green	mir-615	ENSBTAG00000014358
mi-module darkgreen	& m-module salmon	mir-378-2	ENSBTAG00000010819		mi-module royalblue	& m-module green	mir-2397	ENSBTAT00000076769		mi-module royalblue	& m-module green	mir-615	ENSBTAG00000014512
mi-module darkgreen	& m-module salmon	mir-378-2	ENSBTAG00000016294		mi-module royalblue	& m-module green	mir-615	ENSBTAT00000073887		mi-module royalblue	& m-module green	mir-615	ENSBTAG00000014633
mi-module darkgreen	& m-module salmon	mir-378b	ENSBTAG00000010819		mi-module royalblue	& m-module green	mir-615	ENSBTAT00000078239		mi-module royalblue	& m-module green	mir-615	ENSBTAG00000014729
mi-module darkgreen	& m-module salmon	mir-378b	ENSBTAG00000016294		mi-module royalblue	& m-module green	mir-615	ENSBTAT00000078239		mi-module royalblue	& m-module green	mir-615	ENSBTAG00000015049
mi-module darkgreen	& m-module salmon	mir-378c	ENSBTAG00000003166		mi-module royalblue	& m-module green	mir-1248-1	ENSBTAT00000078239		mi-module royalblue	& m-module green	mir-615	ENSBTAG00000015131
mi-module darkgreen	& m-module salmon	mir-378c	ENSBTAG00000016045		mi-module royalblue	& m-module green	mir-1248-2	ENSBTAT00000078239		mi-module royalblue	& m-module green	mir-615	ENSBTAG00000015186
mi-module darkgreen	& m-module salmon	mir-378c	ENSBTAG00000031332		mi-module royalblue	& m-module green	mir-615	ENSBTAT00000083867		mi-module royalblue	& m-module green	mir-615	ENSBTAG00000015276
mi-module darkgreen	& m-module salmon	mir-378d	ENSBTAG00000001252		mi-module royalblue	& m-module green	mir-2397	ENSBTAT00000083867		mi-module royalblue	& m-module green	mir-615	ENSBTAG00000015403
mi-module darkgreen	& m-module salmon	mir-378d	ENSBTAG00000002411		mi-module royalblue	& m-module green	mir-133a-1	ENSBTAT00000083867		mi-module royalblue	& m-module green	mir-615	ENSBTAG00000015512
mi-module darkgreen	& m-module salmon	mir-378d	ENSBTAG00000003166		mi-module royalblue	& m-module green	mir-133a-2	ENSBTAT00000083867		mi-module royalblue	& m-module green	mir-615	ENSBTAG00000015567
mi-module darkgreen	& m-module salmon	mir-378d	ENSBTAG00000016045		mi-module royalblue	& m-module green	mir-615	ENSBTAT00000074348		mi-module royalblue	& m-module green	mir-615	ENSBTAG00000015635
mi-module darkgreen	& m-module salmon	mir-378d	ENSBTAG00000019187		mi-module royalblue	& m-module green	mir-615	ENSBTAT00000074348		mi-module royalblue	& m-module green	mir-615	ENSBTAG00000015636
mi-module darkgreen	& m-module salmon	mir-7857-2	ENSBTAG00000002626		mi-module royalblue	& m-module green	mir-1248-1	ENSBTAT00000074348		mi-module royalblue	& m-module green	mir-615	ENSBTAG00000015920
mi-module darkgreen	& m-module salmon	mir-7857-2	ENSBTAG00000019569		mi-module royalblue	& m-module green	mir-1248-2	ENSBTAT00000074348		mi-module royalblue	& m-module green	mir-615	ENSBTAG00000016042
mi-module darkgreen	& m-module salmon	mir-1249	ENSBTAT00000021443		mi-module royalblue	& m-module green	mir-615	ENSBTAT00000085565		mi-module royalblue	& m-module green	mir-615	ENSBTAG00000016053
mi-module darkgreen	& m-module salmon	mir-1249	ENSBTAT00000071572		mi-module royalblue	& m-module green	mir-615	ENSBTAT00000085979		mi-module royalblue	& m-module green	mir-615	ENSBTAG00000016235
mi-module darkgreen	& m-module salmon	mir-1249	ENSBTAT00000076501		mi-module royalblue	& m-module green	mir-615	ENSBTAT00000085215		mi-module royalblue	& m-module green	mir-615	ENSBTAG00000016758
mi-module darkgreen	& m-module salmon	mir-1249	ENSBTAT00000034729		mi-module royalblue	& m-module green	mir-2397	ENSBTAT00000085215		mi-module royalblue	& m-module green	mir-615	ENSBTAG00000017267
mi-module darkgreen	& m-module salmon	mir-1249	ENSBTAT00000044396		mi-module royalblue	& m-module green	mir-133a-1	ENSBTAT00000085215		mi-module royalblue	& m-module green	mir-615	ENSBTAG00000017460
mi-module darkgreen	& m-module salmon	mir-1249	ENSBTAT00000018930		mi-module royalblue	& m-module green	mir-133a-2	ENSBTAT00000085215		mi-module royalblue	& m-module green	mir-615	ENSBTAG00000017824
mi-module darkgreen	& m-module salmon	mir-2323	ENSBTAT00000011767		mi-module royalblue	& m-module green	mir-615	ENSBTAT00000080671		mi-module royalblue	& m-module green	mir-615	ENSBTAG00000018192
mi-module darkgreen	& m-module salmon	mir-2323	ENSBTAT00000013737		mi-module royalblue	& m-module green	mir-615	ENSBTAT00000081412		mi-module royalblue	& m-module green	mir-615	ENSBTAG00000018326
mi-module darkgreen	& m-module salmon	mir-2323	ENSBTAT00000033324		mi-module royalblue	& m-module green	mir-615	ENSBTAT00000081412		mi-module royalblue	& m-module green	mir-615	ENSBTAG00000018417
mi-module darkgreen	& m-module salmon	mir-2323	ENSBTAT00000080652		mi-module royalblue	& m-module green	mir-615	ENSBTAT00000081412		mi-module royalblue	& m-module green	mir-615	ENSBTAG00000019011
mi-module darkgreen	& m-module salmon	mir-2323	ENSBTAT00000076499		mi-module royalblue	& m-module green	mir-615	ENSBTAT00000081412		mi-module royalblue	& m-module green	mir-615	ENSBTAG00000019229
mi-module darkgreen	& m-module salmon	mir-2328-3p	ENSBTAT00000073445		mi-module royalblue	& m-module green	mir-133a-1	ENSBTAT00000086291		mi-module royalblue	& m-module green	mir-615	ENSBTAG00000019298
mi-module darkgreen	& m-module salmon	mir-2328-3p	ENSBTAT00000026996		mi-module royalblue	& m-module green	mir-133a-2	ENSBTAT00000086291		mi-module royalblue	& m-module green	mir-615	ENSBTAG00000019386
mi-module darkgreen	& m-module salmon	mir-2328-3p	ENSBTAT00000061261		mi-module royalblue	& m-module green	mir-133b	ENSBTAT00000086291		mi-module royalblue	& m-module green	mir-615	ENSBTAG00000019417
mi-module darkgreen	& m-module salmon	mir-2328-3p	ENSBTAT00000071580		mi-module royalblue	& m-module green	mir-2285t	ENSBTAT00000081111		mi-module royalblue	& m-module green	mir-615	ENSBTAG00000019419
mi-module darkgreen	& m-module salmon	mir-2328-5p	ENSBTAT00000000314		mi-module royalblue	& m-module green	mir-615	ENSBTAT00000080337		mi-module royalblue	& m-module green	mir-615	ENSBTAG00000019606
mi-module darkgreen	& m-module salmon	mir-2328-5p	ENSBTAT00000000957		mi-module royalblue	& m-module green	mir-615	ENSBTAT00000078515		mi-module royalblue	& m-module green	mir-615	ENSBTAG00000019645
mi-module darkgreen	& m-module salmon	mir-2328-5p	ENSBTAT00000085405		mi-module darkgreen	& m-module salmon	mir-2328-3p	ENSBTAG00000000250		mi-module royalblue	& m-module green	mir-615	ENSBTAG00000019782
mi-module darkgreen	& m-module salmon	mir-2328-5p	ENSBTAT00000073445		mi-module darkgreen	& m-module salmon	mir-29b-1	ENSBTAG00000003526		mi-module royalblue	& m-module green	mir-615	ENSBTAG00000020459
mi-module darkgreen	& m-module salmon	mir-2328-5p	ENSBTAT00000070944		mi-module darkgreen	& m-module salmon	mir-29b-2	ENSBTAG00000003526		mi-module royalblue	& m-module green	mir-615	ENSBTAG00000020535
mi-module darkgreen	& m-module salmon	mir-2328-5p	ENSBTAT00000071904		mi-module darkgreen	& m-module salmon	mir-2328-3p	ENSBTAG00000002923		mi-module royalblue	& m-module green	mir-615	ENSBTAG00000020547
mi-module darkgreen	& m-module salmon	mir-2328-5p	ENSBTAT00000067241		mi-module darkgreen	& m-module salmon	mir-29b-1	ENSBTAG00000002626		mi-module royalblue	& m-module green	mir-615	ENSBTAG00000020607
mi-module darkgreen	& m-module salmon	mir-2328-5p	ENSBTAT00000075996		mi-module darkgreen	& m-module salmon	mir-29b-2	ENSBTAG00000002626		mi-module royalblue	& m-module green	mir-615	ENSBTAG00000020736
mi-module darkgreen	& m-module salmon	mir-2328-5p	ENSBTAT00000080542		mi-module darkgreen	& m-module salmon	mir-2323	ENSBTAG00000009987		mi-module royalblue	& m-module green	mir-615	ENSBTAG00000021554
mi-module darkgreen	& m-module salmon	mir-2328-5p	ENSBTAT00000003278		mi-module darkgreen	& m-module salmon	mir-1249	ENSBTAG00000007981		mi-module royalblue	& m-module green	mir-615	ENSBTAG00000021880
mi-module darkgreen	& m-module salmon	mir-2328-5p	ENSBTAT00000029909		mi-module darkgreen	& m-module salmon	mir-2328-5p	ENSBTAG00000007981		mi-module royalblue	& m-module green	mir-615	ENSBTAG00000021901
mi-module darkgreen	& m-module salmon	mir-2328-5p	ENSBTAT00000063786		mi-module darkgreen	& m-module salmon	mir-29b-1	ENSBTAG00000009903		mi-module royalblue	& m-module green	mir-615	ENSBTAG00000021955
mi-module darkgreen	& m-module salmon	mir-2328-5p	ENSBTAT00000004111		mi-module darkgreen	& m-module salmon	mir-29b-2	ENSBTAG00000009903		mi-module royalblue	& m-module green	mir-615	ENSBTAG00000022920
mi-module darkgreen	& m-module salmon	mir-2328-5p	ENSBTAT00000075025		mi-module darkgreen	& m-module salmon	mir-2328-3p	ENSBTAG00000010819		mi-module royalblue	& m-module green	mir-615	ENSBTAG00000023851
mi-module darkgreen	& m-module salmon	mir-2328-5p	ENSBTAT00000063006		mi-module darkgreen	& m-module salmon	mir-2328-5p	ENSBTAG00000019569		mi-module royalblue	& m-module green	mir-615	ENSBTAG00000024960
mi-module darkgreen	& m-module salmon	mir-2328-5p	ENSBTAT00000007770		mi-module darkgreen	& m-module salmon	mir-2323	ENSBTAG00000019569		mi-module royalblue	& m-module green	mir-615	ENSBTAG00000025778
mi-module darkgreen	& m-module salmon	mir-2328-5p	ENSBTAT00000010492		mi-module darkgreen	& m-module salmon	mir-2328-3p	ENSBTAG00000014526		mi-module royalblue	& m-module green	mir-615	ENSBTAG00000026676
mi-module darkgreen	& m-module salmon	mir-2328-5p	ENSBTAT00000071544		mi-module darkgreen	& m-module salmon	mir-2400	ENSBTAG00000014526		mi-module royalblue	& m-module green	mir-615	ENSBTAG00000027795
mi-module darkgreen	& m-module salmon	mir-2328-5p	ENSBTAT00000010770		mi-module darkgreen	& m-module salmon	mir-378-1	ENSBTAG00000010637		mi-module royalblue	& m-module green	mir-615	ENSBTAG00000031718
mi-module darkgreen	& m-module salmon	mir-2328-5p	ENSBTAT00000013967		mi-module darkgreen	& m-module salmon	mir-378c	ENSBTAG00000010637		mi-module royalblue	& m-module green	mir-615	ENSBTAG00000031777
mi-module darkgreen	& m-module salmon	mir-2328-5p	ENSBTAT00000066390		mi-module darkgreen	& m-module salmon	mir-378d	ENSBTAG00000010637		mi-module royalblue	& m-module green	mir-615	ENSBTAG00000032047
mi-module darkgreen	& m-module salmon	mir-2328-5p	ENSBTAT00000084663		mi-module darkgreen	& m-module salmon	mir-2328-3p	ENSBTAG00000018225		mi-module royalblue	& m-module green	mir-615	ENSBTAG00000032905
mi-module darkgreen	& m-module salmon	mir-2328-5p	ENSBTAT00000075337		mi-module darkgreen	& m-module salmon	mir-2328-3p	ENSBTAG00000011434		mi-module royalblue	& m-module green	mir-615	ENSBTAG00000033299
mi-module darkgreen	& m-module salmon	mir-2328-5p	ENSBTAT00000081303		mi-module darkgreen	& m-module salmon	mir-1249	ENSBTAG00000015405		mi-module royalblue	& m-module green	mir-615	ENSBTAG00000035705
mi-module darkgreen	& m-module salmon	mir-2328-5p	ENSBTAT00000017711		mi-module darkgreen	& m-module salmon	mir-2328-5p	ENSBTAG00000015405		mi-module royalblue	& m-module green	mir-615	ENSBTAG00000035827
mi-module darkgreen	& m-module salmon	mir-2328-5p	ENSBTAT00000037034		mi-module darkgreen	& m-module salmon	mir-7857-1	ENSBTAG00000015405		mi-module royalblue	& m-module green	mir-615	ENSBTAG00000038045
mi-module darkgreen	& m-module salmon	mir-2328-5p	ENSBTAT00000019309		mi-module darkgreen	& m-module salmon	mir-2328-5p	ENSBTAG00000013316		mi-module royalblue	& m-module green	mir-615	ENSBTAG00000040569
mi-module darkgreen	& m-module salmon	mir-2328-5p	ENSBTAT00000084315		mi-module darkgreen	& m-module salmon	mir-29b-2	ENSBTAG00000013316		mi-module royalblue	& m-module green	mir-615	ENSBTAG00000044121
mi-module darkgreen	& m-module salmon	mir-2328-5p	ENSBTAT00000020475		mi-module darkgreen	& m-module salmon	mir-7857-1	ENSBTAG00000013316		mi-module royalblue	& m-module green	mir-615	ENSBTAG00000045588
mi-module darkgreen	& m-module salmon	mir-2328-5p	ENSBTAT00000050440		mi-module darkgreen	& m-module salmon	mir-2400	ENSBTAG00000021041		mi-module royalblue	& m-module green	mir-615	ENSBTAG00000046750
mi-module darkgreen	& m-module salmon	mir-2328-5p	ENSBTAT00000023644		mi-module darkgreen	& m-module salmon	mir-29b-2	ENSBTAG00000021041		mi-module royalblue	& m-module green	mir-615	ENSBTAG00000047604
mi-module darkgreen	& m-module salmon	mir-2328-5p	ENSBTAT00000076333		mi-module darkgreen	& m-module salmon	mir-2328-3p	ENSBTAG00000031332		mi-module royalblue	& m-module green	mir-615	ENSBTAG00000049163
mi-module darkgreen	& m-module salmon	mir-2328-5p	ENSBTAT00000034028		mi-module darkgreen	& m-module salmon	mir-2328-3p	ENSBTAG00000020713		mi-module royalblue	& m-module green	mir-615	ENSBTAG00000049507
mi-module darkgreen	& m-module salmon	mir-2328-5p	ENSBTAT00000077740		mi-module darkgreen	& m-module salmon	mir-29b-2	ENSBTAG00000019569		mi-module royalblue	& m-module green	mir-615	ENSBTAG00000050151
mi-module darkgreen	& m-module salmon	mir-2328-5p	ENSBTAT00000083052		mi-module darkgreen	& m-module salmon	mir-29b-2	ENSBTAG00000017839		mi-module royalblue	& m-module green	mir-615	ENSBTAG00000051210
mi-module darkgreen	& m-module salmon	mir-2400	ENSBTAT00000083258		mi-module darkgreen	& m-module salmon	mir-2400	ENSBTAG00000026266		mi-module royalblue	& m-module green	mir-615	ENSBTAG00000051215
mi-module darkgreen	& m-module salmon	mir-2400	ENSBTAT00000067879		mi-module darkgreen	& m-module salmon	mir-378-1	ENSBTAG00000026266		mi-module royalblue	& m-module green	mir-615	ENSBTAG00000052950
mi-module darkgreen	& m-module salmon	mir-2400	ENSBTAT00000082719		mi-module darkgreen	& m-module salmon	mir-2323	ENSBTAG00000009786		mi-module royalblue	& m-module green	mir-615	ENSBTAG00000053766
mi-module darkgreen	& m-module salmon	mir-2400	ENSBTAT00000019348		mi-module darkgreen	& m-module salmon	mir-29b-1	ENSBTAG00000015879		mi-module royalblue	& m-module green	mir-615	ENSBTAG00000053806
mi-module darkgreen	& m-module salmon	mir-2400	ENSBTAT00000075182		mi-module darkgreen	& m-module salmon	mir-29b-2	ENSBTAG00000015879		mi-module royalblue	& m-module green	mir-654	ENSBTAG00000007817
mi-module darkgreen	& m-module salmon	mir-2400	ENSBTAT00000061092		mi-module darkgreen	& m-module salmon	mir-29b-2	ENSBTAG00000054628		mi-module royalblue	& m-module green	mir-654	ENSBTAG00000012642
mi-module darkgreen	& m-module salmon	mir-29b-1	ENSBTAT00000086040		mi-module darkgreen	& m-module salmon	mir-2328-3p	ENSBTAG00000000815		mi-module royalblue	& m-module green	mir-654	ENSBTAG00000015131
mi-module darkgreen	& m-module salmon	mir-29b-1	ENSBTAT00000075558		mi-module darkgreen	& m-module salmon	mir-29b-1	ENSBTAG00000018658		mi-module royalblue	& m-module green	mir-654	ENSBTAG00000021656
mi-module darkgreen	& m-module salmon	mir-29b-2	ENSBTAT00000071645		mi-module darkgreen	& m-module salmon	mir-2323	ENSBTAG00000019915		mi-module royalblue	& m-module green	mir-654	ENSBTAG00000024960
mi-module darkgreen	& m-module salmon	mir-29b-2	ENSBTAT00000075558		mi-module darkgreen	& m-module salmon	mir-2328-3p	ENSBTAG00000044150		mi-module royalblue	& m-module green	mir-1248-1	ENSBTAT00000000100
mi-module darkgreen	& m-module salmon	mir-29b-2	ENSBTAT00000034028		mi-module darkgreen	& m-module salmon	mir-2328-3p	ENSBTAG00000012673		mi-module royalblue	& m-module green	mir-1248-1	ENSBTAT00000076756
mi-module darkgreen	& m-module salmon	mir-378-1	ENSBTAT00000004111		mi-module darkgreen	& m-module salmon	mir-7857-2	ENSBTAG00000012673		mi-module royalblue	& m-module green	mir-1248-1	ENSBTAT00000011270
mi-module darkgreen	& m-module salmon	mir-378-1	ENSBTAT00000075025		mi-module darkgreen	& m-module salmon	mir-378-1	ENSBTAG00000001252		mi-module royalblue	& m-module green	mir-1248-1	ENSBTAT00000073935
mi-module darkgreen	& m-module salmon	mir-378-1	ENSBTAT00000076875		mi-module darkgreen	& m-module salmon	mir-2328-3p	ENSBTAG00000001252		mi-module royalblue	& m-module green	mir-1248-1	ENSBTAT00000012084
mi-module darkgreen	& m-module salmon	mir-378-1	ENSBTAT00000044396		mi-module darkgreen	& m-module salmon	mir-2400	ENSBTAG00000001252		mi-module royalblue	& m-module green	mir-1248-1	ENSBTAT00000047359
mi-module darkgreen	& m-module salmon	mir-378-2	ENSBTAT00000071418		mi-module darkgreen	& m-module salmon	mir-29b-2	ENSBTAG00000018945		mi-module royalblue	& m-module green	mir-1248-1	ENSBTAT00000015767
mi-module darkgreen	& m-module salmon	mir-378-2	ENSBTAT00000021674		mi-module darkgreen	& m-module salmon	mir-2328-5p	ENSBTAG00000016045		mi-module royalblue	& m-module green	mir-1248-1	ENSBTAT00000016224
mi-module darkgreen	& m-module salmon	mir-378b	ENSBTAT00000071418		mi-module darkgreen	& m-module salmon	mir-378d	ENSBTAG00000002417		mi-module royalblue	& m-module green	mir-1248-1	ENSBTAT00000017831
mi-module darkgreen	& m-module salmon	mir-378b	ENSBTAT00000021674		mi-module darkgreen	& m-module salmon	mir-2328-3p	ENSBTAG00000016943		mi-module royalblue	& m-module green	mir-1248-1	ENSBTAT00000020681
mi-module darkgreen	& m-module salmon	mir-378c	ENSBTAT00000004111		mi-module darkgreen	& m-module salmon	mir-29b-2	ENSBTAG00000001139		mi-module royalblue	& m-module green	mir-1248-1	ENSBTAT00000057333
mi-module darkgreen	& m-module salmon	mir-378c	ENSBTAT00000075025		mi-module darkgreen	& m-module salmon	mir-7857-1	ENSBTAG00000015074		mi-module royalblue	& m-module green	mir-1248-1	ENSBTAT00000061513
mi-module darkgreen	& m-module salmon	mir-378c	ENSBTAT00000076875		mi-module darkgreen	& m-module salmon	mir-2323	ENSBTAG00000015074		mi-module royalblue	& m-module green	mir-1248-1	ENSBTAT00000085824
mi-module darkgreen	& m-module salmon	mir-378c	ENSBTAT00000044396		mi-module darkgreen	& m-module salmon	mir-2328-3p	ENSBTAT00000000314		mi-module royalblue	& m-module green	mir-1248-1	ENSBTAT00000026387
mi-module darkgreen	& m-module salmon	mir-378d	ENSBTAT00000071904		mi-module darkgreen	& m-module salmon	mir-29b-1	ENSBTAT00000004584		mi-module royalblue	& m-module green	mir-1248-1	ENSBTAT00000082124
mi-module darkgreen	& m-module salmon	mir-378d	ENSBTAT00000086504		mi-module darkgreen	& m-module salmon	mir-29b-1	ENSBTAT00000004584		mi-module royalblue	& m-module green	mir-1248-1	ENSBTAT00000084792
mi-module darkgreen	& m-module salmon	mir-378d	ENSBTAT00000043778		mi-module darkgreen	& m-module salmon	mir-29b-2	ENSBTAT00000004584		mi-module royalblue	& m-module green	mir-1248-1	ENSBTAT00000035624
mi-module darkgreen	& m-module salmon	mir-378d	ENSBTAT00000067241		mi-module darkgreen	& m-module salmon	mir-2328-3p	ENSBTAT00000003797		mi-module royalblue	& m-module green	mir-1248-1	ENSBTAT00000046712
mi-module darkgreen	& m-module salmon	mir-378d	ENSBTAT00000075996		mi-module darkgreen	& m-module salmon	mir-29b-1	ENSBTAT00000003400		mi-module royalblue	& m-module green	mir-1248-1	ENSBTAT00000035796
mi-module darkgreen	& m-module salmon	mir-378d	ENSBTAT00000080542		mi-module darkgreen	& m-module salmon	mir-29b-2	ENSBTAT00000003400		mi-module royalblue	& m-module green	mir-1248-1	ENSBTAT00000026460
mi-module darkgreen	& m-module salmon	mir-378d	ENSBTAT00000004111		mi-module darkgreen	& m-module salmon	mir-2323	ENSBTAT00000013173		mi-module royalblue	& m-module green	mir-1248-1	ENSBTAT00000050192
mi-module darkgreen	& m-module salmon	mir-378d	ENSBTAT00000075025		mi-module darkgreen	& m-module salmon	mir-1249	ENSBTAT00000010492		mi-module royalblue	& m-module green	mir-1248-1	ENSBTAT00000071471
mi-module darkgreen	& m-module salmon	mir-378d	ENSBTAT00000076875		mi-module darkgreen	& m-module salmon	mir-2328-5p	ENSBTAT00000010492		mi-module royalblue	& m-module green	mir-1248-1	ENSBTAT00000073532
mi-module darkgreen	& m-module salmon	mir-378d	ENSBTAT00000025536		mi-module darkgreen	& m-module salmon	mir-29b-1	ENSBTAT00000013074		mi-module royalblue	& m-module green	mir-1248-2	ENSBTAT00000000100
mi-module darkgreen	& m-module salmon	mir-7857-2	ENSBTAT00000003400		mi-module darkgreen	& m-module salmon	mir-29b-2	ENSBTAT00000013074		mi-module royalblue	& m-module green	mir-1248-2	ENSBTAT00000076756
mi-module darkgreen	& m-module salmon	mir-7857-2	ENSBTAT00000026074		mi-module darkgreen	& m-module salmon	mir-2328-3p	ENSBTAT00000014352		mi-module royalblue	& m-module green	mir-1248-2	ENSBTAT00000011270
					mi-module darkgreen	& m-module salmon	mir-2328-5p	ENSBTAT00000026074		mi-module royalblue	& m-module green	mir-1248-2	ENSBTAT00000073935
					mi-module darkgreen	& m-module salmon	mir-2323	ENSBTAT00000026074		mi-module royalblue	& m-module green	mir-1248-2	ENSBTAT00000012084
					mi-module darkgreen	& m-module salmon	mir-2328-3p	ENSBTAT00000019309		mi-module royalblue	& m-module green	mir-1248-2	ENSBTAT00000047359
					mi-module darkgreen	& m-module salmon	mir-2400	ENSBTAT00000019309		mi-module royalblue	& m-module green	mir-1248-2	ENSBTAT00000015767
					mi-module darkgreen	& m-module salmon	mir-378-1	ENSBTAT00000014061		mi-module royalblue	& m-module green	mir-1248-2	ENSBTAT00000016224
					mi-module darkgreen	& m-module salmon	mir-378c	ENSBTAT00000014061		mi-module royalblue	& m-module green	mir-1248-2	ENSBTAT00000017831
					mi-module darkgreen	& m-module salmon	mir-378d	ENSBTAT00000014061		mi-module royalblue	& m-module green	mir-1248-2	ENSBTAT00000020681
					mi-module darkgreen	& m-module salmon	mir-2328-3p	ENSBTAT00000024256		mi-module royalblue	& m-module green	mir-1248-2	ENSBTAT00000057333
					mi-module darkgreen	& m-module salmon	mir-2328-3p	ENSBTAT00000015204		mi-module royalblue	& m-module green	mir-1248-2	ENSBTAT00000061513
					mi-module darkgreen	& m-module salmon	mir-2328-3p	ENSBTAT00000015204		mi-module royalblue	& m-module green	mir-1248-2	ENSBTAT00000085824
					mi-module darkgreen	& m-module salmon	mir-1249	ENSBTAT00000020475		mi-module royalblue	& m-module green	mir-1248-2	ENSBTAT00000026387
					mi-module darkgreen	& m-module salmon	mir-2328-5p	ENSBTAT00000020475		mi-module royalblue	& m-module green	mir-1248-2	ENSBTAT00000082124
					mi-module darkgreen	& m-module salmon	mir-7857-1	ENSBTAT00000020475		mi-module royalblue	& m-module green	mir-1248-2	ENSBTAT00000084792
					mi-module darkgreen	& m-module salmon	mir-2328-5p	ENSBTAT00000017711		mi-module royalblue	& m-module green	mir-1248-2	ENSBTAT00000035624
					mi-module darkgreen	& m-module salmon	mir-2328-5p	ENSBTAT00000017711		mi-module royalblue	& m-module green	mir-1248-2	ENSBTAT00000046712
					mi-module darkgreen	& m-module salmon	mir-29b-2	ENSBTAT00000017711		mi-module royalblue	& m-module green	mir-1248-2	ENSBTAT00000035796
					mi-module darkgreen	& m-module salmon	mir-7857-1	ENSBTAT00000017711		mi-module royalblue	& m-module green	mir-1248-2	ENSBTAT00000026460
					mi-module darkgreen	& m-module salmon	mir-2328-3p	ENSBTAT00000066390		mi-module royalblue	& m-module green	mir-1248-2	ENSBTAT00000050192
					mi-module darkgreen	& m-module salmon	mir-2400	ENSBTAT00000045301		mi-module royalblue	& m-module green	mir-1248-2	ENSBTAT00000071471
					mi-module darkgreen	& m-module salmon	mir-29b-2	ENSBTAT00000045301		mi-module royalblue	& m-module green	mir-1248-2	ENSBTAT00000073532
					mi-module darkgreen	& m-module salmon	mir-2328-3p	ENSBTAT00000044396		mi-module royalblue	& m-module green	mir-133a-1	ENSBTAT00000000029
					mi-module darkgreen	& m-module salmon	mir-2328-3p	ENSBTAT00000068721		mi-module royalblue	& m-module green	mir-133a-1	ENSBTAT00000002335
					mi-module darkgreen	& m-module salmon	mir-29b-2	ENSBTAT00000053083		mi-module royalblue	& m-module green	mir-133a-1	ENSBTAT00000076731
					mi-module darkgreen	& m-module salmon	mir-2328-3p	ENSBTAT00000065432		mi-module royalblue	& m-module green	mir-133a-1	ENSBTAT00000008804
					mi-module darkgreen	& m-module salmon	mir-2328-3p	ENSBTAT00000065432		mi-module royalblue	& m-module green	mir-133a-1	ENSBTAT00000008987
					mi-module darkgreen	& m-module salmon	mir-2328-3p	ENSBTAT00000068043		mi-module royalblue	& m-module green	mir-133a-1	ENSBTAT00000009107
					mi-module darkgreen	& m-module salmon	mir-29b-2	ENSBTAT00000064124		mi-module royalblue	& m-module green	mir-133a-1	ENSBTAT00000071473
					mi-module darkgreen	& m-module salmon	mir-2400	ENSBTAT00000037254		mi-module royalblue	& m-module green	mir-133a-1	ENSBTAT00000066914
					mi-module darkgreen	& m-module salmon	mir-378-1	ENSBTAT00000037254		mi-module royalblue	& m-module green	mir-133a-1	ENSBTAT00000075751
					mi-module darkgreen	& m-module salmon	mir-2323	ENSBTAT00000049842		mi-module royalblue	& m-module green	mir-133a-1	ENSBTAT00000012597
					mi-module darkgreen	& m-module salmon	mir-29b-1	ENSBTAT00000064817		mi-module royalblue	& m-module green	mir-133a-1	ENSBTAT00000069388
					mi-module darkgreen	& m-module salmon	mir-29b-2	ENSBTAT00000064817		mi-module royalblue	& m-module green	mir-133a-1	ENSBTAT00000013889
					mi-module darkgreen	& m-module salmon	mir-29b-1	ENSBTAT00000075558		mi-module royalblue	& m-module green	mir-133a-1	ENSBTAT00000081129
					mi-module darkgreen	& m-module salmon	mir-29b-2	ENSBTAT00000075558		mi-module royalblue	& m-module green	mir-133a-1	ENSBTAT00000014236
					mi-module darkgreen	& m-module salmon	mir-2328-3p	ENSBTAT00000080865		mi-module royalblue	& m-module green	mir-133a-1	ENSBTAT00000067712
					mi-module darkgreen	& m-module salmon	mir-2328-3p	ENSBTAT00000086261		mi-module royalblue	& m-module green	mir-133a-1	ENSBTAT00000015469
					mi-module darkgreen	& m-module salmon	mir-29b-2	ENSBTAT00000070312		mi-module royalblue	& m-module green	mir-133a-1	ENSBTAT00000015703
					mi-module darkgreen	& m-module salmon	mir-2328-3p	ENSBTAT00000073445		mi-module royalblue	& m-module green	mir-133a-1	ENSBTAT00000015767
					mi-module darkgreen	& m-module salmon	mir-2328-3p	ENSBTAT00000086040		mi-module royalblue	& m-module green	mir-133a-1	ENSBTAT00000016224
					mi-module darkgreen	& m-module salmon	mir-1249	ENSBTAT00000071544		mi-module royalblue	& m-module green	mir-133a-1	ENSBTAT00000016937
					mi-module darkgreen	& m-module salmon	mir-2328-5p	ENSBTAT00000071544		mi-module royalblue	& m-module green	mir-133a-1	ENSBTAT00000018099
					mi-module darkgreen	& m-module salmon	mir-2328-3p	ENSBTAT00000084315		mi-module royalblue	& m-module green	mir-133a-1	ENSBTAT00000018808
					mi-module darkgreen	& m-module salmon	mir-2400	ENSBTAT00000084315		mi-module royalblue	& m-module green	mir-133a-1	ENSBTAT00000074622
					mi-module darkgreen	& m-module salmon	mir-2328-3p	ENSBTAT00000080254		mi-module royalblue	& m-module green	mir-133a-1	ENSBTAT00000079750
					mi-module darkgreen	& m-module salmon	mir-2328-3p	ENSBTAT00000080254		mi-module royalblue	& m-module green	mir-133a-1	ENSBTAT00000019091
					mi-module darkgreen	& m-module salmon	mir-2328-3p	ENSBTAT00000083545		mi-module royalblue	& m-module green	mir-133a-1	ENSBTAT00000019855
					mi-module darkgreen	& m-module salmon	mir-29b-1	ENSBTAT00000086721		mi-module royalblue	& m-module green	mir-133a-1	ENSBTAT00000042557
					mi-module darkgreen	& m-module salmon	mir-2323	ENSBTAT00000076499		mi-module royalblue	& m-module green	mir-133a-1	ENSBTAT00000020398
					mi-module darkgreen	& m-module salmon	mir-2328-3p	ENSBTAT00000077740		mi-module royalblue	& m-module green	mir-133a-1	ENSBTAT00000084842
					mi-module darkgreen	& m-module salmon	mir-2328-3p	ENSBTAT00000085187		mi-module royalblue	& m-module green	mir-133a-1	ENSBTAT00000086236
					mi-module darkgreen	& m-module salmon	mir-7857-2	ENSBTAT00000085187		mi-module royalblue	& m-module green	mir-133a-1	ENSBTAT00000021364
					mi-module darkgreen	& m-module salmon	mir-378-1	ENSBTAT00000086504		mi-module royalblue	& m-module green	mir-133a-1	ENSBTAT00000032452
					mi-module darkgreen	& m-module salmon	mir-2328-3p	ENSBTAT00000086504		mi-module royalblue	& m-module green	mir-133a-1	ENSBTAT00000025128
					mi-module darkgreen	& m-module salmon	mir-2400	ENSBTAT00000086504		mi-module royalblue	& m-module green	mir-133a-1	ENSBTAT00000061513
					mi-module darkgreen	& m-module salmon	mir-2328-3p	ENSBTAT00000084663		mi-module royalblue	& m-module green	mir-133a-1	ENSBTAT00000085824
					mi-module darkgreen	& m-module salmon	mir-2328-3p	ENSBTAT00000072755		mi-module royalblue	& m-module green	mir-133a-1	ENSBTAT00000068015
					mi-module darkgreen	& m-module salmon	mir-2400	ENSBTAT00000071904		mi-module royalblue	& m-module green	mir-133a-1	ENSBTAT00000029287
					mi-module darkgreen	& m-module salmon	mir-29b-2	ENSBTAT00000074995		mi-module royalblue	& m-module green	mir-133a-1	ENSBTAT00000036447
					mi-module darkgreen	& m-module salmon	mir-2328-5p	ENSBTAT00000076875		mi-module royalblue	& m-module green	mir-133a-1	ENSBTAT00000045756
					mi-module darkgreen	& m-module salmon	mir-29b-1	ENSBTAT00000081636		mi-module royalblue	& m-module green	mir-133a-1	ENSBTAT00000079436
					mi-module darkgreen	& m-module salmon	mir-378d	ENSBTAT00000072775		mi-module royalblue	& m-module green	mir-133a-1	ENSBTAT00000047906
					mi-module darkgreen	& m-module salmon	mir-2328-3p	ENSBTAT00000074741		mi-module royalblue	& m-module green	mir-133a-1	ENSBTAT00000050192
					mi-module darkgreen	& m-module salmon	mir-29b-2	ENSBTAT00000078316		mi-module royalblue	& m-module green	mir-133a-2	ENSBTAT00000000029
					mi-module darkgreen	& m-module salmon	mir-29b-2	ENSBTAT00000072272		mi-module royalblue	& m-module green	mir-133a-2	ENSBTAT00000002335
					mi-module darkgreen	& m-module salmon	mir-29b-2	ENSBTAT00000083052		mi-module royalblue	& m-module green	mir-133a-2	ENSBTAT00000076731
					mi-module darkgreen	& m-module salmon	mir-7857-1	ENSBTAT00000077876		mi-module royalblue	& m-module green	mir-133a-2	ENSBTAT00000008804
					mi-module darkgreen	& m-module salmon	mir-2323	ENSBTAT00000077876		mi-module royalblue	& m-module green	mir-133a-2	ENSBTAT00000008987
										mi-module royalblue	& m-module green	mir-133a-2	ENSBTAT00000009107
										mi-module royalblue	& m-module green	mir-133a-2	ENSBTAT00000071473
										mi-module royalblue	& m-module green	mir-133a-2	ENSBTAT00000066914
										mi-module royalblue	& m-module green	mir-133a-2	ENSBTAT00000075751
										mi-module royalblue	& m-module green	mir-133a-2	ENSBTAT00000012597
										mi-module royalblue	& m-module green	mir-133a-2	ENSBTAT00000069388
										mi-module royalblue	& m-module green	mir-133a-2	ENSBTAT00000013889
										mi-module royalblue	& m-module green	mir-133a-2	ENSBTAT00000081129
										mi-module royalblue	& m-module green	mir-133a-2	ENSBTAT00000014236
										mi-module royalblue	& m-module green	mir-133a-2	ENSBTAT00000067712
										mi-module royalblue	& m-module green	mir-133a-2	ENSBTAT00000015469
										mi-module royalblue	& m-module green	mir-133a-2	ENSBTAT00000015703
										mi-module royalblue	& m-module green	mir-133a-2	ENSBTAT00000015767
										mi-module royalblue	& m-module green	mir-133a-2	ENSBTAT00000016224
										mi-module royalblue	& m-module green	mir-133a-2	ENSBTAT00000016937
										mi-module royalblue	& m-module green	mir-133a-2	ENSBTAT00000018099
										mi-module royalblue	& m-module green	mir-133a-2	ENSBTAT00000018808
										mi-module royalblue	& m-module green	mir-133a-2	ENSBTAT00000074622
										mi-module royalblue	& m-module green	mir-133a-2	ENSBTAT00000079750
										mi-module royalblue	& m-module green	mir-133a-2	ENSBTAT00000019091
										mi-module royalblue	& m-module green	mir-133a-2	ENSBTAT00000019855
										mi-module royalblue	& m-module green	mir-133a-2	ENSBTAT00000042557
										mi-module royalblue	& m-module green	mir-133a-2	ENSBTAT00000020398
										mi-module royalblue	& m-module green	mir-133a-2	ENSBTAT00000084842
										mi-module royalblue	& m-module green	mir-133a-2	ENSBTAT00000086236
										mi-module royalblue	& m-module green	mir-133a-2	ENSBTAT00000021364
										mi-module royalblue	& m-module green	mir-133a-2	ENSBTAT00000032452
										mi-module royalblue	& m-module green	mir-133a-2	ENSBTAT00000025128
										mi-module royalblue	& m-module green	mir-133a-2	ENSBTAT00000061513
										mi-module royalblue	& m-module green	mir-133a-2	ENSBTAT00000085824
										mi-module royalblue	& m-module green	mir-133a-2	ENSBTAT00000068015
										mi-module royalblue	& m-module green	mir-133a-2	ENSBTAT00000029287
										mi-module royalblue	& m-module green	mir-133a-2	ENSBTAT00000036447
										mi-module royalblue	& m-module green	mir-133a-2	ENSBTAT00000045756
										mi-module royalblue	& m-module green	mir-133a-2	ENSBTAT00000079436
										mi-module royalblue	& m-module green	mir-133a-2	ENSBTAT00000047906
										mi-module royalblue	& m-module green	mir-133a-2	ENSBTAT00000050192
										mi-module royalblue	& m-module green	mir-133b	ENSBTAT00000000029
										mi-module royalblue	& m-module green	mir-133b	ENSBTAT00000002335
										mi-module royalblue	& m-module green	mir-133b	ENSBTAT00000076731
										mi-module royalblue	& m-module green	mir-133b	ENSBTAT00000008804
										mi-module royalblue	& m-module green	mir-133b	ENSBTAT00000008987
										mi-module royalblue	& m-module green	mir-133b	ENSBTAT00000009107
										mi-module royalblue	& m-module green	mir-133b	ENSBTAT00000071473
										mi-module royalblue	& m-module green	mir-133b	ENSBTAT00000066914
										mi-module royalblue	& m-module green	mir-133b	ENSBTAT00000075751
										mi-module royalblue	& m-module green	mir-133b	ENSBTAT00000012597
										mi-module royalblue	& m-module green	mir-133b	ENSBTAT00000069388
										mi-module royalblue	& m-module green	mir-133b	ENSBTAT00000013889
										mi-module royalblue	& m-module green	mir-133b	ENSBTAT00000081129
										mi-module royalblue	& m-module green	mir-133b	ENSBTAT00000014236
										mi-module royalblue	& m-module green	mir-133b	ENSBTAT00000067712
										mi-module royalblue	& m-module green	mir-133b	ENSBTAT00000015469
										mi-module royalblue	& m-module green	mir-133b	ENSBTAT00000015703
										mi-module royalblue	& m-module green	mir-133b	ENSBTAT00000015767
										mi-module royalblue	& m-module green	mir-133b	ENSBTAT00000016224
										mi-module royalblue	& m-module green	mir-133b	ENSBTAT00000016937
										mi-module royalblue	& m-module green	mir-133b	ENSBTAT00000018808
										mi-module royalblue	& m-module green	mir-133b	ENSBTAT00000074622
										mi-module royalblue	& m-module green	mir-133b	ENSBTAT00000079750
										mi-module royalblue	& m-module green	mir-133b	ENSBTAT00000019091
										mi-module royalblue	& m-module green	mir-133b	ENSBTAT00000019855
										mi-module royalblue	& m-module green	mir-133b	ENSBTAT00000042557
										mi-module royalblue	& m-module green	mir-133b	ENSBTAT00000020398
										mi-module royalblue	& m-module green	mir-133b	ENSBTAT00000084842
										mi-module royalblue	& m-module green	mir-133b	ENSBTAT00000086236
										mi-module royalblue	& m-module green	mir-133b	ENSBTAT00000021364
										mi-module royalblue	& m-module green	mir-133b	ENSBTAT00000032452
										mi-module royalblue	& m-module green	mir-133b	ENSBTAT00000025128
										mi-module royalblue	& m-module green	mir-133b	ENSBTAT00000061513
										mi-module royalblue	& m-module green	mir-133b	ENSBTAT00000085824
										mi-module royalblue	& m-module green	mir-133b	ENSBTAT00000068015
										mi-module royalblue	& m-module green	mir-133b	ENSBTAT00000028671
										mi-module royalblue	& m-module green	mir-133b	ENSBTAT00000069191
										mi-module royalblue	& m-module green	mir-133b	ENSBTAT00000029287
										mi-module royalblue	& m-module green	mir-133b	ENSBTAT00000036447
										mi-module royalblue	& m-module green	mir-133b	ENSBTAT00000045756
										mi-module royalblue	& m-module green	mir-133b	ENSBTAT00000079436
										mi-module royalblue	& m-module green	mir-133b	ENSBTAT00000047906
										mi-module royalblue	& m-module green	mir-133b	ENSBTAT00000050192
										mi-module royalblue	& m-module green	mir-133c	ENSBTAT00000014490
										mi-module royalblue	& m-module green	mir-133c	ENSBTAT00000015703
										mi-module royalblue	& m-module green	mir-133c	ENSBTAT00000068936
										mi-module royalblue	& m-module green	mir-133c	ENSBTAT00000032097
										mi-module royalblue	& m-module green	mir-133c	ENSBTAT00000040085
										mi-module royalblue	& m-module green	mir-133c	ENSBTAT00000064176
										mi-module royalblue	& m-module green	mir-2397	ENSBTAT00000000549
										mi-module royalblue	& m-module green	mir-2397	ENSBTAT00000003550
										mi-module royalblue	& m-module green	mir-2397	ENSBTAT00000003795
										mi-module royalblue	& m-module green	mir-2397	ENSBTAT00000008319
										mi-module royalblue	& m-module green	mir-2397	ENSBTAT00000009531
										mi-module royalblue	& m-module green	mir-2397	ENSBTAT00000010035
										mi-module royalblue	& m-module green	mir-2397	ENSBTAT00000010226
										mi-module royalblue	& m-module green	mir-2397	ENSBTAT00000010509
										mi-module royalblue	& m-module green	mir-2397	ENSBTAT00000075531
										mi-module royalblue	& m-module green	mir-2397	ENSBTAT00000011613
										mi-module royalblue	& m-module green	mir-2397	ENSBTAT00000066914
										mi-module royalblue	& m-module green	mir-2397	ENSBTAT00000012101
										mi-module royalblue	& m-module green	mir-2397	ENSBTAT00000078796
										mi-module royalblue	& m-module green	mir-2397	ENSBTAT00000012726
										mi-module royalblue	& m-module green	mir-2397	ENSBTAT00000076351
										mi-module royalblue	& m-module green	mir-2397	ENSBTAT00000079516
										mi-module royalblue	& m-module green	mir-2397	ENSBTAT00000014270
										mi-module royalblue	& m-module green	mir-2397	ENSBTAT00000014489
										mi-module royalblue	& m-module green	mir-2397	ENSBTAT00000014490
										mi-module royalblue	& m-module green	mir-2397	ENSBTAT00000015992
										mi-module royalblue	& m-module green	mir-2397	ENSBTAT00000017831
										mi-module royalblue	& m-module green	mir-2397	ENSBTAT00000073422
										mi-module royalblue	& m-module green	mir-2397	ENSBTAT00000079929
										mi-module royalblue	& m-module green	mir-2397	ENSBTAT00000018474
										mi-module royalblue	& m-module green	mir-2397	ENSBTAT00000018473
										mi-module royalblue	& m-module green	mir-2397	ENSBTAT00000018510
										mi-module royalblue	& m-module green	mir-2397	ENSBTAT00000076091
										mi-module royalblue	& m-module green	mir-2397	ENSBTAT00000081996
										mi-module royalblue	& m-module green	mir-2397	ENSBTAT00000019091
										mi-module royalblue	& m-module green	mir-2397	ENSBTAT00000019258
										mi-module royalblue	& m-module green	mir-2397	ENSBTAT00000019646
										mi-module royalblue	& m-module green	mir-2397	ENSBTAT00000068514
										mi-module royalblue	& m-module green	mir-2397	ENSBTAT00000042557
										mi-module royalblue	& m-module green	mir-2397	ENSBTAT00000068936
										mi-module royalblue	& m-module green	mir-2397	ENSBTAT00000035322
										mi-module royalblue	& m-module green	mir-2397	ENSBTAT00000073592
										mi-module royalblue	& m-module green	mir-2397	ENSBTAT00000084550
										mi-module royalblue	& m-module green	mir-2397	ENSBTAT00000086840
										mi-module royalblue	& m-module green	mir-2397	ENSBTAT00000023029
										mi-module royalblue	& m-module green	mir-2397	ENSBTAT00000032452
										mi-module royalblue	& m-module green	mir-2397	ENSBTAT00000073887
										mi-module royalblue	& m-module green	mir-2397	ENSBTAT00000027379
										mi-module royalblue	& m-module green	mir-2397	ENSBTAT00000028718
										mi-module royalblue	& m-module green	mir-2397	ENSBTAT00000029075
										mi-module royalblue	& m-module green	mir-2397	ENSBTAT00000068083
										mi-module royalblue	& m-module green	mir-2397	ENSBTAT00000071198
										mi-module royalblue	& m-module green	mir-2397	ENSBTAT00000074148
										mi-module royalblue	& m-module green	mir-2397	ENSBTAT00000031148
										mi-module royalblue	& m-module green	mir-2397	ENSBTAT00000034384
										mi-module royalblue	& m-module green	mir-2397	ENSBTAT00000012703
										mi-module royalblue	& m-module green	mir-2397	ENSBTAT00000056013
										mi-module royalblue	& m-module green	mir-2397	ENSBTAT00000075294
										mi-module royalblue	& m-module green	mir-2397	ENSBTAT00000078621
										mi-module royalblue	& m-module green	mir-2397	ENSBTAT00000077815
										mi-module royalblue	& m-module green	mir-2397	ENSBTAT00000079362
										mi-module royalblue	& m-module green	mir-2397	ENSBTAT00000021630
										mi-module royalblue	& m-module green	mir-2397	ENSBTAT00000056434
										mi-module royalblue	& m-module green	mir-2397	ENSBTAT00000085737
										mi-module royalblue	& m-module green	mir-2397	ENSBTAT00000068609
										mi-module royalblue	& m-module green	mir-6122	ENSBTAT00000005368
										mi-module royalblue	& m-module green	mir-6122	ENSBTAT00000024333
										mi-module royalblue	& m-module green	mir-6122	ENSBTAT00000064176
										mi-module royalblue	& m-module green	mir-6122	ENSBTAT00000021088
										mi-module royalblue	& m-module green	mir-6122	ENSBTAT00000069975
										mi-module royalblue	& m-module green	mir-6122	ENSBTAT00000018202
										mi-module royalblue	& m-module green	mir-615	ENSBTAT00000000029
										mi-module royalblue	& m-module green	mir-615	ENSBTAT00000072625
										mi-module royalblue	& m-module green	mir-615	ENSBTAT00000000549
										mi-module royalblue	& m-module green	mir-615	ENSBTAT00000077854
										mi-module royalblue	& m-module green	mir-615	ENSBTAT00000001973
										mi-module royalblue	& m-module green	mir-615	ENSBTAT00000032251
										mi-module royalblue	& m-module green	mir-615	ENSBTAT00000002335
										mi-module royalblue	& m-module green	mir-615	ENSBTAT00000002341
										mi-module royalblue	& m-module green	mir-615	ENSBTAT00000077710
										mi-module royalblue	& m-module green	mir-615	ENSBTAT00000002664
										mi-module royalblue	& m-module green	mir-615	ENSBTAT00000013409
										mi-module royalblue	& m-module green	mir-615	ENSBTAT00000006119
										mi-module royalblue	& m-module green	mir-615	ENSBTAT00000007052
										mi-module royalblue	& m-module green	mir-615	ENSBTAT00000007711
										mi-module royalblue	& m-module green	mir-615	ENSBTAT00000008883
										mi-module royalblue	& m-module green	mir-615	ENSBTAT00000009643
										mi-module royalblue	& m-module green	mir-615	ENSBTAT00000064232
										mi-module royalblue	& m-module green	mir-615	ENSBTAT00000010126
										mi-module royalblue	& m-module green	mir-615	ENSBTAT00000010276
										mi-module royalblue	& m-module green	mir-615	ENSBTAT00000026855
										mi-module royalblue	& m-module green	mir-615	ENSBTAT00000033684
										mi-module royalblue	& m-module green	mir-615	ENSBTAT00000068827
										mi-module royalblue	& m-module green	mir-615	ENSBTAT00000082931
										mi-module royalblue	& m-module green	mir-615	ENSBTAT00000010509
										mi-module royalblue	& m-module green	mir-615	ENSBTAT00000075531
										mi-module royalblue	& m-module green	mir-615	ENSBTAT00000070203
										mi-module royalblue	& m-module green	mir-615	ENSBTAT00000072816
										mi-module royalblue	& m-module green	mir-615	ENSBTAT00000011287
										mi-module royalblue	& m-module green	mir-615	ENSBTAT00000011481
										mi-module royalblue	& m-module green	mir-615	ENSBTAT00000011546
										mi-module royalblue	& m-module green	mir-615	ENSBTAT00000011613
										mi-module royalblue	& m-module green	mir-615	ENSBTAT00000074885
										mi-module royalblue	& m-module green	mir-615	ENSBTAT00000012234
										mi-module royalblue	& m-module green	mir-615	ENSBTAT00000052665
										mi-module royalblue	& m-module green	mir-615	ENSBTAT00000012475
										mi-module royalblue	& m-module green	mir-615	ENSBTAT00000086417
										mi-module royalblue	& m-module green	mir-615	ENSBTAT00000086290
										mi-module royalblue	& m-module green	mir-615	ENSBTAT00000047359
										mi-module royalblue	& m-module green	mir-615	ENSBTAT00000014090
										mi-module royalblue	& m-module green	mir-615	ENSBTAT00000014236
										mi-module royalblue	& m-module green	mir-615	ENSBTAT00000067712
										mi-module royalblue	& m-module green	mir-615	ENSBTAT00000014270
										mi-module royalblue	& m-module green	mir-615	ENSBTAT00000015332
										mi-module royalblue	& m-module green	mir-615	ENSBTAT00000015354
										mi-module royalblue	& m-module green	mir-615	ENSBTAT00000015660
										mi-module royalblue	& m-module green	mir-615	ENSBTAT00000015750
										mi-module royalblue	& m-module green	mir-615	ENSBTAT00000015769
										mi-module royalblue	& m-module green	mir-615	ENSBTAT00000072228
										mi-module royalblue	& m-module green	mir-615	ENSBTAT00000016937
										mi-module royalblue	& m-module green	mir-615	ENSBTAT00000017339
										mi-module royalblue	& m-module green	mir-615	ENSBTAT00000018226
										mi-module royalblue	& m-module green	mir-615	ENSBTAT00000018459
										mi-module royalblue	& m-module green	mir-615	ENSBTAT00000018474
										mi-module royalblue	& m-module green	mir-615	ENSBTAT00000018473
										mi-module royalblue	& m-module green	mir-615	ENSBTAT00000068194
										mi-module royalblue	& m-module green	mir-615	ENSBTAT00000018834
										mi-module royalblue	& m-module green	mir-615	ENSBTAT00000081202
										mi-module royalblue	& m-module green	mir-615	ENSBTAT00000019091
										mi-module royalblue	& m-module green	mir-615	ENSBTAT00000019294
										mi-module royalblue	& m-module green	mir-615	ENSBTAT00000019482
										mi-module royalblue	& m-module green	mir-615	ENSBTAT00000087425
										mi-module royalblue	& m-module green	mir-615	ENSBTAT00000019602
										mi-module royalblue	& m-module green	mir-615	ENSBTAT00000020029
										mi-module royalblue	& m-module green	mir-615	ENSBTAT00000068514
										mi-module royalblue	& m-module green	mir-615	ENSBTAT00000020206
										mi-module royalblue	& m-module green	mir-615	ENSBTAT00000068446
										mi-module royalblue	& m-module green	mir-615	ENSBTAT00000070612
										mi-module royalblue	& m-module green	mir-615	ENSBTAT00000048411
										mi-module royalblue	& m-module green	mir-615	ENSBTAT00000020681
										mi-module royalblue	& m-module green	mir-615	ENSBTAT00000020764
										mi-module royalblue	& m-module green	mir-615	ENSBTAT00000066801
										mi-module royalblue	& m-module green	mir-615	ENSBTAT00000084842
										mi-module royalblue	& m-module green	mir-615	ENSBTAT00000086236
										mi-module royalblue	& m-module green	mir-615	ENSBTAT00000021170
										mi-module royalblue	& m-module green	mir-615	ENSBTAT00000083827
										mi-module royalblue	& m-module green	mir-615	ENSBTAT00000021354
										mi-module royalblue	& m-module green	mir-615	ENSBTAT00000021364
										mi-module royalblue	& m-module green	mir-615	ENSBTAT00000021600
										mi-module royalblue	& m-module green	mir-615	ENSBTAT00000080197
										mi-module royalblue	& m-module green	mir-615	ENSBTAT00000022288
										mi-module royalblue	& m-module green	mir-615	ENSBTAT00000022949
										mi-module royalblue	& m-module green	mir-615	ENSBTAT00000023208
										mi-module royalblue	& m-module green	mir-615	ENSBTAT00000023694
										mi-module royalblue	& m-module green	mir-615	ENSBTAT00000057333
										mi-module royalblue	& m-module green	mir-615	ENSBTAT00000076367
										mi-module royalblue	& m-module green	mir-615	ENSBTAT00000085979
										mi-module royalblue	& m-module green	mir-615	ENSBTAT00000024505
										mi-module royalblue	& m-module green	mir-615	ENSBTAT00000043425
										mi-module royalblue	& m-module green	mir-615	ENSBTAT00000025604
										mi-module royalblue	& m-module green	mir-615	ENSBTAT00000025696
										mi-module royalblue	& m-module green	mir-615	ENSBTAT00000025832
										mi-module royalblue	& m-module green	mir-615	ENSBTAT00000025866
										mi-module royalblue	& m-module green	mir-615	ENSBTAT00000025870
										mi-module royalblue	& m-module green	mir-615	ENSBTAT00000026122
										mi-module royalblue	& m-module green	mir-615	ENSBTAT00000073887
										mi-module royalblue	& m-module green	mir-615	ENSBTAT00000084839
										mi-module royalblue	& m-module green	mir-615	ENSBTAT00000026358
										mi-module royalblue	& m-module green	mir-615	ENSBTAT00000027263
										mi-module royalblue	& m-module green	mir-615	ENSBTAT00000027359
										mi-module royalblue	& m-module green	mir-615	ENSBTAT00000027379
										mi-module royalblue	& m-module green	mir-615	ENSBTAT00000027459
										mi-module royalblue	& m-module green	mir-615	ENSBTAT00000027630
										mi-module royalblue	& m-module green	mir-615	ENSBTAT00000028718
										mi-module royalblue	& m-module green	mir-615	ENSBTAT00000029167
										mi-module royalblue	& m-module green	mir-615	ENSBTAT00000068083
										mi-module royalblue	& m-module green	mir-615	ENSBTAT00000071198
										mi-module royalblue	& m-module green	mir-615	ENSBTAT00000074148
										mi-module royalblue	& m-module green	mir-615	ENSBTAT00000029271
										mi-module royalblue	& m-module green	mir-615	ENSBTAT00000031148
										mi-module royalblue	& m-module green	mir-615	ENSBTAT00000032754
										mi-module royalblue	& m-module green	mir-615	ENSBTAT00000012703
										mi-module royalblue	& m-module green	mir-615	ENSBTAT00000033956
										mi-module royalblue	& m-module green	mir-615	ENSBTAT00000056013
										mi-module royalblue	& m-module green	mir-615	ENSBTAT00000075294
										mi-module royalblue	& m-module green	mir-615	ENSBTAT00000078621
										mi-module royalblue	& m-module green	mir-615	ENSBTAT00000082971
										mi-module royalblue	& m-module green	mir-615	ENSBTAT00000084289
										mi-module royalblue	& m-module green	mir-615	ENSBTAT00000036447
										mi-module royalblue	& m-module green	mir-615	ENSBTAT00000082452
										mi-module royalblue	& m-module green	mir-615	ENSBTAT00000040085
										mi-module royalblue	& m-module green	mir-615	ENSBTAT00000020676
										mi-module royalblue	& m-module green	mir-615	ENSBTAT00000020079
										mi-module royalblue	& m-module green	mir-615	ENSBTAT00000077942
										mi-module royalblue	& m-module green	mir-615	ENSBTAT00000045464
										mi-module royalblue	& m-module green	mir-615	ENSBTAT00000082938
										mi-module royalblue	& m-module green	mir-615	ENSBTAT00000047326
										mi-module royalblue	& m-module green	mir-615	ENSBTAT00000050192
										mi-module royalblue	& m-module green	mir-615	ENSBTAT00000077815
										mi-module royalblue	& m-module green	mir-615	ENSBTAT00000079362
										mi-module royalblue	& m-module green	mir-615	ENSBTAT00000006962
										mi-module royalblue	& m-module green	mir-615	ENSBTAT00000016601
										mi-module royalblue	& m-module green	mir-615	ENSBTAT00000084233
										mi-module royalblue	& m-module green	mir-615	ENSBTAT00000066038
										mi-module royalblue	& m-module green	mir-615	ENSBTAT00000064569
										mi-module royalblue	& m-module green	mir-615	ENSBTAT00000064720
										mi-module royalblue	& m-module green	mir-615	ENSBTAT00000067516
										mi-module royalblue	& m-module green	mir-615	ENSBTAT00000078515
										mi-module royalblue	& m-module green	mir-615	ENSBTAT00000086276
										mi-module royalblue	& m-module green	mir-615	ENSBTAT00000085737
										mi-module royalblue	& m-module green	mir-615	ENSBTAT00000084460
										mi-module royalblue	& m-module green	mir-615	ENSBTAT00000080355
										mi-module royalblue	& m-module green	mir-615	ENSBTAT00000081412
										mi-module royalblue	& m-module green	mir-615	ENSBTAT00000083738
										mi-module royalblue	& m-module green	mir-615	ENSBTAT00000005527
										mi-module royalblue	& m-module green	mir-615	ENSBTAT00000069184
										mi-module royalblue	& m-module green	mir-615	ENSBTAT00000018202
										mi-module royalblue	& m-module green	mir-615	ENSBTAT00000067636
										mi-module royalblue	& m-module green	mir-615	ENSBTAT00000071382
										mi-module royalblue	& m-module green	mir-654	ENSBTAT00000071473
										mi-module royalblue	& m-module green	mir-654	ENSBTAT00000016776
										mi-module royalblue	& m-module green	mir-654	ENSBTAT00000068514
										mi-module royalblue	& m-module green	mir-654	ENSBTAT00000076366
										mi-module royalblue	& m-module green	mir-654	ENSBTAT00000085585
										mi-module royalblue	& m-module green	mir-654	ENSBTAT00000012703
										mi-module royalblue	& m-module green	mir-654	ENSBTAT00000056013
										mi-module royalblue	& m-module green	mir-654	ENSBTAT00000075294
										mi-module royalblue	& m-module green	mir-654	ENSBTAT00000078621
										mi-module darkgreen	& m-module salmon	mir-1249	ENSBTAG00000000250
										mi-module darkgreen	& m-module salmon	mir-1249	ENSBTAG00000000713
										mi-module darkgreen	& m-module salmon	mir-1249	ENSBTAG00000001252
										mi-module darkgreen	& m-module salmon	mir-1249	ENSBTAG00000005761
										mi-module darkgreen	& m-module salmon	mir-1249	ENSBTAG00000006619
										mi-module darkgreen	& m-module salmon	mir-1249	ENSBTAG00000007962
										mi-module darkgreen	& m-module salmon	mir-1249	ENSBTAG00000011215
										mi-module darkgreen	& m-module salmon	mir-1249	ENSBTAG00000012940
										mi-module darkgreen	& m-module salmon	mir-1249	ENSBTAG00000015405
										mi-module darkgreen	& m-module salmon	mir-1249	ENSBTAG00000016045
										mi-module darkgreen	& m-module salmon	mir-1249	ENSBTAG00000016109
										mi-module darkgreen	& m-module salmon	mir-1249	ENSBTAG00000016294
										mi-module darkgreen	& m-module salmon	mir-1249	ENSBTAG00000018159
										mi-module darkgreen	& m-module salmon	mir-1249	ENSBTAG00000018205
										mi-module darkgreen	& m-module salmon	mir-1249	ENSBTAG00000018945
										mi-module darkgreen	& m-module salmon	mir-1249	ENSBTAG00000024493
										mi-module darkgreen	& m-module salmon	mir-1249	ENSBTAG00000024928
										mi-module darkgreen	& m-module salmon	mir-1249	ENSBTAG00000031332
										mi-module darkgreen	& m-module salmon	mir-1249	ENSBTAG00000044150
										mi-module darkgreen	& m-module salmon	mir-2323	ENSBTAG00000010402
										mi-module darkgreen	& m-module salmon	mir-2323	ENSBTAG00000013961
										mi-module darkgreen	& m-module salmon	mir-2328-3p	ENSBTAG00000000442
										mi-module darkgreen	& m-module salmon	mir-2328-3p	ENSBTAG00000000668
										mi-module darkgreen	& m-module salmon	mir-2328-3p	ENSBTAG00000000815
										mi-module darkgreen	& m-module salmon	mir-2328-3p	ENSBTAG00000001252
										mi-module darkgreen	& m-module salmon	mir-2328-3p	ENSBTAG00000001774
										mi-module darkgreen	& m-module salmon	mir-2328-3p	ENSBTAG00000002385
										mi-module darkgreen	& m-module salmon	mir-2328-3p	ENSBTAG00000002411
										mi-module darkgreen	& m-module salmon	mir-2328-3p	ENSBTAG00000002417
										mi-module darkgreen	& m-module salmon	mir-2328-3p	ENSBTAG00000002858
										mi-module darkgreen	& m-module salmon	mir-2328-3p	ENSBTAG00000003290
										mi-module darkgreen	& m-module salmon	mir-2328-3p	ENSBTAG00000003526
										mi-module darkgreen	& m-module salmon	mir-2328-3p	ENSBTAG00000004394
										mi-module darkgreen	& m-module salmon	mir-2328-3p	ENSBTAG00000006212
										mi-module darkgreen	& m-module salmon	mir-2328-3p	ENSBTAG00000007702
										mi-module darkgreen	& m-module salmon	mir-2328-3p	ENSBTAG00000007962
										mi-module darkgreen	& m-module salmon	mir-2328-3p	ENSBTAG00000008147
										mi-module darkgreen	& m-module salmon	mir-2328-3p	ENSBTAG00000008185
										mi-module darkgreen	& m-module salmon	mir-2328-3p	ENSBTAG00000009903
										mi-module darkgreen	& m-module salmon	mir-2328-3p	ENSBTAG00000010564
										mi-module darkgreen	& m-module salmon	mir-2328-3p	ENSBTAG00000010637
										mi-module darkgreen	& m-module salmon	mir-2328-3p	ENSBTAG00000010819
										mi-module darkgreen	& m-module salmon	mir-2328-3p	ENSBTAG00000011249
										mi-module darkgreen	& m-module salmon	mir-2328-3p	ENSBTAG00000012191
										mi-module darkgreen	& m-module salmon	mir-2328-3p	ENSBTAG00000012278
										mi-module darkgreen	& m-module salmon	mir-2328-3p	ENSBTAG00000012673
										mi-module darkgreen	& m-module salmon	mir-2328-3p	ENSBTAG00000012940
										mi-module darkgreen	& m-module salmon	mir-2328-3p	ENSBTAG00000014526
										mi-module darkgreen	& m-module salmon	mir-2328-3p	ENSBTAG00000015242
										mi-module darkgreen	& m-module salmon	mir-2328-3p	ENSBTAG00000016062
										mi-module darkgreen	& m-module salmon	mir-2328-3p	ENSBTAG00000016943
										mi-module darkgreen	& m-module salmon	mir-2328-3p	ENSBTAG00000017751
										mi-module darkgreen	& m-module salmon	mir-2328-3p	ENSBTAG00000018205
										mi-module darkgreen	& m-module salmon	mir-2328-3p	ENSBTAG00000018238
										mi-module darkgreen	& m-module salmon	mir-2328-3p	ENSBTAG00000019569
										mi-module darkgreen	& m-module salmon	mir-2328-3p	ENSBTAG00000020257
										mi-module darkgreen	& m-module salmon	mir-2328-3p	ENSBTAG00000022461
										mi-module darkgreen	& m-module salmon	mir-2328-3p	ENSBTAG00000039340
										mi-module darkgreen	& m-module salmon	mir-2328-3p	ENSBTAG00000039512
										mi-module darkgreen	& m-module salmon	mir-2328-3p	ENSBTAG00000044033
										mi-module darkgreen	& m-module salmon	mir-2328-3p	ENSBTAG00000051245
										mi-module darkgreen	& m-module salmon	mir-2328-3p	ENSBTAG00000054628
										mi-module darkgreen	& m-module salmon	mir-2328-5p	ENSBTAG00000000713
										mi-module darkgreen	& m-module salmon	mir-2328-5p	ENSBTAG00000000815
										mi-module darkgreen	& m-module salmon	mir-2328-5p	ENSBTAG00000001252
										mi-module darkgreen	& m-module salmon	mir-2328-5p	ENSBTAG00000002527
										mi-module darkgreen	& m-module salmon	mir-2328-5p	ENSBTAG00000003327
										mi-module darkgreen	& m-module salmon	mir-2328-5p	ENSBTAG00000005915
										mi-module darkgreen	& m-module salmon	mir-2328-5p	ENSBTAG00000006253
										mi-module darkgreen	& m-module salmon	mir-2328-5p	ENSBTAG00000006619
										mi-module darkgreen	& m-module salmon	mir-2328-5p	ENSBTAG00000007981
										mi-module darkgreen	& m-module salmon	mir-2328-5p	ENSBTAG00000008185
										mi-module darkgreen	& m-module salmon	mir-2328-5p	ENSBTAG00000010819
										mi-module darkgreen	& m-module salmon	mir-2328-5p	ENSBTAG00000012060
										mi-module darkgreen	& m-module salmon	mir-2328-5p	ENSBTAG00000013316
										mi-module darkgreen	& m-module salmon	mir-2328-5p	ENSBTAG00000014496
										mi-module darkgreen	& m-module salmon	mir-2328-5p	ENSBTAG00000015405
										mi-module darkgreen	& m-module salmon	mir-2328-5p	ENSBTAG00000016045
										mi-module darkgreen	& m-module salmon	mir-2328-5p	ENSBTAG00000016062
										mi-module darkgreen	& m-module salmon	mir-2328-5p	ENSBTAG00000017771
										mi-module darkgreen	& m-module salmon	mir-2328-5p	ENSBTAG00000019569
										mi-module darkgreen	& m-module salmon	mir-2328-5p	ENSBTAG00000024493
										mi-module darkgreen	& m-module salmon	mir-2328-5p	ENSBTAG00000044150
										mi-module darkgreen	& m-module salmon	mir-2328-5p	ENSBTAG00000054628
										mi-module darkgreen	& m-module salmon	mir-2400	ENSBTAG00000002485
										mi-module darkgreen	& m-module salmon	mir-2400	ENSBTAG00000011249
										mi-module darkgreen	& m-module salmon	mir-2400	ENSBTAG00000020758
										mi-module darkgreen	& m-module salmon	mir-29b-1	ENSBTAG00000004394
										mi-module darkgreen	& m-module salmon	mir-29b-1	ENSBTAG00000004877
										mi-module darkgreen	& m-module salmon	mir-29b-1	ENSBTAG00000007702
										mi-module darkgreen	& m-module salmon	mir-29b-1	ENSBTAG00000012191
										mi-module darkgreen	& m-module salmon	mir-29b-1	ENSBTAG00000017228
										mi-module darkgreen	& m-module salmon	mir-29b-1	ENSBTAG00000017751
										mi-module darkgreen	& m-module salmon	mir-29b-1	ENSBTAG00000022635
										mi-module darkgreen	& m-module salmon	mir-29b-1	ENSBTAG00000037649
										mi-module darkgreen	& m-module salmon	mir-29b-1	ENSBTAG00000051704
										mi-module darkgreen	& m-module salmon	mir-29b-2	ENSBTAG00000007702
										mi-module darkgreen	& m-module salmon	mir-29b-2	ENSBTAG00000014966
										mi-module darkgreen	& m-module salmon	mir-29b-2	ENSBTAG00000015879
										mi-module darkgreen	& m-module salmon	mir-29b-2	ENSBTAG00000017103
										mi-module darkgreen	& m-module salmon	mir-29b-2	ENSBTAG00000019569
										mi-module darkgreen	& m-module salmon	mir-29b-2	ENSBTAG00000020758
										mi-module darkgreen	& m-module salmon	mir-378-1	ENSBTAG00000002858
										mi-module darkgreen	& m-module salmon	mir-378-1	ENSBTAG00000002923
										mi-module darkgreen	& m-module salmon	mir-378-1	ENSBTAG00000009786
										mi-module darkgreen	& m-module salmon	mir-378-1	ENSBTAG00000010402
										mi-module darkgreen	& m-module salmon	mir-378-1	ENSBTAG00000014555
										mi-module darkgreen	& m-module salmon	mir-378-1	ENSBTAG00000016062
										mi-module darkgreen	& m-module salmon	mir-378-1	ENSBTAG00000020758
										mi-module darkgreen	& m-module salmon	mir-378-2	ENSBTAG00000011249
										mi-module darkgreen	& m-module salmon	mir-378b	ENSBTAG00000011249
										mi-module darkgreen	& m-module salmon	mir-378c	ENSBTAG00000002923
										mi-module darkgreen	& m-module salmon	mir-378c	ENSBTAG00000010328
										mi-module darkgreen	& m-module salmon	mir-378c	ENSBTAG00000010402
										mi-module darkgreen	& m-module salmon	mir-378c	ENSBTAG00000016062
										mi-module darkgreen	& m-module salmon	mir-378d	ENSBTAG00000002923
										mi-module darkgreen	& m-module salmon	mir-378d	ENSBTAG00000005105
										mi-module darkgreen	& m-module salmon	mir-378d	ENSBTAG00000010402
										mi-module darkgreen	& m-module salmon	mir-378d	ENSBTAG00000016062
										mi-module darkgreen	& m-module salmon	mir-7857-1	ENSBTAG00000000815
										mi-module darkgreen	& m-module salmon	mir-7857-1	ENSBTAG00000001774
										mi-module darkgreen	& m-module salmon	mir-7857-1	ENSBTAG00000002527
										mi-module darkgreen	& m-module salmon	mir-7857-1	ENSBTAG00000003327
										mi-module darkgreen	& m-module salmon	mir-7857-1	ENSBTAG00000005638
										mi-module darkgreen	& m-module salmon	mir-7857-1	ENSBTAG00000005915
										mi-module darkgreen	& m-module salmon	mir-7857-1	ENSBTAG00000010819
										mi-module darkgreen	& m-module salmon	mir-7857-1	ENSBTAG00000011215
										mi-module darkgreen	& m-module salmon	mir-7857-1	ENSBTAG00000015235
										mi-module darkgreen	& m-module salmon	mir-7857-1	ENSBTAG00000015938
										mi-module darkgreen	& m-module salmon	mir-7857-1	ENSBTAG00000016109
										mi-module darkgreen	& m-module salmon	mir-7857-1	ENSBTAG00000017228
										mi-module darkgreen	& m-module salmon	mir-7857-1	ENSBTAG00000051383
										mi-module darkgreen	& m-module salmon	mir-7857-1	ENSBTAG00000052417
										mi-module darkgreen	& m-module salmon	mir-7857-2	ENSBTAG00000002485
										mi-module darkgreen	& m-module salmon	mir-7857-2	ENSBTAG00000010402
										mi-module darkgreen	& m-module salmon	mir-1249	ENSBTAT00000000314
										mi-module darkgreen	& m-module salmon	mir-1249	ENSBTAT00000000957
										mi-module darkgreen	& m-module salmon	mir-1249	ENSBTAT00000085405
										mi-module darkgreen	& m-module salmon	mir-1249	ENSBTAT00000070944
										mi-module darkgreen	& m-module salmon	mir-1249	ENSBTAT00000071904
										mi-module darkgreen	& m-module salmon	mir-1249	ENSBTAT00000007572
										mi-module darkgreen	& m-module salmon	mir-1249	ENSBTAT00000066601
										mi-module darkgreen	& m-module salmon	mir-1249	ENSBTAT00000069379
										mi-module darkgreen	& m-module salmon	mir-1249	ENSBTAT00000070556
										mi-module darkgreen	& m-module salmon	mir-1249	ENSBTAT00000073955
										mi-module darkgreen	& m-module salmon	mir-1249	ENSBTAT00000071099
										mi-module darkgreen	& m-module salmon	mir-1249	ENSBTAT00000073601
										mi-module darkgreen	& m-module salmon	mir-1249	ENSBTAT00000081079
										mi-module darkgreen	& m-module salmon	mir-1249	ENSBTAT00000086063
										mi-module darkgreen	& m-module salmon	mir-1249	ENSBTAT00000017194
										mi-module darkgreen	& m-module salmon	mir-1249	ENSBTAT00000020475
										mi-module darkgreen	& m-module salmon	mir-1249	ENSBTAT00000076875
										mi-module darkgreen	& m-module salmon	mir-1249	ENSBTAT00000021443
										mi-module darkgreen	& m-module salmon	mir-1249	ENSBTAT00000071572
										mi-module darkgreen	& m-module salmon	mir-1249	ENSBTAT00000076501
										mi-module darkgreen	& m-module salmon	mir-1249	ENSBTAT00000073948
										mi-module darkgreen	& m-module salmon	mir-1249	ENSBTAT00000078660
										mi-module darkgreen	& m-module salmon	mir-1249	ENSBTAT00000024166
										mi-module darkgreen	& m-module salmon	mir-1249	ENSBTAT00000071790
										mi-module darkgreen	& m-module salmon	mir-1249	ENSBTAT00000024230
										mi-module darkgreen	& m-module salmon	mir-1249	ENSBTAT00000074181
										mi-module darkgreen	& m-module salmon	mir-1249	ENSBTAT00000082432
										mi-module darkgreen	& m-module salmon	mir-1249	ENSBTAT00000074995
										mi-module darkgreen	& m-module salmon	mir-1249	ENSBTAT00000078316
										mi-module darkgreen	& m-module salmon	mir-1249	ENSBTAT00000034028
										mi-module darkgreen	& m-module salmon	mir-1249	ENSBTAT00000034729
										mi-module darkgreen	& m-module salmon	mir-1249	ENSBTAT00000044396
										mi-module darkgreen	& m-module salmon	mir-1249	ENSBTAT00000077740
										mi-module darkgreen	& m-module salmon	mir-2323	ENSBTAT00000013737
										mi-module darkgreen	& m-module salmon	mir-2323	ENSBTAT00000033324
										mi-module darkgreen	& m-module salmon	mir-2323	ENSBTAT00000080652
										mi-module darkgreen	& m-module salmon	mir-2328-3p	ENSBTAT00000000566
										mi-module darkgreen	& m-module salmon	mir-2328-3p	ENSBTAT00000075398
										mi-module darkgreen	& m-module salmon	mir-2328-3p	ENSBTAT00000035731
										mi-module darkgreen	& m-module salmon	mir-2328-3p	ENSBTAT00000073445
										mi-module darkgreen	& m-module salmon	mir-2328-3p	ENSBTAT00000001655
										mi-module darkgreen	& m-module salmon	mir-2328-3p	ENSBTAT00000066929
										mi-module darkgreen	& m-module salmon	mir-2328-3p	ENSBTAT00000070944
										mi-module darkgreen	& m-module salmon	mir-2328-3p	ENSBTAT00000071904
										mi-module darkgreen	& m-module salmon	mir-2328-3p	ENSBTAT00000002324
										mi-module darkgreen	& m-module salmon	mir-2328-3p	ENSBTAT00000003082
										mi-module darkgreen	& m-module salmon	mir-2328-3p	ENSBTAT00000043778
										mi-module darkgreen	& m-module salmon	mir-2328-3p	ENSBTAT00000075996
										mi-module darkgreen	& m-module salmon	mir-2328-3p	ENSBTAT00000072775
										mi-module darkgreen	& m-module salmon	mir-2328-3p	ENSBTAT00000003706
										mi-module darkgreen	& m-module salmon	mir-2328-3p	ENSBTAT00000004260
										mi-module darkgreen	& m-module salmon	mir-2328-3p	ENSBTAT00000073236
										mi-module darkgreen	& m-module salmon	mir-2328-3p	ENSBTAT00000004584
										mi-module darkgreen	& m-module salmon	mir-2328-3p	ENSBTAT00000005765
										mi-module darkgreen	& m-module salmon	mir-2328-3p	ENSBTAT00000072116
										mi-module darkgreen	& m-module salmon	mir-2328-3p	ENSBTAT00000083969
										mi-module darkgreen	& m-module salmon	mir-2328-3p	ENSBTAT00000070656
										mi-module darkgreen	& m-module salmon	mir-2328-3p	ENSBTAT00000081960
										mi-module darkgreen	& m-module salmon	mir-2328-3p	ENSBTAT00000010127
										mi-module darkgreen	& m-module salmon	mir-2328-3p	ENSBTAT00000070556
										mi-module darkgreen	& m-module salmon	mir-2328-3p	ENSBTAT00000073955
										mi-module darkgreen	& m-module salmon	mir-2328-3p	ENSBTAT00000083047
										mi-module darkgreen	& m-module salmon	mir-2328-3p	ENSBTAT00000010770
										mi-module darkgreen	& m-module salmon	mir-2328-3p	ENSBTAT00000013074
										mi-module darkgreen	& m-module salmon	mir-2328-3p	ENSBTAT00000064817
										mi-module darkgreen	& m-module salmon	mir-2328-3p	ENSBTAT00000013967
										mi-module darkgreen	& m-module salmon	mir-2328-3p	ENSBTAT00000014061
										mi-module darkgreen	& m-module salmon	mir-2328-3p	ENSBTAT00000066390
										mi-module darkgreen	& m-module salmon	mir-2328-3p	ENSBTAT00000080112
										mi-module darkgreen	& m-module salmon	mir-2328-3p	ENSBTAT00000016172
										mi-module darkgreen	& m-module salmon	mir-2328-3p	ENSBTAT00000069447
										mi-module darkgreen	& m-module salmon	mir-2328-3p	ENSBTAT00000060955
										mi-module darkgreen	& m-module salmon	mir-2328-3p	ENSBTAT00000085187
										mi-module darkgreen	& m-module salmon	mir-2328-3p	ENSBTAT00000017194
										mi-module darkgreen	& m-module salmon	mir-2328-3p	ENSBTAT00000019835
										mi-module darkgreen	& m-module salmon	mir-2328-3p	ENSBTAT00000019309
										mi-module darkgreen	& m-module salmon	mir-2328-3p	ENSBTAT00000080865
										mi-module darkgreen	& m-module salmon	mir-2328-3p	ENSBTAT00000084315
										mi-module darkgreen	& m-module salmon	mir-2328-3p	ENSBTAT00000085813
										mi-module darkgreen	& m-module salmon	mir-2328-3p	ENSBTAT00000050440
										mi-module darkgreen	& m-module salmon	mir-2328-3p	ENSBTAT00000074741
										mi-module darkgreen	& m-module salmon	mir-2328-3p	ENSBTAT00000023605
										mi-module darkgreen	& m-module salmon	mir-2328-3p	ENSBTAT00000024230
										mi-module darkgreen	& m-module salmon	mir-2328-3p	ENSBTAT00000074181
										mi-module darkgreen	& m-module salmon	mir-2328-3p	ENSBTAT00000082432
										mi-module darkgreen	& m-module salmon	mir-2328-3p	ENSBTAT00000075182
										mi-module darkgreen	& m-module salmon	mir-2328-3p	ENSBTAT00000026074
										mi-module darkgreen	& m-module salmon	mir-2328-3p	ENSBTAT00000026996
										mi-module darkgreen	& m-module salmon	mir-2328-3p	ENSBTAT00000081710
										mi-module darkgreen	& m-module salmon	mir-2328-3p	ENSBTAT00000017826
										mi-module darkgreen	& m-module salmon	mir-2328-3p	ENSBTAT00000061261
										mi-module darkgreen	& m-module salmon	mir-2328-3p	ENSBTAT00000071580
										mi-module darkgreen	& m-module salmon	mir-2328-3p	ENSBTAT00000078020
										mi-module darkgreen	& m-module salmon	mir-2328-3p	ENSBTAT00000078614
										mi-module darkgreen	& m-module salmon	mir-2328-3p	ENSBTAT00000083259
										mi-module darkgreen	& m-module salmon	mir-2328-3p	ENSBTAT00000070312
										mi-module darkgreen	& m-module salmon	mir-2328-5p	ENSBTAT00000000957
										mi-module darkgreen	& m-module salmon	mir-2328-5p	ENSBTAT00000085405
										mi-module darkgreen	& m-module salmon	mir-2328-5p	ENSBTAT00000073445
										mi-module darkgreen	& m-module salmon	mir-2328-5p	ENSBTAT00000070944
										mi-module darkgreen	& m-module salmon	mir-2328-5p	ENSBTAT00000071904
										mi-module darkgreen	& m-module salmon	mir-2328-5p	ENSBTAT00000003278
										mi-module darkgreen	& m-module salmon	mir-2328-5p	ENSBTAT00000063006
										mi-module darkgreen	& m-module salmon	mir-2328-5p	ENSBTAT00000007770
										mi-module darkgreen	& m-module salmon	mir-2328-5p	ENSBTAT00000069339
										mi-module darkgreen	& m-module salmon	mir-2328-5p	ENSBTAT00000080811
										mi-module darkgreen	& m-module salmon	mir-2328-5p	ENSBTAT00000082393
										mi-module darkgreen	& m-module salmon	mir-2328-5p	ENSBTAT00000066601
										mi-module darkgreen	& m-module salmon	mir-2328-5p	ENSBTAT00000010492
										mi-module darkgreen	& m-module salmon	mir-2328-5p	ENSBTAT00000071544
										mi-module darkgreen	& m-module salmon	mir-2328-5p	ENSBTAT00000010770
										mi-module darkgreen	& m-module salmon	mir-2328-5p	ENSBTAT00000066390
										mi-module darkgreen	& m-module salmon	mir-2328-5p	ENSBTAT00000084663
										mi-module darkgreen	& m-module salmon	mir-2328-5p	ENSBTAT00000075337
										mi-module darkgreen	& m-module salmon	mir-2328-5p	ENSBTAT00000081303
										mi-module darkgreen	& m-module salmon	mir-2328-5p	ENSBTAT00000017711
										mi-module darkgreen	& m-module salmon	mir-2328-5p	ENSBTAT00000037034
										mi-module darkgreen	& m-module salmon	mir-2328-5p	ENSBTAT00000020475
										mi-module darkgreen	& m-module salmon	mir-2328-5p	ENSBTAT00000076875
										mi-module darkgreen	& m-module salmon	mir-2328-5p	ENSBTAT00000050440
										mi-module darkgreen	& m-module salmon	mir-2328-5p	ENSBTAT00000023644
										mi-module darkgreen	& m-module salmon	mir-2328-5p	ENSBTAT00000076333
										mi-module darkgreen	& m-module salmon	mir-2328-5p	ENSBTAT00000026074
										mi-module darkgreen	& m-module salmon	mir-2328-5p	ENSBTAT00000034028
										mi-module darkgreen	& m-module salmon	mir-2328-5p	ENSBTAT00000077740
										mi-module darkgreen	& m-module salmon	mir-2328-5p	ENSBTAT00000083052
										mi-module darkgreen	& m-module salmon	mir-2400	ENSBTAT00000083258
										mi-module darkgreen	& m-module salmon	mir-2400	ENSBTAT00000067879
										mi-module darkgreen	& m-module salmon	mir-2400	ENSBTAT00000082719
										mi-module darkgreen	& m-module salmon	mir-2400	ENSBTAT00000061092
										mi-module darkgreen	& m-module salmon	mir-29b-1	ENSBTAT00000005765
										mi-module darkgreen	& m-module salmon	mir-29b-1	ENSBTAT00000072116
										mi-module darkgreen	& m-module salmon	mir-29b-1	ENSBTAT00000083969
										mi-module darkgreen	& m-module salmon	mir-29b-1	ENSBTAT00000006411
										mi-module darkgreen	& m-module salmon	mir-29b-1	ENSBTAT00000010127
										mi-module darkgreen	& m-module salmon	mir-29b-1	ENSBTAT00000076686
										mi-module darkgreen	& m-module salmon	mir-29b-1	ENSBTAT00000079529
										mi-module darkgreen	& m-module salmon	mir-29b-1	ENSBTAT00000023605
										mi-module darkgreen	& m-module salmon	mir-29b-1	ENSBTAT00000057452
										mi-module darkgreen	& m-module salmon	mir-29b-1	ENSBTAT00000047461
										mi-module darkgreen	& m-module salmon	mir-29b-1	ENSBTAT00000070259
										mi-module darkgreen	& m-module salmon	mir-29b-2	ENSBTAT00000010127
										mi-module darkgreen	& m-module salmon	mir-29b-2	ENSBTAT00000075071
										mi-module darkgreen	& m-module salmon	mir-29b-2	ENSBTAT00000075558
										mi-module darkgreen	& m-module salmon	mir-29b-2	ENSBTAT00000075423
										mi-module darkgreen	& m-module salmon	mir-29b-2	ENSBTAT00000053083
										mi-module darkgreen	& m-module salmon	mir-29b-2	ENSBTAT00000079491
										mi-module darkgreen	& m-module salmon	mir-378-1	ENSBTAT00000003706
										mi-module darkgreen	& m-module salmon	mir-378-1	ENSBTAT00000086040
										mi-module darkgreen	& m-module salmon	mir-378-1	ENSBTAT00000049842
										mi-module darkgreen	& m-module salmon	mir-378-1	ENSBTAT00000013737
										mi-module darkgreen	& m-module salmon	mir-378-1	ENSBTAT00000019348
										mi-module darkgreen	& m-module salmon	mir-378-1	ENSBTAT00000050440
										mi-module darkgreen	& m-module salmon	mir-378-1	ENSBTAT00000061092
										mi-module darkgreen	& m-module salmon	mir-378-2	ENSBTAT00000067879
										mi-module darkgreen	& m-module salmon	mir-378-2	ENSBTAT00000082719
										mi-module darkgreen	& m-module salmon	mir-378b	ENSBTAT00000067879
										mi-module darkgreen	& m-module salmon	mir-378b	ENSBTAT00000082719
										mi-module darkgreen	& m-module salmon	mir-378c	ENSBTAT00000086040
										mi-module darkgreen	& m-module salmon	mir-378c	ENSBTAT00000013646
										mi-module darkgreen	& m-module salmon	mir-378c	ENSBTAT00000013737
										mi-module darkgreen	& m-module salmon	mir-378c	ENSBTAT00000050440
										mi-module darkgreen	& m-module salmon	mir-378d	ENSBTAT00000086040
										mi-module darkgreen	& m-module salmon	mir-378d	ENSBTAT00000006727
										mi-module darkgreen	& m-module salmon	mir-378d	ENSBTAT00000013737
										mi-module darkgreen	& m-module salmon	mir-378d	ENSBTAT00000050440
										mi-module darkgreen	& m-module salmon	mir-7857-1	ENSBTAT00000001080
										mi-module darkgreen	& m-module salmon	mir-7857-1	ENSBTAT00000002324
										mi-module darkgreen	& m-module salmon	mir-7857-1	ENSBTAT00000003278
										mi-module darkgreen	& m-module salmon	mir-7857-1	ENSBTAT00000063006
										mi-module darkgreen	& m-module salmon	mir-7857-1	ENSBTAT00000031634
										mi-module darkgreen	& m-module salmon	mir-7857-1	ENSBTAT00000067011
										mi-module darkgreen	& m-module salmon	mir-7857-1	ENSBTAT00000014352
										mi-module darkgreen	& m-module salmon	mir-7857-1	ENSBTAT00000071099
										mi-module darkgreen	& m-module salmon	mir-7857-1	ENSBTAT00000073601
										mi-module darkgreen	& m-module salmon	mir-7857-1	ENSBTAT00000081079
										mi-module darkgreen	& m-module salmon	mir-7857-1	ENSBTAT00000086063
										mi-module darkgreen	& m-module salmon	mir-7857-1	ENSBTAT00000083492
										mi-module darkgreen	& m-module salmon	mir-7857-1	ENSBTAT00000021198
										mi-module darkgreen	& m-module salmon	mir-7857-1	ENSBTAT00000084139
										mi-module darkgreen	& m-module salmon	mir-7857-1	ENSBTAT00000086753
										mi-module darkgreen	& m-module salmon	mir-7857-1	ENSBTAT00000021443
										mi-module darkgreen	& m-module salmon	mir-7857-1	ENSBTAT00000071572
										mi-module darkgreen	& m-module salmon	mir-7857-1	ENSBTAT00000076501
										mi-module darkgreen	& m-module salmon	mir-7857-1	ENSBTAT00000079529
										mi-module darkgreen	& m-module salmon	mir-7857-1	ENSBTAT00000018930
										mi-module darkgreen	& m-module salmon	mir-7857-1	ENSBTAT00000074615
										mi-module darkgreen	& m-module salmon	mir-7857-2	ENSBTAT00000083258
										mi-module darkgreen	& m-module salmon	mir-7857-2	ENSBTAT00000013737

## Sheet: CDS
The targets prediction result (based on miRanda, RNA22, or RNAhybrids software) and common targets (assigned by at least two out of the three applied software) for the mi-modules with negative (< -0.7) and significant (<0.05) correlation with CDS regione of genes in m-modules.
Relation		miRanda			Relation		RNA22			Relation		RNAhybrid			Relation		Common Targets
mi-module lightgreen	& m-module saddlebrown	mir-10162	ENSBTAG00000000454		mi-module lightgreen	& m-module saddlebrown	mir-12027	ENSBTAG00000007531		mi-module lightgreen	& m-module saddlebrown	mir-10162	ENSBTAG00000033669		mi-module lightgreen	& m-module saddlebrown	mir-10162	ENSBTAG00000003650
mi-module lightgreen	& m-module saddlebrown	mir-10162	ENSBTAG00000000684		mi-module lightgreen	& m-module saddlebrown	mir-542	ENSBTAG00000007531		mi-module lightgreen	& m-module saddlebrown	mir-12027	ENSBTAG00000006354		mi-module lightgreen	& m-module saddlebrown	mir-10162	ENSBTAG00000004015
mi-module lightgreen	& m-module saddlebrown	mir-10162	ENSBTAG00000003650		mi-module lightgreen	& m-module saddlebrown	mir-152	ENSBTAG00000000454		mi-module lightgreen	& m-module saddlebrown	mir-12027	ENSBTAG00000015919		mi-module lightgreen	& m-module saddlebrown	mir-10162	ENSBTAG00000004038
mi-module lightgreen	& m-module saddlebrown	mir-10162	ENSBTAG00000004015		mi-module lightgreen	& m-module saddlebrown	mir-10162	ENSBTAG00000003650		mi-module lightgreen	& m-module saddlebrown	mir-2300a	ENSBTAG00000000163		mi-module lightgreen	& m-module saddlebrown	mir-10162	ENSBTAG00000013577
mi-module lightgreen	& m-module saddlebrown	mir-10162	ENSBTAG00000004038		mi-module lightgreen	& m-module saddlebrown	mir-6521	ENSBTAG00000009236		mi-module lightgreen	& m-module saddlebrown	mir-2300a	ENSBTAG00000013843		mi-module lightgreen	& m-module saddlebrown	mir-10162	ENSBTAG00000013843
mi-module lightgreen	& m-module saddlebrown	mir-10162	ENSBTAG00000006354		mi-module lightgreen	& m-module saddlebrown	mir-2300a	ENSBTAG00000009236		mi-module lightgreen	& m-module saddlebrown	mir-2300a	ENSBTAG00000033669		mi-module lightgreen	& m-module saddlebrown	mir-10162	ENSBTAG00000016455
mi-module lightgreen	& m-module saddlebrown	mir-10162	ENSBTAG00000009064		mi-module lightgreen	& m-module saddlebrown	mir-12027	ENSBTAG00000009236		mi-module lightgreen	& m-module saddlebrown	mir-4523	ENSBTAG00000004038		mi-module lightgreen	& m-module saddlebrown	mir-10162	ENSBTAG00000018112
mi-module lightgreen	& m-module saddlebrown	mir-10162	ENSBTAG00000013577		mi-module lightgreen	& m-module saddlebrown	mir-136	ENSBTAG00000009236		mi-module lightgreen	& m-module saddlebrown	mir-6521	ENSBTAG00000013577		mi-module lightgreen	& m-module saddlebrown	mir-10162	ENSBTAG00000027317
mi-module lightgreen	& m-module saddlebrown	mir-10162	ENSBTAG00000013843		mi-module lightgreen	& m-module saddlebrown	mir-490	ENSBTAG00000009236		mi-module lightgreen	& m-module saddlebrown	mir-6521	ENSBTAG00000033669		mi-module lightgreen	& m-module saddlebrown	mir-10162	ENSBTAG00000033669
mi-module lightgreen	& m-module saddlebrown	mir-10162	ENSBTAG00000015258		mi-module lightgreen	& m-module saddlebrown	mir-12027	ENSBTAG00000004015		mi-module lightgreen	& m-module saddlebrown	mir-10162	ENSBTAT00000014374		mi-module lightgreen	& m-module saddlebrown	mir-12027	ENSBTAG00000000684
mi-module lightgreen	& m-module saddlebrown	mir-10162	ENSBTAG00000016455		mi-module lightgreen	& m-module saddlebrown	mir-10162	ENSBTAG00000004015		mi-module lightgreen	& m-module saddlebrown	mir-12027	ENSBTAT00000008335		mi-module lightgreen	& m-module saddlebrown	mir-12027	ENSBTAG00000004015
mi-module lightgreen	& m-module saddlebrown	mir-10162	ENSBTAG00000016532		mi-module lightgreen	& m-module saddlebrown	mir-2300a	ENSBTAG00000004015		mi-module lightgreen	& m-module saddlebrown	mir-12027	ENSBTAT00000021168		mi-module lightgreen	& m-module saddlebrown	mir-12027	ENSBTAG00000015919
mi-module lightgreen	& m-module saddlebrown	mir-10162	ENSBTAG00000018112		mi-module lightgreen	& m-module saddlebrown	mir-6521	ENSBTAG00000004015		mi-module lightgreen	& m-module saddlebrown	mir-12027	ENSBTAT00000079276		mi-module lightgreen	& m-module saddlebrown	mir-12027	ENSBTAG00000016455
mi-module lightgreen	& m-module saddlebrown	mir-10162	ENSBTAG00000027317		mi-module lightgreen	& m-module saddlebrown	mir-136	ENSBTAG00000004015		mi-module lightgreen	& m-module saddlebrown	mir-2300a	ENSBTAT00000000187		mi-module lightgreen	& m-module saddlebrown	mir-12027	ENSBTAG00000025130
mi-module lightgreen	& m-module saddlebrown	mir-10162	ENSBTAG00000033669		mi-module lightgreen	& m-module saddlebrown	mir-490	ENSBTAG00000009064		mi-module lightgreen	& m-module saddlebrown	mir-2300a	ENSBTAT00000080234		mi-module lightgreen	& m-module saddlebrown	mir-12027	ENSBTAG00000047676
mi-module lightgreen	& m-module saddlebrown	mir-10162	ENSBTAG00000047676		mi-module lightgreen	& m-module saddlebrown	mir-2300b	ENSBTAG00000009064		mi-module lightgreen	& m-module saddlebrown	mir-2300a	ENSBTAT00000014374		mi-module lightgreen	& m-module saddlebrown	mir-136	ENSBTAG00000001068
mi-module lightgreen	& m-module saddlebrown	mir-12027	ENSBTAG00000000571		mi-module lightgreen	& m-module saddlebrown	mir-542	ENSBTAG00000001068		mi-module lightgreen	& m-module saddlebrown	mir-4523	ENSBTAT00000077320		mi-module lightgreen	& m-module saddlebrown	mir-136	ENSBTAG00000015258
mi-module lightgreen	& m-module saddlebrown	mir-12027	ENSBTAG00000000684		mi-module lightgreen	& m-module saddlebrown	mir-136	ENSBTAG00000001068		mi-module lightgreen	& m-module saddlebrown	mir-4523	ENSBTAT00000079455		mi-module lightgreen	& m-module saddlebrown	mir-152	ENSBTAG00000014605
mi-module lightgreen	& m-module saddlebrown	mir-12027	ENSBTAG00000001068		mi-module lightgreen	& m-module saddlebrown	mir-450b	ENSBTAG00000001068		mi-module lightgreen	& m-module saddlebrown	mir-6521	ENSBTAT00000072848		mi-module lightgreen	& m-module saddlebrown	mir-2300a	ENSBTAG00000000163
mi-module lightgreen	& m-module saddlebrown	mir-12027	ENSBTAG00000004015		mi-module lightgreen	& m-module saddlebrown	mir-6521	ENSBTAG00000001068		mi-module lightgreen	& m-module saddlebrown	mir-6521	ENSBTAT00000014374		mi-module lightgreen	& m-module saddlebrown	mir-2300a	ENSBTAG00000000571
mi-module lightgreen	& m-module saddlebrown	mir-12027	ENSBTAG00000006523		mi-module lightgreen	& m-module saddlebrown	mir-490	ENSBTAG00000001068		mi-module royalblue	& m-module green	mir-1246	ENSBTAG00000026249		mi-module lightgreen	& m-module saddlebrown	mir-2300a	ENSBTAG00000004038
mi-module lightgreen	& m-module saddlebrown	mir-12027	ENSBTAG00000013716		mi-module lightgreen	& m-module saddlebrown	mir-136	ENSBTAG00000000571		mi-module royalblue	& m-module green	mir-1248-1	ENSBTAG00000054178		mi-module lightgreen	& m-module saddlebrown	mir-2300a	ENSBTAG00000033669
mi-module lightgreen	& m-module saddlebrown	mir-12027	ENSBTAG00000013843		mi-module lightgreen	& m-module saddlebrown	mir-6521	ENSBTAG00000000571		mi-module royalblue	& m-module green	mir-1248-2	ENSBTAG00000054178		mi-module lightgreen	& m-module saddlebrown	mir-2300a	ENSBTAG00000052102
mi-module lightgreen	& m-module saddlebrown	mir-12027	ENSBTAG00000015919		mi-module lightgreen	& m-module saddlebrown	mir-12027	ENSBTAG00000000684		mi-module royalblue	& m-module green	mir-133a-1	ENSBTAG00000006821		mi-module lightgreen	& m-module saddlebrown	mir-2300b	ENSBTAG00000014605
mi-module lightgreen	& m-module saddlebrown	mir-12027	ENSBTAG00000016455		mi-module lightgreen	& m-module saddlebrown	mir-3601	ENSBTAG00000000684		mi-module royalblue	& m-module green	mir-133a-1	ENSBTAG00000006951		mi-module lightgreen	& m-module saddlebrown	mir-4523	ENSBTAG00000004038
mi-module lightgreen	& m-module saddlebrown	mir-12027	ENSBTAG00000025130		mi-module lightgreen	& m-module saddlebrown	mir-490	ENSBTAG00000000684		mi-module royalblue	& m-module green	mir-133a-1	ENSBTAG00000008954		mi-module lightgreen	& m-module saddlebrown	mir-490	ENSBTAG00000009236
mi-module lightgreen	& m-module saddlebrown	mir-12027	ENSBTAG00000027317		mi-module lightgreen	& m-module saddlebrown	mir-4523	ENSBTAG00000006354		mi-module royalblue	& m-module green	mir-133a-1	ENSBTAG00000009172		mi-module lightgreen	& m-module saddlebrown	mir-542	ENSBTAG00000000684
mi-module lightgreen	& m-module saddlebrown	mir-12027	ENSBTAG00000033669		mi-module lightgreen	& m-module saddlebrown	mir-2300a	ENSBTAG00000006354		mi-module royalblue	& m-module green	mir-133a-1	ENSBTAG00000015636		mi-module lightgreen	& m-module saddlebrown	mir-6521	ENSBTAG00000000571
mi-module lightgreen	& m-module saddlebrown	mir-12027	ENSBTAG00000039197		mi-module lightgreen	& m-module saddlebrown	mir-12027	ENSBTAG00000004038		mi-module royalblue	& m-module green	mir-133a-1	ENSBTAG00000019625		mi-module lightgreen	& m-module saddlebrown	mir-6521	ENSBTAG00000025130
mi-module lightgreen	& m-module saddlebrown	mir-12027	ENSBTAG00000047676		mi-module lightgreen	& m-module saddlebrown	mir-2300a	ENSBTAG00000004038		mi-module royalblue	& m-module green	mir-133a-1	ENSBTAG00000050219		mi-module lightgreen	& m-module saddlebrown	mir-6521	ENSBTAG00000033669
mi-module lightgreen	& m-module saddlebrown	mir-136	ENSBTAG00000001068		mi-module lightgreen	& m-module saddlebrown	mir-10162	ENSBTAG00000004038		mi-module royalblue	& m-module green	mir-133a-1	ENSBTAG00000050536		mi-module lightgreen	& m-module saddlebrown	mir-10162	ENSBTAT00000004758
mi-module lightgreen	& m-module saddlebrown	mir-136	ENSBTAG00000013716		mi-module lightgreen	& m-module saddlebrown	mir-6521	ENSBTAG00000004038		mi-module royalblue	& m-module green	mir-133a-2	ENSBTAG00000006821		mi-module lightgreen	& m-module saddlebrown	mir-10162	ENSBTAT00000005242
mi-module lightgreen	& m-module saddlebrown	mir-136	ENSBTAG00000015258		mi-module lightgreen	& m-module saddlebrown	mir-10162	ENSBTAG00000008353		mi-module royalblue	& m-module green	mir-133a-2	ENSBTAG00000006951		mi-module lightgreen	& m-module saddlebrown	mir-10162	ENSBTAT00000005280
mi-module lightgreen	& m-module saddlebrown	mir-148c	ENSBTAG00000000163		mi-module lightgreen	& m-module saddlebrown	mir-542	ENSBTAG00000008353		mi-module royalblue	& m-module green	mir-133a-2	ENSBTAG00000008954		mi-module lightgreen	& m-module saddlebrown	mir-10162	ENSBTAT00000018050
mi-module lightgreen	& m-module saddlebrown	mir-148c	ENSBTAG00000000571		mi-module lightgreen	& m-module saddlebrown	mir-6521	ENSBTAG00000006523		mi-module royalblue	& m-module green	mir-133a-2	ENSBTAG00000009172		mi-module lightgreen	& m-module saddlebrown	mir-10162	ENSBTAT00000074015
mi-module lightgreen	& m-module saddlebrown	mir-148c	ENSBTAG00000004015		mi-module lightgreen	& m-module saddlebrown	mir-152	ENSBTAG00000007434		mi-module royalblue	& m-module green	mir-133a-2	ENSBTAG00000015636		mi-module lightgreen	& m-module saddlebrown	mir-10162	ENSBTAT00000021878
mi-module lightgreen	& m-module saddlebrown	mir-148c	ENSBTAG00000033669		mi-module lightgreen	& m-module saddlebrown	mir-6521	ENSBTAG00000010235		mi-module royalblue	& m-module green	mir-133a-2	ENSBTAG00000019625		mi-module lightgreen	& m-module saddlebrown	mir-10162	ENSBTAT00000083954
mi-module lightgreen	& m-module saddlebrown	mir-152	ENSBTAG00000000684		mi-module lightgreen	& m-module saddlebrown	mir-12027	ENSBTAG00000010235		mi-module royalblue	& m-module green	mir-133a-2	ENSBTAG00000050219		mi-module lightgreen	& m-module saddlebrown	mir-10162	ENSBTAT00000024105
mi-module lightgreen	& m-module saddlebrown	mir-152	ENSBTAG00000009064		mi-module lightgreen	& m-module saddlebrown	mir-10162	ENSBTAG00000010235		mi-module royalblue	& m-module green	mir-133a-2	ENSBTAG00000050536		mi-module lightgreen	& m-module saddlebrown	mir-10162	ENSBTAT00000074073
mi-module lightgreen	& m-module saddlebrown	mir-152	ENSBTAG00000013716		mi-module lightgreen	& m-module saddlebrown	mir-148c	ENSBTAG00000018314		mi-module royalblue	& m-module green	mir-133b	ENSBTAG00000006821		mi-module lightgreen	& m-module saddlebrown	mir-10162	ENSBTAT00000084466
mi-module lightgreen	& m-module saddlebrown	mir-152	ENSBTAG00000014605		mi-module lightgreen	& m-module saddlebrown	mir-6521	ENSBTAG00000018314		mi-module royalblue	& m-module green	mir-133b	ENSBTAG00000008954		mi-module lightgreen	& m-module saddlebrown	mir-10162	ENSBTAT00000039156
mi-module lightgreen	& m-module saddlebrown	mir-152	ENSBTAG00000025462		mi-module lightgreen	& m-module saddlebrown	mir-10162	ENSBTAG00000039197		mi-module royalblue	& m-module green	mir-133b	ENSBTAG00000009172		mi-module lightgreen	& m-module saddlebrown	mir-10162	ENSBTAT00000014374
mi-module lightgreen	& m-module saddlebrown	mir-152	ENSBTAG00000039197		mi-module lightgreen	& m-module saddlebrown	mir-2300b	ENSBTAG00000015919		mi-module royalblue	& m-module green	mir-133b	ENSBTAG00000011866		mi-module lightgreen	& m-module saddlebrown	mir-12027	ENSBTAT00000000909
mi-module lightgreen	& m-module saddlebrown	mir-2285ar	ENSBTAG00000000684		mi-module lightgreen	& m-module saddlebrown	mir-12027	ENSBTAG00000025130		mi-module royalblue	& m-module green	mir-133b	ENSBTAG00000015636		mi-module lightgreen	& m-module saddlebrown	mir-12027	ENSBTAT00000067157
mi-module lightgreen	& m-module saddlebrown	mir-2285ar	ENSBTAG00000020963		mi-module lightgreen	& m-module saddlebrown	mir-6521	ENSBTAG00000025130		mi-module royalblue	& m-module green	mir-133b	ENSBTAG00000019625		mi-module lightgreen	& m-module saddlebrown	mir-12027	ENSBTAT00000077840
mi-module lightgreen	& m-module saddlebrown	mir-2285bd	ENSBTAG00000000684		mi-module lightgreen	& m-module saddlebrown	mir-10162	ENSBTAG00000027317		mi-module royalblue	& m-module green	mir-133b	ENSBTAG00000050219		mi-module lightgreen	& m-module saddlebrown	mir-12027	ENSBTAT00000079427
mi-module lightgreen	& m-module saddlebrown	mir-2300a	ENSBTAG00000000163		mi-module lightgreen	& m-module saddlebrown	mir-12027	ENSBTAG00000020062		mi-module royalblue	& m-module green	mir-133b	ENSBTAG00000050536		mi-module lightgreen	& m-module saddlebrown	mir-12027	ENSBTAT00000081447
mi-module lightgreen	& m-module saddlebrown	mir-2300a	ENSBTAG00000000571		mi-module lightgreen	& m-module saddlebrown	mir-2300b	ENSBTAG00000020062		mi-module royalblue	& m-module green	mir-133c	ENSBTAG00000023513		mi-module lightgreen	& m-module saddlebrown	mir-12027	ENSBTAT00000086843
mi-module lightgreen	& m-module saddlebrown	mir-2300a	ENSBTAG00000004038		mi-module lightgreen	& m-module saddlebrown	mir-4523	ENSBTAG00000020062		mi-module royalblue	& m-module green	mir-2397	ENSBTAG00000003279		mi-module lightgreen	& m-module saddlebrown	mir-12027	ENSBTAT00000005242
mi-module lightgreen	& m-module saddlebrown	mir-2300a	ENSBTAG00000007434		mi-module lightgreen	& m-module saddlebrown	mir-6521	ENSBTAG00000020062		mi-module royalblue	& m-module green	mir-2397	ENSBTAG00000009200		mi-module lightgreen	& m-module saddlebrown	mir-12027	ENSBTAT00000021168
mi-module lightgreen	& m-module saddlebrown	mir-2300a	ENSBTAG00000007531		mi-module lightgreen	& m-module saddlebrown	mir-12027	ENSBTAG00000014605		mi-module royalblue	& m-module green	mir-2397	ENSBTAG00000010910		mi-module lightgreen	& m-module saddlebrown	mir-12027	ENSBTAT00000079276
mi-module lightgreen	& m-module saddlebrown	mir-2300a	ENSBTAG00000008353		mi-module lightgreen	& m-module saddlebrown	mir-6521	ENSBTAG00000014605		mi-module royalblue	& m-module green	mir-2397	ENSBTAG00000014497		mi-module lightgreen	& m-module saddlebrown	mir-12027	ENSBTAT00000021878
mi-module lightgreen	& m-module saddlebrown	mir-2300a	ENSBTAG00000010235		mi-module lightgreen	& m-module saddlebrown	mir-10162	ENSBTAG00000015042		mi-module royalblue	& m-module green	mir-2397	ENSBTAG00000017189		mi-module lightgreen	& m-module saddlebrown	mir-12027	ENSBTAT00000083954
mi-module lightgreen	& m-module saddlebrown	mir-2300a	ENSBTAG00000013716		mi-module lightgreen	& m-module saddlebrown	mir-12027	ENSBTAG00000016455		mi-module royalblue	& m-module green	mir-2397	ENSBTAG00000018331		mi-module lightgreen	& m-module saddlebrown	mir-12027	ENSBTAT00000055247
mi-module lightgreen	& m-module saddlebrown	mir-2300a	ENSBTAG00000015042		mi-module lightgreen	& m-module saddlebrown	mir-10162	ENSBTAG00000016455		mi-module royalblue	& m-module green	mir-2397	ENSBTAG00000018854		mi-module lightgreen	& m-module saddlebrown	mir-12027	ENSBTAT00000062994
mi-module lightgreen	& m-module saddlebrown	mir-2300a	ENSBTAG00000015919		mi-module lightgreen	& m-module saddlebrown	mir-12027	ENSBTAG00000018112		mi-module royalblue	& m-module green	mir-2397	ENSBTAG00000018918		mi-module lightgreen	& m-module saddlebrown	mir-136	ENSBTAT00000001417
mi-module lightgreen	& m-module saddlebrown	mir-2300a	ENSBTAG00000016455		mi-module lightgreen	& m-module saddlebrown	mir-10162	ENSBTAG00000018112		mi-module royalblue	& m-module green	mir-2397	ENSBTAG00000019782		mi-module lightgreen	& m-module saddlebrown	mir-136	ENSBTAT00000072471
mi-module lightgreen	& m-module saddlebrown	mir-2300a	ENSBTAG00000018112		mi-module lightgreen	& m-module saddlebrown	mir-542	ENSBTAG00000013843		mi-module royalblue	& m-module green	mir-2397	ENSBTAG00000020459		mi-module lightgreen	& m-module saddlebrown	mir-152	ENSBTAT00000074978
mi-module lightgreen	& m-module saddlebrown	mir-2300a	ENSBTAG00000020062		mi-module lightgreen	& m-module saddlebrown	mir-490	ENSBTAG00000013843		mi-module royalblue	& m-module green	mir-2397	ENSBTAG00000020535		mi-module lightgreen	& m-module saddlebrown	mir-152	ENSBTAT00000083145
mi-module lightgreen	& m-module saddlebrown	mir-2300a	ENSBTAG00000033669		mi-module lightgreen	& m-module saddlebrown	mir-6521	ENSBTAG00000013577		mi-module royalblue	& m-module green	mir-2397	ENSBTAG00000027630		mi-module lightgreen	& m-module saddlebrown	mir-2300a	ENSBTAT00000000187
mi-module lightgreen	& m-module saddlebrown	mir-2300a	ENSBTAG00000048122		mi-module lightgreen	& m-module saddlebrown	mir-10162	ENSBTAG00000013577		mi-module royalblue	& m-module green	mir-2397	ENSBTAG00000030507		mi-module lightgreen	& m-module saddlebrown	mir-2300a	ENSBTAT00000064712
mi-module lightgreen	& m-module saddlebrown	mir-2300a	ENSBTAG00000052102		mi-module lightgreen	& m-module saddlebrown	mir-136	ENSBTAG00000015258		mi-module royalblue	& m-module green	mir-2397	ENSBTAG00000031061		mi-module lightgreen	& m-module saddlebrown	mir-2300a	ENSBTAT00000005280
mi-module lightgreen	& m-module saddlebrown	mir-2300b	ENSBTAG00000004015		mi-module lightgreen	& m-module saddlebrown	mir-152	ENSBTAG00000014605		mi-module royalblue	& m-module green	mir-2397	ENSBTAG00000050151		mi-module lightgreen	& m-module saddlebrown	mir-2300a	ENSBTAT00000014374
mi-module lightgreen	& m-module saddlebrown	mir-2300b	ENSBTAG00000008353		mi-module lightgreen	& m-module saddlebrown	mir-2300a	ENSBTAG00000014605		mi-module royalblue	& m-module green	mir-2397	ENSBTAG00000050783		mi-module lightgreen	& m-module saddlebrown	mir-2300a	ENSBTAT00000077738
mi-module lightgreen	& m-module saddlebrown	mir-2300b	ENSBTAG00000014605		mi-module lightgreen	& m-module saddlebrown	mir-2300b	ENSBTAG00000014605		mi-module royalblue	& m-module green	mir-6122	ENSBTAG00000000207		mi-module lightgreen	& m-module saddlebrown	mir-2300b	ENSBTAT00000074978
mi-module lightgreen	& m-module saddlebrown	mir-2300b	ENSBTAG00000015042		mi-module lightgreen	& m-module saddlebrown	mir-6521	ENSBTAG00000033669		mi-module royalblue	& m-module green	mir-615	ENSBTAG00000000489		mi-module lightgreen	& m-module saddlebrown	mir-2300b	ENSBTAT00000083145
mi-module lightgreen	& m-module saddlebrown	mir-2300b	ENSBTAG00000015258		mi-module lightgreen	& m-module saddlebrown	mir-152	ENSBTAG00000013843		mi-module royalblue	& m-module green	mir-615	ENSBTAG00000001712		mi-module lightgreen	& m-module saddlebrown	mir-4523	ENSBTAT00000077320
mi-module lightgreen	& m-module saddlebrown	mir-2300b	ENSBTAG00000016455		mi-module lightgreen	& m-module saddlebrown	mir-10162	ENSBTAG00000000571		mi-module royalblue	& m-module green	mir-615	ENSBTAG00000001782		mi-module lightgreen	& m-module saddlebrown	mir-4523	ENSBTAT00000079455
mi-module lightgreen	& m-module saddlebrown	mir-2300b	ENSBTAG00000016532		mi-module lightgreen	& m-module saddlebrown	mir-2300a	ENSBTAG00000000571		mi-module royalblue	& m-module green	mir-615	ENSBTAG00000002069		mi-module lightgreen	& m-module saddlebrown	mir-490	ENSBTAT00000012173
mi-module lightgreen	& m-module saddlebrown	mir-2300b	ENSBTAG00000025462		mi-module lightgreen	& m-module saddlebrown	mir-4523	ENSBTAG00000000571		mi-module royalblue	& m-module green	mir-615	ENSBTAG00000004106		mi-module lightgreen	& m-module saddlebrown	mir-6521	ENSBTAT00000064712
mi-module lightgreen	& m-module saddlebrown	mir-2300b	ENSBTAG00000027317		mi-module lightgreen	& m-module saddlebrown	mir-10162	ENSBTAG00000013843		mi-module royalblue	& m-module green	mir-615	ENSBTAG00000005868		mi-module lightgreen	& m-module saddlebrown	mir-6521	ENSBTAT00000055247
mi-module lightgreen	& m-module saddlebrown	mir-3601	ENSBTAG00000005488		mi-module lightgreen	& m-module saddlebrown	mir-4523	ENSBTAG00000052102		mi-module royalblue	& m-module green	mir-615	ENSBTAG00000006342		mi-module lightgreen	& m-module saddlebrown	mir-6521	ENSBTAT00000073950
mi-module lightgreen	& m-module saddlebrown	mir-3601	ENSBTAG00000047676		mi-module lightgreen	& m-module saddlebrown	mir-2300a	ENSBTAG00000052102		mi-module royalblue	& m-module green	mir-615	ENSBTAG00000006821		mi-module lightgreen	& m-module saddlebrown	mir-6521	ENSBTAT00000014374
mi-module lightgreen	& m-module saddlebrown	mir-450b	ENSBTAG00000010235		mi-module lightgreen	& m-module saddlebrown	mir-6521	ENSBTAG00000047676		mi-module royalblue	& m-module green	mir-615	ENSBTAG00000006936		mi-module lightgreen	& m-module saddlebrown	mir-6521	ENSBTAT00000067604
mi-module lightgreen	& m-module saddlebrown	mir-450b	ENSBTAG00000014605		mi-module lightgreen	& m-module saddlebrown	mir-12027	ENSBTAG00000047676		mi-module royalblue	& m-module green	mir-615	ENSBTAG00000007075		mi-module lightgreen	& m-module saddlebrown	mir-6521	ENSBTAT00000071084
mi-module lightgreen	& m-module saddlebrown	mir-4523	ENSBTAG00000000454		mi-module lightgreen	& m-module saddlebrown	mir-490	ENSBTAG00000047676		mi-module royalblue	& m-module green	mir-615	ENSBTAG00000007230		mi-module lightgreen	& m-module saddlebrown	mir-6521	ENSBTAT00000072246
mi-module lightgreen	& m-module saddlebrown	mir-4523	ENSBTAG00000004038		mi-module lightgreen	& m-module saddlebrown	mir-542	ENSBTAG00000000684		mi-module royalblue	& m-module green	mir-615	ENSBTAG00000007312		mi-module lightgreen	& m-module saddlebrown	mir-6521	ENSBTAT00000074184
mi-module lightgreen	& m-module saddlebrown	mir-4523	ENSBTAG00000013843		mi-module lightgreen	& m-module saddlebrown	mir-2300b	ENSBTAG00000000684		mi-module royalblue	& m-module green	mir-615	ENSBTAG00000007413		mi-module lightgreen	& m-module saddlebrown	mir-6521	ENSBTAT00000075684
mi-module lightgreen	& m-module saddlebrown	mir-490	ENSBTAG00000009236		mi-module lightgreen	& m-module saddlebrown	mir-12027	ENSBTAT00000009911		mi-module royalblue	& m-module green	mir-615	ENSBTAG00000007484		mi-module lightgreen	& m-module saddlebrown	mir-10162	ENSBTAG00000003650
mi-module lightgreen	& m-module saddlebrown	mir-490	ENSBTAG00000013577		mi-module lightgreen	& m-module saddlebrown	mir-542	ENSBTAT00000009911		mi-module royalblue	& m-module green	mir-615	ENSBTAG00000007513		mi-module lightgreen	& m-module saddlebrown	mir-490	ENSBTAG00000009236
mi-module lightgreen	& m-module saddlebrown	mir-490	ENSBTAG00000013716		mi-module lightgreen	& m-module saddlebrown	mir-152	ENSBTAT00000000578		mi-module royalblue	& m-module green	mir-615	ENSBTAG00000007754		mi-module lightgreen	& m-module saddlebrown	mir-12027	ENSBTAG00000004015
mi-module lightgreen	& m-module saddlebrown	mir-542	ENSBTAG00000000684		mi-module lightgreen	& m-module saddlebrown	mir-10162	ENSBTAT00000004758		mi-module royalblue	& m-module green	mir-615	ENSBTAG00000007777		mi-module lightgreen	& m-module saddlebrown	mir-10162	ENSBTAG00000004015
mi-module lightgreen	& m-module saddlebrown	mir-542	ENSBTAG00000004015		mi-module lightgreen	& m-module saddlebrown	mir-6521	ENSBTAT00000012173		mi-module royalblue	& m-module green	mir-615	ENSBTAG00000007812		mi-module lightgreen	& m-module saddlebrown	mir-136	ENSBTAG00000001068
mi-module lightgreen	& m-module saddlebrown	mir-542	ENSBTAG00000013716		mi-module lightgreen	& m-module saddlebrown	mir-2300a	ENSBTAT00000012173		mi-module royalblue	& m-module green	mir-615	ENSBTAG00000007942		mi-module lightgreen	& m-module saddlebrown	mir-6521	ENSBTAG00000000571
mi-module lightgreen	& m-module saddlebrown	mir-542	ENSBTAG00000018112		mi-module lightgreen	& m-module saddlebrown	mir-12027	ENSBTAT00000012173		mi-module royalblue	& m-module green	mir-615	ENSBTAG00000007994		mi-module lightgreen	& m-module saddlebrown	mir-12027	ENSBTAG00000000684
mi-module lightgreen	& m-module saddlebrown	mir-542	ENSBTAG00000020062		mi-module lightgreen	& m-module saddlebrown	mir-136	ENSBTAT00000012173		mi-module royalblue	& m-module green	mir-615	ENSBTAG00000008314		mi-module lightgreen	& m-module saddlebrown	mir-2300a	ENSBTAG00000004038
mi-module lightgreen	& m-module saddlebrown	mir-542	ENSBTAG00000025130		mi-module lightgreen	& m-module saddlebrown	mir-490	ENSBTAT00000012173		mi-module royalblue	& m-module green	mir-615	ENSBTAG00000008709		mi-module lightgreen	& m-module saddlebrown	mir-10162	ENSBTAG00000004038
mi-module lightgreen	& m-module saddlebrown	mir-6521	ENSBTAG00000000571		mi-module lightgreen	& m-module saddlebrown	mir-12027	ENSBTAT00000005242		mi-module royalblue	& m-module green	mir-615	ENSBTAG00000009304		mi-module lightgreen	& m-module saddlebrown	mir-12027	ENSBTAG00000025130
mi-module lightgreen	& m-module saddlebrown	mir-6521	ENSBTAG00000000684		mi-module lightgreen	& m-module saddlebrown	mir-12027	ENSBTAT00000005242		mi-module royalblue	& m-module green	mir-615	ENSBTAG00000009462		mi-module lightgreen	& m-module saddlebrown	mir-6521	ENSBTAG00000025130
mi-module lightgreen	& m-module saddlebrown	mir-6521	ENSBTAG00000008353		mi-module lightgreen	& m-module saddlebrown	mir-10162	ENSBTAT00000005242		mi-module royalblue	& m-module green	mir-615	ENSBTAG00000009477		mi-module lightgreen	& m-module saddlebrown	mir-10162	ENSBTAG00000027317
mi-module lightgreen	& m-module saddlebrown	mir-6521	ENSBTAG00000018112		mi-module lightgreen	& m-module saddlebrown	mir-2300a	ENSBTAT00000005242		mi-module royalblue	& m-module green	mir-615	ENSBTAG00000009486		mi-module lightgreen	& m-module saddlebrown	mir-12027	ENSBTAG00000016455
mi-module lightgreen	& m-module saddlebrown	mir-6521	ENSBTAG00000025130		mi-module lightgreen	& m-module saddlebrown	mir-6521	ENSBTAT00000005242		mi-module royalblue	& m-module green	mir-615	ENSBTAG00000009914		mi-module lightgreen	& m-module saddlebrown	mir-10162	ENSBTAG00000016455
mi-module lightgreen	& m-module saddlebrown	mir-6521	ENSBTAG00000033669		mi-module lightgreen	& m-module saddlebrown	mir-12027	ENSBTAT00000005242		mi-module royalblue	& m-module green	mir-615	ENSBTAG00000010234		mi-module lightgreen	& m-module saddlebrown	mir-10162	ENSBTAG00000018112
mi-module lightgreen	& m-module saddlebrown	mir-10162	ENSBTAT00000000578		mi-module lightgreen	& m-module saddlebrown	mir-136	ENSBTAT00000005242		mi-module royalblue	& m-module green	mir-615	ENSBTAG00000010458		mi-module lightgreen	& m-module saddlebrown	mir-6521	ENSBTAG00000013577
mi-module lightgreen	& m-module saddlebrown	mir-10162	ENSBTAT00000082699		mi-module lightgreen	& m-module saddlebrown	mir-490	ENSBTAT00000011947		mi-module royalblue	& m-module green	mir-615	ENSBTAG00000010493		mi-module lightgreen	& m-module saddlebrown	mir-10162	ENSBTAG00000013577
mi-module lightgreen	& m-module saddlebrown	mir-10162	ENSBTAT00000000909		mi-module lightgreen	& m-module saddlebrown	mir-2300b	ENSBTAT00000011947		mi-module royalblue	& m-module green	mir-615	ENSBTAG00000010508		mi-module lightgreen	& m-module saddlebrown	mir-136	ENSBTAG00000015258
mi-module lightgreen	& m-module saddlebrown	mir-10162	ENSBTAT00000067157		mi-module lightgreen	& m-module saddlebrown	mir-2300b	ENSBTAT00000011947		mi-module royalblue	& m-module green	mir-615	ENSBTAG00000010828		mi-module lightgreen	& m-module saddlebrown	mir-152	ENSBTAG00000014605
mi-module lightgreen	& m-module saddlebrown	mir-10162	ENSBTAT00000077840		mi-module lightgreen	& m-module saddlebrown	mir-542	ENSBTAT00000001417		mi-module royalblue	& m-module green	mir-615	ENSBTAG00000011553		mi-module lightgreen	& m-module saddlebrown	mir-2300b	ENSBTAG00000014605
mi-module lightgreen	& m-module saddlebrown	mir-10162	ENSBTAT00000079427		mi-module lightgreen	& m-module saddlebrown	mir-136	ENSBTAT00000001417		mi-module royalblue	& m-module green	mir-615	ENSBTAG00000011788		mi-module lightgreen	& m-module saddlebrown	mir-6521	ENSBTAG00000033669
mi-module lightgreen	& m-module saddlebrown	mir-10162	ENSBTAT00000081447		mi-module lightgreen	& m-module saddlebrown	mir-450b	ENSBTAT00000001417		mi-module royalblue	& m-module green	mir-615	ENSBTAG00000011793		mi-module lightgreen	& m-module saddlebrown	mir-2300a	ENSBTAG00000000571
mi-module lightgreen	& m-module saddlebrown	mir-10162	ENSBTAT00000086843		mi-module lightgreen	& m-module saddlebrown	mir-6521	ENSBTAT00000001417		mi-module royalblue	& m-module green	mir-615	ENSBTAG00000011866		mi-module lightgreen	& m-module saddlebrown	mir-10162	ENSBTAG00000013843
mi-module lightgreen	& m-module saddlebrown	mir-10162	ENSBTAT00000004758		mi-module lightgreen	& m-module saddlebrown	mir-490	ENSBTAT00000001417		mi-module royalblue	& m-module green	mir-615	ENSBTAG00000011951		mi-module lightgreen	& m-module saddlebrown	mir-2300a	ENSBTAG00000052102
mi-module lightgreen	& m-module saddlebrown	mir-10162	ENSBTAT00000005242		mi-module lightgreen	& m-module saddlebrown	mir-136	ENSBTAT00000010092		mi-module royalblue	& m-module green	mir-615	ENSBTAG00000012050		mi-module lightgreen	& m-module saddlebrown	mir-12027	ENSBTAG00000047676
mi-module lightgreen	& m-module saddlebrown	mir-10162	ENSBTAT00000005280		mi-module lightgreen	& m-module saddlebrown	mir-6521	ENSBTAT00000010092		mi-module royalblue	& m-module green	mir-615	ENSBTAG00000012744		mi-module lightgreen	& m-module saddlebrown	mir-542	ENSBTAG00000000684
mi-module lightgreen	& m-module saddlebrown	mir-10162	ENSBTAT00000008335		mi-module lightgreen	& m-module saddlebrown	mir-12027	ENSBTAT00000000909		mi-module royalblue	& m-module green	mir-615	ENSBTAG00000012752		mi-module lightgreen	& m-module saddlebrown	mir-10162	ENSBTAT00000004758
mi-module lightgreen	& m-module saddlebrown	mir-10162	ENSBTAT00000086849		mi-module lightgreen	& m-module saddlebrown	mir-3601	ENSBTAT00000000909		mi-module royalblue	& m-module green	mir-615	ENSBTAG00000012937		mi-module lightgreen	& m-module saddlebrown	mir-490	ENSBTAT00000012173
mi-module lightgreen	& m-module saddlebrown	mir-10162	ENSBTAT00000011947		mi-module lightgreen	& m-module saddlebrown	mir-490	ENSBTAT00000000909		mi-module royalblue	& m-module green	mir-615	ENSBTAG00000013273		mi-module lightgreen	& m-module saddlebrown	mir-12027	ENSBTAT00000005242
mi-module lightgreen	& m-module saddlebrown	mir-10162	ENSBTAT00000018050		mi-module lightgreen	& m-module saddlebrown	mir-490	ENSBTAT00000000909		mi-module royalblue	& m-module green	mir-615	ENSBTAG00000013623		mi-module lightgreen	& m-module saddlebrown	mir-10162	ENSBTAT00000005242
mi-module lightgreen	& m-module saddlebrown	mir-10162	ENSBTAT00000018383		mi-module lightgreen	& m-module saddlebrown	mir-4523	ENSBTAT00000008335		mi-module royalblue	& m-module green	mir-615	ENSBTAG00000013926		mi-module lightgreen	& m-module saddlebrown	mir-136	ENSBTAT00000001417
mi-module lightgreen	& m-module saddlebrown	mir-10162	ENSBTAT00000074015		mi-module lightgreen	& m-module saddlebrown	mir-2300a	ENSBTAT00000008335		mi-module royalblue	& m-module green	mir-615	ENSBTAG00000014358		mi-module lightgreen	& m-module saddlebrown	mir-12027	ENSBTAT00000000909
mi-module lightgreen	& m-module saddlebrown	mir-10162	ENSBTAT00000020298		mi-module lightgreen	& m-module saddlebrown	mir-12027	ENSBTAT00000005280		mi-module royalblue	& m-module green	mir-615	ENSBTAG00000014367		mi-module lightgreen	& m-module saddlebrown	mir-2300a	ENSBTAT00000005280
mi-module lightgreen	& m-module saddlebrown	mir-10162	ENSBTAT00000072471		mi-module lightgreen	& m-module saddlebrown	mir-2300a	ENSBTAT00000005280		mi-module royalblue	& m-module green	mir-615	ENSBTAG00000015255		mi-module lightgreen	& m-module saddlebrown	mir-10162	ENSBTAT00000005280
mi-module lightgreen	& m-module saddlebrown	mir-10162	ENSBTAT00000021878		mi-module lightgreen	& m-module saddlebrown	mir-10162	ENSBTAT00000005280		mi-module royalblue	& m-module green	mir-615	ENSBTAG00000015567		mi-module lightgreen	& m-module saddlebrown	mir-12027	ENSBTAT00000055247
mi-module lightgreen	& m-module saddlebrown	mir-10162	ENSBTAT00000083954		mi-module lightgreen	& m-module saddlebrown	mir-2300a	ENSBTAT00000005280		mi-module royalblue	& m-module green	mir-615	ENSBTAG00000015635		mi-module lightgreen	& m-module saddlebrown	mir-6521	ENSBTAT00000055247
mi-module lightgreen	& m-module saddlebrown	mir-10162	ENSBTAT00000021983		mi-module lightgreen	& m-module saddlebrown	mir-6521	ENSBTAT00000005280		mi-module royalblue	& m-module green	mir-615	ENSBTAG00000015636		mi-module lightgreen	& m-module saddlebrown	mir-10162	ENSBTAT00000039156
mi-module lightgreen	& m-module saddlebrown	mir-10162	ENSBTAT00000024105		mi-module lightgreen	& m-module saddlebrown	mir-10162	ENSBTAT00000011001		mi-module royalblue	& m-module green	mir-615	ENSBTAG00000015761		mi-module lightgreen	& m-module saddlebrown	mir-12027	ENSBTAT00000021878
mi-module lightgreen	& m-module saddlebrown	mir-10162	ENSBTAT00000074073		mi-module lightgreen	& m-module saddlebrown	mir-542	ENSBTAT00000011001		mi-module royalblue	& m-module green	mir-615	ENSBTAG00000015815		mi-module lightgreen	& m-module saddlebrown	mir-10162	ENSBTAT00000021878
mi-module lightgreen	& m-module saddlebrown	mir-10162	ENSBTAT00000084466		mi-module lightgreen	& m-module saddlebrown	mir-6521	ENSBTAT00000008569		mi-module royalblue	& m-module green	mir-615	ENSBTAG00000015824		mi-module lightgreen	& m-module saddlebrown	mir-10162	ENSBTAT00000024105
mi-module lightgreen	& m-module saddlebrown	mir-10162	ENSBTAT00000039156		mi-module lightgreen	& m-module saddlebrown	mir-152	ENSBTAT00000009774		mi-module royalblue	& m-module green	mir-615	ENSBTAG00000016028		mi-module lightgreen	& m-module saddlebrown	mir-10162	ENSBTAT00000018050
mi-module lightgreen	& m-module saddlebrown	mir-10162	ENSBTAT00000014374		mi-module lightgreen	& m-module saddlebrown	mir-6521	ENSBTAT00000047185		mi-module royalblue	& m-module green	mir-615	ENSBTAG00000016042		mi-module lightgreen	& m-module saddlebrown	mir-136	ENSBTAT00000072471
mi-module lightgreen	& m-module saddlebrown	mir-10162	ENSBTAT00000061562		mi-module lightgreen	& m-module saddlebrown	mir-12027	ENSBTAT00000047185		mi-module royalblue	& m-module green	mir-615	ENSBTAG00000016053		mi-module lightgreen	& m-module saddlebrown	mir-152	ENSBTAT00000074978
mi-module lightgreen	& m-module saddlebrown	mir-10162	ENSBTAT00000067604		mi-module lightgreen	& m-module saddlebrown	mir-10162	ENSBTAT00000047185		mi-module royalblue	& m-module green	mir-615	ENSBTAG00000016133		mi-module lightgreen	& m-module saddlebrown	mir-2300b	ENSBTAT00000074978
mi-module lightgreen	& m-module saddlebrown	mir-10162	ENSBTAT00000071084		mi-module lightgreen	& m-module saddlebrown	mir-148c	ENSBTAT00000024370		mi-module royalblue	& m-module green	mir-615	ENSBTAG00000016169		mi-module lightgreen	& m-module saddlebrown	mir-12027	ENSBTAT00000067157
mi-module lightgreen	& m-module saddlebrown	mir-10162	ENSBTAT00000072246		mi-module lightgreen	& m-module saddlebrown	mir-6521	ENSBTAT00000024370		mi-module royalblue	& m-module green	mir-615	ENSBTAG00000016218		mi-module lightgreen	& m-module saddlebrown	mir-6521	ENSBTAT00000067604
mi-module lightgreen	& m-module saddlebrown	mir-10162	ENSBTAT00000074184		mi-module lightgreen	& m-module saddlebrown	mir-10162	ENSBTAT00000060963		mi-module royalblue	& m-module green	mir-615	ENSBTAG00000017067		mi-module lightgreen	& m-module saddlebrown	mir-6521	ENSBTAT00000072246
mi-module lightgreen	& m-module saddlebrown	mir-10162	ENSBTAT00000075684		mi-module lightgreen	& m-module saddlebrown	mir-2300b	ENSBTAT00000021168		mi-module royalblue	& m-module green	mir-615	ENSBTAG00000017267		mi-module lightgreen	& m-module saddlebrown	mir-10162	ENSBTAT00000074073
mi-module lightgreen	& m-module saddlebrown	mir-10162	ENSBTAT00000062994		mi-module lightgreen	& m-module saddlebrown	mir-2300b	ENSBTAT00000021168		mi-module royalblue	& m-module green	mir-615	ENSBTAG00000017463		mi-module lightgreen	& m-module saddlebrown	mir-6521	ENSBTAT00000073950
mi-module lightgreen	& m-module saddlebrown	mir-12027	ENSBTAT00000010092		mi-module lightgreen	& m-module saddlebrown	mir-12027	ENSBTAT00000055247		mi-module royalblue	& m-module green	mir-615	ENSBTAG00000018082		mi-module lightgreen	& m-module saddlebrown	mir-6521	ENSBTAT00000072848
mi-module lightgreen	& m-module saddlebrown	mir-12027	ENSBTAT00000064712		mi-module lightgreen	& m-module saddlebrown	mir-6521	ENSBTAT00000055247		mi-module royalblue	& m-module green	mir-615	ENSBTAG00000018281		mi-module lightgreen	& m-module saddlebrown	mir-6521	ENSBTAT00000064712
mi-module lightgreen	& m-module saddlebrown	mir-12027	ENSBTAT00000000909		mi-module lightgreen	& m-module saddlebrown	mir-6521	ENSBTAT00000055247		mi-module royalblue	& m-module green	mir-615	ENSBTAG00000018326		mi-module lightgreen	& m-module saddlebrown	mir-2300a	ENSBTAT00000064712
mi-module lightgreen	& m-module saddlebrown	mir-12027	ENSBTAT00000067157		mi-module lightgreen	& m-module saddlebrown	mir-6521	ENSBTAT00000055247		mi-module royalblue	& m-module green	mir-615	ENSBTAG00000018331		mi-module lightgreen	& m-module saddlebrown	mir-6521	ENSBTAT00000075684
mi-module lightgreen	& m-module saddlebrown	mir-12027	ENSBTAT00000077840		mi-module lightgreen	& m-module saddlebrown	mir-10162	ENSBTAT00000039156		mi-module royalblue	& m-module green	mir-615	ENSBTAG00000018417		mi-module lightgreen	& m-module saddlebrown	mir-10162	ENSBTAT00000074015
mi-module lightgreen	& m-module saddlebrown	mir-12027	ENSBTAT00000079427		mi-module lightgreen	& m-module saddlebrown	mir-12027	ENSBTAT00000026728		mi-module royalblue	& m-module green	mir-615	ENSBTAG00000018593		mi-module lightgreen	& m-module saddlebrown	mir-12027	ENSBTAT00000077840
mi-module lightgreen	& m-module saddlebrown	mir-12027	ENSBTAT00000081447		mi-module lightgreen	& m-module saddlebrown	mir-2300b	ENSBTAT00000026728		mi-module royalblue	& m-module green	mir-615	ENSBTAG00000018918		mi-module lightgreen	& m-module saddlebrown	mir-6521	ENSBTAT00000074184
mi-module lightgreen	& m-module saddlebrown	mir-12027	ENSBTAT00000086843		mi-module lightgreen	& m-module saddlebrown	mir-4523	ENSBTAT00000026728		mi-module royalblue	& m-module green	mir-615	ENSBTAG00000019025		mi-module lightgreen	& m-module saddlebrown	mir-6521	ENSBTAT00000071084
mi-module lightgreen	& m-module saddlebrown	mir-12027	ENSBTAT00000001417		mi-module lightgreen	& m-module saddlebrown	mir-4523	ENSBTAT00000026728		mi-module royalblue	& m-module green	mir-615	ENSBTAG00000019280		mi-module lightgreen	& m-module saddlebrown	mir-2300a	ENSBTAT00000077738
mi-module lightgreen	& m-module saddlebrown	mir-12027	ENSBTAT00000005242		mi-module lightgreen	& m-module saddlebrown	mir-6521	ENSBTAT00000026728		mi-module royalblue	& m-module green	mir-615	ENSBTAG00000019299		mi-module lightgreen	& m-module saddlebrown	mir-12027	ENSBTAT00000062994
mi-module lightgreen	& m-module saddlebrown	mir-12027	ENSBTAT00000008569		mi-module lightgreen	& m-module saddlebrown	mir-12027	ENSBTAT00000052089		mi-module royalblue	& m-module green	mir-615	ENSBTAG00000019386		mi-module lightgreen	& m-module saddlebrown	mir-12027	ENSBTAT00000079427
mi-module lightgreen	& m-module saddlebrown	mir-12027	ENSBTAT00000069938		mi-module lightgreen	& m-module saddlebrown	mir-6521	ENSBTAT00000052089		mi-module royalblue	& m-module green	mir-615	ENSBTAG00000020535		mi-module lightgreen	& m-module saddlebrown	mir-152	ENSBTAT00000083145
mi-module lightgreen	& m-module saddlebrown	mir-12027	ENSBTAT00000074015		mi-module lightgreen	& m-module saddlebrown	mir-10162	ENSBTAT00000020021		mi-module royalblue	& m-module green	mir-615	ENSBTAG00000020783		mi-module lightgreen	& m-module saddlebrown	mir-2300b	ENSBTAT00000083145
mi-module lightgreen	& m-module saddlebrown	mir-12027	ENSBTAT00000021168		mi-module lightgreen	& m-module saddlebrown	mir-12027	ENSBTAT00000021878		mi-module royalblue	& m-module green	mir-615	ENSBTAG00000021554		mi-module lightgreen	& m-module saddlebrown	mir-10162	ENSBTAT00000084466
mi-module lightgreen	& m-module saddlebrown	mir-12027	ENSBTAT00000079276		mi-module lightgreen	& m-module saddlebrown	mir-10162	ENSBTAT00000021878		mi-module royalblue	& m-module green	mir-615	ENSBTAG00000022027		mi-module lightgreen	& m-module saddlebrown	mir-12027	ENSBTAT00000086843
mi-module lightgreen	& m-module saddlebrown	mir-12027	ENSBTAT00000021878		mi-module lightgreen	& m-module saddlebrown	mir-12027	ENSBTAT00000024105		mi-module royalblue	& m-module green	mir-615	ENSBTAG00000022032		mi-module lightgreen	& m-module saddlebrown	mir-12027	ENSBTAT00000081447
mi-module lightgreen	& m-module saddlebrown	mir-12027	ENSBTAT00000083954		mi-module lightgreen	& m-module saddlebrown	mir-10162	ENSBTAT00000024105		mi-module royalblue	& m-module green	mir-615	ENSBTAG00000023367		mi-module lightgreen	& m-module saddlebrown	mir-12027	ENSBTAT00000083954
mi-module lightgreen	& m-module saddlebrown	mir-12027	ENSBTAT00000055247		mi-module lightgreen	& m-module saddlebrown	mir-542	ENSBTAT00000018383		mi-module royalblue	& m-module green	mir-615	ENSBTAG00000023384		mi-module lightgreen	& m-module saddlebrown	mir-10162	ENSBTAT00000083954
mi-module lightgreen	& m-module saddlebrown	mir-12027	ENSBTAT00000073950		mi-module lightgreen	& m-module saddlebrown	mir-490	ENSBTAT00000018383		mi-module royalblue	& m-module green	mir-615	ENSBTAG00000023614		mi-module lightgreen	& m-module saddlebrown	mir-10162	ENSBTAG00000033669
mi-module lightgreen	& m-module saddlebrown	mir-12027	ENSBTAT00000039156		mi-module lightgreen	& m-module saddlebrown	mir-6521	ENSBTAT00000018050		mi-module royalblue	& m-module green	mir-615	ENSBTAG00000025571		mi-module lightgreen	& m-module saddlebrown	mir-12027	ENSBTAG00000015919
mi-module lightgreen	& m-module saddlebrown	mir-12027	ENSBTAT00000061562		mi-module lightgreen	& m-module saddlebrown	mir-10162	ENSBTAT00000018050		mi-module royalblue	& m-module green	mir-615	ENSBTAG00000026886		mi-module lightgreen	& m-module saddlebrown	mir-2300a	ENSBTAG00000000163
mi-module lightgreen	& m-module saddlebrown	mir-12027	ENSBTAT00000067604		mi-module lightgreen	& m-module saddlebrown	mir-152	ENSBTAT00000070740		mi-module royalblue	& m-module green	mir-615	ENSBTAG00000027676		mi-module lightgreen	& m-module saddlebrown	mir-2300a	ENSBTAG00000033669
mi-module lightgreen	& m-module saddlebrown	mir-12027	ENSBTAT00000071084		mi-module lightgreen	& m-module saddlebrown	mir-136	ENSBTAT00000072471		mi-module royalblue	& m-module green	mir-615	ENSBTAG00000031461		mi-module lightgreen	& m-module saddlebrown	mir-4523	ENSBTAG00000004038
mi-module lightgreen	& m-module saddlebrown	mir-12027	ENSBTAT00000072246		mi-module lightgreen	& m-module saddlebrown	mir-12027	ENSBTAT00000074978		mi-module royalblue	& m-module green	mir-615	ENSBTAG00000035868		mi-module lightgreen	& m-module saddlebrown	mir-6521	ENSBTAG00000013577
mi-module lightgreen	& m-module saddlebrown	mir-12027	ENSBTAT00000074184		mi-module lightgreen	& m-module saddlebrown	mir-6521	ENSBTAT00000074978		mi-module royalblue	& m-module green	mir-615	ENSBTAG00000037461		mi-module lightgreen	& m-module saddlebrown	mir-6521	ENSBTAG00000033669
mi-module lightgreen	& m-module saddlebrown	mir-12027	ENSBTAT00000075684		mi-module lightgreen	& m-module saddlebrown	mir-6521	ENSBTAT00000074978		mi-module royalblue	& m-module green	mir-615	ENSBTAG00000038045		mi-module lightgreen	& m-module saddlebrown	mir-10162	ENSBTAT00000014374
mi-module lightgreen	& m-module saddlebrown	mir-12027	ENSBTAT00000060963		mi-module lightgreen	& m-module saddlebrown	mir-12027	ENSBTAT00000074978		mi-module royalblue	& m-module green	mir-615	ENSBTAG00000038124		mi-module lightgreen	& m-module saddlebrown	mir-12027	ENSBTAT00000021168
mi-module lightgreen	& m-module saddlebrown	mir-12027	ENSBTAT00000079223		mi-module lightgreen	& m-module saddlebrown	mir-152	ENSBTAT00000074978		mi-module royalblue	& m-module green	mir-615	ENSBTAG00000039086		mi-module lightgreen	& m-module saddlebrown	mir-12027	ENSBTAT00000079276
mi-module lightgreen	& m-module saddlebrown	mir-12027	ENSBTAT00000062994		mi-module lightgreen	& m-module saddlebrown	mir-2300a	ENSBTAT00000074978		mi-module royalblue	& m-module green	mir-615	ENSBTAG00000044112		mi-module lightgreen	& m-module saddlebrown	mir-2300a	ENSBTAT00000000187
mi-module lightgreen	& m-module saddlebrown	mir-136	ENSBTAT00000001417		mi-module lightgreen	& m-module saddlebrown	mir-12027	ENSBTAT00000074978		mi-module royalblue	& m-module green	mir-615	ENSBTAG00000047449		mi-module lightgreen	& m-module saddlebrown	mir-2300a	ENSBTAT00000014374
mi-module lightgreen	& m-module saddlebrown	mir-136	ENSBTAT00000069938		mi-module lightgreen	& m-module saddlebrown	mir-2300b	ENSBTAT00000074978		mi-module royalblue	& m-module green	mir-615	ENSBTAG00000047649		mi-module lightgreen	& m-module saddlebrown	mir-4523	ENSBTAT00000077320
mi-module lightgreen	& m-module saddlebrown	mir-136	ENSBTAT00000020298		mi-module lightgreen	& m-module saddlebrown	mir-12027	ENSBTAT00000067157		mi-module royalblue	& m-module green	mir-615	ENSBTAG00000048067		mi-module lightgreen	& m-module saddlebrown	mir-4523	ENSBTAT00000079455
mi-module lightgreen	& m-module saddlebrown	mir-136	ENSBTAT00000072471		mi-module lightgreen	& m-module saddlebrown	mir-490	ENSBTAT00000067157		mi-module royalblue	& m-module green	mir-615	ENSBTAG00000048331		mi-module lightgreen	& m-module saddlebrown	mir-6521	ENSBTAT00000072848
mi-module lightgreen	& m-module saddlebrown	mir-148c	ENSBTAT00000000187		mi-module lightgreen	& m-module saddlebrown	mir-6521	ENSBTAT00000067604		mi-module royalblue	& m-module green	mir-615	ENSBTAG00000048485		mi-module lightgreen	& m-module saddlebrown	mir-6521	ENSBTAT00000014374
mi-module lightgreen	& m-module saddlebrown	mir-148c	ENSBTAT00000010092		mi-module lightgreen	& m-module saddlebrown	mir-6521	ENSBTAT00000072246		mi-module royalblue	& m-module green	mir-615	ENSBTAG00000050536		mi-module royalblue	& m-module green	mir-1248-1	ENSBTAG00000003361
mi-module lightgreen	& m-module saddlebrown	mir-148c	ENSBTAT00000064712		mi-module lightgreen	& m-module saddlebrown	mir-12027	ENSBTAT00000074073		mi-module royalblue	& m-module green	mir-615	ENSBTAG00000050783		mi-module royalblue	& m-module green	mir-1248-1	ENSBTAG00000003835
mi-module lightgreen	& m-module saddlebrown	mir-148c	ENSBTAT00000005242		mi-module lightgreen	& m-module saddlebrown	mir-10162	ENSBTAT00000074073		mi-module royalblue	& m-module green	mir-615	ENSBTAG00000051210		mi-module royalblue	& m-module green	mir-1248-1	ENSBTAG00000004448
mi-module lightgreen	& m-module saddlebrown	mir-148c	ENSBTAT00000061562		mi-module lightgreen	& m-module saddlebrown	mir-6521	ENSBTAT00000073950		mi-module royalblue	& m-module green	mir-615	ENSBTAG00000051834		mi-module royalblue	& m-module green	mir-1248-1	ENSBTAG00000006562
mi-module lightgreen	& m-module saddlebrown	mir-148c	ENSBTAT00000067604		mi-module lightgreen	& m-module saddlebrown	mir-6521	ENSBTAT00000073950		mi-module royalblue	& m-module green	mir-615	ENSBTAG00000052172		mi-module royalblue	& m-module green	mir-1248-1	ENSBTAG00000006693
mi-module lightgreen	& m-module saddlebrown	mir-148c	ENSBTAT00000071084		mi-module lightgreen	& m-module saddlebrown	mir-6521	ENSBTAT00000073950		mi-module royalblue	& m-module green	mir-615	ENSBTAG00000052803		mi-module royalblue	& m-module green	mir-1248-1	ENSBTAG00000007075
mi-module lightgreen	& m-module saddlebrown	mir-148c	ENSBTAT00000072246		mi-module lightgreen	& m-module saddlebrown	mir-6521	ENSBTAT00000072848		mi-module royalblue	& m-module green	mir-615	ENSBTAG00000053681		mi-module royalblue	& m-module green	mir-1248-1	ENSBTAG00000007172
mi-module lightgreen	& m-module saddlebrown	mir-148c	ENSBTAT00000074184		mi-module lightgreen	& m-module saddlebrown	mir-12027	ENSBTAT00000077320		mi-module royalblue	& m-module green	mir-615	ENSBTAG00000053766		mi-module royalblue	& m-module green	mir-1248-1	ENSBTAG00000007435
mi-module lightgreen	& m-module saddlebrown	mir-148c	ENSBTAT00000075684		mi-module lightgreen	& m-module saddlebrown	mir-152	ENSBTAT00000080234		mi-module royalblue	& m-module green	mir-615	ENSBTAG00000053776		mi-module royalblue	& m-module green	mir-1248-1	ENSBTAG00000008006
mi-module lightgreen	& m-module saddlebrown	mir-152	ENSBTAT00000000909		mi-module lightgreen	& m-module saddlebrown	mir-542	ENSBTAT00000080234		mi-module royalblue	& m-module green	mir-615	ENSBTAG00000054178		mi-module royalblue	& m-module green	mir-1248-1	ENSBTAG00000010709
mi-module lightgreen	& m-module saddlebrown	mir-152	ENSBTAT00000067157		mi-module lightgreen	& m-module saddlebrown	mir-10162	ENSBTAT00000079223		mi-module royalblue	& m-module green	mir-615	ENSBTAG00000054188		mi-module royalblue	& m-module green	mir-1248-1	ENSBTAG00000010729
mi-module lightgreen	& m-module saddlebrown	mir-152	ENSBTAT00000077840		mi-module lightgreen	& m-module saddlebrown	mir-136	ENSBTAT00000064712		mi-module royalblue	& m-module green	mir-654	ENSBTAG00000012752		mi-module royalblue	& m-module green	mir-1248-1	ENSBTAG00000014351
mi-module lightgreen	& m-module saddlebrown	mir-152	ENSBTAT00000079427		mi-module lightgreen	& m-module saddlebrown	mir-6521	ENSBTAT00000064712		mi-module royalblue	& m-module green	mir-1246	ENSBTAT00000037230		mi-module royalblue	& m-module green	mir-1248-1	ENSBTAG00000015296
mi-module lightgreen	& m-module saddlebrown	mir-152	ENSBTAT00000081447		mi-module lightgreen	& m-module saddlebrown	mir-10162	ENSBTAT00000064712		mi-module royalblue	& m-module green	mir-1248-1	ENSBTAT00000071195		mi-module royalblue	& m-module green	mir-1248-1	ENSBTAG00000015636
mi-module lightgreen	& m-module saddlebrown	mir-152	ENSBTAT00000086843		mi-module lightgreen	& m-module saddlebrown	mir-2300a	ENSBTAT00000064712		mi-module royalblue	& m-module green	mir-1248-2	ENSBTAT00000071195		mi-module royalblue	& m-module green	mir-1248-1	ENSBTAG00000015779
mi-module lightgreen	& m-module saddlebrown	mir-152	ENSBTAT00000011947		mi-module lightgreen	& m-module saddlebrown	mir-4523	ENSBTAT00000064712		mi-module royalblue	& m-module green	mir-133a-1	ENSBTAT00000008962		mi-module royalblue	& m-module green	mir-1248-1	ENSBTAG00000017120
mi-module lightgreen	& m-module saddlebrown	mir-152	ENSBTAT00000018228		mi-module lightgreen	& m-module saddlebrown	mir-6521	ENSBTAT00000079696		mi-module royalblue	& m-module green	mir-133a-1	ENSBTAT00000009126		mi-module royalblue	& m-module green	mir-1248-1	ENSBTAG00000017232
mi-module lightgreen	& m-module saddlebrown	mir-152	ENSBTAT00000069938		mi-module lightgreen	& m-module saddlebrown	mir-6521	ENSBTAT00000075684		mi-module royalblue	& m-module green	mir-133a-1	ENSBTAT00000011789		mi-module royalblue	& m-module green	mir-1248-1	ENSBTAG00000017289
mi-module lightgreen	& m-module saddlebrown	mir-152	ENSBTAT00000077868		mi-module lightgreen	& m-module saddlebrown	mir-10162	ENSBTAT00000074015		mi-module royalblue	& m-module green	mir-133a-1	ENSBTAT00000031912		mi-module royalblue	& m-module green	mir-1248-1	ENSBTAG00000018326
mi-module lightgreen	& m-module saddlebrown	mir-152	ENSBTAT00000074978		mi-module lightgreen	& m-module saddlebrown	mir-542	ENSBTAT00000074015		mi-module royalblue	& m-module green	mir-133a-1	ENSBTAT00000066914		mi-module royalblue	& m-module green	mir-1248-1	ENSBTAG00000020459
mi-module lightgreen	& m-module saddlebrown	mir-152	ENSBTAT00000083145		mi-module lightgreen	& m-module saddlebrown	mir-490	ENSBTAT00000074015		mi-module royalblue	& m-module green	mir-133a-1	ENSBTAT00000075751		mi-module royalblue	& m-module green	mir-1248-1	ENSBTAG00000020547
mi-module lightgreen	& m-module saddlebrown	mir-152	ENSBTAT00000035803		mi-module lightgreen	& m-module saddlebrown	mir-152	ENSBTAT00000066872		mi-module royalblue	& m-module green	mir-133a-1	ENSBTAT00000084842		mi-module royalblue	& m-module green	mir-1248-1	ENSBTAG00000021301
mi-module lightgreen	& m-module saddlebrown	mir-152	ENSBTAT00000060963		mi-module lightgreen	& m-module saddlebrown	mir-12027	ENSBTAT00000077840		mi-module royalblue	& m-module green	mir-133a-1	ENSBTAT00000086236		mi-module royalblue	& m-module green	mir-1248-1	ENSBTAG00000031146
mi-module lightgreen	& m-module saddlebrown	mir-152	ENSBTAT00000079223		mi-module lightgreen	& m-module saddlebrown	mir-490	ENSBTAT00000077840		mi-module royalblue	& m-module green	mir-133a-1	ENSBTAT00000036047		mi-module royalblue	& m-module green	mir-1248-1	ENSBTAG00000032905
mi-module lightgreen	& m-module saddlebrown	mir-2285ar	ENSBTAT00000000909		mi-module lightgreen	& m-module saddlebrown	mir-6521	ENSBTAT00000074184		mi-module royalblue	& m-module green	mir-133a-1	ENSBTAT00000070896		mi-module royalblue	& m-module green	mir-1248-1	ENSBTAG00000034384
mi-module lightgreen	& m-module saddlebrown	mir-2285ar	ENSBTAT00000027919		mi-module lightgreen	& m-module saddlebrown	mir-6521	ENSBTAT00000071084		mi-module royalblue	& m-module green	mir-133a-1	ENSBTAT00000076233		mi-module royalblue	& m-module green	mir-1248-1	ENSBTAG00000043974
mi-module lightgreen	& m-module saddlebrown	mir-2285ar	ENSBTAT00000068967		mi-module lightgreen	& m-module saddlebrown	mir-4523	ENSBTAT00000077738		mi-module royalblue	& m-module green	mir-133a-1	ENSBTAT00000077524		mi-module royalblue	& m-module green	mir-1248-1	ENSBTAG00000043981
mi-module lightgreen	& m-module saddlebrown	mir-2285ar	ENSBTAT00000073228		mi-module lightgreen	& m-module saddlebrown	mir-2300a	ENSBTAT00000077738		mi-module royalblue	& m-module green	mir-133a-1	ENSBTAT00000054507		mi-module royalblue	& m-module green	mir-1248-1	ENSBTAG00000049163
mi-module lightgreen	& m-module saddlebrown	mir-2285bd	ENSBTAT00000000909		mi-module lightgreen	& m-module saddlebrown	mir-6521	ENSBTAT00000062994		mi-module royalblue	& m-module green	mir-133a-2	ENSBTAT00000008962		mi-module royalblue	& m-module green	mir-1248-1	ENSBTAG00000054178
mi-module lightgreen	& m-module saddlebrown	mir-2300a	ENSBTAT00000000187		mi-module lightgreen	& m-module saddlebrown	mir-12027	ENSBTAT00000062994		mi-module royalblue	& m-module green	mir-133a-2	ENSBTAT00000009126		mi-module royalblue	& m-module green	mir-1248-1	ENSBTAG00000055107
mi-module lightgreen	& m-module saddlebrown	mir-2300a	ENSBTAT00000010092		mi-module lightgreen	& m-module saddlebrown	mir-490	ENSBTAT00000062994		mi-module royalblue	& m-module green	mir-133a-2	ENSBTAT00000011789		mi-module royalblue	& m-module green	mir-1248-2	ENSBTAG00000003361
mi-module lightgreen	& m-module saddlebrown	mir-2300a	ENSBTAT00000064712		mi-module lightgreen	& m-module saddlebrown	mir-12027	ENSBTAT00000062994		mi-module royalblue	& m-module green	mir-133a-2	ENSBTAT00000031912		mi-module royalblue	& m-module green	mir-1248-2	ENSBTAG00000003835
mi-module lightgreen	& m-module saddlebrown	mir-2300a	ENSBTAT00000005280		mi-module lightgreen	& m-module saddlebrown	mir-12027	ENSBTAT00000079427		mi-module royalblue	& m-module green	mir-133a-2	ENSBTAT00000066914		mi-module royalblue	& m-module green	mir-1248-2	ENSBTAG00000004448
mi-module lightgreen	& m-module saddlebrown	mir-2300a	ENSBTAT00000009774		mi-module lightgreen	& m-module saddlebrown	mir-490	ENSBTAT00000079427		mi-module royalblue	& m-module green	mir-133a-2	ENSBTAT00000075751		mi-module royalblue	& m-module green	mir-1248-2	ENSBTAG00000006562
mi-module lightgreen	& m-module saddlebrown	mir-2300a	ENSBTAT00000066872		mi-module lightgreen	& m-module saddlebrown	mir-12027	ENSBTAT00000079455		mi-module royalblue	& m-module green	mir-133a-2	ENSBTAT00000084842		mi-module royalblue	& m-module green	mir-1248-2	ENSBTAG00000006693
mi-module lightgreen	& m-module saddlebrown	mir-2300a	ENSBTAT00000009911		mi-module lightgreen	& m-module saddlebrown	mir-12027	ENSBTAT00000083145		mi-module royalblue	& m-module green	mir-133a-2	ENSBTAT00000086236		mi-module royalblue	& m-module green	mir-1248-2	ENSBTAG00000007075
mi-module lightgreen	& m-module saddlebrown	mir-2300a	ENSBTAT00000084691		mi-module lightgreen	& m-module saddlebrown	mir-6521	ENSBTAT00000083145		mi-module royalblue	& m-module green	mir-133a-2	ENSBTAT00000036047		mi-module royalblue	& m-module green	mir-1248-2	ENSBTAG00000007172
mi-module lightgreen	& m-module saddlebrown	mir-2300a	ENSBTAT00000011001		mi-module lightgreen	& m-module saddlebrown	mir-6521	ENSBTAT00000083145		mi-module royalblue	& m-module green	mir-133a-2	ENSBTAT00000070896		mi-module royalblue	& m-module green	mir-1248-2	ENSBTAG00000007435
mi-module lightgreen	& m-module saddlebrown	mir-2300a	ENSBTAT00000047185		mi-module lightgreen	& m-module saddlebrown	mir-12027	ENSBTAT00000083145		mi-module royalblue	& m-module green	mir-133a-2	ENSBTAT00000076233		mi-module royalblue	& m-module green	mir-1248-2	ENSBTAG00000008006
mi-module lightgreen	& m-module saddlebrown	mir-2300a	ENSBTAT00000077868		mi-module lightgreen	& m-module saddlebrown	mir-152	ENSBTAT00000083145		mi-module royalblue	& m-module green	mir-133a-2	ENSBTAT00000077524		mi-module royalblue	& m-module green	mir-1248-2	ENSBTAG00000010709
mi-module lightgreen	& m-module saddlebrown	mir-2300a	ENSBTAT00000020021		mi-module lightgreen	& m-module saddlebrown	mir-2300a	ENSBTAT00000083145		mi-module royalblue	& m-module green	mir-133a-2	ENSBTAT00000054507		mi-module royalblue	& m-module green	mir-1248-2	ENSBTAG00000010729
mi-module lightgreen	& m-module saddlebrown	mir-2300a	ENSBTAT00000021168		mi-module lightgreen	& m-module saddlebrown	mir-12027	ENSBTAT00000083145		mi-module royalblue	& m-module green	mir-133b	ENSBTAT00000008962		mi-module royalblue	& m-module green	mir-1248-2	ENSBTAG00000014351
mi-module lightgreen	& m-module saddlebrown	mir-2300a	ENSBTAT00000076115		mi-module lightgreen	& m-module saddlebrown	mir-2300b	ENSBTAT00000083145		mi-module royalblue	& m-module green	mir-133b	ENSBTAT00000011789		mi-module royalblue	& m-module green	mir-1248-2	ENSBTAG00000015296
mi-module lightgreen	& m-module saddlebrown	mir-2300a	ENSBTAT00000079276		mi-module lightgreen	& m-module saddlebrown	mir-12027	ENSBTAT00000084466		mi-module royalblue	& m-module green	mir-133b	ENSBTAT00000031912		mi-module royalblue	& m-module green	mir-1248-2	ENSBTAG00000015636
mi-module lightgreen	& m-module saddlebrown	mir-2300a	ENSBTAT00000021878		mi-module lightgreen	& m-module saddlebrown	mir-10162	ENSBTAT00000084466		mi-module royalblue	& m-module green	mir-133b	ENSBTAT00000066914		mi-module royalblue	& m-module green	mir-1248-2	ENSBTAG00000015779
mi-module lightgreen	& m-module saddlebrown	mir-2300a	ENSBTAT00000083954		mi-module lightgreen	& m-module saddlebrown	mir-12027	ENSBTAT00000086843		mi-module royalblue	& m-module green	mir-133b	ENSBTAT00000075751		mi-module royalblue	& m-module green	mir-1248-2	ENSBTAG00000017120
mi-module lightgreen	& m-module saddlebrown	mir-2300a	ENSBTAT00000024105		mi-module lightgreen	& m-module saddlebrown	mir-490	ENSBTAT00000086843		mi-module royalblue	& m-module green	mir-133b	ENSBTAT00000015750		mi-module royalblue	& m-module green	mir-1248-2	ENSBTAG00000017232
mi-module lightgreen	& m-module saddlebrown	mir-2300a	ENSBTAT00000074073		mi-module lightgreen	& m-module saddlebrown	mir-542	ENSBTAT00000081447		mi-module royalblue	& m-module green	mir-133b	ENSBTAT00000084842		mi-module royalblue	& m-module green	mir-1248-2	ENSBTAG00000017289
mi-module lightgreen	& m-module saddlebrown	mir-2300a	ENSBTAT00000084466		mi-module lightgreen	& m-module saddlebrown	mir-2300b	ENSBTAT00000081447		mi-module royalblue	& m-module green	mir-133b	ENSBTAT00000086236		mi-module royalblue	& m-module green	mir-1248-2	ENSBTAG00000018326
mi-module lightgreen	& m-module saddlebrown	mir-2300a	ENSBTAT00000026728		mi-module lightgreen	& m-module saddlebrown	mir-12027	ENSBTAT00000081447		mi-module royalblue	& m-module green	mir-133b	ENSBTAT00000036047		mi-module royalblue	& m-module green	mir-1248-2	ENSBTAG00000020459
mi-module lightgreen	& m-module saddlebrown	mir-2300a	ENSBTAT00000014374		mi-module lightgreen	& m-module saddlebrown	mir-490	ENSBTAT00000081447		mi-module royalblue	& m-module green	mir-133b	ENSBTAT00000070896		mi-module royalblue	& m-module green	mir-1248-2	ENSBTAG00000020547
mi-module lightgreen	& m-module saddlebrown	mir-2300a	ENSBTAT00000061562		mi-module lightgreen	& m-module saddlebrown	mir-12027	ENSBTAT00000083954		mi-module royalblue	& m-module green	mir-133b	ENSBTAT00000076233		mi-module royalblue	& m-module green	mir-1248-2	ENSBTAG00000021301
mi-module lightgreen	& m-module saddlebrown	mir-2300a	ENSBTAT00000067604		mi-module lightgreen	& m-module saddlebrown	mir-10162	ENSBTAT00000083954		mi-module royalblue	& m-module green	mir-133b	ENSBTAT00000077524		mi-module royalblue	& m-module green	mir-1248-2	ENSBTAG00000031146
mi-module lightgreen	& m-module saddlebrown	mir-2300a	ENSBTAT00000071084		mi-module lightgreen	& m-module saddlebrown	mir-4523	ENSBTAT00000086849		mi-module royalblue	& m-module green	mir-133b	ENSBTAT00000054507		mi-module royalblue	& m-module green	mir-1248-2	ENSBTAG00000032905
mi-module lightgreen	& m-module saddlebrown	mir-2300a	ENSBTAT00000072246		mi-module lightgreen	& m-module saddlebrown	mir-2300a	ENSBTAT00000086849		mi-module royalblue	& m-module green	mir-133c	ENSBTAT00000032097		mi-module royalblue	& m-module green	mir-1248-2	ENSBTAG00000034384
mi-module lightgreen	& m-module saddlebrown	mir-2300a	ENSBTAT00000074184		mi-module royalblue	& m-module green	mir-615	ENSBTAT00000000670		mi-module royalblue	& m-module green	mir-2397	ENSBTAT00000067852		mi-module royalblue	& m-module green	mir-1248-2	ENSBTAG00000043974
mi-module lightgreen	& m-module saddlebrown	mir-2300a	ENSBTAT00000075684		mi-module royalblue	& m-module green	mir-615	ENSBTAT00000001470		mi-module royalblue	& m-module green	mir-2397	ENSBTAT00000080249		mi-module royalblue	& m-module green	mir-1248-2	ENSBTAG00000043981
mi-module lightgreen	& m-module saddlebrown	mir-2300a	ENSBTAT00000063284		mi-module royalblue	& m-module green	mir-615	ENSBTAT00000000479		mi-module royalblue	& m-module green	mir-2397	ENSBTAT00000014490		mi-module royalblue	& m-module green	mir-1248-2	ENSBTAG00000049163
mi-module lightgreen	& m-module saddlebrown	mir-2300a	ENSBTAT00000077738		mi-module royalblue	& m-module green	mir-2285ct	ENSBTAT00000001973		mi-module royalblue	& m-module green	mir-2397	ENSBTAT00000019274		mi-module royalblue	& m-module green	mir-1248-2	ENSBTAG00000054178
mi-module lightgreen	& m-module saddlebrown	mir-2300b	ENSBTAT00000005242		mi-module royalblue	& m-module green	mir-133a-1	ENSBTAT00000000841		mi-module royalblue	& m-module green	mir-2397	ENSBTAT00000047798		mi-module royalblue	& m-module green	mir-1248-2	ENSBTAG00000055107
mi-module lightgreen	& m-module saddlebrown	mir-2300b	ENSBTAT00000011001		mi-module royalblue	& m-module green	mir-133a-2	ENSBTAT00000000841		mi-module royalblue	& m-module green	mir-2397	ENSBTAT00000024391		mi-module royalblue	& m-module green	mir-133a-1	ENSBTAG00000008954
mi-module lightgreen	& m-module saddlebrown	mir-2300b	ENSBTAT00000052089		mi-module royalblue	& m-module green	mir-133b	ENSBTAT00000000841		mi-module royalblue	& m-module green	mir-2397	ENSBTAT00000075737		mi-module royalblue	& m-module green	mir-133a-1	ENSBTAG00000009708
mi-module lightgreen	& m-module saddlebrown	mir-2300b	ENSBTAT00000074978		mi-module royalblue	& m-module green	mir-615	ENSBTAT00000000841		mi-module royalblue	& m-module green	mir-2397	ENSBTAT00000032452		mi-module royalblue	& m-module green	mir-133a-1	ENSBTAG00000019625
mi-module lightgreen	& m-module saddlebrown	mir-2300b	ENSBTAT00000083145		mi-module royalblue	& m-module green	mir-615	ENSBTAT00000000841		mi-module royalblue	& m-module green	mir-2397	ENSBTAT00000025174		mi-module royalblue	& m-module green	mir-133a-1	ENSBTAG00000026676
mi-module lightgreen	& m-module saddlebrown	mir-2300b	ENSBTAT00000020021		mi-module royalblue	& m-module green	mir-615	ENSBTAT00000000549		mi-module royalblue	& m-module green	mir-2397	ENSBTAT00000026358		mi-module royalblue	& m-module green	mir-133a-1	ENSBTAG00000031718
mi-module lightgreen	& m-module saddlebrown	mir-2300b	ENSBTAT00000072471		mi-module royalblue	& m-module green	mir-615	ENSBTAT00000000538		mi-module royalblue	& m-module green	mir-2397	ENSBTAT00000074289		mi-module royalblue	& m-module green	mir-133a-1	ENSBTAG00000039415
mi-module lightgreen	& m-module saddlebrown	mir-2300b	ENSBTAT00000021878		mi-module royalblue	& m-module green	mir-615	ENSBTAT00000000538		mi-module royalblue	& m-module green	mir-2397	ENSBTAT00000027359		mi-module royalblue	& m-module green	mir-133a-2	ENSBTAG00000008954
[truncated: 4,439 more rows]

## Sheet: Common Targets
The summary of the target prediction analysis of the mi-modules with m-modules assigned by at least two out of the three applied software in different gene regones.
[truncated: 1,299 more rows]
