# Supplementary material for: Integrated co-expression analysis of regulatory elements (miRNA, lncRNA, and TFs) in bovine monocytes induced by Str. uberis
Source: Sci Rep. 2023 Sep 12;13:15076. doi: 10.1038/s41598-023-42067-4 (PMC10497586; doi:10.1038/s41598-023-42067-4)
Supplement: Supplementary file 9 — Supplementary Table S9. [file 41598_2023_42067_MOESM9_ESM.xlsx]

## Sheet: miRanda
The targets prediction results for the mi-modules with lnc-modules (with correlation >0.7 or <-0.7 and P.value less than 0.05 ) using miRNA tool.
Relation		miRNA	Target
blue mi-module	turquoise lnc-module	LET-7a-1	ENSBTAG00000048529
blue mi-module	turquoise lnc-module	LET-7a-1	ENSBTAG00000048748
blue mi-module	turquoise lnc-module	LET-7a-1	ENSBTAG00000049226
blue mi-module	turquoise lnc-module	LET-7a-1	ENSBTAG00000049348
blue mi-module	turquoise lnc-module	LET-7a-1	ENSBTAG00000049605
blue mi-module	turquoise lnc-module	LET-7a-1	ENSBTAG00000049676
blue mi-module	turquoise lnc-module	LET-7a-1	ENSBTAG00000050058
blue mi-module	turquoise lnc-module	LET-7a-1	ENSBTAG00000050171
blue mi-module	turquoise lnc-module	LET-7a-1	ENSBTAG00000050626
blue mi-module	turquoise lnc-module	LET-7a-1	ENSBTAG00000050640
blue mi-module	turquoise lnc-module	LET-7a-1	ENSBTAG00000050995
blue mi-module	turquoise lnc-module	LET-7a-1	ENSBTAG00000051735
blue mi-module	turquoise lnc-module	LET-7a-1	ENSBTAG00000052100
blue mi-module	turquoise lnc-module	LET-7a-1	ENSBTAG00000052232
blue mi-module	turquoise lnc-module	LET-7a-1	ENSBTAG00000052346
blue mi-module	turquoise lnc-module	LET-7a-1	ENSBTAG00000052464
blue mi-module	turquoise lnc-module	LET-7a-1	ENSBTAG00000052763
blue mi-module	turquoise lnc-module	LET-7a-1	ENSBTAG00000052797
blue mi-module	turquoise lnc-module	LET-7a-1	ENSBTAG00000053043
blue mi-module	turquoise lnc-module	LET-7a-1	ENSBTAG00000053285
blue mi-module	turquoise lnc-module	LET-7a-1	ENSBTAG00000053678
blue mi-module	turquoise lnc-module	LET-7a-1	ENSBTAG00000053926
blue mi-module	turquoise lnc-module	LET-7a-1	ENSBTAG00000054948
blue mi-module	turquoise lnc-module	LET-7a-1	ENSBTAG00000055089
blue mi-module	turquoise lnc-module	LET-7a-3	ENSBTAG00000050409
blue mi-module	turquoise lnc-module	LET-7b	ENSBTAG00000048529
blue mi-module	turquoise lnc-module	LET-7b	ENSBTAG00000048748
blue mi-module	turquoise lnc-module	LET-7b	ENSBTAG00000049226
blue mi-module	turquoise lnc-module	LET-7b	ENSBTAG00000049348
blue mi-module	turquoise lnc-module	LET-7b	ENSBTAG00000049605
blue mi-module	turquoise lnc-module	LET-7b	ENSBTAG00000049676
blue mi-module	turquoise lnc-module	LET-7b	ENSBTAG00000049957
blue mi-module	turquoise lnc-module	LET-7b	ENSBTAG00000050058
blue mi-module	turquoise lnc-module	LET-7b	ENSBTAG00000050171
blue mi-module	turquoise lnc-module	LET-7b	ENSBTAG00000050626
blue mi-module	turquoise lnc-module	LET-7b	ENSBTAG00000050640
blue mi-module	turquoise lnc-module	LET-7b	ENSBTAG00000050714
blue mi-module	turquoise lnc-module	LET-7b	ENSBTAG00000050995
blue mi-module	turquoise lnc-module	LET-7b	ENSBTAG00000052100
blue mi-module	turquoise lnc-module	LET-7b	ENSBTAG00000052232
blue mi-module	turquoise lnc-module	LET-7b	ENSBTAG00000052346
blue mi-module	turquoise lnc-module	LET-7b	ENSBTAG00000052464
blue mi-module	turquoise lnc-module	LET-7b	ENSBTAG00000052763
blue mi-module	turquoise lnc-module	LET-7b	ENSBTAG00000052793
blue mi-module	turquoise lnc-module	LET-7b	ENSBTAG00000052797
blue mi-module	turquoise lnc-module	LET-7b	ENSBTAG00000053043
blue mi-module	turquoise lnc-module	LET-7b	ENSBTAG00000053285
blue mi-module	turquoise lnc-module	LET-7b	ENSBTAG00000053678
blue mi-module	turquoise lnc-module	LET-7b	ENSBTAG00000053926
blue mi-module	turquoise lnc-module	LET-7b	ENSBTAG00000054948
blue mi-module	turquoise lnc-module	LET-7b	ENSBTAG00000055089
blue mi-module	turquoise lnc-module	LET-7b	ENSBTAG00000055289
blue mi-module	turquoise lnc-module	LET-7e	ENSBTAG00000048529
blue mi-module	turquoise lnc-module	LET-7e	ENSBTAG00000048748
blue mi-module	turquoise lnc-module	LET-7e	ENSBTAG00000049226
blue mi-module	turquoise lnc-module	LET-7e	ENSBTAG00000049605
blue mi-module	turquoise lnc-module	LET-7e	ENSBTAG00000049676
blue mi-module	turquoise lnc-module	LET-7e	ENSBTAG00000049957
blue mi-module	turquoise lnc-module	LET-7e	ENSBTAG00000050171
blue mi-module	turquoise lnc-module	LET-7e	ENSBTAG00000050626
blue mi-module	turquoise lnc-module	LET-7e	ENSBTAG00000050640
blue mi-module	turquoise lnc-module	LET-7e	ENSBTAG00000050995
blue mi-module	turquoise lnc-module	LET-7e	ENSBTAG00000051735
blue mi-module	turquoise lnc-module	LET-7e	ENSBTAG00000052100
blue mi-module	turquoise lnc-module	LET-7e	ENSBTAG00000052232
blue mi-module	turquoise lnc-module	LET-7e	ENSBTAG00000052346
blue mi-module	turquoise lnc-module	LET-7e	ENSBTAG00000052464
blue mi-module	turquoise lnc-module	LET-7e	ENSBTAG00000052763
blue mi-module	turquoise lnc-module	LET-7e	ENSBTAG00000052793
blue mi-module	turquoise lnc-module	LET-7e	ENSBTAG00000052797
blue mi-module	turquoise lnc-module	LET-7e	ENSBTAG00000053043
blue mi-module	turquoise lnc-module	LET-7e	ENSBTAG00000053285
blue mi-module	turquoise lnc-module	LET-7e	ENSBTAG00000053678
blue mi-module	turquoise lnc-module	LET-7e	ENSBTAG00000053926
blue mi-module	turquoise lnc-module	LET-7e	ENSBTAG00000054948
blue mi-module	turquoise lnc-module	LET-7e	ENSBTAG00000055089
blue mi-module	turquoise lnc-module	LET-7e	ENSBTAG00000055289
blue mi-module	turquoise lnc-module	LET-7f-1	ENSBTAG00000048529
blue mi-module	turquoise lnc-module	LET-7f-1	ENSBTAG00000048748
blue mi-module	turquoise lnc-module	LET-7f-1	ENSBTAG00000049226
blue mi-module	turquoise lnc-module	LET-7f-1	ENSBTAG00000049348
blue mi-module	turquoise lnc-module	LET-7f-1	ENSBTAG00000050058
blue mi-module	turquoise lnc-module	LET-7f-1	ENSBTAG00000050171
blue mi-module	turquoise lnc-module	LET-7f-1	ENSBTAG00000050626
blue mi-module	turquoise lnc-module	LET-7f-1	ENSBTAG00000050640
blue mi-module	turquoise lnc-module	LET-7f-1	ENSBTAG00000050995
blue mi-module	turquoise lnc-module	LET-7f-1	ENSBTAG00000051735
blue mi-module	turquoise lnc-module	LET-7f-1	ENSBTAG00000052232
blue mi-module	turquoise lnc-module	LET-7f-1	ENSBTAG00000052346
blue mi-module	turquoise lnc-module	LET-7f-1	ENSBTAG00000052464
blue mi-module	turquoise lnc-module	LET-7f-1	ENSBTAG00000052763
blue mi-module	turquoise lnc-module	LET-7f-1	ENSBTAG00000052797
blue mi-module	turquoise lnc-module	LET-7f-1	ENSBTAG00000053678
blue mi-module	turquoise lnc-module	LET-7f-1	ENSBTAG00000053926
blue mi-module	turquoise lnc-module	LET-7f-1	ENSBTAG00000054948
blue mi-module	turquoise lnc-module	LET-7f-1	ENSBTAG00000055089
blue mi-module	turquoise lnc-module	LET-7f-2	ENSBTAG00000048529
blue mi-module	turquoise lnc-module	LET-7f-2	ENSBTAG00000048748
blue mi-module	turquoise lnc-module	LET-7f-2	ENSBTAG00000049226
blue mi-module	turquoise lnc-module	LET-7f-2	ENSBTAG00000049348
blue mi-module	turquoise lnc-module	LET-7f-2	ENSBTAG00000050058
blue mi-module	turquoise lnc-module	LET-7f-2	ENSBTAG00000050171
blue mi-module	turquoise lnc-module	LET-7f-2	ENSBTAG00000050626
blue mi-module	turquoise lnc-module	LET-7f-2	ENSBTAG00000050640
blue mi-module	turquoise lnc-module	LET-7f-2	ENSBTAG00000050995
blue mi-module	turquoise lnc-module	LET-7f-2	ENSBTAG00000051735
blue mi-module	turquoise lnc-module	LET-7f-2	ENSBTAG00000052232
blue mi-module	turquoise lnc-module	LET-7f-2	ENSBTAG00000052346
blue mi-module	turquoise lnc-module	LET-7f-2	ENSBTAG00000052464
blue mi-module	turquoise lnc-module	LET-7f-2	ENSBTAG00000052763
blue mi-module	turquoise lnc-module	LET-7f-2	ENSBTAG00000052797
blue mi-module	turquoise lnc-module	LET-7f-2	ENSBTAG00000053678
blue mi-module	turquoise lnc-module	LET-7f-2	ENSBTAG00000053926
blue mi-module	turquoise lnc-module	LET-7f-2	ENSBTAG00000054948
blue mi-module	turquoise lnc-module	LET-7f-2	ENSBTAG00000055089
blue mi-module	turquoise lnc-module	LET-7g	ENSBTAG00000048529
blue mi-module	turquoise lnc-module	LET-7g	ENSBTAG00000048748
blue mi-module	turquoise lnc-module	LET-7g	ENSBTAG00000049226
blue mi-module	turquoise lnc-module	LET-7g	ENSBTAG00000049348
blue mi-module	turquoise lnc-module	LET-7g	ENSBTAG00000049605
blue mi-module	turquoise lnc-module	LET-7g	ENSBTAG00000050058
blue mi-module	turquoise lnc-module	LET-7g	ENSBTAG00000050171
blue mi-module	turquoise lnc-module	LET-7g	ENSBTAG00000050640
blue mi-module	turquoise lnc-module	LET-7g	ENSBTAG00000050995
blue mi-module	turquoise lnc-module	LET-7g	ENSBTAG00000051735
blue mi-module	turquoise lnc-module	LET-7g	ENSBTAG00000052100
blue mi-module	turquoise lnc-module	LET-7g	ENSBTAG00000052232
blue mi-module	turquoise lnc-module	LET-7g	ENSBTAG00000052346
blue mi-module	turquoise lnc-module	LET-7g	ENSBTAG00000052464
blue mi-module	turquoise lnc-module	LET-7g	ENSBTAG00000052763
blue mi-module	turquoise lnc-module	LET-7g	ENSBTAG00000052797
blue mi-module	turquoise lnc-module	LET-7g	ENSBTAG00000053285
blue mi-module	turquoise lnc-module	LET-7g	ENSBTAG00000053503
blue mi-module	turquoise lnc-module	LET-7g	ENSBTAG00000053678
blue mi-module	turquoise lnc-module	LET-7g	ENSBTAG00000053926
blue mi-module	turquoise lnc-module	LET-7g	ENSBTAG00000054948
blue mi-module	turquoise lnc-module	LET-7g	ENSBTAG00000055089
blue mi-module	turquoise lnc-module	LET-7i	ENSBTAG00000048529
blue mi-module	turquoise lnc-module	LET-7i	ENSBTAG00000048748
blue mi-module	turquoise lnc-module	LET-7i	ENSBTAG00000049226
blue mi-module	turquoise lnc-module	LET-7i	ENSBTAG00000049348
blue mi-module	turquoise lnc-module	LET-7i	ENSBTAG00000049605
blue mi-module	turquoise lnc-module	LET-7i	ENSBTAG00000049676
blue mi-module	turquoise lnc-module	LET-7i	ENSBTAG00000049957
blue mi-module	turquoise lnc-module	LET-7i	ENSBTAG00000050058
blue mi-module	turquoise lnc-module	LET-7i	ENSBTAG00000050171
blue mi-module	turquoise lnc-module	LET-7i	ENSBTAG00000050640
blue mi-module	turquoise lnc-module	LET-7i	ENSBTAG00000050714
blue mi-module	turquoise lnc-module	LET-7i	ENSBTAG00000050995
blue mi-module	turquoise lnc-module	LET-7i	ENSBTAG00000052100
blue mi-module	turquoise lnc-module	LET-7i	ENSBTAG00000052232
blue mi-module	turquoise lnc-module	LET-7i	ENSBTAG00000052346
blue mi-module	turquoise lnc-module	LET-7i	ENSBTAG00000052464
blue mi-module	turquoise lnc-module	LET-7i	ENSBTAG00000052763
blue mi-module	turquoise lnc-module	LET-7i	ENSBTAG00000052793
blue mi-module	turquoise lnc-module	LET-7i	ENSBTAG00000052797
blue mi-module	turquoise lnc-module	LET-7i	ENSBTAG00000053285
blue mi-module	turquoise lnc-module	LET-7i	ENSBTAG00000053503
blue mi-module	turquoise lnc-module	LET-7i	ENSBTAG00000053678
blue mi-module	turquoise lnc-module	LET-7i	ENSBTAG00000053926
blue mi-module	turquoise lnc-module	LET-7i	ENSBTAG00000054948
blue mi-module	turquoise lnc-module	LET-7i	ENSBTAG00000055089
blue mi-module	turquoise lnc-module	LET-7i	ENSBTAG00000055289
blue mi-module	turquoise lnc-module	mir-10164	ENSBTAG00000048387
blue mi-module	turquoise lnc-module	mir-10164	ENSBTAG00000048896
blue mi-module	turquoise lnc-module	mir-10164	ENSBTAG00000049570
blue mi-module	turquoise lnc-module	mir-10164	ENSBTAG00000049632
blue mi-module	turquoise lnc-module	mir-10164	ENSBTAG00000049683
blue mi-module	turquoise lnc-module	mir-10164	ENSBTAG00000050048
blue mi-module	turquoise lnc-module	mir-10164	ENSBTAG00000050409
blue mi-module	turquoise lnc-module	mir-10164	ENSBTAG00000050899
blue mi-module	turquoise lnc-module	mir-10164	ENSBTAG00000051655
blue mi-module	turquoise lnc-module	mir-10164	ENSBTAG00000051873
blue mi-module	turquoise lnc-module	mir-10164	ENSBTAG00000051901
blue mi-module	turquoise lnc-module	mir-10164	ENSBTAG00000052084
blue mi-module	turquoise lnc-module	mir-10164	ENSBTAG00000052185
blue mi-module	turquoise lnc-module	mir-10164	ENSBTAG00000052299
blue mi-module	turquoise lnc-module	mir-10164	ENSBTAG00000052737
blue mi-module	turquoise lnc-module	mir-10164	ENSBTAG00000052817
blue mi-module	turquoise lnc-module	mir-10164	ENSBTAG00000053144
blue mi-module	turquoise lnc-module	mir-10164	ENSBTAG00000053362
blue mi-module	turquoise lnc-module	mir-10164	ENSBTAG00000053383
blue mi-module	turquoise lnc-module	mir-10164	ENSBTAG00000053409
blue mi-module	turquoise lnc-module	mir-10164	ENSBTAG00000053745
blue mi-module	turquoise lnc-module	mir-10164	ENSBTAG00000054037
blue mi-module	turquoise lnc-module	mir-10164	ENSBTAG00000054284
blue mi-module	turquoise lnc-module	mir-10225a	ENSBTAG00000048529
blue mi-module	turquoise lnc-module	mir-10225a	ENSBTAG00000048668
blue mi-module	turquoise lnc-module	mir-10225a	ENSBTAG00000048896
blue mi-module	turquoise lnc-module	mir-10225a	ENSBTAG00000049138
blue mi-module	turquoise lnc-module	mir-10225a	ENSBTAG00000049321
blue mi-module	turquoise lnc-module	mir-10225a	ENSBTAG00000049375
blue mi-module	turquoise lnc-module	mir-10225a	ENSBTAG00000049466
blue mi-module	turquoise lnc-module	mir-10225a	ENSBTAG00000051108
blue mi-module	turquoise lnc-module	mir-10225a	ENSBTAG00000051314
blue mi-module	turquoise lnc-module	mir-10225a	ENSBTAG00000051420
blue mi-module	turquoise lnc-module	mir-10225a	ENSBTAG00000051455
blue mi-module	turquoise lnc-module	mir-10225a	ENSBTAG00000051959
blue mi-module	turquoise lnc-module	mir-10225a	ENSBTAG00000052346
blue mi-module	turquoise lnc-module	mir-10225a	ENSBTAG00000052965
blue mi-module	turquoise lnc-module	mir-10225a	ENSBTAG00000052982
blue mi-module	turquoise lnc-module	mir-10225a	ENSBTAG00000053603
blue mi-module	turquoise lnc-module	mir-10225a	ENSBTAG00000053893
blue mi-module	turquoise lnc-module	mir-10225a	ENSBTAG00000054270
blue mi-module	turquoise lnc-module	mir-10225a	ENSBTAG00000054385
blue mi-module	turquoise lnc-module	mir-10225a	ENSBTAG00000054959
blue mi-module	turquoise lnc-module	mir-10225b	ENSBTAG00000048529
blue mi-module	turquoise lnc-module	mir-10225b	ENSBTAG00000048668
blue mi-module	turquoise lnc-module	mir-10225b	ENSBTAG00000048896
blue mi-module	turquoise lnc-module	mir-10225b	ENSBTAG00000049138
blue mi-module	turquoise lnc-module	mir-10225b	ENSBTAG00000049321
blue mi-module	turquoise lnc-module	mir-10225b	ENSBTAG00000049375
blue mi-module	turquoise lnc-module	mir-10225b	ENSBTAG00000049466
blue mi-module	turquoise lnc-module	mir-10225b	ENSBTAG00000051108
blue mi-module	turquoise lnc-module	mir-10225b	ENSBTAG00000051314
blue mi-module	turquoise lnc-module	mir-10225b	ENSBTAG00000051420
blue mi-module	turquoise lnc-module	mir-10225b	ENSBTAG00000051455
blue mi-module	turquoise lnc-module	mir-10225b	ENSBTAG00000051959
blue mi-module	turquoise lnc-module	mir-10225b	ENSBTAG00000052346
blue mi-module	turquoise lnc-module	mir-10225b	ENSBTAG00000052965
blue mi-module	turquoise lnc-module	mir-10225b	ENSBTAG00000052982
blue mi-module	turquoise lnc-module	mir-10225b	ENSBTAG00000053603
blue mi-module	turquoise lnc-module	mir-10225b	ENSBTAG00000053705
blue mi-module	turquoise lnc-module	mir-10225b	ENSBTAG00000053893
blue mi-module	turquoise lnc-module	mir-10225b	ENSBTAG00000054270
blue mi-module	turquoise lnc-module	mir-10225b	ENSBTAG00000054385
blue mi-module	turquoise lnc-module	mir-10225b	ENSBTAG00000054959
blue mi-module	turquoise lnc-module	mir-11984	ENSBTAG00000048719
blue mi-module	turquoise lnc-module	mir-11984	ENSBTAG00000048887
blue mi-module	turquoise lnc-module	mir-11984	ENSBTAG00000049488
blue mi-module	turquoise lnc-module	mir-11984	ENSBTAG00000049597
blue mi-module	turquoise lnc-module	mir-11984	ENSBTAG00000049683
blue mi-module	turquoise lnc-module	mir-11984	ENSBTAG00000050754
blue mi-module	turquoise lnc-module	mir-11984	ENSBTAG00000051384
blue mi-module	turquoise lnc-module	mir-11984	ENSBTAG00000052654
blue mi-module	turquoise lnc-module	mir-11984	ENSBTAG00000053758
blue mi-module	turquoise lnc-module	mir-125a	ENSBTAG00000024437
blue mi-module	turquoise lnc-module	mir-125a	ENSBTAG00000048367
blue mi-module	turquoise lnc-module	mir-125a	ENSBTAG00000048387
blue mi-module	turquoise lnc-module	mir-125a	ENSBTAG00000048529
blue mi-module	turquoise lnc-module	mir-125a	ENSBTAG00000048719
blue mi-module	turquoise lnc-module	mir-125a	ENSBTAG00000048760
blue mi-module	turquoise lnc-module	mir-125a	ENSBTAG00000048770
blue mi-module	turquoise lnc-module	mir-125a	ENSBTAG00000048853
blue mi-module	turquoise lnc-module	mir-125a	ENSBTAG00000048859
blue mi-module	turquoise lnc-module	mir-125a	ENSBTAG00000048972
blue mi-module	turquoise lnc-module	mir-125a	ENSBTAG00000049048
blue mi-module	turquoise lnc-module	mir-125a	ENSBTAG00000049129
blue mi-module	turquoise lnc-module	mir-125a	ENSBTAG00000049138
blue mi-module	turquoise lnc-module	mir-125a	ENSBTAG00000049242
blue mi-module	turquoise lnc-module	mir-125a	ENSBTAG00000049326
blue mi-module	turquoise lnc-module	mir-125a	ENSBTAG00000049330
blue mi-module	turquoise lnc-module	mir-125a	ENSBTAG00000049348
blue mi-module	turquoise lnc-module	mir-125a	ENSBTAG00000049375
blue mi-module	turquoise lnc-module	mir-125a	ENSBTAG00000049499
blue mi-module	turquoise lnc-module	mir-125a	ENSBTAG00000049637
blue mi-module	turquoise lnc-module	mir-125a	ENSBTAG00000049639
blue mi-module	turquoise lnc-module	mir-125a	ENSBTAG00000049657
blue mi-module	turquoise lnc-module	mir-125a	ENSBTAG00000049849
blue mi-module	turquoise lnc-module	mir-125a	ENSBTAG00000050047
blue mi-module	turquoise lnc-module	mir-125a	ENSBTAG00000050068
blue mi-module	turquoise lnc-module	mir-125a	ENSBTAG00000050198
blue mi-module	turquoise lnc-module	mir-125a	ENSBTAG00000050332
blue mi-module	turquoise lnc-module	mir-125a	ENSBTAG00000050406
blue mi-module	turquoise lnc-module	mir-125a	ENSBTAG00000050478
blue mi-module	turquoise lnc-module	mir-125a	ENSBTAG00000050481
blue mi-module	turquoise lnc-module	mir-125a	ENSBTAG00000050524
blue mi-module	turquoise lnc-module	mir-125a	ENSBTAG00000050669
blue mi-module	turquoise lnc-module	mir-125a	ENSBTAG00000050671
blue mi-module	turquoise lnc-module	mir-125a	ENSBTAG00000050674
blue mi-module	turquoise lnc-module	mir-125a	ENSBTAG00000050734
blue mi-module	turquoise lnc-module	mir-125a	ENSBTAG00000050754
blue mi-module	turquoise lnc-module	mir-125a	ENSBTAG00000050766
blue mi-module	turquoise lnc-module	mir-125a	ENSBTAG00000050923
blue mi-module	turquoise lnc-module	mir-125a	ENSBTAG00000050924
blue mi-module	turquoise lnc-module	mir-125a	ENSBTAG00000050969
blue mi-module	turquoise lnc-module	mir-125a	ENSBTAG00000050972
blue mi-module	turquoise lnc-module	mir-125a	ENSBTAG00000051108
blue mi-module	turquoise lnc-module	mir-125a	ENSBTAG00000051300
blue mi-module	turquoise lnc-module	mir-125a	ENSBTAG00000051368
blue mi-module	turquoise lnc-module	mir-125a	ENSBTAG00000051384
blue mi-module	turquoise lnc-module	mir-125a	ENSBTAG00000051385
blue mi-module	turquoise lnc-module	mir-125a	ENSBTAG00000051392
blue mi-module	turquoise lnc-module	mir-125a	ENSBTAG00000051468
blue mi-module	turquoise lnc-module	mir-125a	ENSBTAG00000051529
blue mi-module	turquoise lnc-module	mir-125a	ENSBTAG00000051533
blue mi-module	turquoise lnc-module	mir-125a	ENSBTAG00000051695
blue mi-module	turquoise lnc-module	mir-125a	ENSBTAG00000051703
blue mi-module	turquoise lnc-module	mir-125a	ENSBTAG00000051717
blue mi-module	turquoise lnc-module	mir-125a	ENSBTAG00000051722
blue mi-module	turquoise lnc-module	mir-125a	ENSBTAG00000051777
blue mi-module	turquoise lnc-module	mir-125a	ENSBTAG00000052029
blue mi-module	turquoise lnc-module	mir-125a	ENSBTAG00000052078
blue mi-module	turquoise lnc-module	mir-125a	ENSBTAG00000052100
blue mi-module	turquoise lnc-module	mir-125a	ENSBTAG00000052244
blue mi-module	turquoise lnc-module	mir-125a	ENSBTAG00000052293
blue mi-module	turquoise lnc-module	mir-125a	ENSBTAG00000052301
blue mi-module	turquoise lnc-module	mir-125a	ENSBTAG00000052346
blue mi-module	turquoise lnc-module	mir-125a	ENSBTAG00000052424
blue mi-module	turquoise lnc-module	mir-125a	ENSBTAG00000052462
blue mi-module	turquoise lnc-module	mir-125a	ENSBTAG00000052565
blue mi-module	turquoise lnc-module	mir-125a	ENSBTAG00000052691
blue mi-module	turquoise lnc-module	mir-125a	ENSBTAG00000052722
blue mi-module	turquoise lnc-module	mir-125a	ENSBTAG00000052737
blue mi-module	turquoise lnc-module	mir-125a	ENSBTAG00000052741
blue mi-module	turquoise lnc-module	mir-125a	ENSBTAG00000052758
blue mi-module	turquoise lnc-module	mir-125a	ENSBTAG00000052772
blue mi-module	turquoise lnc-module	mir-125a	ENSBTAG00000052797
blue mi-module	turquoise lnc-module	mir-125a	ENSBTAG00000052934
blue mi-module	turquoise lnc-module	mir-125a	ENSBTAG00000052976
blue mi-module	turquoise lnc-module	mir-125a	ENSBTAG00000052982
blue mi-module	turquoise lnc-module	mir-125a	ENSBTAG00000052985
blue mi-module	turquoise lnc-module	mir-125a	ENSBTAG00000053158
blue mi-module	turquoise lnc-module	mir-125a	ENSBTAG00000053319
blue mi-module	turquoise lnc-module	mir-125a	ENSBTAG00000053353
blue mi-module	turquoise lnc-module	mir-125a	ENSBTAG00000053362
blue mi-module	turquoise lnc-module	mir-125a	ENSBTAG00000053368
blue mi-module	turquoise lnc-module	mir-125a	ENSBTAG00000053509
blue mi-module	turquoise lnc-module	mir-125a	ENSBTAG00000053674
blue mi-module	turquoise lnc-module	mir-125a	ENSBTAG00000053758
blue mi-module	turquoise lnc-module	mir-125a	ENSBTAG00000053790
blue mi-module	turquoise lnc-module	mir-125a	ENSBTAG00000053822
blue mi-module	turquoise lnc-module	mir-125a	ENSBTAG00000053893
blue mi-module	turquoise lnc-module	mir-125a	ENSBTAG00000053994
blue mi-module	turquoise lnc-module	mir-125a	ENSBTAG00000054037
blue mi-module	turquoise lnc-module	mir-125a	ENSBTAG00000054075
blue mi-module	turquoise lnc-module	mir-125a	ENSBTAG00000054275
blue mi-module	turquoise lnc-module	mir-125a	ENSBTAG00000054317
blue mi-module	turquoise lnc-module	mir-125a	ENSBTAG00000054385
blue mi-module	turquoise lnc-module	mir-125a	ENSBTAG00000054405
blue mi-module	turquoise lnc-module	mir-125a	ENSBTAG00000054410
blue mi-module	turquoise lnc-module	mir-125a	ENSBTAG00000054637
blue mi-module	turquoise lnc-module	mir-125a	ENSBTAG00000054641
blue mi-module	turquoise lnc-module	mir-125a	ENSBTAG00000054737
blue mi-module	turquoise lnc-module	mir-125a	ENSBTAG00000054834
blue mi-module	turquoise lnc-module	mir-125a	ENSBTAG00000054959
blue mi-module	turquoise lnc-module	mir-125a	ENSBTAG00000055241
blue mi-module	turquoise lnc-module	mir-149	ENSBTAG00000002749
blue mi-module	turquoise lnc-module	mir-149	ENSBTAG00000048319
blue mi-module	turquoise lnc-module	mir-149	ENSBTAG00000048387
blue mi-module	turquoise lnc-module	mir-149	ENSBTAG00000048440
blue mi-module	turquoise lnc-module	mir-149	ENSBTAG00000048512
blue mi-module	turquoise lnc-module	mir-149	ENSBTAG00000048529
blue mi-module	turquoise lnc-module	mir-149	ENSBTAG00000048568
blue mi-module	turquoise lnc-module	mir-149	ENSBTAG00000048637
blue mi-module	turquoise lnc-module	mir-149	ENSBTAG00000048697
blue mi-module	turquoise lnc-module	mir-149	ENSBTAG00000048704
blue mi-module	turquoise lnc-module	mir-149	ENSBTAG00000048741
blue mi-module	turquoise lnc-module	mir-149	ENSBTAG00000048796
blue mi-module	turquoise lnc-module	mir-149	ENSBTAG00000048807
blue mi-module	turquoise lnc-module	mir-149	ENSBTAG00000048808
blue mi-module	turquoise lnc-module	mir-149	ENSBTAG00000048830
blue mi-module	turquoise lnc-module	mir-149	ENSBTAG00000048879
blue mi-module	turquoise lnc-module	mir-149	ENSBTAG00000048908
blue mi-module	turquoise lnc-module	mir-149	ENSBTAG00000048921
blue mi-module	turquoise lnc-module	mir-149	ENSBTAG00000048953
blue mi-module	turquoise lnc-module	mir-149	ENSBTAG00000048972
blue mi-module	turquoise lnc-module	mir-149	ENSBTAG00000049048
blue mi-module	turquoise lnc-module	mir-149	ENSBTAG00000049210
blue mi-module	turquoise lnc-module	mir-149	ENSBTAG00000049211
blue mi-module	turquoise lnc-module	mir-149	ENSBTAG00000049228
blue mi-module	turquoise lnc-module	mir-149	ENSBTAG00000049230
blue mi-module	turquoise lnc-module	mir-149	ENSBTAG00000049257
blue mi-module	turquoise lnc-module	mir-149	ENSBTAG00000049288
blue mi-module	turquoise lnc-module	mir-149	ENSBTAG00000049331
blue mi-module	turquoise lnc-module	mir-149	ENSBTAG00000049378
blue mi-module	turquoise lnc-module	mir-149	ENSBTAG00000049634
blue mi-module	turquoise lnc-module	mir-149	ENSBTAG00000049639
blue mi-module	turquoise lnc-module	mir-149	ENSBTAG00000049664
blue mi-module	turquoise lnc-module	mir-149	ENSBTAG00000049683
blue mi-module	turquoise lnc-module	mir-149	ENSBTAG00000049748
blue mi-module	turquoise lnc-module	mir-149	ENSBTAG00000049791
blue mi-module	turquoise lnc-module	mir-149	ENSBTAG00000049801
blue mi-module	turquoise lnc-module	mir-149	ENSBTAG00000049841
blue mi-module	turquoise lnc-module	mir-149	ENSBTAG00000050030
blue mi-module	turquoise lnc-module	mir-149	ENSBTAG00000050068
blue mi-module	turquoise lnc-module	mir-149	ENSBTAG00000050089
blue mi-module	turquoise lnc-module	mir-149	ENSBTAG00000050171
blue mi-module	turquoise lnc-module	mir-149	ENSBTAG00000050309
blue mi-module	turquoise lnc-module	mir-149	ENSBTAG00000050342
blue mi-module	turquoise lnc-module	mir-149	ENSBTAG00000050503
blue mi-module	turquoise lnc-module	mir-149	ENSBTAG00000050531
blue mi-module	turquoise lnc-module	mir-149	ENSBTAG00000050565
blue mi-module	turquoise lnc-module	mir-149	ENSBTAG00000050585
blue mi-module	turquoise lnc-module	mir-149	ENSBTAG00000050592
blue mi-module	turquoise lnc-module	mir-149	ENSBTAG00000050626
blue mi-module	turquoise lnc-module	mir-149	ENSBTAG00000050678
blue mi-module	turquoise lnc-module	mir-149	ENSBTAG00000050765
blue mi-module	turquoise lnc-module	mir-149	ENSBTAG00000050771
blue mi-module	turquoise lnc-module	mir-149	ENSBTAG00000050844
blue mi-module	turquoise lnc-module	mir-149	ENSBTAG00000050923
blue mi-module	turquoise lnc-module	mir-149	ENSBTAG00000050969
blue mi-module	turquoise lnc-module	mir-149	ENSBTAG00000050985
blue mi-module	turquoise lnc-module	mir-149	ENSBTAG00000051264
blue mi-module	turquoise lnc-module	mir-149	ENSBTAG00000051355
blue mi-module	turquoise lnc-module	mir-149	ENSBTAG00000051385
blue mi-module	turquoise lnc-module	mir-149	ENSBTAG00000051408
blue mi-module	turquoise lnc-module	mir-149	ENSBTAG00000051440
blue mi-module	turquoise lnc-module	mir-149	ENSBTAG00000051444
blue mi-module	turquoise lnc-module	mir-149	ENSBTAG00000051492
blue mi-module	turquoise lnc-module	mir-149	ENSBTAG00000051508
blue mi-module	turquoise lnc-module	mir-149	ENSBTAG00000051529
blue mi-module	turquoise lnc-module	mir-149	ENSBTAG00000051533
blue mi-module	turquoise lnc-module	mir-149	ENSBTAG00000051539
blue mi-module	turquoise lnc-module	mir-149	ENSBTAG00000051564
blue mi-module	turquoise lnc-module	mir-149	ENSBTAG00000051578
blue mi-module	turquoise lnc-module	mir-149	ENSBTAG00000051596
blue mi-module	turquoise lnc-module	mir-149	ENSBTAG00000051655
blue mi-module	turquoise lnc-module	mir-149	ENSBTAG00000051700
blue mi-module	turquoise lnc-module	mir-149	ENSBTAG00000051777
blue mi-module	turquoise lnc-module	mir-149	ENSBTAG00000051788
blue mi-module	turquoise lnc-module	mir-149	ENSBTAG00000052022
blue mi-module	turquoise lnc-module	mir-149	ENSBTAG00000052029
blue mi-module	turquoise lnc-module	mir-149	ENSBTAG00000052091
blue mi-module	turquoise lnc-module	mir-149	ENSBTAG00000052100
blue mi-module	turquoise lnc-module	mir-149	ENSBTAG00000052244
blue mi-module	turquoise lnc-module	mir-149	ENSBTAG00000052299
blue mi-module	turquoise lnc-module	mir-149	ENSBTAG00000052403
blue mi-module	turquoise lnc-module	mir-149	ENSBTAG00000052464
blue mi-module	turquoise lnc-module	mir-149	ENSBTAG00000052624
blue mi-module	turquoise lnc-module	mir-149	ENSBTAG00000052649
blue mi-module	turquoise lnc-module	mir-149	ENSBTAG00000052741
blue mi-module	turquoise lnc-module	mir-149	ENSBTAG00000052944
blue mi-module	turquoise lnc-module	mir-149	ENSBTAG00000052965
blue mi-module	turquoise lnc-module	mir-149	ENSBTAG00000052982
blue mi-module	turquoise lnc-module	mir-149	ENSBTAG00000053076
blue mi-module	turquoise lnc-module	mir-149	ENSBTAG00000053144
blue mi-module	turquoise lnc-module	mir-149	ENSBTAG00000053158
blue mi-module	turquoise lnc-module	mir-149	ENSBTAG00000053240
blue mi-module	turquoise lnc-module	mir-149	ENSBTAG00000053277
blue mi-module	turquoise lnc-module	mir-149	ENSBTAG00000053285
blue mi-module	turquoise lnc-module	mir-149	ENSBTAG00000053288
blue mi-module	turquoise lnc-module	mir-149	ENSBTAG00000053306
blue mi-module	turquoise lnc-module	mir-149	ENSBTAG00000053331
blue mi-module	turquoise lnc-module	mir-149	ENSBTAG00000053353
blue mi-module	turquoise lnc-module	mir-149	ENSBTAG00000053382
blue mi-module	turquoise lnc-module	mir-149	ENSBTAG00000053450
blue mi-module	turquoise lnc-module	mir-149	ENSBTAG00000053556
blue mi-module	turquoise lnc-module	mir-149	ENSBTAG00000053572
blue mi-module	turquoise lnc-module	mir-149	ENSBTAG00000053603
blue mi-module	turquoise lnc-module	mir-149	ENSBTAG00000053705
blue mi-module	turquoise lnc-module	mir-149	ENSBTAG00000053715
blue mi-module	turquoise lnc-module	mir-149	ENSBTAG00000053745
blue mi-module	turquoise lnc-module	mir-149	ENSBTAG00000053756
blue mi-module	turquoise lnc-module	mir-149	ENSBTAG00000053758
blue mi-module	turquoise lnc-module	mir-149	ENSBTAG00000053764
blue mi-module	turquoise lnc-module	mir-149	ENSBTAG00000053782
blue mi-module	turquoise lnc-module	mir-149	ENSBTAG00000053844
blue mi-module	turquoise lnc-module	mir-149	ENSBTAG00000053888
blue mi-module	turquoise lnc-module	mir-149	ENSBTAG00000053926
blue mi-module	turquoise lnc-module	mir-149	ENSBTAG00000053979
blue mi-module	turquoise lnc-module	mir-149	ENSBTAG00000054032
blue mi-module	turquoise lnc-module	mir-149	ENSBTAG00000054141
blue mi-module	turquoise lnc-module	mir-149	ENSBTAG00000054145
blue mi-module	turquoise lnc-module	mir-149	ENSBTAG00000054275
blue mi-module	turquoise lnc-module	mir-149	ENSBTAG00000054317
blue mi-module	turquoise lnc-module	mir-149	ENSBTAG00000054385
blue mi-module	turquoise lnc-module	mir-149	ENSBTAG00000054405
blue mi-module	turquoise lnc-module	mir-149	ENSBTAG00000054528
blue mi-module	turquoise lnc-module	mir-149	ENSBTAG00000054641
blue mi-module	turquoise lnc-module	mir-149	ENSBTAG00000054664
blue mi-module	turquoise lnc-module	mir-149	ENSBTAG00000054739
blue mi-module	turquoise lnc-module	mir-149	ENSBTAG00000054740
blue mi-module	turquoise lnc-module	mir-149	ENSBTAG00000054793
blue mi-module	turquoise lnc-module	mir-149	ENSBTAG00000054877
blue mi-module	turquoise lnc-module	mir-149	ENSBTAG00000054948
blue mi-module	turquoise lnc-module	mir-149	ENSBTAG00000054959
blue mi-module	turquoise lnc-module	mir-149	ENSBTAG00000054965
blue mi-module	turquoise lnc-module	mir-149	ENSBTAG00000055027
blue mi-module	turquoise lnc-module	mir-149	ENSBTAG00000055167
blue mi-module	turquoise lnc-module	mir-149	ENSBTAG00000055218
blue mi-module	turquoise lnc-module	mir-149	ENSBTAG00000055223
blue mi-module	turquoise lnc-module	mir-150	ENSBTAG00000048322
blue mi-module	turquoise lnc-module	mir-150	ENSBTAG00000048480
blue mi-module	turquoise lnc-module	mir-150	ENSBTAG00000048544
blue mi-module	turquoise lnc-module	mir-150	ENSBTAG00000048637
blue mi-module	turquoise lnc-module	mir-150	ENSBTAG00000048969
blue mi-module	turquoise lnc-module	mir-150	ENSBTAG00000049378
blue mi-module	turquoise lnc-module	mir-150	ENSBTAG00000049561
blue mi-module	turquoise lnc-module	mir-150	ENSBTAG00000049632
blue mi-module	turquoise lnc-module	mir-150	ENSBTAG00000049658
blue mi-module	turquoise lnc-module	mir-150	ENSBTAG00000049811
blue mi-module	turquoise lnc-module	mir-150	ENSBTAG00000049859
blue mi-module	turquoise lnc-module	mir-150	ENSBTAG00000050089
blue mi-module	turquoise lnc-module	mir-150	ENSBTAG00000050153
blue mi-module	turquoise lnc-module	mir-150	ENSBTAG00000050162
blue mi-module	turquoise lnc-module	mir-150	ENSBTAG00000050371
blue mi-module	turquoise lnc-module	mir-150	ENSBTAG00000050565
blue mi-module	turquoise lnc-module	mir-150	ENSBTAG00000050585
blue mi-module	turquoise lnc-module	mir-150	ENSBTAG00000050940
blue mi-module	turquoise lnc-module	mir-150	ENSBTAG00000050969
blue mi-module	turquoise lnc-module	mir-150	ENSBTAG00000050995
blue mi-module	turquoise lnc-module	mir-150	ENSBTAG00000051131
blue mi-module	turquoise lnc-module	mir-150	ENSBTAG00000051203
blue mi-module	turquoise lnc-module	mir-150	ENSBTAG00000051276
blue mi-module	turquoise lnc-module	mir-150	ENSBTAG00000051314
blue mi-module	turquoise lnc-module	mir-150	ENSBTAG00000051408
blue mi-module	turquoise lnc-module	mir-150	ENSBTAG00000051432
blue mi-module	turquoise lnc-module	mir-150	ENSBTAG00000051444
blue mi-module	turquoise lnc-module	mir-150	ENSBTAG00000051492
blue mi-module	turquoise lnc-module	mir-150	ENSBTAG00000051777
blue mi-module	turquoise lnc-module	mir-150	ENSBTAG00000051788
blue mi-module	turquoise lnc-module	mir-150	ENSBTAG00000051933
blue mi-module	turquoise lnc-module	mir-150	ENSBTAG00000052115
blue mi-module	turquoise lnc-module	mir-150	ENSBTAG00000052275
blue mi-module	turquoise lnc-module	mir-150	ENSBTAG00000052436
blue mi-module	turquoise lnc-module	mir-150	ENSBTAG00000052584
blue mi-module	turquoise lnc-module	mir-150	ENSBTAG00000052706
blue mi-module	turquoise lnc-module	mir-150	ENSBTAG00000052741
blue mi-module	turquoise lnc-module	mir-150	ENSBTAG00000052763
blue mi-module	turquoise lnc-module	mir-150	ENSBTAG00000052965
blue mi-module	turquoise lnc-module	mir-150	ENSBTAG00000053277
blue mi-module	turquoise lnc-module	mir-150	ENSBTAG00000053343
blue mi-module	turquoise lnc-module	mir-150	ENSBTAG00000053368
blue mi-module	turquoise lnc-module	mir-150	ENSBTAG00000053383
blue mi-module	turquoise lnc-module	mir-150	ENSBTAG00000053403
blue mi-module	turquoise lnc-module	mir-150	ENSBTAG00000053437
blue mi-module	turquoise lnc-module	mir-150	ENSBTAG00000053674
blue mi-module	turquoise lnc-module	mir-150	ENSBTAG00000053678
blue mi-module	turquoise lnc-module	mir-150	ENSBTAG00000053745
blue mi-module	turquoise lnc-module	mir-150	ENSBTAG00000053758
blue mi-module	turquoise lnc-module	mir-150	ENSBTAG00000053893
blue mi-module	turquoise lnc-module	mir-150	ENSBTAG00000053924
blue mi-module	turquoise lnc-module	mir-150	ENSBTAG00000053931
blue mi-module	turquoise lnc-module	mir-150	ENSBTAG00000054262
blue mi-module	turquoise lnc-module	mir-150	ENSBTAG00000054717
blue mi-module	turquoise lnc-module	mir-150	ENSBTAG00000054740
blue mi-module	turquoise lnc-module	mir-150	ENSBTAG00000055027
blue mi-module	turquoise lnc-module	mir-150	ENSBTAG00000055218
blue mi-module	turquoise lnc-module	mir-150	ENSBTAG00000055289
blue mi-module	turquoise lnc-module	mir-151	ENSBTAG00000048449
blue mi-module	turquoise lnc-module	mir-151	ENSBTAG00000048512
blue mi-module	turquoise lnc-module	mir-151	ENSBTAG00000049849
blue mi-module	turquoise lnc-module	mir-151	ENSBTAG00000049853
blue mi-module	turquoise lnc-module	mir-151	ENSBTAG00000049966
blue mi-module	turquoise lnc-module	mir-151	ENSBTAG00000050030
blue mi-module	turquoise lnc-module	mir-151	ENSBTAG00000050068
blue mi-module	turquoise lnc-module	mir-151	ENSBTAG00000051100
blue mi-module	turquoise lnc-module	mir-151	ENSBTAG00000051564
blue mi-module	turquoise lnc-module	mir-151	ENSBTAG00000051748
blue mi-module	turquoise lnc-module	mir-151	ENSBTAG00000052029
blue mi-module	turquoise lnc-module	mir-151	ENSBTAG00000053269
blue mi-module	turquoise lnc-module	mir-151	ENSBTAG00000053368
blue mi-module	turquoise lnc-module	mir-151	ENSBTAG00000053883
blue mi-module	turquoise lnc-module	mir-151	ENSBTAG00000054141
blue mi-module	turquoise lnc-module	mir-151	ENSBTAG00000054790
blue mi-module	turquoise lnc-module	mir-151	ENSBTAG00000055289
blue mi-module	turquoise lnc-module	mir-197	ENSBTAG00000048529
blue mi-module	turquoise lnc-module	mir-197	ENSBTAG00000048535
blue mi-module	turquoise lnc-module	mir-197	ENSBTAG00000048554
blue mi-module	turquoise lnc-module	mir-197	ENSBTAG00000048770
blue mi-module	turquoise lnc-module	mir-197	ENSBTAG00000048895
blue mi-module	turquoise lnc-module	mir-197	ENSBTAG00000048908
blue mi-module	turquoise lnc-module	mir-197	ENSBTAG00000048969
blue mi-module	turquoise lnc-module	mir-197	ENSBTAG00000049226
blue mi-module	turquoise lnc-module	mir-197	ENSBTAG00000049779
blue mi-module	turquoise lnc-module	mir-197	ENSBTAG00000050068
blue mi-module	turquoise lnc-module	mir-197	ENSBTAG00000050342
blue mi-module	turquoise lnc-module	mir-197	ENSBTAG00000050415
blue mi-module	turquoise lnc-module	mir-197	ENSBTAG00000050995
blue mi-module	turquoise lnc-module	mir-197	ENSBTAG00000051037
blue mi-module	turquoise lnc-module	mir-197	ENSBTAG00000051108
blue mi-module	turquoise lnc-module	mir-197	ENSBTAG00000051332
blue mi-module	turquoise lnc-module	mir-197	ENSBTAG00000051337
blue mi-module	turquoise lnc-module	mir-197	ENSBTAG00000051529
blue mi-module	turquoise lnc-module	mir-197	ENSBTAG00000051596
blue mi-module	turquoise lnc-module	mir-197	ENSBTAG00000052037
blue mi-module	turquoise lnc-module	mir-197	ENSBTAG00000052100
blue mi-module	turquoise lnc-module	mir-197	ENSBTAG00000052424
blue mi-module	turquoise lnc-module	mir-197	ENSBTAG00000052649
blue mi-module	turquoise lnc-module	mir-197	ENSBTAG00000052706
blue mi-module	turquoise lnc-module	mir-197	ENSBTAG00000053240
blue mi-module	turquoise lnc-module	mir-197	ENSBTAG00000053516
blue mi-module	turquoise lnc-module	mir-197	ENSBTAG00000053715
blue mi-module	turquoise lnc-module	mir-197	ENSBTAG00000053771
blue mi-module	turquoise lnc-module	mir-197	ENSBTAG00000053790
blue mi-module	turquoise lnc-module	mir-197	ENSBTAG00000053924
blue mi-module	turquoise lnc-module	mir-197	ENSBTAG00000053979
blue mi-module	turquoise lnc-module	mir-197	ENSBTAG00000054262
blue mi-module	turquoise lnc-module	mir-197	ENSBTAG00000054528
blue mi-module	turquoise lnc-module	mir-197	ENSBTAG00000054948
blue mi-module	turquoise lnc-module	mir-197	ENSBTAG00000055047
blue mi-module	turquoise lnc-module	mir-197	ENSBTAG00000055089
blue mi-module	turquoise lnc-module	mir-197	ENSBTAG00000055203
blue mi-module	turquoise lnc-module	mir-221	ENSBTAG00000048511
blue mi-module	turquoise lnc-module	mir-221	ENSBTAG00000049226
blue mi-module	turquoise lnc-module	mir-221	ENSBTAG00000049326
blue mi-module	turquoise lnc-module	mir-221	ENSBTAG00000049849
blue mi-module	turquoise lnc-module	mir-221	ENSBTAG00000051557
blue mi-module	turquoise lnc-module	mir-221	ENSBTAG00000052985
blue mi-module	turquoise lnc-module	mir-221	ENSBTAG00000053039
blue mi-module	turquoise lnc-module	mir-221	ENSBTAG00000053362
blue mi-module	turquoise lnc-module	mir-221	ENSBTAG00000054138
blue mi-module	turquoise lnc-module	mir-221	ENSBTAG00000054479
blue mi-module	turquoise lnc-module	mir-2284o	ENSBTAG00000049048
blue mi-module	turquoise lnc-module	mir-2284o	ENSBTAG00000049942
blue mi-module	turquoise lnc-module	mir-2284o	ENSBTAG00000052763
blue mi-module	turquoise lnc-module	mir-2284q	ENSBTAG00000048741
blue mi-module	turquoise lnc-module	mir-2284q	ENSBTAG00000048778
blue mi-module	turquoise lnc-module	mir-2284q	ENSBTAG00000048870
blue mi-module	turquoise lnc-module	mir-2284q	ENSBTAG00000049322
blue mi-module	turquoise lnc-module	mir-2284q	ENSBTAG00000049413
blue mi-module	turquoise lnc-module	mir-2284q	ENSBTAG00000049561
blue mi-module	turquoise lnc-module	mir-2284q	ENSBTAG00000049658
blue mi-module	turquoise lnc-module	mir-2284q	ENSBTAG00000050754
blue mi-module	turquoise lnc-module	mir-2284q	ENSBTAG00000051284
blue mi-module	turquoise lnc-module	mir-2284q	ENSBTAG00000051385
blue mi-module	turquoise lnc-module	mir-2284q	ENSBTAG00000051492
blue mi-module	turquoise lnc-module	mir-2284q	ENSBTAG00000051788
blue mi-module	turquoise lnc-module	mir-2284q	ENSBTAG00000052171
blue mi-module	turquoise lnc-module	mir-2284q	ENSBTAG00000053205
blue mi-module	turquoise lnc-module	mir-2284q	ENSBTAG00000053362
blue mi-module	turquoise lnc-module	mir-2284q	ENSBTAG00000053409
blue mi-module	turquoise lnc-module	mir-2284q	ENSBTAG00000053509
blue mi-module	turquoise lnc-module	mir-2284q	ENSBTAG00000053782
blue mi-module	turquoise lnc-module	mir-2284q	ENSBTAG00000053883
blue mi-module	turquoise lnc-module	mir-2284q	ENSBTAG00000054174
blue mi-module	turquoise lnc-module	mir-2284q	ENSBTAG00000054236
blue mi-module	turquoise lnc-module	mir-2284q	ENSBTAG00000054528
blue mi-module	turquoise lnc-module	mir-2284q	ENSBTAG00000054638
blue mi-module	turquoise lnc-module	mir-2357	ENSBTAG00000048319
blue mi-module	turquoise lnc-module	mir-2357	ENSBTAG00000048349
blue mi-module	turquoise lnc-module	mir-2357	ENSBTAG00000048511
blue mi-module	turquoise lnc-module	mir-2357	ENSBTAG00000048520
blue mi-module	turquoise lnc-module	mir-2357	ENSBTAG00000048529
blue mi-module	turquoise lnc-module	mir-2357	ENSBTAG00000048748
blue mi-module	turquoise lnc-module	mir-2357	ENSBTAG00000048807
blue mi-module	turquoise lnc-module	mir-2357	ENSBTAG00000048908
blue mi-module	turquoise lnc-module	mir-2357	ENSBTAG00000048972
blue mi-module	turquoise lnc-module	mir-2357	ENSBTAG00000049211
blue mi-module	turquoise lnc-module	mir-2357	ENSBTAG00000049230
blue mi-module	turquoise lnc-module	mir-2357	ENSBTAG00000049257
blue mi-module	turquoise lnc-module	mir-2357	ENSBTAG00000049289
blue mi-module	turquoise lnc-module	mir-2357	ENSBTAG00000049375
blue mi-module	turquoise lnc-module	mir-2357	ENSBTAG00000049570
blue mi-module	turquoise lnc-module	mir-2357	ENSBTAG00000049742
blue mi-module	turquoise lnc-module	mir-2357	ENSBTAG00000049779
blue mi-module	turquoise lnc-module	mir-2357	ENSBTAG00000049852
blue mi-module	turquoise lnc-module	mir-2357	ENSBTAG00000050041
blue mi-module	turquoise lnc-module	mir-2357	ENSBTAG00000050145
blue mi-module	turquoise lnc-module	mir-2357	ENSBTAG00000050171
blue mi-module	turquoise lnc-module	mir-2357	ENSBTAG00000050409
blue mi-module	turquoise lnc-module	mir-2357	ENSBTAG00000050478
blue mi-module	turquoise lnc-module	mir-2357	ENSBTAG00000050524
blue mi-module	turquoise lnc-module	mir-2357	ENSBTAG00000050734
blue mi-module	turquoise lnc-module	mir-2357	ENSBTAG00000050754
blue mi-module	turquoise lnc-module	mir-2357	ENSBTAG00000050833
blue mi-module	turquoise lnc-module	mir-2357	ENSBTAG00000050940
blue mi-module	turquoise lnc-module	mir-2357	ENSBTAG00000050969
blue mi-module	turquoise lnc-module	mir-2357	ENSBTAG00000051056
blue mi-module	turquoise lnc-module	mir-2357	ENSBTAG00000051124
blue mi-module	turquoise lnc-module	mir-2357	ENSBTAG00000051529
blue mi-module	turquoise lnc-module	mir-2357	ENSBTAG00000051564
blue mi-module	turquoise lnc-module	mir-2357	ENSBTAG00000051578
blue mi-module	turquoise lnc-module	mir-2357	ENSBTAG00000051590
blue mi-module	turquoise lnc-module	mir-2357	ENSBTAG00000051735
blue mi-module	turquoise lnc-module	mir-2357	ENSBTAG00000051736
blue mi-module	turquoise lnc-module	mir-2357	ENSBTAG00000052022
blue mi-module	turquoise lnc-module	mir-2357	ENSBTAG00000052084
blue mi-module	turquoise lnc-module	mir-2357	ENSBTAG00000052150
blue mi-module	turquoise lnc-module	mir-2357	ENSBTAG00000052436
blue mi-module	turquoise lnc-module	mir-2357	ENSBTAG00000052444
blue mi-module	turquoise lnc-module	mir-2357	ENSBTAG00000052446
blue mi-module	turquoise lnc-module	mir-2357	ENSBTAG00000052691
blue mi-module	turquoise lnc-module	mir-2357	ENSBTAG00000052706
blue mi-module	turquoise lnc-module	mir-2357	ENSBTAG00000052797
blue mi-module	turquoise lnc-module	mir-2357	ENSBTAG00000052802
blue mi-module	turquoise lnc-module	mir-2357	ENSBTAG00000052817
blue mi-module	turquoise lnc-module	mir-2357	ENSBTAG00000053043
blue mi-module	turquoise lnc-module	mir-2357	ENSBTAG00000053285
blue mi-module	turquoise lnc-module	mir-2357	ENSBTAG00000053353
blue mi-module	turquoise lnc-module	mir-2357	ENSBTAG00000053437
blue mi-module	turquoise lnc-module	mir-2357	ENSBTAG00000053603
blue mi-module	turquoise lnc-module	mir-2357	ENSBTAG00000053756
blue mi-module	turquoise lnc-module	mir-2357	ENSBTAG00000053771
blue mi-module	turquoise lnc-module	mir-2357	ENSBTAG00000053782
blue mi-module	turquoise lnc-module	mir-2357	ENSBTAG00000054089
blue mi-module	turquoise lnc-module	mir-2357	ENSBTAG00000054138
blue mi-module	turquoise lnc-module	mir-2357	ENSBTAG00000054262
blue mi-module	turquoise lnc-module	mir-2357	ENSBTAG00000054279
blue mi-module	turquoise lnc-module	mir-2357	ENSBTAG00000054373
blue mi-module	turquoise lnc-module	mir-2357	ENSBTAG00000054405
blue mi-module	turquoise lnc-module	mir-2357	ENSBTAG00000054479
blue mi-module	turquoise lnc-module	mir-2357	ENSBTAG00000054639
blue mi-module	turquoise lnc-module	mir-2357	ENSBTAG00000054664
blue mi-module	turquoise lnc-module	mir-2357	ENSBTAG00000054727
blue mi-module	turquoise lnc-module	mir-2357	ENSBTAG00000054787
blue mi-module	turquoise lnc-module	mir-2357	ENSBTAG00000055027
blue mi-module	turquoise lnc-module	mir-2357	ENSBTAG00000055044
blue mi-module	turquoise lnc-module	mir-2376	ENSBTAG00000008539
blue mi-module	turquoise lnc-module	mir-2376	ENSBTAG00000048401
blue mi-module	turquoise lnc-module	mir-2376	ENSBTAG00000048440
blue mi-module	turquoise lnc-module	mir-2376	ENSBTAG00000048487
blue mi-module	turquoise lnc-module	mir-2376	ENSBTAG00000048499
blue mi-module	turquoise lnc-module	mir-2376	ENSBTAG00000048529
blue mi-module	turquoise lnc-module	mir-2376	ENSBTAG00000048568
blue mi-module	turquoise lnc-module	mir-2376	ENSBTAG00000048637
blue mi-module	turquoise lnc-module	mir-2376	ENSBTAG00000048770
blue mi-module	turquoise lnc-module	mir-2376	ENSBTAG00000048808
blue mi-module	turquoise lnc-module	mir-2376	ENSBTAG00000048853
blue mi-module	turquoise lnc-module	mir-2376	ENSBTAG00000048908
blue mi-module	turquoise lnc-module	mir-2376	ENSBTAG00000048972
blue mi-module	turquoise lnc-module	mir-2376	ENSBTAG00000049048
blue mi-module	turquoise lnc-module	mir-2376	ENSBTAG00000049138
blue mi-module	turquoise lnc-module	mir-2376	ENSBTAG00000049289
blue mi-module	turquoise lnc-module	mir-2376	ENSBTAG00000049322
blue mi-module	turquoise lnc-module	mir-2376	ENSBTAG00000049348
blue mi-module	turquoise lnc-module	mir-2376	ENSBTAG00000049466
blue mi-module	turquoise lnc-module	mir-2376	ENSBTAG00000049499
blue mi-module	turquoise lnc-module	mir-2376	ENSBTAG00000049564
blue mi-module	turquoise lnc-module	mir-2376	ENSBTAG00000049583
blue mi-module	turquoise lnc-module	mir-2376	ENSBTAG00000049597
blue mi-module	turquoise lnc-module	mir-2376	ENSBTAG00000049675
blue mi-module	turquoise lnc-module	mir-2376	ENSBTAG00000049683
blue mi-module	turquoise lnc-module	mir-2376	ENSBTAG00000049742
blue mi-module	turquoise lnc-module	mir-2376	ENSBTAG00000049841
blue mi-module	turquoise lnc-module	mir-2376	ENSBTAG00000049849
blue mi-module	turquoise lnc-module	mir-2376	ENSBTAG00000049852
blue mi-module	turquoise lnc-module	mir-2376	ENSBTAG00000050007
blue mi-module	turquoise lnc-module	mir-2376	ENSBTAG00000050041
blue mi-module	turquoise lnc-module	mir-2376	ENSBTAG00000050047
blue mi-module	turquoise lnc-module	mir-2376	ENSBTAG00000050113
blue mi-module	turquoise lnc-module	mir-2376	ENSBTAG00000050171
blue mi-module	turquoise lnc-module	mir-2376	ENSBTAG00000050346
blue mi-module	turquoise lnc-module	mir-2376	ENSBTAG00000050371
blue mi-module	turquoise lnc-module	mir-2376	ENSBTAG00000050409
blue mi-module	turquoise lnc-module	mir-2376	ENSBTAG00000050478
blue mi-module	turquoise lnc-module	mir-2376	ENSBTAG00000050481
blue mi-module	turquoise lnc-module	mir-2376	ENSBTAG00000050524
blue mi-module	turquoise lnc-module	mir-2376	ENSBTAG00000050640
blue mi-module	turquoise lnc-module	mir-2376	ENSBTAG00000050674
blue mi-module	turquoise lnc-module	mir-2376	ENSBTAG00000050714
blue mi-module	turquoise lnc-module	mir-2376	ENSBTAG00000050734
blue mi-module	turquoise lnc-module	mir-2376	ENSBTAG00000050811
blue mi-module	turquoise lnc-module	mir-2376	ENSBTAG00000050896
blue mi-module	turquoise lnc-module	mir-2376	ENSBTAG00000050985
blue mi-module	turquoise lnc-module	mir-2376	ENSBTAG00000050995
blue mi-module	turquoise lnc-module	mir-2376	ENSBTAG00000051001
blue mi-module	turquoise lnc-module	mir-2376	ENSBTAG00000051019
blue mi-module	turquoise lnc-module	mir-2376	ENSBTAG00000051058
blue mi-module	turquoise lnc-module	mir-2376	ENSBTAG00000051108
blue mi-module	turquoise lnc-module	mir-2376	ENSBTAG00000051276
blue mi-module	turquoise lnc-module	mir-2376	ENSBTAG00000051300
blue mi-module	turquoise lnc-module	mir-2376	ENSBTAG00000051314
blue mi-module	turquoise lnc-module	mir-2376	ENSBTAG00000051355
blue mi-module	turquoise lnc-module	mir-2376	ENSBTAG00000051509
blue mi-module	turquoise lnc-module	mir-2376	ENSBTAG00000051529
blue mi-module	turquoise lnc-module	mir-2376	ENSBTAG00000051596
blue mi-module	turquoise lnc-module	mir-2376	ENSBTAG00000051655
blue mi-module	turquoise lnc-module	mir-2376	ENSBTAG00000051681
blue mi-module	turquoise lnc-module	mir-2376	ENSBTAG00000051703
blue mi-module	turquoise lnc-module	mir-2376	ENSBTAG00000051736
blue mi-module	turquoise lnc-module	mir-2376	ENSBTAG00000051764
blue mi-module	turquoise lnc-module	mir-2376	ENSBTAG00000051857
blue mi-module	turquoise lnc-module	mir-2376	ENSBTAG00000051901
blue mi-module	turquoise lnc-module	mir-2376	ENSBTAG00000052018
blue mi-module	turquoise lnc-module	mir-2376	ENSBTAG00000052022
blue mi-module	turquoise lnc-module	mir-2376	ENSBTAG00000052029
blue mi-module	turquoise lnc-module	mir-2376	ENSBTAG00000052078
blue mi-module	turquoise lnc-module	mir-2376	ENSBTAG00000052084
blue mi-module	turquoise lnc-module	mir-2376	ENSBTAG00000052185
blue mi-module	turquoise lnc-module	mir-2376	ENSBTAG00000052301
blue mi-module	turquoise lnc-module	mir-2376	ENSBTAG00000052341
blue mi-module	turquoise lnc-module	mir-2376	ENSBTAG00000052436
blue mi-module	turquoise lnc-module	mir-2376	ENSBTAG00000052446
blue mi-module	turquoise lnc-module	mir-2376	ENSBTAG00000052494
blue mi-module	turquoise lnc-module	mir-2376	ENSBTAG00000052691
blue mi-module	turquoise lnc-module	mir-2376	ENSBTAG00000052737
blue mi-module	turquoise lnc-module	mir-2376	ENSBTAG00000052797
blue mi-module	turquoise lnc-module	mir-2376	ENSBTAG00000052819
blue mi-module	turquoise lnc-module	mir-2376	ENSBTAG00000052965
blue mi-module	turquoise lnc-module	mir-2376	ENSBTAG00000052976
blue mi-module	turquoise lnc-module	mir-2376	ENSBTAG00000052982
blue mi-module	turquoise lnc-module	mir-2376	ENSBTAG00000052996
blue mi-module	turquoise lnc-module	mir-2376	ENSBTAG00000053031
blue mi-module	turquoise lnc-module	mir-2376	ENSBTAG00000053055
blue mi-module	turquoise lnc-module	mir-2376	ENSBTAG00000053064
blue mi-module	turquoise lnc-module	mir-2376	ENSBTAG00000053240
blue mi-module	turquoise lnc-module	mir-2376	ENSBTAG00000053305
blue mi-module	turquoise lnc-module	mir-2376	ENSBTAG00000053319
blue mi-module	turquoise lnc-module	mir-2376	ENSBTAG00000053331
blue mi-module	turquoise lnc-module	mir-2376	ENSBTAG00000053343
blue mi-module	turquoise lnc-module	mir-2376	ENSBTAG00000053353
blue mi-module	turquoise lnc-module	mir-2376	ENSBTAG00000053437
blue mi-module	turquoise lnc-module	mir-2376	ENSBTAG00000053447
blue mi-module	turquoise lnc-module	mir-2376	ENSBTAG00000053450
blue mi-module	turquoise lnc-module	mir-2376	ENSBTAG00000053494
blue mi-module	turquoise lnc-module	mir-2376	ENSBTAG00000053509
blue mi-module	turquoise lnc-module	mir-2376	ENSBTAG00000053556
blue mi-module	turquoise lnc-module	mir-2376	ENSBTAG00000053564
blue mi-module	turquoise lnc-module	mir-2376	ENSBTAG00000053572
blue mi-module	turquoise lnc-module	mir-2376	ENSBTAG00000053674
blue mi-module	turquoise lnc-module	mir-2376	ENSBTAG00000053704
blue mi-module	turquoise lnc-module	mir-2376	ENSBTAG00000053714
blue mi-module	turquoise lnc-module	mir-2376	ENSBTAG00000053742
blue mi-module	turquoise lnc-module	mir-2376	ENSBTAG00000053756
blue mi-module	turquoise lnc-module	mir-2376	ENSBTAG00000053782
blue mi-module	turquoise lnc-module	mir-2376	ENSBTAG00000053883
blue mi-module	turquoise lnc-module	mir-2376	ENSBTAG00000053926
blue mi-module	turquoise lnc-module	mir-2376	ENSBTAG00000054155
blue mi-module	turquoise lnc-module	mir-2376	ENSBTAG00000054163
blue mi-module	turquoise lnc-module	mir-2376	ENSBTAG00000054248
blue mi-module	turquoise lnc-module	mir-2376	ENSBTAG00000054528
blue mi-module	turquoise lnc-module	mir-2376	ENSBTAG00000054740
blue mi-module	turquoise lnc-module	mir-2376	ENSBTAG00000054907
blue mi-module	turquoise lnc-module	mir-2376	ENSBTAG00000054959
blue mi-module	turquoise lnc-module	mir-2376	ENSBTAG00000054965
blue mi-module	turquoise lnc-module	mir-2376	ENSBTAG00000055027
blue mi-module	turquoise lnc-module	mir-2376	ENSBTAG00000055089
blue mi-module	turquoise lnc-module	mir-2376	ENSBTAG00000055241
blue mi-module	turquoise lnc-module	mir-2376	ENSBTAG00000055271
blue mi-module	turquoise lnc-module	mir-24-1	ENSBTAG00000032733
blue mi-module	turquoise lnc-module	mir-24-1	ENSBTAG00000048322
blue mi-module	turquoise lnc-module	mir-24-1	ENSBTAG00000048329
blue mi-module	turquoise lnc-module	mir-24-1	ENSBTAG00000048367
blue mi-module	turquoise lnc-module	mir-24-1	ENSBTAG00000048387
blue mi-module	turquoise lnc-module	mir-24-1	ENSBTAG00000048471
blue mi-module	turquoise lnc-module	mir-24-1	ENSBTAG00000048520
blue mi-module	turquoise lnc-module	mir-24-1	ENSBTAG00000048529
blue mi-module	turquoise lnc-module	mir-24-1	ENSBTAG00000048637
blue mi-module	turquoise lnc-module	mir-24-1	ENSBTAG00000048668
blue mi-module	turquoise lnc-module	mir-24-1	ENSBTAG00000048760
blue mi-module	turquoise lnc-module	mir-24-1	ENSBTAG00000048807
blue mi-module	turquoise lnc-module	mir-24-1	ENSBTAG00000048853
blue mi-module	turquoise lnc-module	mir-24-1	ENSBTAG00000048871
blue mi-module	turquoise lnc-module	mir-24-1	ENSBTAG00000048969
blue mi-module	turquoise lnc-module	mir-24-1	ENSBTAG00000048972
blue mi-module	turquoise lnc-module	mir-24-1	ENSBTAG00000049009
blue mi-module	turquoise lnc-module	mir-24-1	ENSBTAG00000049048
blue mi-module	turquoise lnc-module	mir-24-1	ENSBTAG00000049130
blue mi-module	turquoise lnc-module	mir-24-1	ENSBTAG00000049138
blue mi-module	turquoise lnc-module	mir-24-1	ENSBTAG00000049289
blue mi-module	turquoise lnc-module	mir-24-1	ENSBTAG00000049321
blue mi-module	turquoise lnc-module	mir-24-1	ENSBTAG00000049322
blue mi-module	turquoise lnc-module	mir-24-1	ENSBTAG00000049335
blue mi-module	turquoise lnc-module	mir-24-1	ENSBTAG00000049355
blue mi-module	turquoise lnc-module	mir-24-1	ENSBTAG00000049378
blue mi-module	turquoise lnc-module	mir-24-1	ENSBTAG00000049413
blue mi-module	turquoise lnc-module	mir-24-1	ENSBTAG00000049424
blue mi-module	turquoise lnc-module	mir-24-1	ENSBTAG00000049427
blue mi-module	turquoise lnc-module	mir-24-1	ENSBTAG00000049597
blue mi-module	turquoise lnc-module	mir-24-1	ENSBTAG00000049632
blue mi-module	turquoise lnc-module	mir-24-1	ENSBTAG00000049676
blue mi-module	turquoise lnc-module	mir-24-1	ENSBTAG00000049742
blue mi-module	turquoise lnc-module	mir-24-1	ENSBTAG00000049779
blue mi-module	turquoise lnc-module	mir-24-1	ENSBTAG00000049841
blue mi-module	turquoise lnc-module	mir-24-1	ENSBTAG00000049882
blue mi-module	turquoise lnc-module	mir-24-1	ENSBTAG00000049966
blue mi-module	turquoise lnc-module	mir-24-1	ENSBTAG00000049989
blue mi-module	turquoise lnc-module	mir-24-1	ENSBTAG00000050004
blue mi-module	turquoise lnc-module	mir-24-1	ENSBTAG00000050024
blue mi-module	turquoise lnc-module	mir-24-1	ENSBTAG00000050075
blue mi-module	turquoise lnc-module	mir-24-1	ENSBTAG00000050113
blue mi-module	turquoise lnc-module	mir-24-1	ENSBTAG00000050198
blue mi-module	turquoise lnc-module	mir-24-1	ENSBTAG00000050215
blue mi-module	turquoise lnc-module	mir-24-1	ENSBTAG00000050292
blue mi-module	turquoise lnc-module	mir-24-1	ENSBTAG00000050309
blue mi-module	turquoise lnc-module	mir-24-1	ENSBTAG00000050332
blue mi-module	turquoise lnc-module	mir-24-1	ENSBTAG00000050342
blue mi-module	turquoise lnc-module	mir-24-1	ENSBTAG00000050378
blue mi-module	turquoise lnc-module	mir-24-1	ENSBTAG00000050524
blue mi-module	turquoise lnc-module	mir-24-1	ENSBTAG00000050531
blue mi-module	turquoise lnc-module	mir-24-1	ENSBTAG00000050626
blue mi-module	turquoise lnc-module	mir-24-1	ENSBTAG00000050674
blue mi-module	turquoise lnc-module	mir-24-1	ENSBTAG00000050678
blue mi-module	turquoise lnc-module	mir-24-1	ENSBTAG00000050690
blue mi-module	turquoise lnc-module	mir-24-1	ENSBTAG00000050698
blue mi-module	turquoise lnc-module	mir-24-1	ENSBTAG00000050776
blue mi-module	turquoise lnc-module	mir-24-1	ENSBTAG00000050899
blue mi-module	turquoise lnc-module	mir-24-1	ENSBTAG00000050972
blue mi-module	turquoise lnc-module	mir-24-1	ENSBTAG00000051034
blue mi-module	turquoise lnc-module	mir-24-1	ENSBTAG00000051137
blue mi-module	turquoise lnc-module	mir-24-1	ENSBTAG00000051175
blue mi-module	turquoise lnc-module	mir-24-1	ENSBTAG00000051203
blue mi-module	turquoise lnc-module	mir-24-1	ENSBTAG00000051247
blue mi-module	turquoise lnc-module	mir-24-1	ENSBTAG00000051276
blue mi-module	turquoise lnc-module	mir-24-1	ENSBTAG00000051277
blue mi-module	turquoise lnc-module	mir-24-1	ENSBTAG00000051294
blue mi-module	turquoise lnc-module	mir-24-1	ENSBTAG00000051368
blue mi-module	turquoise lnc-module	mir-24-1	ENSBTAG00000051384
blue mi-module	turquoise lnc-module	mir-24-1	ENSBTAG00000051385
blue mi-module	turquoise lnc-module	mir-24-1	ENSBTAG00000051420
blue mi-module	turquoise lnc-module	mir-24-1	ENSBTAG00000051440
blue mi-module	turquoise lnc-module	mir-24-1	ENSBTAG00000051529
blue mi-module	turquoise lnc-module	mir-24-1	ENSBTAG00000051539
blue mi-module	turquoise lnc-module	mir-24-1	ENSBTAG00000051564
blue mi-module	turquoise lnc-module	mir-24-1	ENSBTAG00000051590
blue mi-module	turquoise lnc-module	mir-24-1	ENSBTAG00000051596
blue mi-module	turquoise lnc-module	mir-24-1	ENSBTAG00000052022
blue mi-module	turquoise lnc-module	mir-24-1	ENSBTAG00000052037
blue mi-module	turquoise lnc-module	mir-24-1	ENSBTAG00000052078
blue mi-module	turquoise lnc-module	mir-24-1	ENSBTAG00000052081
blue mi-module	turquoise lnc-module	mir-24-1	ENSBTAG00000052084
blue mi-module	turquoise lnc-module	mir-24-1	ENSBTAG00000052100
blue mi-module	turquoise lnc-module	mir-24-1	ENSBTAG00000052163
blue mi-module	turquoise lnc-module	mir-24-1	ENSBTAG00000052171
blue mi-module	turquoise lnc-module	mir-24-1	ENSBTAG00000052185
blue mi-module	turquoise lnc-module	mir-24-1	ENSBTAG00000052301
blue mi-module	turquoise lnc-module	mir-24-1	ENSBTAG00000052341
blue mi-module	turquoise lnc-module	mir-24-1	ENSBTAG00000052346
blue mi-module	turquoise lnc-module	mir-24-1	ENSBTAG00000052365
blue mi-module	turquoise lnc-module	mir-24-1	ENSBTAG00000052462
blue mi-module	turquoise lnc-module	mir-24-1	ENSBTAG00000052494
blue mi-module	turquoise lnc-module	mir-24-1	ENSBTAG00000052584
blue mi-module	turquoise lnc-module	mir-24-1	ENSBTAG00000052654
blue mi-module	turquoise lnc-module	mir-24-1	ENSBTAG00000052664
blue mi-module	turquoise lnc-module	mir-24-1	ENSBTAG00000052691
blue mi-module	turquoise lnc-module	mir-24-1	ENSBTAG00000052693
blue mi-module	turquoise lnc-module	mir-24-1	ENSBTAG00000052706
blue mi-module	turquoise lnc-module	mir-24-1	ENSBTAG00000052722
blue mi-module	turquoise lnc-module	mir-24-1	ENSBTAG00000052759
blue mi-module	turquoise lnc-module	mir-24-1	ENSBTAG00000052772
blue mi-module	turquoise lnc-module	mir-24-1	ENSBTAG00000052797
blue mi-module	turquoise lnc-module	mir-24-1	ENSBTAG00000052817
blue mi-module	turquoise lnc-module	mir-24-1	ENSBTAG00000052819
blue mi-module	turquoise lnc-module	mir-24-1	ENSBTAG00000052934
blue mi-module	turquoise lnc-module	mir-24-1	ENSBTAG00000052976
blue mi-module	turquoise lnc-module	mir-24-1	ENSBTAG00000052982
blue mi-module	turquoise lnc-module	mir-24-1	ENSBTAG00000053039
blue mi-module	turquoise lnc-module	mir-24-1	ENSBTAG00000053040
blue mi-module	turquoise lnc-module	mir-24-1	ENSBTAG00000053144
blue mi-module	turquoise lnc-module	mir-24-1	ENSBTAG00000053240
blue mi-module	turquoise lnc-module	mir-24-1	ENSBTAG00000053277
blue mi-module	turquoise lnc-module	mir-24-1	ENSBTAG00000053285
blue mi-module	turquoise lnc-module	mir-24-1	ENSBTAG00000053306
blue mi-module	turquoise lnc-module	mir-24-1	ENSBTAG00000053331
blue mi-module	turquoise lnc-module	mir-24-1	ENSBTAG00000053383
blue mi-module	turquoise lnc-module	mir-24-1	ENSBTAG00000053403
blue mi-module	turquoise lnc-module	mir-24-1	ENSBTAG00000053447
blue mi-module	turquoise lnc-module	mir-24-1	ENSBTAG00000053562
blue mi-module	turquoise lnc-module	mir-24-1	ENSBTAG00000053563
blue mi-module	turquoise lnc-module	mir-24-1	ENSBTAG00000053564
blue mi-module	turquoise lnc-module	mir-24-1	ENSBTAG00000053704
blue mi-module	turquoise lnc-module	mir-24-1	ENSBTAG00000053715
blue mi-module	turquoise lnc-module	mir-24-1	ENSBTAG00000053745
blue mi-module	turquoise lnc-module	mir-24-1	ENSBTAG00000053756
blue mi-module	turquoise lnc-module	mir-24-1	ENSBTAG00000053771
blue mi-module	turquoise lnc-module	mir-24-1	ENSBTAG00000053780
blue mi-module	turquoise lnc-module	mir-24-1	ENSBTAG00000054163
blue mi-module	turquoise lnc-module	mir-24-1	ENSBTAG00000054270
blue mi-module	turquoise lnc-module	mir-24-1	ENSBTAG00000054317
blue mi-module	turquoise lnc-module	mir-24-1	ENSBTAG00000054450
blue mi-module	turquoise lnc-module	mir-24-1	ENSBTAG00000054641
blue mi-module	turquoise lnc-module	mir-24-1	ENSBTAG00000054727
blue mi-module	turquoise lnc-module	mir-24-1	ENSBTAG00000054739
blue mi-module	turquoise lnc-module	mir-24-1	ENSBTAG00000054871
blue mi-module	turquoise lnc-module	mir-24-1	ENSBTAG00000054877
blue mi-module	turquoise lnc-module	mir-24-1	ENSBTAG00000054959
blue mi-module	turquoise lnc-module	mir-24-1	ENSBTAG00000055047
blue mi-module	turquoise lnc-module	mir-24-1	ENSBTAG00000055056
blue mi-module	turquoise lnc-module	mir-24-1	ENSBTAG00000055215
blue mi-module	turquoise lnc-module	mir-24-2	ENSBTAG00000048796
blue mi-module	turquoise lnc-module	mir-24-2	ENSBTAG00000048808
blue mi-module	turquoise lnc-module	mir-24-2	ENSBTAG00000048879
blue mi-module	turquoise lnc-module	mir-24-2	ENSBTAG00000048908
blue mi-module	turquoise lnc-module	mir-24-2	ENSBTAG00000049138
blue mi-module	turquoise lnc-module	mir-24-2	ENSBTAG00000049210
blue mi-module	turquoise lnc-module	mir-24-2	ENSBTAG00000049228
blue mi-module	turquoise lnc-module	mir-24-2	ENSBTAG00000049267
blue mi-module	turquoise lnc-module	mir-24-2	ENSBTAG00000049639
blue mi-module	turquoise lnc-module	mir-24-2	ENSBTAG00000049675
blue mi-module	turquoise lnc-module	mir-24-2	ENSBTAG00000049825
blue mi-module	turquoise lnc-module	mir-24-2	ENSBTAG00000049886
blue mi-module	turquoise lnc-module	mir-24-2	ENSBTAG00000050833
blue mi-module	turquoise lnc-module	mir-24-2	ENSBTAG00000050985
blue mi-module	turquoise lnc-module	mir-24-2	ENSBTAG00000051137
blue mi-module	turquoise lnc-module	mir-24-2	ENSBTAG00000051294
blue mi-module	turquoise lnc-module	mir-24-2	ENSBTAG00000051730
blue mi-module	turquoise lnc-module	mir-24-2	ENSBTAG00000051933
blue mi-module	turquoise lnc-module	mir-24-2	ENSBTAG00000052185
blue mi-module	turquoise lnc-module	mir-24-2	ENSBTAG00000052275
blue mi-module	turquoise lnc-module	mir-24-2	ENSBTAG00000052649
blue mi-module	turquoise lnc-module	mir-24-2	ENSBTAG00000052650
blue mi-module	turquoise lnc-module	mir-24-2	ENSBTAG00000052934
blue mi-module	turquoise lnc-module	mir-24-2	ENSBTAG00000053331
blue mi-module	turquoise lnc-module	mir-24-2	ENSBTAG00000054270
blue mi-module	turquoise lnc-module	mir-24-2	ENSBTAG00000054811
blue mi-module	turquoise lnc-module	mir-2425	ENSBTAG00000048969
blue mi-module	turquoise lnc-module	mir-2425	ENSBTAG00000053994
blue mi-module	turquoise lnc-module	mir-2425	ENSBTAG00000054995
blue mi-module	turquoise lnc-module	mir-2431	ENSBTAG00000048367
blue mi-module	turquoise lnc-module	mir-2431	ENSBTAG00000048487
blue mi-module	turquoise lnc-module	mir-2431	ENSBTAG00000048499
blue mi-module	turquoise lnc-module	mir-2431	ENSBTAG00000048568
blue mi-module	turquoise lnc-module	mir-2431	ENSBTAG00000048796
blue mi-module	turquoise lnc-module	mir-2431	ENSBTAG00000048830
blue mi-module	turquoise lnc-module	mir-2431	ENSBTAG00000048887
blue mi-module	turquoise lnc-module	mir-2431	ENSBTAG00000048895
blue mi-module	turquoise lnc-module	mir-2431	ENSBTAG00000048896
blue mi-module	turquoise lnc-module	mir-2431	ENSBTAG00000048969
blue mi-module	turquoise lnc-module	mir-2431	ENSBTAG00000048972
blue mi-module	turquoise lnc-module	mir-2431	ENSBTAG00000049129
blue mi-module	turquoise lnc-module	mir-2431	ENSBTAG00000049230
blue mi-module	turquoise lnc-module	mir-2431	ENSBTAG00000049267
blue mi-module	turquoise lnc-module	mir-2431	ENSBTAG00000049288
blue mi-module	turquoise lnc-module	mir-2431	ENSBTAG00000049348
blue mi-module	turquoise lnc-module	mir-2431	ENSBTAG00000049375
blue mi-module	turquoise lnc-module	mir-2431	ENSBTAG00000049395
blue mi-module	turquoise lnc-module	mir-2431	ENSBTAG00000049597
blue mi-module	turquoise lnc-module	mir-2431	ENSBTAG00000049632
blue mi-module	turquoise lnc-module	mir-2431	ENSBTAG00000049683
blue mi-module	turquoise lnc-module	mir-2431	ENSBTAG00000049811
blue mi-module	turquoise lnc-module	mir-2431	ENSBTAG00000049825
blue mi-module	turquoise lnc-module	mir-2431	ENSBTAG00000049841
blue mi-module	turquoise lnc-module	mir-2431	ENSBTAG00000050030
blue mi-module	turquoise lnc-module	mir-2431	ENSBTAG00000050048
blue mi-module	turquoise lnc-module	mir-2431	ENSBTAG00000050182
blue mi-module	turquoise lnc-module	mir-2431	ENSBTAG00000050406
blue mi-module	turquoise lnc-module	mir-2431	ENSBTAG00000050524
blue mi-module	turquoise lnc-module	mir-2431	ENSBTAG00000050585
blue mi-module	turquoise lnc-module	mir-2431	ENSBTAG00000050626
blue mi-module	turquoise lnc-module	mir-2431	ENSBTAG00000050734
blue mi-module	turquoise lnc-module	mir-2431	ENSBTAG00000050924
blue mi-module	turquoise lnc-module	mir-2431	ENSBTAG00000050969
blue mi-module	turquoise lnc-module	mir-2431	ENSBTAG00000051001
blue mi-module	turquoise lnc-module	mir-2431	ENSBTAG00000051011
blue mi-module	turquoise lnc-module	mir-2431	ENSBTAG00000051247
blue mi-module	turquoise lnc-module	mir-2431	ENSBTAG00000051276
blue mi-module	turquoise lnc-module	mir-2431	ENSBTAG00000051284
blue mi-module	turquoise lnc-module	mir-2431	ENSBTAG00000051355
blue mi-module	turquoise lnc-module	mir-2431	ENSBTAG00000051368
blue mi-module	turquoise lnc-module	mir-2431	ENSBTAG00000051384
blue mi-module	turquoise lnc-module	mir-2431	ENSBTAG00000051529
blue mi-module	turquoise lnc-module	mir-2431	ENSBTAG00000051553
blue mi-module	turquoise lnc-module	mir-2431	ENSBTAG00000051596
blue mi-module	turquoise lnc-module	mir-2431	ENSBTAG00000051693
blue mi-module	turquoise lnc-module	mir-2431	ENSBTAG00000051701
blue mi-module	turquoise lnc-module	mir-2431	ENSBTAG00000051703
blue mi-module	turquoise lnc-module	mir-2431	ENSBTAG00000051722
blue mi-module	turquoise lnc-module	mir-2431	ENSBTAG00000051777
blue mi-module	turquoise lnc-module	mir-2431	ENSBTAG00000051901
blue mi-module	turquoise lnc-module	mir-2431	ENSBTAG00000052081
blue mi-module	turquoise lnc-module	mir-2431	ENSBTAG00000052163
blue mi-module	turquoise lnc-module	mir-2431	ENSBTAG00000052244
blue mi-module	turquoise lnc-module	mir-2431	ENSBTAG00000052325
blue mi-module	turquoise lnc-module	mir-2431	ENSBTAG00000052365
blue mi-module	turquoise lnc-module	mir-2431	ENSBTAG00000052376
blue mi-module	turquoise lnc-module	mir-2431	ENSBTAG00000052462
blue mi-module	turquoise lnc-module	mir-2431	ENSBTAG00000052649
blue mi-module	turquoise lnc-module	mir-2431	ENSBTAG00000052691
blue mi-module	turquoise lnc-module	mir-2431	ENSBTAG00000052722
blue mi-module	turquoise lnc-module	mir-2431	ENSBTAG00000052941
blue mi-module	turquoise lnc-module	mir-2431	ENSBTAG00000052976
blue mi-module	turquoise lnc-module	mir-2431	ENSBTAG00000052982
blue mi-module	turquoise lnc-module	mir-2431	ENSBTAG00000053039
blue mi-module	turquoise lnc-module	mir-2431	ENSBTAG00000053043
blue mi-module	turquoise lnc-module	mir-2431	ENSBTAG00000053070
blue mi-module	turquoise lnc-module	mir-2431	ENSBTAG00000053158
blue mi-module	turquoise lnc-module	mir-2431	ENSBTAG00000053240
blue mi-module	turquoise lnc-module	mir-2431	ENSBTAG00000053285
blue mi-module	turquoise lnc-module	mir-2431	ENSBTAG00000053319
blue mi-module	turquoise lnc-module	mir-2431	ENSBTAG00000053382
blue mi-module	turquoise lnc-module	mir-2431	ENSBTAG00000053509
blue mi-module	turquoise lnc-module	mir-2431	ENSBTAG00000053603
blue mi-module	turquoise lnc-module	mir-2431	ENSBTAG00000053742
blue mi-module	turquoise lnc-module	mir-2431	ENSBTAG00000053745
blue mi-module	turquoise lnc-module	mir-2431	ENSBTAG00000053924
blue mi-module	turquoise lnc-module	mir-2431	ENSBTAG00000054043
blue mi-module	turquoise lnc-module	mir-2431	ENSBTAG00000054145
blue mi-module	turquoise lnc-module	mir-2431	ENSBTAG00000054248
blue mi-module	turquoise lnc-module	mir-2431	ENSBTAG00000054262
blue mi-module	turquoise lnc-module	mir-2431	ENSBTAG00000054317
blue mi-module	turquoise lnc-module	mir-2431	ENSBTAG00000054637
blue mi-module	turquoise lnc-module	mir-2431	ENSBTAG00000054641
blue mi-module	turquoise lnc-module	mir-2431	ENSBTAG00000054753
blue mi-module	turquoise lnc-module	mir-2431	ENSBTAG00000054877
blue mi-module	turquoise lnc-module	mir-2431	ENSBTAG00000055027
blue mi-module	turquoise lnc-module	mir-2431	ENSBTAG00000055271
blue mi-module	turquoise lnc-module	mir-3432a-1	ENSBTAG00000008539
blue mi-module	turquoise lnc-module	mir-3432a-1	ENSBTAG00000048349
blue mi-module	turquoise lnc-module	mir-3432a-1	ENSBTAG00000048697
blue mi-module	turquoise lnc-module	mir-3432a-1	ENSBTAG00000048719
blue mi-module	turquoise lnc-module	mir-3432a-1	ENSBTAG00000048741
blue mi-module	turquoise lnc-module	mir-3432a-1	ENSBTAG00000048887
blue mi-module	turquoise lnc-module	mir-3432a-1	ENSBTAG00000049363
blue mi-module	turquoise lnc-module	mir-3432a-1	ENSBTAG00000049634
blue mi-module	turquoise lnc-module	mir-3432a-1	ENSBTAG00000049791
blue mi-module	turquoise lnc-module	mir-3432a-1	ENSBTAG00000050089
blue mi-module	turquoise lnc-module	mir-3432a-1	ENSBTAG00000050406
blue mi-module	turquoise lnc-module	mir-3432a-1	ENSBTAG00000050503
blue mi-module	turquoise lnc-module	mir-3432a-1	ENSBTAG00000050741
blue mi-module	turquoise lnc-module	mir-3432a-1	ENSBTAG00000051137
blue mi-module	turquoise lnc-module	mir-3432a-1	ENSBTAG00000051314
blue mi-module	turquoise lnc-module	mir-3432a-1	ENSBTAG00000052078
blue mi-module	turquoise lnc-module	mir-3432a-1	ENSBTAG00000052301
blue mi-module	turquoise lnc-module	mir-3432a-1	ENSBTAG00000052741
blue mi-module	turquoise lnc-module	mir-3432a-1	ENSBTAG00000052755
blue mi-module	turquoise lnc-module	mir-3432a-1	ENSBTAG00000052965
blue mi-module	turquoise lnc-module	mir-3432a-1	ENSBTAG00000053076
blue mi-module	turquoise lnc-module	mir-3432a-1	ENSBTAG00000053240
blue mi-module	turquoise lnc-module	mir-3432a-1	ENSBTAG00000053757
blue mi-module	turquoise lnc-module	mir-3432a-1	ENSBTAG00000055027
blue mi-module	turquoise lnc-module	mir-3432a-2	ENSBTAG00000008539
blue mi-module	turquoise lnc-module	mir-3432a-2	ENSBTAG00000048349
blue mi-module	turquoise lnc-module	mir-3432a-2	ENSBTAG00000048697
blue mi-module	turquoise lnc-module	mir-3432a-2	ENSBTAG00000048719
blue mi-module	turquoise lnc-module	mir-3432a-2	ENSBTAG00000048741
blue mi-module	turquoise lnc-module	mir-3432a-2	ENSBTAG00000048887
blue mi-module	turquoise lnc-module	mir-3432a-2	ENSBTAG00000049363
blue mi-module	turquoise lnc-module	mir-3432a-2	ENSBTAG00000049634
blue mi-module	turquoise lnc-module	mir-3432a-2	ENSBTAG00000049791
blue mi-module	turquoise lnc-module	mir-3432a-2	ENSBTAG00000050089
blue mi-module	turquoise lnc-module	mir-3432a-2	ENSBTAG00000050406
blue mi-module	turquoise lnc-module	mir-3432a-2	ENSBTAG00000050503
blue mi-module	turquoise lnc-module	mir-3432a-2	ENSBTAG00000050741
blue mi-module	turquoise lnc-module	mir-3432a-2	ENSBTAG00000051137
blue mi-module	turquoise lnc-module	mir-3432a-2	ENSBTAG00000051314
blue mi-module	turquoise lnc-module	mir-3432a-2	ENSBTAG00000052078
blue mi-module	turquoise lnc-module	mir-3432a-2	ENSBTAG00000052301
blue mi-module	turquoise lnc-module	mir-3432a-2	ENSBTAG00000052741
blue mi-module	turquoise lnc-module	mir-3432a-2	ENSBTAG00000052755
blue mi-module	turquoise lnc-module	mir-3432a-2	ENSBTAG00000052965
blue mi-module	turquoise lnc-module	mir-3432a-2	ENSBTAG00000053076
blue mi-module	turquoise lnc-module	mir-3432a-2	ENSBTAG00000053240
blue mi-module	turquoise lnc-module	mir-3432a-2	ENSBTAG00000053757
blue mi-module	turquoise lnc-module	mir-3432a-2	ENSBTAG00000055027
blue mi-module	turquoise lnc-module	mir-3432b	ENSBTAG00000048830
blue mi-module	turquoise lnc-module	mir-3432b	ENSBTAG00000048953
blue mi-module	turquoise lnc-module	mir-3432b	ENSBTAG00000049791
blue mi-module	turquoise lnc-module	mir-3432b	ENSBTAG00000050765
blue mi-module	turquoise lnc-module	mir-3432b	ENSBTAG00000051440
blue mi-module	turquoise lnc-module	mir-3432b	ENSBTAG00000052100
blue mi-module	turquoise lnc-module	mir-3432b	ENSBTAG00000052982
blue mi-module	turquoise lnc-module	mir-3432b	ENSBTAG00000052992
blue mi-module	turquoise lnc-module	mir-3432b	ENSBTAG00000053527
blue mi-module	turquoise lnc-module	mir-3432b	ENSBTAG00000053764
blue mi-module	turquoise lnc-module	mir-3432b	ENSBTAG00000053822
blue mi-module	turquoise lnc-module	mir-3432b	ENSBTAG00000054185
blue mi-module	turquoise lnc-module	mir-3432b	ENSBTAG00000054528
blue mi-module	turquoise lnc-module	mir-3432b	ENSBTAG00000055167
blue mi-module	turquoise lnc-module	mir-3596	ENSBTAG00000049632
blue mi-module	turquoise lnc-module	mir-3596	ENSBTAG00000049841
blue mi-module	turquoise lnc-module	mir-3596	ENSBTAG00000050089
blue mi-module	turquoise lnc-module	mir-3596	ENSBTAG00000050292
blue mi-module	turquoise lnc-module	mir-3596	ENSBTAG00000050674
blue mi-module	turquoise lnc-module	mir-3596	ENSBTAG00000051037
blue mi-module	turquoise lnc-module	mir-3596	ENSBTAG00000051420
blue mi-module	turquoise lnc-module	mir-3596	ENSBTAG00000051590
blue mi-module	turquoise lnc-module	mir-3596	ENSBTAG00000052029
blue mi-module	turquoise lnc-module	mir-3596	ENSBTAG00000052100
blue mi-module	turquoise lnc-module	mir-3596	ENSBTAG00000052275
blue mi-module	turquoise lnc-module	mir-3596	ENSBTAG00000052965
blue mi-module	turquoise lnc-module	mir-3596	ENSBTAG00000053500
blue mi-module	turquoise lnc-module	mir-3596	ENSBTAG00000053509
blue mi-module	turquoise lnc-module	mir-3596	ENSBTAG00000053715
blue mi-module	turquoise lnc-module	mir-3596	ENSBTAG00000053745
blue mi-module	turquoise lnc-module	mir-3596	ENSBTAG00000053924
blue mi-module	turquoise lnc-module	mir-3596	ENSBTAG00000054637
blue mi-module	turquoise lnc-module	mir-3596	ENSBTAG00000054948
blue mi-module	turquoise lnc-module	mir-3596	ENSBTAG00000054956
blue mi-module	turquoise lnc-module	mir-3596	ENSBTAG00000055027
blue mi-module	turquoise lnc-module	mir-421	ENSBTAG00000032733
blue mi-module	turquoise lnc-module	mir-421	ENSBTAG00000048499
blue mi-module	turquoise lnc-module	mir-421	ENSBTAG00000048512
blue mi-module	turquoise lnc-module	mir-421	ENSBTAG00000048687
blue mi-module	turquoise lnc-module	mir-421	ENSBTAG00000049267
blue mi-module	turquoise lnc-module	mir-421	ENSBTAG00000049488
blue mi-module	turquoise lnc-module	mir-421	ENSBTAG00000049981
blue mi-module	turquoise lnc-module	mir-421	ENSBTAG00000050024
blue mi-module	turquoise lnc-module	mir-421	ENSBTAG00000050378
blue mi-module	turquoise lnc-module	mir-421	ENSBTAG00000050640
blue mi-module	turquoise lnc-module	mir-421	ENSBTAG00000050741
blue mi-module	turquoise lnc-module	mir-421	ENSBTAG00000050811
blue mi-module	turquoise lnc-module	mir-421	ENSBTAG00000051277
blue mi-module	turquoise lnc-module	mir-421	ENSBTAG00000051703
blue mi-module	turquoise lnc-module	mir-421	ENSBTAG00000052100
blue mi-module	turquoise lnc-module	mir-421	ENSBTAG00000052584
blue mi-module	turquoise lnc-module	mir-421	ENSBTAG00000052706
blue mi-module	turquoise lnc-module	mir-421	ENSBTAG00000053926
blue mi-module	turquoise lnc-module	mir-421	ENSBTAG00000054248
blue mi-module	turquoise lnc-module	mir-421	ENSBTAG00000054753
blue mi-module	turquoise lnc-module	mir-421	ENSBTAG00000054965
blue mi-module	turquoise lnc-module	mir-532	ENSBTAG00000048697
blue mi-module	turquoise lnc-module	mir-532	ENSBTAG00000049226
blue mi-module	turquoise lnc-module	mir-532	ENSBTAG00000049257
blue mi-module	turquoise lnc-module	mir-532	ENSBTAG00000049288
blue mi-module	turquoise lnc-module	mir-532	ENSBTAG00000049561
blue mi-module	turquoise lnc-module	mir-532	ENSBTAG00000049564
blue mi-module	turquoise lnc-module	mir-532	ENSBTAG00000049825
blue mi-module	turquoise lnc-module	mir-532	ENSBTAG00000050058
blue mi-module	turquoise lnc-module	mir-532	ENSBTAG00000050292
blue mi-module	turquoise lnc-module	mir-532	ENSBTAG00000050311
blue mi-module	turquoise lnc-module	mir-532	ENSBTAG00000050811
blue mi-module	turquoise lnc-module	mir-532	ENSBTAG00000050853
blue mi-module	turquoise lnc-module	mir-532	ENSBTAG00000050899
blue mi-module	turquoise lnc-module	mir-532	ENSBTAG00000050924
blue mi-module	turquoise lnc-module	mir-532	ENSBTAG00000051209
blue mi-module	turquoise lnc-module	mir-532	ENSBTAG00000051385
blue mi-module	turquoise lnc-module	mir-532	ENSBTAG00000051596
blue mi-module	turquoise lnc-module	mir-532	ENSBTAG00000052029
blue mi-module	turquoise lnc-module	mir-532	ENSBTAG00000052163
blue mi-module	turquoise lnc-module	mir-532	ENSBTAG00000052171
blue mi-module	turquoise lnc-module	mir-532	ENSBTAG00000052293
blue mi-module	turquoise lnc-module	mir-532	ENSBTAG00000052985
blue mi-module	turquoise lnc-module	mir-532	ENSBTAG00000053888
blue mi-module	turquoise lnc-module	mir-532	ENSBTAG00000053963
blue mi-module	turquoise lnc-module	mir-532	ENSBTAG00000054138
blue mi-module	turquoise lnc-module	mir-532	ENSBTAG00000054155
blue mi-module	turquoise lnc-module	mir-532	ENSBTAG00000054930
blue mi-module	turquoise lnc-module	mir-532	ENSBTAG00000055047
blue mi-module	turquoise lnc-module	mir-574	ENSBTAG00000048760
blue mi-module	turquoise lnc-module	mir-574	ENSBTAG00000048908
blue mi-module	turquoise lnc-module	mir-574	ENSBTAG00000049129
blue mi-module	turquoise lnc-module	mir-574	ENSBTAG00000049211
blue mi-module	turquoise lnc-module	mir-574	ENSBTAG00000049257
blue mi-module	turquoise lnc-module	mir-574	ENSBTAG00000049326
blue mi-module	turquoise lnc-module	mir-574	ENSBTAG00000049427
blue mi-module	turquoise lnc-module	mir-574	ENSBTAG00000049443
blue mi-module	turquoise lnc-module	mir-574	ENSBTAG00000049791
blue mi-module	turquoise lnc-module	mir-574	ENSBTAG00000049841
blue mi-module	turquoise lnc-module	mir-574	ENSBTAG00000049853
blue mi-module	turquoise lnc-module	mir-574	ENSBTAG00000050332
blue mi-module	turquoise lnc-module	mir-574	ENSBTAG00000050766
blue mi-module	turquoise lnc-module	mir-574	ENSBTAG00000050833
blue mi-module	turquoise lnc-module	mir-574	ENSBTAG00000050985
blue mi-module	turquoise lnc-module	mir-574	ENSBTAG00000051108
blue mi-module	turquoise lnc-module	mir-574	ENSBTAG00000051277
blue mi-module	turquoise lnc-module	mir-574	ENSBTAG00000051355
blue mi-module	turquoise lnc-module	mir-574	ENSBTAG00000051385
blue mi-module	turquoise lnc-module	mir-574	ENSBTAG00000051392
blue mi-module	turquoise lnc-module	mir-574	ENSBTAG00000051459
blue mi-module	turquoise lnc-module	mir-574	ENSBTAG00000051564
blue mi-module	turquoise lnc-module	mir-574	ENSBTAG00000051596
blue mi-module	turquoise lnc-module	mir-574	ENSBTAG00000051895
blue mi-module	turquoise lnc-module	mir-574	ENSBTAG00000052022
blue mi-module	turquoise lnc-module	mir-574	ENSBTAG00000052171
blue mi-module	turquoise lnc-module	mir-574	ENSBTAG00000052301
blue mi-module	turquoise lnc-module	mir-574	ENSBTAG00000052436
blue mi-module	turquoise lnc-module	mir-574	ENSBTAG00000052494
blue mi-module	turquoise lnc-module	mir-574	ENSBTAG00000052664
blue mi-module	turquoise lnc-module	mir-574	ENSBTAG00000052741
blue mi-module	turquoise lnc-module	mir-574	ENSBTAG00000052847
blue mi-module	turquoise lnc-module	mir-574	ENSBTAG00000053043
blue mi-module	turquoise lnc-module	mir-574	ENSBTAG00000053343
blue mi-module	turquoise lnc-module	mir-574	ENSBTAG00000053437
blue mi-module	turquoise lnc-module	mir-574	ENSBTAG00000053500
blue mi-module	turquoise lnc-module	mir-574	ENSBTAG00000053509
blue mi-module	turquoise lnc-module	mir-574	ENSBTAG00000053678
blue mi-module	turquoise lnc-module	mir-574	ENSBTAG00000053715
blue mi-module	turquoise lnc-module	mir-574	ENSBTAG00000053742
blue mi-module	turquoise lnc-module	mir-574	ENSBTAG00000053822
blue mi-module	turquoise lnc-module	mir-574	ENSBTAG00000054145
blue mi-module	turquoise lnc-module	mir-574	ENSBTAG00000054410
blue mi-module	turquoise lnc-module	mir-574	ENSBTAG00000054641
blue mi-module	turquoise lnc-module	mir-574	ENSBTAG00000054787
blue mi-module	turquoise lnc-module	mir-574	ENSBTAG00000054817
blue mi-module	turquoise lnc-module	mir-574	ENSBTAG00000054959
blue mi-module	turquoise lnc-module	mir-574	ENSBTAG00000055218
blue mi-module	turquoise lnc-module	mir-574	ENSBTAG00000055241
blue mi-module	turquoise lnc-module	mir-628	ENSBTAG00000048367
blue mi-module	turquoise lnc-module	mir-628	ENSBTAG00000048830
blue mi-module	turquoise lnc-module	mir-628	ENSBTAG00000049257
blue mi-module	turquoise lnc-module	mir-628	ENSBTAG00000049279
blue mi-module	turquoise lnc-module	mir-628	ENSBTAG00000049289
blue mi-module	turquoise lnc-module	mir-628	ENSBTAG00000049348
blue mi-module	turquoise lnc-module	mir-628	ENSBTAG00000049529
blue mi-module	turquoise lnc-module	mir-628	ENSBTAG00000049570
blue mi-module	turquoise lnc-module	mir-628	ENSBTAG00000049791
blue mi-module	turquoise lnc-module	mir-628	ENSBTAG00000049865
blue mi-module	turquoise lnc-module	mir-628	ENSBTAG00000050198
blue mi-module	turquoise lnc-module	mir-628	ENSBTAG00000050341
blue mi-module	turquoise lnc-module	mir-628	ENSBTAG00000050424
blue mi-module	turquoise lnc-module	mir-628	ENSBTAG00000050478
blue mi-module	turquoise lnc-module	mir-628	ENSBTAG00000050714
blue mi-module	turquoise lnc-module	mir-628	ENSBTAG00000050833
blue mi-module	turquoise lnc-module	mir-628	ENSBTAG00000051300
blue mi-module	turquoise lnc-module	mir-628	ENSBTAG00000051499
blue mi-module	turquoise lnc-module	mir-628	ENSBTAG00000051596
blue mi-module	turquoise lnc-module	mir-628	ENSBTAG00000051735
blue mi-module	turquoise lnc-module	mir-628	ENSBTAG00000052037
blue mi-module	turquoise lnc-module	mir-628	ENSBTAG00000052100
blue mi-module	turquoise lnc-module	mir-628	ENSBTAG00000052741
blue mi-module	turquoise lnc-module	mir-628	ENSBTAG00000052797
blue mi-module	turquoise lnc-module	mir-628	ENSBTAG00000052996
blue mi-module	turquoise lnc-module	mir-628	ENSBTAG00000053509
blue mi-module	turquoise lnc-module	mir-628	ENSBTAG00000053563
blue mi-module	turquoise lnc-module	mir-628	ENSBTAG00000054871
blue mi-module	turquoise lnc-module	mir-628	ENSBTAG00000054948
blue mi-module	turquoise lnc-module	mir-652	ENSBTAG00000002749
blue mi-module	turquoise lnc-module	mir-652	ENSBTAG00000048561
blue mi-module	turquoise lnc-module	mir-652	ENSBTAG00000048879
blue mi-module	turquoise lnc-module	mir-652	ENSBTAG00000048896
blue mi-module	turquoise lnc-module	mir-652	ENSBTAG00000050058
blue mi-module	turquoise lnc-module	mir-652	ENSBTAG00000050626
blue mi-module	turquoise lnc-module	mir-652	ENSBTAG00000051294
blue mi-module	turquoise lnc-module	mir-652	ENSBTAG00000051384
blue mi-module	turquoise lnc-module	mir-652	ENSBTAG00000051420
blue mi-module	turquoise lnc-module	mir-652	ENSBTAG00000051777
blue mi-module	turquoise lnc-module	mir-652	ENSBTAG00000052022
blue mi-module	turquoise lnc-module	mir-652	ENSBTAG00000053422
blue mi-module	turquoise lnc-module	mir-652	ENSBTAG00000054270
blue mi-module	turquoise lnc-module	mir-6520	ENSBTAG00000048697
blue mi-module	turquoise lnc-module	mir-6520	ENSBTAG00000051459
blue mi-module	turquoise lnc-module	mir-6520	ENSBTAG00000052100
blue mi-module	turquoise lnc-module	mir-6520	ENSBTAG00000052758
blue mi-module	turquoise lnc-module	mir-6520	ENSBTAG00000054673
blue mi-module	turquoise lnc-module	mir-6525	ENSBTAG00000002749
blue mi-module	turquoise lnc-module	mir-6525	ENSBTAG00000048399
blue mi-module	turquoise lnc-module	mir-6525	ENSBTAG00000048471
blue mi-module	turquoise lnc-module	mir-6525	ENSBTAG00000048487
blue mi-module	turquoise lnc-module	mir-6525	ENSBTAG00000048529
blue mi-module	turquoise lnc-module	mir-6525	ENSBTAG00000048704
blue mi-module	turquoise lnc-module	mir-6525	ENSBTAG00000048807
blue mi-module	turquoise lnc-module	mir-6525	ENSBTAG00000048808
blue mi-module	turquoise lnc-module	mir-6525	ENSBTAG00000048830
blue mi-module	turquoise lnc-module	mir-6525	ENSBTAG00000048879
blue mi-module	turquoise lnc-module	mir-6525	ENSBTAG00000048972
blue mi-module	turquoise lnc-module	mir-6525	ENSBTAG00000049048
blue mi-module	turquoise lnc-module	mir-6525	ENSBTAG00000049266
blue mi-module	turquoise lnc-module	mir-6525	ENSBTAG00000049350
blue mi-module	turquoise lnc-module	mir-6525	ENSBTAG00000049375
blue mi-module	turquoise lnc-module	mir-6525	ENSBTAG00000049395
blue mi-module	turquoise lnc-module	mir-6525	ENSBTAG00000049634
blue mi-module	turquoise lnc-module	mir-6525	ENSBTAG00000049639
blue mi-module	turquoise lnc-module	mir-6525	ENSBTAG00000049683
blue mi-module	turquoise lnc-module	mir-6525	ENSBTAG00000049748
blue mi-module	turquoise lnc-module	mir-6525	ENSBTAG00000049825
blue mi-module	turquoise lnc-module	mir-6525	ENSBTAG00000049840
blue mi-module	turquoise lnc-module	mir-6525	ENSBTAG00000049841
blue mi-module	turquoise lnc-module	mir-6525	ENSBTAG00000049852
blue mi-module	turquoise lnc-module	mir-6525	ENSBTAG00000049886
blue mi-module	turquoise lnc-module	mir-6525	ENSBTAG00000049944
blue mi-module	turquoise lnc-module	mir-6525	ENSBTAG00000050048
blue mi-module	turquoise lnc-module	mir-6525	ENSBTAG00000050113
blue mi-module	turquoise lnc-module	mir-6525	ENSBTAG00000050192
blue mi-module	turquoise lnc-module	mir-6525	ENSBTAG00000050332
blue mi-module	turquoise lnc-module	mir-6525	ENSBTAG00000050407
blue mi-module	turquoise lnc-module	mir-6525	ENSBTAG00000050415
blue mi-module	turquoise lnc-module	mir-6525	ENSBTAG00000050502
blue mi-module	turquoise lnc-module	mir-6525	ENSBTAG00000050531
blue mi-module	turquoise lnc-module	mir-6525	ENSBTAG00000050626
blue mi-module	turquoise lnc-module	mir-6525	ENSBTAG00000050714
blue mi-module	turquoise lnc-module	mir-6525	ENSBTAG00000050741
blue mi-module	turquoise lnc-module	mir-6525	ENSBTAG00000050754
blue mi-module	turquoise lnc-module	mir-6525	ENSBTAG00000050899
blue mi-module	turquoise lnc-module	mir-6525	ENSBTAG00000050972
blue mi-module	turquoise lnc-module	mir-6525	ENSBTAG00000051137
blue mi-module	turquoise lnc-module	mir-6525	ENSBTAG00000051355
blue mi-module	turquoise lnc-module	mir-6525	ENSBTAG00000051368
blue mi-module	turquoise lnc-module	mir-6525	ENSBTAG00000051384
blue mi-module	turquoise lnc-module	mir-6525	ENSBTAG00000051408
blue mi-module	turquoise lnc-module	mir-6525	ENSBTAG00000051529
blue mi-module	turquoise lnc-module	mir-6525	ENSBTAG00000051564
blue mi-module	turquoise lnc-module	mir-6525	ENSBTAG00000051703
blue mi-module	turquoise lnc-module	mir-6525	ENSBTAG00000051788
blue mi-module	turquoise lnc-module	mir-6525	ENSBTAG00000051829
blue mi-module	turquoise lnc-module	mir-6525	ENSBTAG00000052029
blue mi-module	turquoise lnc-module	mir-6525	ENSBTAG00000052063
blue mi-module	turquoise lnc-module	mir-6525	ENSBTAG00000052078
blue mi-module	turquoise lnc-module	mir-6525	ENSBTAG00000052088
blue mi-module	turquoise lnc-module	mir-6525	ENSBTAG00000052100
blue mi-module	turquoise lnc-module	mir-6525	ENSBTAG00000052171
blue mi-module	turquoise lnc-module	mir-6525	ENSBTAG00000052293
blue mi-module	turquoise lnc-module	mir-6525	ENSBTAG00000052436
blue mi-module	turquoise lnc-module	mir-6525	ENSBTAG00000052444
blue mi-module	turquoise lnc-module	mir-6525	ENSBTAG00000052494
blue mi-module	turquoise lnc-module	mir-6525	ENSBTAG00000052664
blue mi-module	turquoise lnc-module	mir-6525	ENSBTAG00000052741
blue mi-module	turquoise lnc-module	mir-6525	ENSBTAG00000052742
blue mi-module	turquoise lnc-module	mir-6525	ENSBTAG00000052763
blue mi-module	turquoise lnc-module	mir-6525	ENSBTAG00000052797
blue mi-module	turquoise lnc-module	mir-6525	ENSBTAG00000053055
blue mi-module	turquoise lnc-module	mir-6525	ENSBTAG00000053076
blue mi-module	turquoise lnc-module	mir-6525	ENSBTAG00000053232
blue mi-module	turquoise lnc-module	mir-6525	ENSBTAG00000053277
blue mi-module	turquoise lnc-module	mir-6525	ENSBTAG00000053285
blue mi-module	turquoise lnc-module	mir-6525	ENSBTAG00000053353
blue mi-module	turquoise lnc-module	mir-6525	ENSBTAG00000053362
blue mi-module	turquoise lnc-module	mir-6525	ENSBTAG00000053382
blue mi-module	turquoise lnc-module	mir-6525	ENSBTAG00000053556
blue mi-module	turquoise lnc-module	mir-6525	ENSBTAG00000053674
blue mi-module	turquoise lnc-module	mir-6525	ENSBTAG00000053715
blue mi-module	turquoise lnc-module	mir-6525	ENSBTAG00000053742
blue mi-module	turquoise lnc-module	mir-6525	ENSBTAG00000053745
blue mi-module	turquoise lnc-module	mir-6525	ENSBTAG00000053764
blue mi-module	turquoise lnc-module	mir-6525	ENSBTAG00000053793
blue mi-module	turquoise lnc-module	mir-6525	ENSBTAG00000053893
blue mi-module	turquoise lnc-module	mir-6525	ENSBTAG00000053926
blue mi-module	turquoise lnc-module	mir-6525	ENSBTAG00000054141
blue mi-module	turquoise lnc-module	mir-6525	ENSBTAG00000054163
blue mi-module	turquoise lnc-module	mir-6525	ENSBTAG00000054248
blue mi-module	turquoise lnc-module	mir-6525	ENSBTAG00000054270
blue mi-module	turquoise lnc-module	mir-6525	ENSBTAG00000054479
blue mi-module	turquoise lnc-module	mir-6525	ENSBTAG00000054537
blue mi-module	turquoise lnc-module	mir-6525	ENSBTAG00000054641
blue mi-module	turquoise lnc-module	mir-6525	ENSBTAG00000054664
blue mi-module	turquoise lnc-module	mir-6525	ENSBTAG00000054737
blue mi-module	turquoise lnc-module	mir-6525	ENSBTAG00000054820
blue mi-module	turquoise lnc-module	mir-6525	ENSBTAG00000054877
blue mi-module	turquoise lnc-module	mir-6525	ENSBTAG00000054995
blue mi-module	turquoise lnc-module	mir-6525	ENSBTAG00000055215
blue mi-module	turquoise lnc-module	mir-660	ENSBTAG00000048568
blue mi-module	turquoise lnc-module	mir-660	ENSBTAG00000048748
blue mi-module	turquoise lnc-module	mir-660	ENSBTAG00000049048
blue mi-module	turquoise lnc-module	mir-660	ENSBTAG00000049210
blue mi-module	turquoise lnc-module	mir-660	ENSBTAG00000049395
blue mi-module	turquoise lnc-module	mir-660	ENSBTAG00000049657
blue mi-module	turquoise lnc-module	mir-660	ENSBTAG00000049664
blue mi-module	turquoise lnc-module	mir-660	ENSBTAG00000049683
blue mi-module	turquoise lnc-module	mir-660	ENSBTAG00000049811
blue mi-module	turquoise lnc-module	mir-660	ENSBTAG00000049944
blue mi-module	turquoise lnc-module	mir-660	ENSBTAG00000050024
blue mi-module	turquoise lnc-module	mir-660	ENSBTAG00000050089
blue mi-module	turquoise lnc-module	mir-660	ENSBTAG00000050162
blue mi-module	turquoise lnc-module	mir-660	ENSBTAG00000050406
blue mi-module	turquoise lnc-module	mir-660	ENSBTAG00000050502
blue mi-module	turquoise lnc-module	mir-660	ENSBTAG00000051392
blue mi-module	turquoise lnc-module	mir-660	ENSBTAG00000051444
blue mi-module	turquoise lnc-module	mir-660	ENSBTAG00000051695
blue mi-module	turquoise lnc-module	mir-660	ENSBTAG00000051705
blue mi-module	turquoise lnc-module	mir-660	ENSBTAG00000051788
blue mi-module	turquoise lnc-module	mir-660	ENSBTAG00000052018
blue mi-module	turquoise lnc-module	mir-660	ENSBTAG00000052115
blue mi-module	turquoise lnc-module	mir-660	ENSBTAG00000053793
blue mi-module	turquoise lnc-module	mir-660	ENSBTAG00000054089
blue mi-module	turquoise lnc-module	mir-660	ENSBTAG00000054639
blue mi-module	turquoise lnc-module	mir-660	ENSBTAG00000054641
blue mi-module	turquoise lnc-module	mir-660	ENSBTAG00000054664
blue mi-module	turquoise lnc-module	mir-660	ENSBTAG00000054817
blue mi-module	turquoise lnc-module	mir-660	ENSBTAG00000054834
blue mi-module	turquoise lnc-module	mir-660	ENSBTAG00000054871
blue mi-module	turquoise lnc-module	mir-660	ENSBTAG00000055157
blue mi-module	turquoise lnc-module	mir-660	ENSBTAG00000055167
blue mi-module	turquoise lnc-module	mir-669	ENSBTAG00000024437
blue mi-module	turquoise lnc-module	mir-669	ENSBTAG00000048399
blue mi-module	turquoise lnc-module	mir-669	ENSBTAG00000048499
blue mi-module	turquoise lnc-module	mir-669	ENSBTAG00000048535
blue mi-module	turquoise lnc-module	mir-669	ENSBTAG00000048590
blue mi-module	turquoise lnc-module	mir-669	ENSBTAG00000048770
blue mi-module	turquoise lnc-module	mir-669	ENSBTAG00000048778
blue mi-module	turquoise lnc-module	mir-669	ENSBTAG00000048887
blue mi-module	turquoise lnc-module	mir-669	ENSBTAG00000048972
blue mi-module	turquoise lnc-module	mir-669	ENSBTAG00000049003
blue mi-module	turquoise lnc-module	mir-669	ENSBTAG00000049028
blue mi-module	turquoise lnc-module	mir-669	ENSBTAG00000049129
blue mi-module	turquoise lnc-module	mir-669	ENSBTAG00000049228
blue mi-module	turquoise lnc-module	mir-669	ENSBTAG00000049466
blue mi-module	turquoise lnc-module	mir-669	ENSBTAG00000049564
blue mi-module	turquoise lnc-module	mir-669	ENSBTAG00000049632
blue mi-module	turquoise lnc-module	mir-669	ENSBTAG00000049639
blue mi-module	turquoise lnc-module	mir-669	ENSBTAG00000049742
blue mi-module	turquoise lnc-module	mir-669	ENSBTAG00000049748
blue mi-module	turquoise lnc-module	mir-669	ENSBTAG00000049852
blue mi-module	turquoise lnc-module	mir-669	ENSBTAG00000049874
blue mi-module	turquoise lnc-module	mir-669	ENSBTAG00000049882
blue mi-module	turquoise lnc-module	mir-669	ENSBTAG00000049944
blue mi-module	turquoise lnc-module	mir-669	ENSBTAG00000049981
blue mi-module	turquoise lnc-module	mir-669	ENSBTAG00000050004
blue mi-module	turquoise lnc-module	mir-669	ENSBTAG00000050089
blue mi-module	turquoise lnc-module	mir-669	ENSBTAG00000050182
blue mi-module	turquoise lnc-module	mir-669	ENSBTAG00000050292
blue mi-module	turquoise lnc-module	mir-669	ENSBTAG00000050341
blue mi-module	turquoise lnc-module	mir-669	ENSBTAG00000050452
blue mi-module	turquoise lnc-module	mir-669	ENSBTAG00000050524
blue mi-module	turquoise lnc-module	mir-669	ENSBTAG00000050565
blue mi-module	turquoise lnc-module	mir-669	ENSBTAG00000050585
blue mi-module	turquoise lnc-module	mir-669	ENSBTAG00000050674
blue mi-module	turquoise lnc-module	mir-669	ENSBTAG00000050714
blue mi-module	turquoise lnc-module	mir-669	ENSBTAG00000050765
blue mi-module	turquoise lnc-module	mir-669	ENSBTAG00000050766
blue mi-module	turquoise lnc-module	mir-669	ENSBTAG00000050995
blue mi-module	turquoise lnc-module	mir-669	ENSBTAG00000051011
blue mi-module	turquoise lnc-module	mir-669	ENSBTAG00000051203
blue mi-module	turquoise lnc-module	mir-669	ENSBTAG00000051264
blue mi-module	turquoise lnc-module	mir-669	ENSBTAG00000051276
blue mi-module	turquoise lnc-module	mir-669	ENSBTAG00000051300
blue mi-module	turquoise lnc-module	mir-669	ENSBTAG00000051314
blue mi-module	turquoise lnc-module	mir-669	ENSBTAG00000051332
blue mi-module	turquoise lnc-module	mir-669	ENSBTAG00000051384
blue mi-module	turquoise lnc-module	mir-669	ENSBTAG00000051392
blue mi-module	turquoise lnc-module	mir-669	ENSBTAG00000051420
blue mi-module	turquoise lnc-module	mir-669	ENSBTAG00000051468
blue mi-module	turquoise lnc-module	mir-669	ENSBTAG00000051590
blue mi-module	turquoise lnc-module	mir-669	ENSBTAG00000051596
blue mi-module	turquoise lnc-module	mir-669	ENSBTAG00000051703
blue mi-module	turquoise lnc-module	mir-669	ENSBTAG00000051735
blue mi-module	turquoise lnc-module	mir-669	ENSBTAG00000052022
blue mi-module	turquoise lnc-module	mir-669	ENSBTAG00000052074
blue mi-module	turquoise lnc-module	mir-669	ENSBTAG00000052078
blue mi-module	turquoise lnc-module	mir-669	ENSBTAG00000052081
blue mi-module	turquoise lnc-module	mir-669	ENSBTAG00000052100
blue mi-module	turquoise lnc-module	mir-669	ENSBTAG00000052171
blue mi-module	turquoise lnc-module	mir-669	ENSBTAG00000052232
blue mi-module	turquoise lnc-module	mir-669	ENSBTAG00000052293
blue mi-module	turquoise lnc-module	mir-669	ENSBTAG00000052346
blue mi-module	turquoise lnc-module	mir-669	ENSBTAG00000052444
blue mi-module	turquoise lnc-module	mir-669	ENSBTAG00000052654
blue mi-module	turquoise lnc-module	mir-669	ENSBTAG00000052741
blue mi-module	turquoise lnc-module	mir-669	ENSBTAG00000052755
blue mi-module	turquoise lnc-module	mir-669	ENSBTAG00000052976
blue mi-module	turquoise lnc-module	mir-669	ENSBTAG00000053040
blue mi-module	turquoise lnc-module	mir-669	ENSBTAG00000053285
blue mi-module	turquoise lnc-module	mir-669	ENSBTAG00000053343
blue mi-module	turquoise lnc-module	mir-669	ENSBTAG00000053382
blue mi-module	turquoise lnc-module	mir-669	ENSBTAG00000053437
blue mi-module	turquoise lnc-module	mir-669	ENSBTAG00000053516
blue mi-module	turquoise lnc-module	mir-669	ENSBTAG00000053563
blue mi-module	turquoise lnc-module	mir-669	ENSBTAG00000053603
blue mi-module	turquoise lnc-module	mir-669	ENSBTAG00000053678
blue mi-module	turquoise lnc-module	mir-669	ENSBTAG00000053742
blue mi-module	turquoise lnc-module	mir-669	ENSBTAG00000053745
blue mi-module	turquoise lnc-module	mir-669	ENSBTAG00000053756
blue mi-module	turquoise lnc-module	mir-669	ENSBTAG00000053764
blue mi-module	turquoise lnc-module	mir-669	ENSBTAG00000053893
blue mi-module	turquoise lnc-module	mir-669	ENSBTAG00000053926
blue mi-module	turquoise lnc-module	mir-669	ENSBTAG00000053931
blue mi-module	turquoise lnc-module	mir-669	ENSBTAG00000054138
blue mi-module	turquoise lnc-module	mir-669	ENSBTAG00000054145
blue mi-module	turquoise lnc-module	mir-669	ENSBTAG00000054450
blue mi-module	turquoise lnc-module	mir-669	ENSBTAG00000054727
blue mi-module	turquoise lnc-module	mir-669	ENSBTAG00000054959
blue mi-module	turquoise lnc-module	mir-669	ENSBTAG00000054965
blue mi-module	turquoise lnc-module	mir-669	ENSBTAG00000055215
blue mi-module	turquoise lnc-module	mir-7-1	ENSBTAG00000048320
blue mi-module	turquoise lnc-module	mir-7-1	ENSBTAG00000048511
blue mi-module	turquoise lnc-module	mir-7-1	ENSBTAG00000048554
blue mi-module	turquoise lnc-module	mir-7-1	ENSBTAG00000048637
blue mi-module	turquoise lnc-module	mir-7-1	ENSBTAG00000048953
blue mi-module	turquoise lnc-module	mir-7-1	ENSBTAG00000049003
blue mi-module	turquoise lnc-module	mir-7-1	ENSBTAG00000049009
blue mi-module	turquoise lnc-module	mir-7-1	ENSBTAG00000049129
blue mi-module	turquoise lnc-module	mir-7-1	ENSBTAG00000049210
blue mi-module	turquoise lnc-module	mir-7-1	ENSBTAG00000049326
blue mi-module	turquoise lnc-module	mir-7-1	ENSBTAG00000049427
blue mi-module	turquoise lnc-module	mir-7-1	ENSBTAG00000049564
blue mi-module	turquoise lnc-module	mir-7-1	ENSBTAG00000049882
blue mi-module	turquoise lnc-module	mir-7-1	ENSBTAG00000049888
blue mi-module	turquoise lnc-module	mir-7-1	ENSBTAG00000049918
blue mi-module	turquoise lnc-module	mir-7-1	ENSBTAG00000050068
blue mi-module	turquoise lnc-module	mir-7-1	ENSBTAG00000050311
blue mi-module	turquoise lnc-module	mir-7-1	ENSBTAG00000050626
blue mi-module	turquoise lnc-module	mir-7-1	ENSBTAG00000050671
blue mi-module	turquoise lnc-module	mir-7-1	ENSBTAG00000050678
blue mi-module	turquoise lnc-module	mir-7-1	ENSBTAG00000050734
blue mi-module	turquoise lnc-module	mir-7-1	ENSBTAG00000050924
blue mi-module	turquoise lnc-module	mir-7-1	ENSBTAG00000051154
blue mi-module	turquoise lnc-module	mir-7-1	ENSBTAG00000051368
blue mi-module	turquoise lnc-module	mir-7-1	ENSBTAG00000051420
blue mi-module	turquoise lnc-module	mir-7-1	ENSBTAG00000051701
blue mi-module	turquoise lnc-module	mir-7-1	ENSBTAG00000051764
blue mi-module	turquoise lnc-module	mir-7-1	ENSBTAG00000052022
blue mi-module	turquoise lnc-module	mir-7-1	ENSBTAG00000052078
blue mi-module	turquoise lnc-module	mir-7-1	ENSBTAG00000052081
blue mi-module	turquoise lnc-module	mir-7-1	ENSBTAG00000052100
blue mi-module	turquoise lnc-module	mir-7-1	ENSBTAG00000052163
blue mi-module	turquoise lnc-module	mir-7-1	ENSBTAG00000052325
blue mi-module	turquoise lnc-module	mir-7-1	ENSBTAG00000052350
blue mi-module	turquoise lnc-module	mir-7-1	ENSBTAG00000052424
blue mi-module	turquoise lnc-module	mir-7-1	ENSBTAG00000052817
blue mi-module	turquoise lnc-module	mir-7-1	ENSBTAG00000053205
blue mi-module	turquoise lnc-module	mir-7-1	ENSBTAG00000053288
blue mi-module	turquoise lnc-module	mir-7-1	ENSBTAG00000053403
blue mi-module	turquoise lnc-module	mir-7-1	ENSBTAG00000053450
blue mi-module	turquoise lnc-module	mir-7-1	ENSBTAG00000053562
blue mi-module	turquoise lnc-module	mir-7-1	ENSBTAG00000053844
blue mi-module	turquoise lnc-module	mir-7-1	ENSBTAG00000053888
blue mi-module	turquoise lnc-module	mir-7-1	ENSBTAG00000054337
blue mi-module	turquoise lnc-module	mir-7-1	ENSBTAG00000054528
blue mi-module	turquoise lnc-module	mir-7-1	ENSBTAG00000054641
blue mi-module	turquoise lnc-module	mir-7-1	ENSBTAG00000054676
blue mi-module	turquoise lnc-module	mir-7-1	ENSBTAG00000054948
blue mi-module	turquoise lnc-module	mir-7-1	ENSBTAG00000055239
blue mi-module	turquoise lnc-module	mir-7-2	ENSBTAG00000048320
blue mi-module	turquoise lnc-module	mir-7-2	ENSBTAG00000048511
blue mi-module	turquoise lnc-module	mir-7-2	ENSBTAG00000048554
blue mi-module	turquoise lnc-module	mir-7-2	ENSBTAG00000048637
blue mi-module	turquoise lnc-module	mir-7-2	ENSBTAG00000048953
blue mi-module	turquoise lnc-module	mir-7-2	ENSBTAG00000049003
blue mi-module	turquoise lnc-module	mir-7-2	ENSBTAG00000049009
blue mi-module	turquoise lnc-module	mir-7-2	ENSBTAG00000049129
blue mi-module	turquoise lnc-module	mir-7-2	ENSBTAG00000049210
blue mi-module	turquoise lnc-module	mir-7-2	ENSBTAG00000049326
blue mi-module	turquoise lnc-module	mir-7-2	ENSBTAG00000049427
blue mi-module	turquoise lnc-module	mir-7-2	ENSBTAG00000049564
blue mi-module	turquoise lnc-module	mir-7-2	ENSBTAG00000049882
blue mi-module	turquoise lnc-module	mir-7-2	ENSBTAG00000049888
blue mi-module	turquoise lnc-module	mir-7-2	ENSBTAG00000049918
blue mi-module	turquoise lnc-module	mir-7-2	ENSBTAG00000050068
blue mi-module	turquoise lnc-module	mir-7-2	ENSBTAG00000050311
blue mi-module	turquoise lnc-module	mir-7-2	ENSBTAG00000050626
blue mi-module	turquoise lnc-module	mir-7-2	ENSBTAG00000050671
blue mi-module	turquoise lnc-module	mir-7-2	ENSBTAG00000050678
blue mi-module	turquoise lnc-module	mir-7-2	ENSBTAG00000050734
blue mi-module	turquoise lnc-module	mir-7-2	ENSBTAG00000050924
blue mi-module	turquoise lnc-module	mir-7-2	ENSBTAG00000051154
blue mi-module	turquoise lnc-module	mir-7-2	ENSBTAG00000051368
blue mi-module	turquoise lnc-module	mir-7-2	ENSBTAG00000051420
blue mi-module	turquoise lnc-module	mir-7-2	ENSBTAG00000051701
blue mi-module	turquoise lnc-module	mir-7-2	ENSBTAG00000051764
blue mi-module	turquoise lnc-module	mir-7-2	ENSBTAG00000052022
blue mi-module	turquoise lnc-module	mir-7-2	ENSBTAG00000052078
blue mi-module	turquoise lnc-module	mir-7-2	ENSBTAG00000052081
blue mi-module	turquoise lnc-module	mir-7-2	ENSBTAG00000052100
blue mi-module	turquoise lnc-module	mir-7-2	ENSBTAG00000052163
blue mi-module	turquoise lnc-module	mir-7-2	ENSBTAG00000052325
blue mi-module	turquoise lnc-module	mir-7-2	ENSBTAG00000052350
blue mi-module	turquoise lnc-module	mir-7-2	ENSBTAG00000052424
blue mi-module	turquoise lnc-module	mir-7-2	ENSBTAG00000052817
blue mi-module	turquoise lnc-module	mir-7-2	ENSBTAG00000053205
blue mi-module	turquoise lnc-module	mir-7-2	ENSBTAG00000053288
blue mi-module	turquoise lnc-module	mir-7-2	ENSBTAG00000053403
blue mi-module	turquoise lnc-module	mir-7-2	ENSBTAG00000053450
blue mi-module	turquoise lnc-module	mir-7-2	ENSBTAG00000053562
blue mi-module	turquoise lnc-module	mir-7-2	ENSBTAG00000053844
blue mi-module	turquoise lnc-module	mir-7-2	ENSBTAG00000053888
blue mi-module	turquoise lnc-module	mir-7-2	ENSBTAG00000054337
blue mi-module	turquoise lnc-module	mir-7-2	ENSBTAG00000054528
blue mi-module	turquoise lnc-module	mir-7-2	ENSBTAG00000054641
blue mi-module	turquoise lnc-module	mir-7-2	ENSBTAG00000054676
blue mi-module	turquoise lnc-module	mir-7-2	ENSBTAG00000054948
blue mi-module	turquoise lnc-module	mir-7-2	ENSBTAG00000055239
blue mi-module	turquoise lnc-module	mir-7-3	ENSBTAG00000048320
blue mi-module	turquoise lnc-module	mir-7-3	ENSBTAG00000048511
blue mi-module	turquoise lnc-module	mir-7-3	ENSBTAG00000048554
blue mi-module	turquoise lnc-module	mir-7-3	ENSBTAG00000048637
blue mi-module	turquoise lnc-module	mir-7-3	ENSBTAG00000048953
blue mi-module	turquoise lnc-module	mir-7-3	ENSBTAG00000049003
blue mi-module	turquoise lnc-module	mir-7-3	ENSBTAG00000049009
blue mi-module	turquoise lnc-module	mir-7-3	ENSBTAG00000049129
blue mi-module	turquoise lnc-module	mir-7-3	ENSBTAG00000049210
blue mi-module	turquoise lnc-module	mir-7-3	ENSBTAG00000049326
blue mi-module	turquoise lnc-module	mir-7-3	ENSBTAG00000049427
blue mi-module	turquoise lnc-module	mir-7-3	ENSBTAG00000049564
blue mi-module	turquoise lnc-module	mir-7-3	ENSBTAG00000049882
blue mi-module	turquoise lnc-module	mir-7-3	ENSBTAG00000049888
blue mi-module	turquoise lnc-module	mir-7-3	ENSBTAG00000049918
blue mi-module	turquoise lnc-module	mir-7-3	ENSBTAG00000050068
blue mi-module	turquoise lnc-module	mir-7-3	ENSBTAG00000050311
blue mi-module	turquoise lnc-module	mir-7-3	ENSBTAG00000050626
blue mi-module	turquoise lnc-module	mir-7-3	ENSBTAG00000050671
blue mi-module	turquoise lnc-module	mir-7-3	ENSBTAG00000050678
blue mi-module	turquoise lnc-module	mir-7-3	ENSBTAG00000050734
blue mi-module	turquoise lnc-module	mir-7-3	ENSBTAG00000050924
blue mi-module	turquoise lnc-module	mir-7-3	ENSBTAG00000051154
blue mi-module	turquoise lnc-module	mir-7-3	ENSBTAG00000051368
blue mi-module	turquoise lnc-module	mir-7-3	ENSBTAG00000051420
blue mi-module	turquoise lnc-module	mir-7-3	ENSBTAG00000051701
blue mi-module	turquoise lnc-module	mir-7-3	ENSBTAG00000051764
blue mi-module	turquoise lnc-module	mir-7-3	ENSBTAG00000052022
blue mi-module	turquoise lnc-module	mir-7-3	ENSBTAG00000052078
blue mi-module	turquoise lnc-module	mir-7-3	ENSBTAG00000052081
blue mi-module	turquoise lnc-module	mir-7-3	ENSBTAG00000052100
blue mi-module	turquoise lnc-module	mir-7-3	ENSBTAG00000052163
blue mi-module	turquoise lnc-module	mir-7-3	ENSBTAG00000052325
blue mi-module	turquoise lnc-module	mir-7-3	ENSBTAG00000052350
blue mi-module	turquoise lnc-module	mir-7-3	ENSBTAG00000052424
blue mi-module	turquoise lnc-module	mir-7-3	ENSBTAG00000052817
blue mi-module	turquoise lnc-module	mir-7-3	ENSBTAG00000053205
blue mi-module	turquoise lnc-module	mir-7-3	ENSBTAG00000053288
blue mi-module	turquoise lnc-module	mir-7-3	ENSBTAG00000053403
blue mi-module	turquoise lnc-module	mir-7-3	ENSBTAG00000053450
blue mi-module	turquoise lnc-module	mir-7-3	ENSBTAG00000053562
blue mi-module	turquoise lnc-module	mir-7-3	ENSBTAG00000053844
blue mi-module	turquoise lnc-module	mir-7-3	ENSBTAG00000053888
blue mi-module	turquoise lnc-module	mir-7-3	ENSBTAG00000054337
blue mi-module	turquoise lnc-module	mir-7-3	ENSBTAG00000054528
blue mi-module	turquoise lnc-module	mir-7-3	ENSBTAG00000054641
blue mi-module	turquoise lnc-module	mir-7-3	ENSBTAG00000054676
blue mi-module	turquoise lnc-module	mir-7-3	ENSBTAG00000054948
blue mi-module	turquoise lnc-module	mir-7-3	ENSBTAG00000055239
blue mi-module	turquoise lnc-module	mir-7860	ENSBTAG00000048349
blue mi-module	turquoise lnc-module	mir-7860	ENSBTAG00000048471
blue mi-module	turquoise lnc-module	mir-7860	ENSBTAG00000048529
blue mi-module	turquoise lnc-module	mir-7860	ENSBTAG00000048697
blue mi-module	turquoise lnc-module	mir-7860	ENSBTAG00000048778
blue mi-module	turquoise lnc-module	mir-7860	ENSBTAG00000048887
blue mi-module	turquoise lnc-module	mir-7860	ENSBTAG00000048896
blue mi-module	turquoise lnc-module	mir-7860	ENSBTAG00000049048
blue mi-module	turquoise lnc-module	mir-7860	ENSBTAG00000049129
blue mi-module	turquoise lnc-module	mir-7860	ENSBTAG00000049138
blue mi-module	turquoise lnc-module	mir-7860	ENSBTAG00000049321
blue mi-module	turquoise lnc-module	mir-7860	ENSBTAG00000049355
blue mi-module	turquoise lnc-module	mir-7860	ENSBTAG00000049676
blue mi-module	turquoise lnc-module	mir-7860	ENSBTAG00000049791
blue mi-module	turquoise lnc-module	mir-7860	ENSBTAG00000049853
blue mi-module	turquoise lnc-module	mir-7860	ENSBTAG00000049886
blue mi-module	turquoise lnc-module	mir-7860	ENSBTAG00000049944
blue mi-module	turquoise lnc-module	mir-7860	ENSBTAG00000049957
blue mi-module	turquoise lnc-module	mir-7860	ENSBTAG00000050004
blue mi-module	turquoise lnc-module	mir-7860	ENSBTAG00000050030
blue mi-module	turquoise lnc-module	mir-7860	ENSBTAG00000050171
blue mi-module	turquoise lnc-module	mir-7860	ENSBTAG00000050371
blue mi-module	turquoise lnc-module	mir-7860	ENSBTAG00000050766
blue mi-module	turquoise lnc-module	mir-7860	ENSBTAG00000050923
blue mi-module	turquoise lnc-module	mir-7860	ENSBTAG00000051001
blue mi-module	turquoise lnc-module	mir-7860	ENSBTAG00000051175
blue mi-module	turquoise lnc-module	mir-7860	ENSBTAG00000051385
blue mi-module	turquoise lnc-module	mir-7860	ENSBTAG00000051392
blue mi-module	turquoise lnc-module	mir-7860	ENSBTAG00000051420
blue mi-module	turquoise lnc-module	mir-7860	ENSBTAG00000051509
blue mi-module	turquoise lnc-module	mir-7860	ENSBTAG00000051735
blue mi-module	turquoise lnc-module	mir-7860	ENSBTAG00000052022
blue mi-module	turquoise lnc-module	mir-7860	ENSBTAG00000052078
blue mi-module	turquoise lnc-module	mir-7860	ENSBTAG00000052088
blue mi-module	turquoise lnc-module	mir-7860	ENSBTAG00000052494
blue mi-module	turquoise lnc-module	mir-7860	ENSBTAG00000052691
blue mi-module	turquoise lnc-module	mir-7860	ENSBTAG00000052741
blue mi-module	turquoise lnc-module	mir-7860	ENSBTAG00000052847
blue mi-module	turquoise lnc-module	mir-7860	ENSBTAG00000052965
blue mi-module	turquoise lnc-module	mir-7860	ENSBTAG00000053031
blue mi-module	turquoise lnc-module	mir-7860	ENSBTAG00000053205
blue mi-module	turquoise lnc-module	mir-7860	ENSBTAG00000053240
blue mi-module	turquoise lnc-module	mir-7860	ENSBTAG00000053353
blue mi-module	turquoise lnc-module	mir-7860	ENSBTAG00000053362
blue mi-module	turquoise lnc-module	mir-7860	ENSBTAG00000053603
blue mi-module	turquoise lnc-module	mir-7860	ENSBTAG00000053764
blue mi-module	turquoise lnc-module	mir-7860	ENSBTAG00000053771
blue mi-module	turquoise lnc-module	mir-7860	ENSBTAG00000053822
blue mi-module	turquoise lnc-module	mir-7860	ENSBTAG00000053844
blue mi-module	turquoise lnc-module	mir-7860	ENSBTAG00000054450
blue mi-module	turquoise lnc-module	mir-7860	ENSBTAG00000054740
blue mi-module	turquoise lnc-module	mir-7860	ENSBTAG00000054793
blue mi-module	turquoise lnc-module	mir-7860	ENSBTAG00000054959
blue mi-module	turquoise lnc-module	mir-7860	ENSBTAG00000055223
blue mi-module	turquoise lnc-module	mir-98	ENSBTAG00000048529
blue mi-module	turquoise lnc-module	mir-98	ENSBTAG00000048770
blue mi-module	turquoise lnc-module	mir-98	ENSBTAG00000048895
blue mi-module	turquoise lnc-module	mir-98	ENSBTAG00000048972
blue mi-module	turquoise lnc-module	mir-98	ENSBTAG00000049068
blue mi-module	turquoise lnc-module	mir-98	ENSBTAG00000049210
blue mi-module	turquoise lnc-module	mir-98	ENSBTAG00000049439
blue mi-module	turquoise lnc-module	mir-98	ENSBTAG00000049825
blue mi-module	turquoise lnc-module	mir-98	ENSBTAG00000050089
blue mi-module	turquoise lnc-module	mir-98	ENSBTAG00000050332
blue mi-module	turquoise lnc-module	mir-98	ENSBTAG00000050607
blue mi-module	turquoise lnc-module	mir-98	ENSBTAG00000051034
blue mi-module	turquoise lnc-module	mir-98	ENSBTAG00000051108
blue mi-module	turquoise lnc-module	mir-98	ENSBTAG00000051247
blue mi-module	turquoise lnc-module	mir-98	ENSBTAG00000051264
blue mi-module	turquoise lnc-module	mir-98	ENSBTAG00000051300
blue mi-module	turquoise lnc-module	mir-98	ENSBTAG00000051314
blue mi-module	turquoise lnc-module	mir-98	ENSBTAG00000051332
blue mi-module	turquoise lnc-module	mir-98	ENSBTAG00000051337
blue mi-module	turquoise lnc-module	mir-98	ENSBTAG00000051384
blue mi-module	turquoise lnc-module	mir-98	ENSBTAG00000051420
blue mi-module	turquoise lnc-module	mir-98	ENSBTAG00000051709
blue mi-module	turquoise lnc-module	mir-98	ENSBTAG00000051722
blue mi-module	turquoise lnc-module	mir-98	ENSBTAG00000051735
blue mi-module	turquoise lnc-module	mir-98	ENSBTAG00000051748
blue mi-module	turquoise lnc-module	mir-98	ENSBTAG00000051777
blue mi-module	turquoise lnc-module	mir-98	ENSBTAG00000052018
blue mi-module	turquoise lnc-module	mir-98	ENSBTAG00000052084
blue mi-module	turquoise lnc-module	mir-98	ENSBTAG00000052150
blue mi-module	turquoise lnc-module	mir-98	ENSBTAG00000052244
blue mi-module	turquoise lnc-module	mir-98	ENSBTAG00000052275
blue mi-module	turquoise lnc-module	mir-98	ENSBTAG00000052376
blue mi-module	turquoise lnc-module	mir-98	ENSBTAG00000052462
blue mi-module	turquoise lnc-module	mir-98	ENSBTAG00000052797
blue mi-module	turquoise lnc-module	mir-98	ENSBTAG00000052934
blue mi-module	turquoise lnc-module	mir-98	ENSBTAG00000052976
blue mi-module	turquoise lnc-module	mir-98	ENSBTAG00000052982
blue mi-module	turquoise lnc-module	mir-98	ENSBTAG00000053158
blue mi-module	turquoise lnc-module	mir-98	ENSBTAG00000053288
blue mi-module	turquoise lnc-module	mir-98	ENSBTAG00000053509
blue mi-module	turquoise lnc-module	mir-98	ENSBTAG00000053674
blue mi-module	turquoise lnc-module	mir-98	ENSBTAG00000053678
blue mi-module	turquoise lnc-module	mir-98	ENSBTAG00000053705
blue mi-module	turquoise lnc-module	mir-98	ENSBTAG00000053764
blue mi-module	turquoise lnc-module	mir-98	ENSBTAG00000053782
blue mi-module	turquoise lnc-module	mir-98	ENSBTAG00000054141
blue mi-module	turquoise lnc-module	mir-98	ENSBTAG00000054236
blue mi-module	turquoise lnc-module	mir-98	ENSBTAG00000054270
blue mi-module	turquoise lnc-module	mir-98	ENSBTAG00000054405
blue mi-module	turquoise lnc-module	mir-98	ENSBTAG00000054479
blue mi-module	turquoise lnc-module	mir-98	ENSBTAG00000054528
blue mi-module	turquoise lnc-module	mir-98	ENSBTAG00000054817
blue mi-module	turquoise lnc-module	mir-98	ENSBTAG00000054948
blue mi-module	turquoise lnc-module	mir-98	ENSBTAG00000055218
blue mi-module	turquoise lnc-module	mir-99b	ENSBTAG00000049228
blue mi-module	turquoise lnc-module	mir-99b	ENSBTAG00000050113
blue mi-module	turquoise lnc-module	mir-99b	ENSBTAG00000053343
blue mi-module	turquoise lnc-module	mir-99b	ENSBTAG00000054141
cyan mi-module	brown lnc-module	mir-103-1	ENSBTAG00000052866
cyan mi-module	brown lnc-module	mir-103-1	ENSBTAG00000052866
cyan mi-module	brown lnc-module	mir-103-2	ENSBTAG00000052866
cyan mi-module	brown lnc-module	mir-103-2	ENSBTAG00000052866
cyan mi-module	brown lnc-module	mir-107	ENSBTAG00000052866
cyan mi-module	brown lnc-module	mir-107	ENSBTAG00000052866
cyan mi-module	brown lnc-module	mir-16a	ENSBTAG00000050921
cyan mi-module	brown lnc-module	mir-16a	ENSBTAG00000052724
cyan mi-module	brown lnc-module	mir-16b	ENSBTAG00000052724
cyan mi-module	brown lnc-module	mir-1949	ENSBTAG00000052724
cyan mi-module	brown lnc-module	mir-2284i	ENSBTAG00000053608
cyan mi-module	brown lnc-module	mir-29c	ENSBTAG00000050921
cyan mi-module	brown lnc-module	mir-29c	ENSBTAG00000051657
cyan mi-module	brown lnc-module	mir-345	ENSBTAG00000051657
cyan mi-module	brown lnc-module	mir-345	ENSBTAG00000052724
cyan mi-module	brown lnc-module	mir-345	ENSBTAG00000053385
cyan mi-module	brown lnc-module	mir-345	ENSBTAG00000053385
cyan mi-module	brown lnc-module	mir-345	ENSBTAG00000053608
steelblue mi-module	blue lnc-module	mir-12004	ENSBTAG00000049838
steelblue mi-module	brown lnc-module	mir-12004	ENSBTAG00000052866
steelblue mi-module	brown lnc-module	mir-12004	ENSBTAG00000053417
steelblue mi-module	brown lnc-module	mir-409a	ENSBTAG00000050486
steelblue mi-module	brown lnc-module	mir-6121	ENSBTAG00000051657

## Sheet: RNA22
The targets prediction results for the mi-modules with lnc-modules (with correlation >0.7 or <-0.7 and P.value less than 0.05 ) using RNA22 tool.
relation		miRNA	Target
blue mi-module	turquoise lnc-module	LET-7e	ENSBTAG00000050972
blue mi-module	turquoise lnc-module	mir-6525	ENSBTAG00000050972
blue mi-module	turquoise lnc-module	mir-2357	ENSBTAG00000050972
blue mi-module	turquoise lnc-module	LET-7i	ENSBTAG00000050972
blue mi-module	turquoise lnc-module	mir-149	ENSBTAG00000050972
blue mi-module	turquoise lnc-module	mir-221	ENSBTAG00000050972
blue mi-module	turquoise lnc-module	mir-669	ENSBTAG00000050972
blue mi-module	turquoise lnc-module	mir-669	ENSBTAG00000050972
blue mi-module	turquoise lnc-module	mir-3432a-1	ENSBTAG00000049676
blue mi-module	turquoise lnc-module	mir-3432a-2	ENSBTAG00000049676
blue mi-module	turquoise lnc-module	mir-669	ENSBTAG00000049676
blue mi-module	turquoise lnc-module	mir-669	ENSBTAG00000049676
blue mi-module	turquoise lnc-module	mir-150	ENSBTAG00000049676
blue mi-module	turquoise lnc-module	mir-197	ENSBTAG00000053745
blue mi-module	turquoise lnc-module	mir-3432b	ENSBTAG00000053745
blue mi-module	turquoise lnc-module	mir-6525	ENSBTAG00000053745
blue mi-module	turquoise lnc-module	mir-151	ENSBTAG00000052074
blue mi-module	turquoise lnc-module	mir-2425	ENSBTAG00000052074
blue mi-module	turquoise lnc-module	mir-6525	ENSBTAG00000052074
blue mi-module	turquoise lnc-module	mir-11984	ENSBTAG00000049499
blue mi-module	turquoise lnc-module	LET-7b	ENSBTAG00000024437
blue mi-module	turquoise lnc-module	mir-221	ENSBTAG00000024437
blue mi-module	turquoise lnc-module	mir-3432b	ENSBTAG00000024437
blue mi-module	turquoise lnc-module	mir-98	ENSBTAG00000024437
blue mi-module	turquoise lnc-module	mir-7860	ENSBTAG00000051508
blue mi-module	turquoise lnc-module	LET-7g	ENSBTAG00000049561
blue mi-module	turquoise lnc-module	mir-98	ENSBTAG00000049561
blue mi-module	turquoise lnc-module	mir-149	ENSBTAG00000049009
blue mi-module	turquoise lnc-module	mir-7-1	ENSBTAG00000049009
blue mi-module	turquoise lnc-module	mir-7-2	ENSBTAG00000049009
blue mi-module	turquoise lnc-module	mir-7-3	ENSBTAG00000049009
blue mi-module	turquoise lnc-module	LET-7i	ENSBTAG00000049009
blue mi-module	turquoise lnc-module	mir-149	ENSBTAG00000049009
blue mi-module	turquoise lnc-module	mir-151	ENSBTAG00000052722
blue mi-module	turquoise lnc-module	mir-24-2	ENSBTAG00000052722
blue mi-module	turquoise lnc-module	mir-6525	ENSBTAG00000054127
blue mi-module	turquoise lnc-module	mir-574	ENSBTAG00000054127
blue mi-module	turquoise lnc-module	mir-2376	ENSBTAG00000054127
blue mi-module	turquoise lnc-module	mir-6525	ENSBTAG00000054127
blue mi-module	turquoise lnc-module	mir-149	ENSBTAG00000054127
blue mi-module	turquoise lnc-module	mir-6525	ENSBTAG00000054127
blue mi-module	turquoise lnc-module	mir-7860	ENSBTAG00000054127
blue mi-module	turquoise lnc-module	mir-2357	ENSBTAG00000054127
blue mi-module	turquoise lnc-module	mir-149	ENSBTAG00000053963
blue mi-module	turquoise lnc-module	mir-6525	ENSBTAG00000053963
blue mi-module	turquoise lnc-module	mir-10164	ENSBTAG00000053447
blue mi-module	turquoise lnc-module	mir-2376	ENSBTAG00000053447
blue mi-module	turquoise lnc-module	mir-2376	ENSBTAG00000053447
blue mi-module	turquoise lnc-module	mir-574	ENSBTAG00000053447
blue mi-module	turquoise lnc-module	mir-221	ENSBTAG00000051277
blue mi-module	turquoise lnc-module	mir-3432a-1	ENSBTAG00000051277
blue mi-module	turquoise lnc-module	mir-3432a-2	ENSBTAG00000051277
blue mi-module	turquoise lnc-module	LET-7b	ENSBTAG00000051277
blue mi-module	turquoise lnc-module	mir-24-1	ENSBTAG00000051277
blue mi-module	turquoise lnc-module	mir-669	ENSBTAG00000051277
blue mi-module	turquoise lnc-module	mir-669	ENSBTAG00000051277
blue mi-module	turquoise lnc-module	mir-149	ENSBTAG00000050899
blue mi-module	turquoise lnc-module	mir-6525	ENSBTAG00000050899
blue mi-module	turquoise lnc-module	mir-3432a-1	ENSBTAG00000050899
blue mi-module	turquoise lnc-module	mir-3432a-2	ENSBTAG00000050899
blue mi-module	turquoise lnc-module	mir-574	ENSBTAG00000050899
blue mi-module	turquoise lnc-module	mir-669	ENSBTAG00000050899
blue mi-module	turquoise lnc-module	mir-221	ENSBTAG00000049326
blue mi-module	turquoise lnc-module	mir-7-1	ENSBTAG00000049326
blue mi-module	turquoise lnc-module	mir-7-2	ENSBTAG00000049326
blue mi-module	turquoise lnc-module	mir-7-3	ENSBTAG00000049326
blue mi-module	turquoise lnc-module	LET-7b	ENSBTAG00000052436
blue mi-module	turquoise lnc-module	LET-7e	ENSBTAG00000052436
blue mi-module	turquoise lnc-module	mir-149	ENSBTAG00000052436
blue mi-module	turquoise lnc-module	mir-98	ENSBTAG00000052436
blue mi-module	turquoise lnc-module	LET-7i	ENSBTAG00000052436
blue mi-module	turquoise lnc-module	mir-6520	ENSBTAG00000052436
blue mi-module	turquoise lnc-module	mir-149	ENSBTAG00000051314
blue mi-module	turquoise lnc-module	mir-2357	ENSBTAG00000051314
blue mi-module	turquoise lnc-module	mir-149	ENSBTAG00000051314
blue mi-module	turquoise lnc-module	mir-149	ENSBTAG00000051314
blue mi-module	turquoise lnc-module	mir-574	ENSBTAG00000051314
blue mi-module	turquoise lnc-module	mir-574	ENSBTAG00000051314
blue mi-module	turquoise lnc-module	mir-6525	ENSBTAG00000051314
blue mi-module	turquoise lnc-module	mir-669	ENSBTAG00000051314
blue mi-module	turquoise lnc-module	LET-7g	ENSBTAG00000032733
blue mi-module	turquoise lnc-module	LET-7i	ENSBTAG00000032733
blue mi-module	turquoise lnc-module	mir-669	ENSBTAG00000054948
blue mi-module	turquoise lnc-module	mir-7860	ENSBTAG00000054948
blue mi-module	turquoise lnc-module	mir-98	ENSBTAG00000054948
blue mi-module	turquoise lnc-module	mir-149	ENSBTAG00000051722
blue mi-module	turquoise lnc-module	mir-24-1	ENSBTAG00000051722
blue mi-module	turquoise lnc-module	mir-149	ENSBTAG00000055167
blue mi-module	turquoise lnc-module	mir-149	ENSBTAG00000055167
blue mi-module	turquoise lnc-module	mir-149	ENSBTAG00000055167
blue mi-module	turquoise lnc-module	mir-6525	ENSBTAG00000055167
blue mi-module	turquoise lnc-module	mir-7860	ENSBTAG00000055167
blue mi-module	turquoise lnc-module	mir-149	ENSBTAG00000055167
blue mi-module	turquoise lnc-module	mir-574	ENSBTAG00000055167
blue mi-module	turquoise lnc-module	LET-7e	ENSBTAG00000052793
blue mi-module	turquoise lnc-module	mir-6525	ENSBTAG00000052793
blue mi-module	turquoise lnc-module	mir-660	ENSBTAG00000050754
blue mi-module	turquoise lnc-module	mir-149	ENSBTAG00000048853
blue mi-module	turquoise lnc-module	mir-149	ENSBTAG00000048853
blue mi-module	turquoise lnc-module	mir-574	ENSBTAG00000048853
blue mi-module	turquoise lnc-module	mir-669	ENSBTAG00000048853
blue mi-module	turquoise lnc-module	mir-24-1	ENSBTAG00000048853
blue mi-module	turquoise lnc-module	mir-24-1	ENSBTAG00000048853
blue mi-module	turquoise lnc-module	mir-6525	ENSBTAG00000052494
blue mi-module	turquoise lnc-module	mir-7860	ENSBTAG00000052494
blue mi-module	turquoise lnc-module	mir-669	ENSBTAG00000049882
blue mi-module	turquoise lnc-module	mir-24-1	ENSBTAG00000049882
blue mi-module	turquoise lnc-module	mir-2376	ENSBTAG00000049882
blue mi-module	turquoise lnc-module	mir-149	ENSBTAG00000049882
blue mi-module	turquoise lnc-module	mir-149	ENSBTAG00000049882
blue mi-module	turquoise lnc-module	mir-24-1	ENSBTAG00000049882
blue mi-module	turquoise lnc-module	mir-24-1	ENSBTAG00000049882
blue mi-module	turquoise lnc-module	mir-98	ENSBTAG00000049882
blue mi-module	turquoise lnc-module	mir-2376	ENSBTAG00000049413
blue mi-module	turquoise lnc-module	mir-149	ENSBTAG00000049413
blue mi-module	turquoise lnc-module	mir-2376	ENSBTAG00000051764
blue mi-module	turquoise lnc-module	mir-2357	ENSBTAG00000049564
blue mi-module	turquoise lnc-module	mir-10164	ENSBTAG00000049564
blue mi-module	turquoise lnc-module	mir-151	ENSBTAG00000049564
blue mi-module	turquoise lnc-module	mir-2357	ENSBTAG00000049564
blue mi-module	turquoise lnc-module	mir-98	ENSBTAG00000054185
blue mi-module	turquoise lnc-module	LET-7a-1	ENSBTAG00000050701
blue mi-module	turquoise lnc-module	LET-7b	ENSBTAG00000050701
blue mi-module	turquoise lnc-module	LET-7e	ENSBTAG00000050701
blue mi-module	turquoise lnc-module	LET-7f-1	ENSBTAG00000050701
blue mi-module	turquoise lnc-module	LET-7f-2	ENSBTAG00000050701
blue mi-module	turquoise lnc-module	LET-7g	ENSBTAG00000050701
blue mi-module	turquoise lnc-module	LET-7i	ENSBTAG00000050701
blue mi-module	turquoise lnc-module	mir-24-1	ENSBTAG00000050701
blue mi-module	turquoise lnc-module	mir-3432a-1	ENSBTAG00000050701
blue mi-module	turquoise lnc-module	mir-3432a-2	ENSBTAG00000050701
blue mi-module	turquoise lnc-module	mir-6525	ENSBTAG00000050701
blue mi-module	turquoise lnc-module	mir-98	ENSBTAG00000050701
blue mi-module	turquoise lnc-module	mir-669	ENSBTAG00000052739
blue mi-module	turquoise lnc-module	mir-574	ENSBTAG00000052739
blue mi-module	turquoise lnc-module	mir-151	ENSBTAG00000008539
blue mi-module	turquoise lnc-module	mir-2376	ENSBTAG00000008539
blue mi-module	turquoise lnc-module	mir-2376	ENSBTAG00000008539
blue mi-module	turquoise lnc-module	mir-24-1	ENSBTAG00000008539
blue mi-module	turquoise lnc-module	mir-2431	ENSBTAG00000008539
blue mi-module	turquoise lnc-module	mir-24-1	ENSBTAG00000008539
blue mi-module	turquoise lnc-module	mir-660	ENSBTAG00000008539
blue mi-module	turquoise lnc-module	mir-7860	ENSBTAG00000008539
blue mi-module	turquoise lnc-module	mir-7860	ENSBTAG00000008539
blue mi-module	turquoise lnc-module	mir-652	ENSBTAG00000054673
blue mi-module	turquoise lnc-module	mir-6525	ENSBTAG00000054673
blue mi-module	turquoise lnc-module	mir-574	ENSBTAG00000054673
blue mi-module	turquoise lnc-module	mir-149	ENSBTAG00000002749
blue mi-module	turquoise lnc-module	mir-6525	ENSBTAG00000002749
blue mi-module	turquoise lnc-module	LET-7b	ENSBTAG00000002749
blue mi-module	turquoise lnc-module	LET-7b	ENSBTAG00000002749
blue mi-module	turquoise lnc-module	LET-7i	ENSBTAG00000002749
blue mi-module	turquoise lnc-module	mir-669	ENSBTAG00000002749
blue mi-module	turquoise lnc-module	mir-98	ENSBTAG00000002749
blue mi-module	turquoise lnc-module	mir-149	ENSBTAG00000055239
blue mi-module	turquoise lnc-module	mir-574	ENSBTAG00000055239
blue mi-module	turquoise lnc-module	mir-149	ENSBTAG00000055239
blue mi-module	turquoise lnc-module	mir-149	ENSBTAG00000055239
blue mi-module	turquoise lnc-module	mir-149	ENSBTAG00000048870
blue mi-module	turquoise lnc-module	mir-6525	ENSBTAG00000048870
blue mi-module	turquoise lnc-module	mir-574	ENSBTAG00000048870
blue mi-module	turquoise lnc-module	mir-669	ENSBTAG00000048870
blue mi-module	turquoise lnc-module	mir-6525	ENSBTAG00000048870
blue mi-module	turquoise lnc-module	mir-7860	ENSBTAG00000048870
blue mi-module	turquoise lnc-module	mir-6525	ENSBTAG00000052275
blue mi-module	turquoise lnc-module	mir-24-1	ENSBTAG00000054739
blue mi-module	turquoise lnc-module	LET-7e	ENSBTAG00000054739
blue mi-module	turquoise lnc-module	mir-6525	ENSBTAG00000050192
blue mi-module	turquoise lnc-module	mir-6525	ENSBTAG00000050192
blue mi-module	turquoise lnc-module	mir-98	ENSBTAG00000049981
blue mi-module	turquoise lnc-module	mir-3432a-1	ENSBTAG00000054075
blue mi-module	turquoise lnc-module	mir-3432a-2	ENSBTAG00000054075
blue mi-module	turquoise lnc-module	mir-6525	ENSBTAG00000049966
blue mi-module	turquoise lnc-module	mir-2376	ENSBTAG00000053039
blue mi-module	turquoise lnc-module	mir-2431	ENSBTAG00000053039
blue mi-module	turquoise lnc-module	mir-3432b	ENSBTAG00000053039
blue mi-module	turquoise lnc-module	mir-7860	ENSBTAG00000053039
blue mi-module	turquoise lnc-module	mir-10164	ENSBTAG00000053039
blue mi-module	turquoise lnc-module	mir-3432a-1	ENSBTAG00000053039
blue mi-module	turquoise lnc-module	mir-3432a-2	ENSBTAG00000053039
blue mi-module	turquoise lnc-module	mir-3432b	ENSBTAG00000053039
blue mi-module	turquoise lnc-module	mir-6525	ENSBTAG00000053039
blue mi-module	turquoise lnc-module	mir-669	ENSBTAG00000053039
blue mi-module	turquoise lnc-module	mir-2357	ENSBTAG00000053039
blue mi-module	turquoise lnc-module	LET-7e	ENSBTAG00000050811
blue mi-module	turquoise lnc-module	mir-532	ENSBTAG00000050811
blue mi-module	turquoise lnc-module	mir-149	ENSBTAG00000051455
blue mi-module	turquoise lnc-module	mir-7860	ENSBTAG00000051455
blue mi-module	turquoise lnc-module	mir-3432a-1	ENSBTAG00000051384
blue mi-module	turquoise lnc-module	mir-3432a-2	ENSBTAG00000051384
blue mi-module	turquoise lnc-module	mir-6525	ENSBTAG00000051384
blue mi-module	turquoise lnc-module	mir-2357	ENSBTAG00000053040
blue mi-module	turquoise lnc-module	mir-149	ENSBTAG00000053040
blue mi-module	turquoise lnc-module	mir-6520	ENSBTAG00000053040
blue mi-module	turquoise lnc-module	mir-6525	ENSBTAG00000053040
blue mi-module	turquoise lnc-module	LET-7a-1	ENSBTAG00000049954
blue mi-module	turquoise lnc-module	LET-7b	ENSBTAG00000049954
blue mi-module	turquoise lnc-module	LET-7e	ENSBTAG00000049954
blue mi-module	turquoise lnc-module	LET-7f-1	ENSBTAG00000049954
blue mi-module	turquoise lnc-module	LET-7f-2	ENSBTAG00000049954
blue mi-module	turquoise lnc-module	mir-574	ENSBTAG00000049954
blue mi-module	turquoise lnc-module	mir-98	ENSBTAG00000052691
blue mi-module	turquoise lnc-module	LET-7b	ENSBTAG00000052691
blue mi-module	turquoise lnc-module	LET-7e	ENSBTAG00000052691
blue mi-module	turquoise lnc-module	mir-652	ENSBTAG00000052691
blue mi-module	turquoise lnc-module	mir-2357	ENSBTAG00000052691
blue mi-module	turquoise lnc-module	mir-2376	ENSBTAG00000052691
blue mi-module	turquoise lnc-module	mir-2357	ENSBTAG00000052691
blue mi-module	turquoise lnc-module	mir-10225b	ENSBTAG00000054717
blue mi-module	turquoise lnc-module	mir-3432a-1	ENSBTAG00000054739
blue mi-module	turquoise lnc-module	mir-3432a-2	ENSBTAG00000054739
blue mi-module	turquoise lnc-module	mir-7-1	ENSBTAG00000053509
blue mi-module	turquoise lnc-module	mir-7-2	ENSBTAG00000053509
blue mi-module	turquoise lnc-module	mir-7-3	ENSBTAG00000053509
blue mi-module	turquoise lnc-module	mir-2376	ENSBTAG00000053509
blue mi-module	turquoise lnc-module	mir-6525	ENSBTAG00000053509
blue mi-module	turquoise lnc-module	LET-7b	ENSBTAG00000053509
blue mi-module	turquoise lnc-module	mir-149	ENSBTAG00000053509
blue mi-module	turquoise lnc-module	mir-149	ENSBTAG00000053509
blue mi-module	turquoise lnc-module	mir-149	ENSBTAG00000053509
blue mi-module	turquoise lnc-module	mir-221	ENSBTAG00000053509
blue mi-module	turquoise lnc-module	mir-221	ENSBTAG00000053509
blue mi-module	turquoise lnc-module	mir-3432a-1	ENSBTAG00000053509
blue mi-module	turquoise lnc-module	mir-3432a-2	ENSBTAG00000053509
blue mi-module	turquoise lnc-module	mir-24-2	ENSBTAG00000053509
blue mi-module	turquoise lnc-module	mir-7860	ENSBTAG00000053509
blue mi-module	turquoise lnc-module	LET-7e	ENSBTAG00000050502
blue mi-module	turquoise lnc-module	LET-7g	ENSBTAG00000050502
blue mi-module	turquoise lnc-module	mir-574	ENSBTAG00000050502
blue mi-module	turquoise lnc-module	mir-6525	ENSBTAG00000050502
blue mi-module	turquoise lnc-module	mir-7860	ENSBTAG00000050502
blue mi-module	turquoise lnc-module	mir-125a	ENSBTAG00000050502
blue mi-module	turquoise lnc-module	mir-2376	ENSBTAG00000052817
blue mi-module	turquoise lnc-module	mir-149	ENSBTAG00000052817
blue mi-module	turquoise lnc-module	mir-6520	ENSBTAG00000051459
blue mi-module	turquoise lnc-module	LET-7i	ENSBTAG00000054089
blue mi-module	turquoise lnc-module	mir-149	ENSBTAG00000054089
blue mi-module	turquoise lnc-module	mir-7-1	ENSBTAG00000054089
blue mi-module	turquoise lnc-module	mir-7-2	ENSBTAG00000054089
blue mi-module	turquoise lnc-module	mir-7-3	ENSBTAG00000054089
blue mi-module	turquoise lnc-module	mir-669	ENSBTAG00000051019
blue mi-module	turquoise lnc-module	LET-7e	ENSBTAG00000051019
blue mi-module	turquoise lnc-module	mir-574	ENSBTAG00000050923
blue mi-module	turquoise lnc-module	mir-149	ENSBTAG00000050923
blue mi-module	turquoise lnc-module	mir-7860	ENSBTAG00000050923
blue mi-module	turquoise lnc-module	mir-10164	ENSBTAG00000054284
blue mi-module	turquoise lnc-module	LET-7b	ENSBTAG00000053559
blue mi-module	turquoise lnc-module	mir-149	ENSBTAG00000053559
blue mi-module	turquoise lnc-module	mir-149	ENSBTAG00000051137
blue mi-module	turquoise lnc-module	mir-7860	ENSBTAG00000051137
blue mi-module	turquoise lnc-module	mir-98	ENSBTAG00000051137
blue mi-module	turquoise lnc-module	mir-6525	ENSBTAG00000051137
blue mi-module	turquoise lnc-module	mir-669	ENSBTAG00000051137
blue mi-module	turquoise lnc-module	mir-98	ENSBTAG00000051137
blue mi-module	turquoise lnc-module	mir-24-1	ENSBTAG00000049335
blue mi-module	turquoise lnc-module	LET-7e	ENSBTAG00000054145
blue mi-module	turquoise lnc-module	mir-3432a-1	ENSBTAG00000050182
blue mi-module	turquoise lnc-module	mir-3432a-2	ENSBTAG00000050182
blue mi-module	turquoise lnc-module	mir-669	ENSBTAG00000050182
blue mi-module	turquoise lnc-module	mir-2376	ENSBTAG00000050182
blue mi-module	turquoise lnc-module	mir-98	ENSBTAG00000050182
blue mi-module	turquoise lnc-module	mir-149	ENSBTAG00000050182
blue mi-module	turquoise lnc-module	mir-7-1	ENSBTAG00000050182
blue mi-module	turquoise lnc-module	mir-7-2	ENSBTAG00000050182
blue mi-module	turquoise lnc-module	mir-7-3	ENSBTAG00000050182
blue mi-module	turquoise lnc-module	LET-7a-1	ENSBTAG00000052301
blue mi-module	turquoise lnc-module	LET-7b	ENSBTAG00000052301
blue mi-module	turquoise lnc-module	LET-7e	ENSBTAG00000052301
blue mi-module	turquoise lnc-module	mir-3432b	ENSBTAG00000052301
blue mi-module	turquoise lnc-module	mir-7860	ENSBTAG00000052301
blue mi-module	turquoise lnc-module	mir-2376	ENSBTAG00000052301
blue mi-module	turquoise lnc-module	mir-98	ENSBTAG00000052301
blue mi-module	turquoise lnc-module	mir-2425	ENSBTAG00000052301
blue mi-module	turquoise lnc-module	mir-2357	ENSBTAG00000052301
blue mi-module	turquoise lnc-module	mir-197	ENSBTAG00000052301
blue mi-module	turquoise lnc-module	mir-669	ENSBTAG00000052301
blue mi-module	turquoise lnc-module	mir-3432a-1	ENSBTAG00000052301
blue mi-module	turquoise lnc-module	mir-3432a-2	ENSBTAG00000052301
blue mi-module	turquoise lnc-module	mir-98	ENSBTAG00000052301
blue mi-module	turquoise lnc-module	mir-6525	ENSBTAG00000053240
blue mi-module	turquoise lnc-module	mir-149	ENSBTAG00000049138
blue mi-module	turquoise lnc-module	mir-6525	ENSBTAG00000049138
blue mi-module	turquoise lnc-module	mir-574	ENSBTAG00000053277
blue mi-module	turquoise lnc-module	mir-2376	ENSBTAG00000053277
blue mi-module	turquoise lnc-module	mir-2376	ENSBTAG00000053277
blue mi-module	turquoise lnc-module	mir-24-1	ENSBTAG00000053277
blue mi-module	turquoise lnc-module	mir-669	ENSBTAG00000053277
blue mi-module	turquoise lnc-module	mir-669	ENSBTAG00000053277
blue mi-module	turquoise lnc-module	mir-98	ENSBTAG00000053277
blue mi-module	turquoise lnc-module	mir-149	ENSBTAG00000053277
blue mi-module	turquoise lnc-module	mir-6525	ENSBTAG00000053277
blue mi-module	turquoise lnc-module	mir-7860	ENSBTAG00000053277
blue mi-module	turquoise lnc-module	mir-669	ENSBTAG00000053563
blue mi-module	turquoise lnc-module	mir-149	ENSBTAG00000053563
blue mi-module	turquoise lnc-module	mir-2357	ENSBTAG00000053563
blue mi-module	turquoise lnc-module	mir-149	ENSBTAG00000053563
blue mi-module	turquoise lnc-module	mir-6525	ENSBTAG00000053563
blue mi-module	turquoise lnc-module	LET-7e	ENSBTAG00000053563
blue mi-module	turquoise lnc-module	mir-6525	ENSBTAG00000053563
blue mi-module	turquoise lnc-module	LET-7i	ENSBTAG00000053563
blue mi-module	turquoise lnc-module	mir-24-1	ENSBTAG00000053563
blue mi-module	turquoise lnc-module	LET-7b	ENSBTAG00000053563
blue mi-module	turquoise lnc-module	mir-149	ENSBTAG00000053563
blue mi-module	turquoise lnc-module	mir-149	ENSBTAG00000053563
blue mi-module	turquoise lnc-module	LET-7e	ENSBTAG00000053563
blue mi-module	turquoise lnc-module	LET-7g	ENSBTAG00000053563
blue mi-module	turquoise lnc-module	LET-7i	ENSBTAG00000053563
blue mi-module	turquoise lnc-module	mir-574	ENSBTAG00000053563
blue mi-module	turquoise lnc-module	mir-6520	ENSBTAG00000053563
blue mi-module	turquoise lnc-module	mir-6525	ENSBTAG00000053563
blue mi-module	turquoise lnc-module	mir-149	ENSBTAG00000055157
blue mi-module	turquoise lnc-module	mir-6525	ENSBTAG00000055157
blue mi-module	turquoise lnc-module	mir-2376	ENSBTAG00000055157
blue mi-module	turquoise lnc-module	mir-7860	ENSBTAG00000054385
blue mi-module	turquoise lnc-module	mir-6525	ENSBTAG00000054385
blue mi-module	turquoise lnc-module	mir-669	ENSBTAG00000054385
blue mi-module	turquoise lnc-module	mir-149	ENSBTAG00000054385
blue mi-module	turquoise lnc-module	mir-125a	ENSBTAG00000054385
blue mi-module	turquoise lnc-module	mir-3432a-1	ENSBTAG00000054385
blue mi-module	turquoise lnc-module	mir-3432a-2	ENSBTAG00000054385
blue mi-module	turquoise lnc-module	mir-6525	ENSBTAG00000054385
blue mi-module	turquoise lnc-module	mir-6525	ENSBTAG00000054385
blue mi-module	turquoise lnc-module	mir-7860	ENSBTAG00000054385
blue mi-module	turquoise lnc-module	mir-98	ENSBTAG00000054385
blue mi-module	turquoise lnc-module	LET-7b	ENSBTAG00000054385
blue mi-module	turquoise lnc-module	LET-7i	ENSBTAG00000054385
blue mi-module	turquoise lnc-module	mir-10164	ENSBTAG00000054385
blue mi-module	turquoise lnc-module	mir-7860	ENSBTAG00000054385
blue mi-module	turquoise lnc-module	mir-6525	ENSBTAG00000050145
blue mi-module	turquoise lnc-module	mir-2357	ENSBTAG00000050145
blue mi-module	turquoise lnc-module	mir-10164	ENSBTAG00000050145
blue mi-module	turquoise lnc-module	LET-7a-1	ENSBTAG00000052797
blue mi-module	turquoise lnc-module	LET-7a-1	ENSBTAG00000052797
blue mi-module	turquoise lnc-module	LET-7f-1	ENSBTAG00000052797
blue mi-module	turquoise lnc-module	LET-7f-1	ENSBTAG00000052797
blue mi-module	turquoise lnc-module	LET-7f-2	ENSBTAG00000052797
blue mi-module	turquoise lnc-module	LET-7f-2	ENSBTAG00000052797
blue mi-module	turquoise lnc-module	LET-7g	ENSBTAG00000052797
blue mi-module	turquoise lnc-module	LET-7g	ENSBTAG00000052797
blue mi-module	turquoise lnc-module	LET-7i	ENSBTAG00000052797
blue mi-module	turquoise lnc-module	LET-7i	ENSBTAG00000052797
blue mi-module	turquoise lnc-module	mir-669	ENSBTAG00000052797
blue mi-module	turquoise lnc-module	mir-3432a-1	ENSBTAG00000052797
blue mi-module	turquoise lnc-module	mir-3432a-2	ENSBTAG00000052797
blue mi-module	turquoise lnc-module	mir-98	ENSBTAG00000052797
blue mi-module	turquoise lnc-module	mir-2357	ENSBTAG00000052797
blue mi-module	turquoise lnc-module	LET-7i	ENSBTAG00000052797
blue mi-module	turquoise lnc-module	mir-149	ENSBTAG00000052797
blue mi-module	turquoise lnc-module	mir-2376	ENSBTAG00000052797
blue mi-module	turquoise lnc-module	mir-221	ENSBTAG00000052797
blue mi-module	turquoise lnc-module	mir-660	ENSBTAG00000052797
blue mi-module	turquoise lnc-module	mir-7860	ENSBTAG00000048544
blue mi-module	turquoise lnc-module	mir-6525	ENSBTAG00000048544
blue mi-module	turquoise lnc-module	mir-6525	ENSBTAG00000048544
blue mi-module	turquoise lnc-module	LET-7i	ENSBTAG00000050113
blue mi-module	turquoise lnc-module	mir-197	ENSBTAG00000050113
blue mi-module	turquoise lnc-module	LET-7a-1	ENSBTAG00000050113
blue mi-module	turquoise lnc-module	LET-7f-1	ENSBTAG00000050113
blue mi-module	turquoise lnc-module	LET-7f-2	ENSBTAG00000050113
blue mi-module	turquoise lnc-module	LET-7g	ENSBTAG00000050113
blue mi-module	turquoise lnc-module	LET-7i	ENSBTAG00000050113
blue mi-module	turquoise lnc-module	mir-574	ENSBTAG00000050113
blue mi-module	turquoise lnc-module	mir-3432b	ENSBTAG00000050113
blue mi-module	turquoise lnc-module	mir-3432a-1	ENSBTAG00000050113
blue mi-module	turquoise lnc-module	mir-3432a-2	ENSBTAG00000050113
blue mi-module	turquoise lnc-module	mir-6525	ENSBTAG00000050113
blue mi-module	turquoise lnc-module	mir-3432a-1	ENSBTAG00000051276
blue mi-module	turquoise lnc-module	mir-3432a-2	ENSBTAG00000051276
blue mi-module	turquoise lnc-module	mir-574	ENSBTAG00000051276
blue mi-module	turquoise lnc-module	mir-669	ENSBTAG00000051276
blue mi-module	turquoise lnc-module	mir-7860	ENSBTAG00000051276
blue mi-module	turquoise lnc-module	mir-669	ENSBTAG00000054373
blue mi-module	turquoise lnc-module	LET-7i	ENSBTAG00000050217
blue mi-module	turquoise lnc-module	mir-7860	ENSBTAG00000050217
blue mi-module	turquoise lnc-module	LET-7a-1	ENSBTAG00000052797
blue mi-module	turquoise lnc-module	LET-7a-1	ENSBTAG00000052797
blue mi-module	turquoise lnc-module	LET-7f-1	ENSBTAG00000052797
blue mi-module	turquoise lnc-module	LET-7f-1	ENSBTAG00000052797
blue mi-module	turquoise lnc-module	LET-7f-2	ENSBTAG00000052797
blue mi-module	turquoise lnc-module	LET-7f-2	ENSBTAG00000052797
blue mi-module	turquoise lnc-module	LET-7g	ENSBTAG00000052797
blue mi-module	turquoise lnc-module	LET-7g	ENSBTAG00000052797
blue mi-module	turquoise lnc-module	LET-7i	ENSBTAG00000052797
blue mi-module	turquoise lnc-module	LET-7i	ENSBTAG00000052797
blue mi-module	turquoise lnc-module	mir-669	ENSBTAG00000052797
blue mi-module	turquoise lnc-module	LET-7i	ENSBTAG00000052797
blue mi-module	turquoise lnc-module	mir-149	ENSBTAG00000052797
blue mi-module	turquoise lnc-module	mir-2376	ENSBTAG00000052797
blue mi-module	turquoise lnc-module	mir-221	ENSBTAG00000052797
blue mi-module	turquoise lnc-module	mir-660	ENSBTAG00000052797
blue mi-module	turquoise lnc-module	mir-3432b	ENSBTAG00000050792
blue mi-module	turquoise lnc-module	mir-7860	ENSBTAG00000050792
blue mi-module	turquoise lnc-module	mir-7860	ENSBTAG00000051277
blue mi-module	turquoise lnc-module	mir-149	ENSBTAG00000051277
blue mi-module	turquoise lnc-module	mir-149	ENSBTAG00000052847
blue mi-module	turquoise lnc-module	mir-574	ENSBTAG00000052847
blue mi-module	turquoise lnc-module	mir-574	ENSBTAG00000052847
blue mi-module	turquoise lnc-module	mir-6525	ENSBTAG00000052847
blue mi-module	turquoise lnc-module	mir-669	ENSBTAG00000052847
blue mi-module	turquoise lnc-module	mir-7860	ENSBTAG00000052847
blue mi-module	turquoise lnc-module	mir-10164	ENSBTAG00000052847
blue mi-module	turquoise lnc-module	mir-149	ENSBTAG00000048529
blue mi-module	turquoise lnc-module	mir-6525	ENSBTAG00000048529
blue mi-module	turquoise lnc-module	mir-669	ENSBTAG00000048529
blue mi-module	turquoise lnc-module	mir-7860	ENSBTAG00000048529
blue mi-module	turquoise lnc-module	mir-7860	ENSBTAG00000048529
blue mi-module	turquoise lnc-module	mir-421	ENSBTAG00000053782
blue mi-module	turquoise lnc-module	mir-98	ENSBTAG00000053782
blue mi-module	turquoise lnc-module	LET-7i	ENSBTAG00000053782
blue mi-module	turquoise lnc-module	mir-149	ENSBTAG00000053782
blue mi-module	turquoise lnc-module	LET-7i	ENSBTAG00000053782
blue mi-module	turquoise lnc-module	mir-574	ENSBTAG00000053782
blue mi-module	turquoise lnc-module	mir-669	ENSBTAG00000053782
blue mi-module	turquoise lnc-module	mir-532	ENSBTAG00000054275
blue mi-module	turquoise lnc-module	mir-149	ENSBTAG00000054275
blue mi-module	turquoise lnc-module	mir-149	ENSBTAG00000051695
blue mi-module	turquoise lnc-module	mir-6525	ENSBTAG00000051695
blue mi-module	turquoise lnc-module	mir-149	ENSBTAG00000051695
blue mi-module	turquoise lnc-module	mir-149	ENSBTAG00000051695
blue mi-module	turquoise lnc-module	mir-2425	ENSBTAG00000051695
blue mi-module	turquoise lnc-module	mir-7860	ENSBTAG00000051695
blue mi-module	turquoise lnc-module	mir-7860	ENSBTAG00000051695
blue mi-module	turquoise lnc-module	mir-2357	ENSBTAG00000051695
blue mi-module	turquoise lnc-module	mir-10225b	ENSBTAG00000050584
blue mi-module	turquoise lnc-module	mir-669	ENSBTAG00000050584
blue mi-module	turquoise lnc-module	LET-7b	ENSBTAG00000049944
blue mi-module	turquoise lnc-module	LET-7e	ENSBTAG00000049944
blue mi-module	turquoise lnc-module	mir-669	ENSBTAG00000049944
blue mi-module	turquoise lnc-module	mir-2376	ENSBTAG00000051284
blue mi-module	turquoise lnc-module	mir-2431	ENSBTAG00000048320
blue mi-module	turquoise lnc-module	mir-6525	ENSBTAG00000048687
blue mi-module	turquoise lnc-module	mir-98	ENSBTAG00000048687
blue mi-module	turquoise lnc-module	LET-7i	ENSBTAG00000048687
blue mi-module	turquoise lnc-module	mir-149	ENSBTAG00000048687
blue mi-module	turquoise lnc-module	mir-149	ENSBTAG00000048687
blue mi-module	turquoise lnc-module	mir-6525	ENSBTAG00000048687
blue mi-module	turquoise lnc-module	mir-2376	ENSBTAG00000051420
blue mi-module	turquoise lnc-module	mir-24-1	ENSBTAG00000051420
blue mi-module	turquoise lnc-module	mir-2357	ENSBTAG00000052163
blue mi-module	turquoise lnc-module	LET-7b	ENSBTAG00000052163
blue mi-module	turquoise lnc-module	mir-669	ENSBTAG00000052163
blue mi-module	turquoise lnc-module	mir-24-1	ENSBTAG00000052163
blue mi-module	turquoise lnc-module	mir-149	ENSBTAG00000053070
blue mi-module	turquoise lnc-module	mir-98	ENSBTAG00000053070
blue mi-module	turquoise lnc-module	mir-3432a-1	ENSBTAG00000053070
blue mi-module	turquoise lnc-module	mir-3432a-2	ENSBTAG00000053070
blue mi-module	turquoise lnc-module	mir-669	ENSBTAG00000053070
blue mi-module	turquoise lnc-module	mir-2357	ENSBTAG00000053070
blue mi-module	turquoise lnc-module	LET-7b	ENSBTAG00000053070
blue mi-module	turquoise lnc-module	mir-3432a-1	ENSBTAG00000053070
blue mi-module	turquoise lnc-module	mir-3432a-2	ENSBTAG00000053070
blue mi-module	turquoise lnc-module	LET-7b	ENSBTAG00000052741
blue mi-module	turquoise lnc-module	LET-7i	ENSBTAG00000052741
blue mi-module	turquoise lnc-module	mir-6525	ENSBTAG00000052741
blue mi-module	turquoise lnc-module	mir-6525	ENSBTAG00000052741
blue mi-module	turquoise lnc-module	mir-7860	ENSBTAG00000052741
blue mi-module	turquoise lnc-module	mir-3432a-1	ENSBTAG00000052741
blue mi-module	turquoise lnc-module	mir-3432a-2	ENSBTAG00000052741
blue mi-module	turquoise lnc-module	mir-574	ENSBTAG00000052741
blue mi-module	turquoise lnc-module	mir-669	ENSBTAG00000052741
blue mi-module	turquoise lnc-module	mir-669	ENSBTAG00000052741
blue mi-module	turquoise lnc-module	mir-7860	ENSBTAG00000052741
blue mi-module	turquoise lnc-module	mir-669	ENSBTAG00000051736
blue mi-module	turquoise lnc-module	mir-574	ENSBTAG00000051736
blue mi-module	turquoise lnc-module	mir-669	ENSBTAG00000050311
blue mi-module	turquoise lnc-module	mir-574	ENSBTAG00000052752
blue mi-module	turquoise lnc-module	mir-574	ENSBTAG00000052752
blue mi-module	turquoise lnc-module	mir-574	ENSBTAG00000052752
blue mi-module	turquoise lnc-module	mir-669	ENSBTAG00000052752
blue mi-module	turquoise lnc-module	mir-669	ENSBTAG00000052752
blue mi-module	turquoise lnc-module	LET-7b	ENSBTAG00000053331
blue mi-module	turquoise lnc-module	LET-7e	ENSBTAG00000049634
blue mi-module	turquoise lnc-module	LET-7i	ENSBTAG00000049634
blue mi-module	turquoise lnc-module	mir-574	ENSBTAG00000051596
blue mi-module	turquoise lnc-module	mir-6525	ENSBTAG00000051596
blue mi-module	turquoise lnc-module	mir-149	ENSBTAG00000051596
blue mi-module	turquoise lnc-module	LET-7g	ENSBTAG00000051596
blue mi-module	turquoise lnc-module	LET-7i	ENSBTAG00000051596
blue mi-module	turquoise lnc-module	mir-6525	ENSBTAG00000051596
blue mi-module	turquoise lnc-module	mir-7860	ENSBTAG00000048896
blue mi-module	turquoise lnc-module	mir-669	ENSBTAG00000048896
blue mi-module	turquoise lnc-module	mir-149	ENSBTAG00000048896
blue mi-module	turquoise lnc-module	mir-2376	ENSBTAG00000052078
blue mi-module	turquoise lnc-module	mir-6525	ENSBTAG00000052078
blue mi-module	turquoise lnc-module	mir-6525	ENSBTAG00000052078
blue mi-module	turquoise lnc-module	mir-669	ENSBTAG00000052078
blue mi-module	turquoise lnc-module	mir-669	ENSBTAG00000052078
blue mi-module	turquoise lnc-module	LET-7b	ENSBTAG00000052078
blue mi-module	turquoise lnc-module	mir-2357	ENSBTAG00000052078
blue mi-module	turquoise lnc-module	LET-7b	ENSBTAG00000052078
blue mi-module	turquoise lnc-module	mir-574	ENSBTAG00000052078
blue mi-module	turquoise lnc-module	mir-669	ENSBTAG00000052078
blue mi-module	turquoise lnc-module	mir-2357	ENSBTAG00000052078
blue mi-module	turquoise lnc-module	mir-574	ENSBTAG00000052078
blue mi-module	turquoise lnc-module	mir-150	ENSBTAG00000052078
blue mi-module	turquoise lnc-module	mir-2376	ENSBTAG00000052078
blue mi-module	turquoise lnc-module	mir-24-1	ENSBTAG00000052078
blue mi-module	turquoise lnc-module	mir-6525	ENSBTAG00000052078
blue mi-module	turquoise lnc-module	mir-98	ENSBTAG00000052078
blue mi-module	turquoise lnc-module	mir-6525	ENSBTAG00000052078
blue mi-module	turquoise lnc-module	mir-7860	ENSBTAG00000052078
blue mi-module	turquoise lnc-module	mir-149	ENSBTAG00000048921
blue mi-module	turquoise lnc-module	mir-6520	ENSBTAG00000048921
blue mi-module	turquoise lnc-module	mir-98	ENSBTAG00000048921
blue mi-module	turquoise lnc-module	mir-24-2	ENSBTAG00000053757
blue mi-module	turquoise lnc-module	mir-574	ENSBTAG00000053757
blue mi-module	turquoise lnc-module	mir-669	ENSBTAG00000053757
blue mi-module	turquoise lnc-module	LET-7e	ENSBTAG00000053757
blue mi-module	turquoise lnc-module	LET-7e	ENSBTAG00000051284
blue mi-module	turquoise lnc-module	mir-149	ENSBTAG00000051284
blue mi-module	turquoise lnc-module	LET-7a-1	ENSBTAG00000053745
blue mi-module	turquoise lnc-module	LET-7b	ENSBTAG00000053745
blue mi-module	turquoise lnc-module	LET-7e	ENSBTAG00000053745
blue mi-module	turquoise lnc-module	mir-3432b	ENSBTAG00000053745
blue mi-module	turquoise lnc-module	mir-6525	ENSBTAG00000053745
blue mi-module	turquoise lnc-module	mir-6525	ENSBTAG00000053745
blue mi-module	turquoise lnc-module	mir-149	ENSBTAG00000053745
blue mi-module	turquoise lnc-module	mir-149	ENSBTAG00000053745
blue mi-module	turquoise lnc-module	mir-6525	ENSBTAG00000053745
blue mi-module	turquoise lnc-module	mir-7860	ENSBTAG00000053745
blue mi-module	turquoise lnc-module	mir-221	ENSBTAG00000053745
blue mi-module	turquoise lnc-module	mir-3432b	ENSBTAG00000049632
blue mi-module	turquoise lnc-module	LET-7i	ENSBTAG00000052341
blue mi-module	turquoise lnc-module	mir-149	ENSBTAG00000054317
blue mi-module	turquoise lnc-module	mir-149	ENSBTAG00000054317
blue mi-module	turquoise lnc-module	mir-24-1	ENSBTAG00000054317
blue mi-module	turquoise lnc-module	mir-7860	ENSBTAG00000054317
blue mi-module	turquoise lnc-module	mir-98	ENSBTAG00000054317
blue mi-module	turquoise lnc-module	LET-7e	ENSBTAG00000052091
blue mi-module	turquoise lnc-module	mir-532	ENSBTAG00000052091
blue mi-module	turquoise lnc-module	mir-6525	ENSBTAG00000053368
blue mi-module	turquoise lnc-module	mir-669	ENSBTAG00000053368
blue mi-module	turquoise lnc-module	mir-24-1	ENSBTAG00000052018
blue mi-module	turquoise lnc-module	mir-574	ENSBTAG00000052018
blue mi-module	turquoise lnc-module	mir-2357	ENSBTAG00000052018
blue mi-module	turquoise lnc-module	mir-6525	ENSBTAG00000048895
blue mi-module	turquoise lnc-module	mir-3432a-1	ENSBTAG00000048895
blue mi-module	turquoise lnc-module	mir-3432a-1	ENSBTAG00000048895
blue mi-module	turquoise lnc-module	mir-3432a-2	ENSBTAG00000048895
blue mi-module	turquoise lnc-module	mir-3432a-2	ENSBTAG00000048895
blue mi-module	turquoise lnc-module	mir-532	ENSBTAG00000048895
blue mi-module	turquoise lnc-module	LET-7b	ENSBTAG00000048895
blue mi-module	turquoise lnc-module	mir-149	ENSBTAG00000048895
blue mi-module	turquoise lnc-module	mir-652	ENSBTAG00000048895
blue mi-module	turquoise lnc-module	mir-7860	ENSBTAG00000048895
blue mi-module	turquoise lnc-module	LET-7b	ENSBTAG00000048895
blue mi-module	turquoise lnc-module	LET-7i	ENSBTAG00000048895
blue mi-module	turquoise lnc-module	mir-574	ENSBTAG00000054638
blue mi-module	turquoise lnc-module	mir-669	ENSBTAG00000054638
blue mi-module	turquoise lnc-module	LET-7e	ENSBTAG00000054638
blue mi-module	turquoise lnc-module	LET-7e	ENSBTAG00000054638
blue mi-module	turquoise lnc-module	mir-149	ENSBTAG00000054638
blue mi-module	turquoise lnc-module	mir-669	ENSBTAG00000054638
blue mi-module	turquoise lnc-module	mir-7860	ENSBTAG00000051100
blue mi-module	turquoise lnc-module	mir-221	ENSBTAG00000049639
blue mi-module	turquoise lnc-module	mir-149	ENSBTAG00000048471
blue mi-module	turquoise lnc-module	LET-7a-1	ENSBTAG00000052797
blue mi-module	turquoise lnc-module	LET-7g	ENSBTAG00000052797
blue mi-module	turquoise lnc-module	LET-7b	ENSBTAG00000052797
blue mi-module	turquoise lnc-module	LET-7e	ENSBTAG00000052797
blue mi-module	turquoise lnc-module	LET-7e	ENSBTAG00000052797
blue mi-module	turquoise lnc-module	LET-7e	ENSBTAG00000052797
blue mi-module	turquoise lnc-module	mir-574	ENSBTAG00000052797
blue mi-module	turquoise lnc-module	mir-574	ENSBTAG00000052797
blue mi-module	turquoise lnc-module	mir-669	ENSBTAG00000052797
blue mi-module	turquoise lnc-module	mir-669	ENSBTAG00000052797
blue mi-module	turquoise lnc-module	LET-7e	ENSBTAG00000052797
blue mi-module	turquoise lnc-module	LET-7e	ENSBTAG00000052797
blue mi-module	turquoise lnc-module	LET-7e	ENSBTAG00000052797
blue mi-module	turquoise lnc-module	mir-574	ENSBTAG00000052797
blue mi-module	turquoise lnc-module	mir-574	ENSBTAG00000052797
blue mi-module	turquoise lnc-module	mir-574	ENSBTAG00000052797
blue mi-module	turquoise lnc-module	mir-669	ENSBTAG00000052797
blue mi-module	turquoise lnc-module	mir-669	ENSBTAG00000052797
blue mi-module	turquoise lnc-module	mir-669	ENSBTAG00000052797
blue mi-module	turquoise lnc-module	LET-7e	ENSBTAG00000052797
blue mi-module	turquoise lnc-module	LET-7e	ENSBTAG00000052797
blue mi-module	turquoise lnc-module	LET-7e	ENSBTAG00000052797
blue mi-module	turquoise lnc-module	LET-7e	ENSBTAG00000052797
blue mi-module	turquoise lnc-module	LET-7e	ENSBTAG00000052797
blue mi-module	turquoise lnc-module	LET-7e	ENSBTAG00000052797
blue mi-module	turquoise lnc-module	LET-7e	ENSBTAG00000052797
blue mi-module	turquoise lnc-module	mir-574	ENSBTAG00000052797
blue mi-module	turquoise lnc-module	mir-574	ENSBTAG00000052797
blue mi-module	turquoise lnc-module	mir-574	ENSBTAG00000052797
blue mi-module	turquoise lnc-module	mir-574	ENSBTAG00000052797
blue mi-module	turquoise lnc-module	mir-574	ENSBTAG00000052797
blue mi-module	turquoise lnc-module	mir-574	ENSBTAG00000052797
blue mi-module	turquoise lnc-module	mir-574	ENSBTAG00000052797
blue mi-module	turquoise lnc-module	mir-669	ENSBTAG00000052797
blue mi-module	turquoise lnc-module	mir-669	ENSBTAG00000052797
blue mi-module	turquoise lnc-module	mir-669	ENSBTAG00000052797
blue mi-module	turquoise lnc-module	mir-669	ENSBTAG00000052797
blue mi-module	turquoise lnc-module	mir-669	ENSBTAG00000052797
blue mi-module	turquoise lnc-module	mir-669	ENSBTAG00000052797
blue mi-module	turquoise lnc-module	mir-669	ENSBTAG00000052797
blue mi-module	turquoise lnc-module	LET-7e	ENSBTAG00000052797
blue mi-module	turquoise lnc-module	mir-574	ENSBTAG00000052797
blue mi-module	turquoise lnc-module	LET-7e	ENSBTAG00000052797
blue mi-module	turquoise lnc-module	mir-574	ENSBTAG00000052797
blue mi-module	turquoise lnc-module	LET-7e	ENSBTAG00000052797
blue mi-module	turquoise lnc-module	LET-7e	ENSBTAG00000052797
blue mi-module	turquoise lnc-module	LET-7e	ENSBTAG00000052797
blue mi-module	turquoise lnc-module	LET-7e	ENSBTAG00000052797
blue mi-module	turquoise lnc-module	LET-7e	ENSBTAG00000052797
blue mi-module	turquoise lnc-module	LET-7e	ENSBTAG00000052797
blue mi-module	turquoise lnc-module	LET-7e	ENSBTAG00000052797
blue mi-module	turquoise lnc-module	mir-574	ENSBTAG00000052797
blue mi-module	turquoise lnc-module	mir-574	ENSBTAG00000052797
blue mi-module	turquoise lnc-module	mir-574	ENSBTAG00000052797
blue mi-module	turquoise lnc-module	mir-574	ENSBTAG00000052797
blue mi-module	turquoise lnc-module	mir-574	ENSBTAG00000052797
blue mi-module	turquoise lnc-module	mir-574	ENSBTAG00000052797
blue mi-module	turquoise lnc-module	mir-574	ENSBTAG00000052797
blue mi-module	turquoise lnc-module	mir-669	ENSBTAG00000052797
blue mi-module	turquoise lnc-module	mir-669	ENSBTAG00000052797
blue mi-module	turquoise lnc-module	mir-669	ENSBTAG00000052797
blue mi-module	turquoise lnc-module	mir-2357	ENSBTAG00000052797
blue mi-module	turquoise lnc-module	mir-24-1	ENSBTAG00000052797
blue mi-module	turquoise lnc-module	mir-6525	ENSBTAG00000052797
blue mi-module	turquoise lnc-module	mir-669	ENSBTAG00000052797
blue mi-module	turquoise lnc-module	mir-24-2	ENSBTAG00000052119
blue mi-module	turquoise lnc-module	mir-669	ENSBTAG00000052739
blue mi-module	turquoise lnc-module	mir-6525	ENSBTAG00000055047
blue mi-module	turquoise lnc-module	mir-24-1	ENSBTAG00000055047
blue mi-module	turquoise lnc-module	mir-149	ENSBTAG00000048480
blue mi-module	turquoise lnc-module	mir-6525	ENSBTAG00000048480
blue mi-module	turquoise lnc-module	mir-6525	ENSBTAG00000051788
blue mi-module	turquoise lnc-module	mir-2376	ENSBTAG00000051788
blue mi-module	turquoise lnc-module	mir-2357	ENSBTAG00000051788
blue mi-module	turquoise lnc-module	LET-7a-1	ENSBTAG00000051788
blue mi-module	turquoise lnc-module	LET-7b	ENSBTAG00000051788
blue mi-module	turquoise lnc-module	LET-7e	ENSBTAG00000051788
blue mi-module	turquoise lnc-module	mir-7860	ENSBTAG00000051788
blue mi-module	turquoise lnc-module	LET-7a-1	ENSBTAG00000051788
blue mi-module	turquoise lnc-module	LET-7b	ENSBTAG00000051788
blue mi-module	turquoise lnc-module	LET-7b	ENSBTAG00000051788
blue mi-module	turquoise lnc-module	LET-7e	ENSBTAG00000051788
blue mi-module	turquoise lnc-module	LET-7e	ENSBTAG00000051788
blue mi-module	turquoise lnc-module	mir-2357	ENSBTAG00000051788
blue mi-module	turquoise lnc-module	mir-6525	ENSBTAG00000051788
blue mi-module	turquoise lnc-module	mir-669	ENSBTAG00000051788
blue mi-module	turquoise lnc-module	mir-149	ENSBTAG00000048796
blue mi-module	turquoise lnc-module	mir-149	ENSBTAG00000048796
blue mi-module	turquoise lnc-module	mir-7860	ENSBTAG00000048796
blue mi-module	turquoise lnc-module	mir-149	ENSBTAG00000048349
blue mi-module	turquoise lnc-module	mir-574	ENSBTAG00000048349
blue mi-module	turquoise lnc-module	mir-7860	ENSBTAG00000048349
blue mi-module	turquoise lnc-module	mir-669	ENSBTAG00000048349
blue mi-module	turquoise lnc-module	mir-149	ENSBTAG00000055289
blue mi-module	turquoise lnc-module	mir-6525	ENSBTAG00000055289
blue mi-module	turquoise lnc-module	LET-7b	ENSBTAG00000055289
blue mi-module	turquoise lnc-module	mir-98	ENSBTAG00000055289
blue mi-module	turquoise lnc-module	mir-125a	ENSBTAG00000053564
blue mi-module	turquoise lnc-module	mir-574	ENSBTAG00000053564
blue mi-module	turquoise lnc-module	mir-669	ENSBTAG00000053564
blue mi-module	turquoise lnc-module	mir-3432a-1	ENSBTAG00000053564
blue mi-module	turquoise lnc-module	mir-3432a-2	ENSBTAG00000053564
blue mi-module	turquoise lnc-module	mir-7860	ENSBTAG00000053564
blue mi-module	turquoise lnc-module	mir-149	ENSBTAG00000050607
blue mi-module	turquoise lnc-module	mir-150	ENSBTAG00000050607
blue mi-module	turquoise lnc-module	mir-6525	ENSBTAG00000050607
blue mi-module	turquoise lnc-module	mir-669	ENSBTAG00000050607
blue mi-module	turquoise lnc-module	mir-10164	ENSBTAG00000051502
blue mi-module	turquoise lnc-module	mir-149	ENSBTAG00000051502
blue mi-module	turquoise lnc-module	LET-7i	ENSBTAG00000051502
blue mi-module	turquoise lnc-module	mir-24-1	ENSBTAG00000051502
blue mi-module	turquoise lnc-module	mir-10164	ENSBTAG00000051502
blue mi-module	turquoise lnc-module	mir-149	ENSBTAG00000051502
blue mi-module	turquoise lnc-module	mir-2376	ENSBTAG00000051502
blue mi-module	turquoise lnc-module	mir-149	ENSBTAG00000052649
blue mi-module	turquoise lnc-module	mir-7-1	ENSBTAG00000052649
blue mi-module	turquoise lnc-module	mir-7-2	ENSBTAG00000052649
blue mi-module	turquoise lnc-module	mir-7-3	ENSBTAG00000052649
blue mi-module	turquoise lnc-module	mir-149	ENSBTAG00000052649
blue mi-module	turquoise lnc-module	LET-7b	ENSBTAG00000052649
blue mi-module	turquoise lnc-module	mir-149	ENSBTAG00000052649
blue mi-module	turquoise lnc-module	mir-149	ENSBTAG00000052649
blue mi-module	turquoise lnc-module	mir-149	ENSBTAG00000052649
blue mi-module	turquoise lnc-module	mir-149	ENSBTAG00000052649
blue mi-module	turquoise lnc-module	mir-669	ENSBTAG00000052649
blue mi-module	turquoise lnc-module	mir-10225a	ENSBTAG00000052091
blue mi-module	turquoise lnc-module	mir-10225b	ENSBTAG00000052091
blue mi-module	turquoise lnc-module	mir-149	ENSBTAG00000052091
blue mi-module	turquoise lnc-module	mir-3432a-1	ENSBTAG00000052091
blue mi-module	turquoise lnc-module	mir-3432a-2	ENSBTAG00000052091
blue mi-module	turquoise lnc-module	mir-669	ENSBTAG00000052091
blue mi-module	turquoise lnc-module	LET-7b	ENSBTAG00000052091
blue mi-module	turquoise lnc-module	LET-7e	ENSBTAG00000052091
blue mi-module	turquoise lnc-module	mir-150	ENSBTAG00000052091
blue mi-module	turquoise lnc-module	mir-24-1	ENSBTAG00000048908
blue mi-module	turquoise lnc-module	mir-6525	ENSBTAG00000048908
blue mi-module	turquoise lnc-module	mir-669	ENSBTAG00000048908
blue mi-module	turquoise lnc-module	mir-7860	ENSBTAG00000048908
blue mi-module	turquoise lnc-module	mir-6525	ENSBTAG00000048908
blue mi-module	turquoise lnc-module	mir-24-1	ENSBTAG00000048807
blue mi-module	turquoise lnc-module	mir-6525	ENSBTAG00000048807
blue mi-module	turquoise lnc-module	mir-7860	ENSBTAG00000048807
blue mi-module	turquoise lnc-module	mir-98	ENSBTAG00000054317
blue mi-module	turquoise lnc-module	mir-98	ENSBTAG00000054317
blue mi-module	turquoise lnc-module	mir-669	ENSBTAG00000053563
blue mi-module	turquoise lnc-module	mir-149	ENSBTAG00000053563
blue mi-module	turquoise lnc-module	mir-2357	ENSBTAG00000053563
blue mi-module	turquoise lnc-module	mir-149	ENSBTAG00000053563
blue mi-module	turquoise lnc-module	mir-6525	ENSBTAG00000053563
blue mi-module	turquoise lnc-module	LET-7e	ENSBTAG00000053563
blue mi-module	turquoise lnc-module	mir-6525	ENSBTAG00000053563
blue mi-module	turquoise lnc-module	LET-7i	ENSBTAG00000053563
blue mi-module	turquoise lnc-module	mir-24-1	ENSBTAG00000053563
blue mi-module	turquoise lnc-module	mir-149	ENSBTAG00000053790
blue mi-module	turquoise lnc-module	LET-7b	ENSBTAG00000053790
blue mi-module	turquoise lnc-module	mir-6525	ENSBTAG00000053790
blue mi-module	turquoise lnc-module	mir-574	ENSBTAG00000051444
blue mi-module	turquoise lnc-module	mir-574	ENSBTAG00000051444
blue mi-module	turquoise lnc-module	mir-149	ENSBTAG00000051444
blue mi-module	turquoise lnc-module	mir-149	ENSBTAG00000051444
blue mi-module	turquoise lnc-module	mir-149	ENSBTAG00000051444
blue mi-module	turquoise lnc-module	mir-7860	ENSBTAG00000051444
blue mi-module	turquoise lnc-module	mir-149	ENSBTAG00000050989
blue mi-module	turquoise lnc-module	mir-24-1	ENSBTAG00000050989
blue mi-module	turquoise lnc-module	mir-24-2	ENSBTAG00000050989
blue mi-module	turquoise lnc-module	mir-3432a-1	ENSBTAG00000050989
blue mi-module	turquoise lnc-module	mir-3432a-2	ENSBTAG00000050989
blue mi-module	turquoise lnc-module	mir-3432b	ENSBTAG00000050989
blue mi-module	turquoise lnc-module	mir-6525	ENSBTAG00000050989
blue mi-module	turquoise lnc-module	mir-98	ENSBTAG00000050989
blue mi-module	turquoise lnc-module	mir-149	ENSBTAG00000055089
blue mi-module	turquoise lnc-module	mir-149	ENSBTAG00000055089
blue mi-module	turquoise lnc-module	mir-6525	ENSBTAG00000055089
blue mi-module	turquoise lnc-module	mir-669	ENSBTAG00000055089
blue mi-module	turquoise lnc-module	mir-7860	ENSBTAG00000055089
blue mi-module	turquoise lnc-module	mir-149	ENSBTAG00000055089
blue mi-module	turquoise lnc-module	mir-11984	ENSBTAG00000049499
blue mi-module	turquoise lnc-module	mir-6525	ENSBTAG00000048859
blue mi-module	turquoise lnc-module	LET-7a-1	ENSBTAG00000051557
blue mi-module	turquoise lnc-module	LET-7b	ENSBTAG00000051557
blue mi-module	turquoise lnc-module	LET-7f-1	ENSBTAG00000051557
blue mi-module	turquoise lnc-module	LET-7f-2	ENSBTAG00000051557
blue mi-module	turquoise lnc-module	LET-7g	ENSBTAG00000051557
blue mi-module	turquoise lnc-module	mir-125a	ENSBTAG00000051557
blue mi-module	turquoise lnc-module	mir-151	ENSBTAG00000051557
blue mi-module	turquoise lnc-module	mir-669	ENSBTAG00000051557
blue mi-module	turquoise lnc-module	mir-669	ENSBTAG00000051578
blue mi-module	turquoise lnc-module	mir-7-1	ENSBTAG00000053745
blue mi-module	turquoise lnc-module	mir-7-2	ENSBTAG00000053745
blue mi-module	turquoise lnc-module	mir-7-3	ENSBTAG00000053745
blue mi-module	turquoise lnc-module	mir-197	ENSBTAG00000053745
blue mi-module	turquoise lnc-module	mir-3432b	ENSBTAG00000053745
blue mi-module	turquoise lnc-module	mir-6525	ENSBTAG00000053745
blue mi-module	turquoise lnc-module	mir-2376	ENSBTAG00000055241
blue mi-module	turquoise lnc-module	mir-574	ENSBTAG00000055241
blue mi-module	turquoise lnc-module	mir-2357	ENSBTAG00000055241
blue mi-module	turquoise lnc-module	LET-7b	ENSBTAG00000050771
blue mi-module	turquoise lnc-module	LET-7e	ENSBTAG00000050771
blue mi-module	turquoise lnc-module	mir-149	ENSBTAG00000054790
blue mi-module	turquoise lnc-module	LET-7b	ENSBTAG00000054790
blue mi-module	turquoise lnc-module	LET-7i	ENSBTAG00000054790
blue mi-module	turquoise lnc-module	mir-149	ENSBTAG00000054790
blue mi-module	turquoise lnc-module	mir-574	ENSBTAG00000054790
blue mi-module	turquoise lnc-module	mir-2376	ENSBTAG00000048401
blue mi-module	turquoise lnc-module	mir-6525	ENSBTAG00000052088
blue mi-module	turquoise lnc-module	mir-6525	ENSBTAG00000052088
blue mi-module	turquoise lnc-module	mir-7860	ENSBTAG00000052088
blue mi-module	turquoise lnc-module	mir-149	ENSBTAG00000052088
blue mi-module	turquoise lnc-module	mir-149	ENSBTAG00000052088
blue mi-module	turquoise lnc-module	mir-2284o	ENSBTAG00000052088
blue mi-module	turquoise lnc-module	mir-7860	ENSBTAG00000052088
blue mi-module	turquoise lnc-module	LET-7b	ENSBTAG00000053844
blue mi-module	turquoise lnc-module	LET-7g	ENSBTAG00000053844
blue mi-module	turquoise lnc-module	LET-7i	ENSBTAG00000053844
blue mi-module	turquoise lnc-module	mir-2425	ENSBTAG00000048748
blue mi-module	turquoise lnc-module	mir-150	ENSBTAG00000049664
blue mi-module	turquoise lnc-module	mir-197	ENSBTAG00000049664
blue mi-module	turquoise lnc-module	mir-2376	ENSBTAG00000049664
blue mi-module	turquoise lnc-module	mir-149	ENSBTAG00000053240
blue mi-module	turquoise lnc-module	mir-2357	ENSBTAG00000053883
blue mi-module	turquoise lnc-module	mir-574	ENSBTAG00000048778
blue mi-module	turquoise lnc-module	mir-669	ENSBTAG00000048778
blue mi-module	turquoise lnc-module	LET-7b	ENSBTAG00000048778
blue mi-module	turquoise lnc-module	mir-149	ENSBTAG00000048778
blue mi-module	turquoise lnc-module	mir-149	ENSBTAG00000048778
blue mi-module	turquoise lnc-module	mir-24-2	ENSBTAG00000048778
blue mi-module	turquoise lnc-module	mir-574	ENSBTAG00000048778
blue mi-module	turquoise lnc-module	mir-669	ENSBTAG00000048778
blue mi-module	turquoise lnc-module	mir-6525	ENSBTAG00000050969
blue mi-module	turquoise lnc-module	mir-6525	ENSBTAG00000050969
blue mi-module	turquoise lnc-module	mir-3432b	ENSBTAG00000050969
blue mi-module	turquoise lnc-module	mir-669	ENSBTAG00000050969
blue mi-module	turquoise lnc-module	mir-149	ENSBTAG00000055271
blue mi-module	turquoise lnc-module	mir-7-1	ENSBTAG00000055271
blue mi-module	turquoise lnc-module	mir-7-2	ENSBTAG00000055271
blue mi-module	turquoise lnc-module	mir-7-3	ENSBTAG00000055271
blue mi-module	turquoise lnc-module	mir-2376	ENSBTAG00000050531
blue mi-module	turquoise lnc-module	mir-24-1	ENSBTAG00000050531
blue mi-module	turquoise lnc-module	mir-6525	ENSBTAG00000050531
blue mi-module	turquoise lnc-module	mir-149	ENSBTAG00000050531
blue mi-module	turquoise lnc-module	LET-7i	ENSBTAG00000051003
blue mi-module	turquoise lnc-module	mir-149	ENSBTAG00000049570
blue mi-module	turquoise lnc-module	mir-6520	ENSBTAG00000052244
blue mi-module	turquoise lnc-module	mir-98	ENSBTAG00000052244
blue mi-module	turquoise lnc-module	mir-149	ENSBTAG00000052244
blue mi-module	turquoise lnc-module	mir-3432b	ENSBTAG00000053437
blue mi-module	turquoise lnc-module	mir-574	ENSBTAG00000053437
blue mi-module	turquoise lnc-module	mir-669	ENSBTAG00000053437
blue mi-module	turquoise lnc-module	mir-669	ENSBTAG00000053437
blue mi-module	turquoise lnc-module	mir-2357	ENSBTAG00000053437
blue mi-module	turquoise lnc-module	mir-149	ENSBTAG00000053437
blue mi-module	turquoise lnc-module	mir-149	ENSBTAG00000053437
blue mi-module	turquoise lnc-module	mir-149	ENSBTAG00000053437
blue mi-module	turquoise lnc-module	mir-151	ENSBTAG00000053437
blue mi-module	turquoise lnc-module	mir-3432a-1	ENSBTAG00000053437
blue mi-module	turquoise lnc-module	mir-3432a-2	ENSBTAG00000053437
blue mi-module	turquoise lnc-module	mir-669	ENSBTAG00000053437
blue mi-module	turquoise lnc-module	mir-98	ENSBTAG00000053437
blue mi-module	turquoise lnc-module	mir-2357	ENSBTAG00000053437
blue mi-module	turquoise lnc-module	mir-532	ENSBTAG00000053437
blue mi-module	turquoise lnc-module	mir-149	ENSBTAG00000052759
blue mi-module	turquoise lnc-module	mir-149	ENSBTAG00000052759
blue mi-module	turquoise lnc-module	mir-7-1	ENSBTAG00000052759
blue mi-module	turquoise lnc-module	mir-7-2	ENSBTAG00000052759
blue mi-module	turquoise lnc-module	mir-7-3	ENSBTAG00000052759
blue mi-module	turquoise lnc-module	mir-2284o	ENSBTAG00000053353
blue mi-module	turquoise lnc-module	mir-7860	ENSBTAG00000053353
blue mi-module	turquoise lnc-module	LET-7a-1	ENSBTAG00000053353
blue mi-module	turquoise lnc-module	LET-7b	ENSBTAG00000053353
blue mi-module	turquoise lnc-module	mir-3432b	ENSBTAG00000053353
blue mi-module	turquoise lnc-module	LET-7b	ENSBTAG00000054450
blue mi-module	turquoise lnc-module	LET-7e	ENSBTAG00000054450
blue mi-module	turquoise lnc-module	mir-6525	ENSBTAG00000054450
blue mi-module	turquoise lnc-module	mir-669	ENSBTAG00000054450
blue mi-module	turquoise lnc-module	mir-149	ENSBTAG00000055056
blue mi-module	turquoise lnc-module	mir-3432a-1	ENSBTAG00000055056
blue mi-module	turquoise lnc-module	mir-3432a-1	ENSBTAG00000055056
blue mi-module	turquoise lnc-module	mir-3432a-2	ENSBTAG00000055056
blue mi-module	turquoise lnc-module	mir-3432a-2	ENSBTAG00000055056
blue mi-module	turquoise lnc-module	mir-149	ENSBTAG00000055056
blue mi-module	turquoise lnc-module	LET-7a-1	ENSBTAG00000050171
blue mi-module	turquoise lnc-module	LET-7b	ENSBTAG00000050171
blue mi-module	turquoise lnc-module	LET-7e	ENSBTAG00000050171
blue mi-module	turquoise lnc-module	LET-7g	ENSBTAG00000050171
blue mi-module	turquoise lnc-module	LET-7i	ENSBTAG00000050171
blue mi-module	turquoise lnc-module	mir-6525	ENSBTAG00000050171
blue mi-module	turquoise lnc-module	mir-7-1	ENSBTAG00000050171
blue mi-module	turquoise lnc-module	mir-7-2	ENSBTAG00000050171
blue mi-module	turquoise lnc-module	mir-7-3	ENSBTAG00000050171
blue mi-module	turquoise lnc-module	mir-149	ENSBTAG00000050171
blue mi-module	turquoise lnc-module	mir-150	ENSBTAG00000049330
blue mi-module	turquoise lnc-module	mir-2376	ENSBTAG00000049330
blue mi-module	turquoise lnc-module	LET-7i	ENSBTAG00000048687
blue mi-module	turquoise lnc-module	mir-149	ENSBTAG00000048687
blue mi-module	turquoise lnc-module	mir-149	ENSBTAG00000048687
blue mi-module	turquoise lnc-module	mir-7860	ENSBTAG00000048687
blue mi-module	turquoise lnc-module	mir-197	ENSBTAG00000052325
blue mi-module	turquoise lnc-module	mir-6525	ENSBTAG00000050004
blue mi-module	turquoise lnc-module	mir-669	ENSBTAG00000050004
blue mi-module	turquoise lnc-module	mir-6525	ENSBTAG00000050004
blue mi-module	turquoise lnc-module	mir-149	ENSBTAG00000050004
blue mi-module	turquoise lnc-module	mir-574	ENSBTAG00000050004
blue mi-module	turquoise lnc-module	mir-149	ENSBTAG00000051459
blue mi-module	turquoise lnc-module	mir-11984	ENSBTAG00000051459
blue mi-module	turquoise lnc-module	mir-574	ENSBTAG00000051459
blue mi-module	turquoise lnc-module	mir-6520	ENSBTAG00000051459
blue mi-module	turquoise lnc-module	mir-125a	ENSBTAG00000053527
blue mi-module	turquoise lnc-module	mir-125a	ENSBTAG00000053527
blue mi-module	turquoise lnc-module	mir-6525	ENSBTAG00000053527
blue mi-module	turquoise lnc-module	mir-149	ENSBTAG00000053527
blue mi-module	turquoise lnc-module	mir-2425	ENSBTAG00000050089
blue mi-module	turquoise lnc-module	mir-574	ENSBTAG00000050089
blue mi-module	turquoise lnc-module	mir-24-1	ENSBTAG00000050089
blue mi-module	turquoise lnc-module	mir-149	ENSBTAG00000051037
blue mi-module	turquoise lnc-module	mir-149	ENSBTAG00000054641
blue mi-module	turquoise lnc-module	mir-24-2	ENSBTAG00000054641
blue mi-module	turquoise lnc-module	mir-574	ENSBTAG00000054641
blue mi-module	turquoise lnc-module	mir-6525	ENSBTAG00000054641
blue mi-module	turquoise lnc-module	mir-98	ENSBTAG00000054641
blue mi-module	turquoise lnc-module	mir-7-1	ENSBTAG00000054641
blue mi-module	turquoise lnc-module	mir-7-2	ENSBTAG00000054641
blue mi-module	turquoise lnc-module	mir-7-3	ENSBTAG00000054641
blue mi-module	turquoise lnc-module	mir-660	ENSBTAG00000048697
blue mi-module	turquoise lnc-module	mir-3432b	ENSBTAG00000048697
blue mi-module	turquoise lnc-module	mir-574	ENSBTAG00000048697
blue mi-module	turquoise lnc-module	LET-7i	ENSBTAG00000048697
blue mi-module	turquoise lnc-module	mir-149	ENSBTAG00000048554
blue mi-module	turquoise lnc-module	mir-24-1	ENSBTAG00000048554
blue mi-module	turquoise lnc-module	mir-6525	ENSBTAG00000048807
blue mi-module	turquoise lnc-module	mir-7860	ENSBTAG00000048807
blue mi-module	turquoise lnc-module	mir-669	ENSBTAG00000048887
blue mi-module	turquoise lnc-module	mir-149	ENSBTAG00000048887
blue mi-module	turquoise lnc-module	mir-10164	ENSBTAG00000048887
blue mi-module	turquoise lnc-module	mir-24-2	ENSBTAG00000048887
blue mi-module	turquoise lnc-module	mir-2425	ENSBTAG00000048887
blue mi-module	turquoise lnc-module	mir-2357	ENSBTAG00000048887
blue mi-module	turquoise lnc-module	mir-221	ENSBTAG00000048887
blue mi-module	turquoise lnc-module	mir-24-1	ENSBTAG00000048887
blue mi-module	turquoise lnc-module	mir-6525	ENSBTAG00000048887
blue mi-module	turquoise lnc-module	mir-98	ENSBTAG00000048887
blue mi-module	turquoise lnc-module	mir-669	ENSBTAG00000051124
blue mi-module	turquoise lnc-module	mir-669	ENSBTAG00000050714
blue mi-module	turquoise lnc-module	mir-149	ENSBTAG00000051564
blue mi-module	turquoise lnc-module	mir-2376	ENSBTAG00000051564
blue mi-module	turquoise lnc-module	mir-2376	ENSBTAG00000051564
blue mi-module	turquoise lnc-module	mir-6525	ENSBTAG00000051564
blue mi-module	turquoise lnc-module	mir-669	ENSBTAG00000051564
blue mi-module	turquoise lnc-module	mir-3432b	ENSBTAG00000054410
blue mi-module	turquoise lnc-module	mir-669	ENSBTAG00000054410
blue mi-module	turquoise lnc-module	mir-669	ENSBTAG00000049443
blue mi-module	turquoise lnc-module	mir-24-1	ENSBTAG00000049443
blue mi-module	turquoise lnc-module	mir-98	ENSBTAG00000049443
blue mi-module	turquoise lnc-module	mir-3432a-1	ENSBTAG00000049443
blue mi-module	turquoise lnc-module	mir-3432a-2	ENSBTAG00000049443
blue mi-module	turquoise lnc-module	mir-669	ENSBTAG00000049443
blue mi-module	turquoise lnc-module	mir-7860	ENSBTAG00000049443
blue mi-module	turquoise lnc-module	mir-7860	ENSBTAG00000049443
blue mi-module	turquoise lnc-module	LET-7e	ENSBTAG00000049443
blue mi-module	turquoise lnc-module	mir-149	ENSBTAG00000049443
blue mi-module	turquoise lnc-module	LET-7b	ENSBTAG00000048770
blue mi-module	turquoise lnc-module	mir-149	ENSBTAG00000048770
blue mi-module	turquoise lnc-module	mir-6525	ENSBTAG00000048770
blue mi-module	turquoise lnc-module	mir-574	ENSBTAG00000051717
blue mi-module	turquoise lnc-module	mir-669	ENSBTAG00000051717
blue mi-module	turquoise lnc-module	LET-7i	ENSBTAG00000051717
blue mi-module	turquoise lnc-module	mir-3432a-1	ENSBTAG00000051717
blue mi-module	turquoise lnc-module	mir-3432a-2	ENSBTAG00000051717
blue mi-module	turquoise lnc-module	mir-2357	ENSBTAG00000051717
blue mi-module	turquoise lnc-module	mir-6525	ENSBTAG00000050704
blue mi-module	turquoise lnc-module	mir-150	ENSBTAG00000048887
blue mi-module	turquoise lnc-module	mir-98	ENSBTAG00000048887
blue mi-module	turquoise lnc-module	LET-7b	ENSBTAG00000050741
blue mi-module	turquoise lnc-module	mir-2357	ENSBTAG00000050741
blue mi-module	turquoise lnc-module	mir-6525	ENSBTAG00000050741
blue mi-module	turquoise lnc-module	mir-6525	ENSBTAG00000050292
blue mi-module	turquoise lnc-module	mir-660	ENSBTAG00000002749
blue mi-module	turquoise lnc-module	LET-7b	ENSBTAG00000052444
blue mi-module	turquoise lnc-module	mir-11984	ENSBTAG00000052444
blue mi-module	turquoise lnc-module	mir-197	ENSBTAG00000052444
blue mi-module	turquoise lnc-module	mir-149	ENSBTAG00000052444
blue mi-module	turquoise lnc-module	mir-149	ENSBTAG00000054664
blue mi-module	turquoise lnc-module	mir-6525	ENSBTAG00000054664
blue mi-module	turquoise lnc-module	LET-7i	ENSBTAG00000054664
blue mi-module	turquoise lnc-module	mir-149	ENSBTAG00000054664
blue mi-module	turquoise lnc-module	mir-574	ENSBTAG00000054664
blue mi-module	turquoise lnc-module	mir-7860	ENSBTAG00000054664
blue mi-module	turquoise lnc-module	mir-574	ENSBTAG00000050424
blue mi-module	turquoise lnc-module	LET-7b	ENSBTAG00000051700
blue mi-module	turquoise lnc-module	LET-7e	ENSBTAG00000051700
blue mi-module	turquoise lnc-module	mir-149	ENSBTAG00000051700
blue mi-module	turquoise lnc-module	mir-149	ENSBTAG00000051700
blue mi-module	turquoise lnc-module	mir-6525	ENSBTAG00000051700
blue mi-module	turquoise lnc-module	mir-10164	ENSBTAG00000054537
blue mi-module	turquoise lnc-module	mir-149	ENSBTAG00000054537
blue mi-module	turquoise lnc-module	mir-6525	ENSBTAG00000054537
blue mi-module	turquoise lnc-module	mir-149	ENSBTAG00000054537
blue mi-module	turquoise lnc-module	mir-24-1	ENSBTAG00000054174
blue mi-module	turquoise lnc-module	mir-669	ENSBTAG00000054174
blue mi-module	turquoise lnc-module	mir-3432a-1	ENSBTAG00000049270
blue mi-module	turquoise lnc-module	mir-3432a-2	ENSBTAG00000049270
blue mi-module	turquoise lnc-module	mir-98	ENSBTAG00000049270
blue mi-module	turquoise lnc-module	mir-11984	ENSBTAG00000050582
blue mi-module	turquoise lnc-module	LET-7e	ENSBTAG00000050582
blue mi-module	turquoise lnc-module	mir-149	ENSBTAG00000050582
blue mi-module	turquoise lnc-module	mir-149	ENSBTAG00000050582
blue mi-module	turquoise lnc-module	mir-6525	ENSBTAG00000050582
blue mi-module	turquoise lnc-module	LET-7e	ENSBTAG00000049211
blue mi-module	turquoise lnc-module	mir-149	ENSBTAG00000049211
blue mi-module	turquoise lnc-module	mir-3432a-1	ENSBTAG00000049211
blue mi-module	turquoise lnc-module	mir-3432a-2	ENSBTAG00000049211
blue mi-module	turquoise lnc-module	mir-149	ENSBTAG00000053343
blue mi-module	turquoise lnc-module	mir-6525	ENSBTAG00000053343
blue mi-module	turquoise lnc-module	mir-6525	ENSBTAG00000053343
blue mi-module	turquoise lnc-module	mir-7860	ENSBTAG00000053343
blue mi-module	turquoise lnc-module	mir-149	ENSBTAG00000051332
blue mi-module	turquoise lnc-module	mir-149	ENSBTAG00000051332
blue mi-module	turquoise lnc-module	mir-532	ENSBTAG00000051332
blue mi-module	turquoise lnc-module	mir-660	ENSBTAG00000051332
blue mi-module	turquoise lnc-module	LET-7e	ENSBTAG00000049048
blue mi-module	turquoise lnc-module	mir-6525	ENSBTAG00000049048
blue mi-module	turquoise lnc-module	mir-669	ENSBTAG00000049048
blue mi-module	turquoise lnc-module	LET-7i	ENSBTAG00000049048
blue mi-module	turquoise lnc-module	mir-221	ENSBTAG00000049048
blue mi-module	turquoise lnc-module	mir-149	ENSBTAG00000049048
blue mi-module	turquoise lnc-module	mir-24-1	ENSBTAG00000049048
blue mi-module	turquoise lnc-module	mir-99b	ENSBTAG00000049048
blue mi-module	turquoise lnc-module	mir-2357	ENSBTAG00000053883
blue mi-module	turquoise lnc-module	mir-149	ENSBTAG00000053516
blue mi-module	turquoise lnc-module	mir-197	ENSBTAG00000053516
blue mi-module	turquoise lnc-module	mir-574	ENSBTAG00000053516
blue mi-module	turquoise lnc-module	mir-7860	ENSBTAG00000053516
blue mi-module	turquoise lnc-module	LET-7a-1	ENSBTAG00000053516
blue mi-module	turquoise lnc-module	LET-7b	ENSBTAG00000053516
blue mi-module	turquoise lnc-module	LET-7i	ENSBTAG00000053516
blue mi-module	turquoise lnc-module	mir-149	ENSBTAG00000053516
blue mi-module	turquoise lnc-module	mir-151	ENSBTAG00000053516
blue mi-module	turquoise lnc-module	mir-24-1	ENSBTAG00000053516
blue mi-module	turquoise lnc-module	mir-6525	ENSBTAG00000053516
blue mi-module	turquoise lnc-module	mir-149	ENSBTAG00000053516
blue mi-module	turquoise lnc-module	mir-149	ENSBTAG00000053516
blue mi-module	turquoise lnc-module	mir-149	ENSBTAG00000053516
blue mi-module	turquoise lnc-module	LET-7b	ENSBTAG00000054811
blue mi-module	turquoise lnc-module	mir-24-1	ENSBTAG00000054811
blue mi-module	turquoise lnc-module	mir-574	ENSBTAG00000054811
blue mi-module	turquoise lnc-module	mir-2376	ENSBTAG00000054787
blue mi-module	turquoise lnc-module	mir-2431	ENSBTAG00000054787
blue mi-module	turquoise lnc-module	mir-98	ENSBTAG00000054787
blue mi-module	turquoise lnc-module	mir-3432a-1	ENSBTAG00000050833
blue mi-module	turquoise lnc-module	mir-3432a-2	ENSBTAG00000050833
blue mi-module	turquoise lnc-module	LET-7i	ENSBTAG00000050113
blue mi-module	turquoise lnc-module	mir-197	ENSBTAG00000050113
blue mi-module	turquoise lnc-module	LET-7a-1	ENSBTAG00000050113
blue mi-module	turquoise lnc-module	LET-7f-1	ENSBTAG00000050113
blue mi-module	turquoise lnc-module	LET-7f-2	ENSBTAG00000050113
blue mi-module	turquoise lnc-module	LET-7g	ENSBTAG00000050113
blue mi-module	turquoise lnc-module	LET-7i	ENSBTAG00000050113
blue mi-module	turquoise lnc-module	mir-11984	ENSBTAG00000050113
blue mi-module	turquoise lnc-module	mir-151	ENSBTAG00000050113
blue mi-module	turquoise lnc-module	mir-574	ENSBTAG00000050113
blue mi-module	turquoise lnc-module	mir-7860	ENSBTAG00000050690
blue mi-module	turquoise lnc-module	mir-6525	ENSBTAG00000050690
blue mi-module	turquoise lnc-module	mir-149	ENSBTAG00000052462
blue mi-module	turquoise lnc-module	mir-669	ENSBTAG00000052462
blue mi-module	turquoise lnc-module	LET-7b	ENSBTAG00000052462
blue mi-module	turquoise lnc-module	LET-7e	ENSBTAG00000052462
blue mi-module	turquoise lnc-module	mir-149	ENSBTAG00000052462
blue mi-module	turquoise lnc-module	mir-669	ENSBTAG00000052462
blue mi-module	turquoise lnc-module	mir-149	ENSBTAG00000052462
blue mi-module	turquoise lnc-module	mir-221	ENSBTAG00000052462
blue mi-module	turquoise lnc-module	mir-652	ENSBTAG00000052462
blue mi-module	turquoise lnc-module	mir-6525	ENSBTAG00000052462
blue mi-module	turquoise lnc-module	mir-7860	ENSBTAG00000052462
blue mi-module	turquoise lnc-module	mir-149	ENSBTAG00000051857
blue mi-module	turquoise lnc-module	mir-149	ENSBTAG00000051857
blue mi-module	turquoise lnc-module	mir-151	ENSBTAG00000051857
blue mi-module	turquoise lnc-module	mir-24-2	ENSBTAG00000051857
blue mi-module	turquoise lnc-module	mir-3432b	ENSBTAG00000051857
blue mi-module	turquoise lnc-module	mir-2357	ENSBTAG00000051857
blue mi-module	turquoise lnc-module	mir-149	ENSBTAG00000052029
blue mi-module	turquoise lnc-module	mir-221	ENSBTAG00000052029
blue mi-module	turquoise lnc-module	mir-150	ENSBTAG00000052029
blue mi-module	turquoise lnc-module	mir-149	ENSBTAG00000052029
blue mi-module	turquoise lnc-module	LET-7e	ENSBTAG00000049211
blue mi-module	turquoise lnc-module	mir-10164	ENSBTAG00000049211
blue mi-module	turquoise lnc-module	mir-10225a	ENSBTAG00000052091
blue mi-module	turquoise lnc-module	mir-10225b	ENSBTAG00000052091
blue mi-module	turquoise lnc-module	mir-149	ENSBTAG00000052091
blue mi-module	turquoise lnc-module	mir-3432a-1	ENSBTAG00000052091
blue mi-module	turquoise lnc-module	mir-3432a-2	ENSBTAG00000052091
blue mi-module	turquoise lnc-module	mir-669	ENSBTAG00000052091
blue mi-module	turquoise lnc-module	mir-149	ENSBTAG00000049321
blue mi-module	turquoise lnc-module	mir-6525	ENSBTAG00000049321
blue mi-module	turquoise lnc-module	mir-7860	ENSBTAG00000049321
blue mi-module	turquoise lnc-module	mir-6525	ENSBTAG00000051385
blue mi-module	turquoise lnc-module	LET-7b	ENSBTAG00000051385
blue mi-module	turquoise lnc-module	mir-149	ENSBTAG00000051385
blue mi-module	turquoise lnc-module	LET-7a-3	ENSBTAG00000051385
blue mi-module	turquoise lnc-module	LET-7a-3	ENSBTAG00000051385
blue mi-module	turquoise lnc-module	mir-11984	ENSBTAG00000051385
blue mi-module	turquoise lnc-module	mir-11984	ENSBTAG00000051385
blue mi-module	turquoise lnc-module	mir-11984	ENSBTAG00000051385
blue mi-module	turquoise lnc-module	LET-7a-1	ENSBTAG00000051385
blue mi-module	turquoise lnc-module	LET-7f-1	ENSBTAG00000051385
blue mi-module	turquoise lnc-module	LET-7f-2	ENSBTAG00000051385
blue mi-module	turquoise lnc-module	LET-7g	ENSBTAG00000051385
blue mi-module	turquoise lnc-module	mir-149	ENSBTAG00000051385
blue mi-module	turquoise lnc-module	mir-151	ENSBTAG00000051385
blue mi-module	turquoise lnc-module	mir-2376	ENSBTAG00000051385
blue mi-module	turquoise lnc-module	mir-2376	ENSBTAG00000051385
blue mi-module	turquoise lnc-module	mir-7860	ENSBTAG00000051385
blue mi-module	turquoise lnc-module	mir-3432a-1	ENSBTAG00000051385
blue mi-module	turquoise lnc-module	mir-3432a-2	ENSBTAG00000051385
blue mi-module	turquoise lnc-module	mir-7860	ENSBTAG00000051385
blue mi-module	turquoise lnc-module	mir-7860	ENSBTAG00000051385
blue mi-module	turquoise lnc-module	mir-2357	ENSBTAG00000053382
blue mi-module	turquoise lnc-module	LET-7b	ENSBTAG00000053382
blue mi-module	turquoise lnc-module	mir-149	ENSBTAG00000053382
blue mi-module	turquoise lnc-module	mir-149	ENSBTAG00000053437
blue mi-module	turquoise lnc-module	mir-151	ENSBTAG00000053437
blue mi-module	turquoise lnc-module	mir-669	ENSBTAG00000053437
blue mi-module	turquoise lnc-module	mir-98	ENSBTAG00000053437
blue mi-module	turquoise lnc-module	mir-2357	ENSBTAG00000053437
blue mi-module	turquoise lnc-module	mir-532	ENSBTAG00000053437
blue mi-module	turquoise lnc-module	mir-6525	ENSBTAG00000053158
blue mi-module	turquoise lnc-module	mir-10164	ENSBTAG00000053158
blue mi-module	turquoise lnc-module	mir-6525	ENSBTAG00000053158
blue mi-module	turquoise lnc-module	mir-149	ENSBTAG00000053158
blue mi-module	turquoise lnc-module	mir-2376	ENSBTAG00000051137
blue mi-module	turquoise lnc-module	mir-669	ENSBTAG00000051137
blue mi-module	turquoise lnc-module	mir-7860	ENSBTAG00000052624
blue mi-module	turquoise lnc-module	mir-98	ENSBTAG00000052624
blue mi-module	turquoise lnc-module	LET-7b	ENSBTAG00000053362
blue mi-module	turquoise lnc-module	LET-7b	ENSBTAG00000053362
blue mi-module	turquoise lnc-module	mir-149	ENSBTAG00000053362
blue mi-module	turquoise lnc-module	mir-6525	ENSBTAG00000053362
blue mi-module	turquoise lnc-module	mir-3432a-1	ENSBTAG00000053362
blue mi-module	turquoise lnc-module	mir-3432a-2	ENSBTAG00000053362
blue mi-module	turquoise lnc-module	LET-7b	ENSBTAG00000053362
blue mi-module	turquoise lnc-module	mir-6525	ENSBTAG00000053362
blue mi-module	turquoise lnc-module	mir-574	ENSBTAG00000053362
blue mi-module	turquoise lnc-module	mir-24-1	ENSBTAG00000053362
blue mi-module	turquoise lnc-module	mir-7860	ENSBTAG00000050674
blue mi-module	turquoise lnc-module	mir-7-1	ENSBTAG00000050674
blue mi-module	turquoise lnc-module	mir-7-2	ENSBTAG00000050674
blue mi-module	turquoise lnc-module	mir-7-3	ENSBTAG00000050674
blue mi-module	turquoise lnc-module	mir-532	ENSBTAG00000050030
blue mi-module	turquoise lnc-module	mir-6525	ENSBTAG00000050030
blue mi-module	turquoise lnc-module	LET-7a-1	ENSBTAG00000050030
blue mi-module	turquoise lnc-module	LET-7b	ENSBTAG00000050030
blue mi-module	turquoise lnc-module	LET-7e	ENSBTAG00000050030
blue mi-module	turquoise lnc-module	mir-3432a-1	ENSBTAG00000050030
blue mi-module	turquoise lnc-module	mir-3432a-2	ENSBTAG00000050030
blue mi-module	turquoise lnc-module	mir-6525	ENSBTAG00000050030
blue mi-module	turquoise lnc-module	mir-669	ENSBTAG00000050030
blue mi-module	turquoise lnc-module	mir-125a	ENSBTAG00000050940
blue mi-module	turquoise lnc-module	LET-7b	ENSBTAG00000050940
blue mi-module	turquoise lnc-module	mir-3432a-1	ENSBTAG00000050940
blue mi-module	turquoise lnc-module	mir-3432a-2	ENSBTAG00000050940
blue mi-module	turquoise lnc-module	mir-6520	ENSBTAG00000050940
blue mi-module	turquoise lnc-module	mir-6525	ENSBTAG00000048637
blue mi-module	turquoise lnc-module	mir-6525	ENSBTAG00000048637
blue mi-module	turquoise lnc-module	mir-149	ENSBTAG00000051444
blue mi-module	turquoise lnc-module	mir-149	ENSBTAG00000051444
blue mi-module	turquoise lnc-module	mir-149	ENSBTAG00000051444
blue mi-module	turquoise lnc-module	mir-7860	ENSBTAG00000051444
blue mi-module	turquoise lnc-module	mir-149	ENSBTAG00000052424
blue mi-module	turquoise lnc-module	mir-6525	ENSBTAG00000052424
blue mi-module	turquoise lnc-module	mir-149	ENSBTAG00000051314
blue mi-module	turquoise lnc-module	mir-149	ENSBTAG00000051314
blue mi-module	turquoise lnc-module	mir-149	ENSBTAG00000051314
blue mi-module	turquoise lnc-module	mir-574	ENSBTAG00000051314
blue mi-module	turquoise lnc-module	mir-574	ENSBTAG00000051314
blue mi-module	turquoise lnc-module	mir-6525	ENSBTAG00000051314
blue mi-module	turquoise lnc-module	mir-669	ENSBTAG00000051314
blue mi-module	turquoise lnc-module	mir-125a	ENSBTAG00000049742
blue mi-module	turquoise lnc-module	mir-6525	ENSBTAG00000049742
blue mi-module	turquoise lnc-module	mir-574	ENSBTAG00000049742
blue mi-module	turquoise lnc-module	mir-574	ENSBTAG00000049742
blue mi-module	turquoise lnc-module	mir-669	ENSBTAG00000049742
blue mi-module	turquoise lnc-module	mir-669	ENSBTAG00000049742
blue mi-module	turquoise lnc-module	mir-669	ENSBTAG00000049742
blue mi-module	turquoise lnc-module	mir-669	ENSBTAG00000053563
blue mi-module	turquoise lnc-module	mir-149	ENSBTAG00000053563
blue mi-module	turquoise lnc-module	mir-2357	ENSBTAG00000053563
blue mi-module	turquoise lnc-module	mir-149	ENSBTAG00000053563
blue mi-module	turquoise lnc-module	mir-6525	ENSBTAG00000053563
blue mi-module	turquoise lnc-module	LET-7e	ENSBTAG00000053563
blue mi-module	turquoise lnc-module	mir-6525	ENSBTAG00000053563
blue mi-module	turquoise lnc-module	LET-7i	ENSBTAG00000053563
blue mi-module	turquoise lnc-module	mir-24-1	ENSBTAG00000053563
blue mi-module	turquoise lnc-module	mir-6525	ENSBTAG00000048687
blue mi-module	turquoise lnc-module	mir-98	ENSBTAG00000048687
blue mi-module	turquoise lnc-module	mir-6525	ENSBTAG00000048687
blue mi-module	turquoise lnc-module	mir-7860	ENSBTAG00000048687
blue mi-module	turquoise lnc-module	LET-7a-1	ENSBTAG00000049003
blue mi-module	turquoise lnc-module	LET-7e	ENSBTAG00000049003
blue mi-module	turquoise lnc-module	LET-7i	ENSBTAG00000049003
blue mi-module	turquoise lnc-module	LET-7i	ENSBTAG00000049003
blue mi-module	turquoise lnc-module	mir-7860	ENSBTAG00000049003
blue mi-module	turquoise lnc-module	mir-6525	ENSBTAG00000050690
blue mi-module	turquoise lnc-module	mir-669	ENSBTAG00000053793
blue mi-module	turquoise lnc-module	mir-669	ENSBTAG00000053793
blue mi-module	turquoise lnc-module	LET-7b	ENSBTAG00000050058
blue mi-module	turquoise lnc-module	LET-7g	ENSBTAG00000050058
blue mi-module	turquoise lnc-module	LET-7i	ENSBTAG00000050058
blue mi-module	turquoise lnc-module	mir-669	ENSBTAG00000050058
blue mi-module	turquoise lnc-module	mir-3432a-1	ENSBTAG00000050058
blue mi-module	turquoise lnc-module	mir-3432a-2	ENSBTAG00000050058
blue mi-module	turquoise lnc-module	mir-669	ENSBTAG00000050058
blue mi-module	turquoise lnc-module	mir-149	ENSBTAG00000049590
blue mi-module	turquoise lnc-module	mir-532	ENSBTAG00000049590
blue mi-module	turquoise lnc-module	mir-532	ENSBTAG00000049590
blue mi-module	turquoise lnc-module	mir-669	ENSBTAG00000049590
blue mi-module	turquoise lnc-module	mir-7860	ENSBTAG00000049590
blue mi-module	turquoise lnc-module	mir-151	ENSBTAG00000051011
blue mi-module	turquoise lnc-module	mir-660	ENSBTAG00000051011
blue mi-module	turquoise lnc-module	mir-149	ENSBTAG00000051011
blue mi-module	turquoise lnc-module	mir-2357	ENSBTAG00000051011
blue mi-module	turquoise lnc-module	mir-669	ENSBTAG00000051011
blue mi-module	turquoise lnc-module	mir-7860	ENSBTAG00000051011
blue mi-module	turquoise lnc-module	LET-7i	ENSBTAG00000051011
blue mi-module	turquoise lnc-module	mir-149	ENSBTAG00000051011
blue mi-module	turquoise lnc-module	mir-574	ENSBTAG00000051011
blue mi-module	turquoise lnc-module	LET-7i	ENSBTAG00000051011
blue mi-module	turquoise lnc-module	mir-6525	ENSBTAG00000051011
blue mi-module	turquoise lnc-module	mir-2357	ENSBTAG00000051011
blue mi-module	turquoise lnc-module	LET-7b	ENSBTAG00000054262
blue mi-module	turquoise lnc-module	mir-3432b	ENSBTAG00000054262
blue mi-module	turquoise lnc-module	mir-125a	ENSBTAG00000054262
blue mi-module	turquoise lnc-module	mir-197	ENSBTAG00000054262
blue mi-module	turquoise lnc-module	mir-6525	ENSBTAG00000054262
blue mi-module	turquoise lnc-module	mir-7860	ENSBTAG00000054262
blue mi-module	turquoise lnc-module	mir-6525	ENSBTAG00000054262
blue mi-module	turquoise lnc-module	mir-149	ENSBTAG00000053055
blue mi-module	turquoise lnc-module	mir-6525	ENSBTAG00000053055
blue mi-module	turquoise lnc-module	mir-149	ENSBTAG00000050357
blue mi-module	turquoise lnc-module	mir-574	ENSBTAG00000051735
blue mi-module	turquoise lnc-module	LET-7b	ENSBTAG00000051735
blue mi-module	turquoise lnc-module	mir-669	ENSBTAG00000051735
blue mi-module	turquoise lnc-module	LET-7b	ENSBTAG00000050896
blue mi-module	turquoise lnc-module	mir-149	ENSBTAG00000050896
blue mi-module	turquoise lnc-module	mir-149	ENSBTAG00000050896
blue mi-module	turquoise lnc-module	mir-669	ENSBTAG00000050896
blue mi-module	turquoise lnc-module	LET-7a-1	ENSBTAG00000050896
blue mi-module	turquoise lnc-module	LET-7b	ENSBTAG00000050896
blue mi-module	turquoise lnc-module	LET-7e	ENSBTAG00000050896
blue mi-module	turquoise lnc-module	mir-24-2	ENSBTAG00000052293
blue mi-module	turquoise lnc-module	mir-149	ENSBTAG00000052293
blue mi-module	turquoise lnc-module	mir-669	ENSBTAG00000052293
blue mi-module	turquoise lnc-module	mir-3432b	ENSBTAG00000052293
blue mi-module	turquoise lnc-module	mir-6525	ENSBTAG00000052293
blue mi-module	turquoise lnc-module	mir-98	ENSBTAG00000052293
blue mi-module	turquoise lnc-module	mir-2357	ENSBTAG00000052275
blue mi-module	turquoise lnc-module	mir-149	ENSBTAG00000050844
blue mi-module	turquoise lnc-module	mir-669	ENSBTAG00000050844
blue mi-module	turquoise lnc-module	LET-7g	ENSBTAG00000050844
blue mi-module	turquoise lnc-module	LET-7i	ENSBTAG00000050844
blue mi-module	turquoise lnc-module	mir-3432a-1	ENSBTAG00000050844
blue mi-module	turquoise lnc-module	mir-3432a-2	ENSBTAG00000050844
blue mi-module	turquoise lnc-module	mir-669	ENSBTAG00000050844
blue mi-module	turquoise lnc-module	mir-3596	ENSBTAG00000054956
blue mi-module	turquoise lnc-module	mir-6525	ENSBTAG00000054956
blue mi-module	turquoise lnc-module	mir-669	ENSBTAG00000054956
blue mi-module	turquoise lnc-module	mir-669	ENSBTAG00000051468
blue mi-module	turquoise lnc-module	mir-2376	ENSBTAG00000051468
blue mi-module	turquoise lnc-module	LET-7a-1	ENSBTAG00000049003
blue mi-module	turquoise lnc-module	LET-7e	ENSBTAG00000049003
blue mi-module	turquoise lnc-module	LET-7i	ENSBTAG00000049003
blue mi-module	turquoise lnc-module	LET-7i	ENSBTAG00000049003
blue mi-module	turquoise lnc-module	mir-7860	ENSBTAG00000049003
blue mi-module	turquoise lnc-module	mir-7860	ENSBTAG00000053362
blue mi-module	turquoise lnc-module	LET-7b	ENSBTAG00000053362
blue mi-module	turquoise lnc-module	LET-7b	ENSBTAG00000053362
blue mi-module	turquoise lnc-module	mir-149	ENSBTAG00000053362
blue mi-module	turquoise lnc-module	mir-6525	ENSBTAG00000053362
blue mi-module	turquoise lnc-module	mir-3432a-1	ENSBTAG00000053362
blue mi-module	turquoise lnc-module	mir-3432a-2	ENSBTAG00000053362
blue mi-module	turquoise lnc-module	LET-7b	ENSBTAG00000053362
blue mi-module	turquoise lnc-module	mir-6525	ENSBTAG00000053362
blue mi-module	turquoise lnc-module	mir-574	ENSBTAG00000053362
blue mi-module	turquoise lnc-module	mir-24-1	ENSBTAG00000053362
blue mi-module	turquoise lnc-module	mir-669	ENSBTAG00000049266
blue mi-module	turquoise lnc-module	mir-669	ENSBTAG00000049266
blue mi-module	turquoise lnc-module	mir-149	ENSBTAG00000049261
blue mi-module	turquoise lnc-module	mir-3432a-1	ENSBTAG00000049261
blue mi-module	turquoise lnc-module	mir-3432a-2	ENSBTAG00000049261
blue mi-module	turquoise lnc-module	mir-149	ENSBTAG00000052037
blue mi-module	turquoise lnc-module	mir-150	ENSBTAG00000052037
blue mi-module	turquoise lnc-module	mir-125a	ENSBTAG00000052037
blue mi-module	turquoise lnc-module	mir-150	ENSBTAG00000052037
blue mi-module	turquoise lnc-module	mir-3432b	ENSBTAG00000052037
blue mi-module	turquoise lnc-module	mir-2376	ENSBTAG00000052037
blue mi-module	turquoise lnc-module	mir-652	ENSBTAG00000052037
blue mi-module	turquoise lnc-module	mir-7860	ENSBTAG00000052037
blue mi-module	turquoise lnc-module	LET-7b	ENSBTAG00000052037
blue mi-module	turquoise lnc-module	LET-7f-1	ENSBTAG00000052037
blue mi-module	turquoise lnc-module	LET-7f-2	ENSBTAG00000052037
blue mi-module	turquoise lnc-module	LET-7g	ENSBTAG00000052037
blue mi-module	turquoise lnc-module	LET-7i	ENSBTAG00000052037
blue mi-module	turquoise lnc-module	LET-7a-3	ENSBTAG00000052037
blue mi-module	turquoise lnc-module	mir-149	ENSBTAG00000053306
blue mi-module	turquoise lnc-module	mir-149	ENSBTAG00000053306
blue mi-module	turquoise lnc-module	mir-6525	ENSBTAG00000053306
blue mi-module	turquoise lnc-module	mir-574	ENSBTAG00000048776
blue mi-module	turquoise lnc-module	mir-2357	ENSBTAG00000048776
blue mi-module	turquoise lnc-module	mir-574	ENSBTAG00000048776
blue mi-module	turquoise lnc-module	mir-669	ENSBTAG00000048776
blue mi-module	turquoise lnc-module	mir-574	ENSBTAG00000048776
blue mi-module	turquoise lnc-module	mir-669	ENSBTAG00000048776
blue mi-module	turquoise lnc-module	mir-11984	ENSBTAG00000049874
blue mi-module	turquoise lnc-module	mir-125a	ENSBTAG00000049874
blue mi-module	turquoise lnc-module	mir-2376	ENSBTAG00000049874
blue mi-module	turquoise lnc-module	mir-24-2	ENSBTAG00000049874
blue mi-module	turquoise lnc-module	mir-2425	ENSBTAG00000049874
blue mi-module	turquoise lnc-module	mir-532	ENSBTAG00000049874
blue mi-module	turquoise lnc-module	mir-6525	ENSBTAG00000049874
blue mi-module	turquoise lnc-module	mir-7860	ENSBTAG00000049874
blue mi-module	turquoise lnc-module	mir-125a	ENSBTAG00000049874
blue mi-module	turquoise lnc-module	mir-574	ENSBTAG00000049874
blue mi-module	turquoise lnc-module	mir-669	ENSBTAG00000049874
blue mi-module	turquoise lnc-module	mir-574	ENSBTAG00000049874
blue mi-module	turquoise lnc-module	mir-574	ENSBTAG00000049874
blue mi-module	turquoise lnc-module	mir-574	ENSBTAG00000049874
blue mi-module	turquoise lnc-module	mir-669	ENSBTAG00000049874
blue mi-module	turquoise lnc-module	mir-149	ENSBTAG00000048687
blue mi-module	turquoise lnc-module	LET-7b	ENSBTAG00000052436
blue mi-module	turquoise lnc-module	mir-2376	ENSBTAG00000052436
blue mi-module	turquoise lnc-module	mir-3432a-1	ENSBTAG00000052436
blue mi-module	turquoise lnc-module	mir-3432a-2	ENSBTAG00000052436
blue mi-module	turquoise lnc-module	LET-7f-1	ENSBTAG00000052436
blue mi-module	turquoise lnc-module	LET-7f-2	ENSBTAG00000052436
blue mi-module	turquoise lnc-module	mir-149	ENSBTAG00000052436
blue mi-module	turquoise lnc-module	mir-149	ENSBTAG00000052436
blue mi-module	turquoise lnc-module	mir-6520	ENSBTAG00000052436
blue mi-module	turquoise lnc-module	mir-669	ENSBTAG00000048499
blue mi-module	turquoise lnc-module	LET-7e	ENSBTAG00000051284
blue mi-module	turquoise lnc-module	mir-149	ENSBTAG00000051284
blue mi-module	turquoise lnc-module	mir-652	ENSBTAG00000051284
blue mi-module	turquoise lnc-module	mir-151	ENSBTAG00000051284
blue mi-module	turquoise lnc-module	mir-149	ENSBTAG00000052022
blue mi-module	turquoise lnc-module	mir-6525	ENSBTAG00000052022
blue mi-module	turquoise lnc-module	mir-149	ENSBTAG00000052022
blue mi-module	turquoise lnc-module	mir-24-2	ENSBTAG00000052022
blue mi-module	turquoise lnc-module	mir-532	ENSBTAG00000052022
blue mi-module	turquoise lnc-module	mir-6525	ENSBTAG00000052022
blue mi-module	turquoise lnc-module	mir-6525	ENSBTAG00000052022
blue mi-module	turquoise lnc-module	mir-7860	ENSBTAG00000052022
blue mi-module	turquoise lnc-module	mir-149	ENSBTAG00000052022
blue mi-module	turquoise lnc-module	LET-7b	ENSBTAG00000052022
blue mi-module	turquoise lnc-module	LET-7f-1	ENSBTAG00000052022
blue mi-module	turquoise lnc-module	LET-7f-2	ENSBTAG00000052022
blue mi-module	turquoise lnc-module	mir-221	ENSBTAG00000052022
blue mi-module	turquoise lnc-module	mir-7860	ENSBTAG00000052022
blue mi-module	turquoise lnc-module	mir-98	ENSBTAG00000052022
blue mi-module	turquoise lnc-module	mir-669	ENSBTAG00000052022
blue mi-module	turquoise lnc-module	LET-7g	ENSBTAG00000053562
blue mi-module	turquoise lnc-module	mir-669	ENSBTAG00000053562
blue mi-module	turquoise lnc-module	mir-3432b	ENSBTAG00000053562
blue mi-module	turquoise lnc-module	mir-6525	ENSBTAG00000048807
blue mi-module	turquoise lnc-module	mir-7860	ENSBTAG00000048807
blue mi-module	turquoise lnc-module	mir-149	ENSBTAG00000052920
blue mi-module	turquoise lnc-module	mir-574	ENSBTAG00000054248
blue mi-module	turquoise lnc-module	mir-669	ENSBTAG00000054248
blue mi-module	turquoise lnc-module	LET-7i	ENSBTAG00000054248
blue mi-module	turquoise lnc-module	mir-149	ENSBTAG00000054248
blue mi-module	turquoise lnc-module	mir-3432b	ENSBTAG00000054248
blue mi-module	turquoise lnc-module	mir-2357	ENSBTAG00000054248
blue mi-module	turquoise lnc-module	mir-11984	ENSBTAG00000054248
blue mi-module	turquoise lnc-module	mir-149	ENSBTAG00000049048
blue mi-module	turquoise lnc-module	mir-149	ENSBTAG00000049048
blue mi-module	turquoise lnc-module	mir-6525	ENSBTAG00000049048
blue mi-module	turquoise lnc-module	LET-7b	ENSBTAG00000049048
blue mi-module	turquoise lnc-module	mir-149	ENSBTAG00000049257
blue mi-module	turquoise lnc-module	mir-149	ENSBTAG00000049257
blue mi-module	turquoise lnc-module	mir-6525	ENSBTAG00000049257
blue mi-module	turquoise lnc-module	mir-149	ENSBTAG00000055167
blue mi-module	turquoise lnc-module	mir-149	ENSBTAG00000055167
blue mi-module	turquoise lnc-module	mir-149	ENSBTAG00000055167
blue mi-module	turquoise lnc-module	mir-6525	ENSBTAG00000055167
blue mi-module	turquoise lnc-module	mir-7860	ENSBTAG00000055167
blue mi-module	turquoise lnc-module	mir-149	ENSBTAG00000054270
blue mi-module	turquoise lnc-module	mir-24-1	ENSBTAG00000054270
blue mi-module	turquoise lnc-module	mir-6525	ENSBTAG00000054270
blue mi-module	turquoise lnc-module	mir-10164	ENSBTAG00000054270
blue mi-module	turquoise lnc-module	mir-149	ENSBTAG00000054270
blue mi-module	turquoise lnc-module	mir-6525	ENSBTAG00000054270
blue mi-module	turquoise lnc-module	mir-7860	ENSBTAG00000054270
blue mi-module	turquoise lnc-module	mir-2357	ENSBTAG00000054270
blue mi-module	turquoise lnc-module	LET-7a-1	ENSBTAG00000054727
blue mi-module	turquoise lnc-module	LET-7b	ENSBTAG00000054727
blue mi-module	turquoise lnc-module	LET-7e	ENSBTAG00000054727
blue mi-module	turquoise lnc-module	LET-7f-1	ENSBTAG00000054727
blue mi-module	turquoise lnc-module	LET-7f-2	ENSBTAG00000054727
blue mi-module	turquoise lnc-module	LET-7g	ENSBTAG00000054727
blue mi-module	turquoise lnc-module	LET-7i	ENSBTAG00000054727
blue mi-module	turquoise lnc-module	mir-532	ENSBTAG00000054727
blue mi-module	turquoise lnc-module	LET-7e	ENSBTAG00000054727
blue mi-module	turquoise lnc-module	mir-669	ENSBTAG00000054727
blue mi-module	turquoise lnc-module	mir-2357	ENSBTAG00000049228
blue mi-module	turquoise lnc-module	mir-3432b	ENSBTAG00000049228
blue mi-module	turquoise lnc-module	mir-98	ENSBTAG00000049228
blue mi-module	turquoise lnc-module	mir-6525	ENSBTAG00000048908
blue mi-module	turquoise lnc-module	mir-149	ENSBTAG00000049375
blue mi-module	turquoise lnc-module	mir-7860	ENSBTAG00000049375
blue mi-module	turquoise lnc-module	mir-151	ENSBTAG00000049375
blue mi-module	turquoise lnc-module	mir-6525	ENSBTAG00000049375
blue mi-module	turquoise lnc-module	mir-2357	ENSBTAG00000049375
blue mi-module	turquoise lnc-module	LET-7b	ENSBTAG00000049375
blue mi-module	turquoise lnc-module	LET-7b	ENSBTAG00000049375
blue mi-module	turquoise lnc-module	mir-149	ENSBTAG00000049375
blue mi-module	turquoise lnc-module	mir-669	ENSBTAG00000049375
blue mi-module	turquoise lnc-module	mir-98	ENSBTAG00000049375
blue mi-module	turquoise lnc-module	mir-149	ENSBTAG00000049375
blue mi-module	turquoise lnc-module	mir-149	ENSBTAG00000049375
blue mi-module	turquoise lnc-module	mir-24-1	ENSBTAG00000055215
blue mi-module	turquoise lnc-module	LET-7f-1	ENSBTAG00000054959
blue mi-module	turquoise lnc-module	LET-7f-2	ENSBTAG00000054959
blue mi-module	turquoise lnc-module	LET-7g	ENSBTAG00000054959
blue mi-module	turquoise lnc-module	LET-7i	ENSBTAG00000054959
blue mi-module	turquoise lnc-module	mir-149	ENSBTAG00000054959
blue mi-module	turquoise lnc-module	mir-125a	ENSBTAG00000054959
blue mi-module	turquoise lnc-module	mir-669	ENSBTAG00000054959
blue mi-module	turquoise lnc-module	LET-7e	ENSBTAG00000054959
blue mi-module	turquoise lnc-module	mir-669	ENSBTAG00000054959
blue mi-module	turquoise lnc-module	mir-7860	ENSBTAG00000054959
blue mi-module	turquoise lnc-module	mir-7860	ENSBTAG00000054959
blue mi-module	turquoise lnc-module	mir-7860	ENSBTAG00000054959
blue mi-module	turquoise lnc-module	mir-2357	ENSBTAG00000054959
blue mi-module	turquoise lnc-module	mir-669	ENSBTAG00000054959
blue mi-module	turquoise lnc-module	mir-574	ENSBTAG00000054959
blue mi-module	turquoise lnc-module	mir-669	ENSBTAG00000054959
blue mi-module	turquoise lnc-module	mir-669	ENSBTAG00000054959
blue mi-module	turquoise lnc-module	mir-2376	ENSBTAG00000054959
blue mi-module	turquoise lnc-module	mir-6525	ENSBTAG00000054959
blue mi-module	turquoise lnc-module	mir-669	ENSBTAG00000054959
blue mi-module	turquoise lnc-module	mir-532	ENSBTAG00000048830
blue mi-module	turquoise lnc-module	mir-669	ENSBTAG00000048830
blue mi-module	turquoise lnc-module	mir-669	ENSBTAG00000048830
blue mi-module	turquoise lnc-module	mir-149	ENSBTAG00000048830
blue mi-module	turquoise lnc-module	mir-3432a-1	ENSBTAG00000048830
blue mi-module	turquoise lnc-module	mir-3432a-2	ENSBTAG00000048830
blue mi-module	turquoise lnc-module	mir-149	ENSBTAG00000048830
blue mi-module	turquoise lnc-module	mir-149	ENSBTAG00000053076
blue mi-module	turquoise lnc-module	mir-669	ENSBTAG00000053076
blue mi-module	turquoise lnc-module	mir-669	ENSBTAG00000053076
blue mi-module	turquoise lnc-module	mir-149	ENSBTAG00000055157
blue mi-module	turquoise lnc-module	mir-6525	ENSBTAG00000055157
blue mi-module	turquoise lnc-module	LET-7a-1	ENSBTAG00000049363
blue mi-module	turquoise lnc-module	LET-7b	ENSBTAG00000049363
blue mi-module	turquoise lnc-module	LET-7e	ENSBTAG00000049363
blue mi-module	turquoise lnc-module	LET-7i	ENSBTAG00000049363
blue mi-module	turquoise lnc-module	mir-149	ENSBTAG00000049363
blue mi-module	turquoise lnc-module	mir-574	ENSBTAG00000049363
blue mi-module	turquoise lnc-module	mir-669	ENSBTAG00000049363
blue mi-module	turquoise lnc-module	mir-24-2	ENSBTAG00000049363
blue mi-module	turquoise lnc-module	mir-149	ENSBTAG00000052793
blue mi-module	turquoise lnc-module	mir-6525	ENSBTAG00000052793
blue mi-module	turquoise lnc-module	mir-149	ENSBTAG00000053790
blue mi-module	turquoise lnc-module	mir-574	ENSBTAG00000049288
blue mi-module	turquoise lnc-module	LET-7b	ENSBTAG00000049288
blue mi-module	turquoise lnc-module	LET-7b	ENSBTAG00000049288
blue mi-module	turquoise lnc-module	mir-149	ENSBTAG00000049288
blue mi-module	turquoise lnc-module	mir-2357	ENSBTAG00000049288
blue mi-module	turquoise lnc-module	LET-7b	ENSBTAG00000049288
blue mi-module	turquoise lnc-module	mir-2376	ENSBTAG00000049288
blue mi-module	turquoise lnc-module	mir-149	ENSBTAG00000049288
blue mi-module	turquoise lnc-module	mir-221	ENSBTAG00000049288
blue mi-module	turquoise lnc-module	mir-574	ENSBTAG00000049288
blue mi-module	turquoise lnc-module	mir-669	ENSBTAG00000049683
blue mi-module	turquoise lnc-module	mir-652	ENSBTAG00000049683
blue mi-module	turquoise lnc-module	LET-7a-1	ENSBTAG00000049801
blue mi-module	turquoise lnc-module	LET-7b	ENSBTAG00000049801
blue mi-module	turquoise lnc-module	mir-574	ENSBTAG00000054948
blue mi-module	turquoise lnc-module	LET-7a-1	ENSBTAG00000054948
blue mi-module	turquoise lnc-module	LET-7e	ENSBTAG00000054948
blue mi-module	turquoise lnc-module	LET-7i	ENSBTAG00000054948
blue mi-module	turquoise lnc-module	LET-7i	ENSBTAG00000054948
blue mi-module	turquoise lnc-module	mir-149	ENSBTAG00000054948
blue mi-module	turquoise lnc-module	mir-221	ENSBTAG00000054948
blue mi-module	turquoise lnc-module	mir-7860	ENSBTAG00000054948
blue mi-module	turquoise lnc-module	LET-7a-3	ENSBTAG00000051264
blue mi-module	turquoise lnc-module	LET-7b	ENSBTAG00000049854
blue mi-module	turquoise lnc-module	mir-149	ENSBTAG00000049854
blue mi-module	turquoise lnc-module	mir-149	ENSBTAG00000048741
blue mi-module	turquoise lnc-module	mir-149	ENSBTAG00000048741
blue mi-module	turquoise lnc-module	mir-6525	ENSBTAG00000048741
blue mi-module	turquoise lnc-module	LET-7b	ENSBTAG00000048741
blue mi-module	turquoise lnc-module	LET-7e	ENSBTAG00000048741
blue mi-module	turquoise lnc-module	mir-149	ENSBTAG00000048741
blue mi-module	turquoise lnc-module	mir-149	ENSBTAG00000048741
blue mi-module	turquoise lnc-module	mir-6525	ENSBTAG00000054138
blue mi-module	turquoise lnc-module	mir-149	ENSBTAG00000054138
blue mi-module	turquoise lnc-module	mir-150	ENSBTAG00000054138
blue mi-module	turquoise lnc-module	mir-6525	ENSBTAG00000054138
blue mi-module	turquoise lnc-module	mir-574	ENSBTAG00000054138
blue mi-module	turquoise lnc-module	mir-574	ENSBTAG00000054138
blue mi-module	turquoise lnc-module	mir-669	ENSBTAG00000054138
blue mi-module	turquoise lnc-module	LET-7e	ENSBTAG00000054138
blue mi-module	turquoise lnc-module	mir-10164	ENSBTAG00000054138
blue mi-module	turquoise lnc-module	mir-149	ENSBTAG00000054138
blue mi-module	turquoise lnc-module	mir-149	ENSBTAG00000054138
blue mi-module	turquoise lnc-module	mir-7860	ENSBTAG00000054138
blue mi-module	turquoise lnc-module	LET-7e	ENSBTAG00000054145
blue mi-module	turquoise lnc-module	mir-669	ENSBTAG00000054145
blue mi-module	turquoise lnc-module	mir-669	ENSBTAG00000051384
blue mi-module	turquoise lnc-module	mir-149	ENSBTAG00000051384
blue mi-module	turquoise lnc-module	mir-574	ENSBTAG00000051384
blue mi-module	turquoise lnc-module	mir-2357	ENSBTAG00000051384
blue mi-module	turquoise lnc-module	mir-669	ENSBTAG00000049028
blue mi-module	turquoise lnc-module	mir-7860	ENSBTAG00000051264
blue mi-module	turquoise lnc-module	mir-99b	ENSBTAG00000051264
blue mi-module	turquoise lnc-module	LET-7i	ENSBTAG00000049427
blue mi-module	turquoise lnc-module	LET-7b	ENSBTAG00000049427
blue mi-module	turquoise lnc-module	mir-6525	ENSBTAG00000049427
blue mi-module	turquoise lnc-module	mir-7860	ENSBTAG00000049427
blue mi-module	turquoise lnc-module	LET-7i	ENSBTAG00000053822
blue mi-module	turquoise lnc-module	mir-149	ENSBTAG00000053822
blue mi-module	turquoise lnc-module	mir-574	ENSBTAG00000053822
blue mi-module	turquoise lnc-module	LET-7i	ENSBTAG00000054279
blue mi-module	turquoise lnc-module	mir-149	ENSBTAG00000054279
blue mi-module	turquoise lnc-module	mir-669	ENSBTAG00000054279
blue mi-module	turquoise lnc-module	mir-669	ENSBTAG00000054279
blue mi-module	turquoise lnc-module	mir-149	ENSBTAG00000054279
blue mi-module	turquoise lnc-module	mir-149	ENSBTAG00000054279
blue mi-module	turquoise lnc-module	mir-149	ENSBTAG00000054279
blue mi-module	turquoise lnc-module	mir-6525	ENSBTAG00000054279
blue mi-module	turquoise lnc-module	mir-24-1	ENSBTAG00000053319
blue mi-module	turquoise lnc-module	mir-2425	ENSBTAG00000053319
blue mi-module	turquoise lnc-module	mir-3432b	ENSBTAG00000053319
blue mi-module	turquoise lnc-module	mir-6525	ENSBTAG00000053319
blue mi-module	turquoise lnc-module	mir-6525	ENSBTAG00000053319
blue mi-module	turquoise lnc-module	mir-2357	ENSBTAG00000053319
blue mi-module	turquoise lnc-module	mir-6525	ENSBTAG00000053319
blue mi-module	turquoise lnc-module	mir-149	ENSBTAG00000053319
blue mi-module	turquoise lnc-module	mir-2376	ENSBTAG00000053319
blue mi-module	turquoise lnc-module	mir-24-1	ENSBTAG00000053319
blue mi-module	turquoise lnc-module	mir-6525	ENSBTAG00000053319
blue mi-module	turquoise lnc-module	LET-7b	ENSBTAG00000052171
blue mi-module	turquoise lnc-module	mir-149	ENSBTAG00000052171
blue mi-module	turquoise lnc-module	mir-574	ENSBTAG00000052171
blue mi-module	turquoise lnc-module	mir-669	ENSBTAG00000052171
blue mi-module	turquoise lnc-module	mir-669	ENSBTAG00000052171
blue mi-module	turquoise lnc-module	mir-149	ENSBTAG00000052171
blue mi-module	turquoise lnc-module	mir-149	ENSBTAG00000052171
blue mi-module	turquoise lnc-module	LET-7i	ENSBTAG00000051901
blue mi-module	turquoise lnc-module	LET-7a-1	ENSBTAG00000050766
blue mi-module	turquoise lnc-module	LET-7e	ENSBTAG00000050766
blue mi-module	turquoise lnc-module	mir-149	ENSBTAG00000050766
blue mi-module	turquoise lnc-module	mir-6525	ENSBTAG00000050766
blue mi-module	turquoise lnc-module	LET-7b	ENSBTAG00000050766
blue mi-module	turquoise lnc-module	mir-2376	ENSBTAG00000050766
blue mi-module	turquoise lnc-module	mir-3432a-1	ENSBTAG00000050766
blue mi-module	turquoise lnc-module	mir-3432a-2	ENSBTAG00000050766
blue mi-module	turquoise lnc-module	mir-98	ENSBTAG00000050766
blue mi-module	turquoise lnc-module	mir-2357	ENSBTAG00000053883
blue mi-module	turquoise lnc-module	mir-574	ENSBTAG00000051392
blue mi-module	turquoise lnc-module	mir-669	ENSBTAG00000051392
blue mi-module	turquoise lnc-module	mir-149	ENSBTAG00000051392
blue mi-module	turquoise lnc-module	mir-7860	ENSBTAG00000051392
blue mi-module	turquoise lnc-module	mir-2376	ENSBTAG00000050342
blue mi-module	turquoise lnc-module	mir-24-1	ENSBTAG00000050342
blue mi-module	turquoise lnc-module	mir-24-2	ENSBTAG00000050342
blue mi-module	turquoise lnc-module	mir-532	ENSBTAG00000050342
blue mi-module	turquoise lnc-module	mir-669	ENSBTAG00000050342
blue mi-module	turquoise lnc-module	mir-24-1	ENSBTAG00000050342
blue mi-module	turquoise lnc-module	mir-149	ENSBTAG00000050342
blue mi-module	turquoise lnc-module	mir-149	ENSBTAG00000050342
blue mi-module	turquoise lnc-module	mir-6525	ENSBTAG00000050342
blue mi-module	turquoise lnc-module	mir-6525	ENSBTAG00000050342
blue mi-module	turquoise lnc-module	mir-2357	ENSBTAG00000050342
blue mi-module	turquoise lnc-module	LET-7a-1	ENSBTAG00000050342
blue mi-module	turquoise lnc-module	LET-7g	ENSBTAG00000050342
blue mi-module	turquoise lnc-module	LET-7i	ENSBTAG00000050342
blue mi-module	turquoise lnc-module	mir-98	ENSBTAG00000050342
blue mi-module	turquoise lnc-module	mir-11984	ENSBTAG00000049874
blue mi-module	turquoise lnc-module	mir-125a	ENSBTAG00000049874
blue mi-module	turquoise lnc-module	mir-2376	ENSBTAG00000049874
blue mi-module	turquoise lnc-module	mir-24-2	ENSBTAG00000049874
blue mi-module	turquoise lnc-module	mir-2425	ENSBTAG00000049874
blue mi-module	turquoise lnc-module	mir-532	ENSBTAG00000049874
blue mi-module	turquoise lnc-module	mir-6525	ENSBTAG00000049874
blue mi-module	turquoise lnc-module	mir-7860	ENSBTAG00000049874
blue mi-module	turquoise lnc-module	mir-24-1	ENSBTAG00000049874
blue mi-module	turquoise lnc-module	mir-3432b	ENSBTAG00000049874
blue mi-module	turquoise lnc-module	mir-6525	ENSBTAG00000049874
blue mi-module	turquoise lnc-module	mir-574	ENSBTAG00000049874
blue mi-module	turquoise lnc-module	mir-669	ENSBTAG00000049874
blue mi-module	turquoise lnc-module	mir-574	ENSBTAG00000049874
blue mi-module	turquoise lnc-module	mir-574	ENSBTAG00000049874
blue mi-module	turquoise lnc-module	mir-574	ENSBTAG00000049874
blue mi-module	turquoise lnc-module	mir-669	ENSBTAG00000049874
blue mi-module	turquoise lnc-module	mir-574	ENSBTAG00000052650
blue mi-module	turquoise lnc-module	mir-574	ENSBTAG00000052650
blue mi-module	turquoise lnc-module	mir-149	ENSBTAG00000054995
blue mi-module	turquoise lnc-module	mir-6525	ENSBTAG00000054995
blue mi-module	turquoise lnc-module	mir-149	ENSBTAG00000054995
blue mi-module	turquoise lnc-module	mir-7860	ENSBTAG00000054995
blue mi-module	turquoise lnc-module	mir-149	ENSBTAG00000054995
blue mi-module	turquoise lnc-module	LET-7e	ENSBTAG00000051529
blue mi-module	turquoise lnc-module	mir-149	ENSBTAG00000051529
blue mi-module	turquoise lnc-module	mir-2357	ENSBTAG00000051529
blue mi-module	turquoise lnc-module	LET-7e	ENSBTAG00000051529
blue mi-module	turquoise lnc-module	mir-149	ENSBTAG00000051529
blue mi-module	turquoise lnc-module	mir-150	ENSBTAG00000051529
blue mi-module	turquoise lnc-module	mir-2376	ENSBTAG00000051529
blue mi-module	turquoise lnc-module	mir-24-1	ENSBTAG00000051529
blue mi-module	turquoise lnc-module	mir-2431	ENSBTAG00000051529
blue mi-module	turquoise lnc-module	mir-99b	ENSBTAG00000051529
blue mi-module	turquoise lnc-module	mir-2357	ENSBTAG00000051529
blue mi-module	turquoise lnc-module	LET-7b	ENSBTAG00000051529
blue mi-module	turquoise lnc-module	mir-7860	ENSBTAG00000051529
blue mi-module	turquoise lnc-module	mir-98	ENSBTAG00000051529
blue mi-module	turquoise lnc-module	LET-7a-1	ENSBTAG00000051529
blue mi-module	turquoise lnc-module	LET-7b	ENSBTAG00000051529
blue mi-module	turquoise lnc-module	LET-7e	ENSBTAG00000051529
blue mi-module	turquoise lnc-module	mir-6525	ENSBTAG00000051529
blue mi-module	turquoise lnc-module	mir-149	ENSBTAG00000051529
blue mi-module	turquoise lnc-module	LET-7b	ENSBTAG00000053450
blue mi-module	turquoise lnc-module	LET-7i	ENSBTAG00000053450
blue mi-module	turquoise lnc-module	mir-149	ENSBTAG00000053269
blue mi-module	turquoise lnc-module	mir-3432a-1	ENSBTAG00000053269
blue mi-module	turquoise lnc-module	mir-3432a-2	ENSBTAG00000053269
blue mi-module	turquoise lnc-module	mir-574	ENSBTAG00000053269
blue mi-module	turquoise lnc-module	mir-669	ENSBTAG00000053269
blue mi-module	turquoise lnc-module	LET-7b	ENSBTAG00000052171
blue mi-module	turquoise lnc-module	mir-149	ENSBTAG00000052171
blue mi-module	turquoise lnc-module	mir-574	ENSBTAG00000052171
blue mi-module	turquoise lnc-module	mir-669	ENSBTAG00000052171
blue mi-module	turquoise lnc-module	mir-669	ENSBTAG00000052171
blue mi-module	turquoise lnc-module	mir-149	ENSBTAG00000052171
blue mi-module	turquoise lnc-module	mir-149	ENSBTAG00000052171
blue mi-module	turquoise lnc-module	mir-10164	ENSBTAG00000048535
blue mi-module	turquoise lnc-module	LET-7a-1	ENSBTAG00000048535
blue mi-module	turquoise lnc-module	LET-7b	ENSBTAG00000048535
blue mi-module	turquoise lnc-module	LET-7f-1	ENSBTAG00000048535
blue mi-module	turquoise lnc-module	LET-7f-2	ENSBTAG00000048535
blue mi-module	turquoise lnc-module	mir-669	ENSBTAG00000048535
blue mi-module	turquoise lnc-module	mir-574	ENSBTAG00000048535
blue mi-module	turquoise lnc-module	mir-669	ENSBTAG00000048535
blue mi-module	turquoise lnc-module	mir-149	ENSBTAG00000051440
blue mi-module	turquoise lnc-module	mir-10164	ENSBTAG00000052346
blue mi-module	turquoise lnc-module	mir-197	ENSBTAG00000052346
blue mi-module	turquoise lnc-module	mir-6525	ENSBTAG00000052346
blue mi-module	turquoise lnc-module	mir-6525	ENSBTAG00000052346
blue mi-module	turquoise lnc-module	mir-149	ENSBTAG00000052346
blue mi-module	turquoise lnc-module	mir-6525	ENSBTAG00000052346
blue mi-module	turquoise lnc-module	mir-6525	ENSBTAG00000049841
blue mi-module	turquoise lnc-module	mir-24-1	ENSBTAG00000052365
blue mi-module	turquoise lnc-module	LET-7e	ENSBTAG00000052706
blue mi-module	turquoise lnc-module	mir-10225a	ENSBTAG00000052706
blue mi-module	turquoise lnc-module	LET-7f-1	ENSBTAG00000052706
blue mi-module	turquoise lnc-module	LET-7f-2	ENSBTAG00000052706
blue mi-module	turquoise lnc-module	LET-7i	ENSBTAG00000052706
blue mi-module	turquoise lnc-module	mir-2376	ENSBTAG00000052706
blue mi-module	turquoise lnc-module	mir-3432a-1	ENSBTAG00000052706
blue mi-module	turquoise lnc-module	mir-3432a-2	ENSBTAG00000052706
blue mi-module	turquoise lnc-module	mir-6525	ENSBTAG00000052706
blue mi-module	turquoise lnc-module	mir-3432b	ENSBTAG00000050585
blue mi-module	turquoise lnc-module	mir-6525	ENSBTAG00000050585
blue mi-module	turquoise lnc-module	mir-7860	ENSBTAG00000050585
blue mi-module	turquoise lnc-module	mir-221	ENSBTAG00000050585
blue mi-module	turquoise lnc-module	mir-149	ENSBTAG00000055157
blue mi-module	turquoise lnc-module	mir-6525	ENSBTAG00000055157
blue mi-module	turquoise lnc-module	mir-669	ENSBTAG00000048544
blue mi-module	turquoise lnc-module	LET-7a-1	ENSBTAG00000053715
blue mi-module	turquoise lnc-module	LET-7b	ENSBTAG00000053715
blue mi-module	turquoise lnc-module	LET-7e	ENSBTAG00000053715
blue mi-module	turquoise lnc-module	LET-7i	ENSBTAG00000053715
blue mi-module	turquoise lnc-module	mir-149	ENSBTAG00000053715
blue mi-module	turquoise lnc-module	LET-7a-1	ENSBTAG00000053715
blue mi-module	turquoise lnc-module	LET-7b	ENSBTAG00000053715
blue mi-module	turquoise lnc-module	LET-7b	ENSBTAG00000053715
blue mi-module	turquoise lnc-module	mir-149	ENSBTAG00000048440
blue mi-module	turquoise lnc-module	mir-10225a	ENSBTAG00000048440
blue mi-module	turquoise lnc-module	mir-10225b	ENSBTAG00000048440
blue mi-module	turquoise lnc-module	mir-149	ENSBTAG00000048440
blue mi-module	turquoise lnc-module	mir-2376	ENSBTAG00000048440
blue mi-module	turquoise lnc-module	mir-24-2	ENSBTAG00000048440
blue mi-module	turquoise lnc-module	mir-3432a-1	ENSBTAG00000048440
blue mi-module	turquoise lnc-module	mir-3432a-2	ENSBTAG00000048440
blue mi-module	turquoise lnc-module	mir-574	ENSBTAG00000048440
blue mi-module	turquoise lnc-module	mir-574	ENSBTAG00000048440
blue mi-module	turquoise lnc-module	mir-628	ENSBTAG00000048440
blue mi-module	turquoise lnc-module	mir-98	ENSBTAG00000048440
blue mi-module	turquoise lnc-module	mir-99b	ENSBTAG00000048440
blue mi-module	turquoise lnc-module	mir-2357	ENSBTAG00000048440
blue mi-module	turquoise lnc-module	mir-149	ENSBTAG00000052742
blue mi-module	turquoise lnc-module	LET-7e	ENSBTAG00000052742
blue mi-module	turquoise lnc-module	mir-98	ENSBTAG00000052742
blue mi-module	turquoise lnc-module	mir-221	ENSBTAG00000051277
blue mi-module	turquoise lnc-module	mir-3432a-1	ENSBTAG00000051277
blue mi-module	turquoise lnc-module	mir-3432a-2	ENSBTAG00000051277
blue mi-module	turquoise lnc-module	LET-7b	ENSBTAG00000051277
blue mi-module	turquoise lnc-module	mir-24-1	ENSBTAG00000051277
blue mi-module	turquoise lnc-module	mir-669	ENSBTAG00000051277
blue mi-module	turquoise lnc-module	mir-669	ENSBTAG00000051277
blue mi-module	turquoise lnc-module	mir-125a	ENSBTAG00000053678
blue mi-module	turquoise lnc-module	mir-150	ENSBTAG00000053678
blue mi-module	turquoise lnc-module	mir-3432b	ENSBTAG00000053678
blue mi-module	turquoise lnc-module	mir-574	ENSBTAG00000053678
blue mi-module	turquoise lnc-module	mir-669	ENSBTAG00000053678
blue mi-module	turquoise lnc-module	mir-149	ENSBTAG00000053678
blue mi-module	turquoise lnc-module	LET-7e	ENSBTAG00000050007
blue mi-module	turquoise lnc-module	mir-24-1	ENSBTAG00000050007
blue mi-module	turquoise lnc-module	mir-3432b	ENSBTAG00000050007
blue mi-module	turquoise lnc-module	mir-149	ENSBTAG00000050007
blue mi-module	turquoise lnc-module	mir-2376	ENSBTAG00000050007
blue mi-module	turquoise lnc-module	LET-7b	ENSBTAG00000052022
blue mi-module	turquoise lnc-module	LET-7f-1	ENSBTAG00000052022
blue mi-module	turquoise lnc-module	LET-7f-2	ENSBTAG00000052022
blue mi-module	turquoise lnc-module	mir-221	ENSBTAG00000052022
blue mi-module	turquoise lnc-module	mir-7860	ENSBTAG00000052022
blue mi-module	turquoise lnc-module	mir-98	ENSBTAG00000052022
blue mi-module	turquoise lnc-module	mir-669	ENSBTAG00000052022
blue mi-module	turquoise lnc-module	mir-24-1	ENSBTAG00000051058
blue mi-module	turquoise lnc-module	LET-7b	ENSBTAG00000048953
blue mi-module	turquoise lnc-module	LET-7i	ENSBTAG00000048953
blue mi-module	turquoise lnc-module	mir-7860	ENSBTAG00000048953
blue mi-module	turquoise lnc-module	mir-7860	ENSBTAG00000048953
blue mi-module	turquoise lnc-module	mir-2357	ENSBTAG00000048953
blue mi-module	turquoise lnc-module	LET-7e	ENSBTAG00000048953
blue mi-module	turquoise lnc-module	mir-2376	ENSBTAG00000048953
blue mi-module	turquoise lnc-module	mir-6525	ENSBTAG00000048953
blue mi-module	turquoise lnc-module	mir-2376	ENSBTAG00000054787
blue mi-module	turquoise lnc-module	mir-2431	ENSBTAG00000054787
blue mi-module	turquoise lnc-module	mir-98	ENSBTAG00000054787
blue mi-module	turquoise lnc-module	mir-149	ENSBTAG00000055089
blue mi-module	turquoise lnc-module	mir-7860	ENSBTAG00000055089
blue mi-module	turquoise lnc-module	mir-150	ENSBTAG00000050068
blue mi-module	turquoise lnc-module	mir-197	ENSBTAG00000050068
blue mi-module	turquoise lnc-module	mir-2376	ENSBTAG00000050068
blue mi-module	turquoise lnc-module	mir-2357	ENSBTAG00000049228
blue mi-module	turquoise lnc-module	mir-3432b	ENSBTAG00000049228
blue mi-module	turquoise lnc-module	mir-98	ENSBTAG00000049228
blue mi-module	turquoise lnc-module	LET-7b	ENSBTAG00000048511
blue mi-module	turquoise lnc-module	mir-149	ENSBTAG00000048511
blue mi-module	turquoise lnc-module	mir-3432a-1	ENSBTAG00000048511
blue mi-module	turquoise lnc-module	mir-3432a-2	ENSBTAG00000048511
blue mi-module	turquoise lnc-module	mir-6525	ENSBTAG00000048511
blue mi-module	turquoise lnc-module	mir-669	ENSBTAG00000048511
blue mi-module	turquoise lnc-module	mir-2357	ENSBTAG00000048511
blue mi-module	turquoise lnc-module	mir-669	ENSBTAG00000053754
blue mi-module	turquoise lnc-module	mir-2431	ENSBTAG00000048760
blue mi-module	turquoise lnc-module	mir-652	ENSBTAG00000048760
blue mi-module	turquoise lnc-module	mir-149	ENSBTAG00000048687
blue mi-module	turquoise lnc-module	LET-7b	ENSBTAG00000052436
blue mi-module	turquoise lnc-module	LET-7e	ENSBTAG00000052436
blue mi-module	turquoise lnc-module	mir-149	ENSBTAG00000052436
blue mi-module	turquoise lnc-module	LET-7f-1	ENSBTAG00000052436
blue mi-module	turquoise lnc-module	LET-7f-2	ENSBTAG00000052436
blue mi-module	turquoise lnc-module	mir-149	ENSBTAG00000052436
blue mi-module	turquoise lnc-module	mir-149	ENSBTAG00000052436
blue mi-module	turquoise lnc-module	mir-6520	ENSBTAG00000052436
blue mi-module	turquoise lnc-module	mir-669	ENSBTAG00000052436
blue mi-module	turquoise lnc-module	mir-7860	ENSBTAG00000052436
blue mi-module	turquoise lnc-module	mir-669	ENSBTAG00000053888
blue mi-module	turquoise lnc-module	mir-149	ENSBTAG00000053888
blue mi-module	turquoise lnc-module	mir-6525	ENSBTAG00000053888
blue mi-module	turquoise lnc-module	LET-7e	ENSBTAG00000053888
blue mi-module	turquoise lnc-module	LET-7i	ENSBTAG00000053888
blue mi-module	turquoise lnc-module	mir-6525	ENSBTAG00000053888
blue mi-module	turquoise lnc-module	mir-669	ENSBTAG00000053888
blue mi-module	turquoise lnc-module	mir-98	ENSBTAG00000053888
blue mi-module	turquoise lnc-module	mir-2357	ENSBTAG00000053888
blue mi-module	turquoise lnc-module	mir-24-1	ENSBTAG00000053893
blue mi-module	turquoise lnc-module	mir-6520	ENSBTAG00000053893
blue mi-module	turquoise lnc-module	mir-149	ENSBTAG00000053893
blue mi-module	turquoise lnc-module	LET-7b	ENSBTAG00000053893
blue mi-module	turquoise lnc-module	mir-574	ENSBTAG00000053893
blue mi-module	turquoise lnc-module	mir-7860	ENSBTAG00000053893
blue mi-module	turquoise lnc-module	mir-669	ENSBTAG00000053893
blue mi-module	turquoise lnc-module	mir-7860	ENSBTAG00000053893
blue mi-module	turquoise lnc-module	mir-149	ENSBTAG00000051444
blue mi-module	turquoise lnc-module	mir-149	ENSBTAG00000051444
blue mi-module	turquoise lnc-module	mir-149	ENSBTAG00000051444
blue mi-module	turquoise lnc-module	mir-7860	ENSBTAG00000051444
blue mi-module	turquoise lnc-module	mir-149	ENSBTAG00000054639
blue mi-module	turquoise lnc-module	mir-574	ENSBTAG00000054639
blue mi-module	turquoise lnc-module	mir-24-1	ENSBTAG00000054639
blue mi-module	turquoise lnc-module	mir-574	ENSBTAG00000054639
blue mi-module	turquoise lnc-module	mir-574	ENSBTAG00000049424
blue mi-module	turquoise lnc-module	mir-2357	ENSBTAG00000049424
blue mi-module	turquoise lnc-module	LET-7e	ENSBTAG00000049424
blue mi-module	turquoise lnc-module	mir-149	ENSBTAG00000049424
blue mi-module	turquoise lnc-module	mir-7860	ENSBTAG00000051508
blue mi-module	turquoise lnc-module	mir-2376	ENSBTAG00000051529
blue mi-module	turquoise lnc-module	mir-6525	ENSBTAG00000051529
blue mi-module	turquoise lnc-module	LET-7b	ENSBTAG00000051529
blue mi-module	turquoise lnc-module	mir-197	ENSBTAG00000051529
blue mi-module	turquoise lnc-module	mir-24-1	ENSBTAG00000051529
blue mi-module	turquoise lnc-module	mir-669	ENSBTAG00000051529
blue mi-module	turquoise lnc-module	mir-98	ENSBTAG00000051529
blue mi-module	turquoise lnc-module	mir-98	ENSBTAG00000051529
blue mi-module	turquoise lnc-module	mir-125a	ENSBTAG00000051529
blue mi-module	turquoise lnc-module	mir-2376	ENSBTAG00000051529
blue mi-module	turquoise lnc-module	LET-7i	ENSBTAG00000051529
blue mi-module	turquoise lnc-module	mir-574	ENSBTAG00000051529
blue mi-module	turquoise lnc-module	LET-7f-1	ENSBTAG00000051529
blue mi-module	turquoise lnc-module	LET-7f-2	ENSBTAG00000051529
blue mi-module	turquoise lnc-module	mir-7-1	ENSBTAG00000051529
blue mi-module	turquoise lnc-module	mir-7-2	ENSBTAG00000051529
blue mi-module	turquoise lnc-module	mir-7-3	ENSBTAG00000051529
blue mi-module	turquoise lnc-module	mir-669	ENSBTAG00000051529
blue mi-module	turquoise lnc-module	mir-7-1	ENSBTAG00000051529
blue mi-module	turquoise lnc-module	mir-7-2	ENSBTAG00000051529
blue mi-module	turquoise lnc-module	mir-7-3	ENSBTAG00000051529
blue mi-module	turquoise lnc-module	mir-98	ENSBTAG00000051529
blue mi-module	turquoise lnc-module	mir-149	ENSBTAG00000051529
blue mi-module	turquoise lnc-module	LET-7b	ENSBTAG00000051277
blue mi-module	turquoise lnc-module	mir-3432a-1	ENSBTAG00000051277
blue mi-module	turquoise lnc-module	mir-3432a-2	ENSBTAG00000051277
blue mi-module	turquoise lnc-module	mir-574	ENSBTAG00000051277
blue mi-module	turquoise lnc-module	mir-669	ENSBTAG00000051277
blue mi-module	turquoise lnc-module	mir-7860	ENSBTAG00000051277
blue mi-module	turquoise lnc-module	mir-150	ENSBTAG00000051277
blue mi-module	turquoise lnc-module	mir-98	ENSBTAG00000051277
blue mi-module	turquoise lnc-module	mir-149	ENSBTAG00000051277
blue mi-module	turquoise lnc-module	mir-24-1	ENSBTAG00000051277
blue mi-module	turquoise lnc-module	mir-7860	ENSBTAG00000048896
blue mi-module	turquoise lnc-module	mir-24-1	ENSBTAG00000048896
blue mi-module	turquoise lnc-module	mir-669	ENSBTAG00000048896
blue mi-module	turquoise lnc-module	mir-149	ENSBTAG00000048896
blue mi-module	turquoise lnc-module	mir-7-1	ENSBTAG00000051499
blue mi-module	turquoise lnc-module	mir-7-2	ENSBTAG00000051499
blue mi-module	turquoise lnc-module	mir-7-3	ENSBTAG00000051499
blue mi-module	turquoise lnc-module	mir-669	ENSBTAG00000050206
blue mi-module	turquoise lnc-module	mir-574	ENSBTAG00000050206
blue mi-module	turquoise lnc-module	mir-669	ENSBTAG00000050206
blue mi-module	turquoise lnc-module	mir-669	ENSBTAG00000050206
blue mi-module	turquoise lnc-module	mir-532	ENSBTAG00000052934
blue mi-module	turquoise lnc-module	mir-6525	ENSBTAG00000052934
blue mi-module	turquoise lnc-module	mir-3432a-1	ENSBTAG00000052934
blue mi-module	turquoise lnc-module	mir-3432a-2	ENSBTAG00000052934
blue mi-module	turquoise lnc-module	mir-669	ENSBTAG00000052934
blue mi-module	turquoise lnc-module	mir-7860	ENSBTAG00000052934
blue mi-module	turquoise lnc-module	mir-2376	ENSBTAG00000052934
blue mi-module	turquoise lnc-module	LET-7e	ENSBTAG00000051247
blue mi-module	turquoise lnc-module	mir-3432a-1	ENSBTAG00000051247
blue mi-module	turquoise lnc-module	mir-3432a-2	ENSBTAG00000051247
blue mi-module	turquoise lnc-module	mir-669	ENSBTAG00000051247
blue mi-module	turquoise lnc-module	mir-2425	ENSBTAG00000048704
blue mi-module	turquoise lnc-module	mir-149	ENSBTAG00000052985
blue mi-module	turquoise lnc-module	mir-3432b	ENSBTAG00000052985
blue mi-module	turquoise lnc-module	mir-149	ENSBTAG00000049917
blue mi-module	turquoise lnc-module	mir-7860	ENSBTAG00000052758
blue mi-module	turquoise lnc-module	mir-574	ENSBTAG00000052758
blue mi-module	turquoise lnc-module	mir-149	ENSBTAG00000051056
blue mi-module	turquoise lnc-module	mir-6525	ENSBTAG00000051056
blue mi-module	turquoise lnc-module	LET-7i	ENSBTAG00000050972
blue mi-module	turquoise lnc-module	mir-149	ENSBTAG00000050972
blue mi-module	turquoise lnc-module	mir-221	ENSBTAG00000050972
blue mi-module	turquoise lnc-module	mir-669	ENSBTAG00000050972
blue mi-module	turquoise lnc-module	mir-669	ENSBTAG00000050972
blue mi-module	turquoise lnc-module	mir-7860	ENSBTAG00000052299
blue mi-module	turquoise lnc-module	mir-149	ENSBTAG00000052299
blue mi-module	turquoise lnc-module	LET-7e	ENSBTAG00000053450
blue mi-module	turquoise lnc-module	mir-149	ENSBTAG00000053450
blue mi-module	turquoise lnc-module	LET-7b	ENSBTAG00000053450
blue mi-module	turquoise lnc-module	mir-149	ENSBTAG00000053450
blue mi-module	turquoise lnc-module	mir-2376	ENSBTAG00000053422
blue mi-module	turquoise lnc-module	mir-98	ENSBTAG00000053422
blue mi-module	turquoise lnc-module	mir-149	ENSBTAG00000050931
blue mi-module	turquoise lnc-module	mir-149	ENSBTAG00000054820
blue mi-module	turquoise lnc-module	mir-149	ENSBTAG00000054820
blue mi-module	turquoise lnc-module	mir-149	ENSBTAG00000054820
blue mi-module	turquoise lnc-module	LET-7i	ENSBTAG00000049865
blue mi-module	turquoise lnc-module	mir-669	ENSBTAG00000048487
blue mi-module	turquoise lnc-module	mir-99b	ENSBTAG00000048487
blue mi-module	turquoise lnc-module	LET-7b	ENSBTAG00000048487
blue mi-module	turquoise lnc-module	LET-7e	ENSBTAG00000048487
blue mi-module	turquoise lnc-module	mir-149	ENSBTAG00000048487
blue mi-module	turquoise lnc-module	mir-24-1	ENSBTAG00000051027
blue mi-module	turquoise lnc-module	mir-98	ENSBTAG00000051027
blue mi-module	turquoise lnc-module	mir-2357	ENSBTAG00000051027
blue mi-module	turquoise lnc-module	LET-7b	ENSBTAG00000054141
blue mi-module	turquoise lnc-module	mir-149	ENSBTAG00000054141
blue mi-module	turquoise lnc-module	mir-149	ENSBTAG00000054141
blue mi-module	turquoise lnc-module	mir-7860	ENSBTAG00000054141
blue mi-module	turquoise lnc-module	mir-149	ENSBTAG00000054141
blue mi-module	turquoise lnc-module	LET-7b	ENSBTAG00000054141
blue mi-module	turquoise lnc-module	LET-7g	ENSBTAG00000054141
blue mi-module	turquoise lnc-module	LET-7i	ENSBTAG00000054141
blue mi-module	turquoise lnc-module	mir-574	ENSBTAG00000054141
blue mi-module	turquoise lnc-module	LET-7a-1	ENSBTAG00000054141
blue mi-module	turquoise lnc-module	LET-7b	ENSBTAG00000054141
blue mi-module	turquoise lnc-module	LET-7g	ENSBTAG00000054141
blue mi-module	turquoise lnc-module	LET-7i	ENSBTAG00000054141
blue mi-module	turquoise lnc-module	LET-7b	ENSBTAG00000054141
blue mi-module	turquoise lnc-module	LET-7e	ENSBTAG00000054141
blue mi-module	turquoise lnc-module	mir-6525	ENSBTAG00000054141
blue mi-module	turquoise lnc-module	mir-149	ENSBTAG00000054141
blue mi-module	turquoise lnc-module	mir-24-1	ENSBTAG00000054141
blue mi-module	turquoise lnc-module	mir-7860	ENSBTAG00000054141
blue mi-module	turquoise lnc-module	mir-149	ENSBTAG00000054141
blue mi-module	turquoise lnc-module	LET-7e	ENSBTAG00000052664
blue mi-module	turquoise lnc-module	mir-6525	ENSBTAG00000052664
blue mi-module	turquoise lnc-module	mir-574	ENSBTAG00000052739
blue mi-module	turquoise lnc-module	mir-7860	ENSBTAG00000052739
blue mi-module	turquoise lnc-module	LET-7a-1	ENSBTAG00000051276
blue mi-module	turquoise lnc-module	LET-7b	ENSBTAG00000051276
blue mi-module	turquoise lnc-module	mir-574	ENSBTAG00000051276
blue mi-module	turquoise lnc-module	mir-669	ENSBTAG00000051276
blue mi-module	turquoise lnc-module	mir-7860	ENSBTAG00000051276
blue mi-module	turquoise lnc-module	LET-7b	ENSBTAG00000049261
blue mi-module	turquoise lnc-module	mir-6525	ENSBTAG00000049261
blue mi-module	turquoise lnc-module	mir-149	ENSBTAG00000049261
blue mi-module	turquoise lnc-module	mir-3432a-1	ENSBTAG00000049261
blue mi-module	turquoise lnc-module	mir-3432a-2	ENSBTAG00000049261
blue mi-module	turquoise lnc-module	LET-7i	ENSBTAG00000054279
blue mi-module	turquoise lnc-module	mir-149	ENSBTAG00000054279
blue mi-module	turquoise lnc-module	mir-669	ENSBTAG00000054279
blue mi-module	turquoise lnc-module	mir-669	ENSBTAG00000054279
blue mi-module	turquoise lnc-module	mir-149	ENSBTAG00000054279
blue mi-module	turquoise lnc-module	mir-149	ENSBTAG00000054279
blue mi-module	turquoise lnc-module	mir-149	ENSBTAG00000054279
blue mi-module	turquoise lnc-module	mir-6525	ENSBTAG00000054279
blue mi-module	turquoise lnc-module	mir-2376	ENSBTAG00000053305
blue mi-module	turquoise lnc-module	mir-574	ENSBTAG00000053305
blue mi-module	turquoise lnc-module	mir-6525	ENSBTAG00000053305
blue mi-module	turquoise lnc-module	mir-669	ENSBTAG00000053305
blue mi-module	turquoise lnc-module	mir-7860	ENSBTAG00000054817
blue mi-module	turquoise lnc-module	mir-149	ENSBTAG00000054817
blue mi-module	turquoise lnc-module	mir-6525	ENSBTAG00000048807
blue mi-module	turquoise lnc-module	mir-149	ENSBTAG00000048807
blue mi-module	turquoise lnc-module	mir-2425	ENSBTAG00000050089
blue mi-module	turquoise lnc-module	LET-7i	ENSBTAG00000050089
blue mi-module	turquoise lnc-module	mir-11984	ENSBTAG00000050089
blue mi-module	turquoise lnc-module	mir-149	ENSBTAG00000050089
blue mi-module	turquoise lnc-module	mir-2376	ENSBTAG00000050089
blue mi-module	turquoise lnc-module	mir-149	ENSBTAG00000053802
blue mi-module	turquoise lnc-module	mir-24-2	ENSBTAG00000053802
blue mi-module	turquoise lnc-module	mir-7860	ENSBTAG00000053802
blue mi-module	turquoise lnc-module	mir-7860	ENSBTAG00000053802
blue mi-module	turquoise lnc-module	mir-149	ENSBTAG00000053802
blue mi-module	turquoise lnc-module	mir-6525	ENSBTAG00000053802
blue mi-module	turquoise lnc-module	LET-7e	ENSBTAG00000053802
blue mi-module	turquoise lnc-module	LET-7b	ENSBTAG00000051018
blue mi-module	turquoise lnc-module	mir-149	ENSBTAG00000051018
blue mi-module	turquoise lnc-module	mir-149	ENSBTAG00000051018
blue mi-module	turquoise lnc-module	mir-7-1	ENSBTAG00000051018
blue mi-module	turquoise lnc-module	mir-7-2	ENSBTAG00000051018
blue mi-module	turquoise lnc-module	mir-7-3	ENSBTAG00000051018
blue mi-module	turquoise lnc-module	mir-149	ENSBTAG00000051748
blue mi-module	turquoise lnc-module	mir-574	ENSBTAG00000051748
blue mi-module	turquoise lnc-module	LET-7b	ENSBTAG00000051748
blue mi-module	turquoise lnc-module	mir-149	ENSBTAG00000051748
blue mi-module	turquoise lnc-module	mir-669	ENSBTAG00000051748
blue mi-module	turquoise lnc-module	mir-6525	ENSBTAG00000051748
blue mi-module	turquoise lnc-module	mir-669	ENSBTAG00000051748
blue mi-module	turquoise lnc-module	LET-7i	ENSBTAG00000053915
blue mi-module	turquoise lnc-module	mir-2376	ENSBTAG00000053915
blue mi-module	turquoise lnc-module	mir-574	ENSBTAG00000053915
blue mi-module	turquoise lnc-module	mir-669	ENSBTAG00000053915
blue mi-module	turquoise lnc-module	mir-669	ENSBTAG00000053915
blue mi-module	turquoise lnc-module	mir-669	ENSBTAG00000053915
blue mi-module	turquoise lnc-module	mir-2357	ENSBTAG00000053915
blue mi-module	turquoise lnc-module	mir-669	ENSBTAG00000053915
blue mi-module	turquoise lnc-module	mir-6525	ENSBTAG00000053915
blue mi-module	turquoise lnc-module	mir-7860	ENSBTAG00000052100
blue mi-module	turquoise lnc-module	mir-149	ENSBTAG00000052100
blue mi-module	turquoise lnc-module	mir-6525	ENSBTAG00000052100
blue mi-module	turquoise lnc-module	mir-7860	ENSBTAG00000052100
blue mi-module	turquoise lnc-module	mir-149	ENSBTAG00000052100
blue mi-module	turquoise lnc-module	mir-669	ENSBTAG00000052100
blue mi-module	turquoise lnc-module	mir-149	ENSBTAG00000052100
blue mi-module	turquoise lnc-module	mir-149	ENSBTAG00000052100
blue mi-module	turquoise lnc-module	mir-24-1	ENSBTAG00000052100
blue mi-module	turquoise lnc-module	mir-6525	ENSBTAG00000052100
blue mi-module	turquoise lnc-module	mir-150	ENSBTAG00000049664
blue mi-module	turquoise lnc-module	mir-197	ENSBTAG00000049664
blue mi-module	turquoise lnc-module	mir-2376	ENSBTAG00000049664
blue mi-module	turquoise lnc-module	mir-669	ENSBTAG00000051247
blue mi-module	turquoise lnc-module	mir-669	ENSBTAG00000049779
blue mi-module	turquoise lnc-module	mir-98	ENSBTAG00000049779
blue mi-module	turquoise lnc-module	LET-7i	ENSBTAG00000049779
blue mi-module	turquoise lnc-module	mir-149	ENSBTAG00000049779
blue mi-module	turquoise lnc-module	mir-149	ENSBTAG00000049779
blue mi-module	turquoise lnc-module	mir-3432b	ENSBTAG00000049779
blue mi-module	turquoise lnc-module	mir-669	ENSBTAG00000053572
blue mi-module	turquoise lnc-module	LET-7b	ENSBTAG00000053572
blue mi-module	turquoise lnc-module	LET-7i	ENSBTAG00000053572
blue mi-module	turquoise lnc-module	mir-7-1	ENSBTAG00000053572
blue mi-module	turquoise lnc-module	mir-7-2	ENSBTAG00000053572
blue mi-module	turquoise lnc-module	mir-7-3	ENSBTAG00000053572
blue mi-module	turquoise lnc-module	LET-7b	ENSBTAG00000053844
blue mi-module	turquoise lnc-module	LET-7g	ENSBTAG00000053844
blue mi-module	turquoise lnc-module	LET-7i	ENSBTAG00000053844
blue mi-module	turquoise lnc-module	mir-3432a-1	ENSBTAG00000053844
blue mi-module	turquoise lnc-module	mir-3432a-2	ENSBTAG00000053844
blue mi-module	turquoise lnc-module	LET-7a-1	ENSBTAG00000054043
blue mi-module	turquoise lnc-module	LET-7b	ENSBTAG00000054043
blue mi-module	turquoise lnc-module	LET-7e	ENSBTAG00000054043
blue mi-module	turquoise lnc-module	mir-149	ENSBTAG00000054043
blue mi-module	turquoise lnc-module	mir-574	ENSBTAG00000051392
blue mi-module	turquoise lnc-module	mir-669	ENSBTAG00000051392
blue mi-module	turquoise lnc-module	mir-149	ENSBTAG00000051392
blue mi-module	turquoise lnc-module	mir-7860	ENSBTAG00000051392
blue mi-module	turquoise lnc-module	mir-669	ENSBTAG00000051392
blue mi-module	turquoise lnc-module	mir-98	ENSBTAG00000051392
blue mi-module	turquoise lnc-module	mir-669	ENSBTAG00000052982
blue mi-module	turquoise lnc-module	mir-2376	ENSBTAG00000052982
blue mi-module	turquoise lnc-module	mir-2376	ENSBTAG00000052982
blue mi-module	turquoise lnc-module	mir-652	ENSBTAG00000052982
blue mi-module	turquoise lnc-module	mir-98	ENSBTAG00000052982
blue mi-module	turquoise lnc-module	mir-2357	ENSBTAG00000052982
blue mi-module	turquoise lnc-module	mir-574	ENSBTAG00000052982
blue mi-module	turquoise lnc-module	mir-669	ENSBTAG00000052982
blue mi-module	turquoise lnc-module	mir-574	ENSBTAG00000052982
blue mi-module	turquoise lnc-module	mir-7860	ENSBTAG00000052982
blue mi-module	turquoise lnc-module	mir-149	ENSBTAG00000052982
blue mi-module	turquoise lnc-module	mir-6525	ENSBTAG00000052982
blue mi-module	turquoise lnc-module	mir-669	ENSBTAG00000052982
blue mi-module	turquoise lnc-module	mir-6525	ENSBTAG00000052982
blue mi-module	turquoise lnc-module	mir-7-1	ENSBTAG00000052982
blue mi-module	turquoise lnc-module	mir-7-2	ENSBTAG00000052982
blue mi-module	turquoise lnc-module	mir-7-3	ENSBTAG00000052982
blue mi-module	turquoise lnc-module	mir-149	ENSBTAG00000052982
blue mi-module	turquoise lnc-module	LET-7a-1	ENSBTAG00000050452
blue mi-module	turquoise lnc-module	mir-6525	ENSBTAG00000050452
blue mi-module	turquoise lnc-module	mir-149	ENSBTAG00000052084
blue mi-module	turquoise lnc-module	mir-7860	ENSBTAG00000052084
blue mi-module	turquoise lnc-module	mir-149	ENSBTAG00000048319
blue mi-module	turquoise lnc-module	LET-7b	ENSBTAG00000048319
blue mi-module	turquoise lnc-module	mir-628	ENSBTAG00000051701
blue mi-module	turquoise lnc-module	mir-669	ENSBTAG00000051701
blue mi-module	turquoise lnc-module	mir-197	ENSBTAG00000051701
blue mi-module	turquoise lnc-module	mir-2376	ENSBTAG00000051701
blue mi-module	turquoise lnc-module	LET-7e	ENSBTAG00000055223
blue mi-module	turquoise lnc-module	mir-149	ENSBTAG00000055223
blue mi-module	turquoise lnc-module	mir-150	ENSBTAG00000055223
blue mi-module	turquoise lnc-module	mir-149	ENSBTAG00000055223
blue mi-module	turquoise lnc-module	mir-149	ENSBTAG00000055223
blue mi-module	turquoise lnc-module	mir-669	ENSBTAG00000055223
blue mi-module	turquoise lnc-module	LET-7a-1	ENSBTAG00000055223
blue mi-module	turquoise lnc-module	LET-7b	ENSBTAG00000055223
blue mi-module	turquoise lnc-module	LET-7e	ENSBTAG00000055223
blue mi-module	turquoise lnc-module	LET-7f-1	ENSBTAG00000055223
blue mi-module	turquoise lnc-module	LET-7f-2	ENSBTAG00000055223
blue mi-module	turquoise lnc-module	LET-7g	ENSBTAG00000055223
blue mi-module	turquoise lnc-module	LET-7i	ENSBTAG00000055223
blue mi-module	turquoise lnc-module	mir-669	ENSBTAG00000055223
blue mi-module	turquoise lnc-module	LET-7a-1	ENSBTAG00000049348
[truncated: 1,404 more rows]

## Sheet: RNAhybrid
The targets prediction results for mi-modules with lnc-modules (with correlation >0.7 or <-0.7 and P.value less than 0.05 ) using RNAhybrid tool.
relation		miRNA	Target
blue mi-module	turquoise lnc-module	LET-7a-1	ENSBTAG00000051003
blue mi-module	turquoise lnc-module	LET-7a-1	ENSBTAG00000052204
blue mi-module	turquoise lnc-module	LET-7b	ENSBTAG00000048561
blue mi-module	turquoise lnc-module	LET-7b	ENSBTAG00000049288
blue mi-module	turquoise lnc-module	LET-7b	ENSBTAG00000049676
blue mi-module	turquoise lnc-module	LET-7b	ENSBTAG00000049801
blue mi-module	turquoise lnc-module	LET-7b	ENSBTAG00000050314
blue mi-module	turquoise lnc-module	LET-7b	ENSBTAG00000050701
blue mi-module	turquoise lnc-module	LET-7b	ENSBTAG00000052204
blue mi-module	turquoise lnc-module	LET-7b	ENSBTAG00000052741
blue mi-module	turquoise lnc-module	LET-7b	ENSBTAG00000053572
blue mi-module	turquoise lnc-module	LET-7b	ENSBTAG00000054664
blue mi-module	turquoise lnc-module	LET-7e	ENSBTAG00000049801
blue mi-module	turquoise lnc-module	LET-7e	ENSBTAG00000049865
blue mi-module	turquoise lnc-module	LET-7e	ENSBTAG00000050995
blue mi-module	turquoise lnc-module	LET-7f-1	ENSBTAG00000050701
blue mi-module	turquoise lnc-module	LET-7f-2	ENSBTAG00000050701
blue mi-module	turquoise lnc-module	LET-7i	ENSBTAG00000049801
blue mi-module	turquoise lnc-module	LET-7i	ENSBTAG00000050701
blue mi-module	turquoise lnc-module	LET-7i	ENSBTAG00000052341
blue mi-module	turquoise lnc-module	LET-7i	ENSBTAG00000053844
blue mi-module	turquoise lnc-module	mir-10164	ENSBTAG00000048776
blue mi-module	turquoise lnc-module	mir-10164	ENSBTAG00000050792
blue mi-module	turquoise lnc-module	mir-10164	ENSBTAG00000053563
blue mi-module	turquoise lnc-module	mir-10164	ENSBTAG00000053714
blue mi-module	turquoise lnc-module	mir-10164	ENSBTAG00000053915
blue mi-module	turquoise lnc-module	mir-11984	ENSBTAG00000049647
blue mi-module	turquoise lnc-module	mir-11984	ENSBTAG00000051264
blue mi-module	turquoise lnc-module	mir-11984	ENSBTAG00000051873
blue mi-module	turquoise lnc-module	mir-11984	ENSBTAG00000053756
blue mi-module	turquoise lnc-module	mir-125a	ENSBTAG00000048329
blue mi-module	turquoise lnc-module	mir-125a	ENSBTAG00000048859
blue mi-module	turquoise lnc-module	mir-125a	ENSBTAG00000049028
blue mi-module	turquoise lnc-module	mir-125a	ENSBTAG00000049865
blue mi-module	turquoise lnc-module	mir-125a	ENSBTAG00000051722
blue mi-module	turquoise lnc-module	mir-125a	ENSBTAG00000052691
blue mi-module	turquoise lnc-module	mir-125a	ENSBTAG00000052722
blue mi-module	turquoise lnc-module	mir-125a	ENSBTAG00000053790
blue mi-module	turquoise lnc-module	mir-125a	ENSBTAG00000053822
blue mi-module	turquoise lnc-module	mir-125a	ENSBTAG00000054032
blue mi-module	turquoise lnc-module	mir-149	ENSBTAG00000008539
blue mi-module	turquoise lnc-module	mir-149	ENSBTAG00000048440
blue mi-module	turquoise lnc-module	mir-149	ENSBTAG00000048449
blue mi-module	turquoise lnc-module	mir-149	ENSBTAG00000048511
blue mi-module	turquoise lnc-module	mir-149	ENSBTAG00000048529
blue mi-module	turquoise lnc-module	mir-149	ENSBTAG00000048554
blue mi-module	turquoise lnc-module	mir-149	ENSBTAG00000048561
blue mi-module	turquoise lnc-module	mir-149	ENSBTAG00000048568
blue mi-module	turquoise lnc-module	mir-149	ENSBTAG00000048590
blue mi-module	turquoise lnc-module	mir-149	ENSBTAG00000048668
blue mi-module	turquoise lnc-module	mir-149	ENSBTAG00000048687
blue mi-module	turquoise lnc-module	mir-149	ENSBTAG00000048697
blue mi-module	turquoise lnc-module	mir-149	ENSBTAG00000048741
blue mi-module	turquoise lnc-module	mir-149	ENSBTAG00000048770
blue mi-module	turquoise lnc-module	mir-149	ENSBTAG00000048778
blue mi-module	turquoise lnc-module	mir-149	ENSBTAG00000048796
blue mi-module	turquoise lnc-module	mir-149	ENSBTAG00000048807
blue mi-module	turquoise lnc-module	mir-149	ENSBTAG00000048808
blue mi-module	turquoise lnc-module	mir-149	ENSBTAG00000048921
blue mi-module	turquoise lnc-module	mir-149	ENSBTAG00000049242
blue mi-module	turquoise lnc-module	mir-149	ENSBTAG00000049257
blue mi-module	turquoise lnc-module	mir-149	ENSBTAG00000049288
blue mi-module	turquoise lnc-module	mir-149	ENSBTAG00000049289
blue mi-module	turquoise lnc-module	mir-149	ENSBTAG00000049321
blue mi-module	turquoise lnc-module	mir-149	ENSBTAG00000049331
blue mi-module	turquoise lnc-module	mir-149	ENSBTAG00000049378
blue mi-module	turquoise lnc-module	mir-149	ENSBTAG00000049439
blue mi-module	turquoise lnc-module	mir-149	ENSBTAG00000049443
blue mi-module	turquoise lnc-module	mir-149	ENSBTAG00000049561
blue mi-module	turquoise lnc-module	mir-149	ENSBTAG00000049634
blue mi-module	turquoise lnc-module	mir-149	ENSBTAG00000049637
blue mi-module	turquoise lnc-module	mir-149	ENSBTAG00000049639
blue mi-module	turquoise lnc-module	mir-149	ENSBTAG00000049748
blue mi-module	turquoise lnc-module	mir-149	ENSBTAG00000049801
blue mi-module	turquoise lnc-module	mir-149	ENSBTAG00000049825
blue mi-module	turquoise lnc-module	mir-149	ENSBTAG00000049837
blue mi-module	turquoise lnc-module	mir-149	ENSBTAG00000049841
blue mi-module	turquoise lnc-module	mir-149	ENSBTAG00000049854
blue mi-module	turquoise lnc-module	mir-149	ENSBTAG00000049944
blue mi-module	turquoise lnc-module	mir-149	ENSBTAG00000049989
blue mi-module	turquoise lnc-module	mir-149	ENSBTAG00000050068
blue mi-module	turquoise lnc-module	mir-149	ENSBTAG00000050089
blue mi-module	turquoise lnc-module	mir-149	ENSBTAG00000050145
blue mi-module	turquoise lnc-module	mir-149	ENSBTAG00000050309
blue mi-module	turquoise lnc-module	mir-149	ENSBTAG00000050314
blue mi-module	turquoise lnc-module	mir-149	ENSBTAG00000050531
blue mi-module	turquoise lnc-module	mir-149	ENSBTAG00000050565
blue mi-module	turquoise lnc-module	mir-149	ENSBTAG00000050582
blue mi-module	turquoise lnc-module	mir-149	ENSBTAG00000050592
blue mi-module	turquoise lnc-module	mir-149	ENSBTAG00000050678
blue mi-module	turquoise lnc-module	mir-149	ENSBTAG00000050896
blue mi-module	turquoise lnc-module	mir-149	ENSBTAG00000050899
blue mi-module	turquoise lnc-module	mir-149	ENSBTAG00000050923
blue mi-module	turquoise lnc-module	mir-149	ENSBTAG00000050924
blue mi-module	turquoise lnc-module	mir-149	ENSBTAG00000050972
blue mi-module	turquoise lnc-module	mir-149	ENSBTAG00000050989
blue mi-module	turquoise lnc-module	mir-149	ENSBTAG00000051175
blue mi-module	turquoise lnc-module	mir-149	ENSBTAG00000051284
blue mi-module	turquoise lnc-module	mir-149	ENSBTAG00000051300
blue mi-module	turquoise lnc-module	mir-149	ENSBTAG00000051332
blue mi-module	turquoise lnc-module	mir-149	ENSBTAG00000051368
blue mi-module	turquoise lnc-module	mir-149	ENSBTAG00000051384
blue mi-module	turquoise lnc-module	mir-149	ENSBTAG00000051385
blue mi-module	turquoise lnc-module	mir-149	ENSBTAG00000051432
blue mi-module	turquoise lnc-module	mir-149	ENSBTAG00000051440
blue mi-module	turquoise lnc-module	mir-149	ENSBTAG00000051444
blue mi-module	turquoise lnc-module	mir-149	ENSBTAG00000051492
blue mi-module	turquoise lnc-module	mir-149	ENSBTAG00000051529
blue mi-module	turquoise lnc-module	mir-149	ENSBTAG00000051578
blue mi-module	turquoise lnc-module	mir-149	ENSBTAG00000051693
blue mi-module	turquoise lnc-module	mir-149	ENSBTAG00000051700
blue mi-module	turquoise lnc-module	mir-149	ENSBTAG00000051701
blue mi-module	turquoise lnc-module	mir-149	ENSBTAG00000051705
blue mi-module	turquoise lnc-module	mir-149	ENSBTAG00000051730
blue mi-module	turquoise lnc-module	mir-149	ENSBTAG00000051748
blue mi-module	turquoise lnc-module	mir-149	ENSBTAG00000051764
blue mi-module	turquoise lnc-module	mir-149	ENSBTAG00000051777
blue mi-module	turquoise lnc-module	mir-149	ENSBTAG00000051873
blue mi-module	turquoise lnc-module	mir-149	ENSBTAG00000051933
blue mi-module	turquoise lnc-module	mir-149	ENSBTAG00000052022
blue mi-module	turquoise lnc-module	mir-149	ENSBTAG00000052078
blue mi-module	turquoise lnc-module	mir-149	ENSBTAG00000052091
blue mi-module	turquoise lnc-module	mir-149	ENSBTAG00000052163
blue mi-module	turquoise lnc-module	mir-149	ENSBTAG00000052204
blue mi-module	turquoise lnc-module	mir-149	ENSBTAG00000052275
blue mi-module	turquoise lnc-module	mir-149	ENSBTAG00000052365
blue mi-module	turquoise lnc-module	mir-149	ENSBTAG00000052403
blue mi-module	turquoise lnc-module	mir-149	ENSBTAG00000052464
blue mi-module	turquoise lnc-module	mir-149	ENSBTAG00000052737
blue mi-module	turquoise lnc-module	mir-149	ENSBTAG00000052741
blue mi-module	turquoise lnc-module	mir-149	ENSBTAG00000052759
blue mi-module	turquoise lnc-module	mir-149	ENSBTAG00000052797
blue mi-module	turquoise lnc-module	mir-149	ENSBTAG00000052886
blue mi-module	turquoise lnc-module	mir-149	ENSBTAG00000052944
blue mi-module	turquoise lnc-module	mir-149	ENSBTAG00000052965
blue mi-module	turquoise lnc-module	mir-149	ENSBTAG00000052982
blue mi-module	turquoise lnc-module	mir-149	ENSBTAG00000052992
blue mi-module	turquoise lnc-module	mir-149	ENSBTAG00000053076
blue mi-module	turquoise lnc-module	mir-149	ENSBTAG00000053144
blue mi-module	turquoise lnc-module	mir-149	ENSBTAG00000053232
blue mi-module	turquoise lnc-module	mir-149	ENSBTAG00000053240
blue mi-module	turquoise lnc-module	mir-149	ENSBTAG00000053277
blue mi-module	turquoise lnc-module	mir-149	ENSBTAG00000053285
blue mi-module	turquoise lnc-module	mir-149	ENSBTAG00000053288
blue mi-module	turquoise lnc-module	mir-149	ENSBTAG00000053306
blue mi-module	turquoise lnc-module	mir-149	ENSBTAG00000053403
blue mi-module	turquoise lnc-module	mir-149	ENSBTAG00000053450
blue mi-module	turquoise lnc-module	mir-149	ENSBTAG00000053500
blue mi-module	turquoise lnc-module	mir-149	ENSBTAG00000053572
blue mi-module	turquoise lnc-module	mir-149	ENSBTAG00000053603
blue mi-module	turquoise lnc-module	mir-149	ENSBTAG00000053674
blue mi-module	turquoise lnc-module	mir-149	ENSBTAG00000053758
blue mi-module	turquoise lnc-module	mir-149	ENSBTAG00000053764
blue mi-module	turquoise lnc-module	mir-149	ENSBTAG00000053802
blue mi-module	turquoise lnc-module	mir-149	ENSBTAG00000053844
blue mi-module	turquoise lnc-module	mir-149	ENSBTAG00000053963
blue mi-module	turquoise lnc-module	mir-149	ENSBTAG00000054043
blue mi-module	turquoise lnc-module	mir-149	ENSBTAG00000054141
blue mi-module	turquoise lnc-module	mir-149	ENSBTAG00000054248
blue mi-module	turquoise lnc-module	mir-149	ENSBTAG00000054279
blue mi-module	turquoise lnc-module	mir-149	ENSBTAG00000054405
blue mi-module	turquoise lnc-module	mir-149	ENSBTAG00000054664
blue mi-module	turquoise lnc-module	mir-149	ENSBTAG00000054737
blue mi-module	turquoise lnc-module	mir-149	ENSBTAG00000054739
blue mi-module	turquoise lnc-module	mir-149	ENSBTAG00000054740
blue mi-module	turquoise lnc-module	mir-149	ENSBTAG00000054793
blue mi-module	turquoise lnc-module	mir-149	ENSBTAG00000054817
blue mi-module	turquoise lnc-module	mir-149	ENSBTAG00000054907
blue mi-module	turquoise lnc-module	mir-149	ENSBTAG00000054959
blue mi-module	turquoise lnc-module	mir-149	ENSBTAG00000055089
blue mi-module	turquoise lnc-module	mir-149	ENSBTAG00000055157
blue mi-module	turquoise lnc-module	mir-149	ENSBTAG00000055167
blue mi-module	turquoise lnc-module	mir-149	ENSBTAG00000055206
blue mi-module	turquoise lnc-module	mir-149	ENSBTAG00000055218
blue mi-module	turquoise lnc-module	mir-149	ENSBTAG00000055223
blue mi-module	turquoise lnc-module	mir-149	ENSBTAG00000055271
blue mi-module	turquoise lnc-module	mir-149	ENSBTAG00000055289
blue mi-module	turquoise lnc-module	mir-150	ENSBTAG00000048796
blue mi-module	turquoise lnc-module	mir-150	ENSBTAG00000049378
blue mi-module	turquoise lnc-module	mir-150	ENSBTAG00000049395
blue mi-module	turquoise lnc-module	mir-150	ENSBTAG00000049917
blue mi-module	turquoise lnc-module	mir-150	ENSBTAG00000050766
blue mi-module	turquoise lnc-module	mir-150	ENSBTAG00000052741
blue mi-module	turquoise lnc-module	mir-151	ENSBTAG00000050068
blue mi-module	turquoise lnc-module	mir-151	ENSBTAG00000052819
blue mi-module	turquoise lnc-module	mir-197	ENSBTAG00000048529
blue mi-module	turquoise lnc-module	mir-197	ENSBTAG00000048544
blue mi-module	turquoise lnc-module	mir-197	ENSBTAG00000048760
blue mi-module	turquoise lnc-module	mir-197	ENSBTAG00000050678
blue mi-module	turquoise lnc-module	mir-197	ENSBTAG00000051037
blue mi-module	turquoise lnc-module	mir-197	ENSBTAG00000052722
blue mi-module	turquoise lnc-module	mir-197	ENSBTAG00000053742
blue mi-module	turquoise lnc-module	mir-197	ENSBTAG00000054948
blue mi-module	turquoise lnc-module	mir-197	ENSBTAG00000055203
blue mi-module	turquoise lnc-module	mir-221	ENSBTAG00000051385
blue mi-module	turquoise lnc-module	mir-221	ENSBTAG00000053572
blue mi-module	turquoise lnc-module	mir-2357	ENSBTAG00000048697
blue mi-module	turquoise lnc-module	mir-2357	ENSBTAG00000049849
blue mi-module	turquoise lnc-module	mir-2357	ENSBTAG00000050899
blue mi-module	turquoise lnc-module	mir-2357	ENSBTAG00000052817
blue mi-module	turquoise lnc-module	mir-2357	ENSBTAG00000055167
blue mi-module	turquoise lnc-module	mir-2376	ENSBTAG00000048329
blue mi-module	turquoise lnc-module	mir-2376	ENSBTAG00000048349
blue mi-module	turquoise lnc-module	mir-2376	ENSBTAG00000048401
blue mi-module	turquoise lnc-module	mir-2376	ENSBTAG00000048859
blue mi-module	turquoise lnc-module	mir-2376	ENSBTAG00000048881
blue mi-module	turquoise lnc-module	mir-2376	ENSBTAG00000049048
blue mi-module	turquoise lnc-module	mir-2376	ENSBTAG00000049957
blue mi-module	turquoise lnc-module	mir-2376	ENSBTAG00000050481
blue mi-module	turquoise lnc-module	mir-2376	ENSBTAG00000051355
blue mi-module	turquoise lnc-module	mir-2376	ENSBTAG00000051420
blue mi-module	turquoise lnc-module	mir-2376	ENSBTAG00000051764
blue mi-module	turquoise lnc-module	mir-2376	ENSBTAG00000052982
blue mi-module	turquoise lnc-module	mir-2376	ENSBTAG00000053158
blue mi-module	turquoise lnc-module	mir-2376	ENSBTAG00000053450
blue mi-module	turquoise lnc-module	mir-2376	ENSBTAG00000053742
blue mi-module	turquoise lnc-module	mir-2376	ENSBTAG00000053790
blue mi-module	turquoise lnc-module	mir-2376	ENSBTAG00000053994
blue mi-module	turquoise lnc-module	mir-2376	ENSBTAG00000054043
blue mi-module	turquoise lnc-module	mir-24-1	ENSBTAG00000048544
blue mi-module	turquoise lnc-module	mir-24-1	ENSBTAG00000050004
blue mi-module	turquoise lnc-module	mir-24-1	ENSBTAG00000050311
blue mi-module	turquoise lnc-module	mir-24-1	ENSBTAG00000050674
blue mi-module	turquoise lnc-module	mir-24-1	ENSBTAG00000050985
blue mi-module	turquoise lnc-module	mir-24-1	ENSBTAG00000051058
blue mi-module	turquoise lnc-module	mir-24-1	ENSBTAG00000052084
blue mi-module	turquoise lnc-module	mir-24-1	ENSBTAG00000052722
blue mi-module	turquoise lnc-module	mir-24-1	ENSBTAG00000052819
blue mi-module	turquoise lnc-module	mir-24-1	ENSBTAG00000052886
blue mi-module	turquoise lnc-module	mir-24-1	ENSBTAG00000053500
blue mi-module	turquoise lnc-module	mir-24-1	ENSBTAG00000053931
blue mi-module	turquoise lnc-module	mir-24-1	ENSBTAG00000053964
blue mi-module	turquoise lnc-module	mir-24-1	ENSBTAG00000054450
blue mi-module	turquoise lnc-module	mir-24-1	ENSBTAG00000054948
blue mi-module	turquoise lnc-module	mir-24-2	ENSBTAG00000048741
blue mi-module	turquoise lnc-module	mir-24-2	ENSBTAG00000049395
blue mi-module	turquoise lnc-module	mir-24-2	ENSBTAG00000050007
blue mi-module	turquoise lnc-module	mir-24-2	ENSBTAG00000051277
blue mi-module	turquoise lnc-module	mir-24-2	ENSBTAG00000051529
blue mi-module	turquoise lnc-module	mir-24-2	ENSBTAG00000051959
blue mi-module	turquoise lnc-module	mir-24-2	ENSBTAG00000053556
blue mi-module	turquoise lnc-module	mir-2425	ENSBTAG00000048778
blue mi-module	turquoise lnc-module	mir-2425	ENSBTAG00000049590
blue mi-module	turquoise lnc-module	mir-2425	ENSBTAG00000051420
blue mi-module	turquoise lnc-module	mir-2425	ENSBTAG00000051730
blue mi-module	turquoise lnc-module	mir-2425	ENSBTAG00000052037
blue mi-module	turquoise lnc-module	mir-2431	ENSBTAG00000048887
blue mi-module	turquoise lnc-module	mir-2431	ENSBTAG00000050734
blue mi-module	turquoise lnc-module	mir-2431	ENSBTAG00000050969
blue mi-module	turquoise lnc-module	mir-2431	ENSBTAG00000051247
blue mi-module	turquoise lnc-module	mir-2431	ENSBTAG00000051693
blue mi-module	turquoise lnc-module	mir-2431	ENSBTAG00000051722
blue mi-module	turquoise lnc-module	mir-2431	ENSBTAG00000053285
blue mi-module	turquoise lnc-module	mir-2431	ENSBTAG00000053742
blue mi-module	turquoise lnc-module	mir-2431	ENSBTAG00000053924
blue mi-module	turquoise lnc-module	mir-3432a-1	ENSBTAG00000048887
blue mi-module	turquoise lnc-module	mir-3432a-1	ENSBTAG00000050075
blue mi-module	turquoise lnc-module	mir-3432a-1	ENSBTAG00000051722
blue mi-module	turquoise lnc-module	mir-3432a-1	ENSBTAG00000051777
blue mi-module	turquoise lnc-module	mir-3432a-1	ENSBTAG00000052074
blue mi-module	turquoise lnc-module	mir-3432a-1	ENSBTAG00000052664
blue mi-module	turquoise lnc-module	mir-3432a-1	ENSBTAG00000052755
blue mi-module	turquoise lnc-module	mir-3432a-1	ENSBTAG00000053994
blue mi-module	turquoise lnc-module	mir-3432a-2	ENSBTAG00000048887
blue mi-module	turquoise lnc-module	mir-3432a-2	ENSBTAG00000050075
blue mi-module	turquoise lnc-module	mir-3432a-2	ENSBTAG00000051722
blue mi-module	turquoise lnc-module	mir-3432a-2	ENSBTAG00000051777
blue mi-module	turquoise lnc-module	mir-3432a-2	ENSBTAG00000052074
blue mi-module	turquoise lnc-module	mir-3432a-2	ENSBTAG00000052664
blue mi-module	turquoise lnc-module	mir-3432a-2	ENSBTAG00000052755
blue mi-module	turquoise lnc-module	mir-3432a-2	ENSBTAG00000053994
blue mi-module	turquoise lnc-module	mir-3432b	ENSBTAG00000002749
blue mi-module	turquoise lnc-module	mir-3432b	ENSBTAG00000049561
blue mi-module	turquoise lnc-module	mir-3432b	ENSBTAG00000054793
blue mi-module	turquoise lnc-module	mir-421	ENSBTAG00000048687
blue mi-module	turquoise lnc-module	mir-421	ENSBTAG00000050024
blue mi-module	turquoise lnc-module	mir-421	ENSBTAG00000053790
blue mi-module	turquoise lnc-module	mir-532	ENSBTAG00000049647
blue mi-module	turquoise lnc-module	mir-532	ENSBTAG00000050853
blue mi-module	turquoise lnc-module	mir-532	ENSBTAG00000051959
blue mi-module	turquoise lnc-module	mir-532	ENSBTAG00000052091
blue mi-module	turquoise lnc-module	mir-574	ENSBTAG00000048487
blue mi-module	turquoise lnc-module	mir-574	ENSBTAG00000048776
blue mi-module	turquoise lnc-module	mir-574	ENSBTAG00000049003
blue mi-module	turquoise lnc-module	mir-574	ENSBTAG00000049009
blue mi-module	turquoise lnc-module	mir-574	ENSBTAG00000050704
blue mi-module	turquoise lnc-module	mir-574	ENSBTAG00000051284
blue mi-module	turquoise lnc-module	mir-574	ENSBTAG00000052752
blue mi-module	turquoise lnc-module	mir-574	ENSBTAG00000052797
blue mi-module	turquoise lnc-module	mir-574	ENSBTAG00000053269
blue mi-module	turquoise lnc-module	mir-574	ENSBTAG00000053704
blue mi-module	turquoise lnc-module	mir-574	ENSBTAG00000053742
blue mi-module	turquoise lnc-module	mir-574	ENSBTAG00000054638
blue mi-module	turquoise lnc-module	mir-574	ENSBTAG00000054959
blue mi-module	turquoise lnc-module	mir-574	ENSBTAG00000055167
blue mi-module	turquoise lnc-module	mir-652	ENSBTAG00000050502
blue mi-module	turquoise lnc-module	mir-6525	ENSBTAG00000049849
blue mi-module	turquoise lnc-module	mir-6525	ENSBTAG00000049918
blue mi-module	turquoise lnc-module	mir-6525	ENSBTAG00000050415
blue mi-module	turquoise lnc-module	mir-6525	ENSBTAG00000052088
blue mi-module	turquoise lnc-module	mir-6525	ENSBTAG00000053764
blue mi-module	turquoise lnc-module	mir-6525	ENSBTAG00000053793
blue mi-module	turquoise lnc-module	mir-6525	ENSBTAG00000054163
blue mi-module	turquoise lnc-module	mir-6525	ENSBTAG00000054820
blue mi-module	turquoise lnc-module	mir-660	ENSBTAG00000049917
blue mi-module	turquoise lnc-module	mir-660	ENSBTAG00000052403
blue mi-module	turquoise lnc-module	mir-660	ENSBTAG00000054075
blue mi-module	turquoise lnc-module	mir-669	ENSBTAG00000002749
blue mi-module	turquoise lnc-module	mir-669	ENSBTAG00000048776
blue mi-module	turquoise lnc-module	mir-669	ENSBTAG00000048871
blue mi-module	turquoise lnc-module	mir-669	ENSBTAG00000048887
blue mi-module	turquoise lnc-module	mir-669	ENSBTAG00000049288
blue mi-module	turquoise lnc-module	mir-669	ENSBTAG00000049378
blue mi-module	turquoise lnc-module	mir-669	ENSBTAG00000049918
blue mi-module	turquoise lnc-module	mir-669	ENSBTAG00000050292
blue mi-module	turquoise lnc-module	mir-669	ENSBTAG00000050754
blue mi-module	turquoise lnc-module	mir-669	ENSBTAG00000050899
blue mi-module	turquoise lnc-module	mir-669	ENSBTAG00000051264
blue mi-module	turquoise lnc-module	mir-669	ENSBTAG00000051277
blue mi-module	turquoise lnc-module	mir-669	ENSBTAG00000051337
blue mi-module	turquoise lnc-module	mir-669	ENSBTAG00000051385
blue mi-module	turquoise lnc-module	mir-669	ENSBTAG00000051590
blue mi-module	turquoise lnc-module	mir-669	ENSBTAG00000051730
blue mi-module	turquoise lnc-module	mir-669	ENSBTAG00000051959
blue mi-module	turquoise lnc-module	mir-669	ENSBTAG00000052982
blue mi-module	turquoise lnc-module	mir-669	ENSBTAG00000053205
blue mi-module	turquoise lnc-module	mir-669	ENSBTAG00000053240
blue mi-module	turquoise lnc-module	mir-669	ENSBTAG00000053503
blue mi-module	turquoise lnc-module	mir-669	ENSBTAG00000053527
blue mi-module	turquoise lnc-module	mir-669	ENSBTAG00000053742
blue mi-module	turquoise lnc-module	mir-669	ENSBTAG00000053964
blue mi-module	turquoise lnc-module	mir-669	ENSBTAG00000054145
blue mi-module	turquoise lnc-module	mir-669	ENSBTAG00000054737
blue mi-module	turquoise lnc-module	mir-669	ENSBTAG00000054739
blue mi-module	turquoise lnc-module	mir-669	ENSBTAG00000054959
blue mi-module	turquoise lnc-module	mir-669	ENSBTAG00000055167
blue mi-module	turquoise lnc-module	mir-7860	ENSBTAG00000024437
blue mi-module	turquoise lnc-module	mir-7860	ENSBTAG00000048778
blue mi-module	turquoise lnc-module	mir-7860	ENSBTAG00000048807
blue mi-module	turquoise lnc-module	mir-7860	ENSBTAG00000048887
blue mi-module	turquoise lnc-module	mir-7860	ENSBTAG00000049676
blue mi-module	turquoise lnc-module	mir-7860	ENSBTAG00000049841
blue mi-module	turquoise lnc-module	mir-7860	ENSBTAG00000049918
blue mi-module	turquoise lnc-module	mir-7860	ENSBTAG00000050004
blue mi-module	turquoise lnc-module	mir-7860	ENSBTAG00000050314
blue mi-module	turquoise lnc-module	mir-7860	ENSBTAG00000050704
blue mi-module	turquoise lnc-module	mir-7860	ENSBTAG00000050714
blue mi-module	turquoise lnc-module	mir-7860	ENSBTAG00000051037
blue mi-module	turquoise lnc-module	mir-7860	ENSBTAG00000051385
blue mi-module	turquoise lnc-module	mir-7860	ENSBTAG00000051420
blue mi-module	turquoise lnc-module	mir-7860	ENSBTAG00000052150
blue mi-module	turquoise lnc-module	mir-7860	ENSBTAG00000052584
blue mi-module	turquoise lnc-module	mir-7860	ENSBTAG00000052764
blue mi-module	turquoise lnc-module	mir-7860	ENSBTAG00000052886
blue mi-module	turquoise lnc-module	mir-7860	ENSBTAG00000053572
blue mi-module	turquoise lnc-module	mir-7860	ENSBTAG00000053844
blue mi-module	turquoise lnc-module	mir-7860	ENSBTAG00000054145
blue mi-module	turquoise lnc-module	mir-7860	ENSBTAG00000054410
blue mi-module	turquoise lnc-module	mir-7860	ENSBTAG00000054871
blue mi-module	turquoise lnc-module	mir-98	ENSBTAG00000048770
blue mi-module	turquoise lnc-module	mir-98	ENSBTAG00000049825
blue mi-module	turquoise lnc-module	mir-98	ENSBTAG00000050924
blue mi-module	turquoise lnc-module	mir-98	ENSBTAG00000051247
blue mi-module	turquoise lnc-module	mir-98	ENSBTAG00000051264
blue mi-module	turquoise lnc-module	mir-98	ENSBTAG00000051337
blue mi-module	turquoise lnc-module	mir-98	ENSBTAG00000051420
blue mi-module	turquoise lnc-module	mir-98	ENSBTAG00000051722
blue mi-module	turquoise lnc-module	mir-98	ENSBTAG00000052275
blue mi-module	turquoise lnc-module	mir-98	ENSBTAG00000052797
blue mi-module	turquoise lnc-module	mir-98	ENSBTAG00000052847
blue mi-module	turquoise lnc-module	mir-98	ENSBTAG00000053055
blue mi-module	turquoise lnc-module	mir-98	ENSBTAG00000054528
blue mi-module	turquoise lnc-module	mir-98	ENSBTAG00000054820
blue mi-module	turquoise lnc-module	mir-98	ENSBTAG00000055167
blue mi-module	turquoise lnc-module	mir-98	ENSBTAG00000055218
blue mi-module	turquoise lnc-module	mir-98	ENSBTAG00000055289
cyan mi-module	brown lnc-module	mir-107	ENSBTAG00000052866
cyan mi-module	brown lnc-module	mir-2284i	ENSBTAG00000053608
cyan mi-module	brown lnc-module	mir-345	ENSBTAG00000051528
cyan mi-module	brown lnc-module	mir-6120	ENSBTAG00000050921
steelblue mi-module	blue lnc-module	mir-12004	ENSBTAG00000049838
steelblue mi-module	blue lnc-module	mir-12004	ENSBTAG00000050286
steelblue mi-module	blue lnc-module	mir-12004	ENSBTAG00000051832
steelblue mi-module	blue lnc-module	mir-12004	ENSBTAG00000054209
steelblue mi-module	brown lnc-module	mir-12004	ENSBTAG00000051528
steelblue mi-module	brown lnc-module	mir-12004	ENSBTAG00000052724
steelblue mi-module	brown lnc-module	mir-12004	ENSBTAG00000052910
steelblue mi-module	brown lnc-module	mir-12004	ENSBTAG00000053385
steelblue mi-module	brown lnc-module	mir-12004	ENSBTAG00000053385

## Sheet: Common targets
The summary of the target prediction analysis of the mi-modules with lnc-modules confirmed by at least two out of the three applied software.
relation		miRNA	lncRNA
blue mi-module	turquoise lnc-module	LET-7a-1	ENSBTAG00000049348
blue mi-module	turquoise lnc-module	LET-7a-1	ENSBTAG00000050171
blue mi-module	turquoise lnc-module	LET-7a-1	ENSBTAG00000052797
blue mi-module	turquoise lnc-module	LET-7a-1	ENSBTAG00000054948
blue mi-module	turquoise lnc-module	LET-7b	ENSBTAG00000049288
blue mi-module	turquoise lnc-module	LET-7b	ENSBTAG00000049348
blue mi-module	turquoise lnc-module	LET-7b	ENSBTAG00000049676
blue mi-module	turquoise lnc-module	LET-7b	ENSBTAG00000049801
blue mi-module	turquoise lnc-module	LET-7b	ENSBTAG00000050058
blue mi-module	turquoise lnc-module	LET-7b	ENSBTAG00000050171
blue mi-module	turquoise lnc-module	LET-7b	ENSBTAG00000050701
blue mi-module	turquoise lnc-module	LET-7b	ENSBTAG00000052232
blue mi-module	turquoise lnc-module	LET-7b	ENSBTAG00000052741
blue mi-module	turquoise lnc-module	LET-7b	ENSBTAG00000052797
blue mi-module	turquoise lnc-module	LET-7b	ENSBTAG00000053285
blue mi-module	turquoise lnc-module	LET-7b	ENSBTAG00000053572
blue mi-module	turquoise lnc-module	LET-7b	ENSBTAG00000053926
blue mi-module	turquoise lnc-module	LET-7b	ENSBTAG00000055289
blue mi-module	turquoise lnc-module	LET-7e	ENSBTAG00000050171
blue mi-module	turquoise lnc-module	LET-7e	ENSBTAG00000050626
blue mi-module	turquoise lnc-module	LET-7e	ENSBTAG00000052793
blue mi-module	turquoise lnc-module	LET-7e	ENSBTAG00000052797
blue mi-module	turquoise lnc-module	LET-7e	ENSBTAG00000054948
blue mi-module	turquoise lnc-module	LET-7f-1	ENSBTAG00000050701
blue mi-module	turquoise lnc-module	LET-7f-1	ENSBTAG00000052797
blue mi-module	turquoise lnc-module	LET-7f-2	ENSBTAG00000050701
blue mi-module	turquoise lnc-module	LET-7f-2	ENSBTAG00000052797
blue mi-module	turquoise lnc-module	LET-7g	ENSBTAG00000050058
blue mi-module	turquoise lnc-module	LET-7g	ENSBTAG00000050171
blue mi-module	turquoise lnc-module	LET-7g	ENSBTAG00000052763
blue mi-module	turquoise lnc-module	LET-7g	ENSBTAG00000052797
blue mi-module	turquoise lnc-module	LET-7i	ENSBTAG00000049348
blue mi-module	turquoise lnc-module	LET-7i	ENSBTAG00000050058
blue mi-module	turquoise lnc-module	LET-7i	ENSBTAG00000050171
blue mi-module	turquoise lnc-module	LET-7i	ENSBTAG00000050701
blue mi-module	turquoise lnc-module	LET-7i	ENSBTAG00000052341
blue mi-module	turquoise lnc-module	LET-7i	ENSBTAG00000052763
blue mi-module	turquoise lnc-module	LET-7i	ENSBTAG00000052797
blue mi-module	turquoise lnc-module	LET-7i	ENSBTAG00000053844
blue mi-module	turquoise lnc-module	LET-7i	ENSBTAG00000054948
blue mi-module	turquoise lnc-module	mir-10164	ENSBTAG00000049683
blue mi-module	turquoise lnc-module	mir-10164	ENSBTAG00000054284
blue mi-module	turquoise lnc-module	mir-11984	ENSBTAG00000049683
blue mi-module	turquoise lnc-module	mir-125a	ENSBTAG00000048859
blue mi-module	turquoise lnc-module	mir-125a	ENSBTAG00000051468
blue mi-module	turquoise lnc-module	mir-125a	ENSBTAG00000051529
blue mi-module	turquoise lnc-module	mir-125a	ENSBTAG00000051722
blue mi-module	turquoise lnc-module	mir-125a	ENSBTAG00000052691
blue mi-module	turquoise lnc-module	mir-125a	ENSBTAG00000052722
blue mi-module	turquoise lnc-module	mir-125a	ENSBTAG00000052741
blue mi-module	turquoise lnc-module	mir-125a	ENSBTAG00000053790
blue mi-module	turquoise lnc-module	mir-125a	ENSBTAG00000053822
blue mi-module	turquoise lnc-module	mir-125a	ENSBTAG00000054385
blue mi-module	turquoise lnc-module	mir-125a	ENSBTAG00000054959
blue mi-module	turquoise lnc-module	mir-149	ENSBTAG00000002749
blue mi-module	turquoise lnc-module	mir-149	ENSBTAG00000048319
blue mi-module	turquoise lnc-module	mir-149	ENSBTAG00000048449
blue mi-module	turquoise lnc-module	mir-149	ENSBTAG00000048511
blue mi-module	turquoise lnc-module	mir-149	ENSBTAG00000048554
blue mi-module	turquoise lnc-module	mir-149	ENSBTAG00000048687
blue mi-module	turquoise lnc-module	mir-149	ENSBTAG00000048697
blue mi-module	turquoise lnc-module	mir-149	ENSBTAG00000048770
blue mi-module	turquoise lnc-module	mir-149	ENSBTAG00000048778
blue mi-module	turquoise lnc-module	mir-149	ENSBTAG00000048830
blue mi-module	turquoise lnc-module	mir-149	ENSBTAG00000048972
blue mi-module	turquoise lnc-module	mir-149	ENSBTAG00000049048
blue mi-module	turquoise lnc-module	mir-149	ENSBTAG00000049211
blue mi-module	turquoise lnc-module	mir-149	ENSBTAG00000049242
blue mi-module	turquoise lnc-module	mir-149	ENSBTAG00000049321
blue mi-module	turquoise lnc-module	mir-149	ENSBTAG00000049439
blue mi-module	turquoise lnc-module	mir-149	ENSBTAG00000049443
blue mi-module	turquoise lnc-module	mir-149	ENSBTAG00000049561
blue mi-module	turquoise lnc-module	mir-149	ENSBTAG00000049634
blue mi-module	turquoise lnc-module	mir-149	ENSBTAG00000049639
blue mi-module	turquoise lnc-module	mir-149	ENSBTAG00000049791
blue mi-module	turquoise lnc-module	mir-149	ENSBTAG00000049801
blue mi-module	turquoise lnc-module	mir-149	ENSBTAG00000049837
blue mi-module	turquoise lnc-module	mir-149	ENSBTAG00000049841
blue mi-module	turquoise lnc-module	mir-149	ENSBTAG00000049854
blue mi-module	turquoise lnc-module	mir-149	ENSBTAG00000049989
blue mi-module	turquoise lnc-module	mir-149	ENSBTAG00000050068
blue mi-module	turquoise lnc-module	mir-149	ENSBTAG00000050171
blue mi-module	turquoise lnc-module	mir-149	ENSBTAG00000050309
blue mi-module	turquoise lnc-module	mir-149	ENSBTAG00000050342
blue mi-module	turquoise lnc-module	mir-149	ENSBTAG00000050582
blue mi-module	turquoise lnc-module	mir-149	ENSBTAG00000050592
blue mi-module	turquoise lnc-module	mir-149	ENSBTAG00000050844
blue mi-module	turquoise lnc-module	mir-149	ENSBTAG00000050896
blue mi-module	turquoise lnc-module	mir-149	ENSBTAG00000050899
blue mi-module	turquoise lnc-module	mir-149	ENSBTAG00000050972
blue mi-module	turquoise lnc-module	mir-149	ENSBTAG00000050989
blue mi-module	turquoise lnc-module	mir-149	ENSBTAG00000051175
blue mi-module	turquoise lnc-module	mir-149	ENSBTAG00000051284
blue mi-module	turquoise lnc-module	mir-149	ENSBTAG00000051300
blue mi-module	turquoise lnc-module	mir-149	ENSBTAG00000051332
blue mi-module	turquoise lnc-module	mir-149	ENSBTAG00000051384
blue mi-module	turquoise lnc-module	mir-149	ENSBTAG00000051408
blue mi-module	turquoise lnc-module	mir-149	ENSBTAG00000051533
blue mi-module	turquoise lnc-module	mir-149	ENSBTAG00000051539
blue mi-module	turquoise lnc-module	mir-149	ENSBTAG00000051564
blue mi-module	turquoise lnc-module	mir-149	ENSBTAG00000051596
blue mi-module	turquoise lnc-module	mir-149	ENSBTAG00000051655
blue mi-module	turquoise lnc-module	mir-149	ENSBTAG00000051748
blue mi-module	turquoise lnc-module	mir-149	ENSBTAG00000051777
blue mi-module	turquoise lnc-module	mir-149	ENSBTAG00000052029
blue mi-module	turquoise lnc-module	mir-149	ENSBTAG00000052100
blue mi-module	turquoise lnc-module	mir-149	ENSBTAG00000052244
blue mi-module	turquoise lnc-module	mir-149	ENSBTAG00000052299
blue mi-module	turquoise lnc-module	mir-149	ENSBTAG00000052464
blue mi-module	turquoise lnc-module	mir-149	ENSBTAG00000052649
blue mi-module	turquoise lnc-module	mir-149	ENSBTAG00000052737
blue mi-module	turquoise lnc-module	mir-149	ENSBTAG00000052741
blue mi-module	turquoise lnc-module	mir-149	ENSBTAG00000052759
blue mi-module	turquoise lnc-module	mir-149	ENSBTAG00000052797
blue mi-module	turquoise lnc-module	mir-149	ENSBTAG00000052944
blue mi-module	turquoise lnc-module	mir-149	ENSBTAG00000053158
blue mi-module	turquoise lnc-module	mir-149	ENSBTAG00000053232
blue mi-module	turquoise lnc-module	mir-149	ENSBTAG00000053285
blue mi-module	turquoise lnc-module	mir-149	ENSBTAG00000053288
blue mi-module	turquoise lnc-module	mir-149	ENSBTAG00000053382
blue mi-module	turquoise lnc-module	mir-149	ENSBTAG00000053500
blue mi-module	turquoise lnc-module	mir-149	ENSBTAG00000053556
blue mi-module	turquoise lnc-module	mir-149	ENSBTAG00000053572
blue mi-module	turquoise lnc-module	mir-149	ENSBTAG00000053674
blue mi-module	turquoise lnc-module	mir-149	ENSBTAG00000053705
blue mi-module	turquoise lnc-module	mir-149	ENSBTAG00000053715
blue mi-module	turquoise lnc-module	mir-149	ENSBTAG00000053745
blue mi-module	turquoise lnc-module	mir-149	ENSBTAG00000053758
blue mi-module	turquoise lnc-module	mir-149	ENSBTAG00000053782
blue mi-module	turquoise lnc-module	mir-149	ENSBTAG00000053802
blue mi-module	turquoise lnc-module	mir-149	ENSBTAG00000053888
blue mi-module	turquoise lnc-module	mir-149	ENSBTAG00000053926
blue mi-module	turquoise lnc-module	mir-149	ENSBTAG00000053963
blue mi-module	turquoise lnc-module	mir-149	ENSBTAG00000054043
blue mi-module	turquoise lnc-module	mir-149	ENSBTAG00000054248
blue mi-module	turquoise lnc-module	mir-149	ENSBTAG00000054275
blue mi-module	turquoise lnc-module	mir-149	ENSBTAG00000054279
blue mi-module	turquoise lnc-module	mir-149	ENSBTAG00000054317
blue mi-module	turquoise lnc-module	mir-149	ENSBTAG00000054385
blue mi-module	turquoise lnc-module	mir-149	ENSBTAG00000054528
blue mi-module	turquoise lnc-module	mir-149	ENSBTAG00000054641
blue mi-module	turquoise lnc-module	mir-149	ENSBTAG00000054739
blue mi-module	turquoise lnc-module	mir-149	ENSBTAG00000054817
blue mi-module	turquoise lnc-module	mir-149	ENSBTAG00000054948
blue mi-module	turquoise lnc-module	mir-149	ENSBTAG00000054965
blue mi-module	turquoise lnc-module	mir-149	ENSBTAG00000055027
blue mi-module	turquoise lnc-module	mir-149	ENSBTAG00000055089
blue mi-module	turquoise lnc-module	mir-149	ENSBTAG00000055157
blue mi-module	turquoise lnc-module	mir-149	ENSBTAG00000055271
blue mi-module	turquoise lnc-module	mir-149	ENSBTAG00000055289
blue mi-module	turquoise lnc-module	mir-150	ENSBTAG00000048322
blue mi-module	turquoise lnc-module	mir-150	ENSBTAG00000049378
blue mi-module	turquoise lnc-module	mir-150	ENSBTAG00000049395
blue mi-module	turquoise lnc-module	mir-150	ENSBTAG00000050162
blue mi-module	turquoise lnc-module	mir-150	ENSBTAG00000050565
blue mi-module	turquoise lnc-module	mir-150	ENSBTAG00000052965
blue mi-module	turquoise lnc-module	mir-150	ENSBTAG00000053678
blue mi-module	turquoise lnc-module	mir-151	ENSBTAG00000050068
blue mi-module	turquoise lnc-module	mir-197	ENSBTAG00000048529
blue mi-module	turquoise lnc-module	mir-197	ENSBTAG00000050068
blue mi-module	turquoise lnc-module	mir-197	ENSBTAG00000051037
blue mi-module	turquoise lnc-module	mir-197	ENSBTAG00000051529
blue mi-module	turquoise lnc-module	mir-197	ENSBTAG00000053516
blue mi-module	turquoise lnc-module	mir-197	ENSBTAG00000054262
blue mi-module	turquoise lnc-module	mir-197	ENSBTAG00000054948
blue mi-module	turquoise lnc-module	mir-197	ENSBTAG00000055203
blue mi-module	turquoise lnc-module	mir-221	ENSBTAG00000049326
blue mi-module	turquoise lnc-module	mir-2357	ENSBTAG00000048511
blue mi-module	turquoise lnc-module	mir-2357	ENSBTAG00000049230
blue mi-module	turquoise lnc-module	mir-2357	ENSBTAG00000049375
blue mi-module	turquoise lnc-module	mir-2357	ENSBTAG00000050145
blue mi-module	turquoise lnc-module	mir-2357	ENSBTAG00000050478
blue mi-module	turquoise lnc-module	mir-2357	ENSBTAG00000050734
blue mi-module	turquoise lnc-module	mir-2357	ENSBTAG00000051529
blue mi-module	turquoise lnc-module	mir-2357	ENSBTAG00000052691
blue mi-module	turquoise lnc-module	mir-2357	ENSBTAG00000052797
blue mi-module	turquoise lnc-module	mir-2357	ENSBTAG00000052817
blue mi-module	turquoise lnc-module	mir-2357	ENSBTAG00000053437
blue mi-module	turquoise lnc-module	mir-2357	ENSBTAG00000053603
blue mi-module	turquoise lnc-module	mir-2357	ENSBTAG00000054405
blue mi-module	turquoise lnc-module	mir-2376	ENSBTAG00000008539
blue mi-module	turquoise lnc-module	mir-2376	ENSBTAG00000048440
blue mi-module	turquoise lnc-module	mir-2376	ENSBTAG00000048972
blue mi-module	turquoise lnc-module	mir-2376	ENSBTAG00000049048
blue mi-module	turquoise lnc-module	mir-2376	ENSBTAG00000049348
blue mi-module	turquoise lnc-module	mir-2376	ENSBTAG00000050007
blue mi-module	turquoise lnc-module	mir-2376	ENSBTAG00000050481
blue mi-module	turquoise lnc-module	mir-2376	ENSBTAG00000050524
blue mi-module	turquoise lnc-module	mir-2376	ENSBTAG00000050995
blue mi-module	turquoise lnc-module	mir-2376	ENSBTAG00000051300
blue mi-module	turquoise lnc-module	mir-2376	ENSBTAG00000051355
blue mi-module	turquoise lnc-module	mir-2376	ENSBTAG00000051420
blue mi-module	turquoise lnc-module	mir-2376	ENSBTAG00000051529
blue mi-module	turquoise lnc-module	mir-2376	ENSBTAG00000052078
blue mi-module	turquoise lnc-module	mir-2376	ENSBTAG00000052301
blue mi-module	turquoise lnc-module	mir-2376	ENSBTAG00000052436
blue mi-module	turquoise lnc-module	mir-2376	ENSBTAG00000052691
blue mi-module	turquoise lnc-module	mir-2376	ENSBTAG00000052797
blue mi-module	turquoise lnc-module	mir-2376	ENSBTAG00000052976
blue mi-module	turquoise lnc-module	mir-2376	ENSBTAG00000053031
blue mi-module	turquoise lnc-module	mir-2376	ENSBTAG00000053064
blue mi-module	turquoise lnc-module	mir-2376	ENSBTAG00000053305
blue mi-module	turquoise lnc-module	mir-2376	ENSBTAG00000053319
blue mi-module	turquoise lnc-module	mir-2376	ENSBTAG00000053447
blue mi-module	turquoise lnc-module	mir-2376	ENSBTAG00000053450
blue mi-module	turquoise lnc-module	mir-2376	ENSBTAG00000053494
blue mi-module	turquoise lnc-module	mir-2376	ENSBTAG00000053509
blue mi-module	turquoise lnc-module	mir-2376	ENSBTAG00000053556
blue mi-module	turquoise lnc-module	mir-2376	ENSBTAG00000053742
blue mi-module	turquoise lnc-module	mir-2376	ENSBTAG00000053926
blue mi-module	turquoise lnc-module	mir-2376	ENSBTAG00000054959
blue mi-module	turquoise lnc-module	mir-2376	ENSBTAG00000055241
blue mi-module	turquoise lnc-module	mir-24-1	ENSBTAG00000048544
blue mi-module	turquoise lnc-module	mir-24-1	ENSBTAG00000048807
blue mi-module	turquoise lnc-module	mir-24-1	ENSBTAG00000048853
blue mi-module	turquoise lnc-module	mir-24-1	ENSBTAG00000049048
blue mi-module	turquoise lnc-module	mir-24-1	ENSBTAG00000049335
blue mi-module	turquoise lnc-module	mir-24-1	ENSBTAG00000049882
blue mi-module	turquoise lnc-module	mir-24-1	ENSBTAG00000049989
blue mi-module	turquoise lnc-module	mir-24-1	ENSBTAG00000050004
blue mi-module	turquoise lnc-module	mir-24-1	ENSBTAG00000050075
blue mi-module	turquoise lnc-module	mir-24-1	ENSBTAG00000050215
blue mi-module	turquoise lnc-module	mir-24-1	ENSBTAG00000050342
blue mi-module	turquoise lnc-module	mir-24-1	ENSBTAG00000050524
blue mi-module	turquoise lnc-module	mir-24-1	ENSBTAG00000050531
blue mi-module	turquoise lnc-module	mir-24-1	ENSBTAG00000050674
blue mi-module	turquoise lnc-module	mir-24-1	ENSBTAG00000051058
blue mi-module	turquoise lnc-module	mir-24-1	ENSBTAG00000051277
blue mi-module	turquoise lnc-module	mir-24-1	ENSBTAG00000051420
blue mi-module	turquoise lnc-module	mir-24-1	ENSBTAG00000051529
blue mi-module	turquoise lnc-module	mir-24-1	ENSBTAG00000052078
blue mi-module	turquoise lnc-module	mir-24-1	ENSBTAG00000052084
blue mi-module	turquoise lnc-module	mir-24-1	ENSBTAG00000052100
blue mi-module	turquoise lnc-module	mir-24-1	ENSBTAG00000052163
blue mi-module	turquoise lnc-module	mir-24-1	ENSBTAG00000052365
blue mi-module	turquoise lnc-module	mir-24-1	ENSBTAG00000052722
blue mi-module	turquoise lnc-module	mir-24-1	ENSBTAG00000052797
blue mi-module	turquoise lnc-module	mir-24-1	ENSBTAG00000052819
blue mi-module	turquoise lnc-module	mir-24-1	ENSBTAG00000053144
blue mi-module	turquoise lnc-module	mir-24-1	ENSBTAG00000053277
blue mi-module	turquoise lnc-module	mir-24-1	ENSBTAG00000053285
blue mi-module	turquoise lnc-module	mir-24-1	ENSBTAG00000053500
blue mi-module	turquoise lnc-module	mir-24-1	ENSBTAG00000053563
blue mi-module	turquoise lnc-module	mir-24-1	ENSBTAG00000054270
blue mi-module	turquoise lnc-module	mir-24-1	ENSBTAG00000054317
blue mi-module	turquoise lnc-module	mir-24-1	ENSBTAG00000054450
blue mi-module	turquoise lnc-module	mir-24-1	ENSBTAG00000054739
blue mi-module	turquoise lnc-module	mir-24-1	ENSBTAG00000055047
blue mi-module	turquoise lnc-module	mir-24-1	ENSBTAG00000055215
blue mi-module	turquoise lnc-module	mir-2425	ENSBTAG00000051730
blue mi-module	turquoise lnc-module	mir-2431	ENSBTAG00000048887
blue mi-module	turquoise lnc-module	mir-2431	ENSBTAG00000050734
blue mi-module	turquoise lnc-module	mir-2431	ENSBTAG00000050969
blue mi-module	turquoise lnc-module	mir-2431	ENSBTAG00000051247
blue mi-module	turquoise lnc-module	mir-2431	ENSBTAG00000051529
blue mi-module	turquoise lnc-module	mir-2431	ENSBTAG00000051722
blue mi-module	turquoise lnc-module	mir-2431	ENSBTAG00000053039
blue mi-module	turquoise lnc-module	mir-2431	ENSBTAG00000053285
blue mi-module	turquoise lnc-module	mir-2431	ENSBTAG00000053742
blue mi-module	turquoise lnc-module	mir-2431	ENSBTAG00000053924
blue mi-module	turquoise lnc-module	mir-2431	ENSBTAG00000054262
blue mi-module	turquoise lnc-module	mir-3432a-1	ENSBTAG00000048887
blue mi-module	turquoise lnc-module	mir-3432a-1	ENSBTAG00000052078
blue mi-module	turquoise lnc-module	mir-3432a-1	ENSBTAG00000052301
blue mi-module	turquoise lnc-module	mir-3432a-1	ENSBTAG00000052741
blue mi-module	turquoise lnc-module	mir-3432a-1	ENSBTAG00000052755
blue mi-module	turquoise lnc-module	mir-3432a-1	ENSBTAG00000052965
blue mi-module	turquoise lnc-module	mir-3432a-2	ENSBTAG00000048887
blue mi-module	turquoise lnc-module	mir-3432a-2	ENSBTAG00000052078
blue mi-module	turquoise lnc-module	mir-3432a-2	ENSBTAG00000052301
blue mi-module	turquoise lnc-module	mir-3432a-2	ENSBTAG00000052741
blue mi-module	turquoise lnc-module	mir-3432a-2	ENSBTAG00000052755
blue mi-module	turquoise lnc-module	mir-3432a-2	ENSBTAG00000052965
blue mi-module	turquoise lnc-module	mir-3596	ENSBTAG00000054956
blue mi-module	turquoise lnc-module	mir-421	ENSBTAG00000048687
blue mi-module	turquoise lnc-module	mir-421	ENSBTAG00000050024
blue mi-module	turquoise lnc-module	mir-421	ENSBTAG00000053926
blue mi-module	turquoise lnc-module	mir-532	ENSBTAG00000049288
blue mi-module	turquoise lnc-module	mir-532	ENSBTAG00000050811
blue mi-module	turquoise lnc-module	mir-532	ENSBTAG00000050853
blue mi-module	turquoise lnc-module	mir-532	ENSBTAG00000052091
blue mi-module	turquoise lnc-module	mir-574	ENSBTAG00000048776
blue mi-module	turquoise lnc-module	mir-574	ENSBTAG00000049003
blue mi-module	turquoise lnc-module	mir-574	ENSBTAG00000051108
blue mi-module	turquoise lnc-module	mir-574	ENSBTAG00000051277
blue mi-module	turquoise lnc-module	mir-574	ENSBTAG00000051392
blue mi-module	turquoise lnc-module	mir-574	ENSBTAG00000051459
blue mi-module	turquoise lnc-module	mir-574	ENSBTAG00000051596
blue mi-module	turquoise lnc-module	mir-574	ENSBTAG00000052171
blue mi-module	turquoise lnc-module	mir-574	ENSBTAG00000052741
blue mi-module	turquoise lnc-module	mir-574	ENSBTAG00000052752
blue mi-module	turquoise lnc-module	mir-574	ENSBTAG00000052797
blue mi-module	turquoise lnc-module	mir-574	ENSBTAG00000052847
blue mi-module	turquoise lnc-module	mir-574	ENSBTAG00000053269
blue mi-module	turquoise lnc-module	mir-574	ENSBTAG00000053437
blue mi-module	turquoise lnc-module	mir-574	ENSBTAG00000053678
blue mi-module	turquoise lnc-module	mir-574	ENSBTAG00000053704
blue mi-module	turquoise lnc-module	mir-574	ENSBTAG00000053822
blue mi-module	turquoise lnc-module	mir-574	ENSBTAG00000054638
blue mi-module	turquoise lnc-module	mir-574	ENSBTAG00000054641
blue mi-module	turquoise lnc-module	mir-574	ENSBTAG00000055167
blue mi-module	turquoise lnc-module	mir-574	ENSBTAG00000055241
blue mi-module	turquoise lnc-module	mir-628	ENSBTAG00000049279
blue mi-module	turquoise lnc-module	mir-628	ENSBTAG00000050341
blue mi-module	turquoise lnc-module	mir-6520	ENSBTAG00000051459
blue mi-module	turquoise lnc-module	mir-6525	ENSBTAG00000002749
blue mi-module	turquoise lnc-module	mir-6525	ENSBTAG00000048529
blue mi-module	turquoise lnc-module	mir-6525	ENSBTAG00000048807
blue mi-module	turquoise lnc-module	mir-6525	ENSBTAG00000048972
blue mi-module	turquoise lnc-module	mir-6525	ENSBTAG00000049048
blue mi-module	turquoise lnc-module	mir-6525	ENSBTAG00000049266
blue mi-module	turquoise lnc-module	mir-6525	ENSBTAG00000049375
blue mi-module	turquoise lnc-module	mir-6525	ENSBTAG00000049841
blue mi-module	turquoise lnc-module	mir-6525	ENSBTAG00000050113
blue mi-module	turquoise lnc-module	mir-6525	ENSBTAG00000050192
blue mi-module	turquoise lnc-module	mir-6525	ENSBTAG00000050415
blue mi-module	turquoise lnc-module	mir-6525	ENSBTAG00000050502
blue mi-module	turquoise lnc-module	mir-6525	ENSBTAG00000050531
blue mi-module	turquoise lnc-module	mir-6525	ENSBTAG00000050741
blue mi-module	turquoise lnc-module	mir-6525	ENSBTAG00000050899
blue mi-module	turquoise lnc-module	mir-6525	ENSBTAG00000050972
blue mi-module	turquoise lnc-module	mir-6525	ENSBTAG00000051137
blue mi-module	turquoise lnc-module	mir-6525	ENSBTAG00000051368
blue mi-module	turquoise lnc-module	mir-6525	ENSBTAG00000051384
blue mi-module	turquoise lnc-module	mir-6525	ENSBTAG00000051408
blue mi-module	turquoise lnc-module	mir-6525	ENSBTAG00000051529
blue mi-module	turquoise lnc-module	mir-6525	ENSBTAG00000051564
blue mi-module	turquoise lnc-module	mir-6525	ENSBTAG00000051703
blue mi-module	turquoise lnc-module	mir-6525	ENSBTAG00000051788
blue mi-module	turquoise lnc-module	mir-6525	ENSBTAG00000052078
blue mi-module	turquoise lnc-module	mir-6525	ENSBTAG00000052100
blue mi-module	turquoise lnc-module	mir-6525	ENSBTAG00000052293
blue mi-module	turquoise lnc-module	mir-6525	ENSBTAG00000052494
blue mi-module	turquoise lnc-module	mir-6525	ENSBTAG00000052664
blue mi-module	turquoise lnc-module	mir-6525	ENSBTAG00000052741
blue mi-module	turquoise lnc-module	mir-6525	ENSBTAG00000052797
blue mi-module	turquoise lnc-module	mir-6525	ENSBTAG00000053055
blue mi-module	turquoise lnc-module	mir-6525	ENSBTAG00000053232
blue mi-module	turquoise lnc-module	mir-6525	ENSBTAG00000053277
blue mi-module	turquoise lnc-module	mir-6525	ENSBTAG00000053285
blue mi-module	turquoise lnc-module	mir-6525	ENSBTAG00000053362
blue mi-module	turquoise lnc-module	mir-6525	ENSBTAG00000053556
blue mi-module	turquoise lnc-module	mir-6525	ENSBTAG00000053674
blue mi-module	turquoise lnc-module	mir-6525	ENSBTAG00000053745
blue mi-module	turquoise lnc-module	mir-6525	ENSBTAG00000053793
blue mi-module	turquoise lnc-module	mir-6525	ENSBTAG00000054141
blue mi-module	turquoise lnc-module	mir-6525	ENSBTAG00000054163
blue mi-module	turquoise lnc-module	mir-6525	ENSBTAG00000054270
blue mi-module	turquoise lnc-module	mir-6525	ENSBTAG00000054479
blue mi-module	turquoise lnc-module	mir-6525	ENSBTAG00000054537
blue mi-module	turquoise lnc-module	mir-6525	ENSBTAG00000054641
blue mi-module	turquoise lnc-module	mir-6525	ENSBTAG00000054664
blue mi-module	turquoise lnc-module	mir-6525	ENSBTAG00000054820
blue mi-module	turquoise lnc-module	mir-6525	ENSBTAG00000054877
blue mi-module	turquoise lnc-module	mir-6525	ENSBTAG00000054995
blue mi-module	turquoise lnc-module	mir-669	ENSBTAG00000002749
blue mi-module	turquoise lnc-module	mir-669	ENSBTAG00000048499
blue mi-module	turquoise lnc-module	mir-669	ENSBTAG00000048535
blue mi-module	turquoise lnc-module	mir-669	ENSBTAG00000048776
blue mi-module	turquoise lnc-module	mir-669	ENSBTAG00000048778
blue mi-module	turquoise lnc-module	mir-669	ENSBTAG00000048972
blue mi-module	turquoise lnc-module	mir-669	ENSBTAG00000049003
blue mi-module	turquoise lnc-module	mir-669	ENSBTAG00000049028
blue mi-module	turquoise lnc-module	mir-669	ENSBTAG00000049129
blue mi-module	turquoise lnc-module	mir-669	ENSBTAG00000049632
blue mi-module	turquoise lnc-module	mir-669	ENSBTAG00000049742
blue mi-module	turquoise lnc-module	mir-669	ENSBTAG00000049874
blue mi-module	turquoise lnc-module	mir-669	ENSBTAG00000049882
blue mi-module	turquoise lnc-module	mir-669	ENSBTAG00000049944
blue mi-module	turquoise lnc-module	mir-669	ENSBTAG00000050004
blue mi-module	turquoise lnc-module	mir-669	ENSBTAG00000050182
blue mi-module	turquoise lnc-module	mir-669	ENSBTAG00000050292
blue mi-module	turquoise lnc-module	mir-669	ENSBTAG00000050341
blue mi-module	turquoise lnc-module	mir-669	ENSBTAG00000050565
blue mi-module	turquoise lnc-module	mir-669	ENSBTAG00000050714
blue mi-module	turquoise lnc-module	mir-669	ENSBTAG00000050765
blue mi-module	turquoise lnc-module	mir-669	ENSBTAG00000050899
blue mi-module	turquoise lnc-module	mir-669	ENSBTAG00000051011
blue mi-module	turquoise lnc-module	mir-669	ENSBTAG00000051264
blue mi-module	turquoise lnc-module	mir-669	ENSBTAG00000051276
blue mi-module	turquoise lnc-module	mir-669	ENSBTAG00000051277
blue mi-module	turquoise lnc-module	mir-669	ENSBTAG00000051314
blue mi-module	turquoise lnc-module	mir-669	ENSBTAG00000051384
blue mi-module	turquoise lnc-module	mir-669	ENSBTAG00000051392
blue mi-module	turquoise lnc-module	mir-669	ENSBTAG00000051468
blue mi-module	turquoise lnc-module	mir-669	ENSBTAG00000051590
blue mi-module	turquoise lnc-module	mir-669	ENSBTAG00000051703
blue mi-module	turquoise lnc-module	mir-669	ENSBTAG00000051730
blue mi-module	turquoise lnc-module	mir-669	ENSBTAG00000051735
blue mi-module	turquoise lnc-module	mir-669	ENSBTAG00000052022
blue mi-module	turquoise lnc-module	mir-669	ENSBTAG00000052078
blue mi-module	turquoise lnc-module	mir-669	ENSBTAG00000052100
blue mi-module	turquoise lnc-module	mir-669	ENSBTAG00000052171
blue mi-module	turquoise lnc-module	mir-669	ENSBTAG00000052232
blue mi-module	turquoise lnc-module	mir-669	ENSBTAG00000052293
blue mi-module	turquoise lnc-module	mir-669	ENSBTAG00000052741
blue mi-module	turquoise lnc-module	mir-669	ENSBTAG00000052976
blue mi-module	turquoise lnc-module	mir-669	ENSBTAG00000052982
blue mi-module	turquoise lnc-module	mir-669	ENSBTAG00000053205
blue mi-module	turquoise lnc-module	mir-669	ENSBTAG00000053285
blue mi-module	turquoise lnc-module	mir-669	ENSBTAG00000053437
blue mi-module	turquoise lnc-module	mir-669	ENSBTAG00000053563
blue mi-module	turquoise lnc-module	mir-669	ENSBTAG00000053603
blue mi-module	turquoise lnc-module	mir-669	ENSBTAG00000053678
blue mi-module	turquoise lnc-module	mir-669	ENSBTAG00000053764
blue mi-module	turquoise lnc-module	mir-669	ENSBTAG00000053893
blue mi-module	turquoise lnc-module	mir-669	ENSBTAG00000053926
blue mi-module	turquoise lnc-module	mir-669	ENSBTAG00000053931
blue mi-module	turquoise lnc-module	mir-669	ENSBTAG00000054138
blue mi-module	turquoise lnc-module	mir-669	ENSBTAG00000054450
blue mi-module	turquoise lnc-module	mir-669	ENSBTAG00000054727
blue mi-module	turquoise lnc-module	mir-7-1	ENSBTAG00000049009
blue mi-module	turquoise lnc-module	mir-7-1	ENSBTAG00000049326
blue mi-module	turquoise lnc-module	mir-7-1	ENSBTAG00000050671
blue mi-module	turquoise lnc-module	mir-7-1	ENSBTAG00000053288
blue mi-module	turquoise lnc-module	mir-7-1	ENSBTAG00000054528
blue mi-module	turquoise lnc-module	mir-7-1	ENSBTAG00000054641
blue mi-module	turquoise lnc-module	mir-7-2	ENSBTAG00000049009
blue mi-module	turquoise lnc-module	mir-7-2	ENSBTAG00000049326
blue mi-module	turquoise lnc-module	mir-7-2	ENSBTAG00000050671
blue mi-module	turquoise lnc-module	mir-7-2	ENSBTAG00000053288
blue mi-module	turquoise lnc-module	mir-7-2	ENSBTAG00000054528
blue mi-module	turquoise lnc-module	mir-7-2	ENSBTAG00000054641
blue mi-module	turquoise lnc-module	mir-7-3	ENSBTAG00000049009
blue mi-module	turquoise lnc-module	mir-7-3	ENSBTAG00000049326
blue mi-module	turquoise lnc-module	mir-7-3	ENSBTAG00000050671
blue mi-module	turquoise lnc-module	mir-7-3	ENSBTAG00000053288
blue mi-module	turquoise lnc-module	mir-7-3	ENSBTAG00000054528
blue mi-module	turquoise lnc-module	mir-7-3	ENSBTAG00000054641
blue mi-module	turquoise lnc-module	mir-7860	ENSBTAG00000024437
blue mi-module	turquoise lnc-module	mir-7860	ENSBTAG00000048349
blue mi-module	turquoise lnc-module	mir-7860	ENSBTAG00000048529
blue mi-module	turquoise lnc-module	mir-7860	ENSBTAG00000048778
blue mi-module	turquoise lnc-module	mir-7860	ENSBTAG00000048807
blue mi-module	turquoise lnc-module	mir-7860	ENSBTAG00000048887
blue mi-module	turquoise lnc-module	mir-7860	ENSBTAG00000048896
blue mi-module	turquoise lnc-module	mir-7860	ENSBTAG00000049321
blue mi-module	turquoise lnc-module	mir-7860	ENSBTAG00000049676
blue mi-module	turquoise lnc-module	mir-7860	ENSBTAG00000050004
blue mi-module	turquoise lnc-module	mir-7860	ENSBTAG00000050923
blue mi-module	turquoise lnc-module	mir-7860	ENSBTAG00000051037
blue mi-module	turquoise lnc-module	mir-7860	ENSBTAG00000051392
blue mi-module	turquoise lnc-module	mir-7860	ENSBTAG00000051420
blue mi-module	turquoise lnc-module	mir-7860	ENSBTAG00000052022
blue mi-module	turquoise lnc-module	mir-7860	ENSBTAG00000052078
blue mi-module	turquoise lnc-module	mir-7860	ENSBTAG00000052088
blue mi-module	turquoise lnc-module	mir-7860	ENSBTAG00000052494
blue mi-module	turquoise lnc-module	mir-7860	ENSBTAG00000052741
blue mi-module	turquoise lnc-module	mir-7860	ENSBTAG00000052847
blue mi-module	turquoise lnc-module	mir-7860	ENSBTAG00000052965
blue mi-module	turquoise lnc-module	mir-7860	ENSBTAG00000053031
blue mi-module	turquoise lnc-module	mir-7860	ENSBTAG00000053353
blue mi-module	turquoise lnc-module	mir-7860	ENSBTAG00000053362
blue mi-module	turquoise lnc-module	mir-7860	ENSBTAG00000053764
blue mi-module	turquoise lnc-module	mir-7860	ENSBTAG00000053844
blue mi-module	turquoise lnc-module	mir-7860	ENSBTAG00000054871
blue mi-module	turquoise lnc-module	mir-7860	ENSBTAG00000054959
blue mi-module	turquoise lnc-module	mir-98	ENSBTAG00000048770
blue mi-module	turquoise lnc-module	mir-98	ENSBTAG00000048972
blue mi-module	turquoise lnc-module	mir-98	ENSBTAG00000049825
blue mi-module	turquoise lnc-module	mir-98	ENSBTAG00000051247
blue mi-module	turquoise lnc-module	mir-98	ENSBTAG00000051264
blue mi-module	turquoise lnc-module	mir-98	ENSBTAG00000051337
blue mi-module	turquoise lnc-module	mir-98	ENSBTAG00000051420
blue mi-module	turquoise lnc-module	mir-98	ENSBTAG00000051722
blue mi-module	turquoise lnc-module	mir-98	ENSBTAG00000052244
blue mi-module	turquoise lnc-module	mir-98	ENSBTAG00000052275
blue mi-module	turquoise lnc-module	mir-98	ENSBTAG00000052982
blue mi-module	turquoise lnc-module	mir-98	ENSBTAG00000053782
blue mi-module	turquoise lnc-module	mir-98	ENSBTAG00000054528
blue mi-module	turquoise lnc-module	mir-98	ENSBTAG00000054948
blue mi-module	turquoise lnc-module	mir-98	ENSBTAG00000055218
blue mi-module	turquoise lnc-module	mir-98	ENSBTAG00000055289
cyan mi-module	brown lnc-module	mir-107	ENSBTAG00000052866
cyan mi-module	brown lnc-module	mir-2284i	ENSBTAG00000053608
steelblue mi-module	brown lnc-module	mir-12004	ENSBTAG00000049105
steelblue mi-module	brown lnc-module	mir-12004	ENSBTAG00000053385
