# Supplementary material for: Integrated co-expression analysis of regulatory elements (miRNA, lncRNA, and TFs) in bovine monocytes induced by Str. uberis
Source: Sci Rep. 2023 Sep 12;13:15076. doi: 10.1038/s41598-023-42067-4 (PMC10497586; doi:10.1038/s41598-023-42067-4)
Supplement: Supplementary file 10 — Supplementary Table S10. [file 41598_2023_42067_MOESM10_ESM.xlsx]

## Sheet: lnc & mRNA
The summary of the target prediction analysis of the lnc-modules with m-modules (with a correlation amount less than -0.7 or above 0.7 and P. values less than 0.05) using lncTar tool.
relation		Query	Length_Query	Target	Gene Name	Gene Type	Length_Target	dG	ndG	Start_Position_Query	End_Position_Query	Start_Position_Target	End_Position_Target
Turquoise lnc-module	Tan m-module	ENSBTAG00000049676	1041	ENSBTAG00000004822|ENSBTAG00000004822.6|ENSBTAT00000034677|ENSBTAT00000034677.5	SOX10	Transcription Factor	2989	-157.13	-0.150941	1	1041	1829	2869
Turquoise lnc-module	Tan m-module	ENSBTAG00000049676	1041	ENSBTAG00000050205|ENSBTAG00000050205.1|ENSBTAT00000067059|ENSBTAT00000067059.1	ENSBTAG00000050205	Protein Coding	525	-82.14	-0.156457	328	852	1	525
Turquoise lnc-module	Tan m-module	ENSBTAG00000049676	1041	ENSBTAG00000053499|ENSBTAG00000053499.1|ENSBTAT00000073849|ENSBTAT00000073849.1	ENSBTAG00000053499	Protein Coding	252	-43.07	-0.170913	796	1041	1	246
Turquoise lnc-module	Tan m-module	ENSBTAG00000024437	468	ENSBTAG00000053499|ENSBTAG00000053499.1|ENSBTAT00000073849|ENSBTAT00000073849.1	ENSBTAG00000053499	Protein Coding	252	-38.42	-0.15246	117	368	1	252
Turquoise lnc-module	Tan m-module	ENSBTAG00000054127	1481	ENSBTAG00000053499|ENSBTAG00000053499.1|ENSBTAT00000073849|ENSBTAT00000073849.1	ENSBTAG00000053499	Protein Coding	252	-39.52	-0.156825	1115	1366	1	252
Turquoise lnc-module	Tan m-module	ENSBTAG00000051277	692	ENSBTAG00000053499|ENSBTAG00000053499.1|ENSBTAT00000073849|ENSBTAT00000073849.1	ENSBTAG00000053499	Protein Coding	252	-37.94	-0.150556	10	261	1	252
Turquoise lnc-module	Tan m-module	ENSBTAG00000050899	1093	ENSBTAG00000053499|ENSBTAG00000053499.1|ENSBTAT00000073849|ENSBTAT00000073849.1	ENSBTAG00000053499	Protein Coding	252	-42.04	-0.166825	393	644	1	252
Turquoise lnc-module	Tan m-module	ENSBTAG00000048741	299	ENSBTAG00000001508|ENSBTAG00000001508.6|ENSBTAT00000001976|ENSBTAT00000001976.6	SH3RF1	Protein Coding	4493	-45.01	-0.150535	1	299	1893	2191
Turquoise lnc-module	Tan m-module	ENSBTAG00000048741	299	ENSBTAG00000014207|ENSBTAG00000014207.5|ENSBTAT00000018887|ENSBTAT00000018887.5	ADAMTS10	Protein Coding	4307	-46.71	-0.156221	1	299	3264	3562
Turquoise lnc-module	Tan m-module	ENSBTAG00000048741	299	ENSBTAG00000018062|ENSBTAG00000018062.6|ENSBTAT00000074403|ENSBTAT00000074403.1	KIAA1522	Protein Coding	3608	-48.63	-0.162642	1	299	3238	3536
Turquoise lnc-module	Tan m-module	ENSBTAG00000048741	299	ENSBTAG00000018062|ENSBTAG00000018062.6|ENSBTAT00000082291|ENSBTAT00000082291.1	KIAA1522	Protein Coding	3452	-48.63	-0.162642	1	299	3082	3380
Turquoise lnc-module	Tan m-module	ENSBTAG00000051722	725	ENSBTAG00000053499|ENSBTAG00000053499.1|ENSBTAT00000073849|ENSBTAT00000073849.1	ENSBTAG00000053499	Protein Coding	252	-41.83	-0.165992	188	439	1	252
Turquoise lnc-module	Tan m-module	ENSBTAG00000050754	1389	ENSBTAG00000053499|ENSBTAG00000053499.1|ENSBTAT00000073849|ENSBTAT00000073849.1	ENSBTAG00000053499	Protein Coding	252	-40.29	-0.159881	55	306	1	252
Turquoise lnc-module	Tan m-module	ENSBTAG00000052494	2272	ENSBTAG00000053499|ENSBTAG00000053499.1|ENSBTAT00000073849|ENSBTAT00000073849.1	ENSBTAG00000053499	Protein Coding	252	-45.12	-0.179048	1	247	6	252
Turquoise lnc-module	Tan m-module	ENSBTAG00000008539	1193	ENSBTAG00000050205|ENSBTAG00000050205.1|ENSBTAT00000067059|ENSBTAT00000067059.1	ENSBTAG00000050205	Protein Coding	525	-80.26	-0.152876	89	613	1	525
Turquoise lnc-module	Tan m-module	ENSBTAG00000008539	1193	ENSBTAG00000053499|ENSBTAG00000053499.1|ENSBTAT00000073849|ENSBTAT00000073849.1	ENSBTAG00000053499	Protein Coding	252	-56.01	-0.222262	72	323	1	252
Turquoise lnc-module	Tan m-module	ENSBTAG00000052204	145	ENSBTAG00000000717|ENSBTAG00000000717.4|ENSBTAT00000000955|ENSBTAT00000000955.4	PLPP2	Protein Coding	1299	-22.84	-0.157517	1	145	58	202
Turquoise lnc-module	Tan m-module	ENSBTAG00000052204	145	ENSBTAG00000031874|ENSBTAG00000031874.4|ENSBTAT00000003993|ENSBTAT00000003993.5	ZNF165	Protein Coding	1683	-22.69	-0.156483	1	145	1377	1521
Turquoise lnc-module	Tan m-module	ENSBTAG00000052204	145	ENSBTAG00000005028|ENSBTAG00000005028.6|ENSBTAT00000006619|ENSBTAT00000006619.6	HIRIP3	Protein Coding	2599	-26.61	-0.183517	1	145	1376	1520
Turquoise lnc-module	Tan m-module	ENSBTAG00000052204	145	ENSBTAG00000006526|ENSBTAG00000006526.6|ENSBTAT00000008572|ENSBTAT00000008572.5	BCL2L1	Protein Coding	2544	-29.79	-0.205448	1	145	1944	2088
Turquoise lnc-module	Tan m-module	ENSBTAG00000052204	145	ENSBTAG00000009167|ENSBTAG00000009167.6|ENSBTAT00000012083|ENSBTAT00000012083.6	SLC15A4	Protein Coding	1689	-22.36	-0.154207	1	145	1504	1648
Turquoise lnc-module	Tan m-module	ENSBTAG00000052204	145	ENSBTAG00000009109|ENSBTAG00000009109.6|ENSBTAT00000012005|ENSBTAT00000012005.6	CASD1	Protein Coding	3601	-22.07	-0.152207	1	145	821	965
Turquoise lnc-module	Tan m-module	ENSBTAG00000052204	145	ENSBTAG00000009223|ENSBTAG00000009223.5|ENSBTAT00000012154|ENSBTAT00000012154.5	SFN	Protein Coding	1344	-22.93	-0.158138	1	145	325	469
Turquoise lnc-module	Tan m-module	ENSBTAG00000052204	145	ENSBTAG00000010626|ENSBTAG00000010626.6|ENSBTAT00000014049|ENSBTAT00000014049.5	SH3GLB2	Protein Coding	2074	-23.68	-0.16331	1	145	237	381
Turquoise lnc-module	Tan m-module	ENSBTAG00000052204	145	ENSBTAG00000004822|ENSBTAG00000004822.6|ENSBTAT00000034677|ENSBTAT00000034677.5	SOX10	Transcription Factor	2989	-23.53	-0.162276	1	145	2680	2824
Turquoise lnc-module	Tan m-module	ENSBTAG00000052204	145	ENSBTAG00000015973|ENSBTAG00000015973.6|ENSBTAT00000048470|ENSBTAT00000048470.4	TRAF3IP1	Protein Coding	3279	-22.65	-0.156207	1	145	719	863
Turquoise lnc-module	Tan m-module	ENSBTAG00000052204	145	ENSBTAG00000009167|ENSBTAG00000009167.6|ENSBTAT00000053948|ENSBTAT00000053948.3	SLC15A4	Protein Coding	2322	-22.75	-0.156897	1	118	2205	2322
Turquoise lnc-module	Tan m-module	ENSBTAG00000052204	145	ENSBTAG00000019801|ENSBTAG00000019801.5|ENSBTAT00000026380|ENSBTAT00000026380.4	ENSBTAG00000019801	Protein Coding	1901	-22.54	-0.155448	1	145	87	231
Turquoise lnc-module	Tan m-module	ENSBTAG00000052204	145	ENSBTAG00000012039|ENSBTAG00000012039.6|ENSBTAT00000035406|ENSBTAT00000035406.5	PHACTR1	Protein Coding	2736	-22.78	-0.157103	1	145	450	594
Turquoise lnc-module	Tan m-module	ENSBTAG00000052204	145	ENSBTAG00000018062|ENSBTAG00000018062.6|ENSBTAT00000063688|ENSBTAT00000063688.2	KIAA1522	Protein Coding	3090	-24.98	-0.172276	1	145	647	791
Turquoise lnc-module	Tan m-module	ENSBTAG00000052204	145	ENSBTAG00000010626|ENSBTAG00000010626.6|ENSBTAT00000067317|ENSBTAT00000067317.1	SH3GLB2	Protein Coding	1987	-23.68	-0.16331	1	145	237	381
Turquoise lnc-module	Tan m-module	ENSBTAG00000052204	145	ENSBTAG00000005733|ENSBTAG00000005733.7|ENSBTAT00000061177|ENSBTAT00000061177.3	CHD6	Protein Coding	10841	-21.82	-0.150483	-3586	-1273	1	2314
Turquoise lnc-module	Tan m-module	ENSBTAG00000052204	145	ENSBTAG00000009109|ENSBTAG00000009109.6|ENSBTAT00000070226|ENSBTAT00000070226.1	CASD1	Protein Coding	3364	-22.07	-0.152207	1	145	821	965
Turquoise lnc-module	Tan m-module	ENSBTAG00000052204	145	ENSBTAG00000025634|ENSBTAG00000025634.5|ENSBTAT00000065510|ENSBTAT00000065510.2	FMN1	Protein Coding	3963	-23.92	-0.164966	1	145	2557	2701
Turquoise lnc-module	Tan m-module	ENSBTAG00000052204	145	ENSBTAG00000010626|ENSBTAG00000010626.6|ENSBTAT00000070343|ENSBTAT00000070343.1	SH3GLB2	Protein Coding	2209	-23.68	-0.16331	1	145	237	381
Turquoise lnc-module	Tan m-module	ENSBTAG00000052204	145	ENSBTAG00000018062|ENSBTAG00000018062.6|ENSBTAT00000043303|ENSBTAT00000043303.4	KIAA1522	Protein Coding	3057	-24.98	-0.172276	1	145	614	758
Turquoise lnc-module	Tan m-module	ENSBTAG00000052204	145	ENSBTAG00000031874|ENSBTAG00000031874.4|ENSBTAT00000069433|ENSBTAT00000069433.1	ZNF165	Protein Coding	1033	-22.69	-0.156483	1	145	727	871
Turquoise lnc-module	Tan m-module	ENSBTAG00000052204	145	ENSBTAG00000005733|ENSBTAG00000005733.7|ENSBTAT00000068711|ENSBTAT00000068711.1	CHD6	Protein Coding	11087	-21.82	-0.150483	-3585	-1222	1	2364
Turquoise lnc-module	Tan m-module	ENSBTAG00000052204	145	ENSBTAG00000018062|ENSBTAG00000018062.6|ENSBTAT00000074403|ENSBTAT00000074403.1	KIAA1522	Protein Coding	3608	-24.98	-0.172276	1	145	1165	1309
Turquoise lnc-module	Tan m-module	ENSBTAG00000052204	145	ENSBTAG00000019801|ENSBTAG00000019801.5|ENSBTAT00000078950|ENSBTAT00000078950.1	ENSBTAG00000019801	Protein Coding	1901	-22.54	-0.155448	1	145	87	231
Turquoise lnc-module	Tan m-module	ENSBTAG00000052204	145	ENSBTAG00000012039|ENSBTAG00000012039.6|ENSBTAT00000081911|ENSBTAT00000081911.1	PHACTR1	Protein Coding	2943	-22.78	-0.157103	1	145	450	594
Turquoise lnc-module	Tan m-module	ENSBTAG00000052204	145	ENSBTAG00000015973|ENSBTAG00000015973.6|ENSBTAT00000077069|ENSBTAT00000077069.1	TRAF3IP1	Protein Coding	3241	-22.65	-0.156207	1	145	719	863
Turquoise lnc-module	Tan m-module	ENSBTAG00000052204	145	ENSBTAG00000009109|ENSBTAG00000009109.6|ENSBTAT00000072123|ENSBTAT00000072123.1	CASD1	Protein Coding	3682	-22.07	-0.152207	1	145	821	965
Turquoise lnc-module	Tan m-module	ENSBTAG00000052204	145	ENSBTAG00000010626|ENSBTAG00000010626.6|ENSBTAT00000076951|ENSBTAT00000076951.1	SH3GLB2	Protein Coding	2011	-23.68	-0.16331	1	145	237	381
Turquoise lnc-module	Tan m-module	ENSBTAG00000052204	145	ENSBTAG00000006526|ENSBTAG00000006526.6|ENSBTAT00000076163|ENSBTAT00000076163.1	BCL2L1	Protein Coding	2679	-29.79	-0.205448	1	145	1944	2088
Turquoise lnc-module	Tan m-module	ENSBTAG00000052204	145	ENSBTAG00000009109|ENSBTAG00000009109.6|ENSBTAT00000074342|ENSBTAT00000074342.1	CASD1	Protein Coding	3508	-22.07	-0.152207	1	145	821	965
Turquoise lnc-module	Tan m-module	ENSBTAG00000052204	145	ENSBTAG00000033727|ENSBTAG00000033727.4|ENSBTAT00000083177|ENSBTAT00000083177.1	RBPMS	Protein Coding	1629	-28.84	-0.198897	1	145	1194	1338
Turquoise lnc-module	Tan m-module	ENSBTAG00000052204	145	ENSBTAG00000018062|ENSBTAG00000018062.6|ENSBTAT00000082291|ENSBTAT00000082291.1	KIAA1522	Protein Coding	3452	-24.98	-0.172276	1	145	1165	1309
Turquoise lnc-module	Tan m-module	ENSBTAG00000052204	145	ENSBTAG00000019801|ENSBTAG00000019801.5|ENSBTAT00000082225|ENSBTAT00000082225.1	ENSBTAG00000019801	Protein Coding	2030	-22.54	-0.155448	1	145	87	231
Turquoise lnc-module	Tan m-module	ENSBTAG00000052204	145	ENSBTAG00000000717|ENSBTAG00000000717.4|ENSBTAT00000080569|ENSBTAT00000080569.1	PLPP2	Protein Coding	1001	-22.84	-0.157517	1	145	58	202
Turquoise lnc-module	Tan m-module	ENSBTAG00000052204	145	ENSBTAG00000019801|ENSBTAG00000019801.5|ENSBTAT00000079479|ENSBTAT00000079479.1	ENSBTAG00000019801	Protein Coding	2477	-22.54	-0.155448	1	145	87	231
Turquoise lnc-module	Tan m-module	ENSBTAG00000052204	145	ENSBTAG00000009167|ENSBTAG00000009167.6|ENSBTAT00000086426|ENSBTAT00000086426.1	SLC15A4	Protein Coding	2738	-22.75	-0.156897	1	118	2621	2738
Turquoise lnc-module	Tan m-module	ENSBTAG00000052204	145	ENSBTAG00000010626|ENSBTAG00000010626.6|ENSBTAT00000076065|ENSBTAT00000076065.1	SH3GLB2	Protein Coding	2161	-23.68	-0.16331	1	145	237	381
Turquoise lnc-module	Tan m-module	ENSBTAG00000052204	145	ENSBTAG00000010626|ENSBTAG00000010626.6|ENSBTAT00000082745|ENSBTAT00000082745.1	SH3GLB2	Protein Coding	2224	-23.68	-0.16331	1	145	237	381
Turquoise lnc-module	Tan m-module	ENSBTAG00000052204	145	ENSBTAG00000012039|ENSBTAG00000012039.6|ENSBTAT00000086474|ENSBTAT00000086474.1	PHACTR1	Protein Coding	3220	-22.78	-0.157103	1	145	450	594
Turquoise lnc-module	Tan m-module	ENSBTAG00000052204	145	ENSBTAG00000015973|ENSBTAG00000015973.6|ENSBTAT00000086212|ENSBTAT00000086212.1	TRAF3IP1	Protein Coding	3853	-22.65	-0.156207	1	145	719	863
Turquoise lnc-module	Tan m-module	ENSBTAG00000050777	472	ENSBTAG00000005846|ENSBTAG00000005846.5|ENSBTAT00000075204|ENSBTAT00000075204.1	FAM219B	Protein Coding	2614	-73.98	-0.156737	1	472	463	934
Turquoise lnc-module	Tan m-module	ENSBTAG00000049331	228	ENSBTAG00000001816|ENSBTAG00000001816.5|ENSBTAT00000002374|ENSBTAT00000002374.5	SLC25A42	Protein Coding	2029	-38.35	-0.168202	1	228	171	398
Turquoise lnc-module	Tan m-module	ENSBTAG00000049331	228	ENSBTAG00000001804|ENSBTAG00000001804.4|ENSBTAT00000002360|ENSBTAT00000002360.4	GPR179	Protein Coding	7065	-36.14	-0.158509	1	228	4695	4922
Turquoise lnc-module	Tan m-module	ENSBTAG00000049331	228	ENSBTAG00000001508|ENSBTAG00000001508.6|ENSBTAT00000001976|ENSBTAT00000001976.6	SH3RF1	Protein Coding	4493	-39.17	-0.171798	1	228	1261	1488
Turquoise lnc-module	Tan m-module	ENSBTAG00000049331	228	ENSBTAG00000000824|ENSBTAG00000000824.5|ENSBTAT00000001090|ENSBTAT00000001090.5	TSEN54	Protein Coding	2611	-38.33	-0.168114	1	228	1381	1608
Turquoise lnc-module	Tan m-module	ENSBTAG00000049331	228	ENSBTAG00000002116|ENSBTAG00000002116.5|ENSBTAT00000002733|ENSBTAT00000002733.5	ZCCHC3	Protein Coding	2704	-37.74	-0.165526	1	228	2029	2256
Turquoise lnc-module	Tan m-module	ENSBTAG00000049331	228	ENSBTAG00000002144|ENSBTAG00000002144.5|ENSBTAT00000002779|ENSBTAT00000002779.5	ADRB2	Protein Coding	2030	-36.52	-0.160175	1	228	1666	1893
Turquoise lnc-module	Tan m-module	ENSBTAG00000049331	228	ENSBTAG00000000357|ENSBTAG00000000357.6|ENSBTAT00000000463|ENSBTAT00000000463.6	PRAG1	Protein Coding	5848	-41.09	-0.180219	1	228	4261	4488
Turquoise lnc-module	Tan m-module	ENSBTAG00000049331	228	ENSBTAG00000003510|ENSBTAG00000003510.4|ENSBTAT00000004563|ENSBTAT00000004563.4	MMRN2	Protein Coding	3251	-35.29	-0.154781	1	228	2936	3163
Turquoise lnc-module	Tan m-module	ENSBTAG00000049331	228	ENSBTAG00000003777|ENSBTAG00000003777.5|ENSBTAT00000004917|ENSBTAT00000004917.5	TIE1	Protein Coding	3384	-37.63	-0.165044	1	228	1461	1688
Turquoise lnc-module	Tan m-module	ENSBTAG00000049331	228	ENSBTAG00000009239|ENSBTAG00000009239.6|ENSBTAT00000012176|ENSBTAT00000012176.5	SLC16A10	Protein Coding	1751	-34.57	-0.151623	1	228	1375	1602
Turquoise lnc-module	Tan m-module	ENSBTAG00000049331	228	ENSBTAG00000006262|ENSBTAG00000006262.4|ENSBTAT00000008216|ENSBTAT00000008216.4	LIMS2	Protein Coding	2034	-40	-0.175439	1	228	11	238
Turquoise lnc-module	Tan m-module	ENSBTAG00000049331	228	ENSBTAG00000009167|ENSBTAG00000009167.6|ENSBTAT00000012083|ENSBTAT00000012083.6	SLC15A4	Protein Coding	1689	-35.95	-0.157675	1	228	1302	1529
Turquoise lnc-module	Tan m-module	ENSBTAG00000049331	228	ENSBTAG00000007149|ENSBTAG00000007149.6|ENSBTAT00000009407|ENSBTAT00000009407.5	NYNRIN	Protein Coding	7777	-38.9	-0.170614	1	228	7504	7731
Turquoise lnc-module	Tan m-module	ENSBTAG00000049331	228	ENSBTAG00000027197|ENSBTAG00000027197.5|ENSBTAT00000009903|ENSBTAT00000009903.5	KIF6	Protein Coding	3233	-36.05	-0.158114	1	228	185	412
Turquoise lnc-module	Tan m-module	ENSBTAG00000049331	228	ENSBTAG00000007003|ENSBTAG00000007003.5|ENSBTAT00000009214|ENSBTAT00000009214.4	TYMS	Protein Coding	1654	-38.45	-0.16864	1	228	745	972
Turquoise lnc-module	Tan m-module	ENSBTAG00000049331	228	ENSBTAG00000007097|ENSBTAG00000007097.6|ENSBTAT00000009334|ENSBTAT00000009334.6	THTPA	Protein Coding	1949	-35.95	-0.157675	1	228	521	748
Turquoise lnc-module	Tan m-module	ENSBTAG00000049331	228	ENSBTAG00000008409|ENSBTAG00000008409.5|ENSBTAT00000011066|ENSBTAT00000011066.5	MYC	Transcription Factor	2206	-35.82	-0.157105	1	228	1450	1677
Turquoise lnc-module	Tan m-module	ENSBTAG00000049331	228	ENSBTAG00000008887|ENSBTAG00000008887.5|ENSBTAT00000011702|ENSBTAT00000011702.5	PAQR3	Protein Coding	3376	-39.61	-0.173728	1	228	1779	2006
Turquoise lnc-module	Tan m-module	ENSBTAG00000049331	228	ENSBTAG00000009663|ENSBTAG00000009663.5|ENSBTAT00000012735|ENSBTAT00000012735.5	YBX3	Protein Coding	1119	-34.84	-0.152807	1	228	97	324
Turquoise lnc-module	Tan m-module	ENSBTAG00000049331	228	ENSBTAG00000010626|ENSBTAG00000010626.6|ENSBTAT00000014049|ENSBTAT00000014049.5	SH3GLB2	Protein Coding	2074	-34.6	-0.151754	1	228	430	657
Turquoise lnc-module	Tan m-module	ENSBTAG00000049331	228	ENSBTAG00000007791|ENSBTAG00000007791.6|ENSBTAT00000010251|ENSBTAT00000010251.6	KCNQ5	Protein Coding	1968	-38.93	-0.170746	1	228	329	556
Turquoise lnc-module	Tan m-module	ENSBTAG00000049331	228	ENSBTAG00000005850|ENSBTAG00000005850.6|ENSBTAT00000007690|ENSBTAT00000007690.6	DLK2	Protein Coding	1401	-35.49	-0.155658	1	228	352	579
Turquoise lnc-module	Tan m-module	ENSBTAG00000049331	228	ENSBTAG00000017739|ENSBTAG00000017739.6|ENSBTAT00000023593|ENSBTAT00000023593.6	TNK1	Protein Coding	2103	-35.01	-0.153553	1	228	1022	1249
Turquoise lnc-module	Tan m-module	ENSBTAG00000049331	228	ENSBTAG00000011454|ENSBTAG00000011454.5|ENSBTAT00000015220|ENSBTAT00000015220.5	FKBP10	Protein Coding	2702	-37.32	-0.163684	1	228	2461	2688
Turquoise lnc-module	Tan m-module	ENSBTAG00000049331	228	ENSBTAG00000019712|ENSBTAG00000019712.6|ENSBTAT00000026272|ENSBTAT00000026272.5	ST14	Protein Coding	3722	-34.32	-0.150526	1	228	1185	1412
Turquoise lnc-module	Tan m-module	ENSBTAG00000049331	228	ENSBTAG00000018577|ENSBTAG00000018577.4|ENSBTAT00000019060|ENSBTAT00000019060.4	SLC7A1	Protein Coding	2309	-35.09	-0.153904	1	228	1362	1589
Turquoise lnc-module	Tan m-module	ENSBTAG00000049331	228	ENSBTAG00000012106|ENSBTAG00000012106.6|ENSBTAT00000016066|ENSBTAT00000016066.6	ADCK1	Protein Coding	2209	-34.53	-0.151447	1	228	771	998
Turquoise lnc-module	Tan m-module	ENSBTAG00000049331	228	ENSBTAG00000014215|ENSBTAG00000014215.6|ENSBTAT00000018897|ENSBTAT00000018897.6	CCDC86	Protein Coding	2330	-34.61	-0.151798	1	228	709	936
Turquoise lnc-module	Tan m-module	ENSBTAG00000049331	228	ENSBTAG00000012343|ENSBTAG00000012343.6|ENSBTAT00000016375|ENSBTAT00000016375.4	TSPAN5	Protein Coding	1442	-34.74	-0.152368	1	228	114	341
Turquoise lnc-module	Tan m-module	ENSBTAG00000049331	228	ENSBTAG00000014103|ENSBTAG00000014103.6|ENSBTAT00000018755|ENSBTAT00000018755.6	SH3GL2	Protein Coding	2877	-35.77	-0.156886	1	228	2098	2325
Turquoise lnc-module	Tan m-module	ENSBTAG00000049331	228	ENSBTAG00000016240|ENSBTAG00000016240.6|ENSBTAT00000021614|ENSBTAT00000021614.6	RNF157	Protein Coding	5155	-37.84	-0.165965	1	228	4924	5151
Turquoise lnc-module	Tan m-module	ENSBTAG00000049331	228	ENSBTAG00000016948|ENSBTAG00000016948.6|ENSBTAT00000022555|ENSBTAT00000022555.6	PTH1R	Protein Coding	3041	-38.32	-0.16807	1	228	2772	2999
Turquoise lnc-module	Tan m-module	ENSBTAG00000049331	228	ENSBTAG00000015913|ENSBTAG00000015913.6|ENSBTAT00000021162|ENSBTAT00000021162.6	MFHAS1	Protein Coding	3253	-37.09	-0.162675	1	228	972	1199
Turquoise lnc-module	Tan m-module	ENSBTAG00000049331	228	ENSBTAG00000015599|ENSBTAG00000015599.6|ENSBTAT00000020721|ENSBTAT00000020721.6	PRKD2	Protein Coding	6620	-38.77	-0.170044	1	228	5634	5861
Turquoise lnc-module	Tan m-module	ENSBTAG00000049331	228	ENSBTAG00000014207|ENSBTAG00000014207.5|ENSBTAT00000018887|ENSBTAT00000018887.5	ADAMTS10	Protein Coding	4307	-36.04	-0.15807	1	228	550	777
Turquoise lnc-module	Tan m-module	ENSBTAG00000049331	228	ENSBTAG00000014211|ENSBTAG00000014211.6|ENSBTAT00000018905|ENSBTAT00000018905.6	FOXP4	Protein Coding	3790	-38.81	-0.170219	1	228	984	1211
Turquoise lnc-module	Tan m-module	ENSBTAG00000049331	228	ENSBTAG00000027197|ENSBTAG00000027197.5|ENSBTAT00000064399|ENSBTAT00000064399.2	KIF6	Protein Coding	3308	-36.05	-0.158114	1	228	185	412
Turquoise lnc-module	Tan m-module	ENSBTAG00000049331	228	ENSBTAG00000014211|ENSBTAG00000014211.6|ENSBTAT00000070319|ENSBTAT00000070319.1	FOXP4	Protein Coding	3496	-38.81	-0.170219	1	228	252	479
Turquoise lnc-module	Tan m-module	ENSBTAG00000049331	228	ENSBTAG00000011572|ENSBTAG00000011572.6|ENSBTAT00000056995|ENSBTAT00000056995.3	TSPYL5	Protein Coding	1320	-38.43	-0.168553	1	228	455	682
Turquoise lnc-module	Tan m-module	ENSBTAG00000049331	228	ENSBTAG00000050205|ENSBTAG00000050205.1|ENSBTAT00000067059|ENSBTAT00000067059.1	ENSBTAG00000050205	Protein Coding	525	-35.91	-0.1575	1	228	250	477
Turquoise lnc-module	Tan m-module	ENSBTAG00000049331	228	ENSBTAG00000005514|ENSBTAG00000005514.7|ENSBTAT00000061086|ENSBTAT00000061086.3	TRIO	Protein Coding	9499	-35.44	-0.155439	1	228	1783	2010
Turquoise lnc-module	Tan m-module	ENSBTAG00000049331	228	ENSBTAG00000049014|ENSBTAG00000049014.1|ENSBTAT00000066737|ENSBTAT00000066737.1	ZNF696	Protein Coding	4935	-34.94	-0.153246	1	228	3732	3959
Turquoise lnc-module	Tan m-module	ENSBTAG00000049331	228	ENSBTAG00000020924|ENSBTAG00000020924.5|ENSBTAT00000027872|ENSBTAT00000027872.4	FBXW9	Protein Coding	1808	-34.83	-0.152763	1	228	1527	1754
Turquoise lnc-module	Tan m-module	ENSBTAG00000049331	228	ENSBTAG00000046346|ENSBTAG00000046346.2|ENSBTAT00000062993|ENSBTAT00000062993.2	PACS2	Protein Coding	5609	-36.1	-0.158333	1	228	2874	3101
Turquoise lnc-module	Tan m-module	ENSBTAG00000049331	228	ENSBTAG00000009167|ENSBTAG00000009167.6|ENSBTAT00000053948|ENSBTAT00000053948.3	SLC15A4	Protein Coding	2322	-35.95	-0.157675	1	228	1865	2092
Turquoise lnc-module	Tan m-module	ENSBTAG00000049331	228	ENSBTAG00000019801|ENSBTAG00000019801.5|ENSBTAT00000026380|ENSBTAT00000026380.4	ENSBTAG00000019801	Protein Coding	1901	-35.33	-0.154956	1	228	458	685
Turquoise lnc-module	Tan m-module	ENSBTAG00000049331	228	ENSBTAG00000005514|ENSBTAG00000005514.7|ENSBTAT00000053304|ENSBTAT00000053304.2	TRIO	Protein Coding	4648	-35.44	-0.155439	1	228	1960	2187
Turquoise lnc-module	Tan m-module	ENSBTAG00000049331	228	ENSBTAG00000007791|ENSBTAG00000007791.6|ENSBTAT00000067006|ENSBTAT00000067006.1	KCNQ5	Protein Coding	2067	-35.93	-0.157588	1	228	570	797
Turquoise lnc-module	Tan m-module	ENSBTAG00000049331	228	ENSBTAG00000016948|ENSBTAG00000016948.6|ENSBTAT00000068142|ENSBTAT00000068142.1	PTH1R	Protein Coding	3835	-40.55	-0.177851	1	228	2799	3026
Turquoise lnc-module	Tan m-module	ENSBTAG00000049331	228	ENSBTAG00000007791|ENSBTAG00000007791.6|ENSBTAT00000065391|ENSBTAT00000065391.2	KCNQ5	Protein Coding	2451	-35.93	-0.157588	1	228	570	797
Turquoise lnc-module	Tan m-module	ENSBTAG00000049331	228	ENSBTAG00000007619|ENSBTAG00000007619.5|ENSBTAT00000044945|ENSBTAT00000044945.3	PUSL1	Protein Coding	1587	-35.32	-0.154912	1	228	875	1102
Turquoise lnc-module	Tan m-module	ENSBTAG00000049331	228	ENSBTAG00000007186|ENSBTAG00000007186.6|ENSBTAT00000037363|ENSBTAT00000037363.5	ARHGAP39	Protein Coding	3464	-38.65	-0.169518	1	228	1941	2168
Turquoise lnc-module	Tan m-module	ENSBTAG00000049331	228	ENSBTAG00000032007|ENSBTAG00000032007.4|ENSBTAT00000052954|ENSBTAT00000052954.3	LRP11	Protein Coding	3286	-41.44	-0.181754	1	228	2816	3043
Turquoise lnc-module	Tan m-module	ENSBTAG00000049331	228	ENSBTAG00000021957|ENSBTAG00000021957.4|ENSBTAT00000029274|ENSBTAT00000029274.4	LTBP2	Protein Coding	6770	-38.27	-0.167851	1	228	6452	6679
Turquoise lnc-module	Tan m-module	ENSBTAG00000049331	228	ENSBTAG00000018062|ENSBTAG00000018062.6|ENSBTAT00000063688|ENSBTAT00000063688.2	KIAA1522	Protein Coding	3090	-41.74	-0.18307	1	228	2266	2493
Turquoise lnc-module	Tan m-module	ENSBTAG00000049331	228	ENSBTAG00000027197|ENSBTAG00000027197.5|ENSBTAT00000064002|ENSBTAT00000064002.2	KIF6	Protein Coding	3505	-36.05	-0.158114	1	228	185	412
Turquoise lnc-module	Tan m-module	ENSBTAG00000049331	228	ENSBTAG00000040028|ENSBTAG00000040028.3|ENSBTAT00000057596|ENSBTAT00000057596.2	ENSBTAG00000040028	Protein Coding	3232	-37.22	-0.163246	1	228	1802	2029
Turquoise lnc-module	Tan m-module	ENSBTAG00000049331	228	ENSBTAG00000016991|ENSBTAG00000016991.6|ENSBTAT00000035350|ENSBTAT00000035350.5	EFNB2	Protein Coding	2717	-41.9	-0.183772	1	228	192	419
Turquoise lnc-module	Tan m-module	ENSBTAG00000049331	228	ENSBTAG00000010626|ENSBTAG00000010626.6|ENSBTAT00000067317|ENSBTAT00000067317.1	SH3GLB2	Protein Coding	1987	-34.6	-0.151754	1	228	430	657
Turquoise lnc-module	Tan m-module	ENSBTAG00000049331	228	ENSBTAG00000007097|ENSBTAG00000007097.6|ENSBTAT00000067842|ENSBTAT00000067842.1	THTPA	Protein Coding	1392	-35.95	-0.157675	1	228	1025	1252
Turquoise lnc-module	Tan m-module	ENSBTAG00000049331	228	ENSBTAG00000031906|ENSBTAG00000031906.4|ENSBTAT00000045249|ENSBTAT00000045249.4	ABHD16B	Protein Coding	1684	-34.92	-0.153158	1	228	37	264
Turquoise lnc-module	Tan m-module	ENSBTAG00000049331	228	ENSBTAG00000020143|ENSBTAG00000020143.5|ENSBTAT00000026830|ENSBTAT00000026830.5	RDH10	Protein Coding	1452	-35.68	-0.156491	1	228	32	259
Turquoise lnc-module	Tan m-module	ENSBTAG00000049331	228	ENSBTAG00000010626|ENSBTAG00000010626.6|ENSBTAT00000070343|ENSBTAT00000070343.1	SH3GLB2	Protein Coding	2209	-34.6	-0.151754	1	228	430	657
Turquoise lnc-module	Tan m-module	ENSBTAG00000049331	228	ENSBTAG00000019734|ENSBTAG00000019734.6|ENSBTAT00000026300|ENSBTAT00000026300.6	CD276	Protein Coding	4101	-36.35	-0.15943	1	228	2855	3082
Turquoise lnc-module	Tan m-module	ENSBTAG00000049331	228	ENSBTAG00000002888|ENSBTAG00000002888.6|ENSBTAT00000064450|ENSBTAT00000064450.2	TMTC2	Protein Coding	3230	-38.18	-0.167456	1	228	292	519
Turquoise lnc-module	Tan m-module	ENSBTAG00000049331	228	ENSBTAG00000018062|ENSBTAG00000018062.6|ENSBTAT00000043303|ENSBTAT00000043303.4	KIAA1522	Protein Coding	3057	-41.74	-0.18307	1	228	2266	2493
Turquoise lnc-module	Tan m-module	ENSBTAG00000049331	228	ENSBTAG00000003819|ENSBTAG00000003819.6|ENSBTAT00000038254|ENSBTAT00000038254.5	STK36	Protein Coding	4453	-36.39	-0.159605	1	228	595	822
Turquoise lnc-module	Tan m-module	ENSBTAG00000049331	228	ENSBTAG00000020793|ENSBTAG00000020793.5|ENSBTAT00000027710|ENSBTAT00000027710.5	KCNA4	Protein Coding	4359	-35.62	-0.156228	1	228	2921	3148
Turquoise lnc-module	Tan m-module	ENSBTAG00000049331	228	ENSBTAG00000014698|ENSBTAG00000014698.6|ENSBTAT00000037106|ENSBTAT00000037106.5	CARD11	Protein Coding	4515	-41.13	-0.180395	1	228	267	494
Turquoise lnc-module	Tan m-module	ENSBTAG00000049331	228	ENSBTAG00000018810|ENSBTAG00000018810.6|ENSBTAT00000044595|ENSBTAT00000044595.4	THBS2	Protein Coding	4209	-36.14	-0.158509	1	228	2672	2899
Turquoise lnc-module	Tan m-module	ENSBTAG00000049331	228	ENSBTAG00000007186|ENSBTAG00000007186.6|ENSBTAT00000076187|ENSBTAT00000076187.1	ARHGAP39	Protein Coding	3587	-38.65	-0.169518	1	228	1967	2194
Turquoise lnc-module	Tan m-module	ENSBTAG00000049331	228	ENSBTAG00000014698|ENSBTAG00000014698.6|ENSBTAT00000081933|ENSBTAT00000081933.1	CARD11	Protein Coding	4142	-35.53	-0.155833	1	228	192	419
Turquoise lnc-module	Tan m-module	ENSBTAG00000049331	228	ENSBTAG00000018062|ENSBTAG00000018062.6|ENSBTAT00000074403|ENSBTAT00000074403.1	KIAA1522	Protein Coding	3608	-42.74	-0.187456	1	228	3250	3477
Turquoise lnc-module	Tan m-module	ENSBTAG00000049331	228	ENSBTAG00000007791|ENSBTAG00000007791.6|ENSBTAT00000071372|ENSBTAT00000071372.1	KCNQ5	Protein Coding	2524	-35.93	-0.157588	1	228	570	797
Turquoise lnc-module	Tan m-module	ENSBTAG00000049331	228	ENSBTAG00000019801|ENSBTAG00000019801.5|ENSBTAT00000078950|ENSBTAT00000078950.1	ENSBTAG00000019801	Protein Coding	1901	-35.33	-0.154956	1	228	458	685
Turquoise lnc-module	Tan m-module	ENSBTAG00000049331	228	ENSBTAG00000049014|ENSBTAG00000049014.1|ENSBTAT00000082671|ENSBTAT00000082671.1	ZNF696	Protein Coding	4841	-34.94	-0.153246	1	228	3732	3959
Turquoise lnc-module	Tan m-module	ENSBTAG00000049331	228	ENSBTAG00000019734|ENSBTAG00000019734.6|ENSBTAT00000082230|ENSBTAT00000082230.1	CD276	Protein Coding	3447	-35.17	-0.154254	1	228	45	272
Turquoise lnc-module	Tan m-module	ENSBTAG00000049331	228	ENSBTAG00000010626|ENSBTAG00000010626.6|ENSBTAT00000076951|ENSBTAT00000076951.1	SH3GLB2	Protein Coding	2011	-34.6	-0.151754	1	228	430	657
Turquoise lnc-module	Tan m-module	ENSBTAG00000049331	228	ENSBTAG00000009455|ENSBTAG00000009455.6|ENSBTAT00000076602|ENSBTAT00000076602.1	IL12RB2	Protein Coding	3035	-38.54	-0.169035	1	228	2468	2695
Turquoise lnc-module	Tan m-module	ENSBTAG00000049331	228	ENSBTAG00000054623|ENSBTAG00000054623.1|ENSBTAT00000072120|ENSBTAT00000072120.1	HOXB9	Protein Coding	4014	-35.17	-0.154254	1	228	1803	2030
Turquoise lnc-module	Tan m-module	ENSBTAG00000049331	228	ENSBTAG00000050785|ENSBTAG00000050785.1|ENSBTAT00000086946|ENSBTAT00000086946.1	ENSBTAG00000050785	Protein Coding	2017	-37.06	-0.162544	1	228	40	267
Turquoise lnc-module	Tan m-module	ENSBTAG00000049331	228	ENSBTAG00000033727|ENSBTAG00000033727.4|ENSBTAT00000083177|ENSBTAT00000083177.1	RBPMS	Protein Coding	1629	-37.62	-0.165	1	228	1170	1397
Turquoise lnc-module	Tan m-module	ENSBTAG00000049331	228	ENSBTAG00000003777|ENSBTAG00000003777.5|ENSBTAT00000075313|ENSBTAT00000075313.1	TIE1	Protein Coding	3861	-37.63	-0.165044	1	228	1647	1874
Turquoise lnc-module	Tan m-module	ENSBTAG00000049331	228	ENSBTAG00000000078|ENSBTAG00000000078.4|ENSBTAT00000079154|ENSBTAT00000079154.1	GLIPR2	Protein Coding	2663	-37.05	-0.1625	1	228	333	560
Turquoise lnc-module	Tan m-module	ENSBTAG00000049331	228	ENSBTAG00000018062|ENSBTAG00000018062.6|ENSBTAT00000082291|ENSBTAT00000082291.1	KIAA1522	Protein Coding	3452	-42.74	-0.187456	1	228	3094	3321
Turquoise lnc-module	Tan m-module	ENSBTAG00000049331	228	ENSBTAG00000019801|ENSBTAG00000019801.5|ENSBTAT00000082225|ENSBTAT00000082225.1	ENSBTAG00000019801	Protein Coding	2030	-35.33	-0.154956	1	228	458	685
Turquoise lnc-module	Tan m-module	ENSBTAG00000049331	228	ENSBTAG00000012380|ENSBTAG00000012380.6|ENSBTAT00000078825|ENSBTAT00000078825.1	HK1	Protein Coding	5620	-40.01	-0.175482	1	228	5310	5537
Turquoise lnc-module	Tan m-module	ENSBTAG00000049331	228	ENSBTAG00000019801|ENSBTAG00000019801.5|ENSBTAT00000079479|ENSBTAT00000079479.1	ENSBTAG00000019801	Protein Coding	2477	-35.33	-0.154956	1	228	458	685
Turquoise lnc-module	Tan m-module	ENSBTAG00000049331	228	ENSBTAG00000008409|ENSBTAG00000008409.5|ENSBTAT00000076263|ENSBTAT00000076263.1	MYC	Transcription Factor	2172	-35.82	-0.157105	1	228	1343	1570
Turquoise lnc-module	Tan m-module	ENSBTAG00000049331	228	ENSBTAG00000008887|ENSBTAG00000008887.5|ENSBTAT00000071243|ENSBTAT00000071243.1	PAQR3	Protein Coding	1158	-37.76	-0.165614	1	228	873	1100
Turquoise lnc-module	Tan m-module	ENSBTAG00000049331	228	ENSBTAG00000018810|ENSBTAG00000018810.6|ENSBTAT00000073991|ENSBTAT00000073991.1	THBS2	Protein Coding	5075	-36.14	-0.158509	1	228	3338	3565
Turquoise lnc-module	Tan m-module	ENSBTAG00000049331	228	ENSBTAG00000007186|ENSBTAG00000007186.6|ENSBTAT00000079902|ENSBTAT00000079902.1	ARHGAP39	Protein Coding	3381	-38.65	-0.169518	1	228	1848	2075
Turquoise lnc-module	Tan m-module	ENSBTAG00000049331	228	ENSBTAG00000017488|ENSBTAG00000017488.4|ENSBTAT00000085769|ENSBTAT00000085769.1	KLF3	Protein Coding	2186	-41.18	-0.180614	1	228	112	339
Turquoise lnc-module	Tan m-module	ENSBTAG00000049331	228	ENSBTAG00000054081|ENSBTAG00000054081.1|ENSBTAT00000077255|ENSBTAT00000077255.1	ENSBTAG00000054081	Protein Coding	1278	-37.9	-0.166228	1	228	1018	1245
Turquoise lnc-module	Tan m-module	ENSBTAG00000049331	228	ENSBTAG00000049495|ENSBTAG00000049495.1|ENSBTAT00000083169|ENSBTAT00000083169.1	ZNF449	Protein Coding	2159	-41.28	-0.181053	1	228	164	391
Turquoise lnc-module	Tan m-module	ENSBTAG00000049331	228	ENSBTAG00000021957|ENSBTAG00000021957.4|ENSBTAT00000076312|ENSBTAT00000076312.1	LTBP2	Protein Coding	5529	-35.15	-0.154167	1	228	4136	4363
Turquoise lnc-module	Tan m-module	ENSBTAG00000049331	228	ENSBTAG00000009663|ENSBTAG00000009663.5|ENSBTAT00000082669|ENSBTAT00000082669.1	YBX3	Protein Coding	1517	-39.83	-0.174693	1	228	14	241
Turquoise lnc-module	Tan m-module	ENSBTAG00000049331	228	ENSBTAG00000000357|ENSBTAG00000000357.6|ENSBTAT00000084626|ENSBTAT00000084626.1	PRAG1	Protein Coding	6485	-41.09	-0.180219	1	228	4261	4488
Turquoise lnc-module	Tan m-module	ENSBTAG00000049331	228	ENSBTAG00000019712|ENSBTAG00000019712.6|ENSBTAT00000070357|ENSBTAT00000070357.1	ST14	Protein Coding	2535	-34.32	-0.150526	1	228	185	412
Turquoise lnc-module	Tan m-module	ENSBTAG00000049331	228	ENSBTAG00000046346|ENSBTAG00000046346.2|ENSBTAT00000081554|ENSBTAT00000081554.1	PACS2	Protein Coding	5642	-36.1	-0.158333	1	228	2874	3101
Turquoise lnc-module	Tan m-module	ENSBTAG00000049331	228	ENSBTAG00000021957|ENSBTAG00000021957.4|ENSBTAT00000077781|ENSBTAT00000077781.1	LTBP2	Protein Coding	5682	-36.04	-0.15807	1	216	5467	5682
Turquoise lnc-module	Tan m-module	ENSBTAG00000049331	228	ENSBTAG00000012205|ENSBTAG00000012205.6|ENSBTAT00000070919|ENSBTAT00000070919.1	CPT1C	Protein Coding	2151	-36.61	-0.16057	1	228	1700	1927
Turquoise lnc-module	Tan m-module	ENSBTAG00000049331	228	ENSBTAG00000009663|ENSBTAG00000009663.5|ENSBTAT00000074030|ENSBTAT00000074030.1	YBX3	Protein Coding	1416	-39.83	-0.174693	1	228	14	241
Turquoise lnc-module	Tan m-module	ENSBTAG00000049331	228	ENSBTAG00000016948|ENSBTAG00000016948.6|ENSBTAT00000070865|ENSBTAT00000070865.1	PTH1R	Protein Coding	3664	-35.09	-0.153904	1	228	1598	1825
Turquoise lnc-module	Tan m-module	ENSBTAG00000049331	228	ENSBTAG00000009167|ENSBTAG00000009167.6|ENSBTAT00000086426|ENSBTAT00000086426.1	SLC15A4	Protein Coding	2738	-35.95	-0.157675	1	228	2281	2508
Turquoise lnc-module	Tan m-module	ENSBTAG00000049331	228	ENSBTAG00000015913|ENSBTAG00000015913.6|ENSBTAT00000075389|ENSBTAT00000075389.1	MFHAS1	Protein Coding	3562	-37.09	-0.162675	1	228	1281	1508
Turquoise lnc-module	Tan m-module	ENSBTAG00000049331	228	ENSBTAG00000007791|ENSBTAG00000007791.6|ENSBTAT00000082504|ENSBTAT00000082504.1	KCNQ5	Protein Coding	2497	-35.93	-0.157588	1	228	570	797
Turquoise lnc-module	Tan m-module	ENSBTAG00000049331	228	ENSBTAG00000016948|ENSBTAG00000016948.6|ENSBTAT00000070571|ENSBTAT00000070571.1	PTH1R	Protein Coding	3724	-40.55	-0.177851	1	228	2688	2915
Turquoise lnc-module	Tan m-module	ENSBTAG00000049331	228	ENSBTAG00000014211|ENSBTAG00000014211.6|ENSBTAT00000076077|ENSBTAT00000076077.1	FOXP4	Protein Coding	3814	-38.81	-0.170219	1	228	252	479
Turquoise lnc-module	Tan m-module	ENSBTAG00000049331	228	ENSBTAG00000010626|ENSBTAG00000010626.6|ENSBTAT00000076065|ENSBTAT00000076065.1	SH3GLB2	Protein Coding	2161	-34.6	-0.151754	1	228	430	657
Turquoise lnc-module	Tan m-module	ENSBTAG00000049331	228	ENSBTAG00000003491|ENSBTAG00000003491.5|ENSBTAT00000070381|ENSBTAT00000070381.1	SLC25A23	Protein Coding	4004	-35.93	-0.157588	1	228	890	1117
Turquoise lnc-module	Tan m-module	ENSBTAG00000049331	228	ENSBTAG00000010626|ENSBTAG00000010626.6|ENSBTAT00000082745|ENSBTAT00000082745.1	SH3GLB2	Protein Coding	2224	-34.6	-0.151754	1	228	430	657
Turquoise lnc-module	Tan m-module	ENSBTAG00000049331	228	ENSBTAG00000014698|ENSBTAG00000014698.6|ENSBTAT00000081098|ENSBTAT00000081098.1	CARD11	Protein Coding	4516	-35.53	-0.155833	1	228	192	419
Turquoise lnc-module	Tan m-module	ENSBTAG00000049331	228	ENSBTAG00000007186|ENSBTAG00000007186.6|ENSBTAT00000070608|ENSBTAT00000070608.1	ARHGAP39	Protein Coding	3474	-38.65	-0.169518	1	228	1941	2168
Turquoise lnc-module	Tan m-module	ENSBTAG00000051384	1968	ENSBTAG00000053499|ENSBTAG00000053499.1|ENSBTAT00000073849|ENSBTAT00000073849.1	ENSBTAG00000053499	Protein Coding	252	-48.45	-0.192262	1238	1489	1	252
Turquoise lnc-module	Tan m-module	ENSBTAG00000051337	209	ENSBTAG00000001816|ENSBTAG00000001816.5|ENSBTAT00000002374|ENSBTAT00000002374.5	SLC25A42	Protein Coding	2029	-40.77	-0.195072	1	209	92	300
Turquoise lnc-module	Tan m-module	ENSBTAG00000051337	209	ENSBTAG00000000169|ENSBTAG00000000169.4|ENSBTAT00000000194|ENSBTAT00000000194.4	ASZ1	Protein Coding	1758	-34.86	-0.166794	1	209	21	229
Turquoise lnc-module	Tan m-module	ENSBTAG00000051337	209	ENSBTAG00000053934|ENSBTAG00000053934.1|ENSBTAT00000001231|ENSBTAT00000001231.6	ENSBTAG00000053934	Protein Coding	1203	-35.79	-0.171244	1	209	970	1178
Turquoise lnc-module	Tan m-module	ENSBTAG00000051337	209	ENSBTAG00000000717|ENSBTAG00000000717.4|ENSBTAT00000000955|ENSBTAT00000000955.4	PLPP2	Protein Coding	1299	-43.58	-0.208517	1	144	1156	1299
Turquoise lnc-module	Tan m-module	ENSBTAG00000051337	209	ENSBTAG00000001242|ENSBTAG00000001242.3|ENSBTAT00000001639|ENSBTAT00000001639.3	ADRB1	Protein Coding	1545	-49.61	-0.237368	1	209	436	644
Turquoise lnc-module	Tan m-module	ENSBTAG00000051337	209	ENSBTAG00000000829|ENSBTAG00000000829.4|ENSBTAT00000001095|ENSBTAT00000001095.4	SHPK	Protein Coding	1843	-44.72	-0.213971	1	209	113	321
Turquoise lnc-module	Tan m-module	ENSBTAG00000051337	209	ENSBTAG00000001804|ENSBTAG00000001804.4|ENSBTAT00000002360|ENSBTAT00000002360.4	GPR179	Protein Coding	7065	-45.46	-0.217512	1	209	4616	4824
Turquoise lnc-module	Tan m-module	ENSBTAG00000051337	209	ENSBTAG00000003144|ENSBTAG00000003144.6|ENSBTAT00000000923|ENSBTAT00000000923.6	KIAA0825	Protein Coding	3985	-32.37	-0.15488	1	209	922	1130
Turquoise lnc-module	Tan m-module	ENSBTAG00000051337	209	ENSBTAG00000000830|ENSBTAG00000000830.6|ENSBTAT00000001096|ENSBTAT00000001096.6	GPR137B	Protein Coding	2024	-44.25	-0.211722	1	198	1827	2024
Turquoise lnc-module	Tan m-module	ENSBTAG00000051337	209	ENSBTAG00000001508|ENSBTAG00000001508.6|ENSBTAT00000001976|ENSBTAT00000001976.6	SH3RF1	Protein Coding	4493	-44.11	-0.211053	1	124	4370	4493
Turquoise lnc-module	Tan m-module	ENSBTAG00000051337	209	ENSBTAG00000000905|ENSBTAG00000000905.5|ENSBTAT00000001199|ENSBTAT00000001199.5	RAB6B	Protein Coding	3798	-31.85	-0.152392	1	209	2239	2447
Turquoise lnc-module	Tan m-module	ENSBTAG00000051337	209	ENSBTAG00000000824|ENSBTAG00000000824.5|ENSBTAT00000001090|ENSBTAT00000001090.5	TSEN54	Protein Coding	2611	-39.71	-0.19	1	209	1391	1599
Turquoise lnc-module	Tan m-module	ENSBTAG00000051337	209	ENSBTAG00000002116|ENSBTAG00000002116.5|ENSBTAT00000002733|ENSBTAT00000002733.5	ZCCHC3	Protein Coding	2704	-46.04	-0.220287	1	209	135	343
Turquoise lnc-module	Tan m-module	ENSBTAG00000051337	209	ENSBTAG00000000986|ENSBTAG00000000986.6|ENSBTAT00000001304|ENSBTAT00000001304.5	USH1C	Protein Coding	2246	-34.34	-0.164306	1	209	1013	1221
Turquoise lnc-module	Tan m-module	ENSBTAG00000051337	209	ENSBTAG00000002144|ENSBTAG00000002144.5|ENSBTAT00000002779|ENSBTAT00000002779.5	ADRB2	Protein Coding	2030	-43.46	-0.207943	1	209	1812	2020
Turquoise lnc-module	Tan m-module	ENSBTAG00000051337	209	ENSBTAG00000000357|ENSBTAG00000000357.6|ENSBTAT00000000463|ENSBTAT00000000463.6	PRAG1	Protein Coding	5848	-53.87	-0.257751	1	209	7	215
Turquoise lnc-module	Tan m-module	ENSBTAG00000051337	209	ENSBTAG00000003491|ENSBTAG00000003491.5|ENSBTAT00000004536|ENSBTAT00000004536.5	SLC25A23	Protein Coding	1462	-46.27	-0.221388	17	209	1	193
Turquoise lnc-module	Tan m-module	ENSBTAG00000051337	209	ENSBTAG00000003268|ENSBTAG00000003268.4|ENSBTAT00000004233|ENSBTAT00000004233.4	PELO	Protein Coding	1658	-36.86	-0.176364	1	209	365	573
Turquoise lnc-module	Tan m-module	ENSBTAG00000051337	209	ENSBTAG00000002980|ENSBTAG00000002980.6|ENSBTAT00000003881|ENSBTAT00000003881.6	GPT2	Protein Coding	2872	-45.89	-0.219569	1	209	728	936
Turquoise lnc-module	Tan m-module	ENSBTAG00000051337	209	ENSBTAG00000004749|ENSBTAG00000004749.5|ENSBTAT00000006234|ENSBTAT00000006234.5	NEK4	Protein Coding	3415	-44.26	-0.21177	25	209	1	185
Turquoise lnc-module	Tan m-module	ENSBTAG00000051337	209	ENSBTAG00000005028|ENSBTAG00000005028.6|ENSBTAT00000006619|ENSBTAT00000006619.6	HIRIP3	Protein Coding	2599	-32.92	-0.157512	1	209	538	746
Turquoise lnc-module	Tan m-module	ENSBTAG00000051337	209	ENSBTAG00000002522|ENSBTAG00000002522.5|ENSBTAT00000003272|ENSBTAT00000003272.5	SYT5	Protein Coding	1838	-46.65	-0.223206	1	209	1533	1741
Turquoise lnc-module	Tan m-module	ENSBTAG00000051337	209	ENSBTAG00000003559|ENSBTAG00000003559.6|ENSBTAT00000004631|ENSBTAT00000004631.6	PPP1R13B	Protein Coding	3864	-49.59	-0.237273	1	209	1142	1350
Turquoise lnc-module	Tan m-module	ENSBTAG00000051337	209	ENSBTAG00000003800|ENSBTAG00000003800.5|ENSBTAT00000004943|ENSBTAT00000004943.5	LRRC27	Protein Coding	1581	-38.16	-0.182584	1	209	608	816
Turquoise lnc-module	Tan m-module	ENSBTAG00000051337	209	ENSBTAG00000030965|ENSBTAG00000030965.3|ENSBTAT00000003728|ENSBTAT00000003728.5	MCM7	Protein Coding	2446	-37.5	-0.179426	1	209	968	1176
Turquoise lnc-module	Tan m-module	ENSBTAG00000051337	209	ENSBTAG00000003510|ENSBTAG00000003510.4|ENSBTAT00000004563|ENSBTAT00000004563.4	MMRN2	Protein Coding	3251	-48.65	-0.232775	1	209	1047	1255
Turquoise lnc-module	Tan m-module	ENSBTAG00000051337	209	ENSBTAG00000003813|ENSBTAG00000003813.2|ENSBTAT00000004967|ENSBTAT00000004967.2	BCS1L	Protein Coding	1628	-32.87	-0.157273	1	209	1149	1357
Turquoise lnc-module	Tan m-module	ENSBTAG00000051337	209	ENSBTAG00000003777|ENSBTAG00000003777.5|ENSBTAT00000004917|ENSBTAT00000004917.5	TIE1	Protein Coding	3384	-42.29	-0.202344	1	209	2987	3195
Turquoise lnc-module	Tan m-module	ENSBTAG00000051337	209	ENSBTAG00000004208|ENSBTAG00000004208.6|ENSBTAT00000005514|ENSBTAT00000005514.6	PLEKHG6	Protein Coding	2981	-34.76	-0.166316	1	209	2237	2445
Turquoise lnc-module	Tan m-module	ENSBTAG00000051337	209	ENSBTAG00000009239|ENSBTAG00000009239.6|ENSBTAT00000012176|ENSBTAT00000012176.5	SLC16A10	Protein Coding	1751	-47.94	-0.229378	1	209	1405	1613
Turquoise lnc-module	Tan m-module	ENSBTAG00000051337	209	ENSBTAG00000006262|ENSBTAG00000006262.4|ENSBTAT00000008216|ENSBTAT00000008216.4	LIMS2	Protein Coding	2034	-66.87	-0.319952	1	204	1831	2034
Turquoise lnc-module	Tan m-module	ENSBTAG00000051337	209	ENSBTAG00000008656|ENSBTAG00000008656.5|ENSBTAT00000011412|ENSBTAT00000011412.5	KBTBD6	Protein Coding	2025	-42.23	-0.202057	1	209	1677	1885
Turquoise lnc-module	Tan m-module	ENSBTAG00000051337	209	ENSBTAG00000006526|ENSBTAG00000006526.6|ENSBTAT00000008572|ENSBTAT00000008572.5	BCL2L1	Protein Coding	2544	-34.91	-0.167033	1	209	2332	2540
Turquoise lnc-module	Tan m-module	ENSBTAG00000051337	209	ENSBTAG00000005846|ENSBTAG00000005846.5|ENSBTAT00000007687|ENSBTAT00000007687.5	FAM219B	Protein Coding	621	-34.7	-0.166029	1	207	415	621
Turquoise lnc-module	Tan m-module	ENSBTAG00000051337	209	ENSBTAG00000009167|ENSBTAG00000009167.6|ENSBTAT00000012083|ENSBTAT00000012083.6	SLC15A4	Protein Coding	1689	-42.73	-0.20445	1	209	1422	1630
Turquoise lnc-module	Tan m-module	ENSBTAG00000051337	209	ENSBTAG00000008333|ENSBTAG00000008333.5|ENSBTAT00000010973|ENSBTAT00000010973.5	ETV4	Transcription Factor	1717	-41.04	-0.196364	1	209	1409	1617
Turquoise lnc-module	Tan m-module	ENSBTAG00000051337	209	ENSBTAG00000006034|ENSBTAG00000006034.4|ENSBTAT00000007927|ENSBTAT00000007927.4	RNF113A	Protein Coding	1280	-34.99	-0.167416	1	209	1072	1280
Turquoise lnc-module	Tan m-module	ENSBTAG00000051337	209	ENSBTAG00000007850|ENSBTAG00000007850.5|ENSBTAT00000010330|ENSBTAT00000010330.5	ITIH4	Protein Coding	3004	-33.41	-0.159856	1	209	2399	2607
Turquoise lnc-module	Tan m-module	ENSBTAG00000051337	209	ENSBTAG00000006126|ENSBTAG00000006126.6|ENSBTAT00000008061|ENSBTAT00000008061.6	GTF3C1	Transcription Factor	7140	-36.59	-0.175072	1	209	5614	5822
Turquoise lnc-module	Tan m-module	ENSBTAG00000051337	209	ENSBTAG00000007149|ENSBTAG00000007149.6|ENSBTAT00000009407|ENSBTAT00000009407.5	NYNRIN	Protein Coding	7777	-45.63	-0.218325	1	209	7007	7215
Turquoise lnc-module	Tan m-module	ENSBTAG00000051337	209	ENSBTAG00000005034|ENSBTAG00000005034.6|ENSBTAT00000006638|ENSBTAT00000006638.6	CAPN5	Protein Coding	4487	-43.67	-0.208947	1	209	1123	1331
Turquoise lnc-module	Tan m-module	ENSBTAG00000051337	209	ENSBTAG00000027197|ENSBTAG00000027197.5|ENSBTAT00000009903|ENSBTAT00000009903.5	KIF6	Protein Coding	3233	-36.61	-0.175167	1	209	704	912
Turquoise lnc-module	Tan m-module	ENSBTAG00000051337	209	ENSBTAG00000032068|ENSBTAG00000032068.4|ENSBTAT00000006775|ENSBTAT00000006775.6	PLA2G4F	Protein Coding	3070	-35.08	-0.167847	1	209	2408	2616
Turquoise lnc-module	Tan m-module	ENSBTAG00000051337	209	ENSBTAG00000009873|ENSBTAG00000009873.5|ENSBTAT00000013021|ENSBTAT00000013021.5	NRN1	Protein Coding	1546	-34.91	-0.167033	1	209	535	743
Turquoise lnc-module	Tan m-module	ENSBTAG00000051337	209	ENSBTAG00000007003|ENSBTAG00000007003.5|ENSBTAT00000009214|ENSBTAT00000009214.4	TYMS	Protein Coding	1654	-44.01	-0.210574	1	209	1272	1480
Turquoise lnc-module	Tan m-module	ENSBTAG00000051337	209	ENSBTAG00000009796|ENSBTAG00000009796.6|ENSBTAT00000012921|ENSBTAT00000012921.6	PIGV	Protein Coding	3297	-42.13	-0.201579	1	209	25	233
Turquoise lnc-module	Tan m-module	ENSBTAG00000051337	209	ENSBTAG00000009696|ENSBTAG00000009696.5|ENSBTAT00000012786|ENSBTAT00000012786.5	ACTN2	Protein Coding	2922	-35.19	-0.168373	1	209	15	223
Turquoise lnc-module	Tan m-module	ENSBTAG00000051337	209	ENSBTAG00000008625|ENSBTAG00000008625.5|ENSBTAT00000011375|ENSBTAT00000011375.5	PLEKHF1	Protein Coding	1736	-43.49	-0.208086	1	209	1083	1291
Turquoise lnc-module	Tan m-module	ENSBTAG00000051337	209	ENSBTAG00000007097|ENSBTAG00000007097.6|ENSBTAT00000009334|ENSBTAT00000009334.6	THTPA	Protein Coding	1949	-34.68	-0.165933	1	209	399	607
Turquoise lnc-module	Tan m-module	ENSBTAG00000051337	209	ENSBTAG00000006579|ENSBTAG00000006579.6|ENSBTAT00000008644|ENSBTAT00000008644.6	P4HA3	Protein Coding	2210	-47.7	-0.22823	1	208	2003	2210
Turquoise lnc-module	Tan m-module	ENSBTAG00000051337	209	ENSBTAG00000008409|ENSBTAG00000008409.5|ENSBTAT00000011066|ENSBTAT00000011066.5	MYC	Transcription Factor	2206	-44.98	-0.215215	1	209	1488	1696
Turquoise lnc-module	Tan m-module	ENSBTAG00000051337	209	ENSBTAG00000006185|ENSBTAG00000006185.6|ENSBTAT00000008128|ENSBTAT00000008128.6	SPC24	Protein Coding	1363	-36.72	-0.175694	1	209	1119	1327
Turquoise lnc-module	Tan m-module	ENSBTAG00000051337	209	ENSBTAG00000006757|ENSBTAG00000006757.6|ENSBTAT00000008890|ENSBTAT00000008890.6	CA11	Protein Coding	1987	-38.23	-0.182919	1	209	363	571
Turquoise lnc-module	Tan m-module	ENSBTAG00000051337	209	ENSBTAG00000009109|ENSBTAG00000009109.6|ENSBTAT00000012005|ENSBTAT00000012005.6	CASD1	Protein Coding	3601	-54.73	-0.261866	1	209	2635	2843
Turquoise lnc-module	Tan m-module	ENSBTAG00000051337	209	ENSBTAG00000008887|ENSBTAG00000008887.5|ENSBTAT00000011702|ENSBTAT00000011702.5	PAQR3	Protein Coding	3376	-51.38	-0.245837	37	209	1	173
Turquoise lnc-module	Tan m-module	ENSBTAG00000051337	209	ENSBTAG00000007354|ENSBTAG00000007354.6|ENSBTAT00000009673|ENSBTAT00000009673.6	ENSBTAG00000007354	Protein Coding	480	-41.5	-0.198565	1	178	303	480
Turquoise lnc-module	Tan m-module	ENSBTAG00000051337	209	ENSBTAG00000006989|ENSBTAG00000006989.6|ENSBTAT00000009186|ENSBTAT00000009186.6	SEMA4F	Protein Coding	4214	-42.14	-0.201627	1	209	127	335
Turquoise lnc-module	Tan m-module	ENSBTAG00000051337	209	ENSBTAG00000009663|ENSBTAG00000009663.5|ENSBTAT00000012735|ENSBTAT00000012735.5	YBX3	Protein Coding	1119	-42.26	-0.202201	1	209	870	1078
Turquoise lnc-module	Tan m-module	ENSBTAG00000051337	209	ENSBTAG00000009223|ENSBTAG00000009223.5|ENSBTAT00000012154|ENSBTAT00000012154.5	SFN	Protein Coding	1344	-42.02	-0.201053	1	209	307	515
Turquoise lnc-module	Tan m-module	ENSBTAG00000051337	209	ENSBTAG00000005766|ENSBTAG00000005766.6|ENSBTAT00000007580|ENSBTAT00000007580.6	IL4I1	Protein Coding	1737	-45.03	-0.215455	1	209	966	1174
Turquoise lnc-module	Tan m-module	ENSBTAG00000051337	209	ENSBTAG00000010626|ENSBTAG00000010626.6|ENSBTAT00000014049|ENSBTAT00000014049.5	SH3GLB2	Protein Coding	2074	-55.06	-0.263445	1	209	26	234
Turquoise lnc-module	Tan m-module	ENSBTAG00000051337	209	ENSBTAG00000007791|ENSBTAG00000007791.6|ENSBTAT00000010251|ENSBTAT00000010251.6	KCNQ5	Protein Coding	1968	-44.13	-0.211148	1	209	314	522
Turquoise lnc-module	Tan m-module	ENSBTAG00000051337	209	ENSBTAG00000005850|ENSBTAG00000005850.6|ENSBTAT00000007690|ENSBTAT00000007690.6	DLK2	Protein Coding	1401	-41.23	-0.197273	1	209	896	1104
Turquoise lnc-module	Tan m-module	ENSBTAG00000051337	209	ENSBTAG00000018863|ENSBTAG00000018863.5|ENSBTAT00000025112|ENSBTAT00000025112.5	PRIMPOL	Protein Coding	2158	-33.49	-0.160239	1	209	1915	2123
Turquoise lnc-module	Tan m-module	ENSBTAG00000051337	209	ENSBTAG00000012742|ENSBTAG00000012742.5|ENSBTAT00000016935|ENSBTAT00000016935.5	SLC22A18	Protein Coding	1545	-39.89	-0.190861	1	209	1153	1361
Turquoise lnc-module	Tan m-module	ENSBTAG00000051337	209	ENSBTAG00000037640|ENSBTAG00000037640.3|ENSBTAT00000021532|ENSBTAT00000021532.5	PID1	Protein Coding	2606	-44.21	-0.211531	1	209	2291	2499
Turquoise lnc-module	Tan m-module	ENSBTAG00000051337	209	ENSBTAG00000014166|ENSBTAG00000014166.6|ENSBTAT00000018830|ENSBTAT00000018830.6	POLR1B	Protein Coding	3965	-33.21	-0.1589	1	209	3723	3931
Turquoise lnc-module	Tan m-module	ENSBTAG00000051337	209	ENSBTAG00000017739|ENSBTAG00000017739.6|ENSBTAT00000023593|ENSBTAT00000023593.6	TNK1	Protein Coding	2103	-42.55	-0.203589	1	209	1146	1354
Turquoise lnc-module	Tan m-module	ENSBTAG00000051337	209	ENSBTAG00000011454|ENSBTAG00000011454.5|ENSBTAT00000015220|ENSBTAT00000015220.5	FKBP10	Protein Coding	2702	-38.08	-0.182201	1	209	2162	2370
Turquoise lnc-module	Tan m-module	ENSBTAG00000051337	209	ENSBTAG00000013395|ENSBTAG00000013395.4|ENSBTAT00000017822|ENSBTAT00000017822.4	DBIL5	Protein Coding	620	-34.48	-0.164976	1	209	12	220
Turquoise lnc-module	Tan m-module	ENSBTAG00000051337	209	ENSBTAG00000019479|ENSBTAG00000019479.4|ENSBTAT00000025946|ENSBTAT00000025946.4	TATDN2	Protein Coding	2282	-37.73	-0.180526	1	209	1127	1335
Turquoise lnc-module	Tan m-module	ENSBTAG00000051337	209	ENSBTAG00000011744|ENSBTAG00000011744.6|ENSBTAT00000015592|ENSBTAT00000015592.5	USP31	Protein Coding	3649	-45.23	-0.216411	1	209	3431	3639
Turquoise lnc-module	Tan m-module	ENSBTAG00000051337	209	ENSBTAG00000013197|ENSBTAG00000013197.6|ENSBTAT00000017565|ENSBTAT00000017565.6	PSEN2	Protein Coding	2170	-41.27	-0.197464	1	209	1749	1957
Turquoise lnc-module	Tan m-module	ENSBTAG00000051337	209	ENSBTAG00000017769|ENSBTAG00000017769.4|ENSBTAT00000023625|ENSBTAT00000023625.4	RIBC1	Protein Coding	1665	-47.91	-0.229234	1	209	1396	1604
Turquoise lnc-module	Tan m-module	ENSBTAG00000051337	209	ENSBTAG00000019152|ENSBTAG00000019152.6|ENSBTAT00000025490|ENSBTAT00000025490.5	NYAP2	Protein Coding	3135	-35.24	-0.168612	1	209	618	826
Turquoise lnc-module	Tan m-module	ENSBTAG00000051337	209	ENSBTAG00000017069|ENSBTAG00000017069.6|ENSBTAT00000022701|ENSBTAT00000022701.6	GASK1B	Protein Coding	2256	-45.88	-0.219522	1	209	435	643
Turquoise lnc-module	Tan m-module	ENSBTAG00000051337	209	ENSBTAG00000019712|ENSBTAG00000019712.6|ENSBTAT00000026272|ENSBTAT00000026272.5	ST14	Protein Coding	3722	-44.06	-0.210813	1	209	3445	3653
Turquoise lnc-module	Tan m-module	ENSBTAG00000051337	209	ENSBTAG00000012095|ENSBTAG00000012095.6|ENSBTAT00000016037|ENSBTAT00000016037.6	GEMIN5	Protein Coding	4615	-40.28	-0.192727	1	209	4284	4492
Turquoise lnc-module	Tan m-module	ENSBTAG00000051337	209	ENSBTAG00000019697|ENSBTAG00000019697.6|ENSBTAT00000026257|ENSBTAT00000026257.6	NPAS2	Protein Coding	2484	-32.35	-0.154785	1	209	386	594
Turquoise lnc-module	Tan m-module	ENSBTAG00000051337	209	ENSBTAG00000016746|ENSBTAG00000016746.6|ENSBTAT00000022264|ENSBTAT00000022264.6	UBE2C	Protein Coding	531	-31.71	-0.151722	1	209	320	528
Turquoise lnc-module	Tan m-module	ENSBTAG00000051337	209	ENSBTAG00000018577|ENSBTAG00000018577.4|ENSBTAT00000019060|ENSBTAT00000019060.4	SLC7A1	Protein Coding	2309	-41.86	-0.200287	1	209	1821	2029
Turquoise lnc-module	Tan m-module	ENSBTAG00000051337	209	ENSBTAG00000018806|ENSBTAG00000018806.4|ENSBTAT00000025034|ENSBTAT00000025034.4	PSRC1	Protein Coding	1930	-34.07	-0.163014	1	209	112	320
Turquoise lnc-module	Tan m-module	ENSBTAG00000051337	209	ENSBTAG00000012106|ENSBTAG00000012106.6|ENSBTAT00000016066|ENSBTAT00000016066.6	ADCK1	Protein Coding	2209	-34.75	-0.166268	1	209	279	487
Turquoise lnc-module	Tan m-module	ENSBTAG00000051337	209	ENSBTAG00000014215|ENSBTAG00000014215.6|ENSBTAT00000018897|ENSBTAT00000018897.6	CCDC86	Protein Coding	2330	-38.46	-0.184019	1	209	1834	2042
Turquoise lnc-module	Tan m-module	ENSBTAG00000051337	209	ENSBTAG00000023182|ENSBTAG00000023182.5|ENSBTAT00000021876|ENSBTAT00000021876.6	WNK3	Protein Coding	5590	-38.24	-0.182967	14	209	1	196
Turquoise lnc-module	Tan m-module	ENSBTAG00000051337	209	ENSBTAG00000018181|ENSBTAG00000018181.6|ENSBTAT00000024194|ENSBTAT00000024194.6	CCDC8	Protein Coding	1533	-39.16	-0.187368	1	209	502	710
Turquoise lnc-module	Tan m-module	ENSBTAG00000051337	209	ENSBTAG00000013444|ENSBTAG00000013444.5|ENSBTAT00000017887|ENSBTAT00000017887.5	ETV2	Transcription Factor	1018	-38.75	-0.185407	1	209	78	286
Turquoise lnc-module	Tan m-module	ENSBTAG00000051337	209	ENSBTAG00000012343|ENSBTAG00000012343.6|ENSBTAT00000016375|ENSBTAT00000016375.4	TSPAN5	Protein Coding	1442	-43.1	-0.20622	1	209	99	307
Turquoise lnc-module	Tan m-module	ENSBTAG00000051337	209	ENSBTAG00000017452|ENSBTAG00000017452.5|ENSBTAT00000023194|ENSBTAT00000023194.5	RCAN3	Protein Coding	2771	-47.45	-0.227033	1	209	835	1043
Turquoise lnc-module	Tan m-module	ENSBTAG00000051337	209	ENSBTAG00000011412|ENSBTAG00000011412.6|ENSBTAT00000015166|ENSBTAT00000015166.6	LAMB1	Protein Coding	5626	-36.71	-0.175646	1	209	5365	5573
Turquoise lnc-module	Tan m-module	ENSBTAG00000051337	209	ENSBTAG00000012380|ENSBTAG00000012380.6|ENSBTAT00000016432|ENSBTAT00000016432.6	HK1	Protein Coding	2676	-37.37	-0.178804	1	209	1368	1576
Turquoise lnc-module	Tan m-module	ENSBTAG00000051337	209	ENSBTAG00000014103|ENSBTAG00000014103.6|ENSBTAT00000018755|ENSBTAT00000018755.6	SH3GL2	Protein Coding	2877	-42.41	-0.202919	1	209	610	818
Turquoise lnc-module	Tan m-module	ENSBTAG00000051337	209	ENSBTAG00000016240|ENSBTAG00000016240.6|ENSBTAT00000021614|ENSBTAT00000021614.6	RNF157	Protein Coding	5155	-54.94	-0.262871	1	209	4910	5118
Turquoise lnc-module	Tan m-module	ENSBTAG00000051337	209	ENSBTAG00000014434|ENSBTAG00000014434.5|ENSBTAT00000019198|ENSBTAT00000019198.3	CCHCR1	Protein Coding	2462	-37.63	-0.180048	1	209	413	621
Turquoise lnc-module	Tan m-module	ENSBTAG00000051337	209	ENSBTAG00000016948|ENSBTAG00000016948.6|ENSBTAT00000022555|ENSBTAT00000022555.6	PTH1R	Protein Coding	3041	-60.24	-0.28823	1	209	2763	2971
Turquoise lnc-module	Tan m-module	ENSBTAG00000051337	209	ENSBTAG00000018749|ENSBTAG00000018749.6|ENSBTAT00000024966|ENSBTAT00000024966.4	NUDT16	Protein Coding	2933	-48	-0.229665	1	209	2503	2711
Turquoise lnc-module	Tan m-module	ENSBTAG00000051337	209	ENSBTAG00000017488|ENSBTAG00000017488.4|ENSBTAT00000023232|ENSBTAT00000023232.4	KLF3	Protein Coding	1139	-39.44	-0.188708	1	209	237	445
Turquoise lnc-module	Tan m-module	ENSBTAG00000051337	209	ENSBTAG00000011002|ENSBTAG00000011002.6|ENSBTAT00000014612|ENSBTAT00000014612.6	CCDC136	Protein Coding	4702	-62.69	-0.299952	1	209	2	210
Turquoise lnc-module	Tan m-module	ENSBTAG00000051337	209	ENSBTAG00000012266|ENSBTAG00000012266.5|ENSBTAT00000016265|ENSBTAT00000016265.5	ENSBTAG00000012266	Protein Coding	1839	-31.41	-0.150287	1	209	850	1058
Turquoise lnc-module	Tan m-module	ENSBTAG00000051337	209	ENSBTAG00000016999|ENSBTAG00000016999.5|ENSBTAT00000022607|ENSBTAT00000022607.5	RYK	Protein Coding	2071	-34.5	-0.165072	1	185	1887	2071
Turquoise lnc-module	Tan m-module	ENSBTAG00000051337	209	ENSBTAG00000012501|ENSBTAG00000012501.5|ENSBTAT00000016588|ENSBTAT00000016588.5	FTO	Protein Coding	3762	-31.38	-0.150144	1	209	874	1082
Turquoise lnc-module	Tan m-module	ENSBTAG00000051337	209	ENSBTAG00000018275|ENSBTAG00000018275.6|ENSBTAT00000024323|ENSBTAT00000024323.6	ENSBTAG00000018275	Protein Coding	1200	-53.04	-0.25378	1	209	29	237
Turquoise lnc-module	Tan m-module	ENSBTAG00000051337	209	ENSBTAG00000015913|ENSBTAG00000015913.6|ENSBTAT00000021162|ENSBTAT00000021162.6	MFHAS1	Protein Coding	3253	-49.59	-0.237273	1	209	3020	3228
Turquoise lnc-module	Tan m-module	ENSBTAG00000051337	209	ENSBTAG00000015599|ENSBTAG00000015599.6|ENSBTAT00000020721|ENSBTAT00000020721.6	PRKD2	Protein Coding	6620	-50.35	-0.240909	1	209	5646	5854
Turquoise lnc-module	Tan m-module	ENSBTAG00000051337	209	ENSBTAG00000015188|ENSBTAG00000015188.5|ENSBTAT00000020207|ENSBTAT00000020207.5	KLF6	Protein Coding	3842	-44.41	-0.212488	1	209	2897	3105
Turquoise lnc-module	Tan m-module	ENSBTAG00000051337	209	ENSBTAG00000012205|ENSBTAG00000012205.6|ENSBTAT00000016188|ENSBTAT00000016188.6	CPT1C	Protein Coding	2400	-34.8	-0.166507	1	209	528	736
Turquoise lnc-module	Tan m-module	ENSBTAG00000051337	209	ENSBTAG00000013401|ENSBTAG00000013401.5|ENSBTAT00000017829|ENSBTAT00000017829.5	ARHGEF40	Protein Coding	4567	-44.03	-0.21067	1	209	2555	2763
Turquoise lnc-module	Tan m-module	ENSBTAG00000051337	209	ENSBTAG00000014207|ENSBTAG00000014207.5|ENSBTAT00000018887|ENSBTAT00000018887.5	ADAMTS10	Protein Coding	4307	-44.31	-0.21201	1	209	895	1103
Turquoise lnc-module	Tan m-module	ENSBTAG00000051337	209	ENSBTAG00000019697|ENSBTAG00000019697.6|ENSBTAT00000026259|ENSBTAT00000026259.3	NPAS2	Protein Coding	1423	-32.94	-0.157608	1	209	658	866
Turquoise lnc-module	Tan m-module	ENSBTAG00000051337	209	ENSBTAG00000014211|ENSBTAG00000014211.6|ENSBTAT00000018905|ENSBTAT00000018905.6	FOXP4	Protein Coding	3790	-47.39	-0.226746	1	209	50	258
Turquoise lnc-module	Tan m-module	ENSBTAG00000051337	209	ENSBTAG00000010989|ENSBTAG00000010989.6|ENSBTAT00000014594|ENSBTAT00000014594.5	PIK3R1	Protein Coding	4514	-31.81	-0.152201	1	209	2241	2449
Turquoise lnc-module	Tan m-module	ENSBTAG00000051337	209	ENSBTAG00000039122|ENSBTAG00000039122.3|ENSBTAT00000052261|ENSBTAT00000052261.3	PLA2G5	Protein Coding	1182	-33.7	-0.161244	1	209	929	1137
Turquoise lnc-module	Tan m-module	ENSBTAG00000051337	209	ENSBTAG00000012380|ENSBTAG00000012380.6|ENSBTAT00000047248|ENSBTAT00000047248.4	HK1	Protein Coding	5349	-37.37	-0.178804	1	209	3735	3943
Turquoise lnc-module	Tan m-module	ENSBTAG00000051337	209	ENSBTAG00000027197|ENSBTAG00000027197.5|ENSBTAT00000064399|ENSBTAT00000064399.2	KIF6	Protein Coding	3308	-36.61	-0.175167	1	209	704	912
Turquoise lnc-module	Tan m-module	ENSBTAG00000051337	209	ENSBTAG00000053934|ENSBTAG00000053934.1|ENSBTAT00000068566|ENSBTAT00000068566.1	ENSBTAG00000053934	Protein Coding	915	-36	-0.172249	1	209	109	317
Turquoise lnc-module	Tan m-module	ENSBTAG00000051337	209	ENSBTAG00000020100|ENSBTAG00000020100.5|ENSBTAT00000035838|ENSBTAT00000035838.4	ENSBTAG00000020100	Protein Coding	5458	-42.12	-0.201531	1	209	5093	5301
Turquoise lnc-module	Tan m-module	ENSBTAG00000051337	209	ENSBTAG00000021815|ENSBTAG00000021815.6|ENSBTAT00000067678|ENSBTAT00000067678.1	STARD13	Protein Coding	3686	-44.21	-0.211531	1	209	2718	2926
Turquoise lnc-module	Tan m-module	ENSBTAG00000051337	209	ENSBTAG00000014211|ENSBTAG00000014211.6|ENSBTAT00000070319|ENSBTAT00000070319.1	FOXP4	Protein Coding	3496	-65.81	-0.31488	1	209	3004	3212
Turquoise lnc-module	Tan m-module	ENSBTAG00000051337	209	ENSBTAG00000011572|ENSBTAG00000011572.6|ENSBTAT00000056995|ENSBTAT00000056995.3	TSPYL5	Protein Coding	1320	-46.13	-0.220718	1	209	980	1188
Turquoise lnc-module	Tan m-module	ENSBTAG00000051337	209	ENSBTAG00000004822|ENSBTAG00000004822.6|ENSBTAT00000034677|ENSBTAT00000034677.5	SOX10	Transcription Factor	2989	-50.48	-0.241531	1	209	248	456
Turquoise lnc-module	Tan m-module	ENSBTAG00000051337	209	ENSBTAG00000015973|ENSBTAG00000015973.6|ENSBTAT00000048470|ENSBTAT00000048470.4	TRAF3IP1	Protein Coding	3279	-44.28	-0.211866	1	209	2440	2648
Turquoise lnc-module	Tan m-module	ENSBTAG00000051337	209	ENSBTAG00000050205|ENSBTAG00000050205.1|ENSBTAT00000067059|ENSBTAT00000067059.1	ENSBTAG00000050205	Protein Coding	525	-47.23	-0.225981	1	209	32	240
Turquoise lnc-module	Tan m-module	ENSBTAG00000051337	209	ENSBTAG00000005514|ENSBTAG00000005514.7|ENSBTAT00000061086|ENSBTAT00000061086.3	TRIO	Protein Coding	9499	-46.22	-0.221148	-2423	-312	1	2112
Turquoise lnc-module	Tan m-module	ENSBTAG00000051337	209	ENSBTAG00000026684|ENSBTAG00000026684.4|ENSBTAT00000070024|ENSBTAT00000070024.1	SYNC	Protein Coding	1371	-37.93	-0.181483	1	209	548	756
Turquoise lnc-module	Tan m-module	ENSBTAG00000051337	209	ENSBTAG00000016746|ENSBTAG00000016746.6|ENSBTAT00000068406|ENSBTAT00000068406.1	UBE2C	Protein Coding	2160	-36.83	-0.17622	1	209	894	1102
Turquoise lnc-module	Tan m-module	ENSBTAG00000051337	209	ENSBTAG00000012205|ENSBTAG00000012205.6|ENSBTAT00000069242|ENSBTAT00000069242.1	CPT1C	Protein Coding	2436	-34.8	-0.166507	1	209	564	772
Turquoise lnc-module	Tan m-module	ENSBTAG00000051337	209	ENSBTAG00000049014|ENSBTAG00000049014.1|ENSBTAT00000066737|ENSBTAT00000066737.1	ZNF696	Protein Coding	4935	-32.19	-0.154019	1	209	3775	3983
Turquoise lnc-module	Tan m-module	ENSBTAG00000051337	209	ENSBTAG00000020924|ENSBTAG00000020924.5|ENSBTAT00000027872|ENSBTAT00000027872.4	FBXW9	Protein Coding	1808	-45.82	-0.219234	1	209	1451	1659
Turquoise lnc-module	Tan m-module	ENSBTAG00000051337	209	ENSBTAG00000046346|ENSBTAG00000046346.2|ENSBTAT00000062993|ENSBTAT00000062993.2	PACS2	Protein Coding	5609	-40.85	-0.195455	1	209	1014	1222
Turquoise lnc-module	Tan m-module	ENSBTAG00000051337	209	ENSBTAG00000009167|ENSBTAG00000009167.6|ENSBTAT00000053948|ENSBTAT00000053948.3	SLC15A4	Protein Coding	2322	-52.16	-0.249569	1	196	2127	2322
Turquoise lnc-module	Tan m-module	ENSBTAG00000051337	209	ENSBTAG00000030965|ENSBTAG00000030965.3|ENSBTAT00000066637|ENSBTAT00000066637.1	MCM7	Protein Coding	2883	-41.93	-0.200622	1	209	2611	2819
Turquoise lnc-module	Tan m-module	ENSBTAG00000051337	209	ENSBTAG00000005034|ENSBTAG00000005034.6|ENSBTAT00000067671|ENSBTAT00000067671.1	CAPN5	Protein Coding	4611	-45.92	-0.219713	1	209	4312	4520
Turquoise lnc-module	Tan m-module	ENSBTAG00000051337	209	ENSBTAG00000016998|ENSBTAG00000016998.6|ENSBTAT00000055638|ENSBTAT00000055638.3	‎ARL 11.00	Protein Coding	1143	-39.64	-0.189665	1	209	395	603
Turquoise lnc-module	Tan m-module	ENSBTAG00000051337	209	ENSBTAG00000015129|ENSBTAG00000015129.4|ENSBTAT00000031780|ENSBTAT00000031780.3	KLK10	Protein Coding	2323	-38.74	-0.185359	1	209	1828	2036
Turquoise lnc-module	Tan m-module	ENSBTAG00000051337	209	ENSBTAG00000019801|ENSBTAG00000019801.5|ENSBTAT00000026380|ENSBTAT00000026380.4	ENSBTAG00000019801	Protein Coding	1901	-43.68	-0.208995	1	209	446	654
Turquoise lnc-module	Tan m-module	ENSBTAG00000051337	209	ENSBTAG00000005514|ENSBTAG00000005514.7|ENSBTAT00000053304|ENSBTAT00000053304.2	TRIO	Protein Coding	4648	-46.22	-0.221148	1	209	2583	2791
Turquoise lnc-module	Tan m-module	ENSBTAG00000051337	209	ENSBTAG00000005946|ENSBTAG00000005946.7|ENSBTAT00000061390|ENSBTAT00000061390.3	USP13	Protein Coding	2765	-42.64	-0.204019	1	209	2543	2751
Turquoise lnc-module	Tan m-module	ENSBTAG00000051337	209	ENSBTAG00000018749|ENSBTAG00000018749.6|ENSBTAT00000053197|ENSBTAT00000053197.3	NUDT16	Protein Coding	2221	-48	-0.229665	1	209	1791	1999
Turquoise lnc-module	Tan m-module	ENSBTAG00000051337	209	ENSBTAG00000022471|ENSBTAG00000022471.4|ENSBTAT00000030426|ENSBTAT00000030426.4	TTPA	Protein Coding	2713	-47.19	-0.225789	1	209	23	231
Turquoise lnc-module	Tan m-module	ENSBTAG00000051337	209	ENSBTAG00000012205|ENSBTAG00000012205.6|ENSBTAT00000067977|ENSBTAT00000067977.1	CPT1C	Protein Coding	2361	-34.8	-0.166507	1	209	486	694
Turquoise lnc-module	Tan m-module	ENSBTAG00000051337	209	ENSBTAG00000021697|ENSBTAG00000021697.6|ENSBTAT00000028919|ENSBTAT00000028919.3	PDGFB	Protein Coding	2368	-36.7	-0.175598	1	209	1568	1776
Turquoise lnc-module	Tan m-module	ENSBTAG00000051337	209	ENSBTAG00000024086|ENSBTAG00000024086.5|ENSBTAT00000029261|ENSBTAT00000029261.5	TMEM35B	Protein Coding	1573	-45.55	-0.217943	1	209	1321	1529
Turquoise lnc-module	Tan m-module	ENSBTAG00000051337	209	ENSBTAG00000007791|ENSBTAG00000007791.6|ENSBTAT00000067006|ENSBTAT00000067006.1	KCNQ5	Protein Coding	2067	-48.17	-0.230478	1	209	467	675
Turquoise lnc-module	Tan m-module	ENSBTAG00000051337	209	ENSBTAG00000013401|ENSBTAG00000013401.5|ENSBTAT00000063701|ENSBTAT00000063701.2	ARHGEF40	Protein Coding	5108	-44.03	-0.21067	1	209	2556	2764
Turquoise lnc-module	Tan m-module	ENSBTAG00000051337	209	ENSBTAG00000012039|ENSBTAG00000012039.6|ENSBTAT00000035406|ENSBTAT00000035406.5	PHACTR1	Protein Coding	2736	-38.7	-0.185167	1	209	1442	1650
Turquoise lnc-module	Tan m-module	ENSBTAG00000051337	209	ENSBTAG00000016948|ENSBTAG00000016948.6|ENSBTAT00000068142|ENSBTAT00000068142.1	PTH1R	Protein Coding	3835	-42.89	-0.205215	1	209	1826	2034
Turquoise lnc-module	Tan m-module	ENSBTAG00000051337	209	ENSBTAG00000007791|ENSBTAG00000007791.6|ENSBTAT00000065391|ENSBTAT00000065391.2	KCNQ5	Protein Coding	2451	-48.17	-0.230478	1	209	467	675
Turquoise lnc-module	Tan m-module	ENSBTAG00000051337	209	ENSBTAG00000007619|ENSBTAG00000007619.5|ENSBTAT00000044945|ENSBTAT00000044945.3	PUSL1	Protein Coding	1587	-40.8	-0.195215	1	173	1415	1587
Turquoise lnc-module	Tan m-module	ENSBTAG00000051337	209	ENSBTAG00000007186|ENSBTAG00000007186.6|ENSBTAT00000037363|ENSBTAT00000037363.5	ARHGAP39	Protein Coding	3464	-43.94	-0.210239	1	209	1651	1859
Turquoise lnc-module	Tan m-module	ENSBTAG00000051337	209	ENSBTAG00000049995|ENSBTAG00000049995.1|ENSBTAT00000067438|ENSBTAT00000067438.1	ENSBTAG00000049995	Protein Coding	660	-34	-0.162679	1	209	83	291
Turquoise lnc-module	Tan m-module	ENSBTAG00000051337	209	ENSBTAG00000033543|ENSBTAG00000033543.3|ENSBTAT00000031476|ENSBTAT00000031476.4	RRAGA	Protein Coding	1583	-36.25	-0.173445	1	209	1325	1533
Turquoise lnc-module	Tan m-module	ENSBTAG00000051337	209	ENSBTAG00000048237|ENSBTAG00000048237.2|ENSBTAT00000064356|ENSBTAT00000064356.2	FGF9	Protein Coding	2793	-42.34	-0.202584	1	189	2605	2793
Turquoise lnc-module	Tan m-module	ENSBTAG00000051337	209	ENSBTAG00000012501|ENSBTAG00000012501.5|ENSBTAT00000067970|ENSBTAT00000067970.1	FTO	Protein Coding	2388	-33.79	-0.161675	1	209	2141	2349
Turquoise lnc-module	Tan m-module	ENSBTAG00000051337	209	ENSBTAG00000050467|ENSBTAG00000050467.1|ENSBTAT00000069163|ENSBTAT00000069163.1	BBS10	Protein Coding	3686	-34.33	-0.164258	1	209	124	332
Turquoise lnc-module	Tan m-module	ENSBTAG00000051337	209	ENSBTAG00000012205|ENSBTAG00000012205.6|ENSBTAT00000068600|ENSBTAT00000068600.1	CPT1C	Protein Coding	2427	-34.8	-0.166507	1	209	567	775
Turquoise lnc-module	Tan m-module	ENSBTAG00000051337	209	ENSBTAG00000024974|ENSBTAG00000024974.5|ENSBTAT00000034824|ENSBTAT00000034824.5	HEXIM2	Protein Coding	1262	-41.55	-0.198804	1	209	772	980
Turquoise lnc-module	Tan m-module	ENSBTAG00000051337	209	ENSBTAG00000032007|ENSBTAG00000032007.4|ENSBTAT00000052954|ENSBTAT00000052954.3	LRP11	Protein Coding	3286	-50.28	-0.240574	1	209	247	455
Turquoise lnc-module	Tan m-module	ENSBTAG00000051337	209	ENSBTAG00000007850|ENSBTAG00000007850.5|ENSBTAT00000067096|ENSBTAT00000067096.1	ITIH4	Protein Coding	2733	-33.41	-0.159856	1	209	2232	2440
Turquoise lnc-module	Tan m-module	ENSBTAG00000051337	209	ENSBTAG00000049392|ENSBTAG00000049392.1|ENSBTAT00000069772|ENSBTAT00000069772.1	ENSBTAG00000049392	Protein Coding	1660	-35.49	-0.169809	1	209	1330	1538
Turquoise lnc-module	Tan m-module	ENSBTAG00000051337	209	ENSBTAG00000012039|ENSBTAG00000012039.6|ENSBTAT00000064101|ENSBTAT00000064101.2	PHACTR1	Protein Coding	1746	-38.7	-0.185167	1	209	1452	1660
Turquoise lnc-module	Tan m-module	ENSBTAG00000051337	209	ENSBTAG00000026428|ENSBTAG00000026428.5|ENSBTAT00000037556|ENSBTAT00000037556.5	ATP6V0C	Protein Coding	1099	-38.11	-0.182344	1	209	628	836
Turquoise lnc-module	Tan m-module	ENSBTAG00000051337	209	ENSBTAG00000021957|ENSBTAG00000021957.4|ENSBTAT00000029274|ENSBTAT00000029274.4	LTBP2	Protein Coding	6770	-46.04	-0.220287	1	209	5804	6012
Turquoise lnc-module	Tan m-module	ENSBTAG00000051337	209	ENSBTAG00000019697|ENSBTAG00000019697.6|ENSBTAT00000067089|ENSBTAT00000067089.1	NPAS2	Protein Coding	1432	-32.94	-0.157608	1	209	667	875
Turquoise lnc-module	Tan m-module	ENSBTAG00000051337	209	ENSBTAG00000012205|ENSBTAG00000012205.6|ENSBTAT00000066951|ENSBTAT00000066951.1	CPT1C	Protein Coding	2367	-34.8	-0.166507	1	209	564	772
Turquoise lnc-module	Tan m-module	ENSBTAG00000051337	209	ENSBTAG00000011345|ENSBTAG00000011345.7|ENSBTAT00000061279|ENSBTAT00000061279.3	SFMBT1	Protein Coding	2936	-38.95	-0.186364	22	209	1	188
Turquoise lnc-module	Tan m-module	ENSBTAG00000051337	209	ENSBTAG00000012044|ENSBTAG00000012044.6|ENSBTAT00000047320|ENSBTAT00000047320.4	RPL13	Protein Coding	927	-41.17	-0.196986	1	209	500	708
Turquoise lnc-module	Tan m-module	ENSBTAG00000051337	209	ENSBTAG00000033727|ENSBTAG00000033727.4|ENSBTAT00000047899|ENSBTAT00000047899.4	RBPMS	Protein Coding	1029	-42.42	-0.202967	1	209	52	260
Turquoise lnc-module	Tan m-module	ENSBTAG00000051337	209	ENSBTAG00000018062|ENSBTAG00000018062.6|ENSBTAT00000063688|ENSBTAT00000063688.2	KIAA1522	Protein Coding	3090	-47.86	-0.228995	1	209	2292	2500
Turquoise lnc-module	Tan m-module	ENSBTAG00000051337	209	ENSBTAG00000027197|ENSBTAG00000027197.5|ENSBTAT00000064002|ENSBTAT00000064002.2	KIF6	Protein Coding	3505	-36.61	-0.175167	1	209	704	912
Turquoise lnc-module	Tan m-module	ENSBTAG00000051337	209	ENSBTAG00000003474|ENSBTAG00000003474.6|ENSBTAT00000035769|ENSBTAT00000035769.5	RAB15	Protein Coding	3300	-47.87	-0.229043	1	209	63	271
Turquoise lnc-module	Tan m-module	ENSBTAG00000051337	209	ENSBTAG00000040028|ENSBTAG00000040028.3|ENSBTAT00000057596|ENSBTAT00000057596.2	ENSBTAG00000040028	Protein Coding	3232	-40.41	-0.193349	1	209	874	1082
Turquoise lnc-module	Tan m-module	ENSBTAG00000051337	209	ENSBTAG00000009696|ENSBTAG00000009696.5|ENSBTAT00000067510|ENSBTAT00000067510.1	ACTN2	Protein Coding	2694	-34.7	-0.166029	1	209	1429	1637
Turquoise lnc-module	Tan m-module	ENSBTAG00000051337	209	ENSBTAG00000030836|ENSBTAG00000030836.3|ENSBTAT00000028333|ENSBTAT00000028333.5	ZBTB21	Protein Coding	4768	-45.56	-0.21799	1	209	817	1025
Turquoise lnc-module	Tan m-module	ENSBTAG00000051337	209	ENSBTAG00000008222|ENSBTAG00000008222.6|ENSBTAT00000037485|ENSBTAT00000037485.5	EEF2KMT	Protein Coding	1183	-37.18	-0.177895	1	172	1012	1183
Turquoise lnc-module	Tan m-module	ENSBTAG00000051337	209	ENSBTAG00000044078|ENSBTAG00000044078.3|ENSBTAT00000061490|ENSBTAT00000061490.3	TESC	Protein Coding	974	-40.96	-0.195981	1	209	754	962
Turquoise lnc-module	Tan m-module	ENSBTAG00000051337	209	ENSBTAG00000026684|ENSBTAG00000026684.4|ENSBTAT00000038058|ENSBTAT00000038058.4	SYNC	Protein Coding	2817	-46.27	-0.221388	1	209	1	209
Turquoise lnc-module	Tan m-module	ENSBTAG00000051337	209	ENSBTAG00000022019|ENSBTAG00000022019.5|ENSBTAT00000029376|ENSBTAT00000029376.4	ENSBTAG00000022019	Protein Coding	912	-37.22	-0.178086	1	209	49	257
Turquoise lnc-module	Tan m-module	ENSBTAG00000051337	209	ENSBTAG00000016991|ENSBTAG00000016991.6|ENSBTAT00000035350|ENSBTAT00000035350.5	EFNB2	Protein Coding	2717	-52.39	-0.25067	1	209	2136	2344
Turquoise lnc-module	Tan m-module	ENSBTAG00000051337	209	ENSBTAG00000046344|ENSBTAG00000046344.2|ENSBTAT00000063716|ENSBTAT00000063716.2	ENSBTAG00000046344	Protein Coding	492	-35.89	-0.171722	1	209	243	451
Turquoise lnc-module	Tan m-module	ENSBTAG00000051337	209	ENSBTAG00000019585|ENSBTAG00000019585.7|ENSBTAT00000061582|ENSBTAT00000061582.3	MYOM1	Protein Coding	6253	-33.05	-0.158134	1	209	5092	5300
Turquoise lnc-module	Tan m-module	ENSBTAG00000051337	209	ENSBTAG00000006262|ENSBTAG00000006262.4|ENSBTAT00000068304|ENSBTAT00000068304.1	LIMS2	Protein Coding	1053	-33.65	-0.161005	1	209	162	370
Turquoise lnc-module	Tan m-module	ENSBTAG00000051337	209	ENSBTAG00000021697|ENSBTAG00000021697.6|ENSBTAT00000063564|ENSBTAT00000063564.2	PDGFB	Protein Coding	2328	-36.7	-0.175598	1	209	1568	1776
Turquoise lnc-module	Tan m-module	ENSBTAG00000051337	209	ENSBTAG00000010626|ENSBTAG00000010626.6|ENSBTAT00000067317|ENSBTAT00000067317.1	SH3GLB2	Protein Coding	1987	-55.06	-0.263445	1	209	26	234
Turquoise lnc-module	Tan m-module	ENSBTAG00000051337	209	ENSBTAG00000007097|ENSBTAG00000007097.6|ENSBTAT00000067842|ENSBTAT00000067842.1	THTPA	Protein Coding	1392	-34.68	-0.165933	1	209	903	1111
Turquoise lnc-module	Tan m-module	ENSBTAG00000051337	209	ENSBTAG00000021462|ENSBTAG00000021462.6|ENSBTAT00000028610|ENSBTAT00000028610.6	CSF3	Protein Coding	1440	-36.5	-0.174641	1	209	1046	1254
Turquoise lnc-module	Tan m-module	ENSBTAG00000051337	209	ENSBTAG00000005733|ENSBTAG00000005733.7|ENSBTAT00000061177|ENSBTAT00000061177.3	CHD6	Protein Coding	10841	-40.34	-0.193014	-3985	-1608	1	2378
Turquoise lnc-module	Tan m-module	ENSBTAG00000051337	209	ENSBTAG00000006989|ENSBTAG00000006989.6|ENSBTAT00000056323|ENSBTAT00000056323.3	SEMA4F	Protein Coding	4115	-42.14	-0.201627	1	209	127	335
Turquoise lnc-module	Tan m-module	ENSBTAG00000051337	209	ENSBTAG00000009109|ENSBTAG00000009109.6|ENSBTAT00000070226|ENSBTAT00000070226.1	CASD1	Protein Coding	3364	-54.73	-0.261866	1	209	2398	2606
Turquoise lnc-module	Tan m-module	ENSBTAG00000051337	209	ENSBTAG00000031906|ENSBTAG00000031906.4|ENSBTAT00000045249|ENSBTAT00000045249.4	ABHD16B	Protein Coding	1684	-44.46	-0.212727	1	209	1243	1451
Turquoise lnc-module	Tan m-module	ENSBTAG00000051337	209	ENSBTAG00000020143|ENSBTAG00000020143.5|ENSBTAT00000026830|ENSBTAT00000026830.5	RDH10	Protein Coding	1452	-47.74	-0.228421	1	209	1226	1434
Turquoise lnc-module	Tan m-module	ENSBTAG00000051337	209	ENSBTAG00000021685|ENSBTAG00000021685.4|ENSBTAT00000028899|ENSBTAT00000028899.4	EEF1A2	Protein Coding	2295	-45.13	-0.215933	1	209	1947	2155
Turquoise lnc-module	Tan m-module	ENSBTAG00000051337	209	ENSBTAG00000006835|ENSBTAG00000006835.6|ENSBTAT00000047009|ENSBTAT00000047009.4	MCAM	Protein Coding	2028	-33.71	-0.161292	1	209	1562	1770
Turquoise lnc-module	Tan m-module	ENSBTAG00000051337	209	ENSBTAG00000025634|ENSBTAG00000025634.5|ENSBTAT00000065510|ENSBTAT00000065510.2	FMN1	Protein Coding	3963	-33.28	-0.159234	1	209	3021	3229
Turquoise lnc-module	Tan m-module	ENSBTAG00000051337	209	ENSBTAG00000006262|ENSBTAG00000006262.4|ENSBTAT00000067215|ENSBTAT00000067215.1	LIMS2	Protein Coding	1229	-40.79	-0.195167	1	209	954	1162
Turquoise lnc-module	Tan m-module	ENSBTAG00000051337	209	ENSBTAG00000010626|ENSBTAG00000010626.6|ENSBTAT00000070343|ENSBTAT00000070343.1	SH3GLB2	Protein Coding	2209	-55.06	-0.263445	1	209	26	234
Turquoise lnc-module	Tan m-module	ENSBTAG00000051337	209	ENSBTAG00000000986|ENSBTAG00000000986.6|ENSBTAT00000061285|ENSBTAT00000061285.3	USH1C	Protein Coding	1644	-34.34	-0.164306	1	209	896	1104
Turquoise lnc-module	Tan m-module	ENSBTAG00000051337	209	ENSBTAG00000019734|ENSBTAG00000019734.6|ENSBTAT00000026300|ENSBTAT00000026300.6	CD276	Protein Coding	4101	-50.63	-0.242249	1	209	127	335
Turquoise lnc-module	Tan m-module	ENSBTAG00000051337	209	ENSBTAG00000005456|ENSBTAG00000005456.6|ENSBTAT00000048817|ENSBTAT00000048817.4	TTK	Protein Coding	3383	-34.73	-0.166172	1	209	50	258
Turquoise lnc-module	Tan m-module	ENSBTAG00000051337	209	ENSBTAG00000002980|ENSBTAG00000002980.6|ENSBTAT00000067672|ENSBTAT00000067672.1	GPT2	Protein Coding	3791	-46.43	-0.222153	1	209	3161	3369
Turquoise lnc-module	Tan m-module	ENSBTAG00000051337	209	ENSBTAG00000002888|ENSBTAG00000002888.6|ENSBTAT00000064450|ENSBTAT00000064450.2	TMTC2	Protein Coding	3230	-46.59	-0.222919	1	209	2755	2963
Turquoise lnc-module	Tan m-module	ENSBTAG00000051337	209	ENSBTAG00000018062|ENSBTAG00000018062.6|ENSBTAT00000043303|ENSBTAT00000043303.4	KIAA1522	Protein Coding	3057	-47.86	-0.228995	1	209	2292	2500
Turquoise lnc-module	Tan m-module	ENSBTAG00000051337	209	ENSBTAG00000017769|ENSBTAG00000017769.4|ENSBTAT00000066415|ENSBTAT00000066415.1	RIBC1	Protein Coding	2004	-47.91	-0.229234	1	209	1513	1721
Turquoise lnc-module	Tan m-module	ENSBTAG00000051337	209	ENSBTAG00000027059|ENSBTAG00000027059.3|ENSBTAT00000038770|ENSBTAT00000038770.3	ARPIN	Protein Coding	1524	-36.81	-0.176124	1	209	8	216
Turquoise lnc-module	Tan m-module	ENSBTAG00000051337	209	ENSBTAG00000047879|ENSBTAG00000047879.2|ENSBTAT00000064709|ENSBTAT00000064709.2	KCNA3	Protein Coding	1731	-47.07	-0.225215	1	209	1479	1687
Turquoise lnc-module	Tan m-module	ENSBTAG00000051337	209	ENSBTAG00000003819|ENSBTAG00000003819.6|ENSBTAT00000038254|ENSBTAT00000038254.5	STK36	Protein Coding	4453	-33.38	-0.159713	1	209	2252	2460
Turquoise lnc-module	Tan m-module	ENSBTAG00000051337	209	ENSBTAG00000005733|ENSBTAG00000005733.7|ENSBTAT00000068711|ENSBTAT00000068711.1	CHD6	Protein Coding	11087	-40.34	-0.193014	-3984	-1557	1	2428
Turquoise lnc-module	Tan m-module	ENSBTAG00000051337	209	ENSBTAG00000033441|ENSBTAG00000033441.4|ENSBTAT00000047558|ENSBTAT00000047558.4	SHCBP1	Protein Coding	2468	-33.18	-0.158756	1	176	2293	2468
Turquoise lnc-module	Tan m-module	ENSBTAG00000051337	209	ENSBTAG00000020793|ENSBTAG00000020793.5|ENSBTAT00000027710|ENSBTAT00000027710.5	KCNA4	Protein Coding	4359	-51.62	-0.246986	1	209	2994	3202
Turquoise lnc-module	Tan m-module	ENSBTAG00000051337	209	ENSBTAG00000004620|ENSBTAG00000004620.6|ENSBTAT00000039401|ENSBTAT00000039401.5	ZNF133	Protein Coding	2380	-39	-0.186603	1	209	406	614
Turquoise lnc-module	Tan m-module	ENSBTAG00000051337	209	ENSBTAG00000006835|ENSBTAG00000006835.6|ENSBTAT00000047015|ENSBTAT00000047015.4	MCAM	Protein Coding	2007	-33.71	-0.161292	1	209	1541	1749
Turquoise lnc-module	Tan m-module	ENSBTAG00000051337	209	ENSBTAG00000021815|ENSBTAG00000021815.6|ENSBTAT00000029081|ENSBTAT00000029081.6	STARD13	Protein Coding	4580	-44.21	-0.211531	1	209	3567	3775
Turquoise lnc-module	Tan m-module	ENSBTAG00000051337	209	ENSBTAG00000047955|ENSBTAG00000047955.2|ENSBTAT00000064291|ENSBTAT00000064291.2	ZNF774	Protein Coding	2120	-37.6	-0.179904	1	209	1726	1934
Turquoise lnc-module	Tan m-module	ENSBTAG00000051337	209	ENSBTAG00000014698|ENSBTAG00000014698.6|ENSBTAT00000037106|ENSBTAT00000037106.5	CARD11	Protein Coding	4515	-43.39	-0.207608	1	209	4030	4238
Turquoise lnc-module	Tan m-module	ENSBTAG00000051337	209	ENSBTAG00000008077|ENSBTAG00000008077.7|ENSBTAT00000061244|ENSBTAT00000061244.3	SLC37A4	Protein Coding	2454	-32.22	-0.154163	1	209	1041	1249
Turquoise lnc-module	Tan m-module	ENSBTAG00000051337	209	ENSBTAG00000018810|ENSBTAG00000018810.6|ENSBTAT00000044595|ENSBTAT00000044595.4	THBS2	Protein Coding	4209	-43.17	-0.206555	1	209	2905	3113
Turquoise lnc-module	Tan m-module	ENSBTAG00000051337	209	ENSBTAG00000006262|ENSBTAG00000006262.4|ENSBTAT00000085482|ENSBTAT00000085482.1	LIMS2	Protein Coding	2198	-39.87	-0.190766	1	209	421	629
Turquoise lnc-module	Tan m-module	ENSBTAG00000051337	209	ENSBTAG00000007186|ENSBTAG00000007186.6|ENSBTAT00000076187|ENSBTAT00000076187.1	ARHGAP39	Protein Coding	3587	-43.94	-0.210239	1	209	1748	1956
Turquoise lnc-module	Tan m-module	ENSBTAG00000051337	209	ENSBTAG00000020100|ENSBTAG00000020100.5|ENSBTAT00000072404|ENSBTAT00000072404.1	ENSBTAG00000020100	Protein Coding	5383	-42.12	-0.201531	1	209	5018	5226
Turquoise lnc-module	Tan m-module	ENSBTAG00000051337	209	ENSBTAG00000014698|ENSBTAG00000014698.6|ENSBTAT00000081933|ENSBTAT00000081933.1	CARD11	Protein Coding	4142	-38.74	-0.185359	1	209	3799	4007
Turquoise lnc-module	Tan m-module	ENSBTAG00000051337	209	ENSBTAG00000018062|ENSBTAG00000018062.6|ENSBTAT00000074403|ENSBTAT00000074403.1	KIAA1522	Protein Coding	3608	-49.25	-0.235646	1	209	3071	3279
Turquoise lnc-module	Tan m-module	ENSBTAG00000051337	209	ENSBTAG00000007791|ENSBTAG00000007791.6|ENSBTAT00000071372|ENSBTAT00000071372.1	KCNQ5	Protein Coding	2524	-48.17	-0.230478	1	209	467	675
Turquoise lnc-module	Tan m-module	ENSBTAG00000051337	209	ENSBTAG00000053202|ENSBTAG00000053202.1|ENSBTAT00000071564|ENSBTAT00000071564.1	ENSBTAG00000053202	Protein Coding	1687	-38.8	-0.185646	1	209	1337	1545
Turquoise lnc-module	Tan m-module	ENSBTAG00000051337	209	ENSBTAG00000016746|ENSBTAG00000016746.6|ENSBTAT00000079595|ENSBTAT00000079595.1	UBE2C	Protein Coding	1333	-36.83	-0.17622	1	209	526	734
Turquoise lnc-module	Tan m-module	ENSBTAG00000051337	209	ENSBTAG00000018806|ENSBTAG00000018806.4|ENSBTAT00000078644|ENSBTAT00000078644.1	PSRC1	Protein Coding	1623	-32.45	-0.155263	1	209	615	823
Turquoise lnc-module	Tan m-module	ENSBTAG00000051337	209	ENSBTAG00000019801|ENSBTAG00000019801.5|ENSBTAT00000078950|ENSBTAT00000078950.1	ENSBTAG00000019801	Protein Coding	1901	-43.68	-0.208995	1	209	446	654
Turquoise lnc-module	Tan m-module	ENSBTAG00000051337	209	ENSBTAG00000012039|ENSBTAG00000012039.6|ENSBTAT00000081911|ENSBTAT00000081911.1	PHACTR1	Protein Coding	2943	-38.7	-0.185167	1	209	1649	1857
Turquoise lnc-module	Tan m-module	ENSBTAG00000051337	209	ENSBTAG00000015973|ENSBTAG00000015973.6|ENSBTAT00000077069|ENSBTAT00000077069.1	TRAF3IP1	Protein Coding	3241	-44.28	-0.211866	1	209	2402	2610
Turquoise lnc-module	Tan m-module	ENSBTAG00000051337	209	ENSBTAG00000049014|ENSBTAG00000049014.1|ENSBTAT00000082671|ENSBTAT00000082671.1	ZNF696	Protein Coding	4841	-32.19	-0.154019	1	209	3775	3983
Turquoise lnc-module	Tan m-module	ENSBTAG00000051337	209	ENSBTAG00000019479|ENSBTAG00000019479.4|ENSBTAT00000077978|ENSBTAT00000077978.1	TATDN2	Protein Coding	2130	-37.73	-0.180526	1	209	1127	1335
Turquoise lnc-module	Tan m-module	ENSBTAG00000051337	209	ENSBTAG00000009696|ENSBTAG00000009696.5|ENSBTAT00000073391|ENSBTAT00000073391.1	ACTN2	Protein Coding	3162	-34.7	-0.166029	1	209	1503	1711
Turquoise lnc-module	Tan m-module	ENSBTAG00000051337	209	ENSBTAG00000010989|ENSBTAG00000010989.6|ENSBTAT00000075087|ENSBTAT00000075087.1	PIK3R1	Protein Coding	3236	-31.81	-0.152201	1	209	963	1171
Turquoise lnc-module	Tan m-module	ENSBTAG00000051337	209	ENSBTAG00000009109|ENSBTAG00000009109.6|ENSBTAT00000072123|ENSBTAT00000072123.1	CASD1	Protein Coding	3682	-54.73	-0.261866	1	209	2716	2924
Turquoise lnc-module	Tan m-module	ENSBTAG00000051337	209	ENSBTAG00000019734|ENSBTAG00000019734.6|ENSBTAT00000082230|ENSBTAT00000082230.1	CD276	Protein Coding	3447	-50.63	-0.242249	1	209	127	335
Turquoise lnc-module	Tan m-module	ENSBTAG00000051337	209	ENSBTAG00000007850|ENSBTAG00000007850.5|ENSBTAT00000082142|ENSBTAT00000082142.1	ITIH4	Protein Coding	2953	-33.41	-0.159856	1	209	2348	2556
Turquoise lnc-module	Tan m-module	ENSBTAG00000051337	209	ENSBTAG00000010626|ENSBTAG00000010626.6|ENSBTAT00000076951|ENSBTAT00000076951.1	SH3GLB2	Protein Coding	2011	-55.06	-0.263445	1	209	26	234
Turquoise lnc-module	Tan m-module	ENSBTAG00000051337	209	ENSBTAG00000009455|ENSBTAG00000009455.6|ENSBTAT00000076602|ENSBTAT00000076602.1	IL12RB2	Protein Coding	3035	-47.65	-0.22799	1	209	353	561
Turquoise lnc-module	Tan m-module	ENSBTAG00000051337	209	ENSBTAG00000012205|ENSBTAG00000012205.6|ENSBTAT00000081771|ENSBTAT00000081771.1	CPT1C	Protein Coding	2283	-34.8	-0.166507	1	209	468	676
Turquoise lnc-module	Tan m-module	ENSBTAG00000051337	209	ENSBTAG00000050785|ENSBTAG00000050785.1|ENSBTAT00000073527|ENSBTAT00000073527.1	ENSBTAG00000050785	Protein Coding	1523	-31.46	-0.150526	1	209	225	433
Turquoise lnc-module	Tan m-module	ENSBTAG00000051337	209	ENSBTAG00000005034|ENSBTAG00000005034.6|ENSBTAT00000081387|ENSBTAT00000081387.1	CAPN5	Protein Coding	4479	-45.92	-0.219713	1	209	4180	4388
Turquoise lnc-module	Tan m-module	ENSBTAG00000051337	209	ENSBTAG00000008077|ENSBTAG00000008077.7|ENSBTAT00000077820|ENSBTAT00000077820.1	SLC37A4	Protein Coding	2520	-31.72	-0.15177	1	209	1041	1249
Turquoise lnc-module	Tan m-module	ENSBTAG00000051337	209	ENSBTAG00000018806|ENSBTAG00000018806.4|ENSBTAT00000085625|ENSBTAT00000085625.1	PSRC1	Protein Coding	2284	-33.12	-0.158469	1	209	645	853
Turquoise lnc-module	Tan m-module	ENSBTAG00000051337	209	ENSBTAG00000054623|ENSBTAG00000054623.1|ENSBTAT00000072120|ENSBTAT00000072120.1	HOXB9	Protein Coding	4014	-38.94	-0.186316	1	209	3532	3740
Turquoise lnc-module	Tan m-module	ENSBTAG00000051337	209	ENSBTAG00000007850|ENSBTAG00000007850.5|ENSBTAT00000082322|ENSBTAT00000082322.1	ITIH4	Protein Coding	3722	-33.41	-0.159856	1	209	3200	3408
Turquoise lnc-module	Tan m-module	ENSBTAG00000051337	209	ENSBTAG00000024974|ENSBTAG00000024974.5|ENSBTAT00000079474|ENSBTAT00000079474.1	HEXIM2	Protein Coding	1292	-41.55	-0.198804	1	209	754	962
Turquoise lnc-module	Tan m-module	ENSBTAG00000051337	209	ENSBTAG00000006526|ENSBTAG00000006526.6|ENSBTAT00000076163|ENSBTAT00000076163.1	BCL2L1	Protein Coding	2679	-39.43	-0.18866	7	209	1	203
Turquoise lnc-module	Tan m-module	ENSBTAG00000051337	209	ENSBTAG00000008077|ENSBTAG00000008077.7|ENSBTAT00000085077|ENSBTAT00000085077.1	SLC37A4	Protein Coding	1315	-31.72	-0.15177	1	209	873	1081
Turquoise lnc-module	Tan m-module	ENSBTAG00000051337	209	ENSBTAG00000009109|ENSBTAG00000009109.6|ENSBTAT00000074342|ENSBTAT00000074342.1	CASD1	Protein Coding	3508	-54.73	-0.261866	1	209	2542	2750
Turquoise lnc-module	Tan m-module	ENSBTAG00000051337	209	ENSBTAG00000050785|ENSBTAG00000050785.1|ENSBTAT00000086946|ENSBTAT00000086946.1	ENSBTAG00000050785	Protein Coding	2017	-36.07	-0.172584	1	209	1588	1796
Turquoise lnc-module	Tan m-module	ENSBTAG00000051337	209	ENSBTAG00000033727|ENSBTAG00000033727.4|ENSBTAT00000083177|ENSBTAT00000083177.1	RBPMS	Protein Coding	1629	-45.41	-0.217273	1	209	300	508
Turquoise lnc-module	Tan m-module	ENSBTAG00000051337	209	ENSBTAG00000003777|ENSBTAG00000003777.5|ENSBTAT00000075313|ENSBTAT00000075313.1	TIE1	Protein Coding	3861	-42.29	-0.202344	1	209	3173	3381
Turquoise lnc-module	Tan m-module	ENSBTAG00000051337	209	ENSBTAG00000005846|ENSBTAG00000005846.5|ENSBTAT00000075204|ENSBTAT00000075204.1	FAM219B	Protein Coding	2614	-34.7	-0.166029	1	207	2408	2614
Turquoise lnc-module	Tan m-module	ENSBTAG00000051337	209	ENSBTAG00000000078|ENSBTAG00000000078.4|ENSBTAT00000079154|ENSBTAT00000079154.1	GLIPR2	Protein Coding	2663	-45.93	-0.219761	1	209	1785	1993
Turquoise lnc-module	Tan m-module	ENSBTAG00000051337	209	ENSBTAG00000039122|ENSBTAG00000039122.3|ENSBTAT00000078863|ENSBTAT00000078863.1	PLA2G5	Protein Coding	751	-35.53	-0.17	1	209	423	631
Turquoise lnc-module	Tan m-module	ENSBTAG00000051337	209	ENSBTAG00000053934|ENSBTAG00000053934.1|ENSBTAT00000076052|ENSBTAT00000076052.1	ENSBTAG00000053934	Protein Coding	1215	-37.53	-0.179569	1	209	109	317
Turquoise lnc-module	Tan m-module	ENSBTAG00000051337	209	ENSBTAG00000049995|ENSBTAG00000049995.1|ENSBTAT00000074414|ENSBTAT00000074414.1	ENSBTAG00000049995	Protein Coding	964	-34	-0.162679	1	209	83	291
Turquoise lnc-module	Tan m-module	ENSBTAG00000051337	209	ENSBTAG00000054069|ENSBTAG00000054069.1|ENSBTAT00000085981|ENSBTAT00000085981.1	CRNN	Protein Coding	3022	-32.57	-0.155837	1	209	340	548
Turquoise lnc-module	Tan m-module	ENSBTAG00000051337	209	ENSBTAG00000049392|ENSBTAG00000049392.1|ENSBTAT00000079259|ENSBTAT00000079259.1	ENSBTAG00000049392	Protein Coding	1216	-35.49	-0.169809	1	209	886	1094
Turquoise lnc-module	Tan m-module	ENSBTAG00000051337	209	ENSBTAG00000015188|ENSBTAG00000015188.5|ENSBTAT00000081800|ENSBTAT00000081800.1	KLF6	Protein Coding	4310	-44.41	-0.212488	1	209	3365	3573
Turquoise lnc-module	Tan m-module	ENSBTAG00000051337	209	ENSBTAG00000018062|ENSBTAG00000018062.6|ENSBTAT00000082291|ENSBTAT00000082291.1	KIAA1522	Protein Coding	3452	-49.25	-0.235646	1	209	2915	3123
Turquoise lnc-module	Tan m-module	ENSBTAG00000051337	209	ENSBTAG00000019801|ENSBTAG00000019801.5|ENSBTAT00000082225|ENSBTAT00000082225.1	ENSBTAG00000019801	Protein Coding	2030	-43.68	-0.208995	1	209	446	654
Turquoise lnc-module	Tan m-module	ENSBTAG00000051337	209	ENSBTAG00000049530|ENSBTAG00000049530.1|ENSBTAT00000070533|ENSBTAT00000070533.1	ENSBTAG00000049530	Protein Coding	375	-33.3	-0.15933	1	209	52	260
Turquoise lnc-module	Tan m-module	ENSBTAG00000051337	209	ENSBTAG00000017488|ENSBTAG00000017488.4|ENSBTAT00000084346|ENSBTAT00000084346.1	KLF3	Protein Coding	1271	-39.44	-0.188708	1	209	369	577
Turquoise lnc-module	Tan m-module	ENSBTAG00000051337	209	ENSBTAG00000013197|ENSBTAG00000013197.6|ENSBTAT00000086496|ENSBTAT00000086496.1	PSEN2	Protein Coding	2783	-41.27	-0.197464	1	209	2361	2569
Turquoise lnc-module	Tan m-module	ENSBTAG00000051337	209	ENSBTAG00000006262|ENSBTAG00000006262.4|ENSBTAT00000070942|ENSBTAT00000070942.1	LIMS2	Protein Coding	1053	-33.65	-0.161005	1	209	165	373
Turquoise lnc-module	Tan m-module	ENSBTAG00000051337	209	ENSBTAG00000012380|ENSBTAG00000012380.6|ENSBTAT00000078825|ENSBTAT00000078825.1	HK1	Protein Coding	5620	-53.81	-0.257464	1	209	265	473
Turquoise lnc-module	Tan m-module	ENSBTAG00000051337	209	ENSBTAG00000000717|ENSBTAG00000000717.4|ENSBTAT00000080569|ENSBTAT00000080569.1	PLPP2	Protein Coding	1001	-43.58	-0.208517	1	144	858	1001
Turquoise lnc-module	Tan m-module	ENSBTAG00000051337	209	ENSBTAG00000019801|ENSBTAG00000019801.5|ENSBTAT00000079479|ENSBTAT00000079479.1	ENSBTAG00000019801	Protein Coding	2477	-43.68	-0.208995	1	209	446	654
Turquoise lnc-module	Tan m-module	ENSBTAG00000051337	209	ENSBTAG00000008409|ENSBTAG00000008409.5|ENSBTAT00000076263|ENSBTAT00000076263.1	MYC	Transcription Factor	2172	-53.92	-0.25799	1	209	1947	2155
Turquoise lnc-module	Tan m-module	ENSBTAG00000051337	209	ENSBTAG00000013197|ENSBTAG00000013197.6|ENSBTAT00000080963|ENSBTAT00000080963.1	PSEN2	Protein Coding	3341	-41.27	-0.197464	1	209	2919	3127
Turquoise lnc-module	Tan m-module	ENSBTAG00000051337	209	ENSBTAG00000008887|ENSBTAG00000008887.5|ENSBTAT00000071243|ENSBTAT00000071243.1	PAQR3	Protein Coding	1158	-56.8	-0.27177	23	209	1	187
Turquoise lnc-module	Tan m-module	ENSBTAG00000051337	209	ENSBTAG00000018810|ENSBTAG00000018810.6|ENSBTAT00000073991|ENSBTAT00000073991.1	THBS2	Protein Coding	5075	-43.17	-0.206555	1	209	3571	3779
Turquoise lnc-module	Tan m-module	ENSBTAG00000051337	209	ENSBTAG00000007186|ENSBTAG00000007186.6|ENSBTAT00000079902|ENSBTAT00000079902.1	ARHGAP39	Protein Coding	3381	-43.94	-0.210239	1	209	1661	1869
Turquoise lnc-module	Tan m-module	ENSBTAG00000051337	209	ENSBTAG00000049995|ENSBTAG00000049995.1|ENSBTAT00000077361|ENSBTAT00000077361.1	ENSBTAG00000049995	Protein Coding	607	-34	-0.162679	1	209	83	291
Turquoise lnc-module	Tan m-module	ENSBTAG00000051337	209	ENSBTAG00000011744|ENSBTAG00000011744.6|ENSBTAT00000071247|ENSBTAT00000071247.1	USP31	Protein Coding	1869	-42.48	-0.203254	1	209	192	400
Turquoise lnc-module	Tan m-module	ENSBTAG00000051337	209	ENSBTAG00000018806|ENSBTAG00000018806.4|ENSBTAT00000086609|ENSBTAT00000086609.1	PSRC1	Protein Coding	2184	-34.5	-0.165072	1	209	1803	2011
Turquoise lnc-module	Tan m-module	ENSBTAG00000051337	209	ENSBTAG00000026684|ENSBTAG00000026684.4|ENSBTAT00000077837|ENSBTAT00000077837.1	SYNC	Protein Coding	1490	-37.93	-0.181483	1	209	709	917
Turquoise lnc-module	Tan m-module	ENSBTAG00000051337	209	ENSBTAG00000016240|ENSBTAG00000016240.6|ENSBTAT00000083927|ENSBTAT00000083927.1	RNF157	Protein Coding	5190	-34.61	-0.165598	1	209	1876	2084
Turquoise lnc-module	Tan m-module	ENSBTAG00000051337	209	ENSBTAG00000017488|ENSBTAG00000017488.4|ENSBTAT00000085769|ENSBTAT00000085769.1	KLF3	Protein Coding	2186	-45.47	-0.21756	1	209	169	377
Turquoise lnc-module	Tan m-module	ENSBTAG00000051337	209	ENSBTAG00000013197|ENSBTAG00000013197.6|ENSBTAT00000072821|ENSBTAT00000072821.1	PSEN2	Protein Coding	2885	-41.27	-0.197464	1	209	2463	2671
Turquoise lnc-module	Tan m-module	ENSBTAG00000051337	209	ENSBTAG00000015188|ENSBTAG00000015188.5|ENSBTAT00000087087|ENSBTAT00000087087.1	KLF6	Protein Coding	5639	-44.41	-0.212488	1	209	4762	4970
Turquoise lnc-module	Tan m-module	ENSBTAG00000051337	209	ENSBTAG00000054081|ENSBTAG00000054081.1|ENSBTAT00000077255|ENSBTAT00000077255.1	ENSBTAG00000054081	Protein Coding	1278	-34.85	-0.166746	1	209	744	952
Turquoise lnc-module	Tan m-module	ENSBTAG00000051337	209	ENSBTAG00000049495|ENSBTAG00000049495.1|ENSBTAT00000083169|ENSBTAT00000083169.1	ZNF449	Protein Coding	2159	-53.23	-0.254689	1	209	233	441
Turquoise lnc-module	Tan m-module	ENSBTAG00000051337	209	ENSBTAG00000053934|ENSBTAG00000053934.1|ENSBTAT00000074686|ENSBTAT00000074686.1	ENSBTAG00000053934	Protein Coding	1431	-37.53	-0.179569	1	209	109	317
Turquoise lnc-module	Tan m-module	ENSBTAG00000051337	209	ENSBTAG00000021957|ENSBTAG00000021957.4|ENSBTAT00000076312|ENSBTAT00000076312.1	LTBP2	Protein Coding	5529	-46.04	-0.220287	1	209	5029	5237
Turquoise lnc-module	Tan m-module	ENSBTAG00000051337	209	ENSBTAG00000009663|ENSBTAG00000009663.5|ENSBTAT00000082669|ENSBTAT00000082669.1	YBX3	Protein Coding	1517	-43.89	-0.21	1	209	86	294
Turquoise lnc-module	Tan m-module	ENSBTAG00000051337	209	ENSBTAG00000009696|ENSBTAG00000009696.5|ENSBTAT00000073885|ENSBTAT00000073885.1	ACTN2	Protein Coding	2114	-34.7	-0.166029	1	209	1503	1711
Turquoise lnc-module	Tan m-module	ENSBTAG00000051337	209	ENSBTAG00000005976|ENSBTAG00000005976.5|ENSBTAT00000079227|ENSBTAT00000079227.1	HSD17B7	Protein Coding	2328	-36.41	-0.174211	1	209	79	287
Turquoise lnc-module	Tan m-module	ENSBTAG00000051337	209	ENSBTAG00000002522|ENSBTAG00000002522.5|ENSBTAT00000086066|ENSBTAT00000086066.1	SYT5	Protein Coding	2389	-46.65	-0.223206	1	209	2084	2292
Turquoise lnc-module	Tan m-module	ENSBTAG00000051337	209	ENSBTAG00000052072|ENSBTAG00000052072.1|ENSBTAT00000077071|ENSBTAT00000077071.1	B3GNTL1	Protein Coding	1135	-38.58	-0.184593	1	209	579	787
Turquoise lnc-module	Tan m-module	ENSBTAG00000051337	209	ENSBTAG00000000357|ENSBTAG00000000357.6|ENSBTAT00000084626|ENSBTAT00000084626.1	PRAG1	Protein Coding	6485	-42.27	-0.202249	1	209	4554	4762
Turquoise lnc-module	Tan m-module	ENSBTAG00000051337	209	ENSBTAG00000011002|ENSBTAG00000011002.6|ENSBTAT00000070769|ENSBTAT00000070769.1	CCDC136	Protein Coding	2440	-62.69	-0.299952	1	209	2	210
Turquoise lnc-module	Tan m-module	ENSBTAG00000051337	209	ENSBTAG00000019712|ENSBTAG00000019712.6|ENSBTAT00000070357|ENSBTAT00000070357.1	ST14	Protein Coding	2535	-40.1	-0.191866	1	209	2303	2511
Turquoise lnc-module	Tan m-module	ENSBTAG00000051337	209	ENSBTAG00000046346|ENSBTAG00000046346.2|ENSBTAT00000081554|ENSBTAT00000081554.1	PACS2	Protein Coding	5642	-40.85	-0.195455	1	209	1014	1222
Turquoise lnc-module	Tan m-module	ENSBTAG00000051337	209	ENSBTAG00000021957|ENSBTAG00000021957.4|ENSBTAT00000077781|ENSBTAT00000077781.1	LTBP2	Protein Coding	5682	-46.04	-0.220287	1	209	4819	5027
Turquoise lnc-module	Tan m-module	ENSBTAG00000051337	209	ENSBTAG00000018806|ENSBTAG00000018806.4|ENSBTAT00000080779|ENSBTAT00000080779.1	PSRC1	Protein Coding	2275	-34.5	-0.165072	1	209	1894	2102
Turquoise lnc-module	Tan m-module	ENSBTAG00000051337	209	ENSBTAG00000012205|ENSBTAG00000012205.6|ENSBTAT00000070919|ENSBTAT00000070919.1	CPT1C	Protein Coding	2151	-34.8	-0.166507	1	209	303	511
Turquoise lnc-module	Tan m-module	ENSBTAG00000051337	209	ENSBTAG00000009663|ENSBTAG00000009663.5|ENSBTAT00000074030|ENSBTAT00000074030.1	YBX3	Protein Coding	1416	-43.89	-0.21	1	209	86	294
Turquoise lnc-module	Tan m-module	ENSBTAG00000051337	209	ENSBTAG00000016948|ENSBTAG00000016948.6|ENSBTAT00000070865|ENSBTAT00000070865.1	PTH1R	Protein Coding	3664	-42.89	-0.205215	1	209	1826	2034
Turquoise lnc-module	Tan m-module	ENSBTAG00000051337	209	ENSBTAG00000009167|ENSBTAG00000009167.6|ENSBTAT00000086426|ENSBTAT00000086426.1	SLC15A4	Protein Coding	2738	-52.16	-0.249569	1	196	2543	2738
Turquoise lnc-module	Tan m-module	ENSBTAG00000051337	209	ENSBTAG00000021697|ENSBTAG00000021697.6|ENSBTAT00000082882|ENSBTAT00000082882.1	PDGFB	Protein Coding	692	-36.7	-0.175598	9	209	1	201
Turquoise lnc-module	Tan m-module	ENSBTAG00000051337	209	ENSBTAG00000050919|ENSBTAG00000050919.1|ENSBTAT00000086435|ENSBTAT00000086435.1	ENSBTAG00000050919	Protein Coding	1052	-37.59	-0.179856	1	209	211	419
Turquoise lnc-module	Tan m-module	ENSBTAG00000051337	209	ENSBTAG00000010626|ENSBTAG00000010626.6|ENSBTAT00000072113|ENSBTAT00000072113.1	SH3GLB2	Protein Coding	1098	-36.35	-0.173923	1	209	663	871
Turquoise lnc-module	Tan m-module	ENSBTAG00000051337	209	ENSBTAG00000030965|ENSBTAG00000030965.3|ENSBTAT00000086357|ENSBTAT00000086357.1	MCM7	Protein Coding	3169	-41.93	-0.200622	1	209	2897	3105
Turquoise lnc-module	Tan m-module	ENSBTAG00000051337	209	ENSBTAG00000011412|ENSBTAG00000011412.6|ENSBTAT00000082437|ENSBTAT00000082437.1	LAMB1	Protein Coding	6133	-41.39	-0.198038	1	209	5673	5881
Turquoise lnc-module	Tan m-module	ENSBTAG00000051337	209	ENSBTAG00000012205|ENSBTAG00000012205.6|ENSBTAT00000073294|ENSBTAT00000073294.1	CPT1C	Protein Coding	2430	-34.8	-0.166507	1	209	567	775
Turquoise lnc-module	Tan m-module	ENSBTAG00000051337	209	ENSBTAG00000050919|ENSBTAG00000050919.1|ENSBTAT00000081313|ENSBTAT00000081313.1	ENSBTAG00000050919	Protein Coding	1975	-37.59	-0.179856	1	209	211	419
Turquoise lnc-module	Tan m-module	ENSBTAG00000051337	209	ENSBTAG00000015913|ENSBTAG00000015913.6|ENSBTAT00000075389|ENSBTAT00000075389.1	MFHAS1	Protein Coding	3562	-49.59	-0.237273	1	209	3329	3537
Turquoise lnc-module	Tan m-module	ENSBTAG00000051337	209	ENSBTAG00000052072|ENSBTAG00000052072.1|ENSBTAT00000081898|ENSBTAT00000081898.1	B3GNTL1	Protein Coding	1237	-36.18	-0.17311	1	209	579	787
Turquoise lnc-module	Tan m-module	ENSBTAG00000051337	209	ENSBTAG00000039122|ENSBTAG00000039122.3|ENSBTAT00000072047|ENSBTAT00000072047.1	PLA2G5	Protein Coding	1847	-35.53	-0.17	1	209	1519	1727
Turquoise lnc-module	Tan m-module	ENSBTAG00000051337	209	ENSBTAG00000011744|ENSBTAG00000011744.6|ENSBTAT00000083561|ENSBTAT00000083561.1	USP31	Protein Coding	4044	-47.41	-0.226842	1	157	3888	4044
Turquoise lnc-module	Tan m-module	ENSBTAG00000051337	209	ENSBTAG00000005846|ENSBTAG00000005846.5|ENSBTAT00000076072|ENSBTAT00000076072.1	FAM219B	Protein Coding	1043	-34.7	-0.166029	1	207	837	1043
Turquoise lnc-module	Tan m-module	ENSBTAG00000051337	209	ENSBTAG00000003559|ENSBTAG00000003559.6|ENSBTAT00000083195|ENSBTAT00000083195.1	PPP1R13B	Protein Coding	3969	-49.59	-0.237273	1	209	1142	1350
Turquoise lnc-module	Tan m-module	ENSBTAG00000051337	209	ENSBTAG00000044078|ENSBTAG00000044078.3|ENSBTAT00000075144|ENSBTAT00000075144.1	TESC	Protein Coding	940	-40.96	-0.195981	1	209	720	928
Turquoise lnc-module	Tan m-module	ENSBTAG00000051337	209	ENSBTAG00000007791|ENSBTAG00000007791.6|ENSBTAT00000082504|ENSBTAT00000082504.1	KCNQ5	Protein Coding	2497	-48.17	-0.230478	1	209	467	675
Turquoise lnc-module	Tan m-module	ENSBTAG00000051337	209	ENSBTAG00000016948|ENSBTAG00000016948.6|ENSBTAT00000070571|ENSBTAT00000070571.1	PTH1R	Protein Coding	3724	-42.89	-0.205215	1	209	1826	2034
Turquoise lnc-module	Tan m-module	ENSBTAG00000051337	209	ENSBTAG00000017069|ENSBTAG00000017069.6|ENSBTAT00000071687|ENSBTAT00000071687.1	GASK1B	Protein Coding	2127	-45.88	-0.219522	1	209	308	516
Turquoise lnc-module	Tan m-module	ENSBTAG00000051337	209	ENSBTAG00000014211|ENSBTAG00000014211.6|ENSBTAT00000076077|ENSBTAT00000076077.1	FOXP4	Protein Coding	3814	-65.81	-0.31488	1	209	3322	3530
Turquoise lnc-module	Tan m-module	ENSBTAG00000051337	209	ENSBTAG00000012205|ENSBTAG00000012205.6|ENSBTAT00000082830|ENSBTAT00000082830.1	CPT1C	Protein Coding	2424	-34.8	-0.166507	1	209	552	760
Turquoise lnc-module	Tan m-module	ENSBTAG00000051337	209	ENSBTAG00000010626|ENSBTAG00000010626.6|ENSBTAT00000076065|ENSBTAT00000076065.1	SH3GLB2	Protein Coding	2161	-55.06	-0.263445	1	209	26	234
Turquoise lnc-module	Tan m-module	ENSBTAG00000051337	209	ENSBTAG00000003491|ENSBTAG00000003491.5|ENSBTAT00000070381|ENSBTAT00000070381.1	SLC25A23	Protein Coding	4004	-46.27	-0.221388	17	209	1	193
Turquoise lnc-module	Tan m-module	ENSBTAG00000051337	209	ENSBTAG00000019697|ENSBTAG00000019697.6|ENSBTAT00000073725|ENSBTAT00000073725.1	NPAS2	Protein Coding	3684	-40.21	-0.192392	1	209	1042	1250
Turquoise lnc-module	Tan m-module	ENSBTAG00000051337	209	ENSBTAG00000015165|ENSBTAG00000015165.6|ENSBTAT00000078716|ENSBTAT00000078716.1	DPY19L3	Protein Coding	2396	-36.95	-0.176794	1	209	4	212
Turquoise lnc-module	Tan m-module	ENSBTAG00000051337	209	ENSBTAG00000010626|ENSBTAG00000010626.6|ENSBTAT00000082745|ENSBTAT00000082745.1	SH3GLB2	Protein Coding	2224	-55.06	-0.263445	1	209	26	234
Turquoise lnc-module	Tan m-module	ENSBTAG00000051337	209	ENSBTAG00000006835|ENSBTAG00000006835.6|ENSBTAT00000072464|ENSBTAT00000072464.1	MCAM	Protein Coding	2184	-33.71	-0.161292	1	209	1718	1926
Turquoise lnc-module	Tan m-module	ENSBTAG00000051337	209	ENSBTAG00000014698|ENSBTAG00000014698.6|ENSBTAT00000081098|ENSBTAT00000081098.1	CARD11	Protein Coding	4516	-38.74	-0.185359	1	209	4173	4381
Turquoise lnc-module	Tan m-module	ENSBTAG00000051337	209	ENSBTAG00000007186|ENSBTAG00000007186.6|ENSBTAT00000070608|ENSBTAT00000070608.1	ARHGAP39	Protein Coding	3474	-43.94	-0.210239	1	209	1661	1869
Turquoise lnc-module	Tan m-module	ENSBTAG00000051337	209	ENSBTAG00000005034|ENSBTAG00000005034.6|ENSBTAT00000084642|ENSBTAT00000084642.1	CAPN5	Protein Coding	5236	-43.67	-0.208947	1	209	1873	2081
Turquoise lnc-module	Tan m-module	ENSBTAG00000051337	209	ENSBTAG00000010989|ENSBTAG00000010989.6|ENSBTAT00000078857|ENSBTAT00000078857.1	PIK3R1	Protein Coding	3326	-31.81	-0.152201	1	209	1053	1261
Turquoise lnc-module	Tan m-module	ENSBTAG00000051337	209	ENSBTAG00000012039|ENSBTAG00000012039.6|ENSBTAT00000086474|ENSBTAT00000086474.1	PHACTR1	Protein Coding	3220	-38.7	-0.185167	1	209	1926	2134
Turquoise lnc-module	Tan m-module	ENSBTAG00000051337	209	ENSBTAG00000000986|ENSBTAG00000000986.6|ENSBTAT00000076623|ENSBTAT00000076623.1	USH1C	Protein Coding	4334	-38.83	-0.185789	1	209	551	759
Turquoise lnc-module	Tan m-module	ENSBTAG00000051337	209	ENSBTAG00000012501|ENSBTAG00000012501.5|ENSBTAT00000081168|ENSBTAT00000081168.1	FTO	Protein Coding	1560	-31.38	-0.150144	1	209	898	1106
Turquoise lnc-module	Tan m-module	ENSBTAG00000051337	209	ENSBTAG00000052397|ENSBTAG00000052397.1|ENSBTAT00000085693|ENSBTAT00000085693.1	ENSBTAG00000052397	Protein Coding	1709	-34.11	-0.163206	1	209	516	724
Turquoise lnc-module	Tan m-module	ENSBTAG00000051337	209	ENSBTAG00000053499|ENSBTAG00000053499.1|ENSBTAT00000073849|ENSBTAT00000073849.1	ENSBTAG00000053499	Protein Coding	252	-39.28	-0.187943	1	209	16	224
Turquoise lnc-module	Tan m-module	ENSBTAG00000051337	209	ENSBTAG00000015973|ENSBTAG00000015973.6|ENSBTAT00000086212|ENSBTAT00000086212.1	TRAF3IP1	Protein Coding	3853	-44.28	-0.211866	1	209	3014	3222
Turquoise lnc-module	Tan m-module	ENSBTAG00000053040	1449	ENSBTAG00000053499|ENSBTAG00000053499.1|ENSBTAT00000073849|ENSBTAT00000073849.1	ENSBTAG00000053499	Protein Coding	252	-58.32	-0.231429	680	931	1	252
Turquoise lnc-module	Tan m-module	ENSBTAG00000052691	1352	ENSBTAG00000053499|ENSBTAG00000053499.1|ENSBTAT00000073849|ENSBTAT00000073849.1	ENSBTAG00000053499	Protein Coding	252	-41.52	-0.164762	874	1125	1	252
Turquoise lnc-module	Tan m-module	ENSBTAG00000054739	419	ENSBTAG00000002116|ENSBTAG00000002116.5|ENSBTAT00000002733|ENSBTAT00000002733.5	ZCCHC3	Protein Coding	2704	-64.12	-0.153031	1	419	197	615
Turquoise lnc-module	Tan m-module	ENSBTAG00000054739	419	ENSBTAG00000014211|ENSBTAG00000014211.6|ENSBTAT00000070319|ENSBTAT00000070319.1	FOXP4	Protein Coding	3496	-67.19	-0.160358	1	419	2944	3362
Turquoise lnc-module	Tan m-module	ENSBTAG00000054739	419	ENSBTAG00000014211|ENSBTAG00000014211.6|ENSBTAT00000076077|ENSBTAT00000076077.1	FOXP4	Protein Coding	3814	-67.19	-0.160358	1	419	3262	3680
Turquoise lnc-module	Tan m-module	ENSBTAG00000054739	419	ENSBTAG00000053499|ENSBTAG00000053499.1|ENSBTAT00000073849|ENSBTAT00000073849.1	ENSBTAG00000053499	Protein Coding	252	-38.11	-0.15123	1	241	12	252
Turquoise lnc-module	Tan m-module	ENSBTAG00000054907	500	ENSBTAG00000007791|ENSBTAG00000007791.6|ENSBTAT00000067006|ENSBTAT00000067006.1	KCNQ5	Protein Coding	2067	-79.38	-0.15876	1	500	1304	1803
Turquoise lnc-module	Tan m-module	ENSBTAG00000054907	500	ENSBTAG00000007791|ENSBTAG00000007791.6|ENSBTAT00000065391|ENSBTAT00000065391.2	KCNQ5	Protein Coding	2451	-79.38	-0.15876	1	500	1688	2187
Turquoise lnc-module	Tan m-module	ENSBTAG00000054907	500	ENSBTAG00000030836|ENSBTAG00000030836.3|ENSBTAT00000028333|ENSBTAT00000028333.5	ZBTB21	Protein Coding	4768	-75.2	-0.1504	1	500	3381	3880
Turquoise lnc-module	Tan m-module	ENSBTAG00000054907	500	ENSBTAG00000016991|ENSBTAG00000016991.6|ENSBTAT00000035350|ENSBTAT00000035350.5	EFNB2	Protein Coding	2717	-76.93	-0.15386	1	500	2094	2593
Turquoise lnc-module	Tan m-module	ENSBTAG00000054907	500	ENSBTAG00000018062|ENSBTAG00000018062.6|ENSBTAT00000074403|ENSBTAT00000074403.1	KIAA1522	Protein Coding	3608	-77.64	-0.15528	1	500	91	590
Turquoise lnc-module	Tan m-module	ENSBTAG00000054907	500	ENSBTAG00000007791|ENSBTAG00000007791.6|ENSBTAT00000071372|ENSBTAT00000071372.1	KCNQ5	Protein Coding	2524	-79.38	-0.15876	1	500	1761	2260
Turquoise lnc-module	Tan m-module	ENSBTAG00000054907	500	ENSBTAG00000018062|ENSBTAG00000018062.6|ENSBTAT00000082291|ENSBTAT00000082291.1	KIAA1522	Protein Coding	3452	-77.64	-0.15528	1	500	91	590
Turquoise lnc-module	Tan m-module	ENSBTAG00000054907	500	ENSBTAG00000007791|ENSBTAG00000007791.6|ENSBTAT00000082504|ENSBTAT00000082504.1	KCNQ5	Protein Coding	2497	-79.38	-0.15876	1	500	1734	2233
Turquoise lnc-module	Tan m-module	ENSBTAG00000054907	500	ENSBTAG00000053499|ENSBTAG00000053499.1|ENSBTAT00000073849|ENSBTAT00000073849.1	ENSBTAG00000053499	Protein Coding	252	-39.13	-0.155278	1	227	26	252
Turquoise lnc-module	Tan m-module	ENSBTAG00000053509	2706	ENSBTAG00000053499|ENSBTAG00000053499.1|ENSBTAT00000073849|ENSBTAT00000073849.1	ENSBTAG00000053499	Protein Coding	252	-39.14	-0.155317	62	313	1	252
Turquoise lnc-module	Tan m-module	ENSBTAG00000050923	1053	ENSBTAG00000053499|ENSBTAG00000053499.1|ENSBTAT00000073849|ENSBTAT00000073849.1	ENSBTAG00000053499	Protein Coding	252	-46.95	-0.18631	382	633	1	252
Turquoise lnc-module	Tan m-module	ENSBTAG00000052301	2135	ENSBTAG00000050205|ENSBTAG00000050205.1|ENSBTAT00000067059|ENSBTAT00000067059.1	ENSBTAG00000050205	Protein Coding	525	-88.01	-0.167638	1183	1707	1	525
Turquoise lnc-module	Tan m-module	ENSBTAG00000052301	2135	ENSBTAG00000053499|ENSBTAG00000053499.1|ENSBTAT00000073849|ENSBTAT00000073849.1	ENSBTAG00000053499	Protein Coding	252	-54.09	-0.214643	1380	1631	1	252
Turquoise lnc-module	Tan m-module	ENSBTAG00000054385	2296	ENSBTAG00000053499|ENSBTAG00000053499.1|ENSBTAT00000073849|ENSBTAT00000073849.1	ENSBTAG00000053499	Protein Coding	252	-46.09	-0.182897	840	1091	1	252
Turquoise lnc-module	Tan m-module	ENSBTAG00000050145	964	ENSBTAG00000053499|ENSBTAG00000053499.1|ENSBTAT00000073849|ENSBTAT00000073849.1	ENSBTAG00000053499	Protein Coding	252	-44.17	-0.175278	691	942	1	252
Turquoise lnc-module	Tan m-module	ENSBTAG00000049466	753	ENSBTAG00000053499|ENSBTAG00000053499.1|ENSBTAT00000073849|ENSBTAT00000073849.1	ENSBTAG00000053499	Protein Coding	252	-46.35	-0.183929	349	600	1	252
Turquoise lnc-module	Tan m-module	ENSBTAG00000051276	1260	ENSBTAG00000053499|ENSBTAG00000053499.1|ENSBTAT00000073849|ENSBTAT00000073849.1	ENSBTAG00000053499	Protein Coding	252	-45.94	-0.182302	1007	1258	1	252
Turquoise lnc-module	Tan m-module	ENSBTAG00000050346	75	ENSBTAG00000001816|ENSBTAG00000001816.5|ENSBTAT00000002374|ENSBTAT00000002374.5	SLC25A42	Protein Coding	2029	-12.19	-0.162533	1	75	839	913
Turquoise lnc-module	Tan m-module	ENSBTAG00000050346	75	ENSBTAG00000001242|ENSBTAG00000001242.3|ENSBTAT00000001639|ENSBTAT00000001639.3	ADRB1	Protein Coding	1545	-12.2	-0.162667	1	75	436	510
Turquoise lnc-module	Tan m-module	ENSBTAG00000050346	75	ENSBTAG00000001804|ENSBTAG00000001804.4|ENSBTAT00000002360|ENSBTAT00000002360.4	GPR179	Protein Coding	7065	-13.47	-0.1796	1	75	6347	6421
Turquoise lnc-module	Tan m-module	ENSBTAG00000050346	75	ENSBTAG00000003144|ENSBTAG00000003144.6|ENSBTAT00000000923|ENSBTAT00000000923.6	KIAA0825	Protein Coding	3985	-14.31	-0.1908	1	75	1560	1634
Turquoise lnc-module	Tan m-module	ENSBTAG00000050346	75	ENSBTAG00000000078|ENSBTAG00000000078.4|ENSBTAT00000000086|ENSBTAT00000000086.4	GLIPR2	Protein Coding	465	-13.88	-0.185067	1	75	279	353
Turquoise lnc-module	Tan m-module	ENSBTAG00000050346	75	ENSBTAG00000000830|ENSBTAG00000000830.6|ENSBTAT00000001096|ENSBTAT00000001096.6	GPR137B	Protein Coding	2024	-15.59	-0.207867	1	75	813	887
Turquoise lnc-module	Tan m-module	ENSBTAG00000050346	75	ENSBTAG00000001508|ENSBTAG00000001508.6|ENSBTAT00000001976|ENSBTAT00000001976.6	SH3RF1	Protein Coding	4493	-11.74	-0.156533	1	75	1692	1766
Turquoise lnc-module	Tan m-module	ENSBTAG00000050346	75	ENSBTAG00000000273|ENSBTAG00000000273.6|ENSBTAT00000000339|ENSBTAT00000000339.5	IL5RA	Protein Coding	2103	-13.59	-0.1812	1	75	1809	1883
Turquoise lnc-module	Tan m-module	ENSBTAG00000050346	75	ENSBTAG00000000905|ENSBTAG00000000905.5|ENSBTAT00000001199|ENSBTAT00000001199.5	RAB6B	Protein Coding	3798	-11.49	-0.1532	1	75	2391	2465
Turquoise lnc-module	Tan m-module	ENSBTAG00000050346	75	ENSBTAG00000002116|ENSBTAG00000002116.5|ENSBTAT00000002733|ENSBTAT00000002733.5	ZCCHC3	Protein Coding	2704	-14.67	-0.1956	1	75	496	570
Turquoise lnc-module	Tan m-module	ENSBTAG00000050346	75	ENSBTAG00000000357|ENSBTAG00000000357.6|ENSBTAT00000000463|ENSBTAT00000000463.6	PRAG1	Protein Coding	5848	-16.38	-0.2184	1	75	2672	2746
Turquoise lnc-module	Tan m-module	ENSBTAG00000050346	75	ENSBTAG00000002177|ENSBTAG00000002177.6|ENSBTAT00000002824|ENSBTAT00000002824.5	PIKFYVE	Protein Coding	6705	-13.1	-0.174667	1	75	3566	3640
Turquoise lnc-module	Tan m-module	ENSBTAG00000050346	75	ENSBTAG00000003268|ENSBTAG00000003268.4|ENSBTAT00000004233|ENSBTAT00000004233.4	PELO	Protein Coding	1658	-12.18	-0.1624	1	75	870	944
Turquoise lnc-module	Tan m-module	ENSBTAG00000050346	75	ENSBTAG00000002980|ENSBTAG00000002980.6|ENSBTAT00000003881|ENSBTAT00000003881.6	GPT2	Protein Coding	2872	-11.9	-0.158667	1	75	126	200
Turquoise lnc-module	Tan m-module	ENSBTAG00000050346	75	ENSBTAG00000004749|ENSBTAG00000004749.5|ENSBTAT00000006234|ENSBTAT00000006234.5	NEK4	Protein Coding	3415	-11.7	-0.156	1	75	3233	3307
Turquoise lnc-module	Tan m-module	ENSBTAG00000050346	75	ENSBTAG00000005028|ENSBTAG00000005028.6|ENSBTAT00000006619|ENSBTAT00000006619.6	HIRIP3	Protein Coding	2599	-12.5	-0.166667	1	75	1611	1685
Turquoise lnc-module	Tan m-module	ENSBTAG00000050346	75	ENSBTAG00000002522|ENSBTAG00000002522.5|ENSBTAT00000003272|ENSBTAT00000003272.5	SYT5	Protein Coding	1838	-11.67	-0.1556	1	75	561	635
Turquoise lnc-module	Tan m-module	ENSBTAG00000050346	75	ENSBTAG00000002331|ENSBTAG00000002331.6|ENSBTAT00000003008|ENSBTAT00000003008.6	DLGAP5	Protein Coding	3023	-11.65	-0.155333	1	75	2450	2524
Turquoise lnc-module	Tan m-module	ENSBTAG00000050346	75	ENSBTAG00000003559|ENSBTAG00000003559.6|ENSBTAT00000004631|ENSBTAT00000004631.6	PPP1R13B	Protein Coding	3864	-15	-0.2	1	75	3514	3588
Turquoise lnc-module	Tan m-module	ENSBTAG00000050346	75	ENSBTAG00000003510|ENSBTAG00000003510.4|ENSBTAT00000004563|ENSBTAT00000004563.4	MMRN2	Protein Coding	3251	-12.33	-0.1644	1	75	2895	2969
Turquoise lnc-module	Tan m-module	ENSBTAG00000050346	75	ENSBTAG00000003777|ENSBTAG00000003777.5|ENSBTAT00000004917|ENSBTAT00000004917.5	TIE1	Protein Coding	3384	-14.52	-0.1936	1	75	426	500
Turquoise lnc-module	Tan m-module	ENSBTAG00000050346	75	ENSBTAG00000004208|ENSBTAG00000004208.6|ENSBTAT00000005514|ENSBTAT00000005514.6	PLEKHG6	Protein Coding	2981	-11.44	-0.152533	1	75	2046	2120
Turquoise lnc-module	Tan m-module	ENSBTAG00000050346	75	ENSBTAG00000009239|ENSBTAG00000009239.6|ENSBTAT00000012176|ENSBTAT00000012176.5	SLC16A10	Protein Coding	1751	-13.49	-0.179867	1	75	183	257
Turquoise lnc-module	Tan m-module	ENSBTAG00000050346	75	ENSBTAG00000006262|ENSBTAG00000006262.4|ENSBTAT00000008216|ENSBTAT00000008216.4	LIMS2	Protein Coding	2034	-11.34	-0.1512	1	75	508	582
Turquoise lnc-module	Tan m-module	ENSBTAG00000050346	75	ENSBTAG00000008656|ENSBTAG00000008656.5|ENSBTAT00000011412|ENSBTAT00000011412.5	KBTBD6	Protein Coding	2025	-11.41	-0.152133	1	75	245	319
Turquoise lnc-module	Tan m-module	ENSBTAG00000050346	75	ENSBTAG00000005294|ENSBTAG00000005294.6|ENSBTAT00000006967|ENSBTAT00000006967.6	ENSBTAG00000005294	Protein Coding	2167	-12.89	-0.171867	1	75	885	959
Turquoise lnc-module	Tan m-module	ENSBTAG00000050346	75	ENSBTAG00000005846|ENSBTAG00000005846.5|ENSBTAT00000007687|ENSBTAT00000007687.5	FAM219B	Protein Coding	621	-11.45	-0.152667	1	75	189	263
Turquoise lnc-module	Tan m-module	ENSBTAG00000050346	75	ENSBTAG00000009167|ENSBTAG00000009167.6|ENSBTAT00000012083|ENSBTAT00000012083.6	SLC15A4	Protein Coding	1689	-13.87	-0.184933	1	75	1224	1298
Turquoise lnc-module	Tan m-module	ENSBTAG00000050346	75	ENSBTAG00000006404|ENSBTAG00000006404.6|ENSBTAT00000008396|ENSBTAT00000008396.6	CENPT	Protein Coding	2022	-12.73	-0.169733	1	75	502	576
Turquoise lnc-module	Tan m-module	ENSBTAG00000050346	75	ENSBTAG00000006034|ENSBTAG00000006034.4|ENSBTAT00000007927|ENSBTAT00000007927.4	RNF113A	Protein Coding	1280	-15.62	-0.208267	1	75	115	189
Turquoise lnc-module	Tan m-module	ENSBTAG00000050346	75	ENSBTAG00000007850|ENSBTAG00000007850.5|ENSBTAT00000010330|ENSBTAT00000010330.5	ITIH4	Protein Coding	3004	-12.38	-0.165067	1	75	665	739
Turquoise lnc-module	Tan m-module	ENSBTAG00000050346	75	ENSBTAG00000006126|ENSBTAG00000006126.6|ENSBTAT00000008061|ENSBTAT00000008061.6	GTF3C1	Transcription Factor	7140	-12.52	-0.166933	1	75	1727	1801
Turquoise lnc-module	Tan m-module	ENSBTAG00000050346	75	ENSBTAG00000039738|ENSBTAG00000039738.3|ENSBTAT00000010057|ENSBTAT00000010057.5	TMIGD3	Protein Coding	1958	-13.55	-0.180667	1	75	666	740
Turquoise lnc-module	Tan m-module	ENSBTAG00000050346	75	ENSBTAG00000007149|ENSBTAG00000007149.6|ENSBTAT00000009407|ENSBTAT00000009407.5	NYNRIN	Protein Coding	7777	-15.2	-0.202667	1	75	6978	7052
Turquoise lnc-module	Tan m-module	ENSBTAG00000050346	75	ENSBTAG00000005034|ENSBTAG00000005034.6|ENSBTAT00000006638|ENSBTAT00000006638.6	CAPN5	Protein Coding	4487	-12.57	-0.1676	1	75	1069	1143
Turquoise lnc-module	Tan m-module	ENSBTAG00000050346	75	ENSBTAG00000027197|ENSBTAG00000027197.5|ENSBTAT00000009903|ENSBTAT00000009903.5	KIF6	Protein Coding	3233	-12.29	-0.163867	1	75	2826	2900
Turquoise lnc-module	Tan m-module	ENSBTAG00000050346	75	ENSBTAG00000032068|ENSBTAG00000032068.4|ENSBTAT00000006775|ENSBTAT00000006775.6	PLA2G4F	Protein Coding	3070	-12.49	-0.166533	1	75	1414	1488
Turquoise lnc-module	Tan m-module	ENSBTAG00000050346	75	ENSBTAG00000009873|ENSBTAG00000009873.5|ENSBTAT00000013021|ENSBTAT00000013021.5	NRN1	Protein Coding	1546	-12.17	-0.162267	1	75	171	245
Turquoise lnc-module	Tan m-module	ENSBTAG00000050346	75	ENSBTAG00000009796|ENSBTAG00000009796.6|ENSBTAT00000012921|ENSBTAT00000012921.6	PIGV	Protein Coding	3297	-12.28	-0.163733	1	75	1752	1826
Turquoise lnc-module	Tan m-module	ENSBTAG00000050346	75	ENSBTAG00000009696|ENSBTAG00000009696.5|ENSBTAT00000012786|ENSBTAT00000012786.5	ACTN2	Protein Coding	2922	-12.72	-0.1696	1	75	1490	1564
Turquoise lnc-module	Tan m-module	ENSBTAG00000050346	75	ENSBTAG00000008625|ENSBTAG00000008625.5|ENSBTAT00000011375|ENSBTAT00000011375.5	PLEKHF1	Protein Coding	1736	-11.87	-0.158267	1	75	1219	1293
Turquoise lnc-module	Tan m-module	ENSBTAG00000050346	75	ENSBTAG00000006579|ENSBTAG00000006579.6|ENSBTAT00000008644|ENSBTAT00000008644.6	P4HA3	Protein Coding	2210	-13.77	-0.1836	1	75	1774	1848
Turquoise lnc-module	Tan m-module	ENSBTAG00000050346	75	ENSBTAG00000008409|ENSBTAG00000008409.5|ENSBTAT00000011066|ENSBTAT00000011066.5	MYC	Transcription Factor	2206	-13.13	-0.175067	1	75	424	498
Turquoise lnc-module	Tan m-module	ENSBTAG00000050346	75	ENSBTAG00000006185|ENSBTAG00000006185.6|ENSBTAT00000008128|ENSBTAT00000008128.6	SPC24	Protein Coding	1363	-16.26	-0.2168	1	75	1189	1263
Turquoise lnc-module	Tan m-module	ENSBTAG00000050346	75	ENSBTAG00000007354|ENSBTAG00000007354.6|ENSBTAT00000009673|ENSBTAT00000009673.6	ENSBTAG00000007354	Protein Coding	480	-11.37	-0.1516	1	75	338	412
Turquoise lnc-module	Tan m-module	ENSBTAG00000050346	75	ENSBTAG00000006989|ENSBTAG00000006989.6|ENSBTAT00000009186|ENSBTAT00000009186.6	SEMA4F	Protein Coding	4214	-12.71	-0.169467	1	75	3075	3149
Turquoise lnc-module	Tan m-module	ENSBTAG00000050346	75	ENSBTAG00000009663|ENSBTAG00000009663.5|ENSBTAT00000012735|ENSBTAT00000012735.5	YBX3	Protein Coding	1119	-11.39	-0.151867	1	75	8	82
Turquoise lnc-module	Tan m-module	ENSBTAG00000050346	75	ENSBTAG00000009223|ENSBTAG00000009223.5|ENSBTAT00000012154|ENSBTAT00000012154.5	SFN	Protein Coding	1344	-11.38	-0.151733	1	75	703	777
Turquoise lnc-module	Tan m-module	ENSBTAG00000050346	75	ENSBTAG00000010626|ENSBTAG00000010626.6|ENSBTAT00000014049|ENSBTAT00000014049.5	SH3GLB2	Protein Coding	2074	-12.3	-0.164	1	75	1643	1717
Turquoise lnc-module	Tan m-module	ENSBTAG00000050346	75	ENSBTAG00000012742|ENSBTAG00000012742.5|ENSBTAT00000016935|ENSBTAT00000016935.5	SLC22A18	Protein Coding	1545	-15.38	-0.205067	1	75	1422	1496
Turquoise lnc-module	Tan m-module	ENSBTAG00000050346	75	ENSBTAG00000037640|ENSBTAG00000037640.3|ENSBTAT00000021532|ENSBTAT00000021532.5	PID1	Protein Coding	2606	-11.64	-0.1552	1	75	2094	2168
Turquoise lnc-module	Tan m-module	ENSBTAG00000050346	75	ENSBTAG00000013414|ENSBTAG00000013414.6|ENSBTAT00000017850|ENSBTAT00000017850.5	BLVRA	Protein Coding	2417	-11.86	-0.158133	1	75	98	172
Turquoise lnc-module	Tan m-module	ENSBTAG00000050346	75	ENSBTAG00000019479|ENSBTAG00000019479.4|ENSBTAT00000025946|ENSBTAT00000025946.4	TATDN2	Protein Coding	2282	-14.05	-0.187333	1	75	407	481
Turquoise lnc-module	Tan m-module	ENSBTAG00000050346	75	ENSBTAG00000011744|ENSBTAG00000011744.6|ENSBTAT00000015592|ENSBTAT00000015592.5	USP31	Protein Coding	3649	-13.1	-0.174667	1	75	3140	3214
Turquoise lnc-module	Tan m-module	ENSBTAG00000050346	75	ENSBTAG00000013197|ENSBTAG00000013197.6|ENSBTAT00000017565|ENSBTAT00000017565.6	PSEN2	Protein Coding	2170	-11.68	-0.155733	1	75	1934	2008
Turquoise lnc-module	Tan m-module	ENSBTAG00000050346	75	ENSBTAG00000025634|ENSBTAG00000025634.5|ENSBTAT00000024613|ENSBTAT00000024613.6	FMN1	Protein Coding	3570	-15.83	-0.211067	1	75	2879	2953
Turquoise lnc-module	Tan m-module	ENSBTAG00000050346	75	ENSBTAG00000019278|ENSBTAG00000019278.6|ENSBTAT00000025676|ENSBTAT00000025676.6	KNTC1	Protein Coding	8088	-15.82	-0.210933	1	75	258	332
Turquoise lnc-module	Tan m-module	ENSBTAG00000050346	75	ENSBTAG00000019712|ENSBTAG00000019712.6|ENSBTAT00000026272|ENSBTAT00000026272.5	ST14	Protein Coding	3722	-11.6	-0.154667	1	75	2743	2817
Turquoise lnc-module	Tan m-module	ENSBTAG00000050346	75	ENSBTAG00000012991|ENSBTAG00000012991.6|ENSBTAT00000017205|ENSBTAT00000017205.6	PRUNE2	Protein Coding	7884	-11.25	-0.15	1	75	5792	5866
Turquoise lnc-module	Tan m-module	ENSBTAG00000050346	75	ENSBTAG00000012095|ENSBTAG00000012095.6|ENSBTAT00000016037|ENSBTAT00000016037.6	GEMIN5	Protein Coding	4615	-13.68	-0.1824	1	75	310	384
Turquoise lnc-module	Tan m-module	ENSBTAG00000050346	75	ENSBTAG00000019697|ENSBTAG00000019697.6|ENSBTAT00000026257|ENSBTAT00000026257.6	NPAS2	Protein Coding	2484	-12.02	-0.160267	1	75	1032	1106
Turquoise lnc-module	Tan m-module	ENSBTAG00000050346	75	ENSBTAG00000018577|ENSBTAG00000018577.4|ENSBTAT00000019060|ENSBTAT00000019060.4	SLC7A1	Protein Coding	2309	-12.17	-0.162267	1	75	403	477
Turquoise lnc-module	Tan m-module	ENSBTAG00000050346	75	ENSBTAG00000012106|ENSBTAG00000012106.6|ENSBTAT00000016066|ENSBTAT00000016066.6	ADCK1	Protein Coding	2209	-13.73	-0.183067	1	75	1760	1834
Turquoise lnc-module	Tan m-module	ENSBTAG00000050346	75	ENSBTAG00000018181|ENSBTAG00000018181.6|ENSBTAT00000024194|ENSBTAT00000024194.6	CCDC8	Protein Coding	1533	-12.76	-0.170133	1	75	780	854
Turquoise lnc-module	Tan m-module	ENSBTAG00000050346	75	ENSBTAG00000012343|ENSBTAG00000012343.6|ENSBTAT00000016375|ENSBTAT00000016375.4	TSPAN5	Protein Coding	1442	-14.11	-0.188133	1	75	193	267
Turquoise lnc-module	Tan m-module	ENSBTAG00000050346	75	ENSBTAG00000017452|ENSBTAG00000017452.5|ENSBTAT00000023194|ENSBTAT00000023194.5	RCAN3	Protein Coding	2771	-11.6	-0.154667	1	75	2418	2492
Turquoise lnc-module	Tan m-module	ENSBTAG00000050346	75	ENSBTAG00000012380|ENSBTAG00000012380.6|ENSBTAT00000016432|ENSBTAT00000016432.6	HK1	Protein Coding	2676	-13.01	-0.173467	1	75	2346	2420
Turquoise lnc-module	Tan m-module	ENSBTAG00000050346	75	ENSBTAG00000014103|ENSBTAG00000014103.6|ENSBTAT00000018755|ENSBTAT00000018755.6	SH3GL2	Protein Coding	2877	-12.06	-0.1608	1	75	2217	2291
Turquoise lnc-module	Tan m-module	ENSBTAG00000050346	75	ENSBTAG00000016240|ENSBTAG00000016240.6|ENSBTAT00000021614|ENSBTAT00000021614.6	RNF157	Protein Coding	5155	-11.36	-0.151467	1	75	357	431
Turquoise lnc-module	Tan m-module	ENSBTAG00000050346	75	ENSBTAG00000017271|ENSBTAG00000017271.6|ENSBTAT00000022950|ENSBTAT00000022950.6	MASTL	Protein Coding	3309	-11.9	-0.158667	1	75	1718	1792
Turquoise lnc-module	Tan m-module	ENSBTAG00000050346	75	ENSBTAG00000013116|ENSBTAG00000013116.6|ENSBTAT00000017447|ENSBTAT00000017447.6	PLCB4	Protein Coding	4286	-12.26	-0.163467	1	75	4039	4113
Turquoise lnc-module	Tan m-module	ENSBTAG00000050346	75	ENSBTAG00000014434|ENSBTAG00000014434.5|ENSBTAT00000019198|ENSBTAT00000019198.3	CCHCR1	Protein Coding	2462	-13.85	-0.184667	1	75	1337	1411
Turquoise lnc-module	Tan m-module	ENSBTAG00000050346	75	ENSBTAG00000016236|ENSBTAG00000016236.6|ENSBTAT00000021604|ENSBTAT00000021604.6	SLC12A6	Protein Coding	3810	-12.36	-0.1648	1	75	160	234
Turquoise lnc-module	Tan m-module	ENSBTAG00000050346	75	ENSBTAG00000018749|ENSBTAG00000018749.6|ENSBTAT00000024966|ENSBTAT00000024966.4	NUDT16	Protein Coding	2933	-11.29	-0.150533	1	75	928	1002
Turquoise lnc-module	Tan m-module	ENSBTAG00000050346	75	ENSBTAG00000017488|ENSBTAG00000017488.4|ENSBTAT00000023232|ENSBTAT00000023232.4	KLF3	Protein Coding	1139	-11.35	-0.151333	1	75	612	686
Turquoise lnc-module	Tan m-module	ENSBTAG00000050346	75	ENSBTAG00000011002|ENSBTAG00000011002.6|ENSBTAT00000014612|ENSBTAT00000014612.6	CCDC136	Protein Coding	4702	-14.89	-0.198533	1	75	2780	2854
Turquoise lnc-module	Tan m-module	ENSBTAG00000050346	75	ENSBTAG00000012266|ENSBTAG00000012266.5|ENSBTAT00000016265|ENSBTAT00000016265.5	ENSBTAG00000012266	Protein Coding	1839	-14.22	-0.1896	1	75	627	701
Turquoise lnc-module	Tan m-module	ENSBTAG00000050346	75	ENSBTAG00000014692|ENSBTAG00000014692.6|ENSBTAT00000019554|ENSBTAT00000019554.6	CREB3L4	Protein Coding	2054	-13.66	-0.182133	1	75	724	798
Turquoise lnc-module	Tan m-module	ENSBTAG00000050346	75	ENSBTAG00000012501|ENSBTAG00000012501.5|ENSBTAT00000016588|ENSBTAT00000016588.5	FTO	Protein Coding	3762	-12.51	-0.1668	1	75	1583	1657
Turquoise lnc-module	Tan m-module	ENSBTAG00000050346	75	ENSBTAG00000015913|ENSBTAG00000015913.6|ENSBTAT00000021162|ENSBTAT00000021162.6	MFHAS1	Protein Coding	3253	-14.52	-0.1936	1	75	2797	2871
Turquoise lnc-module	Tan m-module	ENSBTAG00000050346	75	ENSBTAG00000015599|ENSBTAG00000015599.6|ENSBTAT00000020721|ENSBTAT00000020721.6	PRKD2	Protein Coding	6620	-12.93	-0.1724	1	75	1220	1294
Turquoise lnc-module	Tan m-module	ENSBTAG00000050346	75	ENSBTAG00000015188|ENSBTAG00000015188.5|ENSBTAT00000020207|ENSBTAT00000020207.5	KLF6	Protein Coding	3842	-15.43	-0.205733	1	75	3203	3277
Turquoise lnc-module	Tan m-module	ENSBTAG00000050346	75	ENSBTAG00000012205|ENSBTAG00000012205.6|ENSBTAT00000016188|ENSBTAT00000016188.6	CPT1C	Protein Coding	2400	-11.46	-0.1528	1	75	338	412
Turquoise lnc-module	Tan m-module	ENSBTAG00000050346	75	ENSBTAG00000013401|ENSBTAG00000013401.5|ENSBTAT00000017829|ENSBTAT00000017829.5	ARHGEF40	Protein Coding	4567	-13.43	-0.179067	1	75	3393	3467
Turquoise lnc-module	Tan m-module	ENSBTAG00000050346	75	ENSBTAG00000014207|ENSBTAG00000014207.5|ENSBTAT00000018887|ENSBTAT00000018887.5	ADAMTS10	Protein Coding	4307	-12.65	-0.168667	1	75	3697	3771
Turquoise lnc-module	Tan m-module	ENSBTAG00000050346	75	ENSBTAG00000016306|ENSBTAG00000016306.5|ENSBTAT00000021695|ENSBTAT00000021695.5	ENSBTAG00000016306	Protein Coding	402	-13.27	-0.176933	1	75	315	389
Turquoise lnc-module	Tan m-module	ENSBTAG00000050346	75	ENSBTAG00000019651|ENSBTAG00000019651.5|ENSBTAT00000026185|ENSBTAT00000026185.5	TRIM52	Protein Coding	2169	-12.33	-0.1644	1	75	781	855
Turquoise lnc-module	Tan m-module	ENSBTAG00000050346	75	ENSBTAG00000010989|ENSBTAG00000010989.6|ENSBTAT00000014594|ENSBTAT00000014594.5	PIK3R1	Protein Coding	4514	-13.53	-0.1804	1	75	4116	4190
Turquoise lnc-module	Tan m-module	ENSBTAG00000050346	75	ENSBTAG00000012380|ENSBTAG00000012380.6|ENSBTAT00000047248|ENSBTAT00000047248.4	HK1	Protein Coding	5349	-13.01	-0.173467	1	75	2652	2726
Turquoise lnc-module	Tan m-module	ENSBTAG00000050346	75	ENSBTAG00000027197|ENSBTAG00000027197.5|ENSBTAT00000064399|ENSBTAT00000064399.2	KIF6	Protein Coding	3308	-12.29	-0.163867	1	75	2901	2975
Turquoise lnc-module	Tan m-module	ENSBTAG00000050346	75	ENSBTAG00000021815|ENSBTAG00000021815.6|ENSBTAT00000067678|ENSBTAT00000067678.1	STARD13	Protein Coding	3686	-12.01	-0.160133	1	75	1370	1444
Turquoise lnc-module	Tan m-module	ENSBTAG00000050346	75	ENSBTAG00000011572|ENSBTAG00000011572.6|ENSBTAT00000056995|ENSBTAT00000056995.3	TSPYL5	Protein Coding	1320	-11.37	-0.1516	1	75	137	211
Turquoise lnc-module	Tan m-module	ENSBTAG00000050346	75	ENSBTAG00000015973|ENSBTAG00000015973.6|ENSBTAT00000048470|ENSBTAT00000048470.4	TRAF3IP1	Protein Coding	3279	-12	-0.16	1	75	3201	3275
Turquoise lnc-module	Tan m-module	ENSBTAG00000050346	75	ENSBTAG00000005514|ENSBTAG00000005514.7|ENSBTAT00000061086|ENSBTAT00000061086.3	TRIO	Protein Coding	9499	-13.07	-0.174267	-2013	-36	1	1978
Turquoise lnc-module	Tan m-module	ENSBTAG00000050346	75	ENSBTAG00000055197|ENSBTAG00000055197.1|ENSBTAT00000067792|ENSBTAT00000067792.1	ENSBTAG00000055197	Protein Coding	3561	-13.14	-0.1752	1	75	787	861
Turquoise lnc-module	Tan m-module	ENSBTAG00000050346	75	ENSBTAG00000012205|ENSBTAG00000012205.6|ENSBTAT00000069242|ENSBTAT00000069242.1	CPT1C	Protein Coding	2436	-11.46	-0.1528	1	75	377	451
Turquoise lnc-module	Tan m-module	ENSBTAG00000050346	75	ENSBTAG00000049014|ENSBTAG00000049014.1|ENSBTAT00000066737|ENSBTAT00000066737.1	ZNF696	Protein Coding	4935	-14.93	-0.199067	1	75	4271	4345
Turquoise lnc-module	Tan m-module	ENSBTAG00000050346	75	ENSBTAG00000020924|ENSBTAG00000020924.5|ENSBTAT00000027872|ENSBTAT00000027872.4	FBXW9	Protein Coding	1808	-14.86	-0.198133	1	75	502	576
Turquoise lnc-module	Tan m-module	ENSBTAG00000050346	75	ENSBTAG00000046346|ENSBTAG00000046346.2|ENSBTAT00000062993|ENSBTAT00000062993.2	PACS2	Protein Coding	5609	-14.58	-0.1944	1	75	5478	5552
Turquoise lnc-module	Tan m-module	ENSBTAG00000050346	75	ENSBTAG00000049495|ENSBTAG00000049495.1|ENSBTAT00000066978|ENSBTAT00000066978.1	ZNF449	Protein Coding	1737	-11.49	-0.1532	1	75	1028	1102
Turquoise lnc-module	Tan m-module	ENSBTAG00000050346	75	ENSBTAG00000009167|ENSBTAG00000009167.6|ENSBTAT00000053948|ENSBTAT00000053948.3	SLC15A4	Protein Coding	2322	-13.87	-0.184933	1	75	890	964
Turquoise lnc-module	Tan m-module	ENSBTAG00000050346	75	ENSBTAG00000005034|ENSBTAG00000005034.6|ENSBTAT00000067671|ENSBTAT00000067671.1	CAPN5	Protein Coding	4611	-12.57	-0.1676	1	75	1194	1268
Turquoise lnc-module	Tan m-module	ENSBTAG00000050346	75	ENSBTAG00000016998|ENSBTAG00000016998.6|ENSBTAT00000055638|ENSBTAT00000055638.3	‎ARL 11.00	Protein Coding	1143	-11.49	-0.1532	1	75	694	768
Turquoise lnc-module	Tan m-module	ENSBTAG00000050346	75	ENSBTAG00000015129|ENSBTAG00000015129.4|ENSBTAT00000031780|ENSBTAT00000031780.3	KLK10	Protein Coding	2323	-11.46	-0.1528	1	75	1	75
Turquoise lnc-module	Tan m-module	ENSBTAG00000050346	75	ENSBTAG00000019801|ENSBTAG00000019801.5|ENSBTAT00000026380|ENSBTAT00000026380.4	ENSBTAG00000019801	Protein Coding	1901	-13.83	-0.1844	1	75	105	179
Turquoise lnc-module	Tan m-module	ENSBTAG00000050346	75	ENSBTAG00000005514|ENSBTAG00000005514.7|ENSBTAT00000053304|ENSBTAT00000053304.2	TRIO	Protein Coding	4648	-13.07	-0.174267	1	75	2039	2113
Turquoise lnc-module	Tan m-module	ENSBTAG00000050346	75	ENSBTAG00000005946|ENSBTAG00000005946.7|ENSBTAT00000061390|ENSBTAT00000061390.3	USP13	Protein Coding	2765	-12.56	-0.167467	1	75	1621	1695
Turquoise lnc-module	Tan m-module	ENSBTAG00000050346	75	ENSBTAG00000018749|ENSBTAG00000018749.6|ENSBTAT00000053197|ENSBTAT00000053197.3	NUDT16	Protein Coding	2221	-11.29	-0.150533	1	75	928	1002
Turquoise lnc-module	Tan m-module	ENSBTAG00000050346	75	ENSBTAG00000012205|ENSBTAG00000012205.6|ENSBTAT00000067977|ENSBTAT00000067977.1	CPT1C	Protein Coding	2361	-11.46	-0.1528	1	75	296	370
Turquoise lnc-module	Tan m-module	ENSBTAG00000050346	75	ENSBTAG00000021697|ENSBTAG00000021697.6|ENSBTAT00000028919|ENSBTAT00000028919.3	PDGFB	Protein Coding	2368	-11.81	-0.157467	1	75	861	935
Turquoise lnc-module	Tan m-module	ENSBTAG00000050346	75	ENSBTAG00000013401|ENSBTAG00000013401.5|ENSBTAT00000063701|ENSBTAT00000063701.2	ARHGEF40	Protein Coding	5108	-13.43	-0.179067	1	75	3394	3468
Turquoise lnc-module	Tan m-module	ENSBTAG00000050346	75	ENSBTAG00000012039|ENSBTAG00000012039.6|ENSBTAT00000035406|ENSBTAT00000035406.5	PHACTR1	Protein Coding	2736	-11.78	-0.157067	1	75	1101	1175
Turquoise lnc-module	Tan m-module	ENSBTAG00000050346	75	ENSBTAG00000007619|ENSBTAG00000007619.5|ENSBTAT00000044945|ENSBTAT00000044945.3	PUSL1	Protein Coding	1587	-11.95	-0.159333	1	75	946	1020
Turquoise lnc-module	Tan m-module	ENSBTAG00000050346	75	ENSBTAG00000007186|ENSBTAG00000007186.6|ENSBTAT00000037363|ENSBTAT00000037363.5	ARHGAP39	Protein Coding	3464	-11.77	-0.156933	1	75	2585	2659
Turquoise lnc-module	Tan m-module	ENSBTAG00000050346	75	ENSBTAG00000033543|ENSBTAG00000033543.3|ENSBTAT00000031476|ENSBTAT00000031476.4	RRAGA	Protein Coding	1583	-12.59	-0.167867	1	75	400	474
Turquoise lnc-module	Tan m-module	ENSBTAG00000050346	75	ENSBTAG00000048237|ENSBTAG00000048237.2|ENSBTAT00000064356|ENSBTAT00000064356.2	FGF9	Protein Coding	2793	-12.2	-0.162667	1	75	544	618
Turquoise lnc-module	Tan m-module	ENSBTAG00000050346	75	ENSBTAG00000012501|ENSBTAG00000012501.5|ENSBTAT00000067970|ENSBTAT00000067970.1	FTO	Protein Coding	2388	-12.51	-0.1668	1	75	158	232
Turquoise lnc-module	Tan m-module	ENSBTAG00000050346	75	ENSBTAG00000050467|ENSBTAG00000050467.1|ENSBTAT00000069163|ENSBTAT00000069163.1	BBS10	Protein Coding	3686	-14.69	-0.195867	1	75	1451	1525
Turquoise lnc-module	Tan m-module	ENSBTAG00000050346	75	ENSBTAG00000012205|ENSBTAG00000012205.6|ENSBTAT00000068600|ENSBTAT00000068600.1	CPT1C	Protein Coding	2427	-11.46	-0.1528	1	75	377	451
Turquoise lnc-module	Tan m-module	ENSBTAG00000050346	75	ENSBTAG00000007850|ENSBTAG00000007850.5|ENSBTAT00000067096|ENSBTAT00000067096.1	ITIH4	Protein Coding	2733	-12.38	-0.165067	1	75	516	590
Turquoise lnc-module	Tan m-module	ENSBTAG00000050346	75	ENSBTAG00000012039|ENSBTAG00000012039.6|ENSBTAT00000064101|ENSBTAT00000064101.2	PHACTR1	Protein Coding	1746	-11.78	-0.157067	1	75	101	175
Turquoise lnc-module	Tan m-module	ENSBTAG00000050346	75	ENSBTAG00000021957|ENSBTAG00000021957.4|ENSBTAT00000029274|ENSBTAT00000029274.4	LTBP2	Protein Coding	6770	-13.67	-0.182267	1	75	5952	6026
Turquoise lnc-module	Tan m-module	ENSBTAG00000050346	75	ENSBTAG00000012205|ENSBTAG00000012205.6|ENSBTAT00000066951|ENSBTAT00000066951.1	CPT1C	Protein Coding	2367	-11.46	-0.1528	1	75	377	451
Turquoise lnc-module	Tan m-module	ENSBTAG00000050346	75	ENSBTAG00000011345|ENSBTAG00000011345.7|ENSBTAT00000061279|ENSBTAT00000061279.3	SFMBT1	Protein Coding	2936	-12.37	-0.164933	1	75	1515	1589
Turquoise lnc-module	Tan m-module	ENSBTAG00000050346	75	ENSBTAG00000033727|ENSBTAG00000033727.4|ENSBTAT00000047899|ENSBTAT00000047899.4	RBPMS	Protein Coding	1029	-11.76	-0.1568	1	75	475	549
Turquoise lnc-module	Tan m-module	ENSBTAG00000050346	75	ENSBTAG00000018062|ENSBTAG00000018062.6|ENSBTAT00000063688|ENSBTAT00000063688.2	KIAA1522	Protein Coding	3090	-12.55	-0.167333	1	75	2671	2745
Turquoise lnc-module	Tan m-module	ENSBTAG00000050346	75	ENSBTAG00000027197|ENSBTAG00000027197.5|ENSBTAT00000064002|ENSBTAT00000064002.2	KIF6	Protein Coding	3505	-12.29	-0.163867	1	75	3098	3172
Turquoise lnc-module	Tan m-module	ENSBTAG00000050346	75	ENSBTAG00000040028|ENSBTAG00000040028.3|ENSBTAT00000057596|ENSBTAT00000057596.2	ENSBTAG00000040028	Protein Coding	3232	-13.13	-0.175067	1	75	245	319
Turquoise lnc-module	Tan m-module	ENSBTAG00000050346	75	ENSBTAG00000009696|ENSBTAG00000009696.5|ENSBTAT00000067510|ENSBTAT00000067510.1	ACTN2	Protein Coding	2694	-12.72	-0.1696	1	75	1420	1494
Turquoise lnc-module	Tan m-module	ENSBTAG00000050346	75	ENSBTAG00000008222|ENSBTAG00000008222.6|ENSBTAT00000037485|ENSBTAT00000037485.5	EEF2KMT	Protein Coding	1183	-12.94	-0.172533	1	75	891	965
Turquoise lnc-module	Tan m-module	ENSBTAG00000050346	75	ENSBTAG00000039738|ENSBTAG00000039738.3|ENSBTAT00000049273|ENSBTAT00000049273.4	TMIGD3	Protein Coding	1006	-11.4	-0.152	1	75	67	141
Turquoise lnc-module	Tan m-module	ENSBTAG00000050346	75	ENSBTAG00000046041|ENSBTAG00000046041.2|ENSBTAT00000036965|ENSBTAT00000036965.5	ENSBTAG00000046041	Protein Coding	3945	-11.33	-0.151067	1	75	3349	3423
Turquoise lnc-module	Tan m-module	ENSBTAG00000050346	75	ENSBTAG00000046344|ENSBTAG00000046344.2|ENSBTAT00000063716|ENSBTAT00000063716.2	ENSBTAG00000046344	Protein Coding	492	-12.39	-0.1652	1	75	309	383
Turquoise lnc-module	Tan m-module	ENSBTAG00000050346	75	ENSBTAG00000019585|ENSBTAG00000019585.7|ENSBTAT00000061582|ENSBTAT00000061582.3	MYOM1	Protein Coding	6253	-13.42	-0.178933	1	75	3168	3242
Turquoise lnc-module	Tan m-module	ENSBTAG00000050346	75	ENSBTAG00000037634|ENSBTAG00000037634.3|ENSBTAT00000031134|ENSBTAT00000031134.5	ENSBTAG00000037634	Protein Coding	3878	-11.45	-0.152667	1	75	9	83
Turquoise lnc-module	Tan m-module	ENSBTAG00000050346	75	ENSBTAG00000021697|ENSBTAG00000021697.6|ENSBTAT00000063564|ENSBTAT00000063564.2	PDGFB	Protein Coding	2328	-11.81	-0.157467	1	75	861	935
Turquoise lnc-module	Tan m-module	ENSBTAG00000050346	75	ENSBTAG00000010626|ENSBTAG00000010626.6|ENSBTAT00000067317|ENSBTAT00000067317.1	SH3GLB2	Protein Coding	1987	-12.3	-0.164	1	75	1556	1630
Turquoise lnc-module	Tan m-module	ENSBTAG00000050346	75	ENSBTAG00000021462|ENSBTAG00000021462.6|ENSBTAT00000028610|ENSBTAT00000028610.6	CSF3	Protein Coding	1440	-12.78	-0.1704	1	75	1112	1186
Turquoise lnc-module	Tan m-module	ENSBTAG00000050346	75	ENSBTAG00000005733|ENSBTAG00000005733.7|ENSBTAT00000061177|ENSBTAT00000061177.3	CHD6	Protein Coding	10841	-13.75	-0.183333	1	75	371	445
Turquoise lnc-module	Tan m-module	ENSBTAG00000050346	75	ENSBTAG00000054458|ENSBTAG00000054458.1|ENSBTAT00000068020|ENSBTAT00000068020.1	ENSBTAG00000054458	Protein Coding	306	-11.37	-0.1516	1	75	106	180
Turquoise lnc-module	Tan m-module	ENSBTAG00000050346	75	ENSBTAG00000006989|ENSBTAG00000006989.6|ENSBTAT00000056323|ENSBTAT00000056323.3	SEMA4F	Protein Coding	4115	-12.71	-0.169467	1	75	3075	3149
Turquoise lnc-module	Tan m-module	ENSBTAG00000050346	75	ENSBTAG00000031906|ENSBTAG00000031906.4|ENSBTAT00000045249|ENSBTAT00000045249.4	ABHD16B	Protein Coding	1684	-11.5	-0.153333	1	75	647	721
Turquoise lnc-module	Tan m-module	ENSBTAG00000050346	75	ENSBTAG00000021685|ENSBTAG00000021685.4|ENSBTAT00000028899|ENSBTAT00000028899.4	EEF1A2	Protein Coding	2295	-13.86	-0.1848	1	75	1853	1927
Turquoise lnc-module	Tan m-module	ENSBTAG00000050346	75	ENSBTAG00000006835|ENSBTAG00000006835.6|ENSBTAT00000047009|ENSBTAT00000047009.4	MCAM	Protein Coding	2028	-11.33	-0.151067	1	75	373	447
Turquoise lnc-module	Tan m-module	ENSBTAG00000050346	75	ENSBTAG00000055197|ENSBTAG00000055197.1|ENSBTAT00000066881|ENSBTAT00000066881.1	ENSBTAG00000055197	Protein Coding	3486	-13.14	-0.1752	1	75	787	861
Turquoise lnc-module	Tan m-module	ENSBTAG00000050346	75	ENSBTAG00000039245|ENSBTAG00000039245.3|ENSBTAT00000046644|ENSBTAT00000046644.4	GK2	Protein Coding	1848	-12.29	-0.163867	1	75	419	493
Turquoise lnc-module	Tan m-module	ENSBTAG00000050346	75	ENSBTAG00000006262|ENSBTAG00000006262.4|ENSBTAT00000067215|ENSBTAT00000067215.1	LIMS2	Protein Coding	1229	-11.31	-0.1508	1	75	973	1047
Turquoise lnc-module	Tan m-module	ENSBTAG00000050346	75	ENSBTAG00000046041|ENSBTAG00000046041.2|ENSBTAT00000035484|ENSBTAT00000035484.5	ENSBTAG00000046041	Protein Coding	3918	-11.33	-0.151067	1	75	3343	3417
Turquoise lnc-module	Tan m-module	ENSBTAG00000050346	75	ENSBTAG00000021358|ENSBTAG00000021358.6|ENSBTAT00000056369|ENSBTAT00000056369.2	BLNK	Protein Coding	1843	-11.45	-0.152667	1	75	1522	1596
Turquoise lnc-module	Tan m-module	ENSBTAG00000050346	75	ENSBTAG00000010626|ENSBTAG00000010626.6|ENSBTAT00000070343|ENSBTAT00000070343.1	SH3GLB2	Protein Coding	2209	-12.3	-0.164	1	75	1778	1852
Turquoise lnc-module	Tan m-module	ENSBTAG00000050346	75	ENSBTAG00000019734|ENSBTAG00000019734.6|ENSBTAT00000026300|ENSBTAT00000026300.6	CD276	Protein Coding	4101	-12.98	-0.173067	1	75	1429	1503
Turquoise lnc-module	Tan m-module	ENSBTAG00000050346	75	ENSBTAG00000026369|ENSBTAG00000026369.4|ENSBTAT00000037458|ENSBTAT00000037458.4	ENC1	Protein Coding	4463	-12.31	-0.164133	1	75	3278	3352
Turquoise lnc-module	Tan m-module	ENSBTAG00000050346	75	ENSBTAG00000009218|ENSBTAG00000009218.6|ENSBTAT00000046371|ENSBTAT00000046371.4	ANLN	Protein Coding	3282	-12.59	-0.167867	1	75	132	206
Turquoise lnc-module	Tan m-module	ENSBTAG00000050346	75	ENSBTAG00000002980|ENSBTAG00000002980.6|ENSBTAT00000067672|ENSBTAT00000067672.1	GPT2	Protein Coding	3791	-19.25	-0.256667	1	75	626	700
Turquoise lnc-module	Tan m-module	ENSBTAG00000050346	75	ENSBTAG00000002888|ENSBTAG00000002888.6|ENSBTAT00000064450|ENSBTAT00000064450.2	TMTC2	Protein Coding	3230	-11.64	-0.1552	1	75	1481	1555
Turquoise lnc-module	Tan m-module	ENSBTAG00000050346	75	ENSBTAG00000018062|ENSBTAG00000018062.6|ENSBTAT00000043303|ENSBTAT00000043303.4	KIAA1522	Protein Coding	3057	-12.55	-0.167333	1	75	2671	2745
Turquoise lnc-module	Tan m-module	ENSBTAG00000050346	75	ENSBTAG00000027059|ENSBTAG00000027059.3|ENSBTAT00000038770|ENSBTAT00000038770.3	ARPIN	Protein Coding	1524	-12.04	-0.160533	1	75	1026	1100
Turquoise lnc-module	Tan m-module	ENSBTAG00000050346	75	ENSBTAG00000047879|ENSBTAG00000047879.2|ENSBTAT00000064709|ENSBTAT00000064709.2	KCNA3	Protein Coding	1731	-11.38	-0.151733	1	75	417	491
Turquoise lnc-module	Tan m-module	ENSBTAG00000050346	75	ENSBTAG00000003819|ENSBTAG00000003819.6|ENSBTAT00000038254|ENSBTAT00000038254.5	STK36	Protein Coding	4453	-13.9	-0.185333	1	75	1426	1500
Turquoise lnc-module	Tan m-module	ENSBTAG00000050346	75	ENSBTAG00000005733|ENSBTAG00000005733.7|ENSBTAT00000068711|ENSBTAT00000068711.1	CHD6	Protein Coding	11087	-13.75	-0.183333	1	75	174	248
Turquoise lnc-module	Tan m-module	ENSBTAG00000050346	75	ENSBTAG00000020793|ENSBTAG00000020793.5|ENSBTAT00000027710|ENSBTAT00000027710.5	KCNA4	Protein Coding	4359	-12.3	-0.164	1	75	1635	1709
Turquoise lnc-module	Tan m-module	ENSBTAG00000050346	75	ENSBTAG00000004620|ENSBTAG00000004620.6|ENSBTAT00000039401|ENSBTAT00000039401.5	ZNF133	Protein Coding	2380	-11.65	-0.155333	1	75	1140	1214
Turquoise lnc-module	Tan m-module	ENSBTAG00000050346	75	ENSBTAG00000006835|ENSBTAG00000006835.6|ENSBTAT00000047015|ENSBTAT00000047015.4	MCAM	Protein Coding	2007	-11.33	-0.151067	1	75	166	240
Turquoise lnc-module	Tan m-module	ENSBTAG00000050346	75	ENSBTAG00000021815|ENSBTAG00000021815.6|ENSBTAT00000029081|ENSBTAT00000029081.6	STARD13	Protein Coding	4580	-12.01	-0.160133	1	75	2219	2293
Turquoise lnc-module	Tan m-module	ENSBTAG00000050346	75	ENSBTAG00000014698|ENSBTAG00000014698.6|ENSBTAT00000037106|ENSBTAT00000037106.5	CARD11	Protein Coding	4515	-12.47	-0.166267	1	75	3471	3545
Turquoise lnc-module	Tan m-module	ENSBTAG00000050346	75	ENSBTAG00000008077|ENSBTAG00000008077.7|ENSBTAT00000061244|ENSBTAT00000061244.3	SLC37A4	Protein Coding	2454	-11.75	-0.156667	1	75	865	939
Turquoise lnc-module	Tan m-module	ENSBTAG00000050346	75	ENSBTAG00000018810|ENSBTAG00000018810.6|ENSBTAT00000044595|ENSBTAT00000044595.4	THBS2	Protein Coding	4209	-11.92	-0.158933	1	75	3081	3155
Turquoise lnc-module	Tan m-module	ENSBTAG00000050346	75	ENSBTAG00000037634|ENSBTAG00000037634.3|ENSBTAT00000054358|ENSBTAT00000054358.3	ENSBTAG00000037634	Protein Coding	4145	-11.45	-0.152667	1	75	43	117
Turquoise lnc-module	Tan m-module	ENSBTAG00000050346	75	ENSBTAG00000006262|ENSBTAG00000006262.4|ENSBTAT00000085482|ENSBTAT00000085482.1	LIMS2	Protein Coding	2198	-13.85	-0.184667	1	75	1771	1845
Turquoise lnc-module	Tan m-module	ENSBTAG00000050346	75	ENSBTAG00000007186|ENSBTAG00000007186.6|ENSBTAT00000076187|ENSBTAT00000076187.1	ARHGAP39	Protein Coding	3587	-13.46	-0.179467	1	75	3469	3543
Turquoise lnc-module	Tan m-module	ENSBTAG00000050346	75	ENSBTAG00000014698|ENSBTAG00000014698.6|ENSBTAT00000081933|ENSBTAT00000081933.1	CARD11	Protein Coding	4142	-12.47	-0.166267	1	75	3471	3545
Turquoise lnc-module	Tan m-module	ENSBTAG00000050346	75	ENSBTAG00000018062|ENSBTAG00000018062.6|ENSBTAT00000074403|ENSBTAT00000074403.1	KIAA1522	Protein Coding	3608	-12.55	-0.167333	1	75	2671	2745
Turquoise lnc-module	Tan m-module	ENSBTAG00000050346	75	ENSBTAG00000019801|ENSBTAG00000019801.5|ENSBTAT00000078950|ENSBTAT00000078950.1	ENSBTAG00000019801	Protein Coding	1901	-14.31	-0.1908	1	75	1425	1499
Turquoise lnc-module	Tan m-module	ENSBTAG00000050346	75	ENSBTAG00000012039|ENSBTAG00000012039.6|ENSBTAT00000081911|ENSBTAT00000081911.1	PHACTR1	Protein Coding	2943	-11.78	-0.157067	1	75	1101	1175
Turquoise lnc-module	Tan m-module	ENSBTAG00000050346	75	ENSBTAG00000015973|ENSBTAG00000015973.6|ENSBTAT00000077069|ENSBTAT00000077069.1	TRAF3IP1	Protein Coding	3241	-12	-0.16	1	75	3163	3237
Turquoise lnc-module	Tan m-module	ENSBTAG00000050346	75	ENSBTAG00000016236|ENSBTAG00000016236.6|ENSBTAT00000071407|ENSBTAT00000071407.1	SLC12A6	Protein Coding	3765	-12.36	-0.1648	1	75	160	234
Turquoise lnc-module	Tan m-module	ENSBTAG00000050346	75	ENSBTAG00000049014|ENSBTAG00000049014.1|ENSBTAT00000082671|ENSBTAT00000082671.1	ZNF696	Protein Coding	4841	-14.93	-0.199067	1	75	4271	4345
Turquoise lnc-module	Tan m-module	ENSBTAG00000050346	75	ENSBTAG00000019479|ENSBTAG00000019479.4|ENSBTAT00000077978|ENSBTAT00000077978.1	TATDN2	Protein Coding	2130	-14.05	-0.187333	1	75	255	329
Turquoise lnc-module	Tan m-module	ENSBTAG00000050346	75	ENSBTAG00000009696|ENSBTAG00000009696.5|ENSBTAT00000073391|ENSBTAT00000073391.1	ACTN2	Protein Coding	3162	-12.72	-0.1696	1	75	1494	1568
Turquoise lnc-module	Tan m-module	ENSBTAG00000050346	75	ENSBTAG00000010989|ENSBTAG00000010989.6|ENSBTAT00000075087|ENSBTAT00000075087.1	PIK3R1	Protein Coding	3236	-12.23	-0.163067	1	75	2021	2095
Turquoise lnc-module	Tan m-module	ENSBTAG00000050346	75	ENSBTAG00000019734|ENSBTAG00000019734.6|ENSBTAT00000082230|ENSBTAT00000082230.1	CD276	Protein Coding	3447	-12.98	-0.173067	1	75	775	849
Turquoise lnc-module	Tan m-module	ENSBTAG00000050346	75	ENSBTAG00000007850|ENSBTAG00000007850.5|ENSBTAT00000082142|ENSBTAT00000082142.1	ITIH4	Protein Coding	2953	-12.38	-0.165067	1	75	665	739
Turquoise lnc-module	Tan m-module	ENSBTAG00000050346	75	ENSBTAG00000010626|ENSBTAG00000010626.6|ENSBTAT00000076951|ENSBTAT00000076951.1	SH3GLB2	Protein Coding	2011	-12.3	-0.164	1	75	1580	1654
Turquoise lnc-module	Tan m-module	ENSBTAG00000050346	75	ENSBTAG00000012205|ENSBTAG00000012205.6|ENSBTAT00000081771|ENSBTAT00000081771.1	CPT1C	Protein Coding	2283	-11.46	-0.1528	1	75	278	352
Turquoise lnc-module	Tan m-module	ENSBTAG00000050346	75	ENSBTAG00000050785|ENSBTAG00000050785.1|ENSBTAT00000073527|ENSBTAT00000073527.1	ENSBTAG00000050785	Protein Coding	1523	-13.12	-0.174933	1	75	682	756
Turquoise lnc-module	Tan m-module	ENSBTAG00000050346	75	ENSBTAG00000005034|ENSBTAG00000005034.6|ENSBTAT00000081387|ENSBTAT00000081387.1	CAPN5	Protein Coding	4479	-12.57	-0.1676	1	75	1062	1136
Turquoise lnc-module	Tan m-module	ENSBTAG00000050346	75	ENSBTAG00000008077|ENSBTAG00000008077.7|ENSBTAT00000077820|ENSBTAT00000077820.1	SLC37A4	Protein Coding	2520	-11.75	-0.156667	1	75	865	939
Turquoise lnc-module	Tan m-module	ENSBTAG00000050346	75	ENSBTAG00000054623|ENSBTAG00000054623.1|ENSBTAT00000072120|ENSBTAT00000072120.1	HOXB9	Protein Coding	4014	-13.28	-0.177067	1	75	2203	2277
Turquoise lnc-module	Tan m-module	ENSBTAG00000050346	75	ENSBTAG00000007850|ENSBTAG00000007850.5|ENSBTAT00000082322|ENSBTAT00000082322.1	ITIH4	Protein Coding	3722	-12.38	-0.165067	1	75	1466	1540
Turquoise lnc-module	Tan m-module	ENSBTAG00000050346	75	ENSBTAG00000006526|ENSBTAG00000006526.6|ENSBTAT00000076163|ENSBTAT00000076163.1	BCL2L1	Protein Coding	2679	-11.84	-0.157867	1	75	200	274
Turquoise lnc-module	Tan m-module	ENSBTAG00000050346	75	ENSBTAG00000008077|ENSBTAG00000008077.7|ENSBTAT00000085077|ENSBTAT00000085077.1	SLC37A4	Protein Coding	1315	-11.75	-0.156667	1	75	697	771
Turquoise lnc-module	Tan m-module	ENSBTAG00000050346	75	ENSBTAG00000033727|ENSBTAG00000033727.4|ENSBTAT00000083177|ENSBTAT00000083177.1	RBPMS	Protein Coding	1629	-11.76	-0.1568	1	75	400	474
Turquoise lnc-module	Tan m-module	ENSBTAG00000050346	75	ENSBTAG00000003777|ENSBTAG00000003777.5|ENSBTAT00000075313|ENSBTAT00000075313.1	TIE1	Protein Coding	3861	-14.52	-0.1936	1	75	612	686
Turquoise lnc-module	Tan m-module	ENSBTAG00000050346	75	ENSBTAG00000005846|ENSBTAG00000005846.5|ENSBTAT00000075204|ENSBTAT00000075204.1	FAM219B	Protein Coding	2614	-11.74	-0.156533	1	75	618	692
Turquoise lnc-module	Tan m-module	ENSBTAG00000050346	75	ENSBTAG00000000078|ENSBTAG00000000078.4|ENSBTAT00000079154|ENSBTAT00000079154.1	GLIPR2	Protein Coding	2663	-13.88	-0.185067	1	75	1598	1672
Turquoise lnc-module	Tan m-module	ENSBTAG00000050346	75	ENSBTAG00000039122|ENSBTAG00000039122.3|ENSBTAT00000078863|ENSBTAT00000078863.1	PLA2G5	Protein Coding	751	-11.3	-0.150667	1	75	418	492
Turquoise lnc-module	Tan m-module	ENSBTAG00000050346	75	ENSBTAG00000054069|ENSBTAG00000054069.1|ENSBTAT00000085981|ENSBTAT00000085981.1	CRNN	Protein Coding	3022	-11.41	-0.152133	1	75	2533	2607
Turquoise lnc-module	Tan m-module	ENSBTAG00000050346	75	ENSBTAG00000011345|ENSBTAG00000011345.7|ENSBTAT00000079599|ENSBTAT00000079599.1	SFMBT1	Protein Coding	3256	-12.37	-0.164933	1	75	2046	2120
Turquoise lnc-module	Tan m-module	ENSBTAG00000050346	75	ENSBTAG00000015188|ENSBTAG00000015188.5|ENSBTAT00000081800|ENSBTAT00000081800.1	KLF6	Protein Coding	4310	-15.43	-0.205733	1	75	3671	3745
Turquoise lnc-module	Tan m-module	ENSBTAG00000050346	75	ENSBTAG00000018062|ENSBTAG00000018062.6|ENSBTAT00000082291|ENSBTAT00000082291.1	KIAA1522	Protein Coding	3452	-12.55	-0.167333	1	75	2515	2589
Turquoise lnc-module	Tan m-module	ENSBTAG00000050346	75	ENSBTAG00000019801|ENSBTAG00000019801.5|ENSBTAT00000082225|ENSBTAT00000082225.1	ENSBTAG00000019801	Protein Coding	2030	-13.83	-0.1844	1	75	105	179
Turquoise lnc-module	Tan m-module	ENSBTAG00000050346	75	ENSBTAG00000005294|ENSBTAG00000005294.6|ENSBTAT00000086715|ENSBTAT00000086715.1	ENSBTAG00000005294	Protein Coding	1687	-13.07	-0.174267	1	75	66	140
Turquoise lnc-module	Tan m-module	ENSBTAG00000050346	75	ENSBTAG00000017488|ENSBTAG00000017488.4|ENSBTAT00000084346|ENSBTAT00000084346.1	KLF3	Protein Coding	1271	-11.35	-0.151333	1	75	612	686
Turquoise lnc-module	Tan m-module	ENSBTAG00000050346	75	ENSBTAG00000013197|ENSBTAG00000013197.6|ENSBTAT00000086496|ENSBTAT00000086496.1	PSEN2	Protein Coding	2783	-11.68	-0.155733	1	75	1833	1907
Turquoise lnc-module	Tan m-module	ENSBTAG00000050346	75	ENSBTAG00000006262|ENSBTAG00000006262.4|ENSBTAT00000070942|ENSBTAT00000070942.1	LIMS2	Protein Coding	1053	-12.89	-0.171867	1	75	973	1047
Turquoise lnc-module	Tan m-module	ENSBTAG00000050346	75	ENSBTAG00000012380|ENSBTAG00000012380.6|ENSBTAT00000078825|ENSBTAT00000078825.1	HK1	Protein Coding	5620	-13.01	-0.173467	1	75	2923	2997
Turquoise lnc-module	Tan m-module	ENSBTAG00000050346	75	ENSBTAG00000019801|ENSBTAG00000019801.5|ENSBTAT00000079479|ENSBTAT00000079479.1	ENSBTAG00000019801	Protein Coding	2477	-13.83	-0.1844	1	75	105	179
Turquoise lnc-module	Tan m-module	ENSBTAG00000050346	75	ENSBTAG00000008409|ENSBTAG00000008409.5|ENSBTAT00000076263|ENSBTAT00000076263.1	MYC	Transcription Factor	2172	-13.13	-0.175067	1	75	497	571
Turquoise lnc-module	Tan m-module	ENSBTAG00000050346	75	ENSBTAG00000013197|ENSBTAG00000013197.6|ENSBTAT00000080963|ENSBTAT00000080963.1	PSEN2	Protein Coding	3341	-11.47	-0.152933	1	75	2810	2884
Turquoise lnc-module	Tan m-module	ENSBTAG00000050346	75	ENSBTAG00000027059|ENSBTAG00000027059.3|ENSBTAT00000078538|ENSBTAT00000078538.1	ARPIN	Protein Coding	705	-12.04	-0.160533	1	75	268	342
Turquoise lnc-module	Tan m-module	ENSBTAG00000050346	75	ENSBTAG00000018810|ENSBTAG00000018810.6|ENSBTAT00000073991|ENSBTAT00000073991.1	THBS2	Protein Coding	5075	-11.92	-0.158933	1	75	3281	3355
Turquoise lnc-module	Tan m-module	ENSBTAG00000050346	75	ENSBTAG00000007186|ENSBTAG00000007186.6|ENSBTAT00000079902|ENSBTAT00000079902.1	ARHGAP39	Protein Coding	3381	-11.77	-0.156933	1	75	2492	2566
Turquoise lnc-module	Tan m-module	ENSBTAG00000050346	75	ENSBTAG00000013414|ENSBTAG00000013414.6|ENSBTAT00000079867|ENSBTAT00000079867.1	BLVRA	Protein Coding	891	-11.33	-0.151067	1	75	13	87
Turquoise lnc-module	Tan m-module	ENSBTAG00000050346	75	ENSBTAG00000011744|ENSBTAG00000011744.6|ENSBTAT00000071247|ENSBTAT00000071247.1	USP31	Protein Coding	1869	-13.1	-0.174667	1	75	1213	1287
Turquoise lnc-module	Tan m-module	ENSBTAG00000050346	75	ENSBTAG00000039714|ENSBTAG00000039714.3|ENSBTAT00000078506|ENSBTAT00000078506.1	ENSBTAG00000039714	Protein Coding	3588	-12.42	-0.1656	1	75	2366	2440
Turquoise lnc-module	Tan m-module	ENSBTAG00000050346	75	ENSBTAG00000016240|ENSBTAG00000016240.6|ENSBTAT00000083927|ENSBTAT00000083927.1	RNF157	Protein Coding	5190	-11.36	-0.151467	1	75	357	431
Turquoise lnc-module	Tan m-module	ENSBTAG00000050346	75	ENSBTAG00000017488|ENSBTAG00000017488.4|ENSBTAT00000085769|ENSBTAT00000085769.1	KLF3	Protein Coding	2186	-12.46	-0.166133	1	75	207	281
Turquoise lnc-module	Tan m-module	ENSBTAG00000050346	75	ENSBTAG00000013197|ENSBTAG00000013197.6|ENSBTAT00000072821|ENSBTAT00000072821.1	PSEN2	Protein Coding	2885	-11.68	-0.155733	1	75	1935	2009
Turquoise lnc-module	Tan m-module	ENSBTAG00000050346	75	ENSBTAG00000015188|ENSBTAG00000015188.5|ENSBTAT00000087087|ENSBTAT00000087087.1	KLF6	Protein Coding	5639	-15.43	-0.205733	1	75	5068	5142
Turquoise lnc-module	Tan m-module	ENSBTAG00000050346	75	ENSBTAG00000049495|ENSBTAG00000049495.1|ENSBTAT00000083169|ENSBTAT00000083169.1	ZNF449	Protein Coding	2159	-11.49	-0.1532	1	75	1028	1102
Turquoise lnc-module	Tan m-module	ENSBTAG00000050346	75	ENSBTAG00000021957|ENSBTAG00000021957.4|ENSBTAT00000076312|ENSBTAT00000076312.1	LTBP2	Protein Coding	5529	-13.67	-0.182267	1	75	5177	5251
Turquoise lnc-module	Tan m-module	ENSBTAG00000050346	75	ENSBTAG00000009663|ENSBTAG00000009663.5|ENSBTAT00000082669|ENSBTAT00000082669.1	YBX3	Protein Coding	1517	-11.39	-0.151867	1	75	100	174
Turquoise lnc-module	Tan m-module	ENSBTAG00000050346	75	ENSBTAG00000000273|ENSBTAG00000000273.6|ENSBTAT00000072646|ENSBTAT00000072646.1	IL5RA	Protein Coding	3442	-13.59	-0.1812	1	75	3148	3222
Turquoise lnc-module	Tan m-module	ENSBTAG00000050346	75	ENSBTAG00000009696|ENSBTAG00000009696.5|ENSBTAT00000073885|ENSBTAT00000073885.1	ACTN2	Protein Coding	2114	-12.72	-0.1696	1	75	1494	1568
Turquoise lnc-module	Tan m-module	ENSBTAG00000050346	75	ENSBTAG00000002522|ENSBTAG00000002522.5|ENSBTAT00000086066|ENSBTAT00000086066.1	SYT5	Protein Coding	2389	-11.67	-0.1556	1	75	561	635
Turquoise lnc-module	Tan m-module	ENSBTAG00000050346	75	ENSBTAG00000000357|ENSBTAG00000000357.6|ENSBTAT00000084626|ENSBTAT00000084626.1	PRAG1	Protein Coding	6485	-16.38	-0.2184	1	75	2672	2746
Turquoise lnc-module	Tan m-module	ENSBTAG00000050346	75	ENSBTAG00000011002|ENSBTAG00000011002.6|ENSBTAT00000070769|ENSBTAT00000070769.1	CCDC136	Protein Coding	2440	-11.64	-0.1552	1	75	804	878
Turquoise lnc-module	Tan m-module	ENSBTAG00000050346	75	ENSBTAG00000019712|ENSBTAG00000019712.6|ENSBTAT00000070357|ENSBTAT00000070357.1	ST14	Protein Coding	2535	-11.6	-0.154667	1	75	1743	1817
Turquoise lnc-module	Tan m-module	ENSBTAG00000050346	75	ENSBTAG00000021358|ENSBTAG00000021358.6|ENSBTAT00000072550|ENSBTAT00000072550.1	BLNK	Protein Coding	1987	-11.45	-0.152667	1	67	1921	1987
Turquoise lnc-module	Tan m-module	ENSBTAG00000050346	75	ENSBTAG00000005294|ENSBTAG00000005294.6|ENSBTAT00000071632|ENSBTAT00000071632.1	ENSBTAG00000005294	Protein Coding	1440	-12.89	-0.171867	1	75	177	251
Turquoise lnc-module	Tan m-module	ENSBTAG00000050346	75	ENSBTAG00000046346|ENSBTAG00000046346.2|ENSBTAT00000081554|ENSBTAT00000081554.1	PACS2	Protein Coding	5642	-14.58	-0.1944	1	75	5511	5585
Turquoise lnc-module	Tan m-module	ENSBTAG00000050346	75	ENSBTAG00000039122|ENSBTAG00000039122.3|ENSBTAT00000077544|ENSBTAT00000077544.1	PLA2G5	Protein Coding	2083	-12.63	-0.1684	1	75	623	697
Turquoise lnc-module	Tan m-module	ENSBTAG00000050346	75	ENSBTAG00000021957|ENSBTAG00000021957.4|ENSBTAT00000077781|ENSBTAT00000077781.1	LTBP2	Protein Coding	5682	-13.67	-0.182267	1	75	4967	5041
Turquoise lnc-module	Tan m-module	ENSBTAG00000050346	75	ENSBTAG00000012205|ENSBTAG00000012205.6|ENSBTAT00000070919|ENSBTAT00000070919.1	CPT1C	Protein Coding	2151	-11.46	-0.1528	1	75	113	187
Turquoise lnc-module	Tan m-module	ENSBTAG00000050346	75	ENSBTAG00000009663|ENSBTAG00000009663.5|ENSBTAT00000074030|ENSBTAT00000074030.1	YBX3	Protein Coding	1416	-11.28	-0.1504	1	75	582	656
Turquoise lnc-module	Tan m-module	ENSBTAG00000050346	75	ENSBTAG00000009167|ENSBTAG00000009167.6|ENSBTAT00000086426|ENSBTAT00000086426.1	SLC15A4	Protein Coding	2738	-13.87	-0.184933	1	75	1306	1380
Turquoise lnc-module	Tan m-module	ENSBTAG00000050346	75	ENSBTAG00000050919|ENSBTAG00000050919.1|ENSBTAT00000086435|ENSBTAT00000086435.1	ENSBTAG00000050919	Protein Coding	1052	-12.13	-0.161733	1	75	247	321
Turquoise lnc-module	Tan m-module	ENSBTAG00000050346	75	ENSBTAG00000010626|ENSBTAG00000010626.6|ENSBTAT00000072113|ENSBTAT00000072113.1	SH3GLB2	Protein Coding	1098	-12.3	-0.164	1	75	870	944
Turquoise lnc-module	Tan m-module	ENSBTAG00000050346	75	ENSBTAG00000049039|ENSBTAG00000049039.1|ENSBTAT00000087093|ENSBTAT00000087093.1	ENSBTAG00000049039	Protein Coding	1678	-11.78	-0.157067	1	75	186	260
Turquoise lnc-module	Tan m-module	ENSBTAG00000050346	75	ENSBTAG00000012205|ENSBTAG00000012205.6|ENSBTAT00000073294|ENSBTAT00000073294.1	CPT1C	Protein Coding	2430	-11.46	-0.1528	1	75	377	451
Turquoise lnc-module	Tan m-module	ENSBTAG00000050346	75	ENSBTAG00000050919|ENSBTAG00000050919.1|ENSBTAT00000081313|ENSBTAT00000081313.1	ENSBTAG00000050919	Protein Coding	1975	-12.13	-0.161733	1	75	247	321
Turquoise lnc-module	Tan m-module	ENSBTAG00000050346	75	ENSBTAG00000015913|ENSBTAG00000015913.6|ENSBTAT00000075389|ENSBTAT00000075389.1	MFHAS1	Protein Coding	3562	-14.52	-0.1936	1	75	2797	2871
Turquoise lnc-module	Tan m-module	ENSBTAG00000050346	75	ENSBTAG00000039122|ENSBTAG00000039122.3|ENSBTAT00000072047|ENSBTAT00000072047.1	PLA2G5	Protein Coding	1847	-12.63	-0.1684	1	75	623	697
Turquoise lnc-module	Tan m-module	ENSBTAG00000050346	75	ENSBTAG00000021358|ENSBTAG00000021358.6|ENSBTAT00000085761|ENSBTAT00000085761.1	BLNK	Protein Coding	1529	-11.45	-0.152667	1	67	1463	1529
Turquoise lnc-module	Tan m-module	ENSBTAG00000050346	75	ENSBTAG00000011744|ENSBTAG00000011744.6|ENSBTAT00000083561|ENSBTAT00000083561.1	USP31	Protein Coding	4044	-13.1	-0.174667	1	75	3388	3462
Turquoise lnc-module	Tan m-module	ENSBTAG00000050346	75	ENSBTAG00000021358|ENSBTAG00000021358.6|ENSBTAT00000076556|ENSBTAT00000076556.1	BLNK	Protein Coding	1506	-11.45	-0.152667	1	67	1440	1506
Turquoise lnc-module	Tan m-module	ENSBTAG00000050346	75	ENSBTAG00000005846|ENSBTAG00000005846.5|ENSBTAT00000076072|ENSBTAT00000076072.1	FAM219B	Protein Coding	1043	-11.52	-0.1536	1	75	207	281
Turquoise lnc-module	Tan m-module	ENSBTAG00000050346	75	ENSBTAG00000003559|ENSBTAG00000003559.6|ENSBTAT00000083195|ENSBTAT00000083195.1	PPP1R13B	Protein Coding	3969	-15	-0.2	1	75	3619	3693
Turquoise lnc-module	Tan m-module	ENSBTAG00000050346	75	ENSBTAG00000012205|ENSBTAG00000012205.6|ENSBTAT00000082830|ENSBTAT00000082830.1	CPT1C	Protein Coding	2424	-11.46	-0.1528	1	75	362	436
Turquoise lnc-module	Tan m-module	ENSBTAG00000050346	75	ENSBTAG00000010626|ENSBTAG00000010626.6|ENSBTAT00000076065|ENSBTAT00000076065.1	SH3GLB2	Protein Coding	2161	-12.3	-0.164	1	75	1730	1804
Turquoise lnc-module	Tan m-module	ENSBTAG00000050346	75	ENSBTAG00000019697|ENSBTAG00000019697.6|ENSBTAT00000073725|ENSBTAT00000073725.1	NPAS2	Protein Coding	3684	-13.11	-0.1748	1	75	840	914
Turquoise lnc-module	Tan m-module	ENSBTAG00000050346	75	ENSBTAG00000049112|ENSBTAG00000049112.1|ENSBTAT00000080561|ENSBTAT00000080561.1	ENSBTAG00000049112	Protein Coding	891	-14.17	-0.188933	1	75	620	694
Turquoise lnc-module	Tan m-module	ENSBTAG00000050346	75	ENSBTAG00000015165|ENSBTAG00000015165.6|ENSBTAT00000078716|ENSBTAT00000078716.1	DPY19L3	Protein Coding	2396	-12.85	-0.171333	1	75	2279	2353
Turquoise lnc-module	Tan m-module	ENSBTAG00000050346	75	ENSBTAG00000010626|ENSBTAG00000010626.6|ENSBTAT00000082745|ENSBTAT00000082745.1	SH3GLB2	Protein Coding	2224	-12.3	-0.164	1	75	1793	1867
Turquoise lnc-module	Tan m-module	ENSBTAG00000050346	75	ENSBTAG00000006835|ENSBTAG00000006835.6|ENSBTAT00000072464|ENSBTAT00000072464.1	MCAM	Protein Coding	2184	-11.33	-0.151067	1	75	529	603
Turquoise lnc-module	Tan m-module	ENSBTAG00000050346	75	ENSBTAG00000049495|ENSBTAG00000049495.1|ENSBTAT00000082105|ENSBTAT00000082105.1	ZNF449	Protein Coding	2178	-11.49	-0.1532	1	75	1028	1102
Turquoise lnc-module	Tan m-module	ENSBTAG00000050346	75	ENSBTAG00000014698|ENSBTAG00000014698.6|ENSBTAT00000081098|ENSBTAT00000081098.1	CARD11	Protein Coding	4516	-12.47	-0.166267	1	75	3471	3545
Turquoise lnc-module	Tan m-module	ENSBTAG00000050346	75	ENSBTAG00000007186|ENSBTAG00000007186.6|ENSBTAT00000070608|ENSBTAT00000070608.1	ARHGAP39	Protein Coding	3474	-11.77	-0.156933	1	75	2585	2659
Turquoise lnc-module	Tan m-module	ENSBTAG00000050346	75	ENSBTAG00000005034|ENSBTAG00000005034.6|ENSBTAT00000084642|ENSBTAT00000084642.1	CAPN5	Protein Coding	5236	-12.57	-0.1676	1	75	1819	1893
Turquoise lnc-module	Tan m-module	ENSBTAG00000050346	75	ENSBTAG00000010989|ENSBTAG00000010989.6|ENSBTAT00000078857|ENSBTAT00000078857.1	PIK3R1	Protein Coding	3326	-12.23	-0.163067	1	75	2021	2095
Turquoise lnc-module	Tan m-module	ENSBTAG00000050346	75	ENSBTAG00000012039|ENSBTAG00000012039.6|ENSBTAT00000086474|ENSBTAT00000086474.1	PHACTR1	Protein Coding	3220	-11.78	-0.157067	1	75	1101	1175
Turquoise lnc-module	Tan m-module	ENSBTAG00000050346	75	ENSBTAG00000000986|ENSBTAG00000000986.6|ENSBTAT00000076623|ENSBTAT00000076623.1	USH1C	Protein Coding	4334	-15.06	-0.2008	1	75	890	964
Turquoise lnc-module	Tan m-module	ENSBTAG00000050346	75	ENSBTAG00000050388|ENSBTAG00000050388.1|ENSBTAT00000070627|ENSBTAT00000070627.1	KRBA2	Protein Coding	3074	-11.3	-0.150667	1	75	1927	2001
Turquoise lnc-module	Tan m-module	ENSBTAG00000050346	75	ENSBTAG00000015973|ENSBTAG00000015973.6|ENSBTAT00000086212|ENSBTAT00000086212.1	TRAF3IP1	Protein Coding	3853	-12	-0.16	1	75	3775	3849
Turquoise lnc-module	Tan m-module	ENSBTAG00000050792	318	ENSBTAG00000001242|ENSBTAG00000001242.3|ENSBTAT00000001639|ENSBTAT00000001639.3	ADRB1	Protein Coding	1545	-52.52	-0.165157	1	318	109	426
Turquoise lnc-module	Tan m-module	ENSBTAG00000050792	318	ENSBTAG00000002144|ENSBTAG00000002144.5|ENSBTAT00000002779|ENSBTAT00000002779.5	ADRB2	Protein Coding	2030	-49.51	-0.155692	1	313	1718	2030
Turquoise lnc-module	Tan m-module	ENSBTAG00000050792	318	ENSBTAG00000002980|ENSBTAG00000002980.6|ENSBTAT00000003881|ENSBTAT00000003881.6	GPT2	Protein Coding	2872	-53.31	-0.167642	1	318	1884	2201
Turquoise lnc-module	Tan m-module	ENSBTAG00000050792	318	ENSBTAG00000009239|ENSBTAG00000009239.6|ENSBTAT00000012176|ENSBTAT00000012176.5	SLC16A10	Protein Coding	1751	-50.7	-0.159434	1	232	1520	1751
Turquoise lnc-module	Tan m-module	ENSBTAG00000050792	318	ENSBTAG00000007003|ENSBTAG00000007003.5|ENSBTAT00000009214|ENSBTAT00000009214.4	TYMS	Protein Coding	1654	-56.37	-0.177264	1	318	69	386
Turquoise lnc-module	Tan m-module	ENSBTAG00000050792	318	ENSBTAG00000009696|ENSBTAG00000009696.5|ENSBTAT00000012786|ENSBTAT00000012786.5	ACTN2	Protein Coding	2922	-47.86	-0.150503	15	318	1	304
Turquoise lnc-module	Tan m-module	ENSBTAG00000050792	318	ENSBTAG00000009109|ENSBTAG00000009109.6|ENSBTAT00000012005|ENSBTAT00000012005.6	CASD1	Protein Coding	3601	-50.94	-0.160189	1	318	2590	2907
Turquoise lnc-module	Tan m-module	ENSBTAG00000050792	318	ENSBTAG00000009663|ENSBTAG00000009663.5|ENSBTAT00000012735|ENSBTAT00000012735.5	YBX3	Protein Coding	1119	-50.19	-0.15783	1	318	293	610
Turquoise lnc-module	Tan m-module	ENSBTAG00000050792	318	ENSBTAG00000037640|ENSBTAG00000037640.3|ENSBTAT00000021532|ENSBTAT00000021532.5	PID1	Protein Coding	2606	-50.24	-0.157987	1	318	3	320
Turquoise lnc-module	Tan m-module	ENSBTAG00000050792	318	ENSBTAG00000011744|ENSBTAG00000011744.6|ENSBTAT00000015592|ENSBTAT00000015592.5	USP31	Protein Coding	3649	-49.15	-0.15456	1	318	4	321
Turquoise lnc-module	Tan m-module	ENSBTAG00000050792	318	ENSBTAG00000014207|ENSBTAG00000014207.5|ENSBTAT00000018887|ENSBTAT00000018887.5	ADAMTS10	Protein Coding	4307	-53.31	-0.167642	1	318	960	1277
Turquoise lnc-module	Tan m-module	ENSBTAG00000050792	318	ENSBTAG00000011572|ENSBTAG00000011572.6|ENSBTAT00000056995|ENSBTAT00000056995.3	TSPYL5	Protein Coding	1320	-52.71	-0.165755	1	318	106	423
Turquoise lnc-module	Tan m-module	ENSBTAG00000050792	318	ENSBTAG00000005946|ENSBTAG00000005946.7|ENSBTAT00000061390|ENSBTAT00000061390.3	USP13	Protein Coding	2765	-50.29	-0.158145	18	318	1	301
Turquoise lnc-module	Tan m-module	ENSBTAG00000050792	318	ENSBTAG00000007791|ENSBTAG00000007791.6|ENSBTAT00000067006|ENSBTAT00000067006.1	KCNQ5	Protein Coding	2067	-48.23	-0.151667	1	318	445	762
Turquoise lnc-module	Tan m-module	ENSBTAG00000050792	318	ENSBTAG00000007791|ENSBTAG00000007791.6|ENSBTAT00000065391|ENSBTAT00000065391.2	KCNQ5	Protein Coding	2451	-48.23	-0.151667	1	318	445	762
Turquoise lnc-module	Tan m-module	ENSBTAG00000050792	318	ENSBTAG00000048237|ENSBTAG00000048237.2|ENSBTAT00000064356|ENSBTAT00000064356.2	FGF9	Protein Coding	2793	-50.63	-0.159214	35	318	1	284
Turquoise lnc-module	Tan m-module	ENSBTAG00000050792	318	ENSBTAG00000018062|ENSBTAG00000018062.6|ENSBTAT00000063688|ENSBTAT00000063688.2	KIAA1522	Protein Coding	3090	-49.08	-0.15434	1	318	2449	2766
Turquoise lnc-module	Tan m-module	ENSBTAG00000050792	318	ENSBTAG00000016991|ENSBTAG00000016991.6|ENSBTAT00000035350|ENSBTAT00000035350.5	EFNB2	Protein Coding	2717	-49.31	-0.155063	1	318	2236	2553
Turquoise lnc-module	Tan m-module	ENSBTAG00000050792	318	ENSBTAG00000009109|ENSBTAG00000009109.6|ENSBTAT00000070226|ENSBTAT00000070226.1	CASD1	Protein Coding	3364	-50.94	-0.160189	1	318	2353	2670
Turquoise lnc-module	Tan m-module	ENSBTAG00000050792	318	ENSBTAG00000019734|ENSBTAG00000019734.6|ENSBTAT00000026300|ENSBTAT00000026300.6	CD276	Protein Coding	4101	-50.96	-0.160252	1	318	43	360
Turquoise lnc-module	Tan m-module	ENSBTAG00000050792	318	ENSBTAG00000002980|ENSBTAG00000002980.6|ENSBTAT00000067672|ENSBTAT00000067672.1	GPT2	Protein Coding	3791	-50.98	-0.160314	1	318	3083	3400
Turquoise lnc-module	Tan m-module	ENSBTAG00000050792	318	ENSBTAG00000018062|ENSBTAG00000018062.6|ENSBTAT00000043303|ENSBTAT00000043303.4	KIAA1522	Protein Coding	3057	-49.08	-0.15434	1	318	2449	2766
Turquoise lnc-module	Tan m-module	ENSBTAG00000050792	318	ENSBTAG00000018062|ENSBTAG00000018062.6|ENSBTAT00000074403|ENSBTAT00000074403.1	KIAA1522	Protein Coding	3608	-49.08	-0.15434	1	318	2449	2766
Turquoise lnc-module	Tan m-module	ENSBTAG00000050792	318	ENSBTAG00000007791|ENSBTAG00000007791.6|ENSBTAT00000071372|ENSBTAT00000071372.1	KCNQ5	Protein Coding	2524	-48.23	-0.151667	1	318	445	762
Turquoise lnc-module	Tan m-module	ENSBTAG00000050792	318	ENSBTAG00000009109|ENSBTAG00000009109.6|ENSBTAT00000072123|ENSBTAT00000072123.1	CASD1	Protein Coding	3682	-50.94	-0.160189	1	318	2671	2988
Turquoise lnc-module	Tan m-module	ENSBTAG00000050792	318	ENSBTAG00000019734|ENSBTAG00000019734.6|ENSBTAT00000082230|ENSBTAT00000082230.1	CD276	Protein Coding	3447	-50.96	-0.160252	1	318	43	360
Turquoise lnc-module	Tan m-module	ENSBTAG00000050792	318	ENSBTAG00000009109|ENSBTAG00000009109.6|ENSBTAT00000074342|ENSBTAT00000074342.1	CASD1	Protein Coding	3508	-50.94	-0.160189	1	318	2497	2814
Turquoise lnc-module	Tan m-module	ENSBTAG00000050792	318	ENSBTAG00000018062|ENSBTAG00000018062.6|ENSBTAT00000082291|ENSBTAT00000082291.1	KIAA1522	Protein Coding	3452	-49.08	-0.15434	1	318	2293	2610
Turquoise lnc-module	Tan m-module	ENSBTAG00000050792	318	ENSBTAG00000009663|ENSBTAG00000009663.5|ENSBTAT00000082669|ENSBTAT00000082669.1	YBX3	Protein Coding	1517	-52.43	-0.164874	1	318	261	578
Turquoise lnc-module	Tan m-module	ENSBTAG00000050792	318	ENSBTAG00000009663|ENSBTAG00000009663.5|ENSBTAT00000074030|ENSBTAT00000074030.1	YBX3	Protein Coding	1416	-52.43	-0.164874	1	318	261	578
Turquoise lnc-module	Tan m-module	ENSBTAG00000050792	318	ENSBTAG00000011744|ENSBTAG00000011744.6|ENSBTAT00000083561|ENSBTAT00000083561.1	USP31	Protein Coding	4044	-51.14	-0.160818	1	318	180	497
Turquoise lnc-module	Tan m-module	ENSBTAG00000050792	318	ENSBTAG00000007791|ENSBTAG00000007791.6|ENSBTAT00000082504|ENSBTAT00000082504.1	KCNQ5	Protein Coding	2497	-48.23	-0.151667	1	318	445	762
Turquoise lnc-module	Tan m-module	ENSBTAG00000050792	318	ENSBTAG00000053499|ENSBTAG00000053499.1|ENSBTAT00000073849|ENSBTAT00000073849.1	ENSBTAG00000053499	Protein Coding	252	-44.5	-0.176587	1	201	52	252
Turquoise lnc-module	Tan m-module	ENSBTAG00000051277	722	ENSBTAG00000053499|ENSBTAG00000053499.1|ENSBTAT00000073849|ENSBTAT00000073849.1	ENSBTAG00000053499	Protein Coding	252	-37.94	-0.150556	10	261	1	252
Turquoise lnc-module	Tan m-module	ENSBTAG00000048529	870	ENSBTAG00000053499|ENSBTAG00000053499.1|ENSBTAT00000073849|ENSBTAT00000073849.1	ENSBTAG00000053499	Protein Coding	252	-40.8	-0.161905	404	655	1	252
Turquoise lnc-module	Tan m-module	ENSBTAG00000053924	1330	ENSBTAG00000008137|ENSBTAG00000008137.6|ENSBTAT00000010698|ENSBTAT00000010698.6	ENSBTAG00000008137	Protein Coding	255	-38.6	-0.151373	397	651	1	255
Turquoise lnc-module	Tan m-module	ENSBTAG00000053924	1330	ENSBTAG00000053499|ENSBTAG00000053499.1|ENSBTAT00000073849|ENSBTAT00000073849.1	ENSBTAG00000053499	Protein Coding	252	-49.34	-0.195794	375	626	1	252
Turquoise lnc-module	Tan m-module	ENSBTAG00000050584	1285	ENSBTAG00000053499|ENSBTAG00000053499.1|ENSBTAT00000073849|ENSBTAT00000073849.1	ENSBTAG00000053499	Protein Coding	252	-40.61	-0.161151	1097	1285	1	189
Turquoise lnc-module	Tan m-module	ENSBTAG00000049944	1003	ENSBTAG00000008137|ENSBTAG00000008137.6|ENSBTAT00000010698|ENSBTAT00000010698.6	ENSBTAG00000008137	Protein Coding	255	-46.9	-0.183922	191	445	1	255
Turquoise lnc-module	Tan m-module	ENSBTAG00000049944	1003	ENSBTAG00000014211|ENSBTAG00000014211.6|ENSBTAT00000070319|ENSBTAT00000070319.1	FOXP4	Protein Coding	3496	-154.45	-0.153988	1	953	2544	3496
Turquoise lnc-module	Tan m-module	ENSBTAG00000049944	1003	ENSBTAG00000050205|ENSBTAG00000050205.1|ENSBTAT00000067059|ENSBTAT00000067059.1	ENSBTAG00000050205	Protein Coding	525	-88.14	-0.167886	359	883	1	525
Turquoise lnc-module	Tan m-module	ENSBTAG00000049944	1003	ENSBTAG00000046344|ENSBTAG00000046344.2|ENSBTAT00000063716|ENSBTAT00000063716.2	ENSBTAG00000046344	Protein Coding	492	-74.36	-0.151138	324	815	1	492
Turquoise lnc-module	Tan m-module	ENSBTAG00000049944	1003	ENSBTAG00000014211|ENSBTAG00000014211.6|ENSBTAT00000076077|ENSBTAT00000076077.1	FOXP4	Protein Coding	3814	-160.73	-0.160249	1	953	2862	3814
Turquoise lnc-module	Tan m-module	ENSBTAG00000049944	1003	ENSBTAG00000053499|ENSBTAG00000053499.1|ENSBTAT00000073849|ENSBTAT00000073849.1	ENSBTAG00000053499	Protein Coding	252	-57.65	-0.22877	376	627	1	252
Turquoise lnc-module	Tan m-module	ENSBTAG00000055157	559	ENSBTAG00000053499|ENSBTAG00000053499.1|ENSBTAT00000073849|ENSBTAT00000073849.1	ENSBTAG00000053499	Protein Coding	252	-46.42	-0.184206	1	185	68	252
Turquoise lnc-module	Tan m-module	ENSBTAG00000053714	1124	ENSBTAG00000053499|ENSBTAG00000053499.1|ENSBTAT00000073849|ENSBTAT00000073849.1	ENSBTAG00000053499	Protein Coding	252	-46.74	-0.185476	1	225	28	252
Turquoise lnc-module	Tan m-module	ENSBTAG00000051420	1641	ENSBTAG00000053499|ENSBTAG00000053499.1|ENSBTAT00000073849|ENSBTAT00000073849.1	ENSBTAG00000053499	Protein Coding	252	-44.91	-0.178214	141	392	1	252
Turquoise lnc-module	Tan m-module	ENSBTAG00000050311	1458	ENSBTAG00000053499|ENSBTAG00000053499.1|ENSBTAT00000073849|ENSBTAT00000073849.1	ENSBTAG00000053499	Protein Coding	252	-39.91	-0.158373	922	1173	1	252
Turquoise lnc-module	Tan m-module	ENSBTAG00000049634	1070	ENSBTAG00000053499|ENSBTAG00000053499.1|ENSBTAT00000073849|ENSBTAT00000073849.1	ENSBTAG00000053499	Protein Coding	252	-38.29	-0.151944	525	776	1	252
Turquoise lnc-module	Tan m-module	ENSBTAG00000048896	2444	ENSBTAG00000053499|ENSBTAG00000053499.1|ENSBTAT00000073849|ENSBTAT00000073849.1	ENSBTAG00000053499	Protein Coding	252	-52.97	-0.210198	1110	1361	1	252
Turquoise lnc-module	Tan m-module	ENSBTAG00000052078	1770	ENSBTAG00000053499|ENSBTAG00000053499.1|ENSBTAT00000073849|ENSBTAT00000073849.1	ENSBTAG00000053499	Protein Coding	252	-38.24	-0.151746	454	705	1	252
Turquoise lnc-module	Tan m-module	ENSBTAG00000048921	293	ENSBTAG00000003777|ENSBTAG00000003777.5|ENSBTAT00000004917|ENSBTAT00000004917.5	TIE1	Protein Coding	3384	-50.49	-0.172321	1	293	1555	1847
Turquoise lnc-module	Tan m-module	ENSBTAG00000048921	293	ENSBTAG00000007149|ENSBTAG00000007149.6|ENSBTAT00000009407|ENSBTAT00000009407.5	NYNRIN	Protein Coding	7777	-44.16	-0.150717	54	293	1	240
Turquoise lnc-module	Tan m-module	ENSBTAG00000048921	293	ENSBTAG00000007791|ENSBTAG00000007791.6|ENSBTAT00000010251|ENSBTAT00000010251.6	KCNQ5	Protein Coding	1968	-45.65	-0.155802	1	293	227	519
Turquoise lnc-module	Tan m-module	ENSBTAG00000048921	293	ENSBTAG00000019712|ENSBTAG00000019712.6|ENSBTAT00000026272|ENSBTAT00000026272.5	ST14	Protein Coding	3722	-49.81	-0.17	1	293	2764	3056
Turquoise lnc-module	Tan m-module	ENSBTAG00000048921	293	ENSBTAG00000012095|ENSBTAG00000012095.6|ENSBTAT00000016037|ENSBTAT00000016037.6	GEMIN5	Protein Coding	4615	-43.98	-0.150102	1	293	116	408
Turquoise lnc-module	Tan m-module	ENSBTAG00000048921	293	ENSBTAG00000018749|ENSBTAG00000018749.6|ENSBTAT00000053197|ENSBTAT00000053197.3	NUDT16	Protein Coding	2221	-47.99	-0.163788	1	293	1740	2032
Turquoise lnc-module	Tan m-module	ENSBTAG00000048921	293	ENSBTAG00000048237|ENSBTAG00000048237.2|ENSBTAT00000064356|ENSBTAT00000064356.2	FGF9	Protein Coding	2793	-49.29	-0.168225	1	293	939	1231
Turquoise lnc-module	Tan m-module	ENSBTAG00000048921	293	ENSBTAG00000021957|ENSBTAG00000021957.4|ENSBTAT00000029274|ENSBTAT00000029274.4	LTBP2	Protein Coding	6770	-44.64	-0.152355	1	293	4008	4300
Turquoise lnc-module	Tan m-module	ENSBTAG00000048921	293	ENSBTAG00000003777|ENSBTAG00000003777.5|ENSBTAT00000075313|ENSBTAT00000075313.1	TIE1	Protein Coding	3861	-50.49	-0.172321	1	293	1741	2033
Turquoise lnc-module	Tan m-module	ENSBTAG00000048921	293	ENSBTAG00000008409|ENSBTAG00000008409.5|ENSBTAT00000076263|ENSBTAT00000076263.1	MYC	Transcription Factor	2172	-46.48	-0.158635	1	293	1851	2143
Turquoise lnc-module	Tan m-module	ENSBTAG00000048921	293	ENSBTAG00000013197|ENSBTAG00000013197.6|ENSBTAT00000080963|ENSBTAT00000080963.1	PSEN2	Protein Coding	3341	-46.68	-0.159317	1	293	1005	1297
Turquoise lnc-module	Tan m-module	ENSBTAG00000048921	293	ENSBTAG00000021957|ENSBTAG00000021957.4|ENSBTAT00000076312|ENSBTAT00000076312.1	LTBP2	Protein Coding	5529	-44.64	-0.152355	1	293	3233	3525
Turquoise lnc-module	Tan m-module	ENSBTAG00000048921	293	ENSBTAG00000021957|ENSBTAG00000021957.4|ENSBTAT00000077781|ENSBTAT00000077781.1	LTBP2	Protein Coding	5682	-44.64	-0.152355	1	293	3023	3315
Turquoise lnc-module	Tan m-module	ENSBTAG00000055157	454	ENSBTAG00000001508|ENSBTAG00000001508.6|ENSBTAT00000001976|ENSBTAT00000001976.6	SH3RF1	Protein Coding	4493	-70.54	-0.155374	1	454	1874	2327
Turquoise lnc-module	Tan m-module	ENSBTAG00000055157	454	ENSBTAG00000014211|ENSBTAG00000014211.6|ENSBTAT00000070319|ENSBTAT00000070319.1	FOXP4	Protein Coding	3496	-73.91	-0.162797	1	454	3033	3486
Turquoise lnc-module	Tan m-module	ENSBTAG00000055157	454	ENSBTAG00000050205|ENSBTAG00000050205.1|ENSBTAT00000067059|ENSBTAT00000067059.1	ENSBTAG00000050205	Protein Coding	525	-68.88	-0.151718	1	454	28	481
Turquoise lnc-module	Tan m-module	ENSBTAG00000055157	454	ENSBTAG00000007791|ENSBTAG00000007791.6|ENSBTAT00000067006|ENSBTAT00000067006.1	KCNQ5	Protein Coding	2067	-78.72	-0.173392	1	454	416	869
Turquoise lnc-module	Tan m-module	ENSBTAG00000055157	454	ENSBTAG00000007791|ENSBTAG00000007791.6|ENSBTAT00000065391|ENSBTAT00000065391.2	KCNQ5	Protein Coding	2451	-78.72	-0.173392	1	454	416	869
Turquoise lnc-module	Tan m-module	ENSBTAG00000055157	454	ENSBTAG00000018810|ENSBTAG00000018810.6|ENSBTAT00000044595|ENSBTAT00000044595.4	THBS2	Protein Coding	4209	-71.16	-0.15674	1	454	1402	1855
Turquoise lnc-module	Tan m-module	ENSBTAG00000055157	454	ENSBTAG00000018062|ENSBTAG00000018062.6|ENSBTAT00000074403|ENSBTAT00000074403.1	KIAA1522	Protein Coding	3608	-68.22	-0.150264	1	454	130	583
Turquoise lnc-module	Tan m-module	ENSBTAG00000055157	454	ENSBTAG00000007791|ENSBTAG00000007791.6|ENSBTAT00000071372|ENSBTAT00000071372.1	KCNQ5	Protein Coding	2524	-78.72	-0.173392	1	454	416	869
Turquoise lnc-module	Tan m-module	ENSBTAG00000055157	454	ENSBTAG00000018062|ENSBTAG00000018062.6|ENSBTAT00000082291|ENSBTAT00000082291.1	KIAA1522	Protein Coding	3452	-68.22	-0.150264	1	454	130	583
Turquoise lnc-module	Tan m-module	ENSBTAG00000055157	454	ENSBTAG00000018810|ENSBTAG00000018810.6|ENSBTAT00000073991|ENSBTAT00000073991.1	THBS2	Protein Coding	5075	-71.16	-0.15674	1	454	1602	2055
Turquoise lnc-module	Tan m-module	ENSBTAG00000055157	454	ENSBTAG00000007791|ENSBTAG00000007791.6|ENSBTAT00000082504|ENSBTAT00000082504.1	KCNQ5	Protein Coding	2497	-78.72	-0.173392	1	454	416	869
Turquoise lnc-module	Tan m-module	ENSBTAG00000055157	454	ENSBTAG00000014211|ENSBTAG00000014211.6|ENSBTAT00000076077|ENSBTAT00000076077.1	FOXP4	Protein Coding	3814	-73.91	-0.162797	1	454	3351	3804
Turquoise lnc-module	Tan m-module	ENSBTAG00000055157	454	ENSBTAG00000053499|ENSBTAG00000053499.1|ENSBTAT00000073849|ENSBTAT00000073849.1	ENSBTAG00000053499	Protein Coding	252	-46.42	-0.184206	1	185	68	252
Turquoise lnc-module	Tan m-module	ENSBTAG00000053757	1482	ENSBTAG00000053499|ENSBTAG00000053499.1|ENSBTAT00000073849|ENSBTAT00000073849.1	ENSBTAG00000053499	Protein Coding	252	-43.92	-0.174286	364	615	1	252
Turquoise lnc-module	Tan m-module	ENSBTAG00000054317	1097	ENSBTAG00000050205|ENSBTAG00000050205.1|ENSBTAT00000067059|ENSBTAT00000067059.1	ENSBTAG00000050205	Protein Coding	525	-79.98	-0.152343	1	433	93	525
Turquoise lnc-module	Tan m-module	ENSBTAG00000054317	1097	ENSBTAG00000053499|ENSBTAG00000053499.1|ENSBTAT00000073849|ENSBTAT00000073849.1	ENSBTAG00000053499	Protein Coding	252	-46.42	-0.184206	1	206	47	252
Turquoise lnc-module	Tan m-module	ENSBTAG00000051154	803	ENSBTAG00000053499|ENSBTAG00000053499.1|ENSBTAT00000073849|ENSBTAT00000073849.1	ENSBTAG00000053499	Protein Coding	252	-42.77	-0.169722	1	252	1	252
Turquoise lnc-module	Tan m-module	ENSBTAG00000055047	1254	ENSBTAG00000053499|ENSBTAG00000053499.1|ENSBTAT00000073849|ENSBTAT00000073849.1	ENSBTAG00000053499	Protein Coding	252	-38.11	-0.15123	52	303	1	252
Turquoise lnc-module	Tan m-module	ENSBTAG00000048480	400	ENSBTAG00000013414|ENSBTAG00000013414.6|ENSBTAT00000017850|ENSBTAT00000017850.5	BLVRA	Protein Coding	2417	-68.33	-0.170825	1	400	523	922
Turquoise lnc-module	Tan m-module	ENSBTAG00000048480	400	ENSBTAG00000019278|ENSBTAG00000019278.6|ENSBTAT00000025676|ENSBTAT00000025676.6	KNTC1	Protein Coding	8088	-71.12	-0.1778	1	400	424	823
Turquoise lnc-module	Tan m-module	ENSBTAG00000048480	400	ENSBTAG00000015599|ENSBTAG00000015599.6|ENSBTAT00000020721|ENSBTAT00000020721.6	PRKD2	Protein Coding	6620	-69.93	-0.174825	1	400	74	473
Turquoise lnc-module	Tan m-module	ENSBTAG00000048480	400	ENSBTAG00000011572|ENSBTAG00000011572.6|ENSBTAT00000056995|ENSBTAT00000056995.3	TSPYL5	Protein Coding	1320	-60.34	-0.15085	1	400	681	1080
Turquoise lnc-module	Tan m-module	ENSBTAG00000051788	1171	ENSBTAG00000053499|ENSBTAG00000053499.1|ENSBTAT00000073849|ENSBTAT00000073849.1	ENSBTAG00000053499	Protein Coding	252	-42.26	-0.167698	40	291	1	252
Turquoise lnc-module	Tan m-module	ENSBTAG00000048349	1362	ENSBTAG00000009796|ENSBTAG00000009796.6|ENSBTAT00000012921|ENSBTAT00000012921.6	PIGV	Protein Coding	3297	-210.58	-0.154611	1	1362	94	1455
Turquoise lnc-module	Tan m-module	ENSBTAG00000048349	1362	ENSBTAG00000053499|ENSBTAG00000053499.1|ENSBTAT00000073849|ENSBTAT00000073849.1	ENSBTAG00000053499	Protein Coding	252	-46.28	-0.183651	170	421	1	252
Turquoise lnc-module	Tan m-module	ENSBTAG00000055289	1249	ENSBTAG00000053499|ENSBTAG00000053499.1|ENSBTAT00000073849|ENSBTAT00000073849.1	ENSBTAG00000053499	Protein Coding	252	-45.08	-0.178889	326	577	1	252
Turquoise lnc-module	Tan m-module	ENSBTAG00000053714	1070	ENSBTAG00000053499|ENSBTAG00000053499.1|ENSBTAT00000073849|ENSBTAT00000073849.1	ENSBTAG00000053499	Protein Coding	252	-46.74	-0.185476	1	225	28	252
Turquoise lnc-module	Tan m-module	ENSBTAG00000050607	1589	ENSBTAG00000053499|ENSBTAG00000053499.1|ENSBTAT00000073849|ENSBTAT00000073849.1	ENSBTAG00000053499	Protein Coding	252	-42.2	-0.16746	1021	1272	1	252
Turquoise lnc-module	Tan m-module	ENSBTAG00000052649	2246	ENSBTAG00000053499|ENSBTAG00000053499.1|ENSBTAT00000073849|ENSBTAT00000073849.1	ENSBTAG00000053499	Protein Coding	252	-46.64	-0.185079	1237	1488	1	252
Turquoise lnc-module	Tan m-module	ENSBTAG00000053729	1223	ENSBTAG00000009796|ENSBTAG00000009796.6|ENSBTAT00000012921|ENSBTAT00000012921.6	PIGV	Protein Coding	3297	-184.55	-0.150899	1	1223	115	1337
Turquoise lnc-module	Tan m-module	ENSBTAG00000053729	1223	ENSBTAG00000050205|ENSBTAG00000050205.1|ENSBTAT00000067059|ENSBTAT00000067059.1	ENSBTAG00000050205	Protein Coding	525	-80.78	-0.153867	34	558	1	525
Turquoise lnc-module	Tan m-module	ENSBTAG00000053729	1223	ENSBTAG00000053499|ENSBTAG00000053499.1|ENSBTAT00000073849|ENSBTAT00000073849.1	ENSBTAG00000053499	Protein Coding	252	-44.26	-0.175635	273	524	1	252
Turquoise lnc-module	Tan m-module	ENSBTAG00000049226	1159	ENSBTAG00000053499|ENSBTAG00000053499.1|ENSBTAT00000073849|ENSBTAT00000073849.1	ENSBTAG00000053499	Protein Coding	252	-41.38	-0.164206	1	220	33	252
Turquoise lnc-module	Tan m-module	ENSBTAG00000048908	1610	ENSBTAG00000053499|ENSBTAG00000053499.1|ENSBTAT00000073849|ENSBTAT00000073849.1	ENSBTAG00000053499	Protein Coding	252	-37.87	-0.150278	687	938	1	252
Turquoise lnc-module	Tan m-module	ENSBTAG00000054317	508	ENSBTAG00000018062|ENSBTAG00000018062.6|ENSBTAT00000074403|ENSBTAT00000074403.1	KIAA1522	Protein Coding	3608	-78.12	-0.15378	1	475	3134	3608
Turquoise lnc-module	Tan m-module	ENSBTAG00000054317	508	ENSBTAG00000018062|ENSBTAG00000018062.6|ENSBTAT00000082291|ENSBTAT00000082291.1	KIAA1522	Protein Coding	3452	-78.12	-0.15378	1	475	2978	3452
Turquoise lnc-module	Tan m-module	ENSBTAG00000050989	408	ENSBTAG00000006126|ENSBTAG00000006126.6|ENSBTAT00000008061|ENSBTAT00000008061.6	GTF3C1	Transcription Factor	7140	-61.94	-0.151814	1	408	974	1381
Turquoise lnc-module	Tan m-module	ENSBTAG00000048401	220	ENSBTAG00000001242|ENSBTAG00000001242.3|ENSBTAT00000001639|ENSBTAT00000001639.3	ADRB1	Protein Coding	1545	-37.69	-0.171318	1	220	32	251
Turquoise lnc-module	Tan m-module	ENSBTAG00000048401	220	ENSBTAG00000001508|ENSBTAG00000001508.6|ENSBTAT00000001976|ENSBTAT00000001976.6	SH3RF1	Protein Coding	4493	-35.18	-0.159909	1	220	2210	2429
Turquoise lnc-module	Tan m-module	ENSBTAG00000048401	220	ENSBTAG00000000357|ENSBTAG00000000357.6|ENSBTAT00000000463|ENSBTAT00000000463.6	PRAG1	Protein Coding	5848	-36.34	-0.165182	1	220	4268	4487
Turquoise lnc-module	Tan m-module	ENSBTAG00000048401	220	ENSBTAG00000006526|ENSBTAG00000006526.6|ENSBTAT00000008572|ENSBTAT00000008572.5	BCL2L1	Protein Coding	2544	-35.1	-0.159545	1	220	1107	1326
Turquoise lnc-module	Tan m-module	ENSBTAG00000048401	220	ENSBTAG00000008333|ENSBTAG00000008333.5|ENSBTAT00000010973|ENSBTAT00000010973.5	ETV4	Transcription Factor	1717	-37.33	-0.169682	1	220	1458	1677
Turquoise lnc-module	Tan m-module	ENSBTAG00000048401	220	ENSBTAG00000006126|ENSBTAG00000006126.6|ENSBTAT00000008061|ENSBTAT00000008061.6	GTF3C1	Transcription Factor	7140	-34.37	-0.156227	1	220	1418	1637
Turquoise lnc-module	Tan m-module	ENSBTAG00000048401	220	ENSBTAG00000007149|ENSBTAG00000007149.6|ENSBTAT00000009407|ENSBTAT00000009407.5	NYNRIN	Protein Coding	7777	-42.56	-0.193455	1	220	53	272
Turquoise lnc-module	Tan m-module	ENSBTAG00000048401	220	ENSBTAG00000005034|ENSBTAG00000005034.6|ENSBTAT00000006638|ENSBTAT00000006638.6	CAPN5	Protein Coding	4487	-35.6	-0.161818	1	220	86	305
Turquoise lnc-module	Tan m-module	ENSBTAG00000048401	220	ENSBTAG00000009796|ENSBTAG00000009796.6|ENSBTAT00000012921|ENSBTAT00000012921.6	PIGV	Protein Coding	3297	-34.85	-0.158409	1	220	3013	3232
Turquoise lnc-module	Tan m-module	ENSBTAG00000048401	220	ENSBTAG00000009109|ENSBTAG00000009109.6|ENSBTAT00000012005|ENSBTAT00000012005.6	CASD1	Protein Coding	3601	-33.43	-0.151955	1	220	809	1028
Turquoise lnc-module	Tan m-module	ENSBTAG00000048401	220	ENSBTAG00000008887|ENSBTAG00000008887.5|ENSBTAT00000011702|ENSBTAT00000011702.5	PAQR3	Protein Coding	3376	-38.21	-0.173682	1	220	3086	3305
Turquoise lnc-module	Tan m-module	ENSBTAG00000048401	220	ENSBTAG00000010626|ENSBTAG00000010626.6|ENSBTAT00000014049|ENSBTAT00000014049.5	SH3GLB2	Protein Coding	2074	-33.92	-0.154182	1	219	1856	2074
Turquoise lnc-module	Tan m-module	ENSBTAG00000048401	220	ENSBTAG00000007791|ENSBTAG00000007791.6|ENSBTAT00000010251|ENSBTAT00000010251.6	KCNQ5	Protein Coding	1968	-35.2	-0.16	1	220	247	466
Turquoise lnc-module	Tan m-module	ENSBTAG00000048401	220	ENSBTAG00000005850|ENSBTAG00000005850.6|ENSBTAT00000007690|ENSBTAT00000007690.6	DLK2	Protein Coding	1401	-37.65	-0.171136	1	220	279	498
Turquoise lnc-module	Tan m-module	ENSBTAG00000048401	220	ENSBTAG00000012742|ENSBTAG00000012742.5|ENSBTAT00000016935|ENSBTAT00000016935.5	SLC22A18	Protein Coding	1545	-40.3	-0.183182	1	220	1222	1441
Turquoise lnc-module	Tan m-module	ENSBTAG00000048401	220	ENSBTAG00000011744|ENSBTAG00000011744.6|ENSBTAT00000015592|ENSBTAT00000015592.5	USP31	Protein Coding	3649	-33.04	-0.150182	1	220	166	385
Turquoise lnc-module	Tan m-module	ENSBTAG00000048401	220	ENSBTAG00000017069|ENSBTAG00000017069.6|ENSBTAT00000022701|ENSBTAT00000022701.6	GASK1B	Protein Coding	2256	-34	-0.154545	1	220	380	599
Turquoise lnc-module	Tan m-module	ENSBTAG00000048401	220	ENSBTAG00000019712|ENSBTAG00000019712.6|ENSBTAT00000026272|ENSBTAT00000026272.5	ST14	Protein Coding	3722	-37.09	-0.168591	1	220	2367	2586
Turquoise lnc-module	Tan m-module	ENSBTAG00000048401	220	ENSBTAG00000019697|ENSBTAG00000019697.6|ENSBTAT00000026257|ENSBTAT00000026257.6	NPAS2	Protein Coding	2484	-35.52	-0.161455	1	220	819	1038
Turquoise lnc-module	Tan m-module	ENSBTAG00000048401	220	ENSBTAG00000018577|ENSBTAG00000018577.4|ENSBTAT00000019060|ENSBTAT00000019060.4	SLC7A1	Protein Coding	2309	-36.81	-0.167318	1	220	1744	1963
Turquoise lnc-module	Tan m-module	ENSBTAG00000048401	220	ENSBTAG00000016240|ENSBTAG00000016240.6|ENSBTAT00000021614|ENSBTAT00000021614.6	RNF157	Protein Coding	5155	-34.7	-0.157727	1	220	2776	2995
Turquoise lnc-module	Tan m-module	ENSBTAG00000048401	220	ENSBTAG00000016948|ENSBTAG00000016948.6|ENSBTAT00000022555|ENSBTAT00000022555.6	PTH1R	Protein Coding	3041	-34.76	-0.158	1	220	142	361
Turquoise lnc-module	Tan m-module	ENSBTAG00000048401	220	ENSBTAG00000012501|ENSBTAG00000012501.5|ENSBTAT00000016588|ENSBTAT00000016588.5	FTO	Protein Coding	3762	-34.54	-0.157	1	220	2183	2402
Turquoise lnc-module	Tan m-module	ENSBTAG00000048401	220	ENSBTAG00000014211|ENSBTAG00000014211.6|ENSBTAT00000018905|ENSBTAT00000018905.6	FOXP4	Protein Coding	3790	-33.28	-0.151273	1	220	1268	1487
Turquoise lnc-module	Tan m-module	ENSBTAG00000048401	220	ENSBTAG00000039122|ENSBTAG00000039122.3|ENSBTAT00000052261|ENSBTAT00000052261.3	PLA2G5	Protein Coding	1182	-35.51	-0.161409	1	202	981	1182
Turquoise lnc-module	Tan m-module	ENSBTAG00000048401	220	ENSBTAG00000020100|ENSBTAG00000020100.5|ENSBTAT00000035838|ENSBTAT00000035838.4	ENSBTAG00000020100	Protein Coding	5458	-33.68	-0.153091	1	220	5132	5351
Turquoise lnc-module	Tan m-module	ENSBTAG00000048401	220	ENSBTAG00000021815|ENSBTAG00000021815.6|ENSBTAT00000067678|ENSBTAT00000067678.1	STARD13	Protein Coding	3686	-33.96	-0.154364	1	220	2222	2441
Turquoise lnc-module	Tan m-module	ENSBTAG00000048401	220	ENSBTAG00000014211|ENSBTAG00000014211.6|ENSBTAT00000070319|ENSBTAT00000070319.1	FOXP4	Protein Coding	3496	-38.21	-0.173682	1	220	3265	3484
Turquoise lnc-module	Tan m-module	ENSBTAG00000048401	220	ENSBTAG00000050205|ENSBTAG00000050205.1|ENSBTAT00000067059|ENSBTAT00000067059.1	ENSBTAG00000050205	Protein Coding	525	-35.75	-0.1625	1	196	330	525
Turquoise lnc-module	Tan m-module	ENSBTAG00000048401	220	ENSBTAG00000005034|ENSBTAG00000005034.6|ENSBTAT00000067671|ENSBTAT00000067671.1	CAPN5	Protein Coding	4611	-35.6	-0.161818	1	220	85	304
Turquoise lnc-module	Tan m-module	ENSBTAG00000048401	220	ENSBTAG00000005946|ENSBTAG00000005946.7|ENSBTAT00000061390|ENSBTAT00000061390.3	USP13	Protein Coding	2765	-33.25	-0.151136	22	220	1	199
Turquoise lnc-module	Tan m-module	ENSBTAG00000048401	220	ENSBTAG00000007791|ENSBTAG00000007791.6|ENSBTAT00000067006|ENSBTAT00000067006.1	KCNQ5	Protein Coding	2067	-34.32	-0.156	1	220	1409	1628
Turquoise lnc-module	Tan m-module	ENSBTAG00000048401	220	ENSBTAG00000007791|ENSBTAG00000007791.6|ENSBTAT00000065391|ENSBTAT00000065391.2	KCNQ5	Protein Coding	2451	-34.32	-0.156	1	220	1793	2012
Turquoise lnc-module	Tan m-module	ENSBTAG00000048401	220	ENSBTAG00000012501|ENSBTAG00000012501.5|ENSBTAT00000067970|ENSBTAT00000067970.1	FTO	Protein Coding	2388	-34.54	-0.157	1	220	758	977
Turquoise lnc-module	Tan m-module	ENSBTAG00000048401	220	ENSBTAG00000032007|ENSBTAG00000032007.4|ENSBTAT00000052954|ENSBTAT00000052954.3	LRP11	Protein Coding	3286	-36.11	-0.164136	1	220	2790	3009
Turquoise lnc-module	Tan m-module	ENSBTAG00000048401	220	ENSBTAG00000030836|ENSBTAG00000030836.3|ENSBTAT00000028333|ENSBTAT00000028333.5	ZBTB21	Protein Coding	4768	-34.81	-0.158227	1	220	2155	2374
Turquoise lnc-module	Tan m-module	ENSBTAG00000048401	220	ENSBTAG00000046344|ENSBTAG00000046344.2|ENSBTAT00000063716|ENSBTAT00000063716.2	ENSBTAG00000046344	Protein Coding	492	-33.86	-0.153909	1	220	200	419
Turquoise lnc-module	Tan m-module	ENSBTAG00000048401	220	ENSBTAG00000010626|ENSBTAG00000010626.6|ENSBTAT00000067317|ENSBTAT00000067317.1	SH3GLB2	Protein Coding	1987	-33.92	-0.154182	1	219	1769	1987
Turquoise lnc-module	Tan m-module	ENSBTAG00000048401	220	ENSBTAG00000009109|ENSBTAG00000009109.6|ENSBTAT00000070226|ENSBTAT00000070226.1	CASD1	Protein Coding	3364	-33.43	-0.151955	1	220	809	1028
Turquoise lnc-module	Tan m-module	ENSBTAG00000048401	220	ENSBTAG00000031906|ENSBTAG00000031906.4|ENSBTAT00000045249|ENSBTAT00000045249.4	ABHD16B	Protein Coding	1684	-36.42	-0.165545	1	220	791	1010
Turquoise lnc-module	Tan m-module	ENSBTAG00000048401	220	ENSBTAG00000020143|ENSBTAG00000020143.5|ENSBTAT00000026830|ENSBTAT00000026830.5	RDH10	Protein Coding	1452	-33.34	-0.151545	1	220	905	1124
Turquoise lnc-module	Tan m-module	ENSBTAG00000048401	220	ENSBTAG00000010626|ENSBTAG00000010626.6|ENSBTAT00000070343|ENSBTAT00000070343.1	SH3GLB2	Protein Coding	2209	-33.92	-0.154182	1	219	1991	2209
Turquoise lnc-module	Tan m-module	ENSBTAG00000048401	220	ENSBTAG00000021815|ENSBTAG00000021815.6|ENSBTAT00000029081|ENSBTAT00000029081.6	STARD13	Protein Coding	4580	-33.96	-0.154364	1	220	3071	3290
Turquoise lnc-module	Tan m-module	ENSBTAG00000048401	220	ENSBTAG00000018810|ENSBTAG00000018810.6|ENSBTAT00000044595|ENSBTAT00000044595.4	THBS2	Protein Coding	4209	-38.66	-0.175727	1	220	2334	2553
Turquoise lnc-module	Tan m-module	ENSBTAG00000048401	220	ENSBTAG00000020100|ENSBTAG00000020100.5|ENSBTAT00000072404|ENSBTAT00000072404.1	ENSBTAG00000020100	Protein Coding	5383	-33.68	-0.153091	1	220	5057	5276
Turquoise lnc-module	Tan m-module	ENSBTAG00000048401	220	ENSBTAG00000007791|ENSBTAG00000007791.6|ENSBTAT00000071372|ENSBTAT00000071372.1	KCNQ5	Protein Coding	2524	-34.32	-0.156	1	220	1866	2085
Turquoise lnc-module	Tan m-module	ENSBTAG00000048401	220	ENSBTAG00000009109|ENSBTAG00000009109.6|ENSBTAT00000072123|ENSBTAT00000072123.1	CASD1	Protein Coding	3682	-33.43	-0.151955	1	220	809	1028
Turquoise lnc-module	Tan m-module	ENSBTAG00000048401	220	ENSBTAG00000010626|ENSBTAG00000010626.6|ENSBTAT00000076951|ENSBTAT00000076951.1	SH3GLB2	Protein Coding	2011	-33.92	-0.154182	1	219	1793	2011
Turquoise lnc-module	Tan m-module	ENSBTAG00000048401	220	ENSBTAG00000005034|ENSBTAG00000005034.6|ENSBTAT00000081387|ENSBTAT00000081387.1	CAPN5	Protein Coding	4479	-35.6	-0.161818	1	220	85	304
Turquoise lnc-module	Tan m-module	ENSBTAG00000048401	220	ENSBTAG00000006526|ENSBTAG00000006526.6|ENSBTAT00000076163|ENSBTAT00000076163.1	BCL2L1	Protein Coding	2679	-35.1	-0.159545	1	220	1107	1326
Turquoise lnc-module	Tan m-module	ENSBTAG00000048401	220	ENSBTAG00000009109|ENSBTAG00000009109.6|ENSBTAT00000074342|ENSBTAT00000074342.1	CASD1	Protein Coding	3508	-33.43	-0.151955	1	220	809	1028
Turquoise lnc-module	Tan m-module	ENSBTAG00000048401	220	ENSBTAG00000033727|ENSBTAG00000033727.4|ENSBTAT00000083177|ENSBTAT00000083177.1	RBPMS	Protein Coding	1629	-35.84	-0.162909	1	220	1109	1328
Turquoise lnc-module	Tan m-module	ENSBTAG00000048401	220	ENSBTAG00000039122|ENSBTAG00000039122.3|ENSBTAT00000078863|ENSBTAT00000078863.1	PLA2G5	Protein Coding	751	-37.29	-0.1695	1	220	475	694
Turquoise lnc-module	Tan m-module	ENSBTAG00000048401	220	ENSBTAG00000008887|ENSBTAG00000008887.5|ENSBTAT00000071243|ENSBTAT00000071243.1	PAQR3	Protein Coding	1158	-38.21	-0.173682	1	220	854	1073
Turquoise lnc-module	Tan m-module	ENSBTAG00000048401	220	ENSBTAG00000018810|ENSBTAG00000018810.6|ENSBTAT00000073991|ENSBTAT00000073991.1	THBS2	Protein Coding	5075	-38.66	-0.175727	1	220	3000	3219
Turquoise lnc-module	Tan m-module	ENSBTAG00000048401	220	ENSBTAG00000011744|ENSBTAG00000011744.6|ENSBTAT00000071247|ENSBTAT00000071247.1	USP31	Protein Coding	1869	-33.04	-0.150182	1	220	313	532
Turquoise lnc-module	Tan m-module	ENSBTAG00000048401	220	ENSBTAG00000016240|ENSBTAG00000016240.6|ENSBTAT00000083927|ENSBTAT00000083927.1	RNF157	Protein Coding	5190	-34.7	-0.157727	1	220	2776	2995
Turquoise lnc-module	Tan m-module	ENSBTAG00000048401	220	ENSBTAG00000000357|ENSBTAG00000000357.6|ENSBTAT00000084626|ENSBTAT00000084626.1	PRAG1	Protein Coding	6485	-36.34	-0.165182	1	220	4268	4487
Turquoise lnc-module	Tan m-module	ENSBTAG00000048401	220	ENSBTAG00000019712|ENSBTAG00000019712.6|ENSBTAT00000070357|ENSBTAT00000070357.1	ST14	Protein Coding	2535	-37.09	-0.168591	1	220	2180	2399
Turquoise lnc-module	Tan m-module	ENSBTAG00000048401	220	ENSBTAG00000011412|ENSBTAG00000011412.6|ENSBTAT00000082437|ENSBTAT00000082437.1	LAMB1	Protein Coding	6133	-33.03	-0.150136	1	220	391	610
Turquoise lnc-module	Tan m-module	ENSBTAG00000048401	220	ENSBTAG00000039122|ENSBTAG00000039122.3|ENSBTAT00000072047|ENSBTAT00000072047.1	PLA2G5	Protein Coding	1847	-37.29	-0.1695	1	220	1571	1790
Turquoise lnc-module	Tan m-module	ENSBTAG00000048401	220	ENSBTAG00000011744|ENSBTAG00000011744.6|ENSBTAT00000083561|ENSBTAT00000083561.1	USP31	Protein Coding	4044	-33.04	-0.150182	1	220	313	532
Turquoise lnc-module	Tan m-module	ENSBTAG00000048401	220	ENSBTAG00000007791|ENSBTAG00000007791.6|ENSBTAT00000082504|ENSBTAT00000082504.1	KCNQ5	Protein Coding	2497	-34.32	-0.156	1	220	1839	2058
Turquoise lnc-module	Tan m-module	ENSBTAG00000048401	220	ENSBTAG00000017069|ENSBTAG00000017069.6|ENSBTAT00000071687|ENSBTAT00000071687.1	GASK1B	Protein Coding	2127	-34	-0.154545	1	220	253	472
Turquoise lnc-module	Tan m-module	ENSBTAG00000048401	220	ENSBTAG00000014211|ENSBTAG00000014211.6|ENSBTAT00000076077|ENSBTAT00000076077.1	FOXP4	Protein Coding	3814	-38.21	-0.173682	1	220	3583	3802
Turquoise lnc-module	Tan m-module	ENSBTAG00000048401	220	ENSBTAG00000010626|ENSBTAG00000010626.6|ENSBTAT00000076065|ENSBTAT00000076065.1	SH3GLB2	Protein Coding	2161	-33.92	-0.154182	1	219	1943	2161
Turquoise lnc-module	Tan m-module	ENSBTAG00000048401	220	ENSBTAG00000019697|ENSBTAG00000019697.6|ENSBTAT00000073725|ENSBTAT00000073725.1	NPAS2	Protein Coding	3684	-35.52	-0.161455	1	220	2064	2283
Turquoise lnc-module	Tan m-module	ENSBTAG00000048401	220	ENSBTAG00000010626|ENSBTAG00000010626.6|ENSBTAT00000082745|ENSBTAT00000082745.1	SH3GLB2	Protein Coding	2224	-33.92	-0.154182	1	219	2006	2224
Turquoise lnc-module	Tan m-module	ENSBTAG00000048401	220	ENSBTAG00000005034|ENSBTAG00000005034.6|ENSBTAT00000084642|ENSBTAT00000084642.1	CAPN5	Protein Coding	5236	-35.6	-0.161818	1	220	85	304
Turquoise lnc-module	Tan m-module	ENSBTAG00000053844	256	ENSBTAG00000011572|ENSBTAG00000011572.6|ENSBTAT00000056995|ENSBTAT00000056995.3	TSPYL5	Protein Coding	1320	-45.48	-0.177656	1	256	908	1163
Turquoise lnc-module	Tan m-module	ENSBTAG00000048748	1678	ENSBTAG00000009796|ENSBTAG00000009796.6|ENSBTAT00000012921|ENSBTAT00000012921.6	PIGV	Protein Coding	3297	-253.99	-0.151365	1	1678	630	2307
Turquoise lnc-module	Tan m-module	ENSBTAG00000048778	602	ENSBTAG00000009109|ENSBTAG00000009109.6|ENSBTAT00000012005|ENSBTAT00000012005.6	CASD1	Protein Coding	3601	-105.79	-0.175731	1	602	2591	3192
Turquoise lnc-module	Tan m-module	ENSBTAG00000048778	602	ENSBTAG00000014211|ENSBTAG00000014211.6|ENSBTAT00000070319|ENSBTAT00000070319.1	FOXP4	Protein Coding	3496	-97.5	-0.16196	1	602	111	712
Turquoise lnc-module	Tan m-module	ENSBTAG00000048778	602	ENSBTAG00000009109|ENSBTAG00000009109.6|ENSBTAT00000070226|ENSBTAT00000070226.1	CASD1	Protein Coding	3364	-105.79	-0.175731	1	602	2354	2955
Turquoise lnc-module	Tan m-module	ENSBTAG00000048778	602	ENSBTAG00000009109|ENSBTAG00000009109.6|ENSBTAT00000072123|ENSBTAT00000072123.1	CASD1	Protein Coding	3682	-105.79	-0.175731	1	602	2672	3273
Turquoise lnc-module	Tan m-module	ENSBTAG00000048778	602	ENSBTAG00000009109|ENSBTAG00000009109.6|ENSBTAT00000074342|ENSBTAT00000074342.1	CASD1	Protein Coding	3508	-105.79	-0.175731	1	602	2498	3099
Turquoise lnc-module	Tan m-module	ENSBTAG00000048778	602	ENSBTAG00000014211|ENSBTAG00000014211.6|ENSBTAT00000076077|ENSBTAT00000076077.1	FOXP4	Protein Coding	3814	-97.5	-0.16196	1	602	111	712
Turquoise lnc-module	Tan m-module	ENSBTAG00000048778	602	ENSBTAG00000053499|ENSBTAG00000053499.1|ENSBTAT00000073849|ENSBTAT00000073849.1	ENSBTAG00000053499	Protein Coding	252	-52.02	-0.206429	38	289	1	252
Turquoise lnc-module	Tan m-module	ENSBTAG00000053756	1417	ENSBTAG00000053499|ENSBTAG00000053499.1|ENSBTAT00000073849|ENSBTAT00000073849.1	ENSBTAG00000053499	Protein Coding	252	-48.69	-0.193214	611	862	1	252
Turquoise lnc-module	Tan m-module	ENSBTAG00000052244	1477	ENSBTAG00000053499|ENSBTAG00000053499.1|ENSBTAT00000073849|ENSBTAT00000073849.1	ENSBTAG00000053499	Protein Coding	252	-47.28	-0.187619	958	1209	1	252
Turquoise lnc-module	Tan m-module	ENSBTAG00000049095	66	ENSBTAG00000001816|ENSBTAG00000001816.5|ENSBTAT00000002374|ENSBTAT00000002374.5	SLC25A42	Protein Coding	2029	-13.39	-0.202879	1	66	1690	1755
Turquoise lnc-module	Tan m-module	ENSBTAG00000049095	66	ENSBTAG00000000231|ENSBTAG00000000231.6|ENSBTAT00000000282|ENSBTAT00000000282.6	BMPR1A	Protein Coding	4042	-10.09	-0.152879	1	66	3208	3273
Turquoise lnc-module	Tan m-module	ENSBTAG00000049095	66	ENSBTAG00000000169|ENSBTAG00000000169.4|ENSBTAT00000000194|ENSBTAT00000000194.4	ASZ1	Protein Coding	1758	-11.51	-0.174394	1	66	1434	1499
Turquoise lnc-module	Tan m-module	ENSBTAG00000049095	66	ENSBTAG00000053934|ENSBTAG00000053934.1|ENSBTAT00000001231|ENSBTAT00000001231.6	ENSBTAG00000053934	Protein Coding	1203	-12.1	-0.183333	1	66	1039	1104
Turquoise lnc-module	Tan m-module	ENSBTAG00000049095	66	ENSBTAG00000000717|ENSBTAG00000000717.4|ENSBTAT00000000955|ENSBTAT00000000955.4	PLPP2	Protein Coding	1299	-12.06	-0.182727	1	66	822	887
Turquoise lnc-module	Tan m-module	ENSBTAG00000049095	66	ENSBTAG00000001242|ENSBTAG00000001242.3|ENSBTAT00000001639|ENSBTAT00000001639.3	ADRB1	Protein Coding	1545	-14.55	-0.220455	1	66	945	1010
Turquoise lnc-module	Tan m-module	ENSBTAG00000049095	66	ENSBTAG00000000829|ENSBTAG00000000829.4|ENSBTAT00000001095|ENSBTAT00000001095.4	SHPK	Protein Coding	1843	-12.55	-0.190152	1	66	64	129
Turquoise lnc-module	Tan m-module	ENSBTAG00000049095	66	ENSBTAG00000001804|ENSBTAG00000001804.4|ENSBTAT00000002360|ENSBTAT00000002360.4	GPR179	Protein Coding	7065	-15.43	-0.233788	1	66	4873	4938
Turquoise lnc-module	Tan m-module	ENSBTAG00000049095	66	ENSBTAG00000003144|ENSBTAG00000003144.6|ENSBTAT00000000923|ENSBTAT00000000923.6	KIAA0825	Protein Coding	3985	-11.24	-0.170303	1	66	1419	1484
Turquoise lnc-module	Tan m-module	ENSBTAG00000049095	66	ENSBTAG00000000078|ENSBTAG00000000078.4|ENSBTAT00000000086|ENSBTAT00000000086.4	GLIPR2	Protein Coding	465	-12.53	-0.189848	1	66	18	83
Turquoise lnc-module	Tan m-module	ENSBTAG00000049095	66	ENSBTAG00000002009|ENSBTAG00000002009.3|ENSBTAT00000002603|ENSBTAT00000002603.3	ENSBTAG00000002009	Protein Coding	456	-10.18	-0.154242	1	66	208	273
Turquoise lnc-module	Tan m-module	ENSBTAG00000049095	66	ENSBTAG00000000830|ENSBTAG00000000830.6|ENSBTAT00000001096|ENSBTAT00000001096.6	GPR137B	Protein Coding	2024	-14.01	-0.212273	1	66	107	172
Turquoise lnc-module	Tan m-module	ENSBTAG00000049095	66	ENSBTAG00000001508|ENSBTAG00000001508.6|ENSBTAT00000001976|ENSBTAT00000001976.6	SH3RF1	Protein Coding	4493	-13.53	-0.205	1	66	2289	2354
Turquoise lnc-module	Tan m-module	ENSBTAG00000049095	66	ENSBTAG00000000273|ENSBTAG00000000273.6|ENSBTAT00000000339|ENSBTAT00000000339.5	IL5RA	Protein Coding	2103	-12.12	-0.183636	1	66	326	391
Turquoise lnc-module	Tan m-module	ENSBTAG00000049095	66	ENSBTAG00000000905|ENSBTAG00000000905.5|ENSBTAT00000001199|ENSBTAT00000001199.5	RAB6B	Protein Coding	3798	-17.06	-0.258485	1	66	2325	2390
Turquoise lnc-module	Tan m-module	ENSBTAG00000049095	66	ENSBTAG00000000824|ENSBTAG00000000824.5|ENSBTAT00000001090|ENSBTAT00000001090.5	TSEN54	Protein Coding	2611	-14.28	-0.216364	1	66	2366	2431
Turquoise lnc-module	Tan m-module	ENSBTAG00000049095	66	ENSBTAG00000002116|ENSBTAG00000002116.5|ENSBTAT00000002733|ENSBTAT00000002733.5	ZCCHC3	Protein Coding	2704	-14.13	-0.214091	1	66	50	115
Turquoise lnc-module	Tan m-module	ENSBTAG00000049095	66	ENSBTAG00000000986|ENSBTAG00000000986.6|ENSBTAT00000001304|ENSBTAT00000001304.5	USH1C	Protein Coding	2246	-13.23	-0.200455	1	66	2173	2238
Turquoise lnc-module	Tan m-module	ENSBTAG00000049095	66	ENSBTAG00000002144|ENSBTAG00000002144.5|ENSBTAT00000002779|ENSBTAT00000002779.5	ADRB2	Protein Coding	2030	-11.28	-0.170909	1	66	1796	1861
Turquoise lnc-module	Tan m-module	ENSBTAG00000049095	66	ENSBTAG00000000357|ENSBTAG00000000357.6|ENSBTAT00000000463|ENSBTAT00000000463.6	PRAG1	Protein Coding	5848	-15.61	-0.236515	1	66	2737	2802
Turquoise lnc-module	Tan m-module	ENSBTAG00000049095	66	ENSBTAG00000003491|ENSBTAG00000003491.5|ENSBTAT00000004536|ENSBTAT00000004536.5	SLC25A23	Protein Coding	1462	-14.91	-0.225909	1	66	817	882
Turquoise lnc-module	Tan m-module	ENSBTAG00000049095	66	ENSBTAG00000002177|ENSBTAG00000002177.6|ENSBTAT00000002824|ENSBTAT00000002824.5	PIKFYVE	Protein Coding	6705	-12.8	-0.193939	1	66	3246	3311
Turquoise lnc-module	Tan m-module	ENSBTAG00000049095	66	ENSBTAG00000031874|ENSBTAG00000031874.4|ENSBTAT00000003993|ENSBTAT00000003993.5	ZNF165	Protein Coding	1683	-10.83	-0.164091	1	66	1252	1317
Turquoise lnc-module	Tan m-module	ENSBTAG00000049095	66	ENSBTAG00000003268|ENSBTAG00000003268.4|ENSBTAT00000004233|ENSBTAT00000004233.4	PELO	Protein Coding	1658	-13.49	-0.204394	1	66	688	753
Turquoise lnc-module	Tan m-module	ENSBTAG00000049095	66	ENSBTAG00000002980|ENSBTAG00000002980.6|ENSBTAT00000003881|ENSBTAT00000003881.6	GPT2	Protein Coding	2872	-14	-0.212121	1	66	2291	2356
Turquoise lnc-module	Tan m-module	ENSBTAG00000049095	66	ENSBTAG00000004749|ENSBTAG00000004749.5|ENSBTAT00000006234|ENSBTAT00000006234.5	NEK4	Protein Coding	3415	-12.13	-0.183788	1	66	2278	2343
Turquoise lnc-module	Tan m-module	ENSBTAG00000049095	66	ENSBTAG00000005028|ENSBTAG00000005028.6|ENSBTAT00000006619|ENSBTAT00000006619.6	HIRIP3	Protein Coding	2599	-18.77	-0.284394	1	66	1529	1594
Turquoise lnc-module	Tan m-module	ENSBTAG00000049095	66	ENSBTAG00000002522|ENSBTAG00000002522.5|ENSBTAT00000003272|ENSBTAT00000003272.5	SYT5	Protein Coding	1838	-11.08	-0.167879	1	66	304	369
Turquoise lnc-module	Tan m-module	ENSBTAG00000049095	66	ENSBTAG00000004272|ENSBTAG00000004272.5|ENSBTAT00000005596|ENSBTAT00000005596.5	ISG12(B)	Protein Coding	815	-12.16	-0.184242	1	66	73	138
Turquoise lnc-module	Tan m-module	ENSBTAG00000049095	66	ENSBTAG00000003559|ENSBTAG00000003559.6|ENSBTAT00000004631|ENSBTAT00000004631.6	PPP1R13B	Protein Coding	3864	-16.47	-0.249545	1	66	1742	1807
Turquoise lnc-module	Tan m-module	ENSBTAG00000049095	66	ENSBTAG00000003800|ENSBTAG00000003800.5|ENSBTAT00000004943|ENSBTAT00000004943.5	LRRC27	Protein Coding	1581	-11.9	-0.180303	1	66	652	717
Turquoise lnc-module	Tan m-module	ENSBTAG00000049095	66	ENSBTAG00000030965|ENSBTAG00000030965.3|ENSBTAT00000003728|ENSBTAT00000003728.5	MCM7	Protein Coding	2446	-17.15	-0.259848	1	66	1923	1988
Turquoise lnc-module	Tan m-module	ENSBTAG00000049095	66	ENSBTAG00000003510|ENSBTAG00000003510.4|ENSBTAT00000004563|ENSBTAT00000004563.4	MMRN2	Protein Coding	3251	-14.47	-0.219242	1	66	1683	1748
Turquoise lnc-module	Tan m-module	ENSBTAG00000049095	66	ENSBTAG00000003813|ENSBTAG00000003813.2|ENSBTAT00000004967|ENSBTAT00000004967.2	BCS1L	Protein Coding	1628	-13.47	-0.204091	1	66	1187	1252
Turquoise lnc-module	Tan m-module	ENSBTAG00000049095	66	ENSBTAG00000003777|ENSBTAG00000003777.5|ENSBTAT00000004917|ENSBTAT00000004917.5	TIE1	Protein Coding	3384	-14.87	-0.225303	1	66	2174	2239
Turquoise lnc-module	Tan m-module	ENSBTAG00000049095	66	ENSBTAG00000004208|ENSBTAG00000004208.6|ENSBTAT00000005514|ENSBTAT00000005514.6	PLEKHG6	Protein Coding	2981	-13.73	-0.20803	1	66	2314	2379
Turquoise lnc-module	Tan m-module	ENSBTAG00000049095	66	ENSBTAG00000009239|ENSBTAG00000009239.6|ENSBTAT00000012176|ENSBTAT00000012176.5	SLC16A10	Protein Coding	1751	-13.13	-0.198939	1	66	921	986
Turquoise lnc-module	Tan m-module	ENSBTAG00000049095	66	ENSBTAG00000006262|ENSBTAG00000006262.4|ENSBTAT00000008216|ENSBTAT00000008216.4	LIMS2	Protein Coding	2034	-15.24	-0.230909	1	66	380	445
Turquoise lnc-module	Tan m-module	ENSBTAG00000049095	66	ENSBTAG00000008656|ENSBTAG00000008656.5|ENSBTAT00000011412|ENSBTAT00000011412.5	KBTBD6	Protein Coding	2025	-13.95	-0.211364	1	66	450	515
Turquoise lnc-module	Tan m-module	ENSBTAG00000049095	66	ENSBTAG00000006526|ENSBTAG00000006526.6|ENSBTAT00000008572|ENSBTAT00000008572.5	BCL2L1	Protein Coding	2544	-12.04	-0.182424	1	66	1102	1167
Turquoise lnc-module	Tan m-module	ENSBTAG00000049095	66	ENSBTAG00000005294|ENSBTAG00000005294.6|ENSBTAT00000006967|ENSBTAT00000006967.6	ENSBTAG00000005294	Protein Coding	2167	-12.68	-0.192121	1	66	1665	1730
Turquoise lnc-module	Tan m-module	ENSBTAG00000049095	66	ENSBTAG00000005846|ENSBTAG00000005846.5|ENSBTAT00000007687|ENSBTAT00000007687.5	FAM219B	Protein Coding	621	-11.35	-0.17197	1	66	407	472
Turquoise lnc-module	Tan m-module	ENSBTAG00000049095	66	ENSBTAG00000009167|ENSBTAG00000009167.6|ENSBTAT00000012083|ENSBTAT00000012083.6	SLC15A4	Protein Coding	1689	-14.58	-0.220909	1	66	1452	1517
Turquoise lnc-module	Tan m-module	ENSBTAG00000049095	66	ENSBTAG00000007516|ENSBTAG00000007516.3|ENSBTAT00000009891|ENSBTAT00000009891.3	ENSBTAG00000007516	Protein Coding	1005	-11.62	-0.176061	1	66	298	363
Turquoise lnc-module	Tan m-module	ENSBTAG00000049095	66	ENSBTAG00000008333|ENSBTAG00000008333.5|ENSBTAT00000010973|ENSBTAT00000010973.5	ETV4	Transcription Factor	1717	-13.82	-0.209394	1	66	364	429
Turquoise lnc-module	Tan m-module	ENSBTAG00000049095	66	ENSBTAG00000006404|ENSBTAG00000006404.6|ENSBTAT00000008396|ENSBTAT00000008396.6	CENPT	Protein Coding	2022	-14.37	-0.217727	1	66	1419	1484
Turquoise lnc-module	Tan m-module	ENSBTAG00000049095	66	ENSBTAG00000006034|ENSBTAG00000006034.4|ENSBTAT00000007927|ENSBTAT00000007927.4	RNF113A	Protein Coding	1280	-12.52	-0.189697	1	66	1083	1148
Turquoise lnc-module	Tan m-module	ENSBTAG00000049095	66	ENSBTAG00000007850|ENSBTAG00000007850.5|ENSBTAT00000010330|ENSBTAT00000010330.5	ITIH4	Protein Coding	3004	-14.12	-0.213939	1	66	1224	1289
Turquoise lnc-module	Tan m-module	ENSBTAG00000049095	66	ENSBTAG00000006126|ENSBTAG00000006126.6|ENSBTAT00000008061|ENSBTAT00000008061.6	GTF3C1	Transcription Factor	7140	-15.09	-0.228636	1	66	783	848
Turquoise lnc-module	Tan m-module	ENSBTAG00000049095	66	ENSBTAG00000010403|ENSBTAG00000010403.5|ENSBTAT00000013731|ENSBTAT00000013731.4	FAAP24	Protein Coding	1050	-11.6	-0.175758	1	66	331	396
Turquoise lnc-module	Tan m-module	ENSBTAG00000049095	66	ENSBTAG00000039738|ENSBTAG00000039738.3|ENSBTAT00000010057|ENSBTAT00000010057.5	TMIGD3	Protein Coding	1958	-12.53	-0.189848	1	66	1712	1777
Turquoise lnc-module	Tan m-module	ENSBTAG00000049095	66	ENSBTAG00000007149|ENSBTAG00000007149.6|ENSBTAT00000009407|ENSBTAT00000009407.5	NYNRIN	Protein Coding	7777	-13.17	-0.199545	1	66	1991	2056
Turquoise lnc-module	Tan m-module	ENSBTAG00000049095	66	ENSBTAG00000008541|ENSBTAG00000008541.5|ENSBTAT00000011257|ENSBTAT00000011257.5	MGST1	Protein Coding	1525	-12.59	-0.190758	1	66	1113	1178
Turquoise lnc-module	Tan m-module	ENSBTAG00000049095	66	ENSBTAG00000005034|ENSBTAG00000005034.6|ENSBTAT00000006638|ENSBTAT00000006638.6	CAPN5	Protein Coding	4487	-12.06	-0.182727	1	66	2737	2802
Turquoise lnc-module	Tan m-module	ENSBTAG00000049095	66	ENSBTAG00000027197|ENSBTAG00000027197.5|ENSBTAT00000009903|ENSBTAT00000009903.5	KIF6	Protein Coding	3233	-12.73	-0.192879	1	66	404	469
Turquoise lnc-module	Tan m-module	ENSBTAG00000049095	66	ENSBTAG00000032068|ENSBTAG00000032068.4|ENSBTAT00000006775|ENSBTAT00000006775.6	PLA2G4F	Protein Coding	3070	-16.49	-0.249848	1	66	38	103
Turquoise lnc-module	Tan m-module	ENSBTAG00000049095	66	ENSBTAG00000009873|ENSBTAG00000009873.5|ENSBTAT00000013021|ENSBTAT00000013021.5	NRN1	Protein Coding	1546	-11.87	-0.179848	1	66	30	95
Turquoise lnc-module	Tan m-module	ENSBTAG00000049095	66	ENSBTAG00000007003|ENSBTAG00000007003.5|ENSBTAT00000009214|ENSBTAT00000009214.4	TYMS	Protein Coding	1654	-14.66	-0.222121	1	66	1343	1408
Turquoise lnc-module	Tan m-module	ENSBTAG00000049095	66	ENSBTAG00000009796|ENSBTAG00000009796.6|ENSBTAT00000012921|ENSBTAT00000012921.6	PIGV	Protein Coding	3297	-14.14	-0.214242	1	66	727	792
Turquoise lnc-module	Tan m-module	ENSBTAG00000049095	66	ENSBTAG00000009696|ENSBTAG00000009696.5|ENSBTAT00000012786|ENSBTAT00000012786.5	ACTN2	Protein Coding	2922	-13.23	-0.200455	1	66	2348	2413
Turquoise lnc-module	Tan m-module	ENSBTAG00000049095	66	ENSBTAG00000008625|ENSBTAG00000008625.5|ENSBTAT00000011375|ENSBTAT00000011375.5	PLEKHF1	Protein Coding	1736	-15.6	-0.236364	1	66	1017	1082
Turquoise lnc-module	Tan m-module	ENSBTAG00000049095	66	ENSBTAG00000007097|ENSBTAG00000007097.6|ENSBTAT00000009334|ENSBTAT00000009334.6	THTPA	Protein Coding	1949	-15.16	-0.229697	1	66	1068	1133
Turquoise lnc-module	Tan m-module	ENSBTAG00000049095	66	ENSBTAG00000006579|ENSBTAG00000006579.6|ENSBTAT00000008644|ENSBTAT00000008644.6	P4HA3	Protein Coding	2210	-14.49	-0.219545	1	66	1176	1241
Turquoise lnc-module	Tan m-module	ENSBTAG00000049095	66	ENSBTAG00000009455|ENSBTAG00000009455.6|ENSBTAT00000012441|ENSBTAT00000012441.5	IL12RB2	Protein Coding	3056	-15.68	-0.237576	1	66	356	421
Turquoise lnc-module	Tan m-module	ENSBTAG00000049095	66	ENSBTAG00000008409|ENSBTAG00000008409.5|ENSBTAT00000011066|ENSBTAT00000011066.5	MYC	Transcription Factor	2206	-16.23	-0.245909	1	66	1576	1641
Turquoise lnc-module	Tan m-module	ENSBTAG00000049095	66	ENSBTAG00000006185|ENSBTAG00000006185.6|ENSBTAT00000008128|ENSBTAT00000008128.6	SPC24	Protein Coding	1363	-10.31	-0.156212	1	66	785	850
Turquoise lnc-module	Tan m-module	ENSBTAG00000049095	66	ENSBTAG00000006757|ENSBTAG00000006757.6|ENSBTAT00000008890|ENSBTAT00000008890.6	CA11	Protein Coding	1987	-12.6	-0.190909	1	66	1853	1918
Turquoise lnc-module	Tan m-module	ENSBTAG00000049095	66	ENSBTAG00000009109|ENSBTAG00000009109.6|ENSBTAT00000012005|ENSBTAT00000012005.6	CASD1	Protein Coding	3601	-15.19	-0.230152	1	66	2611	2676
Turquoise lnc-module	Tan m-module	ENSBTAG00000049095	66	ENSBTAG00000010091|ENSBTAG00000010091.5|ENSBTAT00000013306|ENSBTAT00000013306.4	‎ARL 6.00	Protein Coding	3650	-10.31	-0.156212	1	66	181	246
Turquoise lnc-module	Tan m-module	ENSBTAG00000049095	66	ENSBTAG00000008887|ENSBTAG00000008887.5|ENSBTAT00000011702|ENSBTAT00000011702.5	PAQR3	Protein Coding	3376	-13.12	-0.198788	1	66	1317	1382
Turquoise lnc-module	Tan m-module	ENSBTAG00000049095	66	ENSBTAG00000007354|ENSBTAG00000007354.6|ENSBTAT00000009673|ENSBTAT00000009673.6	ENSBTAG00000007354	Protein Coding	480	-12.19	-0.184697	1	66	176	241
Turquoise lnc-module	Tan m-module	ENSBTAG00000049095	66	ENSBTAG00000006989|ENSBTAG00000006989.6|ENSBTAT00000009186|ENSBTAT00000009186.6	SEMA4F	Protein Coding	4214	-14.02	-0.212424	1	66	1327	1392
Turquoise lnc-module	Tan m-module	ENSBTAG00000049095	66	ENSBTAG00000009663|ENSBTAG00000009663.5|ENSBTAT00000012735|ENSBTAT00000012735.5	YBX3	Protein Coding	1119	-12.5	-0.189394	1	66	449	514
Turquoise lnc-module	Tan m-module	ENSBTAG00000049095	66	ENSBTAG00000009223|ENSBTAG00000009223.5|ENSBTAT00000012154|ENSBTAT00000012154.5	SFN	Protein Coding	1344	-14.25	-0.215909	1	66	270	335
Turquoise lnc-module	Tan m-module	ENSBTAG00000049095	66	ENSBTAG00000005766|ENSBTAG00000005766.6|ENSBTAT00000007580|ENSBTAT00000007580.6	IL4I1	Protein Coding	1737	-17.08	-0.258788	1	66	1027	1092
Turquoise lnc-module	Tan m-module	ENSBTAG00000049095	66	ENSBTAG00000010626|ENSBTAG00000010626.6|ENSBTAT00000014049|ENSBTAT00000014049.5	SH3GLB2	Protein Coding	2074	-16.52	-0.250303	1	66	129	194
Turquoise lnc-module	Tan m-module	ENSBTAG00000049095	66	ENSBTAG00000007791|ENSBTAG00000007791.6|ENSBTAT00000010251|ENSBTAT00000010251.6	KCNQ5	Protein Coding	1968	-14.81	-0.224394	1	66	1420	1485
Turquoise lnc-module	Tan m-module	ENSBTAG00000049095	66	ENSBTAG00000005850|ENSBTAG00000005850.6|ENSBTAT00000007690|ENSBTAT00000007690.6	DLK2	Protein Coding	1401	-13.27	-0.201061	1	66	841	906
Turquoise lnc-module	Tan m-module	ENSBTAG00000049095	66	ENSBTAG00000005754|ENSBTAG00000005754.4|ENSBTAT00000007563|ENSBTAT00000007563.4	PPM1K	Protein Coding	3952	-15.36	-0.232727	1	66	168	233
Turquoise lnc-module	Tan m-module	ENSBTAG00000049095	66	ENSBTAG00000018863|ENSBTAG00000018863.5|ENSBTAT00000025112|ENSBTAT00000025112.5	PRIMPOL	Protein Coding	2158	-13.17	-0.199545	1	66	109	174
Turquoise lnc-module	Tan m-module	ENSBTAG00000049095	66	ENSBTAG00000012742|ENSBTAG00000012742.5|ENSBTAT00000016935|ENSBTAT00000016935.5	SLC22A18	Protein Coding	1545	-17.07	-0.258636	1	66	1392	1457
Turquoise lnc-module	Tan m-module	ENSBTAG00000049095	66	ENSBTAG00000037640|ENSBTAG00000037640.3|ENSBTAT00000021532|ENSBTAT00000021532.5	PID1	Protein Coding	2606	-13.64	-0.206667	1	66	75	140
Turquoise lnc-module	Tan m-module	ENSBTAG00000049095	66	ENSBTAG00000014166|ENSBTAG00000014166.6|ENSBTAT00000018830|ENSBTAT00000018830.6	POLR1B	Protein Coding	3965	-16.28	-0.246667	1	66	43	108
Turquoise lnc-module	Tan m-module	ENSBTAG00000049095	66	ENSBTAG00000017739|ENSBTAG00000017739.6|ENSBTAT00000023593|ENSBTAT00000023593.6	TNK1	Protein Coding	2103	-13.38	-0.202727	1	66	1296	1361
Turquoise lnc-module	Tan m-module	ENSBTAG00000049095	66	ENSBTAG00000017835|ENSBTAG00000017835.4|ENSBTAT00000023708|ENSBTAT00000023708.4	C7H5orf63	Protein Coding	928	-10.22	-0.154848	1	66	665	730
Turquoise lnc-module	Tan m-module	ENSBTAG00000049095	66	ENSBTAG00000011454|ENSBTAG00000011454.5|ENSBTAT00000015220|ENSBTAT00000015220.5	FKBP10	Protein Coding	2702	-15.96	-0.241818	1	66	1333	1398
Turquoise lnc-module	Tan m-module	ENSBTAG00000049095	66	ENSBTAG00000013395|ENSBTAG00000013395.4|ENSBTAT00000017822|ENSBTAT00000017822.4	DBIL5	Protein Coding	620	-13.86	-0.21	1	62	559	620
Turquoise lnc-module	Tan m-module	ENSBTAG00000049095	66	ENSBTAG00000013414|ENSBTAG00000013414.6|ENSBTAT00000017850|ENSBTAT00000017850.5	BLVRA	Protein Coding	2417	-15.21	-0.230455	1	66	1455	1520
Turquoise lnc-module	Tan m-module	ENSBTAG00000049095	66	ENSBTAG00000019479|ENSBTAG00000019479.4|ENSBTAT00000025946|ENSBTAT00000025946.4	TATDN2	Protein Coding	2282	-13.03	-0.197424	1	66	1367	1432
Turquoise lnc-module	Tan m-module	ENSBTAG00000049095	66	ENSBTAG00000011744|ENSBTAG00000011744.6|ENSBTAT00000015592|ENSBTAT00000015592.5	USP31	Protein Coding	3649	-12.97	-0.196515	1	66	287	352
Turquoise lnc-module	Tan m-module	ENSBTAG00000049095	66	ENSBTAG00000013197|ENSBTAG00000013197.6|ENSBTAT00000017565|ENSBTAT00000017565.6	PSEN2	Protein Coding	2170	-13.13	-0.198939	1	66	1779	1844
Turquoise lnc-module	Tan m-module	ENSBTAG00000049095	66	ENSBTAG00000025634|ENSBTAG00000025634.5|ENSBTAT00000024613|ENSBTAT00000024613.6	FMN1	Protein Coding	3570	-12.03	-0.182273	1	66	2905	2970
Turquoise lnc-module	Tan m-module	ENSBTAG00000049095	66	ENSBTAG00000017769|ENSBTAG00000017769.4|ENSBTAT00000023625|ENSBTAT00000023625.4	RIBC1	Protein Coding	1665	-10.99	-0.166515	1	66	743	808
Turquoise lnc-module	Tan m-module	ENSBTAG00000049095	66	ENSBTAG00000019152|ENSBTAG00000019152.6|ENSBTAT00000025490|ENSBTAT00000025490.5	NYAP2	Protein Coding	3135	-14.47	-0.219242	1	66	422	487
Turquoise lnc-module	Tan m-module	ENSBTAG00000049095	66	ENSBTAG00000019278|ENSBTAG00000019278.6|ENSBTAT00000025676|ENSBTAT00000025676.6	KNTC1	Protein Coding	8088	-12.96	-0.196364	1	66	270	335
Turquoise lnc-module	Tan m-module	ENSBTAG00000049095	66	ENSBTAG00000017069|ENSBTAG00000017069.6|ENSBTAT00000022701|ENSBTAT00000022701.6	GASK1B	Protein Coding	2256	-12.18	-0.184545	1	66	1859	1924
Turquoise lnc-module	Tan m-module	ENSBTAG00000049095	66	ENSBTAG00000017266|ENSBTAG00000017266.5|ENSBTAT00000022960|ENSBTAT00000022960.5	ITGA6	Protein Coding	5421	-11.68	-0.17697	1	66	5169	5234
Turquoise lnc-module	Tan m-module	ENSBTAG00000049095	66	ENSBTAG00000019712|ENSBTAG00000019712.6|ENSBTAT00000026272|ENSBTAT00000026272.5	ST14	Protein Coding	3722	-15.63	-0.236818	1	66	2507	2572
Turquoise lnc-module	Tan m-module	ENSBTAG00000049095	66	ENSBTAG00000012991|ENSBTAG00000012991.6|ENSBTAT00000017205|ENSBTAT00000017205.6	PRUNE2	Protein Coding	7884	-13.8	-0.209091	1	66	1839	1904
Turquoise lnc-module	Tan m-module	ENSBTAG00000049095	66	ENSBTAG00000012095|ENSBTAG00000012095.6|ENSBTAT00000016037|ENSBTAT00000016037.6	GEMIN5	Protein Coding	4615	-12.89	-0.195303	1	66	2702	2767
Turquoise lnc-module	Tan m-module	ENSBTAG00000049095	66	ENSBTAG00000019697|ENSBTAG00000019697.6|ENSBTAT00000026257|ENSBTAT00000026257.6	NPAS2	Protein Coding	2484	-12.92	-0.195758	1	66	506	571
Turquoise lnc-module	Tan m-module	ENSBTAG00000049095	66	ENSBTAG00000016746|ENSBTAG00000016746.6|ENSBTAT00000022264|ENSBTAT00000022264.6	UBE2C	Protein Coding	531	-9.93	-0.150455	1	66	256	321
Turquoise lnc-module	Tan m-module	ENSBTAG00000049095	66	ENSBTAG00000018577|ENSBTAG00000018577.4|ENSBTAT00000019060|ENSBTAT00000019060.4	SLC7A1	Protein Coding	2309	-12.57	-0.190455	1	66	1987	2052
Turquoise lnc-module	Tan m-module	ENSBTAG00000049095	66	ENSBTAG00000018806|ENSBTAG00000018806.4|ENSBTAT00000025034|ENSBTAT00000025034.4	PSRC1	Protein Coding	1930	-14.13	-0.214091	1	66	981	1046
Turquoise lnc-module	Tan m-module	ENSBTAG00000049095	66	ENSBTAG00000012106|ENSBTAG00000012106.6|ENSBTAT00000016066|ENSBTAT00000016066.6	ADCK1	Protein Coding	2209	-12.93	-0.195909	1	66	1172	1237
Turquoise lnc-module	Tan m-module	ENSBTAG00000049095	66	ENSBTAG00000012132|ENSBTAG00000012132.4|ENSBTAT00000016095|ENSBTAT00000016095.4	ENSBTAG00000012132	Protein Coding	660	-14.89	-0.225606	1	66	335	400
Turquoise lnc-module	Tan m-module	ENSBTAG00000049095	66	ENSBTAG00000014215|ENSBTAG00000014215.6|ENSBTAT00000018897|ENSBTAT00000018897.6	CCDC86	Protein Coding	2330	-11.63	-0.176212	1	66	1695	1760
Turquoise lnc-module	Tan m-module	ENSBTAG00000049095	66	ENSBTAG00000010991|ENSBTAG00000010991.4|ENSBTAT00000014585|ENSBTAT00000014585.4	TTR	Protein Coding	787	-11.03	-0.167121	1	66	565	630
Turquoise lnc-module	Tan m-module	ENSBTAG00000049095	66	ENSBTAG00000023182|ENSBTAG00000023182.5|ENSBTAT00000021876|ENSBTAT00000021876.6	WNK3	Protein Coding	5590	-11.92	-0.180606	1	66	1940	2005
Turquoise lnc-module	Tan m-module	ENSBTAG00000049095	66	ENSBTAG00000018181|ENSBTAG00000018181.6|ENSBTAT00000024194|ENSBTAT00000024194.6	CCDC8	Protein Coding	1533	-11.19	-0.169545	1	66	496	561
Turquoise lnc-module	Tan m-module	ENSBTAG00000049095	66	ENSBTAG00000013444|ENSBTAG00000013444.5|ENSBTAT00000017887|ENSBTAT00000017887.5	ETV2	Protein Coding	1018	-13.63	-0.206515	1	66	798	863
Turquoise lnc-module	Tan m-module	ENSBTAG00000049095	66	ENSBTAG00000031261|ENSBTAG00000031261.4|ENSBTAT00000016315|ENSBTAT00000016315.6	REPS2	Protein Coding	1496	-11.59	-0.175606	1	66	757	822
Turquoise lnc-module	Tan m-module	ENSBTAG00000049095	66	ENSBTAG00000012343|ENSBTAG00000012343.6|ENSBTAT00000016375|ENSBTAT00000016375.4	TSPAN5	Protein Coding	1442	-13.14	-0.199091	1	66	1271	1336
Turquoise lnc-module	Tan m-module	ENSBTAG00000049095	66	ENSBTAG00000017452|ENSBTAG00000017452.5|ENSBTAT00000023194|ENSBTAT00000023194.5	RCAN3	Protein Coding	2771	-15.06	-0.228182	1	66	2689	2754
Turquoise lnc-module	Tan m-module	ENSBTAG00000049095	66	ENSBTAG00000011412|ENSBTAG00000011412.6|ENSBTAT00000015166|ENSBTAT00000015166.6	LAMB1	Protein Coding	5626	-12.7	-0.192424	1	66	1637	1702
Turquoise lnc-module	Tan m-module	ENSBTAG00000049095	66	ENSBTAG00000012380|ENSBTAG00000012380.6|ENSBTAT00000016432|ENSBTAT00000016432.6	HK1	Protein Coding	2676	-10.89	-0.165	1	66	1291	1356
Turquoise lnc-module	Tan m-module	ENSBTAG00000049095	66	ENSBTAG00000014103|ENSBTAG00000014103.6|ENSBTAT00000018755|ENSBTAT00000018755.6	SH3GL2	Protein Coding	2877	-15.44	-0.233939	1	66	1399	1464
Turquoise lnc-module	Tan m-module	ENSBTAG00000049095	66	ENSBTAG00000016240|ENSBTAG00000016240.6|ENSBTAT00000021614|ENSBTAT00000021614.6	RNF157	Protein Coding	5155	-15.22	-0.230606	1	66	1229	1294
Turquoise lnc-module	Tan m-module	ENSBTAG00000049095	66	ENSBTAG00000017271|ENSBTAG00000017271.6|ENSBTAT00000022950|ENSBTAT00000022950.6	MASTL	Protein Coding	3309	-12.43	-0.188333	1	66	3100	3165
Turquoise lnc-module	Tan m-module	ENSBTAG00000049095	66	ENSBTAG00000013116|ENSBTAG00000013116.6|ENSBTAT00000017447|ENSBTAT00000017447.6	PLCB4	Protein Coding	4286	-12.29	-0.186212	1	66	2613	2678
Turquoise lnc-module	Tan m-module	ENSBTAG00000049095	66	ENSBTAG00000014434|ENSBTAG00000014434.5|ENSBTAT00000019198|ENSBTAT00000019198.3	CCHCR1	Protein Coding	2462	-14.87	-0.225303	1	66	275	340
Turquoise lnc-module	Tan m-module	ENSBTAG00000049095	66	ENSBTAG00000016948|ENSBTAG00000016948.6|ENSBTAT00000022555|ENSBTAT00000022555.6	PTH1R	Protein Coding	3041	-15.43	-0.233788	1	66	2902	2967
Turquoise lnc-module	Tan m-module	ENSBTAG00000049095	66	ENSBTAG00000052826|ENSBTAG00000052826.1|ENSBTAT00000019635|ENSBTAT00000019635.3	ENSBTAG00000052826	Protein Coding	564	-13.95	-0.211364	1	66	440	505
Turquoise lnc-module	Tan m-module	ENSBTAG00000049095	66	ENSBTAG00000016236|ENSBTAG00000016236.6|ENSBTAT00000021604|ENSBTAT00000021604.6	SLC12A6	Protein Coding	3810	-12.94	-0.196061	1	66	1835	1900
Turquoise lnc-module	Tan m-module	ENSBTAG00000049095	66	ENSBTAG00000018749|ENSBTAG00000018749.6|ENSBTAT00000024966|ENSBTAT00000024966.4	NUDT16	Protein Coding	2933	-13.78	-0.208788	1	66	69	134
Turquoise lnc-module	Tan m-module	ENSBTAG00000049095	66	ENSBTAG00000017488|ENSBTAG00000017488.4|ENSBTAT00000023232|ENSBTAT00000023232.4	KLF3	Protein Coding	1139	-10.87	-0.164697	1	66	597	662
Turquoise lnc-module	Tan m-module	ENSBTAG00000049095	66	ENSBTAG00000011002|ENSBTAG00000011002.6|ENSBTAT00000014612|ENSBTAT00000014612.6	CCDC136	Protein Coding	4702	-14.16	-0.214545	1	66	1536	1601
Turquoise lnc-module	Tan m-module	ENSBTAG00000049095	66	ENSBTAG00000012266|ENSBTAG00000012266.5|ENSBTAT00000016265|ENSBTAT00000016265.5	ENSBTAG00000012266	Protein Coding	1839	-13.19	-0.199848	1	66	628	693
Turquoise lnc-module	Tan m-module	ENSBTAG00000049095	66	ENSBTAG00000014692|ENSBTAG00000014692.6|ENSBTAT00000019554|ENSBTAT00000019554.6	CREB3L4	Protein Coding	2054	-12.05	-0.182576	1	66	1369	1434
Turquoise lnc-module	Tan m-module	ENSBTAG00000049095	66	ENSBTAG00000016999|ENSBTAG00000016999.5|ENSBTAT00000022607|ENSBTAT00000022607.5	RYK	Protein Coding	2071	-10.64	-0.161212	1	66	1939	2004
Turquoise lnc-module	Tan m-module	ENSBTAG00000049095	66	ENSBTAG00000012501|ENSBTAG00000012501.5|ENSBTAT00000016588|ENSBTAT00000016588.5	FTO	Protein Coding	3762	-12.56	-0.190303	1	66	717	782
Turquoise lnc-module	Tan m-module	ENSBTAG00000049095	66	ENSBTAG00000018275|ENSBTAG00000018275.6|ENSBTAT00000024323|ENSBTAT00000024323.6	ENSBTAG00000018275	Protein Coding	1200	-13.78	-0.208788	1	66	995	1060
Turquoise lnc-module	Tan m-module	ENSBTAG00000049095	66	ENSBTAG00000015913|ENSBTAG00000015913.6|ENSBTAT00000021162|ENSBTAT00000021162.6	MFHAS1	Protein Coding	3253	-15.5	-0.234848	1	66	1831	1896
Turquoise lnc-module	Tan m-module	ENSBTAG00000049095	66	ENSBTAG00000015599|ENSBTAG00000015599.6|ENSBTAT00000020721|ENSBTAT00000020721.6	PRKD2	Protein Coding	6620	-13.04	-0.197576	1	66	2384	2449
Turquoise lnc-module	Tan m-module	ENSBTAG00000049095	66	ENSBTAG00000015188|ENSBTAG00000015188.5|ENSBTAT00000020207|ENSBTAT00000020207.5	KLF6	Protein Coding	3842	-13.23	-0.200455	1	66	3618	3683
Turquoise lnc-module	Tan m-module	ENSBTAG00000049095	66	ENSBTAG00000012205|ENSBTAG00000012205.6|ENSBTAT00000016188|ENSBTAT00000016188.6	CPT1C	Protein Coding	2400	-14.92	-0.226061	1	66	1738	1803
Turquoise lnc-module	Tan m-module	ENSBTAG00000049095	66	ENSBTAG00000013401|ENSBTAG00000013401.5|ENSBTAT00000017829|ENSBTAT00000017829.5	ARHGEF40	Protein Coding	4567	-14.76	-0.223636	1	66	4319	4384
Turquoise lnc-module	Tan m-module	ENSBTAG00000049095	66	ENSBTAG00000014207|ENSBTAG00000014207.5|ENSBTAT00000018887|ENSBTAT00000018887.5	ADAMTS10	Protein Coding	4307	-16.27	-0.246515	1	66	1664	1729
Turquoise lnc-module	Tan m-module	ENSBTAG00000049095	66	ENSBTAG00000019697|ENSBTAG00000019697.6|ENSBTAT00000026259|ENSBTAT00000026259.3	NPAS2	Protein Coding	1423	-12.25	-0.185606	1	66	346	411
Turquoise lnc-module	Tan m-module	ENSBTAG00000049095	66	ENSBTAG00000019651|ENSBTAG00000019651.5|ENSBTAT00000026185|ENSBTAT00000026185.5	TRIM52	Protein Coding	2169	-11.93	-0.180758	1	66	62	127
Turquoise lnc-module	Tan m-module	ENSBTAG00000049095	66	ENSBTAG00000014211|ENSBTAG00000014211.6|ENSBTAT00000018905|ENSBTAT00000018905.6	FOXP4	Protein Coding	3790	-16.19	-0.245303	1	66	3512	3577
Turquoise lnc-module	Tan m-module	ENSBTAG00000049095	66	ENSBTAG00000010989|ENSBTAG00000010989.6|ENSBTAT00000014594|ENSBTAT00000014594.5	PIK3R1	Protein Coding	4514	-13.08	-0.198182	1	66	3725	3790
Turquoise lnc-module	Tan m-module	ENSBTAG00000049095	66	ENSBTAG00000015165|ENSBTAG00000015165.6|ENSBTAT00000045197|ENSBTAT00000045197.4	DPY19L3	Protein Coding	2019	-10.35	-0.156818	1	66	1423	1488
Turquoise lnc-module	Tan m-module	ENSBTAG00000049095	66	ENSBTAG00000039122|ENSBTAG00000039122.3|ENSBTAT00000052261|ENSBTAT00000052261.3	PLA2G5	Protein Coding	1182	-12	-0.181818	1	66	614	679
Turquoise lnc-module	Tan m-module	ENSBTAG00000049095	66	ENSBTAG00000012380|ENSBTAG00000012380.6|ENSBTAT00000047248|ENSBTAT00000047248.4	HK1	Protein Coding	5349	-13.39	-0.202879	1	66	1002	1067
Turquoise lnc-module	Tan m-module	ENSBTAG00000049095	66	ENSBTAG00000033429|ENSBTAG00000033429.3|ENSBTAT00000047557|ENSBTAT00000047557.3	FAM229B	Protein Coding	680	-12.05	-0.182576	1	66	387	452
Turquoise lnc-module	Tan m-module	ENSBTAG00000049095	66	ENSBTAG00000027197|ENSBTAG00000027197.5|ENSBTAT00000064399|ENSBTAT00000064399.2	KIF6	Protein Coding	3308	-12.73	-0.192879	1	66	404	469
Turquoise lnc-module	Tan m-module	ENSBTAG00000049095	66	ENSBTAG00000053934|ENSBTAG00000053934.1|ENSBTAT00000068566|ENSBTAT00000068566.1	ENSBTAG00000053934	Protein Coding	915	-12.1	-0.183333	1	66	751	816
Turquoise lnc-module	Tan m-module	ENSBTAG00000049095	66	ENSBTAG00000020100|ENSBTAG00000020100.5|ENSBTAT00000035838|ENSBTAT00000035838.4	ENSBTAG00000020100	Protein Coding	5458	-11.41	-0.172879	1	66	1217	1282
Turquoise lnc-module	Tan m-module	ENSBTAG00000049095	66	ENSBTAG00000021815|ENSBTAG00000021815.6|ENSBTAT00000067678|ENSBTAT00000067678.1	STARD13	Protein Coding	3686	-16.54	-0.250606	1	66	1809	1874
Turquoise lnc-module	Tan m-module	ENSBTAG00000049095	66	ENSBTAG00000031869|ENSBTAG00000031869.4|ENSBTAT00000035587|ENSBTAT00000035587.5	ZSCAN26	Protein Coding	1827	-13.54	-0.205152	1	66	718	783
Turquoise lnc-module	Tan m-module	ENSBTAG00000049095	66	ENSBTAG00000014211|ENSBTAG00000014211.6|ENSBTAT00000070319|ENSBTAT00000070319.1	FOXP4	Protein Coding	3496	-16.13	-0.244394	1	66	1801	1866
Turquoise lnc-module	Tan m-module	ENSBTAG00000049095	66	ENSBTAG00000011572|ENSBTAG00000011572.6|ENSBTAT00000056995|ENSBTAT00000056995.3	TSPYL5	Protein Coding	1320	-14.45	-0.218939	1	66	134	199
Turquoise lnc-module	Tan m-module	ENSBTAG00000049095	66	ENSBTAG00000004822|ENSBTAG00000004822.6|ENSBTAT00000034677|ENSBTAT00000034677.5	SOX10	Transcription Factor	2989	-13.35	-0.202273	1	66	1651	1716
Turquoise lnc-module	Tan m-module	ENSBTAG00000049095	66	ENSBTAG00000015973|ENSBTAG00000015973.6|ENSBTAT00000048470|ENSBTAT00000048470.4	TRAF3IP1	Protein Coding	3279	-10.9	-0.165152	1	66	2027	2092
Turquoise lnc-module	Tan m-module	ENSBTAG00000049095	66	ENSBTAG00000050205|ENSBTAG00000050205.1|ENSBTAT00000067059|ENSBTAT00000067059.1	ENSBTAG00000050205	Protein Coding	525	-17.42	-0.263939	1	66	12	77
Turquoise lnc-module	Tan m-module	ENSBTAG00000049095	66	ENSBTAG00000005514|ENSBTAG00000005514.7|ENSBTAT00000061086|ENSBTAT00000061086.3	TRIO	Protein Coding	9499	-15.78	-0.239091	1	66	457	522
Turquoise lnc-module	Tan m-module	ENSBTAG00000049095	66	ENSBTAG00000026684|ENSBTAG00000026684.4|ENSBTAT00000070024|ENSBTAT00000070024.1	SYNC	Protein Coding	1371	-12.69	-0.192273	1	66	982	1047
Turquoise lnc-module	Tan m-module	ENSBTAG00000049095	66	ENSBTAG00000055197|ENSBTAG00000055197.1|ENSBTAT00000067792|ENSBTAT00000067792.1	ENSBTAG00000055197	Protein Coding	3561	-12.67	-0.19197	1	66	1787	1852
Turquoise lnc-module	Tan m-module	ENSBTAG00000049095	66	ENSBTAG00000016746|ENSBTAG00000016746.6|ENSBTAT00000068406|ENSBTAT00000068406.1	UBE2C	Protein Coding	2160	-10.44	-0.158182	1	66	1812	1877
Turquoise lnc-module	Tan m-module	ENSBTAG00000049095	66	ENSBTAG00000051500|ENSBTAG00000051500.1|ENSBTAT00000064426|ENSBTAT00000064426.2	ZNF389	Protein Coding	1590	-13.25	-0.200758	1	66	127	192
Turquoise lnc-module	Tan m-module	ENSBTAG00000049095	66	ENSBTAG00000012205|ENSBTAG00000012205.6|ENSBTAT00000069242|ENSBTAT00000069242.1	CPT1C	Protein Coding	2436	-14.92	-0.226061	1	66	1774	1839
Turquoise lnc-module	Tan m-module	ENSBTAG00000049095	66	ENSBTAG00000049014|ENSBTAG00000049014.1|ENSBTAT00000066737|ENSBTAT00000066737.1	ZNF696	Protein Coding	4935	-12.39	-0.187727	1	66	332	397
Turquoise lnc-module	Tan m-module	ENSBTAG00000049095	66	ENSBTAG00000020924|ENSBTAG00000020924.5|ENSBTAT00000027872|ENSBTAT00000027872.4	FBXW9	Protein Coding	1808	-13.74	-0.208182	1	66	934	999
Turquoise lnc-module	Tan m-module	ENSBTAG00000049095	66	ENSBTAG00000046346|ENSBTAG00000046346.2|ENSBTAT00000062993|ENSBTAT00000062993.2	PACS2	Protein Coding	5609	-15.11	-0.228939	1	66	3353	3418
Turquoise lnc-module	Tan m-module	ENSBTAG00000049095	66	ENSBTAG00000049495|ENSBTAG00000049495.1|ENSBTAT00000066978|ENSBTAT00000066978.1	ZNF449	Protein Coding	1737	-11.73	-0.177727	1	66	1504	1569
Turquoise lnc-module	Tan m-module	ENSBTAG00000049095	66	ENSBTAG00000009167|ENSBTAG00000009167.6|ENSBTAT00000053948|ENSBTAT00000053948.3	SLC15A4	Protein Coding	2322	-14.58	-0.220909	1	66	2015	2080
Turquoise lnc-module	Tan m-module	ENSBTAG00000049095	66	ENSBTAG00000030965|ENSBTAG00000030965.3|ENSBTAT00000066637|ENSBTAT00000066637.1	MCM7	Protein Coding	2883	-17.15	-0.259848	1	66	1927	1992
Turquoise lnc-module	Tan m-module	ENSBTAG00000049095	66	ENSBTAG00000005034|ENSBTAG00000005034.6|ENSBTAT00000067671|ENSBTAT00000067671.1	CAPN5	Protein Coding	4611	-12.06	-0.182727	1	66	2736	2801
Turquoise lnc-module	Tan m-module	ENSBTAG00000049095	66	ENSBTAG00000016998|ENSBTAG00000016998.6|ENSBTAT00000055638|ENSBTAT00000055638.3	‎ARL 11.00	Protein Coding	1143	-13.24	-0.200606	1	66	231	296
Turquoise lnc-module	Tan m-module	ENSBTAG00000049095	66	ENSBTAG00000015129|ENSBTAG00000015129.4|ENSBTAT00000031780|ENSBTAT00000031780.3	KLK10	Protein Coding	2323	-14.07	-0.213182	1	66	42	107
Turquoise lnc-module	Tan m-module	ENSBTAG00000049095	66	ENSBTAG00000019801|ENSBTAG00000019801.5|ENSBTAT00000026380|ENSBTAT00000026380.4	ENSBTAG00000019801	Protein Coding	1901	-12.47	-0.188939	1	66	1365	1430
Turquoise lnc-module	Tan m-module	ENSBTAG00000049095	66	ENSBTAG00000005514|ENSBTAG00000005514.7|ENSBTAT00000053304|ENSBTAT00000053304.2	TRIO	Protein Coding	4648	-15.66	-0.237273	1	66	2639	2704
Turquoise lnc-module	Tan m-module	ENSBTAG00000049095	66	ENSBTAG00000005946|ENSBTAG00000005946.7|ENSBTAT00000061390|ENSBTAT00000061390.3	USP13	Protein Coding	2765	-12.46	-0.188788	1	66	2639	2704
Turquoise lnc-module	Tan m-module	ENSBTAG00000049095	66	ENSBTAG00000046121|ENSBTAG00000046121.2|ENSBTAT00000063321|ENSBTAT00000063321.2	ENSBTAG00000046121	Protein Coding	768	-15.49	-0.234697	1	66	411	476
Turquoise lnc-module	Tan m-module	ENSBTAG00000049095	66	ENSBTAG00000018749|ENSBTAG00000018749.6|ENSBTAT00000053197|ENSBTAT00000053197.3	NUDT16	Protein Coding	2221	-13.78	-0.208788	1	66	69	134
Turquoise lnc-module	Tan m-module	ENSBTAG00000049095	66	ENSBTAG00000022471|ENSBTAG00000022471.4|ENSBTAT00000030426|ENSBTAT00000030426.4	TTPA	Protein Coding	2713	-13.52	-0.204848	1	66	2556	2621
Turquoise lnc-module	Tan m-module	ENSBTAG00000049095	66	ENSBTAG00000012205|ENSBTAG00000012205.6|ENSBTAT00000067977|ENSBTAT00000067977.1	CPT1C	Protein Coding	2361	-14.92	-0.226061	1	66	1699	1764
Turquoise lnc-module	Tan m-module	ENSBTAG00000049095	66	ENSBTAG00000021697|ENSBTAG00000021697.6|ENSBTAT00000028919|ENSBTAT00000028919.3	PDGFB	Protein Coding	2368	-11.9	-0.180303	1	66	451	516
Turquoise lnc-module	Tan m-module	ENSBTAG00000049095	66	ENSBTAG00000006404|ENSBTAG00000006404.6|ENSBTAT00000064627|ENSBTAT00000064627.2	CENPT	Protein Coding	1371	-11.82	-0.179091	1	66	97	162
Turquoise lnc-module	Tan m-module	ENSBTAG00000049095	66	ENSBTAG00000024086|ENSBTAG00000024086.5|ENSBTAT00000029261|ENSBTAT00000029261.5	TMEM35B	Protein Coding	1573	-11.74	-0.177879	1	66	720	785
Turquoise lnc-module	Tan m-module	ENSBTAG00000049095	66	ENSBTAG00000007791|ENSBTAG00000007791.6|ENSBTAT00000067006|ENSBTAT00000067006.1	KCNQ5	Protein Coding	2067	-14.81	-0.224394	1	66	1210	1275
Turquoise lnc-module	Tan m-module	ENSBTAG00000049095	66	ENSBTAG00000013401|ENSBTAG00000013401.5|ENSBTAT00000063701|ENSBTAT00000063701.2	ARHGEF40	Protein Coding	5108	-14.76	-0.223636	1	66	4859	4924
Turquoise lnc-module	Tan m-module	ENSBTAG00000049095	66	ENSBTAG00000012039|ENSBTAG00000012039.6|ENSBTAT00000035406|ENSBTAT00000035406.5	PHACTR1	Protein Coding	2736	-12.31	-0.186515	1	66	1886	1951
Turquoise lnc-module	Tan m-module	ENSBTAG00000049095	66	ENSBTAG00000016236|ENSBTAG00000016236.6|ENSBTAT00000069382|ENSBTAT00000069382.1	SLC12A6	Protein Coding	3925	-12.94	-0.196061	1	66	1494	1559
Turquoise lnc-module	Tan m-module	ENSBTAG00000049095	66	ENSBTAG00000016948|ENSBTAG00000016948.6|ENSBTAT00000068142|ENSBTAT00000068142.1	PTH1R	Protein Coding	3835	-14.33	-0.217121	1	66	2893	2958
Turquoise lnc-module	Tan m-module	ENSBTAG00000049095	66	ENSBTAG00000007791|ENSBTAG00000007791.6|ENSBTAT00000065391|ENSBTAT00000065391.2	KCNQ5	Protein Coding	2451	-14.81	-0.224394	1	66	1594	1659
Turquoise lnc-module	Tan m-module	ENSBTAG00000049095	66	ENSBTAG00000007619|ENSBTAG00000007619.5|ENSBTAT00000044945|ENSBTAT00000044945.3	PUSL1	Protein Coding	1587	-14.09	-0.213485	1	66	1503	1568
Turquoise lnc-module	Tan m-module	ENSBTAG00000049095	66	ENSBTAG00000007186|ENSBTAG00000007186.6|ENSBTAT00000037363|ENSBTAT00000037363.5	ARHGAP39	Protein Coding	3464	-14.07	-0.213182	1	66	2428	2493
Turquoise lnc-module	Tan m-module	ENSBTAG00000049095	66	ENSBTAG00000039046|ENSBTAG00000039046.2|ENSBTAT00000044848|ENSBTAT00000044848.3	CD24	Protein Coding	1802	-11.15	-0.168939	1	66	9	74
Turquoise lnc-module	Tan m-module	ENSBTAG00000049095	66	ENSBTAG00000049995|ENSBTAG00000049995.1|ENSBTAT00000067438|ENSBTAT00000067438.1	ENSBTAG00000049995	Protein Coding	660	-11	-0.166667	1	66	582	647
Turquoise lnc-module	Tan m-module	ENSBTAG00000049095	66	ENSBTAG00000033543|ENSBTAG00000033543.3|ENSBTAT00000031476|ENSBTAT00000031476.4	RRAGA	Protein Coding	1583	-12.23	-0.185303	1	66	1261	1326
Turquoise lnc-module	Tan m-module	ENSBTAG00000049095	66	ENSBTAG00000010403|ENSBTAG00000010403.5|ENSBTAT00000065656|ENSBTAT00000065656.2	FAAP24	Protein Coding	1360	-11.6	-0.175758	1	66	331	396
Turquoise lnc-module	Tan m-module	ENSBTAG00000049095	66	ENSBTAG00000048237|ENSBTAG00000048237.2|ENSBTAT00000064356|ENSBTAT00000064356.2	FGF9	Protein Coding	2793	-12.72	-0.192727	1	66	850	915
Turquoise lnc-module	Tan m-module	ENSBTAG00000049095	66	ENSBTAG00000012501|ENSBTAG00000012501.5|ENSBTAT00000067970|ENSBTAT00000067970.1	FTO	Protein Coding	2388	-11.61	-0.175909	1	66	1678	1743
Turquoise lnc-module	Tan m-module	ENSBTAG00000049095	66	ENSBTAG00000050467|ENSBTAG00000050467.1|ENSBTAT00000069163|ENSBTAT00000069163.1	BBS10	Protein Coding	3686	-12.11	-0.183485	10	66	1	57
Turquoise lnc-module	Tan m-module	ENSBTAG00000049095	66	ENSBTAG00000012205|ENSBTAG00000012205.6|ENSBTAT00000068600|ENSBTAT00000068600.1	CPT1C	Protein Coding	2427	-14.92	-0.226061	1	66	1765	1830
Turquoise lnc-module	Tan m-module	ENSBTAG00000049095	66	ENSBTAG00000024974|ENSBTAG00000024974.5|ENSBTAT00000034824|ENSBTAT00000034824.5	HEXIM2	Protein Coding	1262	-13.38	-0.202727	1	66	155	220
Turquoise lnc-module	Tan m-module	ENSBTAG00000049095	66	ENSBTAG00000039122|ENSBTAG00000039122.3|ENSBTAT00000069688|ENSBTAT00000069688.1	PLA2G5	Protein Coding	924	-12	-0.181818	1	66	614	679
Turquoise lnc-module	Tan m-module	ENSBTAG00000049095	66	ENSBTAG00000037634|ENSBTAG00000037634.3|ENSBTAT00000056121|ENSBTAT00000056121.3	ENSBTAG00000037634	Protein Coding	2332	-12.98	-0.196667	1	66	1569	1634
Turquoise lnc-module	Tan m-module	ENSBTAG00000049095	66	ENSBTAG00000032007|ENSBTAG00000032007.4|ENSBTAT00000052954|ENSBTAT00000052954.3	LRP11	Protein Coding	3286	-16.36	-0.247879	1	66	1097	1162
Turquoise lnc-module	Tan m-module	ENSBTAG00000049095	66	ENSBTAG00000007850|ENSBTAG00000007850.5|ENSBTAT00000067096|ENSBTAT00000067096.1	ITIH4	Protein Coding	2733	-13.9	-0.210606	1	66	585	650
Turquoise lnc-module	Tan m-module	ENSBTAG00000049095	66	ENSBTAG00000049392|ENSBTAG00000049392.1|ENSBTAT00000069772|ENSBTAT00000069772.1	ENSBTAG00000049392	Protein Coding	1660	-12.62	-0.191212	1	66	125	190
Turquoise lnc-module	Tan m-module	ENSBTAG00000049095	66	ENSBTAG00000012039|ENSBTAG00000012039.6|ENSBTAT00000064101|ENSBTAT00000064101.2	PHACTR1	Protein Coding	1746	-12.32	-0.186667	1	66	1617	1682
Turquoise lnc-module	Tan m-module	ENSBTAG00000049095	66	ENSBTAG00000026428|ENSBTAG00000026428.5|ENSBTAT00000037556|ENSBTAT00000037556.5	ATP6V0C	Protein Coding	1099	-12.96	-0.196364	1	66	974	1039
Turquoise lnc-module	Tan m-module	ENSBTAG00000049095	66	ENSBTAG00000021957|ENSBTAG00000021957.4|ENSBTAT00000029274|ENSBTAT00000029274.4	LTBP2	Protein Coding	6770	-15.94	-0.241515	1	66	5451	5516
Turquoise lnc-module	Tan m-module	ENSBTAG00000049095	66	ENSBTAG00000019697|ENSBTAG00000019697.6|ENSBTAT00000067089|ENSBTAT00000067089.1	NPAS2	Protein Coding	1432	-12.25	-0.185606	1	66	355	420
Turquoise lnc-module	Tan m-module	ENSBTAG00000049095	66	ENSBTAG00000012205|ENSBTAG00000012205.6|ENSBTAT00000066951|ENSBTAT00000066951.1	CPT1C	Protein Coding	2367	-14.92	-0.226061	1	66	1705	1770
Turquoise lnc-module	Tan m-module	ENSBTAG00000049095	66	ENSBTAG00000011345|ENSBTAG00000011345.7|ENSBTAT00000061279|ENSBTAT00000061279.3	SFMBT1	Protein Coding	2936	-14.67	-0.222273	1	66	382	447
Turquoise lnc-module	Tan m-module	ENSBTAG00000049095	66	ENSBTAG00000012044|ENSBTAG00000012044.6|ENSBTAT00000047320|ENSBTAT00000047320.4	RPL13	Protein Coding	927	-12.64	-0.191515	1	66	766	831
Turquoise lnc-module	Tan m-module	ENSBTAG00000049095	66	ENSBTAG00000033727|ENSBTAG00000033727.4|ENSBTAT00000047899|ENSBTAT00000047899.4	RBPMS	Protein Coding	1029	-12.6	-0.190909	1	66	908	973
Turquoise lnc-module	Tan m-module	ENSBTAG00000049095	66	ENSBTAG00000018062|ENSBTAG00000018062.6|ENSBTAT00000063688|ENSBTAT00000063688.2	KIAA1522	Protein Coding	3090	-15.06	-0.228182	1	66	2031	2096
Turquoise lnc-module	Tan m-module	ENSBTAG00000049095	66	ENSBTAG00000027197|ENSBTAG00000027197.5|ENSBTAT00000064002|ENSBTAT00000064002.2	KIF6	Protein Coding	3505	-12.73	-0.192879	1	66	404	469
Turquoise lnc-module	Tan m-module	ENSBTAG00000049095	66	ENSBTAG00000003474|ENSBTAG00000003474.6|ENSBTAT00000035769|ENSBTAT00000035769.5	RAB15	Protein Coding	3300	-14.17	-0.214697	1	66	185	250
Turquoise lnc-module	Tan m-module	ENSBTAG00000049095	66	ENSBTAG00000040028|ENSBTAG00000040028.3|ENSBTAT00000057596|ENSBTAT00000057596.2	ENSBTAG00000040028	Protein Coding	3232	-14.85	-0.225	1	66	2904	2969
Turquoise lnc-module	Tan m-module	ENSBTAG00000049095	66	ENSBTAG00000053456|ENSBTAG00000053456.1|ENSBTAT00000069740|ENSBTAT00000069740.1	ENSBTAG00000053456	Protein Coding	510	-12.87	-0.195	1	66	285	350
Turquoise lnc-module	Tan m-module	ENSBTAG00000049095	66	ENSBTAG00000009696|ENSBTAG00000009696.5|ENSBTAT00000067510|ENSBTAT00000067510.1	ACTN2	Protein Coding	2694	-13.23	-0.200455	1	66	2190	2255
Turquoise lnc-module	Tan m-module	ENSBTAG00000049095	66	ENSBTAG00000030836|ENSBTAG00000030836.3|ENSBTAT00000028333|ENSBTAT00000028333.5	ZBTB21	Protein Coding	4768	-14.48	-0.219394	1	66	1969	2034
Turquoise lnc-module	Tan m-module	ENSBTAG00000049095	66	ENSBTAG00000008222|ENSBTAG00000008222.6|ENSBTAT00000037485|ENSBTAT00000037485.5	EEF2KMT	Protein Coding	1183	-15.8	-0.239394	1	66	380	445
Turquoise lnc-module	Tan m-module	ENSBTAG00000049095	66	ENSBTAG00000044078|ENSBTAG00000044078.3|ENSBTAT00000061490|ENSBTAT00000061490.3	TESC	Protein Coding	974	-13.59	-0.205909	17	66	1	50
Turquoise lnc-module	Tan m-module	ENSBTAG00000049095	66	ENSBTAG00000039738|ENSBTAG00000039738.3|ENSBTAT00000049273|ENSBTAT00000049273.4	TMIGD3	Protein Coding	1006	-10.84	-0.164242	1	66	484	549
Turquoise lnc-module	Tan m-module	ENSBTAG00000049095	66	ENSBTAG00000046041|ENSBTAG00000046041.2|ENSBTAT00000036965|ENSBTAT00000036965.5	ENSBTAG00000046041	Protein Coding	3945	-10.77	-0.163182	1	66	3880	3945
Turquoise lnc-module	Tan m-module	ENSBTAG00000049095	66	ENSBTAG00000026684|ENSBTAG00000026684.4|ENSBTAT00000038058|ENSBTAT00000038058.4	SYNC	Protein Coding	2817	-13.41	-0.203182	1	66	2605	2670
Turquoise lnc-module	Tan m-module	ENSBTAG00000049095	66	ENSBTAG00000022019|ENSBTAG00000022019.5|ENSBTAT00000029376|ENSBTAT00000029376.4	ENSBTAG00000022019	Protein Coding	912	-11.41	-0.172879	1	66	446	511
Turquoise lnc-module	Tan m-module	ENSBTAG00000049095	66	ENSBTAG00000016991|ENSBTAG00000016991.6|ENSBTAT00000035350|ENSBTAT00000035350.5	EFNB2	Protein Coding	2717	-14.35	-0.217424	1	66	1742	1807
Turquoise lnc-module	Tan m-module	ENSBTAG00000049095	66	ENSBTAG00000046344|ENSBTAG00000046344.2|ENSBTAT00000063716|ENSBTAT00000063716.2	ENSBTAG00000046344	Protein Coding	492	-10.56	-0.16	1	66	114	179
Turquoise lnc-module	Tan m-module	ENSBTAG00000049095	66	ENSBTAG00000019585|ENSBTAG00000019585.7|ENSBTAT00000061582|ENSBTAT00000061582.3	MYOM1	Protein Coding	6253	-12.67	-0.19197	1	66	1066	1131
Turquoise lnc-module	Tan m-module	ENSBTAG00000049095	66	ENSBTAG00000006262|ENSBTAG00000006262.4|ENSBTAT00000068304|ENSBTAT00000068304.1	LIMS2	Protein Coding	1053	-11.53	-0.174697	1	66	915	980
Turquoise lnc-module	Tan m-module	ENSBTAG00000049095	66	ENSBTAG00000037634|ENSBTAG00000037634.3|ENSBTAT00000031134|ENSBTAT00000031134.5	ENSBTAG00000037634	Protein Coding	3878	-12.98	-0.196667	1	66	3348	3413
Turquoise lnc-module	Tan m-module	ENSBTAG00000049095	66	ENSBTAG00000053832|ENSBTAG00000053832.1|ENSBTAT00000069684|ENSBTAT00000069684.1	ENSBTAG00000053832	Protein Coding	897	-12.5	-0.189394	1	66	604	669
Turquoise lnc-module	Tan m-module	ENSBTAG00000049095	66	ENSBTAG00000021697|ENSBTAG00000021697.6|ENSBTAT00000063564|ENSBTAT00000063564.2	PDGFB	Protein Coding	2328	-11.9	-0.180303	1	66	451	516
Turquoise lnc-module	Tan m-module	ENSBTAG00000049095	66	ENSBTAG00000010626|ENSBTAG00000010626.6|ENSBTAT00000067317|ENSBTAT00000067317.1	SH3GLB2	Protein Coding	1987	-16.52	-0.250303	1	66	129	194
Turquoise lnc-module	Tan m-module	ENSBTAG00000049095	66	ENSBTAG00000007097|ENSBTAG00000007097.6|ENSBTAT00000067842|ENSBTAT00000067842.1	THTPA	Protein Coding	1392	-16.56	-0.250909	1	66	518	583
Turquoise lnc-module	Tan m-module	ENSBTAG00000049095	66	ENSBTAG00000021462|ENSBTAG00000021462.6|ENSBTAT00000028610|ENSBTAT00000028610.6	CSF3	Protein Coding	1440	-12.1	-0.183333	1	66	816	881
Turquoise lnc-module	Tan m-module	ENSBTAG00000049095	66	ENSBTAG00000005733|ENSBTAG00000005733.7|ENSBTAT00000061177|ENSBTAT00000061177.3	CHD6	Protein Coding	10841	-17	-0.257576	1	66	1217	1282
Turquoise lnc-module	Tan m-module	ENSBTAG00000049095	66	ENSBTAG00000054458|ENSBTAG00000054458.1|ENSBTAT00000068020|ENSBTAT00000068020.1	ENSBTAG00000054458	Protein Coding	306	-10.72	-0.162424	1	66	141	206
Turquoise lnc-module	Tan m-module	ENSBTAG00000049095	66	ENSBTAG00000006989|ENSBTAG00000006989.6|ENSBTAT00000056323|ENSBTAT00000056323.3	SEMA4F	Protein Coding	4115	-14.02	-0.212424	1	66	1327	1392
Turquoise lnc-module	Tan m-module	ENSBTAG00000049095	66	ENSBTAG00000009109|ENSBTAG00000009109.6|ENSBTAT00000070226|ENSBTAT00000070226.1	CASD1	Protein Coding	3364	-15.19	-0.230152	1	66	2374	2439
Turquoise lnc-module	Tan m-module	ENSBTAG00000049095	66	ENSBTAG00000044087|ENSBTAG00000044087.3|ENSBTAT00000060964|ENSBTAT00000060964.3	ENSBTAG00000044087	Protein Coding	1140	-12.3	-0.186364	1	66	816	881
Turquoise lnc-module	Tan m-module	ENSBTAG00000049095	66	ENSBTAG00000031906|ENSBTAG00000031906.4|ENSBTAT00000045249|ENSBTAT00000045249.4	ABHD16B	Protein Coding	1684	-13.46	-0.203939	1	66	789	854
Turquoise lnc-module	Tan m-module	ENSBTAG00000049095	66	ENSBTAG00000020143|ENSBTAG00000020143.5|ENSBTAT00000026830|ENSBTAT00000026830.5	RDH10	Protein Coding	1452	-12.86	-0.194848	1	66	310	375
Turquoise lnc-module	Tan m-module	ENSBTAG00000049095	66	ENSBTAG00000021685|ENSBTAG00000021685.4|ENSBTAT00000028899|ENSBTAT00000028899.4	EEF1A2	Protein Coding	2295	-13.3	-0.201515	1	66	45	110
Turquoise lnc-module	Tan m-module	ENSBTAG00000049095	66	ENSBTAG00000006835|ENSBTAG00000006835.6|ENSBTAT00000047009|ENSBTAT00000047009.4	MCAM	Protein Coding	2028	-13.67	-0.207121	21	66	1	46
Turquoise lnc-module	Tan m-module	ENSBTAG00000049095	66	ENSBTAG00000025634|ENSBTAG00000025634.5|ENSBTAT00000065510|ENSBTAT00000065510.2	FMN1	Protein Coding	3963	-14.17	-0.214697	1	66	2339	2404
Turquoise lnc-module	Tan m-module	ENSBTAG00000049095	66	ENSBTAG00000055197|ENSBTAG00000055197.1|ENSBTAT00000066881|ENSBTAT00000066881.1	ENSBTAG00000055197	Protein Coding	3486	-12.67	-0.19197	1	66	1787	1852
Turquoise lnc-module	Tan m-module	ENSBTAG00000049095	66	ENSBTAG00000039245|ENSBTAG00000039245.3|ENSBTAT00000046644|ENSBTAT00000046644.4	GK2	Protein Coding	1848	-12.9	-0.195455	1	66	1767	1832
Turquoise lnc-module	Tan m-module	ENSBTAG00000049095	66	ENSBTAG00000006262|ENSBTAG00000006262.4|ENSBTAT00000067215|ENSBTAT00000067215.1	LIMS2	Protein Coding	1229	-11.53	-0.174697	1	66	912	977
Turquoise lnc-module	Tan m-module	ENSBTAG00000049095	66	ENSBTAG00000046041|ENSBTAG00000046041.2|ENSBTAT00000035484|ENSBTAT00000035484.5	ENSBTAG00000046041	Protein Coding	3918	-10.77	-0.163182	1	66	3853	3918
Turquoise lnc-module	Tan m-module	ENSBTAG00000049095	66	ENSBTAG00000021358|ENSBTAG00000021358.6|ENSBTAT00000056369|ENSBTAT00000056369.2	BLNK	Protein Coding	1843	-13.04	-0.197576	1	66	1258	1323
Turquoise lnc-module	Tan m-module	ENSBTAG00000049095	66	ENSBTAG00000010626|ENSBTAG00000010626.6|ENSBTAT00000070343|ENSBTAT00000070343.1	SH3GLB2	Protein Coding	2209	-16.52	-0.250303	1	66	129	194
Turquoise lnc-module	Tan m-module	ENSBTAG00000049095	66	ENSBTAG00000000986|ENSBTAG00000000986.6|ENSBTAT00000061285|ENSBTAT00000061285.3	USH1C	Protein Coding	1644	-12.06	-0.182727	1	66	640	705
Turquoise lnc-module	Tan m-module	ENSBTAG00000049095	66	ENSBTAG00000019734|ENSBTAG00000019734.6|ENSBTAT00000026300|ENSBTAT00000026300.6	CD276	Protein Coding	4101	-12.52	-0.189697	1	66	668	733
Turquoise lnc-module	Tan m-module	ENSBTAG00000049095	66	ENSBTAG00000026369|ENSBTAG00000026369.4|ENSBTAT00000037458|ENSBTAT00000037458.4	ENC1	Protein Coding	4463	-15.44	-0.233939	1	66	2930	2995
Turquoise lnc-module	Tan m-module	ENSBTAG00000049095	66	ENSBTAG00000009218|ENSBTAG00000009218.6|ENSBTAT00000046371|ENSBTAT00000046371.4	ANLN	Protein Coding	3282	-12.19	-0.184697	1	66	3183	3248
Turquoise lnc-module	Tan m-module	ENSBTAG00000049095	66	ENSBTAG00000005456|ENSBTAG00000005456.6|ENSBTAT00000048817|ENSBTAT00000048817.4	TTK	Protein Coding	3383	-10.84	-0.164242	10	66	1	57
Turquoise lnc-module	Tan m-module	ENSBTAG00000049095	66	ENSBTAG00000002980|ENSBTAG00000002980.6|ENSBTAT00000067672|ENSBTAT00000067672.1	GPT2	Protein Coding	3791	-13.03	-0.197424	1	66	396	461
Turquoise lnc-module	Tan m-module	ENSBTAG00000049095	66	ENSBTAG00000002888|ENSBTAG00000002888.6|ENSBTAT00000064450|ENSBTAT00000064450.2	TMTC2	Protein Coding	3230	-15.34	-0.232424	1	66	2077	2142
Turquoise lnc-module	Tan m-module	ENSBTAG00000049095	66	ENSBTAG00000018062|ENSBTAG00000018062.6|ENSBTAT00000043303|ENSBTAT00000043303.4	KIAA1522	Protein Coding	3057	-15.06	-0.228182	1	66	2031	2096
Turquoise lnc-module	Tan m-module	ENSBTAG00000049095	66	ENSBTAG00000017769|ENSBTAG00000017769.4|ENSBTAT00000066415|ENSBTAT00000066415.1	RIBC1	Protein Coding	2004	-12.62	-0.191212	1	66	109	174
Turquoise lnc-module	Tan m-module	ENSBTAG00000049095	66	ENSBTAG00000031874|ENSBTAG00000031874.4|ENSBTAT00000069433|ENSBTAT00000069433.1	ZNF165	Protein Coding	1033	-10.83	-0.164091	1	66	602	667
Turquoise lnc-module	Tan m-module	ENSBTAG00000049095	66	ENSBTAG00000027059|ENSBTAG00000027059.3|ENSBTAT00000038770|ENSBTAT00000038770.3	ARPIN	Protein Coding	1524	-12.35	-0.187121	1	66	1332	1397
Turquoise lnc-module	Tan m-module	ENSBTAG00000049095	66	ENSBTAG00000047879|ENSBTAG00000047879.2|ENSBTAT00000064709|ENSBTAT00000064709.2	KCNA3	Protein Coding	1731	-13.74	-0.208182	1	66	1651	1716
Turquoise lnc-module	Tan m-module	ENSBTAG00000049095	66	ENSBTAG00000003819|ENSBTAG00000003819.6|ENSBTAT00000038254|ENSBTAT00000038254.5	STK36	Protein Coding	4453	-13.83	-0.209545	1	66	1403	1468
Turquoise lnc-module	Tan m-module	ENSBTAG00000049095	66	ENSBTAG00000039671|ENSBTAG00000039671.2|ENSBTAT00000054050|ENSBTAT00000054050.2	ENSBTAG00000039671	Protein Coding	2382	-10.62	-0.160909	1	66	1016	1081
Turquoise lnc-module	Tan m-module	ENSBTAG00000049095	66	ENSBTAG00000005733|ENSBTAG00000005733.7|ENSBTAT00000068711|ENSBTAT00000068711.1	CHD6	Protein Coding	11087	-17	-0.257576	1	66	1216	1281
Turquoise lnc-module	Tan m-module	ENSBTAG00000049095	66	ENSBTAG00000046041|ENSBTAG00000046041.2|ENSBTAT00000030481|ENSBTAT00000030481.5	ENSBTAG00000046041	Protein Coding	3738	-10.77	-0.163182	1	66	3673	3738
Turquoise lnc-module	Tan m-module	ENSBTAG00000049095	66	ENSBTAG00000033441|ENSBTAG00000033441.4|ENSBTAT00000047558|ENSBTAT00000047558.4	SHCBP1	Protein Coding	2468	-10.69	-0.16197	1	66	1973	2038
Turquoise lnc-module	Tan m-module	ENSBTAG00000049095	66	ENSBTAG00000037539|ENSBTAG00000037539.2|ENSBTAT00000044541|ENSBTAT00000044541.3	ENSBTAG00000037539	Protein Coding	3656	-12.97	-0.196515	1	66	184	249
Turquoise lnc-module	Tan m-module	ENSBTAG00000049095	66	ENSBTAG00000020793|ENSBTAG00000020793.5|ENSBTAT00000027710|ENSBTAT00000027710.5	KCNA4	Protein Coding	4359	-11.7	-0.177273	1	66	1831	1896
Turquoise lnc-module	Tan m-module	ENSBTAG00000049095	66	ENSBTAG00000004620|ENSBTAG00000004620.6|ENSBTAT00000039401|ENSBTAT00000039401.5	ZNF133	Protein Coding	2380	-12.01	-0.18197	1	66	636	701
Turquoise lnc-module	Tan m-module	ENSBTAG00000049095	66	ENSBTAG00000006835|ENSBTAG00000006835.6|ENSBTAT00000047015|ENSBTAT00000047015.4	MCAM	Protein Coding	2007	-13.67	-0.207121	21	66	1	46
Turquoise lnc-module	Tan m-module	ENSBTAG00000049095	66	ENSBTAG00000021815|ENSBTAG00000021815.6|ENSBTAT00000029081|ENSBTAT00000029081.6	STARD13	Protein Coding	4580	-16.54	-0.250606	1	66	2658	2723
Turquoise lnc-module	Tan m-module	ENSBTAG00000049095	66	ENSBTAG00000047955|ENSBTAG00000047955.2|ENSBTAT00000064291|ENSBTAT00000064291.2	ZNF774	Protein Coding	2120	-11.93	-0.180758	1	66	414	479
Turquoise lnc-module	Tan m-module	ENSBTAG00000049095	66	ENSBTAG00000014698|ENSBTAG00000014698.6|ENSBTAT00000037106|ENSBTAT00000037106.5	CARD11	Protein Coding	4515	-19.24	-0.291515	1	66	1802	1867
Turquoise lnc-module	Tan m-module	ENSBTAG00000049095	66	ENSBTAG00000008077|ENSBTAG00000008077.7|ENSBTAT00000061244|ENSBTAT00000061244.3	SLC37A4	Protein Coding	2454	-13.09	-0.198333	1	66	1939	2004
Turquoise lnc-module	Tan m-module	ENSBTAG00000049095	66	ENSBTAG00000018810|ENSBTAG00000018810.6|ENSBTAT00000044595|ENSBTAT00000044595.4	THBS2	Protein Coding	4209	-13.04	-0.197576	1	66	3038	3103
Turquoise lnc-module	Tan m-module	ENSBTAG00000049095	66	ENSBTAG00000037634|ENSBTAG00000037634.3|ENSBTAT00000054358|ENSBTAT00000054358.3	ENSBTAG00000037634	Protein Coding	4145	-12.98	-0.196667	1	66	3382	3447
Turquoise lnc-module	Tan m-module	ENSBTAG00000049095	66	ENSBTAG00000006262|ENSBTAG00000006262.4|ENSBTAT00000085482|ENSBTAT00000085482.1	LIMS2	Protein Coding	2198	-15.24	-0.230909	1	66	380	445
Turquoise lnc-module	Tan m-module	ENSBTAG00000049095	66	ENSBTAG00000007186|ENSBTAG00000007186.6|ENSBTAT00000076187|ENSBTAT00000076187.1	ARHGAP39	Protein Coding	3587	-14.07	-0.213182	1	66	2454	2519
Turquoise lnc-module	Tan m-module	ENSBTAG00000049095	66	ENSBTAG00000020100|ENSBTAG00000020100.5|ENSBTAT00000072404|ENSBTAT00000072404.1	ENSBTAG00000020100	Protein Coding	5383	-11.41	-0.172879	1	66	1217	1282
Turquoise lnc-module	Tan m-module	ENSBTAG00000049095	66	ENSBTAG00000010991|ENSBTAG00000010991.4|ENSBTAT00000079909|ENSBTAT00000079909.1	TTR	Protein Coding	1301	-11.03	-0.167121	1	66	1079	1144
Turquoise lnc-module	Tan m-module	ENSBTAG00000049095	66	ENSBTAG00000014698|ENSBTAG00000014698.6|ENSBTAT00000081933|ENSBTAT00000081933.1	CARD11	Protein Coding	4142	-19.24	-0.291515	1	66	1802	1867
Turquoise lnc-module	Tan m-module	ENSBTAG00000049095	66	ENSBTAG00000018062|ENSBTAG00000018062.6|ENSBTAT00000074403|ENSBTAT00000074403.1	KIAA1522	Protein Coding	3608	-15.06	-0.228182	1	66	2031	2096
Turquoise lnc-module	Tan m-module	ENSBTAG00000049095	66	ENSBTAG00000007791|ENSBTAG00000007791.6|ENSBTAT00000071372|ENSBTAT00000071372.1	KCNQ5	Protein Coding	2524	-14.81	-0.224394	1	66	1667	1732
Turquoise lnc-module	Tan m-module	ENSBTAG00000049095	66	ENSBTAG00000053202|ENSBTAG00000053202.1|ENSBTAT00000071564|ENSBTAT00000071564.1	ENSBTAG00000053202	Protein Coding	1687	-13.49	-0.204394	1	66	1282	1347
Turquoise lnc-module	Tan m-module	ENSBTAG00000049095	66	ENSBTAG00000016746|ENSBTAG00000016746.6|ENSBTAT00000079595|ENSBTAT00000079595.1	UBE2C	Protein Coding	1333	-10.03	-0.15197	1	66	839	904
Turquoise lnc-module	Tan m-module	ENSBTAG00000049095	66	ENSBTAG00000018806|ENSBTAG00000018806.4|ENSBTAT00000078644|ENSBTAT00000078644.1	PSRC1	Protein Coding	1623	-14.13	-0.214091	1	66	981	1046
Turquoise lnc-module	Tan m-module	ENSBTAG00000049095	66	ENSBTAG00000019801|ENSBTAG00000019801.5|ENSBTAT00000078950|ENSBTAT00000078950.1	ENSBTAG00000019801	Protein Coding	1901	-11.62	-0.176061	1	66	1499	1564
Turquoise lnc-module	Tan m-module	ENSBTAG00000049095	66	ENSBTAG00000012039|ENSBTAG00000012039.6|ENSBTAT00000081911|ENSBTAT00000081911.1	PHACTR1	Protein Coding	2943	-12.31	-0.186515	1	66	1886	1951
Turquoise lnc-module	Tan m-module	ENSBTAG00000049095	66	ENSBTAG00000015973|ENSBTAG00000015973.6|ENSBTAT00000077069|ENSBTAT00000077069.1	TRAF3IP1	Protein Coding	3241	-10.78	-0.163333	1	66	814	879
Turquoise lnc-module	Tan m-module	ENSBTAG00000049095	66	ENSBTAG00000016236|ENSBTAG00000016236.6|ENSBTAT00000071407|ENSBTAT00000071407.1	SLC12A6	Protein Coding	3765	-12.94	-0.196061	1	66	1835	1900
Turquoise lnc-module	Tan m-module	ENSBTAG00000049095	66	ENSBTAG00000049014|ENSBTAG00000049014.1|ENSBTAT00000082671|ENSBTAT00000082671.1	ZNF696	Protein Coding	4841	-12.39	-0.187727	1	66	238	303
Turquoise lnc-module	Tan m-module	ENSBTAG00000049095	66	ENSBTAG00000004272|ENSBTAG00000004272.5|ENSBTAT00000076068|ENSBTAT00000076068.1	ISG12(B)	Protein Coding	842	-12.16	-0.184242	1	66	73	138
Turquoise lnc-module	Tan m-module	ENSBTAG00000049095	66	ENSBTAG00000019479|ENSBTAG00000019479.4|ENSBTAT00000077978|ENSBTAT00000077978.1	TATDN2	Protein Coding	2130	-13.03	-0.197424	1	66	1367	1432
Turquoise lnc-module	Tan m-module	ENSBTAG00000049095	66	ENSBTAG00000009696|ENSBTAG00000009696.5|ENSBTAT00000073391|ENSBTAT00000073391.1	ACTN2	Protein Coding	3162	-13.23	-0.200455	1	66	2584	2649
Turquoise lnc-module	Tan m-module	ENSBTAG00000049095	66	ENSBTAG00000039122|ENSBTAG00000039122.3|ENSBTAT00000070577|ENSBTAT00000070577.1	PLA2G5	Protein Coding	1381	-12	-0.181818	1	66	614	679
Turquoise lnc-module	Tan m-module	ENSBTAG00000049095	66	ENSBTAG00000010989|ENSBTAG00000010989.6|ENSBTAT00000075087|ENSBTAT00000075087.1	PIK3R1	Protein Coding	3236	-11.32	-0.171515	1	66	1459	1524
Turquoise lnc-module	Tan m-module	ENSBTAG00000049095	66	ENSBTAG00000009109|ENSBTAG00000009109.6|ENSBTAT00000072123|ENSBTAT00000072123.1	CASD1	Protein Coding	3682	-15.19	-0.230152	1	66	2692	2757
Turquoise lnc-module	Tan m-module	ENSBTAG00000049095	66	ENSBTAG00000031869|ENSBTAG00000031869.4|ENSBTAT00000082167|ENSBTAT00000082167.1	ZSCAN26	Protein Coding	2482	-13.54	-0.205152	1	66	1692	1757
Turquoise lnc-module	Tan m-module	ENSBTAG00000049095	66	ENSBTAG00000048553|ENSBTAG00000048553.1|ENSBTAT00000075685|ENSBTAT00000075685.1	ENSBTAG00000048553	Protein Coding	1836	-12.12	-0.183636	1	66	3	68
Turquoise lnc-module	Tan m-module	ENSBTAG00000049095	66	ENSBTAG00000019734|ENSBTAG00000019734.6|ENSBTAT00000082230|ENSBTAT00000082230.1	CD276	Protein Coding	3447	-12.52	-0.189697	1	66	668	733
Turquoise lnc-module	Tan m-module	ENSBTAG00000049095	66	ENSBTAG00000016999|ENSBTAG00000016999.5|ENSBTAT00000076661|ENSBTAT00000076661.1	RYK	Protein Coding	1680	-10.4	-0.157576	1	66	1380	1445
Turquoise lnc-module	Tan m-module	ENSBTAG00000049095	66	ENSBTAG00000007850|ENSBTAG00000007850.5|ENSBTAT00000082142|ENSBTAT00000082142.1	ITIH4	Protein Coding	2953	-14.12	-0.213939	1	66	1224	1289
Turquoise lnc-module	Tan m-module	ENSBTAG00000049095	66	ENSBTAG00000010626|ENSBTAG00000010626.6|ENSBTAT00000076951|ENSBTAT00000076951.1	SH3GLB2	Protein Coding	2011	-16.52	-0.250303	1	66	129	194
Turquoise lnc-module	Tan m-module	ENSBTAG00000049095	66	ENSBTAG00000037634|ENSBTAG00000037634.3|ENSBTAT00000084648|ENSBTAT00000084648.1	ENSBTAG00000037634	Protein Coding	708	-12.98	-0.196667	1	66	429	494
Turquoise lnc-module	Tan m-module	ENSBTAG00000049095	66	ENSBTAG00000009455|ENSBTAG00000009455.6|ENSBTAT00000076602|ENSBTAT00000076602.1	IL12RB2	Protein Coding	3035	-13.46	-0.203939	1	66	2554	2619
Turquoise lnc-module	Tan m-module	ENSBTAG00000049095	66	ENSBTAG00000012205|ENSBTAG00000012205.6|ENSBTAT00000081771|ENSBTAT00000081771.1	CPT1C	Protein Coding	2283	-14.92	-0.226061	1	66	1666	1731
Turquoise lnc-module	Tan m-module	ENSBTAG00000049095	66	ENSBTAG00000050785|ENSBTAG00000050785.1|ENSBTAT00000073527|ENSBTAT00000073527.1	ENSBTAG00000050785	Protein Coding	1523	-16.16	-0.244848	1	66	44	109
Turquoise lnc-module	Tan m-module	ENSBTAG00000049095	66	ENSBTAG00000005034|ENSBTAG00000005034.6|ENSBTAT00000081387|ENSBTAT00000081387.1	CAPN5	Protein Coding	4479	-12.06	-0.182727	1	66	2736	2801
Turquoise lnc-module	Tan m-module	ENSBTAG00000049095	66	ENSBTAG00000008077|ENSBTAG00000008077.7|ENSBTAT00000077820|ENSBTAT00000077820.1	SLC37A4	Protein Coding	2520	-13.09	-0.198333	1	66	2005	2070
Turquoise lnc-module	Tan m-module	ENSBTAG00000049095	66	ENSBTAG00000018806|ENSBTAG00000018806.4|ENSBTAT00000085625|ENSBTAT00000085625.1	PSRC1	Protein Coding	2284	-14.13	-0.214091	1	66	1618	1683
Turquoise lnc-module	Tan m-module	ENSBTAG00000049095	66	ENSBTAG00000054623|ENSBTAG00000054623.1|ENSBTAT00000072120|ENSBTAT00000072120.1	HOXB9	Protein Coding	4014	-17.32	-0.262424	1	66	72	137
Turquoise lnc-module	Tan m-module	ENSBTAG00000049095	66	ENSBTAG00000007850|ENSBTAG00000007850.5|ENSBTAT00000082322|ENSBTAT00000082322.1	ITIH4	Protein Coding	3722	-14.12	-0.213939	1	66	1141	1206
Turquoise lnc-module	Tan m-module	ENSBTAG00000049095	66	ENSBTAG00000016999|ENSBTAG00000016999.5|ENSBTAT00000071795|ENSBTAT00000071795.1	RYK	Protein Coding	1806	-10.4	-0.157576	1	66	1380	1445
Turquoise lnc-module	Tan m-module	ENSBTAG00000049095	66	ENSBTAG00000024974|ENSBTAG00000024974.5|ENSBTAT00000079474|ENSBTAT00000079474.1	HEXIM2	Protein Coding	1292	-13.38	-0.202727	1	66	137	202
Turquoise lnc-module	Tan m-module	ENSBTAG00000049095	66	ENSBTAG00000039738|ENSBTAG00000039738.3|ENSBTAT00000077433|ENSBTAT00000077433.1	TMIGD3	Protein Coding	1195	-12.53	-0.189848	1	66	949	1014
Turquoise lnc-module	Tan m-module	ENSBTAG00000049095	66	ENSBTAG00000006526|ENSBTAG00000006526.6|ENSBTAT00000076163|ENSBTAT00000076163.1	BCL2L1	Protein Coding	2679	-12.04	-0.182424	1	66	1102	1167
Turquoise lnc-module	Tan m-module	ENSBTAG00000049095	66	ENSBTAG00000008077|ENSBTAG00000008077.7|ENSBTAT00000085077|ENSBTAT00000085077.1	SLC37A4	Protein Coding	1315	-13.09	-0.198333	1	66	968	1033
Turquoise lnc-module	Tan m-module	ENSBTAG00000049095	66	ENSBTAG00000031869|ENSBTAG00000031869.4|ENSBTAT00000072545|ENSBTAT00000072545.1	ZSCAN26	Protein Coding	2184	-13.54	-0.205152	1	66	718	783
Turquoise lnc-module	Tan m-module	ENSBTAG00000049095	66	ENSBTAG00000009109|ENSBTAG00000009109.6|ENSBTAT00000074342|ENSBTAT00000074342.1	CASD1	Protein Coding	3508	-15.19	-0.230152	1	66	2518	2583
Turquoise lnc-module	Tan m-module	ENSBTAG00000049095	66	ENSBTAG00000050785|ENSBTAG00000050785.1|ENSBTAT00000086946|ENSBTAT00000086946.1	ENSBTAG00000050785	Protein Coding	2017	-16.16	-0.244848	1	66	1044	1109
Turquoise lnc-module	Tan m-module	ENSBTAG00000049095	66	ENSBTAG00000033727|ENSBTAG00000033727.4|ENSBTAT00000083177|ENSBTAT00000083177.1	RBPMS	Protein Coding	1629	-13.22	-0.200303	1	66	1071	1136
Turquoise lnc-module	Tan m-module	ENSBTAG00000049095	66	ENSBTAG00000018863|ENSBTAG00000018863.5|ENSBTAT00000083793|ENSBTAT00000083793.1	PRIMPOL	Protein Coding	1617	-11.89	-0.180152	1	66	994	1059
Turquoise lnc-module	Tan m-module	ENSBTAG00000049095	66	ENSBTAG00000016999|ENSBTAG00000016999.5|ENSBTAT00000086615|ENSBTAT00000086615.1	RYK	Protein Coding	1656	-10.4	-0.157576	1	66	1380	1445
Turquoise lnc-module	Tan m-module	ENSBTAG00000049095	66	ENSBTAG00000039738|ENSBTAG00000039738.3|ENSBTAT00000085844|ENSBTAT00000085844.1	TMIGD3	Protein Coding	1574	-12.53	-0.189848	1	66	1328	1393
Turquoise lnc-module	Tan m-module	ENSBTAG00000049095	66	ENSBTAG00000003777|ENSBTAG00000003777.5|ENSBTAT00000075313|ENSBTAT00000075313.1	TIE1	Protein Coding	3861	-14.87	-0.225303	1	66	2360	2425
Turquoise lnc-module	Tan m-module	ENSBTAG00000049095	66	ENSBTAG00000005846|ENSBTAG00000005846.5|ENSBTAT00000075204|ENSBTAT00000075204.1	FAM219B	Protein Coding	2614	-11.35	-0.17197	1	66	2400	2465
Turquoise lnc-module	Tan m-module	ENSBTAG00000049095	66	ENSBTAG00000000078|ENSBTAG00000000078.4|ENSBTAT00000079154|ENSBTAT00000079154.1	GLIPR2	Protein Coding	2663	-17.52	-0.265455	1	66	1835	1900
Turquoise lnc-module	Tan m-module	ENSBTAG00000049095	66	ENSBTAG00000039122|ENSBTAG00000039122.3|ENSBTAT00000078863|ENSBTAT00000078863.1	PLA2G5	Protein Coding	751	-12	-0.181818	1	66	220	285
Turquoise lnc-module	Tan m-module	ENSBTAG00000049095	66	ENSBTAG00000053934|ENSBTAG00000053934.1|ENSBTAT00000076052|ENSBTAT00000076052.1	ENSBTAG00000053934	Protein Coding	1215	-12.1	-0.183333	1	66	1051	1116
Turquoise lnc-module	Tan m-module	ENSBTAG00000049095	66	ENSBTAG00000049995|ENSBTAG00000049995.1|ENSBTAT00000074414|ENSBTAT00000074414.1	ENSBTAG00000049995	Protein Coding	964	-11	-0.166667	1	66	886	951
Turquoise lnc-module	Tan m-module	ENSBTAG00000049095	66	ENSBTAG00000050630|ENSBTAG00000050630.1|ENSBTAT00000078961|ENSBTAT00000078961.1	DEFB13	Protein Coding	605	-12.09	-0.183182	1	66	467	532
Turquoise lnc-module	Tan m-module	ENSBTAG00000049095	66	ENSBTAG00000054069|ENSBTAG00000054069.1|ENSBTAT00000085981|ENSBTAT00000085981.1	CRNN	Protein Coding	3022	-14.78	-0.223939	1	66	304	369
Turquoise lnc-module	Tan m-module	ENSBTAG00000049095	66	ENSBTAG00000011345|ENSBTAG00000011345.7|ENSBTAT00000079599|ENSBTAT00000079599.1	SFMBT1	Protein Coding	3256	-14.67	-0.222273	1	66	913	978
Turquoise lnc-module	Tan m-module	ENSBTAG00000049095	66	ENSBTAG00000049392|ENSBTAG00000049392.1|ENSBTAT00000079259|ENSBTAT00000079259.1	ENSBTAG00000049392	Protein Coding	1216	-12.62	-0.191212	1	66	125	190
Turquoise lnc-module	Tan m-module	ENSBTAG00000049095	66	ENSBTAG00000015188|ENSBTAG00000015188.5|ENSBTAT00000081800|ENSBTAT00000081800.1	KLF6	Protein Coding	4310	-17.24	-0.261212	1	66	3062	3127
Turquoise lnc-module	Tan m-module	ENSBTAG00000049095	66	ENSBTAG00000018062|ENSBTAG00000018062.6|ENSBTAT00000082291|ENSBTAT00000082291.1	KIAA1522	Protein Coding	3452	-15.06	-0.228182	1	66	1875	1940
Turquoise lnc-module	Tan m-module	ENSBTAG00000049095	66	ENSBTAG00000019801|ENSBTAG00000019801.5|ENSBTAT00000082225|ENSBTAT00000082225.1	ENSBTAG00000019801	Protein Coding	2030	-12.47	-0.188939	1	66	1365	1430
Turquoise lnc-module	Tan m-module	ENSBTAG00000049095	66	ENSBTAG00000005294|ENSBTAG00000005294.6|ENSBTAT00000086715|ENSBTAT00000086715.1	ENSBTAG00000005294	Protein Coding	1687	-12.68	-0.192121	1	66	846	911
Turquoise lnc-module	Tan m-module	ENSBTAG00000049095	66	ENSBTAG00000049530|ENSBTAG00000049530.1|ENSBTAT00000070533|ENSBTAT00000070533.1	ENSBTAG00000049530	Protein Coding	375	-11.47	-0.173788	1	66	225	290
Turquoise lnc-module	Tan m-module	ENSBTAG00000049095	66	ENSBTAG00000017488|ENSBTAG00000017488.4|ENSBTAT00000084346|ENSBTAT00000084346.1	KLF3	Protein Coding	1271	-10.87	-0.164697	1	66	597	662
Turquoise lnc-module	Tan m-module	ENSBTAG00000049095	66	ENSBTAG00000013197|ENSBTAG00000013197.6|ENSBTAT00000086496|ENSBTAT00000086496.1	PSEN2	Protein Coding	2783	-13.13	-0.198939	1	66	2391	2456
Turquoise lnc-module	Tan m-module	ENSBTAG00000049095	66	ENSBTAG00000006262|ENSBTAG00000006262.4|ENSBTAT00000070942|ENSBTAT00000070942.1	LIMS2	Protein Coding	1053	-11.53	-0.174697	1	66	912	977
Turquoise lnc-module	Tan m-module	ENSBTAG00000049095	66	ENSBTAG00000012380|ENSBTAG00000012380.6|ENSBTAT00000078825|ENSBTAT00000078825.1	HK1	Protein Coding	5620	-13.39	-0.202879	1	66	1002	1067
Turquoise lnc-module	Tan m-module	ENSBTAG00000049095	66	ENSBTAG00000000717|ENSBTAG00000000717.4|ENSBTAT00000080569|ENSBTAT00000080569.1	PLPP2	Protein Coding	1001	-12.06	-0.182727	1	66	524	589
Turquoise lnc-module	Tan m-module	ENSBTAG00000049095	66	ENSBTAG00000019801|ENSBTAG00000019801.5|ENSBTAT00000079479|ENSBTAT00000079479.1	ENSBTAG00000019801	Protein Coding	2477	-13.54	-0.205152	18	66	1	49
Turquoise lnc-module	Tan m-module	ENSBTAG00000049095	66	ENSBTAG00000008409|ENSBTAG00000008409.5|ENSBTAT00000076263|ENSBTAT00000076263.1	MYC	Transcription Factor	2172	-16.23	-0.245909	1	66	1469	1534
Turquoise lnc-module	Tan m-module	ENSBTAG00000049095	66	ENSBTAG00000013197|ENSBTAG00000013197.6|ENSBTAT00000080963|ENSBTAT00000080963.1	PSEN2	Protein Coding	3341	-13.13	-0.198939	1	66	2949	3014
Turquoise lnc-module	Tan m-module	ENSBTAG00000049095	66	ENSBTAG00000027059|ENSBTAG00000027059.3|ENSBTAT00000078538|ENSBTAT00000078538.1	ARPIN	Protein Coding	705	-12.35	-0.187121	1	66	574	639
Turquoise lnc-module	Tan m-module	ENSBTAG00000049095	66	ENSBTAG00000008887|ENSBTAG00000008887.5|ENSBTAT00000071243|ENSBTAT00000071243.1	PAQR3	Protein Coding	1158	-11.56	-0.175152	1	66	972	1037
Turquoise lnc-module	Tan m-module	ENSBTAG00000049095	66	ENSBTAG00000018810|ENSBTAG00000018810.6|ENSBTAT00000073991|ENSBTAT00000073991.1	THBS2	Protein Coding	5075	-13.04	-0.197576	1	66	3238	3303
Turquoise lnc-module	Tan m-module	ENSBTAG00000049095	66	ENSBTAG00000007186|ENSBTAG00000007186.6|ENSBTAT00000079902|ENSBTAT00000079902.1	ARHGAP39	Protein Coding	3381	-14.07	-0.213182	1	66	2335	2400
Turquoise lnc-module	Tan m-module	ENSBTAG00000049095	66	ENSBTAG00000049995|ENSBTAG00000049995.1|ENSBTAT00000077361|ENSBTAT00000077361.1	ENSBTAG00000049995	Protein Coding	607	-11	-0.166667	1	66	529	594
Turquoise lnc-module	Tan m-module	ENSBTAG00000049095	66	ENSBTAG00000013414|ENSBTAG00000013414.6|ENSBTAT00000079867|ENSBTAT00000079867.1	BLVRA	Protein Coding	891	-12.92	-0.195758	1	66	614	679
Turquoise lnc-module	Tan m-module	ENSBTAG00000049095	66	ENSBTAG00000011744|ENSBTAG00000011744.6|ENSBTAT00000071247|ENSBTAT00000071247.1	USP31	Protein Coding	1869	-12.97	-0.196515	1	66	434	499
Turquoise lnc-module	Tan m-module	ENSBTAG00000049095	66	ENSBTAG00000018806|ENSBTAG00000018806.4|ENSBTAT00000086609|ENSBTAT00000086609.1	PSRC1	Protein Coding	2184	-14.13	-0.214091	1	66	981	1046
Turquoise lnc-module	Tan m-module	ENSBTAG00000049095	66	ENSBTAG00000039714|ENSBTAG00000039714.3|ENSBTAT00000078506|ENSBTAT00000078506.1	ENSBTAG00000039714	Protein Coding	3588	-13.67	-0.207121	1	66	1155	1220
Turquoise lnc-module	Tan m-module	ENSBTAG00000049095	66	ENSBTAG00000026684|ENSBTAG00000026684.4|ENSBTAT00000077837|ENSBTAT00000077837.1	SYNC	Protein Coding	1490	-13.41	-0.203182	1	66	1317	1382
Turquoise lnc-module	Tan m-module	ENSBTAG00000049095	66	ENSBTAG00000016240|ENSBTAG00000016240.6|ENSBTAT00000083927|ENSBTAT00000083927.1	RNF157	Protein Coding	5190	-15.22	-0.230606	1	66	1229	1294
Turquoise lnc-module	Tan m-module	ENSBTAG00000049095	66	ENSBTAG00000017488|ENSBTAG00000017488.4|ENSBTAT00000085769|ENSBTAT00000085769.1	KLF3	Protein Coding	2186	-11.62	-0.176061	1	66	2008	2073
Turquoise lnc-module	Tan m-module	ENSBTAG00000049095	66	ENSBTAG00000013197|ENSBTAG00000013197.6|ENSBTAT00000072821|ENSBTAT00000072821.1	PSEN2	Protein Coding	2885	-13.13	-0.198939	1	66	2493	2558
Turquoise lnc-module	Tan m-module	ENSBTAG00000049095	66	ENSBTAG00000015188|ENSBTAG00000015188.5|ENSBTAT00000087087|ENSBTAT00000087087.1	KLF6	Protein Coding	5639	-17.24	-0.261212	1	66	3062	3127
Turquoise lnc-module	Tan m-module	ENSBTAG00000049095	66	ENSBTAG00000052312|ENSBTAG00000052312.1|ENSBTAT00000075018|ENSBTAT00000075018.1	DEFB1	Protein Coding	560	-10.91	-0.165303	1	66	265	330
Turquoise lnc-module	Tan m-module	ENSBTAG00000049095	66	ENSBTAG00000054081|ENSBTAG00000054081.1|ENSBTAT00000077255|ENSBTAT00000077255.1	ENSBTAG00000054081	Protein Coding	1278	-13.05	-0.197727	1	66	905	970
Turquoise lnc-module	Tan m-module	ENSBTAG00000049095	66	ENSBTAG00000052007|ENSBTAG00000052007.1|ENSBTAT00000082983|ENSBTAT00000082983.1	LRMDA	Protein Coding	850	-11.76	-0.178182	1	66	575	640
Turquoise lnc-module	Tan m-module	ENSBTAG00000049095	66	ENSBTAG00000049495|ENSBTAG00000049495.1|ENSBTAT00000083169|ENSBTAT00000083169.1	ZNF449	Protein Coding	2159	-14.66	-0.222121	1	66	363	428
Turquoise lnc-module	Tan m-module	ENSBTAG00000049095	66	ENSBTAG00000052007|ENSBTAG00000052007.1|ENSBTAT00000077097|ENSBTAT00000077097.1	LRMDA	Protein Coding	1084	-12.4	-0.187879	1	66	954	1019
Turquoise lnc-module	Tan m-module	ENSBTAG00000049095	66	ENSBTAG00000053934|ENSBTAG00000053934.1|ENSBTAT00000074686|ENSBTAT00000074686.1	ENSBTAG00000053934	Protein Coding	1431	-12.62	-0.191212	1	66	798	863
Turquoise lnc-module	Tan m-module	ENSBTAG00000049095	66	ENSBTAG00000021957|ENSBTAG00000021957.4|ENSBTAT00000076312|ENSBTAT00000076312.1	LTBP2	Protein Coding	5529	-15.94	-0.241515	1	66	4676	4741
Turquoise lnc-module	Tan m-module	ENSBTAG00000049095	66	ENSBTAG00000009663|ENSBTAG00000009663.5|ENSBTAT00000082669|ENSBTAT00000082669.1	YBX3	Protein Coding	1517	-12.5	-0.189394	1	66	541	606
Turquoise lnc-module	Tan m-module	ENSBTAG00000049095	66	ENSBTAG00000000273|ENSBTAG00000000273.6|ENSBTAT00000072646|ENSBTAT00000072646.1	IL5RA	Protein Coding	3442	-11.28	-0.170909	1	66	272	337
Turquoise lnc-module	Tan m-module	ENSBTAG00000049095	66	ENSBTAG00000009696|ENSBTAG00000009696.5|ENSBTAT00000073885|ENSBTAT00000073885.1	ACTN2	Protein Coding	2114	-13.23	-0.200455	1	66	1536	1601
Turquoise lnc-module	Tan m-module	ENSBTAG00000049095	66	ENSBTAG00000005976|ENSBTAG00000005976.5|ENSBTAT00000079227|ENSBTAT00000079227.1	HSD17B7	Protein Coding	2328	-13.61	-0.206212	1	66	2164	2229
Turquoise lnc-module	Tan m-module	ENSBTAG00000049095	66	ENSBTAG00000002522|ENSBTAG00000002522.5|ENSBTAT00000086066|ENSBTAT00000086066.1	SYT5	Protein Coding	2389	-11.08	-0.167879	1	66	304	369
Turquoise lnc-module	Tan m-module	ENSBTAG00000049095	66	ENSBTAG00000052072|ENSBTAG00000052072.1|ENSBTAT00000077071|ENSBTAT00000077071.1	B3GNTL1	Protein Coding	1135	-16.06	-0.243333	1	66	233	298
Turquoise lnc-module	Tan m-module	ENSBTAG00000049095	66	ENSBTAG00000000357|ENSBTAG00000000357.6|ENSBTAT00000084626|ENSBTAT00000084626.1	PRAG1	Protein Coding	6485	-15.61	-0.236515	1	66	2737	2802
Turquoise lnc-module	Tan m-module	ENSBTAG00000049095	66	ENSBTAG00000011002|ENSBTAG00000011002.6|ENSBTAT00000070769|ENSBTAT00000070769.1	CCDC136	Protein Coding	2440	-13.8	-0.209091	1	66	2349	2414
Turquoise lnc-module	Tan m-module	ENSBTAG00000049095	66	ENSBTAG00000019712|ENSBTAG00000019712.6|ENSBTAT00000070357|ENSBTAT00000070357.1	ST14	Protein Coding	2535	-15.63	-0.236818	1	66	2320	2385
Turquoise lnc-module	Tan m-module	ENSBTAG00000049095	66	ENSBTAG00000021358|ENSBTAG00000021358.6|ENSBTAT00000072550|ENSBTAT00000072550.1	BLNK	Protein Coding	1987	-13.04	-0.197576	1	66	1003	1068
Turquoise lnc-module	Tan m-module	ENSBTAG00000049095	66	ENSBTAG00000005294|ENSBTAG00000005294.6|ENSBTAT00000071632|ENSBTAT00000071632.1	ENSBTAG00000005294	Protein Coding	1440	-12.68	-0.192121	1	66	957	1022
Turquoise lnc-module	Tan m-module	ENSBTAG00000049095	66	ENSBTAG00000046346|ENSBTAG00000046346.2|ENSBTAT00000081554|ENSBTAT00000081554.1	PACS2	Protein Coding	5642	-15.11	-0.228939	1	66	3353	3418
Turquoise lnc-module	Tan m-module	ENSBTAG00000049095	66	ENSBTAG00000039122|ENSBTAG00000039122.3|ENSBTAT00000077544|ENSBTAT00000077544.1	PLA2G5	Protein Coding	2083	-12	-0.181818	1	66	1316	1381
Turquoise lnc-module	Tan m-module	ENSBTAG00000049095	66	ENSBTAG00000017266|ENSBTAG00000017266.5|ENSBTAT00000085126|ENSBTAT00000085126.1	ITGA6	Protein Coding	5291	-11.68	-0.17697	1	66	5039	5104
Turquoise lnc-module	Tan m-module	ENSBTAG00000049095	66	ENSBTAG00000013116|ENSBTAG00000013116.6|ENSBTAT00000082032|ENSBTAT00000082032.1	PLCB4	Protein Coding	3593	-13.92	-0.210909	1	66	1455	1520
Turquoise lnc-module	Tan m-module	ENSBTAG00000049095	66	ENSBTAG00000021957|ENSBTAG00000021957.4|ENSBTAT00000077781|ENSBTAT00000077781.1	LTBP2	Protein Coding	5682	-15.94	-0.241515	1	66	4466	4531
Turquoise lnc-module	Tan m-module	ENSBTAG00000049095	66	ENSBTAG00000018806|ENSBTAG00000018806.4|ENSBTAT00000080779|ENSBTAT00000080779.1	PSRC1	Protein Coding	2275	-14.13	-0.214091	1	66	981	1046
Turquoise lnc-module	Tan m-module	ENSBTAG00000049095	66	ENSBTAG00000012205|ENSBTAG00000012205.6|ENSBTAT00000070919|ENSBTAT00000070919.1	CPT1C	Protein Coding	2151	-14.92	-0.226061	1	66	1504	1569
Turquoise lnc-module	Tan m-module	ENSBTAG00000049095	66	ENSBTAG00000009663|ENSBTAG00000009663.5|ENSBTAT00000074030|ENSBTAT00000074030.1	YBX3	Protein Coding	1416	-12.5	-0.189394	1	66	440	505
Turquoise lnc-module	Tan m-module	ENSBTAG00000049095	66	ENSBTAG00000016948|ENSBTAG00000016948.6|ENSBTAT00000070865|ENSBTAT00000070865.1	PTH1R	Protein Coding	3664	-14.33	-0.217121	1	66	2722	2787
Turquoise lnc-module	Tan m-module	ENSBTAG00000049095	66	ENSBTAG00000009167|ENSBTAG00000009167.6|ENSBTAT00000086426|ENSBTAT00000086426.1	SLC15A4	Protein Coding	2738	-14.58	-0.220909	1	66	2431	2496
Turquoise lnc-module	Tan m-module	ENSBTAG00000049095	66	ENSBTAG00000021697|ENSBTAG00000021697.6|ENSBTAT00000082882|ENSBTAT00000082882.1	PDGFB	Protein Coding	692	-10.45	-0.158333	1	66	516	581
Turquoise lnc-module	Tan m-module	ENSBTAG00000049095	66	ENSBTAG00000050919|ENSBTAG00000050919.1|ENSBTAT00000086435|ENSBTAT00000086435.1	ENSBTAG00000050919	Protein Coding	1052	-13.25	-0.200758	1	66	245	310
Turquoise lnc-module	Tan m-module	ENSBTAG00000049095	66	ENSBTAG00000010626|ENSBTAG00000010626.6|ENSBTAT00000072113|ENSBTAT00000072113.1	SH3GLB2	Protein Coding	1098	-12.28	-0.186061	1	66	472	537
Turquoise lnc-module	Tan m-module	ENSBTAG00000049095	66	ENSBTAG00000030965|ENSBTAG00000030965.3|ENSBTAT00000086357|ENSBTAT00000086357.1	MCM7	Protein Coding	3169	-17.15	-0.259848	1	66	1927	1992
Turquoise lnc-module	Tan m-module	ENSBTAG00000049095	66	ENSBTAG00000049039|ENSBTAG00000049039.1|ENSBTAT00000087093|ENSBTAT00000087093.1	ENSBTAG00000049039	Protein Coding	1678	-12.06	-0.182727	1	66	207	272
Turquoise lnc-module	Tan m-module	ENSBTAG00000049095	66	ENSBTAG00000011412|ENSBTAG00000011412.6|ENSBTAT00000082437|ENSBTAT00000082437.1	LAMB1	Protein Coding	6133	-12.7	-0.192424	1	66	2144	2209
Turquoise lnc-module	Tan m-module	ENSBTAG00000049095	66	ENSBTAG00000012205|ENSBTAG00000012205.6|ENSBTAT00000073294|ENSBTAT00000073294.1	CPT1C	Protein Coding	2430	-14.92	-0.226061	1	66	1765	1830
Turquoise lnc-module	Tan m-module	ENSBTAG00000049095	66	ENSBTAG00000050919|ENSBTAG00000050919.1|ENSBTAT00000081313|ENSBTAT00000081313.1	ENSBTAG00000050919	Protein Coding	1975	-13.4	-0.20303	1	66	145	210
Turquoise lnc-module	Tan m-module	ENSBTAG00000049095	66	ENSBTAG00000039738|ENSBTAG00000039738.3|ENSBTAT00000083113|ENSBTAT00000083113.1	TMIGD3	Protein Coding	1523	-12.53	-0.189848	1	66	1277	1342
Turquoise lnc-module	Tan m-module	ENSBTAG00000049095	66	ENSBTAG00000015913|ENSBTAG00000015913.6|ENSBTAT00000075389|ENSBTAT00000075389.1	MFHAS1	Protein Coding	3562	-15.5	-0.234848	1	66	1831	1896
Turquoise lnc-module	Tan m-module	ENSBTAG00000049095	66	ENSBTAG00000052072|ENSBTAG00000052072.1|ENSBTAT00000081898|ENSBTAT00000081898.1	B3GNTL1	Protein Coding	1237	-13.15	-0.199242	1	66	1163	1228
Turquoise lnc-module	Tan m-module	ENSBTAG00000049095	66	ENSBTAG00000012039|ENSBTAG00000012039.6|ENSBTAT00000074993|ENSBTAT00000074993.1	PHACTR1	Protein Coding	1687	-12.31	-0.186515	1	66	745	810
Turquoise lnc-module	Tan m-module	ENSBTAG00000049095	66	ENSBTAG00000039122|ENSBTAG00000039122.3|ENSBTAT00000072047|ENSBTAT00000072047.1	PLA2G5	Protein Coding	1847	-12	-0.181818	1	66	1316	1381
Turquoise lnc-module	Tan m-module	ENSBTAG00000049095	66	ENSBTAG00000049045|ENSBTAG00000049045.1|ENSBTAT00000079951|ENSBTAT00000079951.1	ENSBTAG00000049045	Protein Coding	399	-11.32	-0.171515	1	66	81	146
Turquoise lnc-module	Tan m-module	ENSBTAG00000049095	66	ENSBTAG00000021358|ENSBTAG00000021358.6|ENSBTAT00000085761|ENSBTAT00000085761.1	BLNK	Protein Coding	1529	-13.04	-0.197576	1	66	931	996
Turquoise lnc-module	Tan m-module	ENSBTAG00000049095	66	ENSBTAG00000011744|ENSBTAG00000011744.6|ENSBTAT00000083561|ENSBTAT00000083561.1	USP31	Protein Coding	4044	-17.03	-0.25803	1	66	3872	3937
Turquoise lnc-module	Tan m-module	ENSBTAG00000049095	66	ENSBTAG00000021358|ENSBTAG00000021358.6|ENSBTAT00000076556|ENSBTAT00000076556.1	BLNK	Protein Coding	1506	-13.04	-0.197576	1	66	1003	1068
Turquoise lnc-module	Tan m-module	ENSBTAG00000049095	66	ENSBTAG00000005846|ENSBTAG00000005846.5|ENSBTAT00000076072|ENSBTAT00000076072.1	FAM219B	Protein Coding	1043	-11.91	-0.180455	1	66	549	614
Turquoise lnc-module	Tan m-module	ENSBTAG00000049095	66	ENSBTAG00000003559|ENSBTAG00000003559.6|ENSBTAT00000083195|ENSBTAT00000083195.1	PPP1R13B	Protein Coding	3969	-16.47	-0.249545	1	66	1742	1807
Turquoise lnc-module	Tan m-module	ENSBTAG00000049095	66	ENSBTAG00000044078|ENSBTAG00000044078.3|ENSBTAT00000075144|ENSBTAT00000075144.1	TESC	Protein Coding	940	-13.59	-0.205909	17	66	1	50
Turquoise lnc-module	Tan m-module	ENSBTAG00000049095	66	ENSBTAG00000007791|ENSBTAG00000007791.6|ENSBTAT00000082504|ENSBTAT00000082504.1	KCNQ5	Protein Coding	2497	-14.81	-0.224394	1	66	1640	1705
Turquoise lnc-module	Tan m-module	ENSBTAG00000049095	66	ENSBTAG00000016948|ENSBTAG00000016948.6|ENSBTAT00000070571|ENSBTAT00000070571.1	PTH1R	Protein Coding	3724	-14.33	-0.217121	1	66	2782	2847
Turquoise lnc-module	Tan m-module	ENSBTAG00000049095	66	ENSBTAG00000017069|ENSBTAG00000017069.6|ENSBTAT00000071687|ENSBTAT00000071687.1	GASK1B	Protein Coding	2127	-12.18	-0.184545	1	66	1857	1922
Turquoise lnc-module	Tan m-module	ENSBTAG00000049095	66	ENSBTAG00000014211|ENSBTAG00000014211.6|ENSBTAT00000076077|ENSBTAT00000076077.1	FOXP4	Protein Coding	3814	-16.19	-0.245303	1	66	2966	3031
Turquoise lnc-module	Tan m-module	ENSBTAG00000049095	66	ENSBTAG00000012205|ENSBTAG00000012205.6|ENSBTAT00000082830|ENSBTAT00000082830.1	CPT1C	Protein Coding	2424	-18.47	-0.279848	1	66	3	68
Turquoise lnc-module	Tan m-module	ENSBTAG00000049095	66	ENSBTAG00000010626|ENSBTAG00000010626.6|ENSBTAT00000076065|ENSBTAT00000076065.1	SH3GLB2	Protein Coding	2161	-16.52	-0.250303	1	66	129	194
Turquoise lnc-module	Tan m-module	ENSBTAG00000049095	66	ENSBTAG00000003491|ENSBTAG00000003491.5|ENSBTAT00000070381|ENSBTAT00000070381.1	SLC25A23	Protein Coding	4004	-16.78	-0.254242	1	66	1014	1079
Turquoise lnc-module	Tan m-module	ENSBTAG00000049095	66	ENSBTAG00000019697|ENSBTAG00000019697.6|ENSBTAT00000073725|ENSBTAT00000073725.1	NPAS2	Protein Coding	3684	-13.52	-0.204848	1	66	934	999
Turquoise lnc-module	Tan m-module	ENSBTAG00000049095	66	ENSBTAG00000049112|ENSBTAG00000049112.1|ENSBTAT00000080561|ENSBTAT00000080561.1	ENSBTAG00000049112	Protein Coding	891	-11.39	-0.172576	1	66	384	449
Turquoise lnc-module	Tan m-module	ENSBTAG00000049095	66	ENSBTAG00000015165|ENSBTAG00000015165.6|ENSBTAT00000078716|ENSBTAT00000078716.1	DPY19L3	Protein Coding	2396	-10.6	-0.160606	1	66	2204	2269
Turquoise lnc-module	Tan m-module	ENSBTAG00000049095	66	ENSBTAG00000010626|ENSBTAG00000010626.6|ENSBTAT00000082745|ENSBTAT00000082745.1	SH3GLB2	Protein Coding	2224	-16.52	-0.250303	1	66	129	194
Turquoise lnc-module	Tan m-module	ENSBTAG00000049095	66	ENSBTAG00000006835|ENSBTAG00000006835.6|ENSBTAT00000072464|ENSBTAT00000072464.1	MCAM	Protein Coding	2184	-13.67	-0.207121	21	66	1	46
Turquoise lnc-module	Tan m-module	ENSBTAG00000049095	66	ENSBTAG00000049495|ENSBTAG00000049495.1|ENSBTAT00000082105|ENSBTAT00000082105.1	ZNF449	Protein Coding	2178	-11.73	-0.177727	1	66	1504	1569
Turquoise lnc-module	Tan m-module	ENSBTAG00000049095	66	ENSBTAG00000014698|ENSBTAG00000014698.6|ENSBTAT00000081098|ENSBTAT00000081098.1	CARD11	Protein Coding	4516	-19.24	-0.291515	1	66	1802	1867
Turquoise lnc-module	Tan m-module	ENSBTAG00000049095	66	ENSBTAG00000007186|ENSBTAG00000007186.6|ENSBTAT00000070608|ENSBTAT00000070608.1	ARHGAP39	Protein Coding	3474	-14.07	-0.213182	1	66	2428	2493
Turquoise lnc-module	Tan m-module	ENSBTAG00000049095	66	ENSBTAG00000005034|ENSBTAG00000005034.6|ENSBTAT00000084642|ENSBTAT00000084642.1	CAPN5	Protein Coding	5236	-14.41	-0.218333	1	66	4370	4435
Turquoise lnc-module	Tan m-module	ENSBTAG00000049095	66	ENSBTAG00000010989|ENSBTAG00000010989.6|ENSBTAT00000078857|ENSBTAT00000078857.1	PIK3R1	Protein Coding	3326	-11.32	-0.171515	1	66	1549	1614
Turquoise lnc-module	Tan m-module	ENSBTAG00000049095	66	ENSBTAG00000012039|ENSBTAG00000012039.6|ENSBTAT00000086474|ENSBTAT00000086474.1	PHACTR1	Protein Coding	3220	-12.31	-0.186515	1	66	1886	1951
Turquoise lnc-module	Tan m-module	ENSBTAG00000049095	66	ENSBTAG00000049546|ENSBTAG00000049546.1|ENSBTAT00000086673|ENSBTAT00000086673.1	ENSBTAG00000049546	Protein Coding	432	-10.82	-0.163939	1	66	263	328
Turquoise lnc-module	Tan m-module	ENSBTAG00000049095	66	ENSBTAG00000016999|ENSBTAG00000016999.5|ENSBTAT00000075185|ENSBTAT00000075185.1	RYK	Protein Coding	1641	-10.4	-0.157576	1	66	1326	1391
Turquoise lnc-module	Tan m-module	ENSBTAG00000049095	66	ENSBTAG00000000986|ENSBTAG00000000986.6|ENSBTAT00000076623|ENSBTAT00000076623.1	USH1C	Protein Coding	4334	-13.23	-0.200455	1	66	4261	4326
Turquoise lnc-module	Tan m-module	ENSBTAG00000049095	66	ENSBTAG00000012501|ENSBTAG00000012501.5|ENSBTAT00000081168|ENSBTAT00000081168.1	FTO	Protein Coding	1560	-11.61	-0.175909	1	66	1021	1086
Turquoise lnc-module	Tan m-module	ENSBTAG00000049095	66	ENSBTAG00000052397|ENSBTAG00000052397.1|ENSBTAT00000085693|ENSBTAT00000085693.1	ENSBTAG00000052397	Protein Coding	1709	-14.33	-0.217121	1	66	1176	1241
Turquoise lnc-module	Tan m-module	ENSBTAG00000049095	66	ENSBTAG00000053499|ENSBTAG00000053499.1|ENSBTAT00000073849|ENSBTAT00000073849.1	ENSBTAG00000053499	Protein Coding	252	-12.37	-0.187424	1	66	44	109
Turquoise lnc-module	Tan m-module	ENSBTAG00000049095	66	ENSBTAG00000050388|ENSBTAG00000050388.1|ENSBTAT00000070627|ENSBTAT00000070627.1	KRBA2	Protein Coding	3074	-10.04	-0.152121	1	66	2988	3053
Turquoise lnc-module	Tan m-module	ENSBTAG00000049095	66	ENSBTAG00000015973|ENSBTAG00000015973.6|ENSBTAT00000086212|ENSBTAT00000086212.1	TRAF3IP1	Protein Coding	3853	-10.78	-0.163333	1	66	814	879
Turquoise lnc-module	Tan m-module	ENSBTAG00000049095	66	ENSBTAG00000053179|ENSBTAG00000053179.1|ENSBTAT00000087306|ENSBTAT00000087306.1	LST1	Protein Coding	327	-13.05	-0.197727	3	66	1	64
Turquoise lnc-module	Tan m-module	ENSBTAG00000053353	2447	ENSBTAG00000053499|ENSBTAG00000053499.1|ENSBTAT00000073849|ENSBTAT00000073849.1	ENSBTAG00000053499	Protein Coding	252	-39.57	-0.157024	415	666	1	252
Turquoise lnc-module	Tan m-module	ENSBTAG00000050004	1699	ENSBTAG00000053499|ENSBTAG00000053499.1|ENSBTAT00000073849|ENSBTAT00000073849.1	ENSBTAG00000053499	Protein Coding	252	-47.94	-0.190238	241	492	1	252
Turquoise lnc-module	Tan m-module	ENSBTAG00000053527	1557	ENSBTAG00000053499|ENSBTAG00000053499.1|ENSBTAT00000073849|ENSBTAT00000073849.1	ENSBTAG00000053499	Protein Coding	252	-47.85	-0.189881	306	557	1	252
Turquoise lnc-module	Tan m-module	ENSBTAG00000051037	260	ENSBTAG00000003559|ENSBTAG00000003559.6|ENSBTAT00000004631|ENSBTAT00000004631.6	PPP1R13B	Protein Coding	3864	-44.25	-0.170192	1	260	3425	3684
Turquoise lnc-module	Tan m-module	ENSBTAG00000051037	260	ENSBTAG00000007149|ENSBTAG00000007149.6|ENSBTAT00000009407|ENSBTAT00000009407.5	NYNRIN	Protein Coding	7777	-39.37	-0.151423	1	260	39	298
Turquoise lnc-module	Tan m-module	ENSBTAG00000051037	260	ENSBTAG00000009109|ENSBTAG00000009109.6|ENSBTAT00000012005|ENSBTAT00000012005.6	CASD1	Protein Coding	3601	-39.48	-0.151846	1	260	2578	2837
Turquoise lnc-module	Tan m-module	ENSBTAG00000051037	260	ENSBTAG00000017739|ENSBTAG00000017739.6|ENSBTAT00000023593|ENSBTAT00000023593.6	TNK1	Protein Coding	2103	-39.29	-0.151115	1	260	1169	1428
Turquoise lnc-module	Tan m-module	ENSBTAG00000051037	260	ENSBTAG00000014207|ENSBTAG00000014207.5|ENSBTAT00000018887|ENSBTAT00000018887.5	ADAMTS10	Protein Coding	4307	-39.71	-0.152731	1	260	2257	2516
Turquoise lnc-module	Tan m-module	ENSBTAG00000051037	260	ENSBTAG00000024086|ENSBTAG00000024086.5|ENSBTAT00000029261|ENSBTAT00000029261.5	TMEM35B	Protein Coding	1573	-39.29	-0.151115	1	245	1329	1573
Turquoise lnc-module	Tan m-module	ENSBTAG00000051037	260	ENSBTAG00000048237|ENSBTAG00000048237.2|ENSBTAT00000064356|ENSBTAT00000064356.2	FGF9	Protein Coding	2793	-39.06	-0.150231	1	260	898	1157
Turquoise lnc-module	Tan m-module	ENSBTAG00000051037	260	ENSBTAG00000009109|ENSBTAG00000009109.6|ENSBTAT00000070226|ENSBTAT00000070226.1	CASD1	Protein Coding	3364	-39.48	-0.151846	1	260	2341	2600
Turquoise lnc-module	Tan m-module	ENSBTAG00000051037	260	ENSBTAG00000020143|ENSBTAG00000020143.5|ENSBTAT00000026830|ENSBTAT00000026830.5	RDH10	Protein Coding	1452	-39.39	-0.1515	1	255	1198	1452
Turquoise lnc-module	Tan m-module	ENSBTAG00000051037	260	ENSBTAG00000002888|ENSBTAG00000002888.6|ENSBTAT00000064450|ENSBTAT00000064450.2	TMTC2	Protein Coding	3230	-40.05	-0.154038	1	260	2605	2864
Turquoise lnc-module	Tan m-module	ENSBTAG00000051037	260	ENSBTAG00000009109|ENSBTAG00000009109.6|ENSBTAT00000072123|ENSBTAT00000072123.1	CASD1	Protein Coding	3682	-39.48	-0.151846	1	260	2659	2918
Turquoise lnc-module	Tan m-module	ENSBTAG00000051037	260	ENSBTAG00000009109|ENSBTAG00000009109.6|ENSBTAT00000074342|ENSBTAT00000074342.1	CASD1	Protein Coding	3508	-39.48	-0.151846	1	260	2485	2744
Turquoise lnc-module	Tan m-module	ENSBTAG00000051037	260	ENSBTAG00000012380|ENSBTAG00000012380.6|ENSBTAT00000078825|ENSBTAT00000078825.1	HK1	Protein Coding	5620	-46.6	-0.179231	1	260	180	439
Turquoise lnc-module	Tan m-module	ENSBTAG00000051037	260	ENSBTAG00000049495|ENSBTAG00000049495.1|ENSBTAT00000083169|ENSBTAT00000083169.1	ZNF449	Protein Coding	2159	-40.03	-0.153962	1	260	1696	1955
Turquoise lnc-module	Tan m-module	ENSBTAG00000051037	260	ENSBTAG00000003559|ENSBTAG00000003559.6|ENSBTAT00000083195|ENSBTAT00000083195.1	PPP1R13B	Protein Coding	3969	-44.25	-0.170192	1	260	3530	3789
Turquoise lnc-module	Tan m-module	ENSBTAG00000054641	2117	ENSBTAG00000008137|ENSBTAG00000008137.6|ENSBTAT00000010698|ENSBTAT00000010698.6	ENSBTAG00000008137	Protein Coding	255	-39.47	-0.154784	444	698	1	255
Turquoise lnc-module	Tan m-module	ENSBTAG00000054641	2117	ENSBTAG00000053499|ENSBTAG00000053499.1|ENSBTAT00000073849|ENSBTAT00000073849.1	ENSBTAG00000053499	Protein Coding	252	-42.94	-0.170397	1520	1771	1	252
Turquoise lnc-module	Tan m-module	ENSBTAG00000048887	1099	ENSBTAG00000053499|ENSBTAG00000053499.1|ENSBTAT00000073849|ENSBTAT00000073849.1	ENSBTAG00000053499	Protein Coding	252	-45.86	-0.181984	375	626	1	252
Turquoise lnc-module	Tan m-module	ENSBTAG00000048887	1126	ENSBTAG00000050205|ENSBTAG00000050205.1|ENSBTAT00000067059|ENSBTAT00000067059.1	ENSBTAG00000050205	Protein Coding	525	-101.16	-0.192686	90	614	1	525
Turquoise lnc-module	Tan m-module	ENSBTAG00000048887	1126	ENSBTAG00000053499|ENSBTAG00000053499.1|ENSBTAT00000073849|ENSBTAT00000073849.1	ENSBTAG00000053499	Protein Coding	252	-55.68	-0.220952	30	281	1	252
Turquoise lnc-module	Tan m-module	ENSBTAG00000051564	2772	ENSBTAG00000050205|ENSBTAG00000050205.1|ENSBTAT00000067059|ENSBTAT00000067059.1	ENSBTAG00000050205	Protein Coding	525	-79.23	-0.150914	1	472	54	525
Turquoise lnc-module	Tan m-module	ENSBTAG00000051564	2772	ENSBTAG00000053499|ENSBTAG00000053499.1|ENSBTAT00000073849|ENSBTAT00000073849.1	ENSBTAG00000053499	Protein Coding	252	-47.11	-0.186944	221	472	1	252
Turquoise lnc-module	Tan m-module	ENSBTAG00000050704	386	ENSBTAG00000003559|ENSBTAG00000003559.6|ENSBTAT00000004631|ENSBTAT00000004631.6	PPP1R13B	Protein Coding	3864	-61.43	-0.159145	1	386	3265	3650
Turquoise lnc-module	Tan m-module	ENSBTAG00000050704	386	ENSBTAG00000009167|ENSBTAG00000009167.6|ENSBTAT00000012083|ENSBTAT00000012083.6	SLC15A4	Protein Coding	1689	-62.82	-0.162746	1	386	1244	1629
Turquoise lnc-module	Tan m-module	ENSBTAG00000050704	386	ENSBTAG00000009109|ENSBTAG00000009109.6|ENSBTAT00000012005|ENSBTAT00000012005.6	CASD1	Protein Coding	3601	-67.69	-0.175363	1	386	2574	2959
Turquoise lnc-module	Tan m-module	ENSBTAG00000050704	386	ENSBTAG00000005766|ENSBTAG00000005766.6|ENSBTAT00000007580|ENSBTAT00000007580.6	IL4I1	Protein Coding	1737	-61.25	-0.158679	1	386	932	1317
Turquoise lnc-module	Tan m-module	ENSBTAG00000050704	386	ENSBTAG00000007791|ENSBTAG00000007791.6|ENSBTAT00000010251|ENSBTAT00000010251.6	KCNQ5	Protein Coding	1968	-59.17	-0.15329	1	386	1497	1882
Turquoise lnc-module	Tan m-module	ENSBTAG00000050704	386	ENSBTAG00000019712|ENSBTAG00000019712.6|ENSBTAT00000026272|ENSBTAT00000026272.5	ST14	Protein Coding	3722	-58.97	-0.152772	1	386	1020	1405
Turquoise lnc-module	Tan m-module	ENSBTAG00000050704	386	ENSBTAG00000016948|ENSBTAG00000016948.6|ENSBTAT00000022555|ENSBTAT00000022555.6	PTH1R	Protein Coding	3041	-62.49	-0.161891	1	315	2727	3041
Turquoise lnc-module	Tan m-module	ENSBTAG00000050704	386	ENSBTAG00000011002|ENSBTAG00000011002.6|ENSBTAT00000014612|ENSBTAT00000014612.6	CCDC136	Protein Coding	4702	-61.03	-0.158109	1	386	4291	4676
Turquoise lnc-module	Tan m-module	ENSBTAG00000050704	386	ENSBTAG00000015599|ENSBTAG00000015599.6|ENSBTAT00000020721|ENSBTAT00000020721.6	PRKD2	Protein Coding	6620	-61.05	-0.158161	1	386	4251	4636
Turquoise lnc-module	Tan m-module	ENSBTAG00000050704	386	ENSBTAG00000014211|ENSBTAG00000014211.6|ENSBTAT00000070319|ENSBTAT00000070319.1	FOXP4	Protein Coding	3496	-69.43	-0.17987	1	386	310	695
Turquoise lnc-module	Tan m-module	ENSBTAG00000050704	386	ENSBTAG00000011572|ENSBTAG00000011572.6|ENSBTAT00000056995|ENSBTAT00000056995.3	TSPYL5	Protein Coding	1320	-59.01	-0.152876	1	386	195	580
Turquoise lnc-module	Tan m-module	ENSBTAG00000050704	386	ENSBTAG00000004822|ENSBTAG00000004822.6|ENSBTAT00000034677|ENSBTAT00000034677.5	SOX10	Transcription Factor	2989	-59.5	-0.154145	1	386	223	608
Turquoise lnc-module	Tan m-module	ENSBTAG00000050704	386	ENSBTAG00000009167|ENSBTAG00000009167.6|ENSBTAT00000053948|ENSBTAT00000053948.3	SLC15A4	Protein Coding	2322	-62.82	-0.162746	1	386	1807	2192
Turquoise lnc-module	Tan m-module	ENSBTAG00000050704	386	ENSBTAG00000005514|ENSBTAG00000005514.7|ENSBTAT00000053304|ENSBTAT00000053304.2	TRIO	Protein Coding	4648	-58.55	-0.151684	1	386	4093	4478
Turquoise lnc-module	Tan m-module	ENSBTAG00000050704	386	ENSBTAG00000007791|ENSBTAG00000007791.6|ENSBTAT00000067006|ENSBTAT00000067006.1	KCNQ5	Protein Coding	2067	-63.86	-0.16544	1	386	396	781
Turquoise lnc-module	Tan m-module	ENSBTAG00000050704	386	ENSBTAG00000007791|ENSBTAG00000007791.6|ENSBTAT00000065391|ENSBTAT00000065391.2	KCNQ5	Protein Coding	2451	-63.86	-0.16544	1	386	396	781
Turquoise lnc-module	Tan m-module	ENSBTAG00000050704	386	ENSBTAG00000021957|ENSBTAG00000021957.4|ENSBTAT00000029274|ENSBTAT00000029274.4	LTBP2	Protein Coding	6770	-60.82	-0.157565	1	386	5699	6084
Turquoise lnc-module	Tan m-module	ENSBTAG00000050704	386	ENSBTAG00000018062|ENSBTAG00000018062.6|ENSBTAT00000063688|ENSBTAT00000063688.2	KIAA1522	Protein Coding	3090	-60.48	-0.156684	1	386	460	845
Turquoise lnc-module	Tan m-module	ENSBTAG00000050704	386	ENSBTAG00000030836|ENSBTAG00000030836.3|ENSBTAT00000028333|ENSBTAT00000028333.5	ZBTB21	Protein Coding	4768	-61.97	-0.160544	1	386	3393	3778
Turquoise lnc-module	Tan m-module	ENSBTAG00000050704	386	ENSBTAG00000016991|ENSBTAG00000016991.6|ENSBTAT00000035350|ENSBTAT00000035350.5	EFNB2	Protein Coding	2717	-60.55	-0.156865	1	386	145	530
Turquoise lnc-module	Tan m-module	ENSBTAG00000050704	386	ENSBTAG00000009109|ENSBTAG00000009109.6|ENSBTAT00000070226|ENSBTAT00000070226.1	CASD1	Protein Coding	3364	-67.69	-0.175363	1	386	2337	2722
Turquoise lnc-module	Tan m-module	ENSBTAG00000050704	386	ENSBTAG00000018062|ENSBTAG00000018062.6|ENSBTAT00000043303|ENSBTAT00000043303.4	KIAA1522	Protein Coding	3057	-60.48	-0.156684	1	386	427	812
Turquoise lnc-module	Tan m-module	ENSBTAG00000050704	386	ENSBTAG00000018810|ENSBTAG00000018810.6|ENSBTAT00000044595|ENSBTAT00000044595.4	THBS2	Protein Coding	4209	-59.7	-0.154663	1	386	1512	1897
Turquoise lnc-module	Tan m-module	ENSBTAG00000050704	386	ENSBTAG00000018062|ENSBTAG00000018062.6|ENSBTAT00000074403|ENSBTAT00000074403.1	KIAA1522	Protein Coding	3608	-60.48	-0.156684	1	386	978	1363
Turquoise lnc-module	Tan m-module	ENSBTAG00000050704	386	ENSBTAG00000007791|ENSBTAG00000007791.6|ENSBTAT00000071372|ENSBTAT00000071372.1	KCNQ5	Protein Coding	2524	-63.86	-0.16544	1	386	396	781
Turquoise lnc-module	Tan m-module	ENSBTAG00000050704	386	ENSBTAG00000053202|ENSBTAG00000053202.1|ENSBTAT00000071564|ENSBTAT00000071564.1	ENSBTAG00000053202	Protein Coding	1687	-58.65	-0.151943	1	386	1193	1578
Turquoise lnc-module	Tan m-module	ENSBTAG00000050704	386	ENSBTAG00000009109|ENSBTAG00000009109.6|ENSBTAT00000072123|ENSBTAT00000072123.1	CASD1	Protein Coding	3682	-67.69	-0.175363	1	386	2655	3040
Turquoise lnc-module	Tan m-module	ENSBTAG00000050704	386	ENSBTAG00000009109|ENSBTAG00000009109.6|ENSBTAT00000074342|ENSBTAT00000074342.1	CASD1	Protein Coding	3508	-67.69	-0.175363	1	386	2481	2866
Turquoise lnc-module	Tan m-module	ENSBTAG00000050704	386	ENSBTAG00000018062|ENSBTAG00000018062.6|ENSBTAT00000082291|ENSBTAT00000082291.1	KIAA1522	Protein Coding	3452	-60.48	-0.156684	1	386	978	1363
Turquoise lnc-module	Tan m-module	ENSBTAG00000050704	386	ENSBTAG00000012380|ENSBTAG00000012380.6|ENSBTAT00000078825|ENSBTAT00000078825.1	HK1	Protein Coding	5620	-60.75	-0.157383	1	386	62	447
Turquoise lnc-module	Tan m-module	ENSBTAG00000050704	386	ENSBTAG00000008409|ENSBTAG00000008409.5|ENSBTAT00000076263|ENSBTAT00000076263.1	MYC	Protein Coding	2172	-59.66	-0.15456	1	386	74	459
Turquoise lnc-module	Tan m-module	ENSBTAG00000050704	386	ENSBTAG00000018810|ENSBTAG00000018810.6|ENSBTAT00000073991|ENSBTAT00000073991.1	THBS2	Protein Coding	5075	-59.7	-0.154663	1	386	1712	2097
Turquoise lnc-module	Tan m-module	ENSBTAG00000050704	386	ENSBTAG00000021957|ENSBTAG00000021957.4|ENSBTAT00000076312|ENSBTAT00000076312.1	LTBP2	Protein Coding	5529	-60.82	-0.157565	1	386	4924	5309
Turquoise lnc-module	Tan m-module	ENSBTAG00000050704	386	ENSBTAG00000011002|ENSBTAG00000011002.6|ENSBTAT00000070769|ENSBTAT00000070769.1	CCDC136	Protein Coding	2440	-61.03	-0.158109	1	386	2029	2414
Turquoise lnc-module	Tan m-module	ENSBTAG00000050704	386	ENSBTAG00000019712|ENSBTAG00000019712.6|ENSBTAT00000070357|ENSBTAT00000070357.1	ST14	Protein Coding	2535	-58.97	-0.152772	1	386	20	405
Turquoise lnc-module	Tan m-module	ENSBTAG00000050704	386	ENSBTAG00000021957|ENSBTAG00000021957.4|ENSBTAT00000077781|ENSBTAT00000077781.1	LTBP2	Protein Coding	5682	-60.82	-0.157565	1	386	4714	5099
Turquoise lnc-module	Tan m-module	ENSBTAG00000050704	386	ENSBTAG00000009167|ENSBTAG00000009167.6|ENSBTAT00000086426|ENSBTAT00000086426.1	SLC15A4	Protein Coding	2738	-62.82	-0.162746	1	386	2223	2608
Turquoise lnc-module	Tan m-module	ENSBTAG00000050704	386	ENSBTAG00000011744|ENSBTAG00000011744.6|ENSBTAT00000083561|ENSBTAT00000083561.1	USP31	Protein Coding	4044	-60.11	-0.155725	1	383	3662	4044
Turquoise lnc-module	Tan m-module	ENSBTAG00000050704	386	ENSBTAG00000003559|ENSBTAG00000003559.6|ENSBTAT00000083195|ENSBTAT00000083195.1	PPP1R13B	Protein Coding	3969	-61.43	-0.159145	1	386	3370	3755
Turquoise lnc-module	Tan m-module	ENSBTAG00000050704	386	ENSBTAG00000007791|ENSBTAG00000007791.6|ENSBTAT00000082504|ENSBTAT00000082504.1	KCNQ5	Protein Coding	2497	-63.86	-0.16544	1	386	396	781
Turquoise lnc-module	Tan m-module	ENSBTAG00000050704	386	ENSBTAG00000014211|ENSBTAG00000014211.6|ENSBTAT00000076077|ENSBTAT00000076077.1	FOXP4	Protein Coding	3814	-69.43	-0.17987	1	386	310	695
Turquoise lnc-module	Tan m-module	ENSBTAG00000048887	1024	ENSBTAG00000014211|ENSBTAG00000014211.6|ENSBTAT00000070319|ENSBTAT00000070319.1	FOXP4	Protein Coding	3496	-163.93	-0.160088	1	770	2727	3496
Turquoise lnc-module	Tan m-module	ENSBTAG00000048887	1024	ENSBTAG00000050205|ENSBTAG00000050205.1|ENSBTAT00000067059|ENSBTAT00000067059.1	ENSBTAG00000050205	Protein Coding	525	-101.16	-0.192686	90	614	1	525
Turquoise lnc-module	Tan m-module	ENSBTAG00000048887	1024	ENSBTAG00000014211|ENSBTAG00000014211.6|ENSBTAT00000076077|ENSBTAT00000076077.1	FOXP4	Protein Coding	3814	-163.96	-0.160117	1	853	2962	3814
Turquoise lnc-module	Tan m-module	ENSBTAG00000048887	1024	ENSBTAG00000053499|ENSBTAG00000053499.1|ENSBTAT00000073849|ENSBTAT00000073849.1	ENSBTAG00000053499	Protein Coding	252	-55.68	-0.220952	30	281	1	252
Turquoise lnc-module	Tan m-module	ENSBTAG00000050741	1686	ENSBTAG00000053499|ENSBTAG00000053499.1|ENSBTAT00000073849|ENSBTAT00000073849.1	ENSBTAG00000053499	Protein Coding	252	-48.72	-0.193333	598	849	1	252
Turquoise lnc-module	Tan m-module	ENSBTAG00000050292	1127	ENSBTAG00000008137|ENSBTAG00000008137.6|ENSBTAT00000010698|ENSBTAT00000010698.6	ENSBTAG00000008137	Protein Coding	255	-41.48	-0.162667	1	250	6	255
Turquoise lnc-module	Tan m-module	ENSBTAG00000050292	1127	ENSBTAG00000053499|ENSBTAG00000053499.1|ENSBTAT00000073849|ENSBTAT00000073849.1	ENSBTAG00000053499	Protein Coding	252	-55.65	-0.220833	29	280	1	252
Turquoise lnc-module	Tan m-module	ENSBTAG00000002749	472	ENSBTAG00000001816|ENSBTAG00000001816.5|ENSBTAT00000002374|ENSBTAT00000002374.5	SLC25A42	Protein Coding	2029	-76.85	-0.162818	1	472	1351	1822
Turquoise lnc-module	Tan m-module	ENSBTAG00000002749	472	ENSBTAG00000000717|ENSBTAG00000000717.4|ENSBTAT00000000955|ENSBTAT00000000955.4	PLPP2	Protein Coding	1299	-71.42	-0.151314	1	339	961	1299
Turquoise lnc-module	Tan m-module	ENSBTAG00000002749	472	ENSBTAG00000001242|ENSBTAG00000001242.3|ENSBTAT00000001639|ENSBTAT00000001639.3	ADRB1	Protein Coding	1545	-86.45	-0.183157	1	472	11	482
Turquoise lnc-module	Tan m-module	ENSBTAG00000002749	472	ENSBTAG00000001804|ENSBTAG00000001804.4|ENSBTAT00000002360|ENSBTAT00000002360.4	GPR179	Protein Coding	7065	-82.3	-0.174364	1	472	4564	5035
Turquoise lnc-module	Tan m-module	ENSBTAG00000002749	472	ENSBTAG00000001508|ENSBTAG00000001508.6|ENSBTAT00000001976|ENSBTAT00000001976.6	SH3RF1	Protein Coding	4493	-80.58	-0.17072	1	472	2396	2867
Turquoise lnc-module	Tan m-module	ENSBTAG00000002749	472	ENSBTAG00000002116|ENSBTAG00000002116.5|ENSBTAT00000002733|ENSBTAT00000002733.5	ZCCHC3	Protein Coding	2704	-80.05	-0.169597	1	472	2194	2665
Turquoise lnc-module	Tan m-module	ENSBTAG00000002749	472	ENSBTAG00000000357|ENSBTAG00000000357.6|ENSBTAT00000000463|ENSBTAT00000000463.6	PRAG1	Protein Coding	5848	-77.87	-0.164979	1	472	37	508
Turquoise lnc-module	Tan m-module	ENSBTAG00000002749	472	ENSBTAG00000002980|ENSBTAG00000002980.6|ENSBTAT00000003881|ENSBTAT00000003881.6	GPT2	Protein Coding	2872	-78.35	-0.165996	1	472	1962	2433
Turquoise lnc-module	Tan m-module	ENSBTAG00000002749	472	ENSBTAG00000002522|ENSBTAG00000002522.5|ENSBTAT00000003272|ENSBTAT00000003272.5	SYT5	Protein Coding	1838	-79.8	-0.169068	1	472	1319	1790
Turquoise lnc-module	Tan m-module	ENSBTAG00000002749	472	ENSBTAG00000003559|ENSBTAG00000003559.6|ENSBTAT00000004631|ENSBTAT00000004631.6	PPP1R13B	Protein Coding	3864	-79.79	-0.169047	1	472	3249	3720
Turquoise lnc-module	Tan m-module	ENSBTAG00000002749	472	ENSBTAG00000003510|ENSBTAG00000003510.4|ENSBTAT00000004563|ENSBTAT00000004563.4	MMRN2	Protein Coding	3251	-75.5	-0.159958	1	472	650	1121
Turquoise lnc-module	Tan m-module	ENSBTAG00000002749	472	ENSBTAG00000003777|ENSBTAG00000003777.5|ENSBTAT00000004917|ENSBTAT00000004917.5	TIE1	Protein Coding	3384	-78.06	-0.165381	1	472	2882	3353
Turquoise lnc-module	Tan m-module	ENSBTAG00000002749	472	ENSBTAG00000009239|ENSBTAG00000009239.6|ENSBTAT00000012176|ENSBTAT00000012176.5	SLC16A10	Protein Coding	1751	-86.84	-0.183983	1	472	100	571
Turquoise lnc-module	Tan m-module	ENSBTAG00000002749	472	ENSBTAG00000006262|ENSBTAG00000006262.4|ENSBTAT00000008216|ENSBTAT00000008216.4	LIMS2	Protein Coding	2034	-78.43	-0.166165	1	332	1703	2034
Turquoise lnc-module	Tan m-module	ENSBTAG00000002749	472	ENSBTAG00000009167|ENSBTAG00000009167.6|ENSBTAT00000012083|ENSBTAT00000012083.6	SLC15A4	Protein Coding	1689	-85.56	-0.181271	2	472	1	471
Turquoise lnc-module	Tan m-module	ENSBTAG00000002749	472	ENSBTAG00000008137|ENSBTAG00000008137.6|ENSBTAT00000010698|ENSBTAT00000010698.6	ENSBTAG00000008137	Protein Coding	255	-39.38	-0.154431	1	219	37	255
Turquoise lnc-module	Tan m-module	ENSBTAG00000002749	472	ENSBTAG00000007149|ENSBTAG00000007149.6|ENSBTAT00000009407|ENSBTAT00000009407.5	NYNRIN	Protein Coding	7777	-80.98	-0.171568	1	472	50	521
Turquoise lnc-module	Tan m-module	ENSBTAG00000002749	472	ENSBTAG00000007003|ENSBTAG00000007003.5|ENSBTAT00000009214|ENSBTAT00000009214.4	TYMS	Protein Coding	1654	-74.38	-0.157585	1	472	47	518
Turquoise lnc-module	Tan m-module	ENSBTAG00000002749	472	ENSBTAG00000009796|ENSBTAG00000009796.6|ENSBTAT00000012921|ENSBTAT00000012921.6	PIGV	Protein Coding	3297	-71.87	-0.152267	1	392	2906	3297
Turquoise lnc-module	Tan m-module	ENSBTAG00000002749	472	ENSBTAG00000008625|ENSBTAG00000008625.5|ENSBTAT00000011375|ENSBTAT00000011375.5	PLEKHF1	Protein Coding	1736	-74.78	-0.158432	1	472	984	1455
Turquoise lnc-module	Tan m-module	ENSBTAG00000002749	472	ENSBTAG00000008409|ENSBTAG00000008409.5|ENSBTAT00000011066|ENSBTAT00000011066.5	MYC	Transcription Factor	2206	-73.42	-0.155551	1	472	265	736
Turquoise lnc-module	Tan m-module	ENSBTAG00000002749	472	ENSBTAG00000009109|ENSBTAG00000009109.6|ENSBTAT00000012005|ENSBTAT00000012005.6	CASD1	Protein Coding	3601	-84.37	-0.17875	1	472	672	1143
Turquoise lnc-module	Tan m-module	ENSBTAG00000002749	472	ENSBTAG00000008887|ENSBTAG00000008887.5|ENSBTAT00000011702|ENSBTAT00000011702.5	PAQR3	Protein Coding	3376	-77.42	-0.164025	1	472	1628	2099
Turquoise lnc-module	Tan m-module	ENSBTAG00000002749	472	ENSBTAG00000009223|ENSBTAG00000009223.5|ENSBTAT00000012154|ENSBTAT00000012154.5	SFN	Protein Coding	1344	-75.78	-0.160551	1	472	672	1143
Turquoise lnc-module	Tan m-module	ENSBTAG00000002749	472	ENSBTAG00000005766|ENSBTAG00000005766.6|ENSBTAT00000007580|ENSBTAT00000007580.6	IL4I1	Protein Coding	1737	-89.36	-0.189322	1	472	259	730
Turquoise lnc-module	Tan m-module	ENSBTAG00000002749	472	ENSBTAG00000007791|ENSBTAG00000007791.6|ENSBTAT00000010251|ENSBTAT00000010251.6	KCNQ5	Protein Coding	1968	-82.42	-0.174619	1	472	1484	1955
Turquoise lnc-module	Tan m-module	ENSBTAG00000002749	472	ENSBTAG00000005850|ENSBTAG00000005850.6|ENSBTAT00000007690|ENSBTAT00000007690.6	DLK2	Protein Coding	1401	-73.74	-0.156229	1	472	490	961
Turquoise lnc-module	Tan m-module	ENSBTAG00000002749	472	ENSBTAG00000017739|ENSBTAG00000017739.6|ENSBTAT00000023593|ENSBTAT00000023593.6	TNK1	Protein Coding	2103	-86.5	-0.183263	1	472	713	1184
Turquoise lnc-module	Tan m-module	ENSBTAG00000002749	472	ENSBTAG00000011744|ENSBTAG00000011744.6|ENSBTAT00000015592|ENSBTAT00000015592.5	USP31	Protein Coding	3649	-76.25	-0.161547	1	434	3216	3649
Turquoise lnc-module	Tan m-module	ENSBTAG00000002749	472	ENSBTAG00000019152|ENSBTAG00000019152.6|ENSBTAT00000025490|ENSBTAT00000025490.5	NYAP2	Protein Coding	3135	-76.32	-0.161695	1	472	743	1214
Turquoise lnc-module	Tan m-module	ENSBTAG00000002749	472	ENSBTAG00000018577|ENSBTAG00000018577.4|ENSBTAT00000019060|ENSBTAT00000019060.4	SLC7A1	Protein Coding	2309	-89.46	-0.189534	1	472	1599	2070
Turquoise lnc-module	Tan m-module	ENSBTAG00000002749	472	ENSBTAG00000012343|ENSBTAG00000012343.6|ENSBTAT00000016375|ENSBTAT00000016375.4	TSPAN5	Protein Coding	1442	-71.51	-0.151504	1	472	96	567
Turquoise lnc-module	Tan m-module	ENSBTAG00000002749	472	ENSBTAG00000014103|ENSBTAG00000014103.6|ENSBTAT00000018755|ENSBTAT00000018755.6	SH3GL2	Protein Coding	2877	-74.13	-0.157055	1	472	2146	2617
Turquoise lnc-module	Tan m-module	ENSBTAG00000002749	472	ENSBTAG00000016240|ENSBTAG00000016240.6|ENSBTAT00000021614|ENSBTAT00000021614.6	RNF157	Protein Coding	5155	-79.55	-0.168538	1	472	15	486
Turquoise lnc-module	Tan m-module	ENSBTAG00000002749	472	ENSBTAG00000014434|ENSBTAG00000014434.5|ENSBTAT00000019198|ENSBTAT00000019198.3	CCHCR1	Protein Coding	2462	-73.67	-0.156081	1	472	1361	1832
Turquoise lnc-module	Tan m-module	ENSBTAG00000002749	472	ENSBTAG00000016948|ENSBTAG00000016948.6|ENSBTAT00000022555|ENSBTAT00000022555.6	PTH1R	Protein Coding	3041	-82.98	-0.175805	10	472	1	463
Turquoise lnc-module	Tan m-module	ENSBTAG00000002749	472	ENSBTAG00000015913|ENSBTAG00000015913.6|ENSBTAT00000021162|ENSBTAT00000021162.6	MFHAS1	Protein Coding	3253	-83.6	-0.177119	1	472	2348	2819
Turquoise lnc-module	Tan m-module	ENSBTAG00000002749	472	ENSBTAG00000015599|ENSBTAG00000015599.6|ENSBTAT00000020721|ENSBTAT00000020721.6	PRKD2	Protein Coding	6620	-74.38	-0.157585	1	472	787	1258
Turquoise lnc-module	Tan m-module	ENSBTAG00000002749	472	ENSBTAG00000014207|ENSBTAG00000014207.5|ENSBTAT00000018887|ENSBTAT00000018887.5	ADAMTS10	Protein Coding	4307	-76.64	-0.162373	1	472	3148	3619
Turquoise lnc-module	Tan m-module	ENSBTAG00000002749	472	ENSBTAG00000014211|ENSBTAG00000014211.6|ENSBTAT00000018905|ENSBTAT00000018905.6	FOXP4	Protein Coding	3790	-71.3	-0.151059	1	472	2448	2919
Turquoise lnc-module	Tan m-module	ENSBTAG00000002749	472	ENSBTAG00000021815|ENSBTAG00000021815.6|ENSBTAT00000067678|ENSBTAT00000067678.1	STARD13	Protein Coding	3686	-71.84	-0.152203	1	472	2578	3049
Turquoise lnc-module	Tan m-module	ENSBTAG00000002749	472	ENSBTAG00000014211|ENSBTAG00000014211.6|ENSBTAT00000070319|ENSBTAT00000070319.1	FOXP4	Protein Coding	3496	-108.22	-0.22928	3	472	1	470
Turquoise lnc-module	Tan m-module	ENSBTAG00000002749	472	ENSBTAG00000011572|ENSBTAG00000011572.6|ENSBTAT00000056995|ENSBTAT00000056995.3	TSPYL5	Protein Coding	1320	-90.13	-0.190953	1	472	805	1276
Turquoise lnc-module	Tan m-module	ENSBTAG00000002749	472	ENSBTAG00000004822|ENSBTAG00000004822.6|ENSBTAT00000034677|ENSBTAT00000034677.5	SOX10	Transcription Factor	2989	-84.58	-0.179195	1	472	2164	2635
Turquoise lnc-module	Tan m-module	ENSBTAG00000002749	472	ENSBTAG00000015973|ENSBTAG00000015973.6|ENSBTAT00000048470|ENSBTAT00000048470.4	TRAF3IP1	Protein Coding	3279	-73.84	-0.156441	1	472	654	1125
Turquoise lnc-module	Tan m-module	ENSBTAG00000002749	472	ENSBTAG00000050205|ENSBTAG00000050205.1|ENSBTAT00000067059|ENSBTAT00000067059.1	ENSBTAG00000050205	Protein Coding	525	-80.61	-0.170784	1	454	72	525
Turquoise lnc-module	Tan m-module	ENSBTAG00000002749	472	ENSBTAG00000005514|ENSBTAG00000005514.7|ENSBTAT00000061086|ENSBTAT00000061086.3	TRIO	Protein Coding	9499	-83.6	-0.177119	1	472	1733	2204
Turquoise lnc-module	Tan m-module	ENSBTAG00000002749	472	ENSBTAG00000020924|ENSBTAG00000020924.5|ENSBTAT00000027872|ENSBTAT00000027872.4	FBXW9	Protein Coding	1808	-80.12	-0.169746	1	472	1293	1764
Turquoise lnc-module	Tan m-module	ENSBTAG00000002749	472	ENSBTAG00000009167|ENSBTAG00000009167.6|ENSBTAT00000053948|ENSBTAT00000053948.3	SLC15A4	Protein Coding	2322	-92.85	-0.196716	1	472	39	510
Turquoise lnc-module	Tan m-module	ENSBTAG00000002749	472	ENSBTAG00000030965|ENSBTAG00000030965.3|ENSBTAT00000066637|ENSBTAT00000066637.1	MCM7	Protein Coding	2883	-78.09	-0.165445	1	472	46	517
Turquoise lnc-module	Tan m-module	ENSBTAG00000002749	472	ENSBTAG00000005034|ENSBTAG00000005034.6|ENSBTAT00000067671|ENSBTAT00000067671.1	CAPN5	Protein Coding	4611	-87.05	-0.184428	1	472	121	592
Turquoise lnc-module	Tan m-module	ENSBTAG00000002749	472	ENSBTAG00000005514|ENSBTAG00000005514.7|ENSBTAT00000053304|ENSBTAT00000053304.2	TRIO	Protein Coding	4648	-83.6	-0.177119	1	472	2154	2625
Turquoise lnc-module	Tan m-module	ENSBTAG00000002749	472	ENSBTAG00000005946|ENSBTAG00000005946.7|ENSBTAT00000061390|ENSBTAT00000061390.3	USP13	Protein Coding	2765	-79.86	-0.169195	52	472	1	421
Turquoise lnc-module	Tan m-module	ENSBTAG00000002749	472	ENSBTAG00000018749|ENSBTAG00000018749.6|ENSBTAT00000053197|ENSBTAT00000053197.3	NUDT16	Protein Coding	2221	-76.23	-0.161504	1	472	6	477
Turquoise lnc-module	Tan m-module	ENSBTAG00000002749	472	ENSBTAG00000024086|ENSBTAG00000024086.5|ENSBTAT00000029261|ENSBTAT00000029261.5	TMEM35B	Protein Coding	1573	-77.12	-0.16339	1	472	1099	1570
Turquoise lnc-module	Tan m-module	ENSBTAG00000002749	472	ENSBTAG00000007791|ENSBTAG00000007791.6|ENSBTAT00000067006|ENSBTAT00000067006.1	KCNQ5	Protein Coding	2067	-93.43	-0.197945	1	472	530	1001
Turquoise lnc-module	Tan m-module	ENSBTAG00000002749	472	ENSBTAG00000007791|ENSBTAG00000007791.6|ENSBTAT00000065391|ENSBTAT00000065391.2	KCNQ5	Protein Coding	2451	-93.43	-0.197945	1	472	530	1001
Turquoise lnc-module	Tan m-module	ENSBTAG00000002749	472	ENSBTAG00000007186|ENSBTAG00000007186.6|ENSBTAT00000037363|ENSBTAT00000037363.5	ARHGAP39	Protein Coding	3464	-71.43	-0.151335	1	472	2900	3371
Turquoise lnc-module	Tan m-module	ENSBTAG00000002749	472	ENSBTAG00000032007|ENSBTAG00000032007.4|ENSBTAT00000052954|ENSBTAT00000052954.3	LRP11	Protein Coding	3286	-87.23	-0.184809	1	472	2752	3223
Turquoise lnc-module	Tan m-module	ENSBTAG00000002749	472	ENSBTAG00000021957|ENSBTAG00000021957.4|ENSBTAT00000029274|ENSBTAT00000029274.4	LTBP2	Protein Coding	6770	-83.09	-0.176038	1	472	5872	6343
Turquoise lnc-module	Tan m-module	ENSBTAG00000002749	472	ENSBTAG00000018062|ENSBTAG00000018062.6|ENSBTAT00000063688|ENSBTAT00000063688.2	KIAA1522	Protein Coding	3090	-75.38	-0.159703	1	472	2230	2701
Turquoise lnc-module	Tan m-module	ENSBTAG00000002749	472	ENSBTAG00000003474|ENSBTAG00000003474.6|ENSBTAT00000035769|ENSBTAT00000035769.5	RAB15	Protein Coding	3300	-71.12	-0.150678	1	472	44	515
Turquoise lnc-module	Tan m-module	ENSBTAG00000002749	472	ENSBTAG00000040028|ENSBTAG00000040028.3|ENSBTAT00000057596|ENSBTAT00000057596.2	ENSBTAG00000040028	Protein Coding	3232	-77.89	-0.165021	1	472	486	957
Turquoise lnc-module	Tan m-module	ENSBTAG00000002749	472	ENSBTAG00000030836|ENSBTAG00000030836.3|ENSBTAT00000028333|ENSBTAT00000028333.5	ZBTB21	Protein Coding	4768	-82.68	-0.175169	1	472	3773	4244
Turquoise lnc-module	Tan m-module	ENSBTAG00000002749	472	ENSBTAG00000016991|ENSBTAG00000016991.6|ENSBTAT00000035350|ENSBTAT00000035350.5	EFNB2	Protein Coding	2717	-107.53	-0.227818	1	472	2193	2664
Turquoise lnc-module	Tan m-module	ENSBTAG00000002749	472	ENSBTAG00000009109|ENSBTAG00000009109.6|ENSBTAT00000070226|ENSBTAT00000070226.1	CASD1	Protein Coding	3364	-84.37	-0.17875	1	472	672	1143
Turquoise lnc-module	Tan m-module	ENSBTAG00000002749	472	ENSBTAG00000031906|ENSBTAG00000031906.4|ENSBTAT00000045249|ENSBTAT00000045249.4	ABHD16B	Protein Coding	1684	-81.8	-0.173305	1	472	1157	1628
Turquoise lnc-module	Tan m-module	ENSBTAG00000002749	472	ENSBTAG00000020143|ENSBTAG00000020143.5|ENSBTAT00000026830|ENSBTAT00000026830.5	RDH10	Protein Coding	1452	-85.23	-0.180572	1	450	1003	1452
Turquoise lnc-module	Tan m-module	ENSBTAG00000002749	472	ENSBTAG00000021685|ENSBTAG00000021685.4|ENSBTAT00000028899|ENSBTAT00000028899.4	EEF1A2	Protein Coding	2295	-81.71	-0.173114	1	472	184	655
Turquoise lnc-module	Tan m-module	ENSBTAG00000002749	472	ENSBTAG00000019734|ENSBTAG00000019734.6|ENSBTAT00000026300|ENSBTAT00000026300.6	CD276	Protein Coding	4101	-75.38	-0.159703	1	472	1240	1711
Turquoise lnc-module	Tan m-module	ENSBTAG00000002749	472	ENSBTAG00000002980|ENSBTAG00000002980.6|ENSBTAT00000067672|ENSBTAT00000067672.1	GPT2	Protein Coding	3791	-88.87	-0.188284	1	472	3150	3621
Turquoise lnc-module	Tan m-module	ENSBTAG00000002749	472	ENSBTAG00000002888|ENSBTAG00000002888.6|ENSBTAT00000064450|ENSBTAT00000064450.2	TMTC2	Protein Coding	3230	-79.83	-0.169131	1	472	2645	3116
Turquoise lnc-module	Tan m-module	ENSBTAG00000002749	472	ENSBTAG00000018062|ENSBTAG00000018062.6|ENSBTAT00000043303|ENSBTAT00000043303.4	KIAA1522	Protein Coding	3057	-75.38	-0.159703	1	472	2230	2701
Turquoise lnc-module	Tan m-module	ENSBTAG00000002749	472	ENSBTAG00000047879|ENSBTAG00000047879.2|ENSBTAT00000064709|ENSBTAT00000064709.2	KCNA3	Protein Coding	1731	-82.25	-0.174258	1	472	1188	1659
Turquoise lnc-module	Tan m-module	ENSBTAG00000002749	472	ENSBTAG00000021815|ENSBTAG00000021815.6|ENSBTAT00000029081|ENSBTAT00000029081.6	STARD13	Protein Coding	4580	-71.84	-0.152203	1	472	3427	3898
Turquoise lnc-module	Tan m-module	ENSBTAG00000002749	472	ENSBTAG00000014698|ENSBTAG00000014698.6|ENSBTAT00000037106|ENSBTAT00000037106.5	CARD11	Protein Coding	4515	-73.58	-0.15589	1	472	4030	4501
Turquoise lnc-module	Tan m-module	ENSBTAG00000002749	472	ENSBTAG00000018810|ENSBTAG00000018810.6|ENSBTAT00000044595|ENSBTAT00000044595.4	THBS2	Protein Coding	4209	-84.36	-0.178729	1	472	2547	3018
Turquoise lnc-module	Tan m-module	ENSBTAG00000002749	472	ENSBTAG00000006262|ENSBTAG00000006262.4|ENSBTAT00000085482|ENSBTAT00000085482.1	LIMS2	Protein Coding	2198	-73.58	-0.15589	1	472	1305	1776
Turquoise lnc-module	Tan m-module	ENSBTAG00000002749	472	ENSBTAG00000007186|ENSBTAG00000007186.6|ENSBTAT00000076187|ENSBTAT00000076187.1	ARHGAP39	Protein Coding	3587	-71.43	-0.151335	1	472	2926	3397
Turquoise lnc-module	Tan m-module	ENSBTAG00000002749	472	ENSBTAG00000018062|ENSBTAG00000018062.6|ENSBTAT00000074403|ENSBTAT00000074403.1	KIAA1522	Protein Coding	3608	-101.22	-0.214449	1	472	89	560
Turquoise lnc-module	Tan m-module	ENSBTAG00000002749	472	ENSBTAG00000007791|ENSBTAG00000007791.6|ENSBTAT00000071372|ENSBTAT00000071372.1	KCNQ5	Protein Coding	2524	-93.43	-0.197945	1	472	530	1001
Turquoise lnc-module	Tan m-module	ENSBTAG00000002749	472	ENSBTAG00000015973|ENSBTAG00000015973.6|ENSBTAT00000077069|ENSBTAT00000077069.1	TRAF3IP1	Protein Coding	3241	-74.98	-0.158856	1	472	654	1125
Turquoise lnc-module	Tan m-module	ENSBTAG00000002749	472	ENSBTAG00000009109|ENSBTAG00000009109.6|ENSBTAT00000072123|ENSBTAT00000072123.1	CASD1	Protein Coding	3682	-84.37	-0.17875	1	472	672	1143
Turquoise lnc-module	Tan m-module	ENSBTAG00000002749	472	ENSBTAG00000019734|ENSBTAG00000019734.6|ENSBTAT00000082230|ENSBTAT00000082230.1	CD276	Protein Coding	3447	-74.9	-0.158686	1	472	23	494
Turquoise lnc-module	Tan m-module	ENSBTAG00000002749	472	ENSBTAG00000009455|ENSBTAG00000009455.6|ENSBTAT00000076602|ENSBTAT00000076602.1	IL12RB2	Protein Coding	3035	-81.55	-0.172775	1	472	298	769
Turquoise lnc-module	Tan m-module	ENSBTAG00000002749	472	ENSBTAG00000005034|ENSBTAG00000005034.6|ENSBTAT00000081387|ENSBTAT00000081387.1	CAPN5	Protein Coding	4479	-76.47	-0.162013	1	472	121	592
Turquoise lnc-module	Tan m-module	ENSBTAG00000002749	472	ENSBTAG00000054623|ENSBTAG00000054623.1|ENSBTAT00000072120|ENSBTAT00000072120.1	HOXB9	Protein Coding	4014	-71.65	-0.151801	1	472	3343	3814
Turquoise lnc-module	Tan m-module	ENSBTAG00000002749	472	ENSBTAG00000009109|ENSBTAG00000009109.6|ENSBTAT00000074342|ENSBTAT00000074342.1	CASD1	Protein Coding	3508	-84.37	-0.17875	1	472	672	1143
Turquoise lnc-module	Tan m-module	ENSBTAG00000002749	472	ENSBTAG00000033727|ENSBTAG00000033727.4|ENSBTAT00000083177|ENSBTAT00000083177.1	RBPMS	Protein Coding	1629	-84.47	-0.178962	1	472	968	1439
Turquoise lnc-module	Tan m-module	ENSBTAG00000002749	472	ENSBTAG00000003777|ENSBTAG00000003777.5|ENSBTAT00000075313|ENSBTAT00000075313.1	TIE1	Protein Coding	3861	-78.06	-0.165381	1	472	3068	3539
Turquoise lnc-module	Tan m-module	ENSBTAG00000002749	472	ENSBTAG00000000078|ENSBTAG00000000078.4|ENSBTAT00000079154|ENSBTAT00000079154.1	GLIPR2	Protein Coding	2663	-77.87	-0.164979	1	472	1835	2306
Turquoise lnc-module	Tan m-module	ENSBTAG00000002749	472	ENSBTAG00000018062|ENSBTAG00000018062.6|ENSBTAT00000082291|ENSBTAT00000082291.1	KIAA1522	Protein Coding	3452	-101.22	-0.214449	1	472	89	560
Turquoise lnc-module	Tan m-module	ENSBTAG00000002749	472	ENSBTAG00000012380|ENSBTAG00000012380.6|ENSBTAT00000078825|ENSBTAT00000078825.1	HK1	Protein Coding	5620	-75.38	-0.159703	1	472	5115	5586
Turquoise lnc-module	Tan m-module	ENSBTAG00000002749	472	ENSBTAG00000000717|ENSBTAG00000000717.4|ENSBTAT00000080569|ENSBTAT00000080569.1	PLPP2	Protein Coding	1001	-71.42	-0.151314	1	339	663	1001
Turquoise lnc-module	Tan m-module	ENSBTAG00000002749	472	ENSBTAG00000008409|ENSBTAG00000008409.5|ENSBTAT00000076263|ENSBTAT00000076263.1	MYC	Transcription Factor	2172	-75.5	-0.159958	1	472	1620	2091
Turquoise lnc-module	Tan m-module	ENSBTAG00000002749	472	ENSBTAG00000018810|ENSBTAG00000018810.6|ENSBTAT00000073991|ENSBTAT00000073991.1	THBS2	Protein Coding	5075	-84.36	-0.178729	1	472	3213	3684
Turquoise lnc-module	Tan m-module	ENSBTAG00000002749	472	ENSBTAG00000007186|ENSBTAG00000007186.6|ENSBTAT00000079902|ENSBTAT00000079902.1	ARHGAP39	Protein Coding	3381	-71.43	-0.151335	1	472	2807	3278
Turquoise lnc-module	Tan m-module	ENSBTAG00000002749	472	ENSBTAG00000017488|ENSBTAG00000017488.4|ENSBTAT00000085769|ENSBTAT00000085769.1	KLF3	Protein Coding	2186	-83.5	-0.176907	1	349	1838	2186
Turquoise lnc-module	Tan m-module	ENSBTAG00000002749	472	ENSBTAG00000049495|ENSBTAG00000049495.1|ENSBTAT00000083169|ENSBTAT00000083169.1	ZNF449	Protein Coding	2159	-80.26	-0.170042	1	472	187	658
Turquoise lnc-module	Tan m-module	ENSBTAG00000002749	472	ENSBTAG00000021957|ENSBTAG00000021957.4|ENSBTAT00000076312|ENSBTAT00000076312.1	LTBP2	Protein Coding	5529	-75.24	-0.159407	1	472	3200	3671
Turquoise lnc-module	Tan m-module	ENSBTAG00000002749	472	ENSBTAG00000009663|ENSBTAG00000009663.5|ENSBTAT00000082669|ENSBTAT00000082669.1	YBX3	Protein Coding	1517	-85.91	-0.182013	1	472	3	474
Turquoise lnc-module	Tan m-module	ENSBTAG00000002749	472	ENSBTAG00000000357|ENSBTAG00000000357.6|ENSBTAT00000084626|ENSBTAT00000084626.1	PRAG1	Protein Coding	6485	-75.37	-0.159682	1	472	3606	4077
Turquoise lnc-module	Tan m-module	ENSBTAG00000002749	472	ENSBTAG00000021957|ENSBTAG00000021957.4|ENSBTAT00000077781|ENSBTAT00000077781.1	LTBP2	Protein Coding	5682	-83.09	-0.176038	1	472	4887	5358
Turquoise lnc-module	Tan m-module	ENSBTAG00000002749	472	ENSBTAG00000009663|ENSBTAG00000009663.5|ENSBTAT00000074030|ENSBTAT00000074030.1	YBX3	Protein Coding	1416	-85.91	-0.182013	1	472	3	474
Turquoise lnc-module	Tan m-module	ENSBTAG00000002749	472	ENSBTAG00000009167|ENSBTAG00000009167.6|ENSBTAT00000086426|ENSBTAT00000086426.1	SLC15A4	Protein Coding	2738	-92.85	-0.196716	1	472	39	510
Turquoise lnc-module	Tan m-module	ENSBTAG00000002749	472	ENSBTAG00000030965|ENSBTAG00000030965.3|ENSBTAT00000086357|ENSBTAT00000086357.1	MCM7	Protein Coding	3169	-78.09	-0.165445	1	472	46	517
Turquoise lnc-module	Tan m-module	ENSBTAG00000002749	472	ENSBTAG00000015913|ENSBTAG00000015913.6|ENSBTAT00000075389|ENSBTAT00000075389.1	MFHAS1	Protein Coding	3562	-83.6	-0.177119	1	472	2657	3128
Turquoise lnc-module	Tan m-module	ENSBTAG00000002749	472	ENSBTAG00000011744|ENSBTAG00000011744.6|ENSBTAT00000083561|ENSBTAT00000083561.1	USP31	Protein Coding	4044	-94.93	-0.201123	1	472	14	485
Turquoise lnc-module	Tan m-module	ENSBTAG00000002749	472	ENSBTAG00000003559|ENSBTAG00000003559.6|ENSBTAT00000083195|ENSBTAT00000083195.1	PPP1R13B	Protein Coding	3969	-79.79	-0.169047	1	472	3354	3825
Turquoise lnc-module	Tan m-module	ENSBTAG00000002749	472	ENSBTAG00000007791|ENSBTAG00000007791.6|ENSBTAT00000082504|ENSBTAT00000082504.1	KCNQ5	Protein Coding	2497	-93.43	-0.197945	1	472	530	1001
Turquoise lnc-module	Tan m-module	ENSBTAG00000002749	472	ENSBTAG00000014211|ENSBTAG00000014211.6|ENSBTAT00000076077|ENSBTAT00000076077.1	FOXP4	Protein Coding	3814	-108.22	-0.22928	3	472	1	470
Turquoise lnc-module	Tan m-module	ENSBTAG00000002749	472	ENSBTAG00000007186|ENSBTAG00000007186.6|ENSBTAT00000070608|ENSBTAT00000070608.1	ARHGAP39	Protein Coding	3474	-71.43	-0.151335	1	472	2900	3371
Turquoise lnc-module	Tan m-module	ENSBTAG00000002749	472	ENSBTAG00000053499|ENSBTAG00000053499.1|ENSBTAT00000073849|ENSBTAT00000073849.1	ENSBTAG00000053499	Protein Coding	252	-57.26	-0.227222	2	253	1	252
Turquoise lnc-module	Tan m-module	ENSBTAG00000002749	472	ENSBTAG00000015973|ENSBTAG00000015973.6|ENSBTAT00000086212|ENSBTAT00000086212.1	TRAF3IP1	Protein Coding	3853	-74.98	-0.158856	1	472	654	1125
Turquoise lnc-module	Tan m-module	ENSBTAG00000051700	1240	ENSBTAG00000005846|ENSBTAG00000005846.5|ENSBTAT00000075204|ENSBTAT00000075204.1	FAM219B	Protein Coding	2614	-277.93	-0.224137	1	1240	67	1306
Turquoise lnc-module	Tan m-module	ENSBTAG00000054793	227	ENSBTAG00000002522|ENSBTAG00000002522.5|ENSBTAT00000003272|ENSBTAT00000003272.5	SYT5	Protein Coding	1838	-36.17	-0.159339	1	227	836	1062
Turquoise lnc-module	Tan m-module	ENSBTAG00000054793	227	ENSBTAG00000003510|ENSBTAG00000003510.4|ENSBTAT00000004563|ENSBTAT00000004563.4	MMRN2	Protein Coding	3251	-34.87	-0.153612	1	227	676	902
Turquoise lnc-module	Tan m-module	ENSBTAG00000054793	227	ENSBTAG00000005034|ENSBTAG00000005034.6|ENSBTAT00000006638|ENSBTAT00000006638.6	CAPN5	Protein Coding	4487	-34.05	-0.15	1	227	4188	4414
Turquoise lnc-module	Tan m-module	ENSBTAG00000054793	227	ENSBTAG00000018806|ENSBTAG00000018806.4|ENSBTAT00000025034|ENSBTAT00000025034.4	PSRC1	Protein Coding	1930	-35.3	-0.155507	1	227	229	455
Turquoise lnc-module	Tan m-module	ENSBTAG00000054793	227	ENSBTAG00000014207|ENSBTAG00000014207.5|ENSBTAT00000018887|ENSBTAT00000018887.5	ADAMTS10	Protein Coding	4307	-35.15	-0.154846	1	227	1049	1275
Turquoise lnc-module	Tan m-module	ENSBTAG00000054793	227	ENSBTAG00000005034|ENSBTAG00000005034.6|ENSBTAT00000067671|ENSBTAT00000067671.1	CAPN5	Protein Coding	4611	-34.41	-0.151586	1	227	4187	4413
Turquoise lnc-module	Tan m-module	ENSBTAG00000054793	227	ENSBTAG00000007186|ENSBTAG00000007186.6|ENSBTAT00000037363|ENSBTAT00000037363.5	ARHGAP39	Protein Coding	3464	-34.17	-0.150529	1	227	2546	2772
Turquoise lnc-module	Tan m-module	ENSBTAG00000054793	227	ENSBTAG00000021957|ENSBTAG00000021957.4|ENSBTAT00000029274|ENSBTAT00000029274.4	LTBP2	Protein Coding	6770	-35.01	-0.154229	1	227	5753	5979
Turquoise lnc-module	Tan m-module	ENSBTAG00000054793	227	ENSBTAG00000014698|ENSBTAG00000014698.6|ENSBTAT00000037106|ENSBTAT00000037106.5	CARD11	Protein Coding	4515	-34.59	-0.152379	1	227	1688	1914
Turquoise lnc-module	Tan m-module	ENSBTAG00000054793	227	ENSBTAG00000018810|ENSBTAG00000018810.6|ENSBTAT00000044595|ENSBTAT00000044595.4	THBS2	Protein Coding	4209	-35.41	-0.155991	1	227	1185	1411
Turquoise lnc-module	Tan m-module	ENSBTAG00000054793	227	ENSBTAG00000007186|ENSBTAG00000007186.6|ENSBTAT00000076187|ENSBTAT00000076187.1	ARHGAP39	Protein Coding	3587	-34.17	-0.150529	1	227	2572	2798
Turquoise lnc-module	Tan m-module	ENSBTAG00000054793	227	ENSBTAG00000014698|ENSBTAG00000014698.6|ENSBTAT00000081933|ENSBTAT00000081933.1	CARD11	Protein Coding	4142	-34.59	-0.152379	1	227	1688	1914
Turquoise lnc-module	Tan m-module	ENSBTAG00000054793	227	ENSBTAG00000005034|ENSBTAG00000005034.6|ENSBTAT00000081387|ENSBTAT00000081387.1	CAPN5	Protein Coding	4479	-34.41	-0.151586	1	227	4055	4281
Turquoise lnc-module	Tan m-module	ENSBTAG00000054793	227	ENSBTAG00000054623|ENSBTAG00000054623.1|ENSBTAT00000072120|ENSBTAT00000072120.1	HOXB9	Protein Coding	4014	-35.25	-0.155286	1	227	476	702
Turquoise lnc-module	Tan m-module	ENSBTAG00000054793	227	ENSBTAG00000018810|ENSBTAG00000018810.6|ENSBTAT00000073991|ENSBTAT00000073991.1	THBS2	Protein Coding	5075	-35.41	-0.155991	1	227	1385	1611
Turquoise lnc-module	Tan m-module	ENSBTAG00000054793	227	ENSBTAG00000007186|ENSBTAG00000007186.6|ENSBTAT00000079902|ENSBTAT00000079902.1	ARHGAP39	Protein Coding	3381	-34.17	-0.150529	1	227	2453	2679
Turquoise lnc-module	Tan m-module	ENSBTAG00000054793	227	ENSBTAG00000017488|ENSBTAG00000017488.4|ENSBTAT00000085769|ENSBTAT00000085769.1	KLF3	Protein Coding	2186	-35.71	-0.157313	1	227	1893	2119
Turquoise lnc-module	Tan m-module	ENSBTAG00000054793	227	ENSBTAG00000021957|ENSBTAG00000021957.4|ENSBTAT00000076312|ENSBTAT00000076312.1	LTBP2	Protein Coding	5529	-35.01	-0.154229	1	227	4978	5204
Turquoise lnc-module	Tan m-module	ENSBTAG00000054793	227	ENSBTAG00000002522|ENSBTAG00000002522.5|ENSBTAT00000086066|ENSBTAT00000086066.1	SYT5	Protein Coding	2389	-36.17	-0.159339	1	227	836	1062
Turquoise lnc-module	Tan m-module	ENSBTAG00000054793	227	ENSBTAG00000021957|ENSBTAG00000021957.4|ENSBTAT00000077781|ENSBTAT00000077781.1	LTBP2	Protein Coding	5682	-35.01	-0.154229	1	227	4768	4994
Turquoise lnc-module	Tan m-module	ENSBTAG00000054793	227	ENSBTAG00000014698|ENSBTAG00000014698.6|ENSBTAT00000081098|ENSBTAT00000081098.1	CARD11	Protein Coding	4516	-34.59	-0.152379	1	227	1688	1914
Turquoise lnc-module	Tan m-module	ENSBTAG00000054793	227	ENSBTAG00000007186|ENSBTAG00000007186.6|ENSBTAT00000070608|ENSBTAT00000070608.1	ARHGAP39	Protein Coding	3474	-34.17	-0.150529	1	227	2546	2772
Turquoise lnc-module	Tan m-module	ENSBTAG00000053343	2088	ENSBTAG00000053499|ENSBTAG00000053499.1|ENSBTAT00000073849|ENSBTAT00000073849.1	ENSBTAG00000053499	Protein Coding	252	-43.34	-0.171984	160	411	1	252
Turquoise lnc-module	Tan m-module	ENSBTAG00000051001	1023	ENSBTAG00000050205|ENSBTAG00000050205.1|ENSBTAT00000067059|ENSBTAT00000067059.1	ENSBTAG00000050205	Protein Coding	525	-79.78	-0.151962	479	1003	1	525
Turquoise lnc-module	Tan m-module	ENSBTAG00000051001	1023	ENSBTAG00000053499|ENSBTAG00000053499.1|ENSBTAT00000073849|ENSBTAT00000073849.1	ENSBTAG00000053499	Protein Coding	252	-49.48	-0.196349	259	510	1	252
Turquoise lnc-module	Tan m-module	ENSBTAG00000050833	1266	ENSBTAG00000053672|ENSBTAG00000053672.1|ENSBTAT00000071588|ENSBTAT00000071588.1	ENSBTAG00000053672	Protein Coding	183	-28.99	-0.158415	61	243	1	183
Turquoise lnc-module	Tan m-module	ENSBTAG00000052462	2342	ENSBTAG00000053499|ENSBTAG00000053499.1|ENSBTAT00000073849|ENSBTAT00000073849.1	ENSBTAG00000053499	Protein Coding	252	-41.86	-0.166111	301	552	1	252
Turquoise lnc-module	Tan m-module	ENSBTAG00000049321	687	ENSBTAG00000014211|ENSBTAG00000014211.6|ENSBTAT00000070319|ENSBTAT00000070319.1	FOXP4	Protein Coding	3496	-108.71	-0.158239	194	687	1	494
Turquoise lnc-module	Tan m-module	ENSBTAG00000049321	687	ENSBTAG00000011572|ENSBTAG00000011572.6|ENSBTAT00000056995|ENSBTAT00000056995.3	TSPYL5	Protein Coding	1320	-105.29	-0.153261	1	687	529	1215
Turquoise lnc-module	Tan m-module	ENSBTAG00000049321	687	ENSBTAG00000009167|ENSBTAG00000009167.6|ENSBTAT00000053948|ENSBTAT00000053948.3	SLC15A4	Protein Coding	2322	-105.04	-0.152897	159	687	1	529
Turquoise lnc-module	Tan m-module	ENSBTAG00000049321	687	ENSBTAG00000016991|ENSBTAG00000016991.6|ENSBTAT00000035350|ENSBTAT00000035350.5	EFNB2	Protein Coding	2717	-107.53	-0.156521	1	687	19	705
Turquoise lnc-module	Tan m-module	ENSBTAG00000049321	687	ENSBTAG00000018062|ENSBTAG00000018062.6|ENSBTAT00000074403|ENSBTAT00000074403.1	KIAA1522	Protein Coding	3608	-109.95	-0.160044	1	678	2931	3608
Turquoise lnc-module	Tan m-module	ENSBTAG00000049321	687	ENSBTAG00000018062|ENSBTAG00000018062.6|ENSBTAT00000082291|ENSBTAT00000082291.1	KIAA1522	Protein Coding	3452	-109.95	-0.160044	1	678	2775	3452
Turquoise lnc-module	Tan m-module	ENSBTAG00000049321	687	ENSBTAG00000009167|ENSBTAG00000009167.6|ENSBTAT00000086426|ENSBTAT00000086426.1	SLC15A4	Protein Coding	2738	-105.04	-0.152897	159	687	1	529
Turquoise lnc-module	Tan m-module	ENSBTAG00000049321	687	ENSBTAG00000011744|ENSBTAG00000011744.6|ENSBTAT00000083561|ENSBTAT00000083561.1	USP31	Protein Coding	4044	-106.06	-0.154381	1	652	3393	4044
Turquoise lnc-module	Tan m-module	ENSBTAG00000049321	687	ENSBTAG00000014211|ENSBTAG00000014211.6|ENSBTAT00000076077|ENSBTAT00000076077.1	FOXP4	Protein Coding	3814	-116.44	-0.169491	1	687	2961	3647
Turquoise lnc-module	Tan m-module	ENSBTAG00000049321	687	ENSBTAG00000053499|ENSBTAG00000053499.1|ENSBTAT00000073849|ENSBTAT00000073849.1	ENSBTAG00000053499	Protein Coding	252	-54.04	-0.214444	378	629	1	252
Turquoise lnc-module	Tan m-module	ENSBTAG00000051385	3422	ENSBTAG00000008137|ENSBTAG00000008137.6|ENSBTAT00000010698|ENSBTAT00000010698.6	ENSBTAG00000008137	Protein Coding	255	-38.8	-0.152157	294	548	1	255
Turquoise lnc-module	Tan m-module	ENSBTAG00000051385	3422	ENSBTAG00000053499|ENSBTAG00000053499.1|ENSBTAT00000073849|ENSBTAT00000073849.1	ENSBTAG00000053499	Protein Coding	252	-45.02	-0.178651	751	1002	1	252
Turquoise lnc-module	Tan m-module	ENSBTAG00000049632	255	ENSBTAG00000022471|ENSBTAG00000022471.4|ENSBTAT00000030426|ENSBTAT00000030426.4	TTPA	Protein Coding	2713	-40.07	-0.157137	1	229	2485	2713
Turquoise lnc-module	Tan m-module	ENSBTAG00000049632	255	ENSBTAG00000018062|ENSBTAG00000018062.6|ENSBTAT00000074403|ENSBTAT00000074403.1	KIAA1522	Protein Coding	3608	-41.98	-0.164627	1	255	473	727
Turquoise lnc-module	Tan m-module	ENSBTAG00000049632	255	ENSBTAG00000018062|ENSBTAG00000018062.6|ENSBTAT00000082291|ENSBTAT00000082291.1	KIAA1522	Protein Coding	3452	-41.98	-0.164627	1	255	473	727
Turquoise lnc-module	Tan m-module	ENSBTAG00000052150	468	ENSBTAG00000005846|ENSBTAG00000005846.5|ENSBTAT00000075204|ENSBTAT00000075204.1	FAM219B	Protein Coding	2614	-166.32	-0.355385	1	468	571	1038
Turquoise lnc-module	Tan m-module	ENSBTAG00000048637	1627	ENSBTAG00000053499|ENSBTAG00000053499.1|ENSBTAT00000073849|ENSBTAT00000073849.1	ENSBTAG00000053499	Protein Coding	252	-42.89	-0.170198	88	339	1	252
Turquoise lnc-module	Tan m-module	ENSBTAG00000051777	238	ENSBTAG00000001816|ENSBTAG00000001816.5|ENSBTAT00000002374|ENSBTAT00000002374.5	SLC25A42	Protein Coding	2029	-46.58	-0.195714	1	238	217	454
Turquoise lnc-module	Tan m-module	ENSBTAG00000051777	238	ENSBTAG00000000169|ENSBTAG00000000169.4|ENSBTAT00000000194|ENSBTAT00000000194.4	ASZ1	Protein Coding	1758	-40.44	-0.169916	18	238	1	221
Turquoise lnc-module	Tan m-module	ENSBTAG00000051777	238	ENSBTAG00000053934|ENSBTAG00000053934.1|ENSBTAT00000001231|ENSBTAT00000001231.6	ENSBTAG00000053934	Protein Coding	1203	-49.96	-0.209916	1	238	1	238
Turquoise lnc-module	Tan m-module	ENSBTAG00000051777	238	ENSBTAG00000000717|ENSBTAG00000000717.4|ENSBTAT00000000955|ENSBTAT00000000955.4	PLPP2	Protein Coding	1299	-50.08	-0.21042	1	238	2	239
Turquoise lnc-module	Tan m-module	ENSBTAG00000051777	238	ENSBTAG00000001242|ENSBTAG00000001242.3|ENSBTAT00000001639|ENSBTAT00000001639.3	ADRB1	Protein Coding	1545	-67.06	-0.281765	1	238	1287	1524
Turquoise lnc-module	Tan m-module	ENSBTAG00000051777	238	ENSBTAG00000000829|ENSBTAG00000000829.4|ENSBTAT00000001095|ENSBTAT00000001095.4	SHPK	Protein Coding	1843	-51.35	-0.215756	7	238	1	232
Turquoise lnc-module	Tan m-module	ENSBTAG00000051777	238	ENSBTAG00000001804|ENSBTAG00000001804.4|ENSBTAT00000002360|ENSBTAT00000002360.4	GPR179	Protein Coding	7065	-55.76	-0.234286	1	238	4613	4850
Turquoise lnc-module	Tan m-module	ENSBTAG00000051777	238	ENSBTAG00000003144|ENSBTAG00000003144.6|ENSBTAT00000000923|ENSBTAT00000000923.6	KIAA0825	Protein Coding	3985	-41.07	-0.172563	1	238	2820	3057
Turquoise lnc-module	Tan m-module	ENSBTAG00000051777	238	ENSBTAG00000000830|ENSBTAG00000000830.6|ENSBTAT00000001096|ENSBTAT00000001096.6	GPR137B	Protein Coding	2024	-57.83	-0.242983	1	238	1771	2008
Turquoise lnc-module	Tan m-module	ENSBTAG00000051777	238	ENSBTAG00000001508|ENSBTAG00000001508.6|ENSBTAT00000001976|ENSBTAT00000001976.6	SH3RF1	Protein Coding	4493	-59	-0.247899	1	238	2312	2549
Turquoise lnc-module	Tan m-module	ENSBTAG00000051777	238	ENSBTAG00000000273|ENSBTAG00000000273.6|ENSBTAT00000000339|ENSBTAT00000000339.5	IL5RA	Protein Coding	2103	-36.67	-0.154076	1	238	1755	1992
Turquoise lnc-module	Tan m-module	ENSBTAG00000051777	238	ENSBTAG00000000824|ENSBTAG00000000824.5|ENSBTAT00000001090|ENSBTAT00000001090.5	TSEN54	Protein Coding	2611	-45.67	-0.191891	1	238	1265	1502
Turquoise lnc-module	Tan m-module	ENSBTAG00000051777	238	ENSBTAG00000002116|ENSBTAG00000002116.5|ENSBTAT00000002733|ENSBTAT00000002733.5	ZCCHC3	Protein Coding	2704	-65.18	-0.273866	1	238	50	287
Turquoise lnc-module	Tan m-module	ENSBTAG00000051777	238	ENSBTAG00000000986|ENSBTAG00000000986.6|ENSBTAT00000001304|ENSBTAT00000001304.5	USH1C	Protein Coding	2246	-43.95	-0.184664	1	238	1785	2022
Turquoise lnc-module	Tan m-module	ENSBTAG00000051777	238	ENSBTAG00000002144|ENSBTAG00000002144.5|ENSBTAT00000002779|ENSBTAT00000002779.5	ADRB2	Protein Coding	2030	-48.96	-0.205714	1	238	146	383
Turquoise lnc-module	Tan m-module	ENSBTAG00000051777	238	ENSBTAG00000000357|ENSBTAG00000000357.6|ENSBTAT00000000463|ENSBTAT00000000463.6	PRAG1	Protein Coding	5848	-63.47	-0.266681	1	238	3	240
Turquoise lnc-module	Tan m-module	ENSBTAG00000051777	238	ENSBTAG00000003491|ENSBTAG00000003491.5|ENSBTAT00000004536|ENSBTAT00000004536.5	SLC25A23	Protein Coding	1462	-54.66	-0.229664	1	238	4	241
Turquoise lnc-module	Tan m-module	ENSBTAG00000051777	238	ENSBTAG00000003268|ENSBTAG00000003268.4|ENSBTAT00000004233|ENSBTAT00000004233.4	PELO	Protein Coding	1658	-38.73	-0.162731	1	238	15	252
Turquoise lnc-module	Tan m-module	ENSBTAG00000051777	238	ENSBTAG00000002980|ENSBTAG00000002980.6|ENSBTAT00000003881|ENSBTAT00000003881.6	GPT2	Protein Coding	2872	-54.79	-0.23021	1	238	1840	2077
Turquoise lnc-module	Tan m-module	ENSBTAG00000051777	238	ENSBTAG00000004749|ENSBTAG00000004749.5|ENSBTAT00000006234|ENSBTAT00000006234.5	NEK4	Protein Coding	3415	-49.26	-0.206975	1	238	41	278
Turquoise lnc-module	Tan m-module	ENSBTAG00000051777	238	ENSBTAG00000005028|ENSBTAG00000005028.6|ENSBTAT00000006619|ENSBTAT00000006619.6	HIRIP3	Protein Coding	2599	-54.36	-0.228403	1	238	491	728
Turquoise lnc-module	Tan m-module	ENSBTAG00000051777	238	ENSBTAG00000002522|ENSBTAG00000002522.5|ENSBTAT00000003272|ENSBTAT00000003272.5	SYT5	Protein Coding	1838	-50.44	-0.211933	1	238	70	307
Turquoise lnc-module	Tan m-module	ENSBTAG00000051777	238	ENSBTAG00000003559|ENSBTAG00000003559.6|ENSBTAT00000004631|ENSBTAT00000004631.6	PPP1R13B	Protein Coding	3864	-57.95	-0.243487	1	238	257	494
Turquoise lnc-module	Tan m-module	ENSBTAG00000051777	238	ENSBTAG00000003800|ENSBTAG00000003800.5|ENSBTAT00000004943|ENSBTAT00000004943.5	LRRC27	Protein Coding	1581	-46.21	-0.19416	1	238	7	244
Turquoise lnc-module	Tan m-module	ENSBTAG00000051777	238	ENSBTAG00000030965|ENSBTAG00000030965.3|ENSBTAT00000003728|ENSBTAT00000003728.5	MCM7	Protein Coding	2446	-44.83	-0.188361	1	238	906	1143
Turquoise lnc-module	Tan m-module	ENSBTAG00000051777	238	ENSBTAG00000003510|ENSBTAG00000003510.4|ENSBTAT00000004563|ENSBTAT00000004563.4	MMRN2	Protein Coding	3251	-55.26	-0.232185	1	238	984	1221
Turquoise lnc-module	Tan m-module	ENSBTAG00000051777	238	ENSBTAG00000003813|ENSBTAG00000003813.2|ENSBTAT00000004967|ENSBTAT00000004967.2	BCS1L	Protein Coding	1628	-38.64	-0.162353	1	238	352	589
Turquoise lnc-module	Tan m-module	ENSBTAG00000051777	238	ENSBTAG00000003777|ENSBTAG00000003777.5|ENSBTAT00000004917|ENSBTAT00000004917.5	TIE1	Protein Coding	3384	-57.56	-0.241849	1	238	1447	1684
Turquoise lnc-module	Tan m-module	ENSBTAG00000051777	238	ENSBTAG00000004208|ENSBTAG00000004208.6|ENSBTAT00000005514|ENSBTAT00000005514.6	PLEKHG6	Protein Coding	2981	-42.94	-0.18042	1	238	432	669
Turquoise lnc-module	Tan m-module	ENSBTAG00000051777	238	ENSBTAG00000009239|ENSBTAG00000009239.6|ENSBTAT00000012176|ENSBTAT00000012176.5	SLC16A10	Protein Coding	1751	-58.81	-0.247101	1	238	168	405
Turquoise lnc-module	Tan m-module	ENSBTAG00000051777	238	ENSBTAG00000006262|ENSBTAG00000006262.4|ENSBTAT00000008216|ENSBTAT00000008216.4	LIMS2	Protein Coding	2034	-65.96	-0.277143	1	192	1843	2034
Turquoise lnc-module	Tan m-module	ENSBTAG00000051777	238	ENSBTAG00000008656|ENSBTAG00000008656.5|ENSBTAT00000011412|ENSBTAT00000011412.5	KBTBD6	Protein Coding	2025	-46.22	-0.194202	1	238	1711	1948
Turquoise lnc-module	Tan m-module	ENSBTAG00000051777	238	ENSBTAG00000006526|ENSBTAG00000006526.6|ENSBTAT00000008572|ENSBTAT00000008572.5	BCL2L1	Protein Coding	2544	-43.76	-0.183866	1	238	311	548
Turquoise lnc-module	Tan m-module	ENSBTAG00000051777	238	ENSBTAG00000005846|ENSBTAG00000005846.5|ENSBTAT00000007687|ENSBTAT00000007687.5	FAM219B	Protein Coding	621	-49.84	-0.209412	1	238	15	252
Turquoise lnc-module	Tan m-module	ENSBTAG00000051777	238	ENSBTAG00000009167|ENSBTAG00000009167.6|ENSBTAT00000012083|ENSBTAT00000012083.6	SLC15A4	Protein Coding	1689	-57	-0.239496	5	238	1	234
Turquoise lnc-module	Tan m-module	ENSBTAG00000051777	238	ENSBTAG00000008137|ENSBTAG00000008137.6|ENSBTAT00000010698|ENSBTAT00000010698.6	ENSBTAG00000008137	Protein Coding	255	-37.74	-0.158571	1	238	1	238
Turquoise lnc-module	Tan m-module	ENSBTAG00000051777	238	ENSBTAG00000008333|ENSBTAG00000008333.5|ENSBTAT00000010973|ENSBTAT00000010973.5	ETV4	Transcription Factor	1717	-49.16	-0.206555	1	238	136	373
Turquoise lnc-module	Tan m-module	ENSBTAG00000051777	238	ENSBTAG00000006404|ENSBTAG00000006404.6|ENSBTAT00000008396|ENSBTAT00000008396.6	CENPT	Protein Coding	2022	-37.83	-0.15895	1	238	458	695
Turquoise lnc-module	Tan m-module	ENSBTAG00000051777	238	ENSBTAG00000005976|ENSBTAG00000005976.5|ENSBTAT00000007841|ENSBTAT00000007841.5	HSD17B7	Protein Coding	2232	-35.71	-0.150042	1	231	2002	2232
Turquoise lnc-module	Tan m-module	ENSBTAG00000051777	238	ENSBTAG00000006034|ENSBTAG00000006034.4|ENSBTAT00000007927|ENSBTAT00000007927.4	RNF113A	Protein Coding	1280	-40.5	-0.170168	1	238	75	312
Turquoise lnc-module	Tan m-module	ENSBTAG00000051777	238	ENSBTAG00000007850|ENSBTAG00000007850.5|ENSBTAT00000010330|ENSBTAT00000010330.5	ITIH4	Protein Coding	3004	-37.86	-0.159076	1	154	2851	3004
Turquoise lnc-module	Tan m-module	ENSBTAG00000051777	238	ENSBTAG00000006126|ENSBTAG00000006126.6|ENSBTAT00000008061|ENSBTAT00000008061.6	GTF3C1	Transcription Factor	7140	-46.36	-0.19479	1	238	1382	1619
Turquoise lnc-module	Tan m-module	ENSBTAG00000051777	238	ENSBTAG00000010403|ENSBTAG00000010403.5|ENSBTAT00000013731|ENSBTAT00000013731.4	FAAP24	Protein Coding	1050	-36.39	-0.152899	1	220	831	1050
Turquoise lnc-module	Tan m-module	ENSBTAG00000051777	238	ENSBTAG00000007149|ENSBTAG00000007149.6|ENSBTAT00000009407|ENSBTAT00000009407.5	NYNRIN	Protein Coding	7777	-61.79	-0.259622	1	238	74	311
Turquoise lnc-module	Tan m-module	ENSBTAG00000051777	238	ENSBTAG00000008541|ENSBTAG00000008541.5|ENSBTAT00000011257|ENSBTAT00000011257.5	MGST1	Protein Coding	1525	-43.09	-0.18105	1	238	964	1201
Turquoise lnc-module	Tan m-module	ENSBTAG00000051777	238	ENSBTAG00000005034|ENSBTAG00000005034.6|ENSBTAT00000006638|ENSBTAT00000006638.6	CAPN5	Protein Coding	4487	-48.08	-0.202017	1	238	3543	3780
Turquoise lnc-module	Tan m-module	ENSBTAG00000051777	238	ENSBTAG00000027197|ENSBTAG00000027197.5|ENSBTAT00000009903|ENSBTAT00000009903.5	KIF6	Protein Coding	3233	-45.63	-0.191723	1	238	2689	2926
Turquoise lnc-module	Tan m-module	ENSBTAG00000051777	238	ENSBTAG00000032068|ENSBTAG00000032068.4|ENSBTAT00000006775|ENSBTAT00000006775.6	PLA2G4F	Protein Coding	3070	-42.17	-0.177185	1	238	645	882
Turquoise lnc-module	Tan m-module	ENSBTAG00000051777	238	ENSBTAG00000009873|ENSBTAG00000009873.5|ENSBTAT00000013021|ENSBTAT00000013021.5	NRN1	Protein Coding	1546	-45.72	-0.192101	1	238	792	1029
Turquoise lnc-module	Tan m-module	ENSBTAG00000051777	238	ENSBTAG00000007003|ENSBTAG00000007003.5|ENSBTAT00000009214|ENSBTAT00000009214.4	TYMS	Protein Coding	1654	-59.44	-0.249748	1	238	1400	1637
Turquoise lnc-module	Tan m-module	ENSBTAG00000051777	238	ENSBTAG00000009796|ENSBTAG00000009796.6|ENSBTAT00000012921|ENSBTAT00000012921.6	PIGV	Protein Coding	3297	-49.11	-0.206345	1	238	2965	3202
Turquoise lnc-module	Tan m-module	ENSBTAG00000051777	238	ENSBTAG00000009696|ENSBTAG00000009696.5|ENSBTAT00000012786|ENSBTAT00000012786.5	ACTN2	Protein Coding	2922	-47.36	-0.198992	1	238	63	300
Turquoise lnc-module	Tan m-module	ENSBTAG00000051777	238	ENSBTAG00000008625|ENSBTAG00000008625.5|ENSBTAT00000011375|ENSBTAT00000011375.5	PLEKHF1	Protein Coding	1736	-54.29	-0.228109	1	238	584	821
Turquoise lnc-module	Tan m-module	ENSBTAG00000051777	238	ENSBTAG00000007097|ENSBTAG00000007097.6|ENSBTAT00000009334|ENSBTAT00000009334.6	THTPA	Protein Coding	1949	-46.51	-0.19542	1	238	1250	1487
Turquoise lnc-module	Tan m-module	ENSBTAG00000051777	238	ENSBTAG00000006579|ENSBTAG00000006579.6|ENSBTAT00000008644|ENSBTAT00000008644.6	P4HA3	Protein Coding	2210	-56.17	-0.236008	1	238	1966	2203
Turquoise lnc-module	Tan m-module	ENSBTAG00000051777	238	ENSBTAG00000009455|ENSBTAG00000009455.6|ENSBTAT00000012441|ENSBTAT00000012441.5	IL12RB2	Protein Coding	3056	-40.02	-0.168151	1	238	1474	1711
Turquoise lnc-module	Tan m-module	ENSBTAG00000051777	238	ENSBTAG00000008409|ENSBTAG00000008409.5|ENSBTAT00000011066|ENSBTAT00000011066.5	MYC	Transcription Factor	2206	-52.26	-0.21958	1	238	1103	1340
Turquoise lnc-module	Tan m-module	ENSBTAG00000051777	238	ENSBTAG00000006185|ENSBTAG00000006185.6|ENSBTAT00000008128|ENSBTAT00000008128.6	SPC24	Protein Coding	1363	-47.11	-0.197941	1	238	62	299
Turquoise lnc-module	Tan m-module	ENSBTAG00000051777	238	ENSBTAG00000006757|ENSBTAG00000006757.6|ENSBTAT00000008890|ENSBTAT00000008890.6	CA11	Protein Coding	1987	-47.42	-0.199244	1	238	173	410
Turquoise lnc-module	Tan m-module	ENSBTAG00000051777	238	ENSBTAG00000009109|ENSBTAG00000009109.6|ENSBTAT00000012005|ENSBTAT00000012005.6	CASD1	Protein Coding	3601	-70.79	-0.297437	1	238	821	1058
Turquoise lnc-module	Tan m-module	ENSBTAG00000051777	238	ENSBTAG00000010091|ENSBTAG00000010091.5|ENSBTAT00000013306|ENSBTAT00000013306.4	‎ARL 6.00	Protein Coding	3650	-37.31	-0.156765	1	238	3408	3645
Turquoise lnc-module	Tan m-module	ENSBTAG00000051777	238	ENSBTAG00000008887|ENSBTAG00000008887.5|ENSBTAT00000011702|ENSBTAT00000011702.5	PAQR3	Protein Coding	3376	-67.03	-0.281639	1	238	3078	3315
Turquoise lnc-module	Tan m-module	ENSBTAG00000051777	238	ENSBTAG00000006989|ENSBTAG00000006989.6|ENSBTAT00000009186|ENSBTAT00000009186.6	SEMA4F	Protein Coding	4214	-57.22	-0.24042	1	238	73	310
Turquoise lnc-module	Tan m-module	ENSBTAG00000051777	238	ENSBTAG00000009663|ENSBTAG00000009663.5|ENSBTAT00000012735|ENSBTAT00000012735.5	YBX3	Protein Coding	1119	-51.45	-0.216176	1	238	785	1022
Turquoise lnc-module	Tan m-module	ENSBTAG00000051777	238	ENSBTAG00000009223|ENSBTAG00000009223.5|ENSBTAT00000012154|ENSBTAT00000012154.5	SFN	Protein Coding	1344	-42.77	-0.179706	1	238	223	460
Turquoise lnc-module	Tan m-module	ENSBTAG00000051777	238	ENSBTAG00000005766|ENSBTAG00000005766.6|ENSBTAT00000007580|ENSBTAT00000007580.6	IL4I1	Protein Coding	1737	-61.21	-0.257185	1	238	1099	1336
Turquoise lnc-module	Tan m-module	ENSBTAG00000051777	238	ENSBTAG00000010626|ENSBTAG00000010626.6|ENSBTAT00000014049|ENSBTAT00000014049.5	SH3GLB2	Protein Coding	2074	-74.75	-0.314076	1	238	48	285
Turquoise lnc-module	Tan m-module	ENSBTAG00000051777	238	ENSBTAG00000007791|ENSBTAG00000007791.6|ENSBTAT00000010251|ENSBTAT00000010251.6	KCNQ5	Protein Coding	1968	-59.02	-0.247983	1	238	1535	1772
Turquoise lnc-module	Tan m-module	ENSBTAG00000051777	238	ENSBTAG00000005850|ENSBTAG00000005850.6|ENSBTAT00000007690|ENSBTAT00000007690.6	DLK2	Protein Coding	1401	-51.74	-0.217395	1	238	354	591
Turquoise lnc-module	Tan m-module	ENSBTAG00000051777	238	ENSBTAG00000005754|ENSBTAG00000005754.4|ENSBTAT00000007563|ENSBTAT00000007563.4	PPM1K	Protein Coding	3952	-37.65	-0.158193	1	238	3456	3693
Turquoise lnc-module	Tan m-module	ENSBTAG00000051777	238	ENSBTAG00000018863|ENSBTAG00000018863.5|ENSBTAT00000025112|ENSBTAT00000025112.5	PRIMPOL	Protein Coding	2158	-47.68	-0.200336	1	206	1953	2158
Turquoise lnc-module	Tan m-module	ENSBTAG00000051777	238	ENSBTAG00000012742|ENSBTAG00000012742.5|ENSBTAT00000016935|ENSBTAT00000016935.5	SLC22A18	Protein Coding	1545	-47.84	-0.201008	1	238	259	496
Turquoise lnc-module	Tan m-module	ENSBTAG00000051777	238	ENSBTAG00000037640|ENSBTAG00000037640.3|ENSBTAT00000021532|ENSBTAT00000021532.5	PID1	Protein Coding	2606	-53.75	-0.22584	1	195	2412	2606
Turquoise lnc-module	Tan m-module	ENSBTAG00000051777	238	ENSBTAG00000014166|ENSBTAG00000014166.6|ENSBTAT00000018830|ENSBTAT00000018830.6	POLR1B	Protein Coding	3965	-38.01	-0.159706	1	238	3661	3898
Turquoise lnc-module	Tan m-module	ENSBTAG00000051777	238	ENSBTAG00000017739|ENSBTAG00000017739.6|ENSBTAT00000023593|ENSBTAT00000023593.6	TNK1	Protein Coding	2103	-52.21	-0.21937	1	238	1092	1329
Turquoise lnc-module	Tan m-module	ENSBTAG00000051777	238	ENSBTAG00000011454|ENSBTAG00000011454.5|ENSBTAT00000015220|ENSBTAT00000015220.5	FKBP10	Protein Coding	2702	-45.77	-0.192311	1	238	185	422
Turquoise lnc-module	Tan m-module	ENSBTAG00000051777	238	ENSBTAG00000013395|ENSBTAG00000013395.4|ENSBTAT00000017822|ENSBTAT00000017822.4	DBIL5	Protein Coding	620	-40.68	-0.170924	1	238	93	330
Turquoise lnc-module	Tan m-module	ENSBTAG00000051777	238	ENSBTAG00000013414|ENSBTAG00000013414.6|ENSBTAT00000017850|ENSBTAT00000017850.5	BLVRA	Protein Coding	2417	-36.73	-0.154328	1	229	2189	2417
Turquoise lnc-module	Tan m-module	ENSBTAG00000051777	238	ENSBTAG00000019479|ENSBTAG00000019479.4|ENSBTAT00000025946|ENSBTAT00000025946.4	TATDN2	Protein Coding	2282	-37.79	-0.158782	1	238	1567	1804
Turquoise lnc-module	Tan m-module	ENSBTAG00000051777	238	ENSBTAG00000011744|ENSBTAG00000011744.6|ENSBTAT00000015592|ENSBTAT00000015592.5	USP31	Protein Coding	3649	-58.08	-0.244034	1	238	22	259
Turquoise lnc-module	Tan m-module	ENSBTAG00000051777	238	ENSBTAG00000013197|ENSBTAG00000013197.6|ENSBTAT00000017565|ENSBTAT00000017565.6	PSEN2	Protein Coding	2170	-39.98	-0.167983	1	238	1047	1284
Turquoise lnc-module	Tan m-module	ENSBTAG00000051777	238	ENSBTAG00000017769|ENSBTAG00000017769.4|ENSBTAT00000023625|ENSBTAT00000023625.4	RIBC1	Protein Coding	1665	-51.98	-0.218403	1	226	1440	1665
Turquoise lnc-module	Tan m-module	ENSBTAG00000051777	238	ENSBTAG00000019152|ENSBTAG00000019152.6|ENSBTAT00000025490|ENSBTAT00000025490.5	NYAP2	Protein Coding	3135	-39.61	-0.166429	1	238	2335	2572
Turquoise lnc-module	Tan m-module	ENSBTAG00000051777	238	ENSBTAG00000017069|ENSBTAG00000017069.6|ENSBTAT00000022701|ENSBTAT00000022701.6	GASK1B	Protein Coding	2256	-48.06	-0.201933	1	238	1189	1426
Turquoise lnc-module	Tan m-module	ENSBTAG00000051777	238	ENSBTAG00000017266|ENSBTAG00000017266.5|ENSBTAT00000022960|ENSBTAT00000022960.5	ITGA6	Protein Coding	5421	-45	-0.189076	1	204	5218	5421
Turquoise lnc-module	Tan m-module	ENSBTAG00000051777	238	ENSBTAG00000019712|ENSBTAG00000019712.6|ENSBTAT00000026272|ENSBTAT00000026272.5	ST14	Protein Coding	3722	-50.41	-0.211807	1	238	3476	3713
Turquoise lnc-module	Tan m-module	ENSBTAG00000051777	238	ENSBTAG00000012095|ENSBTAG00000012095.6|ENSBTAT00000016037|ENSBTAT00000016037.6	GEMIN5	Protein Coding	4615	-45.28	-0.190252	1	238	46	283
Turquoise lnc-module	Tan m-module	ENSBTAG00000051777	238	ENSBTAG00000019697|ENSBTAG00000019697.6|ENSBTAT00000026257|ENSBTAT00000026257.6	NPAS2	Protein Coding	2484	-39.26	-0.164958	1	238	1025	1262
Turquoise lnc-module	Tan m-module	ENSBTAG00000051777	238	ENSBTAG00000016746|ENSBTAG00000016746.6|ENSBTAT00000022264|ENSBTAT00000022264.6	UBE2C	Protein Coding	531	-37.84	-0.158992	1	238	1	238
Turquoise lnc-module	Tan m-module	ENSBTAG00000051777	238	ENSBTAG00000018577|ENSBTAG00000018577.4|ENSBTAT00000019060|ENSBTAT00000019060.4	SLC7A1	Protein Coding	2309	-58.65	-0.246429	1	238	1596	1833
Turquoise lnc-module	Tan m-module	ENSBTAG00000051777	238	ENSBTAG00000018806|ENSBTAG00000018806.4|ENSBTAT00000025034|ENSBTAT00000025034.4	PSRC1	Protein Coding	1930	-43.3	-0.181933	1	238	13	250
Turquoise lnc-module	Tan m-module	ENSBTAG00000051777	238	ENSBTAG00000012106|ENSBTAG00000012106.6|ENSBTAT00000016066|ENSBTAT00000016066.6	ADCK1	Protein Coding	2209	-46.93	-0.197185	1	238	904	1141
Turquoise lnc-module	Tan m-module	ENSBTAG00000051777	238	ENSBTAG00000014215|ENSBTAG00000014215.6|ENSBTAT00000018897|ENSBTAT00000018897.6	CCDC86	Protein Coding	2330	-48.52	-0.203866	1	238	1763	2000
Turquoise lnc-module	Tan m-module	ENSBTAG00000051777	238	ENSBTAG00000023182|ENSBTAG00000023182.5|ENSBTAT00000021876|ENSBTAT00000021876.6	WNK3	Protein Coding	5590	-46.3	-0.194538	1	238	5319	5556
Turquoise lnc-module	Tan m-module	ENSBTAG00000051777	238	ENSBTAG00000018181|ENSBTAG00000018181.6|ENSBTAT00000024194|ENSBTAT00000024194.6	CCDC8	Protein Coding	1533	-50.7	-0.213025	1	238	228	465
Turquoise lnc-module	Tan m-module	ENSBTAG00000051777	238	ENSBTAG00000013444|ENSBTAG00000013444.5|ENSBTAT00000017887|ENSBTAT00000017887.5	ETV2	Protein Coding	1018	-50.52	-0.212269	1	238	40	277
Turquoise lnc-module	Tan m-module	ENSBTAG00000051777	238	ENSBTAG00000012343|ENSBTAG00000012343.6|ENSBTAT00000016375|ENSBTAT00000016375.4	TSPAN5	Protein Coding	1442	-61.73	-0.25937	1	238	1174	1411
Turquoise lnc-module	Tan m-module	ENSBTAG00000051777	238	ENSBTAG00000017452|ENSBTAG00000017452.5|ENSBTAT00000023194|ENSBTAT00000023194.5	RCAN3	Protein Coding	2771	-37.57	-0.157857	1	238	763	1000
Turquoise lnc-module	Tan m-module	ENSBTAG00000051777	238	ENSBTAG00000011412|ENSBTAG00000011412.6|ENSBTAT00000015166|ENSBTAT00000015166.6	LAMB1	Protein Coding	5626	-46.27	-0.194412	1	235	5392	5626
Turquoise lnc-module	Tan m-module	ENSBTAG00000051777	238	ENSBTAG00000012380|ENSBTAG00000012380.6|ENSBTAT00000016432|ENSBTAT00000016432.6	HK1	Protein Coding	2676	-41.45	-0.17416	1	238	1367	1604
Turquoise lnc-module	Tan m-module	ENSBTAG00000051777	238	ENSBTAG00000014103|ENSBTAG00000014103.6|ENSBTAT00000018755|ENSBTAT00000018755.6	SH3GL2	Protein Coding	2877	-49.62	-0.208487	1	238	519	756
Turquoise lnc-module	Tan m-module	ENSBTAG00000051777	238	ENSBTAG00000016240|ENSBTAG00000016240.6|ENSBTAT00000021614|ENSBTAT00000021614.6	RNF157	Protein Coding	5155	-70.02	-0.294202	13	238	1	226
Turquoise lnc-module	Tan m-module	ENSBTAG00000051777	238	ENSBTAG00000017271|ENSBTAG00000017271.6|ENSBTAT00000022950|ENSBTAT00000022950.6	MASTL	Protein Coding	3309	-41.45	-0.17416	1	238	71	308
Turquoise lnc-module	Tan m-module	ENSBTAG00000051777	238	ENSBTAG00000014434|ENSBTAG00000014434.5|ENSBTAT00000019198|ENSBTAT00000019198.3	CCHCR1	Protein Coding	2462	-48.55	-0.203992	1	238	1749	1986
Turquoise lnc-module	Tan m-module	ENSBTAG00000051777	238	ENSBTAG00000016948|ENSBTAG00000016948.6|ENSBTAT00000022555|ENSBTAT00000022555.6	PTH1R	Protein Coding	3041	-61.58	-0.258739	1	238	2716	2953
Turquoise lnc-module	Tan m-module	ENSBTAG00000051777	238	ENSBTAG00000018749|ENSBTAG00000018749.6|ENSBTAT00000024966|ENSBTAT00000024966.4	NUDT16	Protein Coding	2933	-49.58	-0.208319	1	238	54	291
Turquoise lnc-module	Tan m-module	ENSBTAG00000051777	238	ENSBTAG00000017488|ENSBTAG00000017488.4|ENSBTAT00000023232|ENSBTAT00000023232.4	KLF3	Protein Coding	1139	-48.52	-0.203866	1	238	356	593
Turquoise lnc-module	Tan m-module	ENSBTAG00000051777	238	ENSBTAG00000011002|ENSBTAG00000011002.6|ENSBTAT00000014612|ENSBTAT00000014612.6	CCDC136	Protein Coding	4702	-59.27	-0.249034	1	233	4470	4702
Turquoise lnc-module	Tan m-module	ENSBTAG00000051777	238	ENSBTAG00000012266|ENSBTAG00000012266.5|ENSBTAT00000016265|ENSBTAT00000016265.5	ENSBTAG00000012266	Protein Coding	1839	-41.03	-0.172395	1	238	1063	1300
Turquoise lnc-module	Tan m-module	ENSBTAG00000051777	238	ENSBTAG00000014692|ENSBTAG00000014692.6|ENSBTAT00000019554|ENSBTAT00000019554.6	CREB3L4	Protein Coding	2054	-37.3	-0.156723	1	238	618	855
Turquoise lnc-module	Tan m-module	ENSBTAG00000051777	238	ENSBTAG00000016999|ENSBTAG00000016999.5|ENSBTAT00000022607|ENSBTAT00000022607.5	RYK	Protein Coding	2071	-40.37	-0.169622	1	238	1818	2055
Turquoise lnc-module	Tan m-module	ENSBTAG00000051777	238	ENSBTAG00000018275|ENSBTAG00000018275.6|ENSBTAT00000024323|ENSBTAT00000024323.6	ENSBTAG00000018275	Protein Coding	1200	-56.61	-0.237857	1	238	9	246
Turquoise lnc-module	Tan m-module	ENSBTAG00000051777	238	ENSBTAG00000015913|ENSBTAG00000015913.6|ENSBTAT00000021162|ENSBTAT00000021162.6	MFHAS1	Protein Coding	3253	-51.91	-0.218109	1	238	2681	2918
Turquoise lnc-module	Tan m-module	ENSBTAG00000051777	238	ENSBTAG00000015599|ENSBTAG00000015599.6|ENSBTAT00000020721|ENSBTAT00000020721.6	PRKD2	Protein Coding	6620	-55.03	-0.231218	1	238	735	972
Turquoise lnc-module	Tan m-module	ENSBTAG00000051777	238	ENSBTAG00000015188|ENSBTAG00000015188.5|ENSBTAT00000020207|ENSBTAT00000020207.5	KLF6	Protein Coding	3842	-59.37	-0.249454	1	213	3630	3842
Turquoise lnc-module	Tan m-module	ENSBTAG00000051777	238	ENSBTAG00000012205|ENSBTAG00000012205.6|ENSBTAT00000016188|ENSBTAT00000016188.6	CPT1C	Protein Coding	2400	-44.56	-0.187227	1	238	954	1191
Turquoise lnc-module	Tan m-module	ENSBTAG00000051777	238	ENSBTAG00000013401|ENSBTAG00000013401.5|ENSBTAT00000017829|ENSBTAT00000017829.5	ARHGEF40	Protein Coding	4567	-51.75	-0.217437	1	238	1724	1961
Turquoise lnc-module	Tan m-module	ENSBTAG00000051777	238	ENSBTAG00000014207|ENSBTAG00000014207.5|ENSBTAT00000018887|ENSBTAT00000018887.5	ADAMTS10	Protein Coding	4307	-61.02	-0.256387	1	238	3470	3707
Turquoise lnc-module	Tan m-module	ENSBTAG00000051777	238	ENSBTAG00000019697|ENSBTAG00000019697.6|ENSBTAT00000026259|ENSBTAT00000026259.3	NPAS2	Protein Coding	1423	-38.81	-0.163067	1	238	457	694
Turquoise lnc-module	Tan m-module	ENSBTAG00000051777	238	ENSBTAG00000014211|ENSBTAG00000014211.6|ENSBTAT00000018905|ENSBTAT00000018905.6	FOXP4	Protein Coding	3790	-55.67	-0.233908	1	238	3516	3753
Turquoise lnc-module	Tan m-module	ENSBTAG00000051777	238	ENSBTAG00000010989|ENSBTAG00000010989.6|ENSBTAT00000014594|ENSBTAT00000014594.5	PIK3R1	Protein Coding	4514	-37.24	-0.156471	1	238	1987	2224
Turquoise lnc-module	Tan m-module	ENSBTAG00000051777	238	ENSBTAG00000015165|ENSBTAG00000015165.6|ENSBTAT00000045197|ENSBTAT00000045197.4	DPY19L3	Protein Coding	2019	-36	-0.151261	1	238	79	316
Turquoise lnc-module	Tan m-module	ENSBTAG00000051777	238	ENSBTAG00000012380|ENSBTAG00000012380.6|ENSBTAT00000047248|ENSBTAT00000047248.4	HK1	Protein Coding	5349	-46.68	-0.196134	1	238	4256	4493
Turquoise lnc-module	Tan m-module	ENSBTAG00000051777	238	ENSBTAG00000027197|ENSBTAG00000027197.5|ENSBTAT00000064399|ENSBTAT00000064399.2	KIF6	Protein Coding	3308	-45.63	-0.191723	1	238	2764	3001
Turquoise lnc-module	Tan m-module	ENSBTAG00000051777	238	ENSBTAG00000053934|ENSBTAG00000053934.1|ENSBTAT00000068566|ENSBTAT00000068566.1	ENSBTAG00000053934	Protein Coding	915	-49.96	-0.209916	1	238	1	238
Turquoise lnc-module	Tan m-module	ENSBTAG00000051777	238	ENSBTAG00000020100|ENSBTAG00000020100.5|ENSBTAT00000035838|ENSBTAT00000035838.4	ENSBTAG00000020100	Protein Coding	5458	-50.71	-0.213067	1	238	5091	5328
Turquoise lnc-module	Tan m-module	ENSBTAG00000051777	238	ENSBTAG00000021815|ENSBTAG00000021815.6|ENSBTAT00000067678|ENSBTAT00000067678.1	STARD13	Protein Coding	3686	-49.78	-0.20916	1	238	835	1072
Turquoise lnc-module	Tan m-module	ENSBTAG00000051777	238	ENSBTAG00000031869|ENSBTAG00000031869.4|ENSBTAT00000035587|ENSBTAT00000035587.5	ZSCAN26	Protein Coding	1827	-39.02	-0.16395	1	238	1589	1826
Turquoise lnc-module	Tan m-module	ENSBTAG00000051777	238	ENSBTAG00000014211|ENSBTAG00000014211.6|ENSBTAT00000070319|ENSBTAT00000070319.1	FOXP4	Protein Coding	3496	-72.25	-0.303571	1	238	2937	3174
Turquoise lnc-module	Tan m-module	ENSBTAG00000051777	238	ENSBTAG00000011572|ENSBTAG00000011572.6|ENSBTAT00000056995|ENSBTAT00000056995.3	TSPYL5	Protein Coding	1320	-61.99	-0.260462	1	238	149	386
Turquoise lnc-module	Tan m-module	ENSBTAG00000051777	238	ENSBTAG00000004822|ENSBTAG00000004822.6|ENSBTAT00000034677|ENSBTAT00000034677.5	SOX10	Transcription Factor	2989	-74.04	-0.311092	1	238	2531	2768
Turquoise lnc-module	Tan m-module	ENSBTAG00000051777	238	ENSBTAG00000015973|ENSBTAG00000015973.6|ENSBTAT00000048470|ENSBTAT00000048470.4	TRAF3IP1	Protein Coding	3279	-59.67	-0.250714	1	238	601	838
Turquoise lnc-module	Tan m-module	ENSBTAG00000051777	238	ENSBTAG00000050205|ENSBTAG00000050205.1|ENSBTAT00000067059|ENSBTAT00000067059.1	ENSBTAG00000050205	Protein Coding	525	-55.39	-0.232731	1	238	44	281
Turquoise lnc-module	Tan m-module	ENSBTAG00000051777	238	ENSBTAG00000005514|ENSBTAG00000005514.7|ENSBTAT00000061086|ENSBTAT00000061086.3	TRIO	Protein Coding	9499	-67.62	-0.284118	-2297	-157	1	2141
Turquoise lnc-module	Tan m-module	ENSBTAG00000051777	238	ENSBTAG00000026684|ENSBTAG00000026684.4|ENSBTAT00000070024|ENSBTAT00000070024.1	SYNC	Protein Coding	1371	-38.65	-0.162395	1	238	556	793
Turquoise lnc-module	Tan m-module	ENSBTAG00000051777	238	ENSBTAG00000016746|ENSBTAG00000016746.6|ENSBTAT00000068406|ENSBTAT00000068406.1	UBE2C	Protein Coding	2160	-45.98	-0.193193	1	238	1106	1343
Turquoise lnc-module	Tan m-module	ENSBTAG00000051777	238	ENSBTAG00000012205|ENSBTAG00000012205.6|ENSBTAT00000069242|ENSBTAT00000069242.1	CPT1C	Protein Coding	2436	-44.56	-0.187227	1	238	954	1191
Turquoise lnc-module	Tan m-module	ENSBTAG00000051777	238	ENSBTAG00000049014|ENSBTAG00000049014.1|ENSBTAT00000066737|ENSBTAT00000066737.1	ZNF696	Protein Coding	4935	-48.59	-0.20416	1	238	3709	3946
Turquoise lnc-module	Tan m-module	ENSBTAG00000051777	238	ENSBTAG00000020924|ENSBTAG00000020924.5|ENSBTAT00000027872|ENSBTAT00000027872.4	FBXW9	Protein Coding	1808	-50.01	-0.210126	1	238	1306	1543
Turquoise lnc-module	Tan m-module	ENSBTAG00000051777	238	ENSBTAG00000046346|ENSBTAG00000046346.2|ENSBTAT00000062993|ENSBTAT00000062993.2	PACS2	Protein Coding	5609	-47.78	-0.200756	1	238	2359	2596
Turquoise lnc-module	Tan m-module	ENSBTAG00000051777	238	ENSBTAG00000009167|ENSBTAG00000009167.6|ENSBTAT00000053948|ENSBTAT00000053948.3	SLC15A4	Protein Coding	2322	-67.22	-0.282437	1	238	22	259
Turquoise lnc-module	Tan m-module	ENSBTAG00000051777	238	ENSBTAG00000030965|ENSBTAG00000030965.3|ENSBTAT00000066637|ENSBTAT00000066637.1	MCM7	Protein Coding	2883	-57.15	-0.240126	1	238	2410	2647
Turquoise lnc-module	Tan m-module	ENSBTAG00000051777	238	ENSBTAG00000005034|ENSBTAG00000005034.6|ENSBTAT00000067671|ENSBTAT00000067671.1	CAPN5	Protein Coding	4611	-60.57	-0.254496	1	238	4303	4540
Turquoise lnc-module	Tan m-module	ENSBTAG00000051777	238	ENSBTAG00000016998|ENSBTAG00000016998.6|ENSBTAT00000055638|ENSBTAT00000055638.3	‎ARL 11.00	Protein Coding	1143	-45.95	-0.193067	1	238	407	644
Turquoise lnc-module	Tan m-module	ENSBTAG00000051777	238	ENSBTAG00000015129|ENSBTAG00000015129.4|ENSBTAT00000031780|ENSBTAT00000031780.3	KLK10	Protein Coding	2323	-43.4	-0.182353	1	238	1670	1907
Turquoise lnc-module	Tan m-module	ENSBTAG00000051777	238	ENSBTAG00000019801|ENSBTAG00000019801.5|ENSBTAT00000026380|ENSBTAT00000026380.4	ENSBTAG00000019801	Protein Coding	1901	-42.81	-0.179874	1	238	59	296
Turquoise lnc-module	Tan m-module	ENSBTAG00000051777	238	ENSBTAG00000005514|ENSBTAG00000005514.7|ENSBTAT00000053304|ENSBTAT00000053304.2	TRIO	Protein Coding	4648	-67.62	-0.284118	1	238	2486	2723
Turquoise lnc-module	Tan m-module	ENSBTAG00000051777	238	ENSBTAG00000005946|ENSBTAG00000005946.7|ENSBTAT00000061390|ENSBTAT00000061390.3	USP13	Protein Coding	2765	-62.08	-0.26084	1	238	24	261
Turquoise lnc-module	Tan m-module	ENSBTAG00000051777	238	ENSBTAG00000018749|ENSBTAG00000018749.6|ENSBTAT00000053197|ENSBTAT00000053197.3	NUDT16	Protein Coding	2221	-49.58	-0.208319	1	238	54	291
Turquoise lnc-module	Tan m-module	ENSBTAG00000051777	238	ENSBTAG00000022471|ENSBTAG00000022471.4|ENSBTAT00000030426|ENSBTAT00000030426.4	TTPA	Protein Coding	2713	-67.2	-0.282353	1	225	2489	2713
Turquoise lnc-module	Tan m-module	ENSBTAG00000051777	238	ENSBTAG00000012205|ENSBTAG00000012205.6|ENSBTAT00000067977|ENSBTAT00000067977.1	CPT1C	Protein Coding	2361	-44.56	-0.187227	1	238	954	1191
Turquoise lnc-module	Tan m-module	ENSBTAG00000051777	238	ENSBTAG00000021697|ENSBTAG00000021697.6|ENSBTAT00000028919|ENSBTAT00000028919.3	PDGFB	Protein Coding	2368	-43.49	-0.182731	1	238	1835	2072
Turquoise lnc-module	Tan m-module	ENSBTAG00000051777	238	ENSBTAG00000024086|ENSBTAG00000024086.5|ENSBTAT00000029261|ENSBTAT00000029261.5	TMEM35B	Protein Coding	1573	-63.35	-0.266176	1	238	85	322
Turquoise lnc-module	Tan m-module	ENSBTAG00000051777	238	ENSBTAG00000007791|ENSBTAG00000007791.6|ENSBTAT00000067006|ENSBTAT00000067006.1	KCNQ5	Protein Coding	2067	-66.25	-0.278361	1	238	536	773
Turquoise lnc-module	Tan m-module	ENSBTAG00000051777	238	ENSBTAG00000013401|ENSBTAG00000013401.5|ENSBTAT00000063701|ENSBTAT00000063701.2	ARHGEF40	Protein Coding	5108	-51.75	-0.217437	1	238	2264	2501
Turquoise lnc-module	Tan m-module	ENSBTAG00000051777	238	ENSBTAG00000012039|ENSBTAG00000012039.6|ENSBTAT00000035406|ENSBTAT00000035406.5	PHACTR1	Protein Coding	2736	-48.98	-0.205798	1	238	1916	2153
Turquoise lnc-module	Tan m-module	ENSBTAG00000051777	238	ENSBTAG00000016948|ENSBTAG00000016948.6|ENSBTAT00000068142|ENSBTAT00000068142.1	PTH1R	Protein Coding	3835	-47.61	-0.200042	1	238	2795	3032
Turquoise lnc-module	Tan m-module	ENSBTAG00000051777	238	ENSBTAG00000007791|ENSBTAG00000007791.6|ENSBTAT00000065391|ENSBTAT00000065391.2	KCNQ5	Protein Coding	2451	-66.25	-0.278361	1	238	536	773
Turquoise lnc-module	Tan m-module	ENSBTAG00000051777	238	ENSBTAG00000007619|ENSBTAG00000007619.5|ENSBTAT00000044945|ENSBTAT00000044945.3	PUSL1	Protein Coding	1587	-48.96	-0.205714	1	238	135	372
Turquoise lnc-module	Tan m-module	ENSBTAG00000051777	238	ENSBTAG00000007186|ENSBTAG00000007186.6|ENSBTAT00000037363|ENSBTAT00000037363.5	ARHGAP39	Protein Coding	3464	-54.3	-0.228151	1	238	1503	1740
Turquoise lnc-module	Tan m-module	ENSBTAG00000051777	238	ENSBTAG00000049995|ENSBTAG00000049995.1|ENSBTAT00000067438|ENSBTAT00000067438.1	ENSBTAG00000049995	Protein Coding	660	-45.11	-0.189538	12	238	1	227
Turquoise lnc-module	Tan m-module	ENSBTAG00000051777	238	ENSBTAG00000033543|ENSBTAG00000033543.3|ENSBTAT00000031476|ENSBTAT00000031476.4	RRAGA	Protein Coding	1583	-52.72	-0.221513	1	161	1423	1583
Turquoise lnc-module	Tan m-module	ENSBTAG00000051777	238	ENSBTAG00000010403|ENSBTAG00000010403.5|ENSBTAT00000065656|ENSBTAT00000065656.2	FAAP24	Protein Coding	1360	-36.68	-0.154118	1	227	1134	1360
Turquoise lnc-module	Tan m-module	ENSBTAG00000051777	238	ENSBTAG00000048237|ENSBTAG00000048237.2|ENSBTAT00000064356|ENSBTAT00000064356.2	FGF9	Protein Coding	2793	-59.36	-0.249412	5	238	1	234
Turquoise lnc-module	Tan m-module	ENSBTAG00000051777	238	ENSBTAG00000012501|ENSBTAG00000012501.5|ENSBTAT00000067970|ENSBTAT00000067970.1	FTO	Protein Coding	2388	-47.55	-0.19979	1	238	2115	2352
Turquoise lnc-module	Tan m-module	ENSBTAG00000051777	238	ENSBTAG00000050467|ENSBTAG00000050467.1|ENSBTAT00000069163|ENSBTAT00000069163.1	BBS10	Protein Coding	3686	-44.75	-0.188025	1	238	3410	3647
Turquoise lnc-module	Tan m-module	ENSBTAG00000051777	238	ENSBTAG00000012205|ENSBTAG00000012205.6|ENSBTAT00000068600|ENSBTAT00000068600.1	CPT1C	Protein Coding	2427	-44.56	-0.187227	1	238	954	1191
Turquoise lnc-module	Tan m-module	ENSBTAG00000051777	238	ENSBTAG00000024974|ENSBTAG00000024974.5|ENSBTAT00000034824|ENSBTAT00000034824.5	HEXIM2	Protein Coding	1262	-48.79	-0.205	1	238	673	910
Turquoise lnc-module	Tan m-module	ENSBTAG00000051777	238	ENSBTAG00000032007|ENSBTAG00000032007.4|ENSBTAT00000052954|ENSBTAT00000052954.3	LRP11	Protein Coding	3286	-56.73	-0.238361	1	238	200	437
Turquoise lnc-module	Tan m-module	ENSBTAG00000051777	238	ENSBTAG00000007850|ENSBTAG00000007850.5|ENSBTAT00000067096|ENSBTAT00000067096.1	ITIH4	Protein Coding	2733	-37.76	-0.158655	1	238	1304	1541
Turquoise lnc-module	Tan m-module	ENSBTAG00000051777	238	ENSBTAG00000049392|ENSBTAG00000049392.1|ENSBTAT00000069772|ENSBTAT00000069772.1	ENSBTAG00000049392	Protein Coding	1660	-52.06	-0.218739	1	238	59	296
Turquoise lnc-module	Tan m-module	ENSBTAG00000051777	238	ENSBTAG00000012039|ENSBTAG00000012039.6|ENSBTAT00000064101|ENSBTAT00000064101.2	PHACTR1	Protein Coding	1746	-38.07	-0.159958	1	238	1496	1733
Turquoise lnc-module	Tan m-module	ENSBTAG00000051777	238	ENSBTAG00000026428|ENSBTAG00000026428.5|ENSBTAT00000037556|ENSBTAT00000037556.5	ATP6V0C	Protein Coding	1099	-48.53	-0.203908	1	238	549	786
Turquoise lnc-module	Tan m-module	ENSBTAG00000051777	238	ENSBTAG00000021957|ENSBTAG00000021957.4|ENSBTAT00000029274|ENSBTAT00000029274.4	LTBP2	Protein Coding	6770	-56.79	-0.238613	1	238	691	928
Turquoise lnc-module	Tan m-module	ENSBTAG00000051777	238	ENSBTAG00000019697|ENSBTAG00000019697.6|ENSBTAT00000067089|ENSBTAT00000067089.1	NPAS2	Protein Coding	1432	-38.81	-0.163067	1	238	466	703
Turquoise lnc-module	Tan m-module	ENSBTAG00000051777	238	ENSBTAG00000012205|ENSBTAG00000012205.6|ENSBTAT00000066951|ENSBTAT00000066951.1	CPT1C	Protein Coding	2367	-44.56	-0.187227	1	238	885	1122
Turquoise lnc-module	Tan m-module	ENSBTAG00000051777	238	ENSBTAG00000011345|ENSBTAG00000011345.7|ENSBTAT00000061279|ENSBTAT00000061279.3	SFMBT1	Protein Coding	2936	-54.6	-0.229412	1	234	2703	2936
Turquoise lnc-module	Tan m-module	ENSBTAG00000051777	238	ENSBTAG00000012044|ENSBTAG00000012044.6|ENSBTAT00000047320|ENSBTAT00000047320.4	RPL13	Protein Coding	927	-52.99	-0.222647	1	238	102	339
Turquoise lnc-module	Tan m-module	ENSBTAG00000051777	238	ENSBTAG00000033727|ENSBTAG00000033727.4|ENSBTAT00000047899|ENSBTAT00000047899.4	RBPMS	Protein Coding	1029	-53.53	-0.224916	7	238	1	232
Turquoise lnc-module	Tan m-module	ENSBTAG00000051777	238	ENSBTAG00000018062|ENSBTAG00000018062.6|ENSBTAT00000063688|ENSBTAT00000063688.2	KIAA1522	Protein Coding	3090	-62.8	-0.263866	1	238	2220	2457
Turquoise lnc-module	Tan m-module	ENSBTAG00000051777	238	ENSBTAG00000027197|ENSBTAG00000027197.5|ENSBTAT00000064002|ENSBTAT00000064002.2	KIF6	Protein Coding	3505	-45.63	-0.191723	1	238	2961	3198
Turquoise lnc-module	Tan m-module	ENSBTAG00000051777	238	ENSBTAG00000003474|ENSBTAG00000003474.6|ENSBTAT00000035769|ENSBTAT00000035769.5	RAB15	Protein Coding	3300	-56.38	-0.236891	1	238	54	291
Turquoise lnc-module	Tan m-module	ENSBTAG00000051777	238	ENSBTAG00000040028|ENSBTAG00000040028.3|ENSBTAT00000057596|ENSBTAT00000057596.2	ENSBTAG00000040028	Protein Coding	3232	-49.95	-0.209874	1	238	2907	3144
Turquoise lnc-module	Tan m-module	ENSBTAG00000051777	238	ENSBTAG00000009696|ENSBTAG00000009696.5|ENSBTAT00000067510|ENSBTAT00000067510.1	ACTN2	Protein Coding	2694	-43.4	-0.182353	1	238	1113	1350
Turquoise lnc-module	Tan m-module	ENSBTAG00000051777	238	ENSBTAG00000030836|ENSBTAG00000030836.3|ENSBTAT00000028333|ENSBTAT00000028333.5	ZBTB21	Protein Coding	4768	-57.36	-0.241008	1	238	735	972
Turquoise lnc-module	Tan m-module	ENSBTAG00000051777	238	ENSBTAG00000008222|ENSBTAG00000008222.6|ENSBTAT00000037485|ENSBTAT00000037485.5	EEF2KMT	Protein Coding	1183	-39.63	-0.166513	1	238	703	940
Turquoise lnc-module	Tan m-module	ENSBTAG00000051777	238	ENSBTAG00000044078|ENSBTAG00000044078.3|ENSBTAT00000061490|ENSBTAT00000061490.3	TESC	Protein Coding	974	-42.78	-0.179748	1	238	20	257
Turquoise lnc-module	Tan m-module	ENSBTAG00000051777	238	ENSBTAG00000026684|ENSBTAG00000026684.4|ENSBTAT00000038058|ENSBTAT00000038058.4	SYNC	Protein Coding	2817	-46.36	-0.19479	1	183	2635	2817
Turquoise lnc-module	Tan m-module	ENSBTAG00000051777	238	ENSBTAG00000022019|ENSBTAG00000022019.5|ENSBTAT00000029376|ENSBTAT00000029376.4	ENSBTAG00000022019	Protein Coding	912	-49.13	-0.206429	1	238	557	794
Turquoise lnc-module	Tan m-module	ENSBTAG00000051777	238	ENSBTAG00000016991|ENSBTAG00000016991.6|ENSBTAT00000035350|ENSBTAT00000035350.5	EFNB2	Protein Coding	2717	-63.25	-0.265756	1	238	2304	2541
Turquoise lnc-module	Tan m-module	ENSBTAG00000051777	238	ENSBTAG00000046344|ENSBTAG00000046344.2|ENSBTAT00000063716|ENSBTAT00000063716.2	ENSBTAG00000046344	Protein Coding	492	-43.99	-0.184832	1	238	204	441
Turquoise lnc-module	Tan m-module	ENSBTAG00000051777	238	ENSBTAG00000019585|ENSBTAG00000019585.7|ENSBTAT00000061582|ENSBTAT00000061582.3	MYOM1	Protein Coding	6253	-43.36	-0.182185	1	238	5045	5282
Turquoise lnc-module	Tan m-module	ENSBTAG00000051777	238	ENSBTAG00000006262|ENSBTAG00000006262.4|ENSBTAT00000068304|ENSBTAT00000068304.1	LIMS2	Protein Coding	1053	-42.76	-0.179664	1	238	392	629
Turquoise lnc-module	Tan m-module	ENSBTAG00000051777	238	ENSBTAG00000053832|ENSBTAG00000053832.1|ENSBTAT00000069684|ENSBTAT00000069684.1	ENSBTAG00000053832	Protein Coding	897	-38.17	-0.160378	1	238	80	317
Turquoise lnc-module	Tan m-module	ENSBTAG00000051777	238	ENSBTAG00000021697|ENSBTAG00000021697.6|ENSBTAT00000063564|ENSBTAT00000063564.2	PDGFB	Protein Coding	2328	-43.49	-0.182731	1	238	1835	2072
Turquoise lnc-module	Tan m-module	ENSBTAG00000051777	238	ENSBTAG00000010626|ENSBTAG00000010626.6|ENSBTAT00000067317|ENSBTAT00000067317.1	SH3GLB2	Protein Coding	1987	-74.75	-0.314076	1	238	48	285
Turquoise lnc-module	Tan m-module	ENSBTAG00000051777	238	ENSBTAG00000007097|ENSBTAG00000007097.6|ENSBTAT00000067842|ENSBTAT00000067842.1	THTPA	Protein Coding	1392	-46.51	-0.19542	1	238	189	426
Turquoise lnc-module	Tan m-module	ENSBTAG00000051777	238	ENSBTAG00000021462|ENSBTAG00000021462.6|ENSBTAT00000028610|ENSBTAT00000028610.6	CSF3	Protein Coding	1440	-37.62	-0.158067	1	238	167	404
Turquoise lnc-module	Tan m-module	ENSBTAG00000051777	238	ENSBTAG00000005733|ENSBTAG00000005733.7|ENSBTAT00000061177|ENSBTAT00000061177.3	CHD6	Protein Coding	10841	-45.35	-0.190546	-2647	-241	1	2407
Turquoise lnc-module	Tan m-module	ENSBTAG00000051777	238	ENSBTAG00000006989|ENSBTAG00000006989.6|ENSBTAT00000056323|ENSBTAT00000056323.3	SEMA4F	Protein Coding	4115	-57.22	-0.24042	1	238	73	310
Turquoise lnc-module	Tan m-module	ENSBTAG00000051777	238	ENSBTAG00000009109|ENSBTAG00000009109.6|ENSBTAT00000070226|ENSBTAT00000070226.1	CASD1	Protein Coding	3364	-70.79	-0.297437	1	238	821	1058
Turquoise lnc-module	Tan m-module	ENSBTAG00000051777	238	ENSBTAG00000031906|ENSBTAG00000031906.4|ENSBTAT00000045249|ENSBTAT00000045249.4	ABHD16B	Protein Coding	1684	-53.16	-0.223361	1	238	328	565
Turquoise lnc-module	Tan m-module	ENSBTAG00000051777	238	ENSBTAG00000020143|ENSBTAG00000020143.5|ENSBTAT00000026830|ENSBTAT00000026830.5	RDH10	Protein Coding	1452	-61.33	-0.257689	1	211	1242	1452
Turquoise lnc-module	Tan m-module	ENSBTAG00000051777	238	ENSBTAG00000021685|ENSBTAG00000021685.4|ENSBTAT00000028899|ENSBTAT00000028899.4	EEF1A2	Protein Coding	2295	-54.93	-0.230798	1	238	1781	2018
Turquoise lnc-module	Tan m-module	ENSBTAG00000051777	238	ENSBTAG00000006835|ENSBTAG00000006835.6|ENSBTAT00000047009|ENSBTAT00000047009.4	MCAM	Protein Coding	2028	-40.73	-0.171134	20	238	1	219
Turquoise lnc-module	Tan m-module	ENSBTAG00000051777	238	ENSBTAG00000025634|ENSBTAG00000025634.5|ENSBTAT00000065510|ENSBTAT00000065510.2	FMN1	Protein Coding	3963	-37.88	-0.15916	1	238	2560	2797
Turquoise lnc-module	Tan m-module	ENSBTAG00000051777	238	ENSBTAG00000006262|ENSBTAG00000006262.4|ENSBTAT00000067215|ENSBTAT00000067215.1	LIMS2	Protein Coding	1229	-42.76	-0.179664	1	238	389	626
Turquoise lnc-module	Tan m-module	ENSBTAG00000051777	238	ENSBTAG00000021358|ENSBTAG00000021358.6|ENSBTAT00000056369|ENSBTAT00000056369.2	BLNK	Protein Coding	1843	-36.44	-0.153109	1	238	365	602
Turquoise lnc-module	Tan m-module	ENSBTAG00000051777	238	ENSBTAG00000010626|ENSBTAG00000010626.6|ENSBTAT00000070343|ENSBTAT00000070343.1	SH3GLB2	Protein Coding	2209	-74.75	-0.314076	1	238	48	285
Turquoise lnc-module	Tan m-module	ENSBTAG00000051777	238	ENSBTAG00000000986|ENSBTAG00000000986.6|ENSBTAT00000061285|ENSBTAT00000061285.3	USH1C	Protein Coding	1644	-43.95	-0.184664	1	238	1300	1537
Turquoise lnc-module	Tan m-module	ENSBTAG00000051777	238	ENSBTAG00000019734|ENSBTAG00000019734.6|ENSBTAT00000026300|ENSBTAT00000026300.6	CD276	Protein Coding	4101	-61.34	-0.257731	1	202	3900	4101
Turquoise lnc-module	Tan m-module	ENSBTAG00000051777	238	ENSBTAG00000005456|ENSBTAG00000005456.6|ENSBTAT00000048817|ENSBTAT00000048817.4	TTK	Protein Coding	3383	-41.86	-0.175882	34	238	1	205
Turquoise lnc-module	Tan m-module	ENSBTAG00000051777	238	ENSBTAG00000002980|ENSBTAG00000002980.6|ENSBTAT00000067672|ENSBTAT00000067672.1	GPT2	Protein Coding	3791	-65.85	-0.276681	1	238	403	640
Turquoise lnc-module	Tan m-module	ENSBTAG00000051777	238	ENSBTAG00000002888|ENSBTAG00000002888.6|ENSBTAT00000064450|ENSBTAT00000064450.2	TMTC2	Protein Coding	3230	-56.92	-0.23916	1	238	2715	2952
Turquoise lnc-module	Tan m-module	ENSBTAG00000051777	238	ENSBTAG00000018062|ENSBTAG00000018062.6|ENSBTAT00000043303|ENSBTAT00000043303.4	KIAA1522	Protein Coding	3057	-62.8	-0.263866	1	238	2220	2457
Turquoise lnc-module	Tan m-module	ENSBTAG00000051777	238	ENSBTAG00000017769|ENSBTAG00000017769.4|ENSBTAT00000066415|ENSBTAT00000066415.1	RIBC1	Protein Coding	2004	-54.71	-0.229874	1	238	1557	1794
Turquoise lnc-module	Tan m-module	ENSBTAG00000051777	238	ENSBTAG00000027059|ENSBTAG00000027059.3|ENSBTAT00000038770|ENSBTAT00000038770.3	ARPIN	Protein Coding	1524	-46.61	-0.19584	1	238	690	927
Turquoise lnc-module	Tan m-module	ENSBTAG00000051777	238	ENSBTAG00000047879|ENSBTAG00000047879.2|ENSBTAT00000064709|ENSBTAT00000064709.2	KCNA3	Protein Coding	1731	-65.57	-0.275504	1	238	58	295
Turquoise lnc-module	Tan m-module	ENSBTAG00000051777	238	ENSBTAG00000003819|ENSBTAG00000003819.6|ENSBTAT00000038254|ENSBTAT00000038254.5	STK36	Protein Coding	4453	-38.62	-0.162269	1	238	949	1186
Turquoise lnc-module	Tan m-module	ENSBTAG00000051777	238	ENSBTAG00000005733|ENSBTAG00000005733.7|ENSBTAT00000068711|ENSBTAT00000068711.1	CHD6	Protein Coding	11087	-45.35	-0.190546	-2646	-190	1	2457
Turquoise lnc-module	Tan m-module	ENSBTAG00000051777	238	ENSBTAG00000020793|ENSBTAG00000020793.5|ENSBTAT00000027710|ENSBTAT00000027710.5	KCNA4	Protein Coding	4359	-54.72	-0.229916	1	238	1219	1456
Turquoise lnc-module	Tan m-module	ENSBTAG00000051777	238	ENSBTAG00000004620|ENSBTAG00000004620.6|ENSBTAT00000039401|ENSBTAT00000039401.5	ZNF133	Protein Coding	2380	-42.89	-0.18021	1	238	51	288
Turquoise lnc-module	Tan m-module	ENSBTAG00000051777	238	ENSBTAG00000006835|ENSBTAG00000006835.6|ENSBTAT00000047015|ENSBTAT00000047015.4	MCAM	Protein Coding	2007	-40.73	-0.171134	20	238	1	219
Turquoise lnc-module	Tan m-module	ENSBTAG00000051777	238	ENSBTAG00000021815|ENSBTAG00000021815.6|ENSBTAT00000029081|ENSBTAT00000029081.6	STARD13	Protein Coding	4580	-49.78	-0.20916	1	238	880	1117
Turquoise lnc-module	Tan m-module	ENSBTAG00000051777	238	ENSBTAG00000047955|ENSBTAG00000047955.2|ENSBTAT00000064291|ENSBTAT00000064291.2	ZNF774	Protein Coding	2120	-48.6	-0.204202	1	238	1581	1818
Turquoise lnc-module	Tan m-module	ENSBTAG00000051777	238	ENSBTAG00000014698|ENSBTAG00000014698.6|ENSBTAT00000037106|ENSBTAT00000037106.5	CARD11	Protein Coding	4515	-56.79	-0.238613	1	238	357	594
Turquoise lnc-module	Tan m-module	ENSBTAG00000051777	238	ENSBTAG00000018810|ENSBTAG00000018810.6|ENSBTAT00000044595|ENSBTAT00000044595.4	THBS2	Protein Coding	4209	-49.46	-0.207815	1	238	184	421
Turquoise lnc-module	Tan m-module	ENSBTAG00000051777	238	ENSBTAG00000006262|ENSBTAG00000006262.4|ENSBTAT00000085482|ENSBTAT00000085482.1	LIMS2	Protein Coding	2198	-47	-0.197479	1	238	656	893
Turquoise lnc-module	Tan m-module	ENSBTAG00000051777	238	ENSBTAG00000007186|ENSBTAG00000007186.6|ENSBTAT00000076187|ENSBTAT00000076187.1	ARHGAP39	Protein Coding	3587	-54.3	-0.228151	1	238	1529	1766
Turquoise lnc-module	Tan m-module	ENSBTAG00000051777	238	ENSBTAG00000020100|ENSBTAG00000020100.5|ENSBTAT00000072404|ENSBTAT00000072404.1	ENSBTAG00000020100	Protein Coding	5383	-50.71	-0.213067	1	238	5016	5253
Turquoise lnc-module	Tan m-module	ENSBTAG00000051777	238	ENSBTAG00000014698|ENSBTAG00000014698.6|ENSBTAT00000081933|ENSBTAT00000081933.1	CARD11	Protein Coding	4142	-48.4	-0.203361	1	238	259	496
Turquoise lnc-module	Tan m-module	ENSBTAG00000051777	238	ENSBTAG00000018062|ENSBTAG00000018062.6|ENSBTAT00000074403|ENSBTAT00000074403.1	KIAA1522	Protein Coding	3608	-65.96	-0.277143	1	238	3350	3587
Turquoise lnc-module	Tan m-module	ENSBTAG00000051777	238	ENSBTAG00000007791|ENSBTAG00000007791.6|ENSBTAT00000071372|ENSBTAT00000071372.1	KCNQ5	Protein Coding	2524	-66.25	-0.278361	1	238	536	773
Turquoise lnc-module	Tan m-module	ENSBTAG00000051777	238	ENSBTAG00000053202|ENSBTAG00000053202.1|ENSBTAT00000071564|ENSBTAT00000071564.1	ENSBTAG00000053202	Protein Coding	1687	-48.1	-0.202101	1	238	1150	1387
Turquoise lnc-module	Tan m-module	ENSBTAG00000051777	238	ENSBTAG00000016746|ENSBTAG00000016746.6|ENSBTAT00000079595|ENSBTAT00000079595.1	UBE2C	Protein Coding	1333	-45.98	-0.193193	1	238	647	884
Turquoise lnc-module	Tan m-module	ENSBTAG00000051777	238	ENSBTAG00000018806|ENSBTAG00000018806.4|ENSBTAT00000078644|ENSBTAT00000078644.1	PSRC1	Protein Coding	1623	-36.24	-0.152269	1	238	333	570
Turquoise lnc-module	Tan m-module	ENSBTAG00000051777	238	ENSBTAG00000019801|ENSBTAG00000019801.5|ENSBTAT00000078950|ENSBTAT00000078950.1	ENSBTAG00000019801	Protein Coding	1901	-42.81	-0.179874	1	238	59	296
Turquoise lnc-module	Tan m-module	ENSBTAG00000051777	238	ENSBTAG00000012039|ENSBTAG00000012039.6|ENSBTAT00000081911|ENSBTAT00000081911.1	PHACTR1	Protein Coding	2943	-48.98	-0.205798	1	238	2123	2360
Turquoise lnc-module	Tan m-module	ENSBTAG00000051777	238	ENSBTAG00000015973|ENSBTAG00000015973.6|ENSBTAT00000077069|ENSBTAT00000077069.1	TRAF3IP1	Protein Coding	3241	-59.67	-0.250714	1	238	601	838
Turquoise lnc-module	Tan m-module	ENSBTAG00000051777	238	ENSBTAG00000049014|ENSBTAG00000049014.1|ENSBTAT00000082671|ENSBTAT00000082671.1	ZNF696	Protein Coding	4841	-48.59	-0.20416	1	238	3709	3946
Turquoise lnc-module	Tan m-module	ENSBTAG00000051777	238	ENSBTAG00000019479|ENSBTAG00000019479.4|ENSBTAT00000077978|ENSBTAT00000077978.1	TATDN2	Protein Coding	2130	-37.79	-0.158782	1	238	1415	1652
Turquoise lnc-module	Tan m-module	ENSBTAG00000051777	238	ENSBTAG00000009696|ENSBTAG00000009696.5|ENSBTAT00000073391|ENSBTAT00000073391.1	ACTN2	Protein Coding	3162	-43.4	-0.182353	1	238	1507	1744
Turquoise lnc-module	Tan m-module	ENSBTAG00000051777	238	ENSBTAG00000039122|ENSBTAG00000039122.3|ENSBTAT00000070577|ENSBTAT00000070577.1	PLA2G5	Protein Coding	1381	-37.48	-0.157479	1	238	792	1029
Turquoise lnc-module	Tan m-module	ENSBTAG00000051777	238	ENSBTAG00000010989|ENSBTAG00000010989.6|ENSBTAT00000075087|ENSBTAT00000075087.1	PIK3R1	Protein Coding	3236	-37.24	-0.156471	1	238	1987	2224
Turquoise lnc-module	Tan m-module	ENSBTAG00000051777	238	ENSBTAG00000009109|ENSBTAG00000009109.6|ENSBTAT00000072123|ENSBTAT00000072123.1	CASD1	Protein Coding	3682	-70.79	-0.297437	1	238	821	1058
Turquoise lnc-module	Tan m-module	ENSBTAG00000051777	238	ENSBTAG00000019734|ENSBTAG00000019734.6|ENSBTAT00000082230|ENSBTAT00000082230.1	CD276	Protein Coding	3447	-61.34	-0.257731	1	202	3246	3447
Turquoise lnc-module	Tan m-module	ENSBTAG00000051777	238	ENSBTAG00000007850|ENSBTAG00000007850.5|ENSBTAT00000082142|ENSBTAT00000082142.1	ITIH4	Protein Coding	2953	-37.86	-0.159076	1	154	2800	2953
Turquoise lnc-module	Tan m-module	ENSBTAG00000051777	238	ENSBTAG00000010626|ENSBTAG00000010626.6|ENSBTAT00000076951|ENSBTAT00000076951.1	SH3GLB2	Protein Coding	2011	-74.75	-0.314076	1	238	48	285
Turquoise lnc-module	Tan m-module	ENSBTAG00000051777	238	ENSBTAG00000009455|ENSBTAG00000009455.6|ENSBTAT00000076602|ENSBTAT00000076602.1	IL12RB2	Protein Coding	3035	-57.21	-0.240378	1	238	309	546
Turquoise lnc-module	Tan m-module	ENSBTAG00000051777	238	ENSBTAG00000012205|ENSBTAG00000012205.6|ENSBTAT00000081771|ENSBTAT00000081771.1	CPT1C	Protein Coding	2283	-44.56	-0.187227	1	238	909	1146
Turquoise lnc-module	Tan m-module	ENSBTAG00000051777	238	ENSBTAG00000050785|ENSBTAG00000050785.1|ENSBTAT00000073527|ENSBTAT00000073527.1	ENSBTAG00000050785	Protein Coding	1523	-42.47	-0.178445	1	238	342	579
Turquoise lnc-module	Tan m-module	ENSBTAG00000051777	238	ENSBTAG00000005034|ENSBTAG00000005034.6|ENSBTAT00000081387|ENSBTAT00000081387.1	CAPN5	Protein Coding	4479	-60.57	-0.254496	1	238	4171	4408
Turquoise lnc-module	Tan m-module	ENSBTAG00000051777	238	ENSBTAG00000008077|ENSBTAG00000008077.7|ENSBTAT00000077820|ENSBTAT00000077820.1	SLC37A4	Protein Coding	2520	-40.76	-0.171261	1	238	1310	1547
Turquoise lnc-module	Tan m-module	ENSBTAG00000051777	238	ENSBTAG00000018806|ENSBTAG00000018806.4|ENSBTAT00000085625|ENSBTAT00000085625.1	PSRC1	Protein Coding	2284	-38.75	-0.162815	1	238	748	985
Turquoise lnc-module	Tan m-module	ENSBTAG00000051777	238	ENSBTAG00000054623|ENSBTAG00000054623.1|ENSBTAT00000072120|ENSBTAT00000072120.1	HOXB9	Protein Coding	4014	-56.62	-0.237899	1	238	229	466
Turquoise lnc-module	Tan m-module	ENSBTAG00000051777	238	ENSBTAG00000007850|ENSBTAG00000007850.5|ENSBTAT00000082322|ENSBTAT00000082322.1	ITIH4	Protein Coding	3722	-37.76	-0.158655	1	238	1325	1562
Turquoise lnc-module	Tan m-module	ENSBTAG00000051777	238	ENSBTAG00000024974|ENSBTAG00000024974.5|ENSBTAT00000079474|ENSBTAT00000079474.1	HEXIM2	Protein Coding	1292	-48.79	-0.205	1	238	721	958
Turquoise lnc-module	Tan m-module	ENSBTAG00000051777	238	ENSBTAG00000006526|ENSBTAG00000006526.6|ENSBTAT00000076163|ENSBTAT00000076163.1	BCL2L1	Protein Coding	2679	-50.71	-0.213067	1	195	2485	2679
Turquoise lnc-module	Tan m-module	ENSBTAG00000051777	238	ENSBTAG00000008077|ENSBTAG00000008077.7|ENSBTAT00000085077|ENSBTAT00000085077.1	SLC37A4	Protein Coding	1315	-40.76	-0.171261	1	238	273	510
Turquoise lnc-module	Tan m-module	ENSBTAG00000051777	238	ENSBTAG00000009109|ENSBTAG00000009109.6|ENSBTAT00000074342|ENSBTAT00000074342.1	CASD1	Protein Coding	3508	-70.79	-0.297437	1	238	821	1058
Turquoise lnc-module	Tan m-module	ENSBTAG00000051777	238	ENSBTAG00000050785|ENSBTAG00000050785.1|ENSBTAT00000086946|ENSBTAT00000086946.1	ENSBTAG00000050785	Protein Coding	2017	-44.17	-0.185588	1	238	1591	1828
Turquoise lnc-module	Tan m-module	ENSBTAG00000051777	238	ENSBTAG00000033727|ENSBTAG00000033727.4|ENSBTAT00000083177|ENSBTAT00000083177.1	RBPMS	Protein Coding	1629	-61.68	-0.25916	1	238	1323	1560
Turquoise lnc-module	Tan m-module	ENSBTAG00000051777	238	ENSBTAG00000003777|ENSBTAG00000003777.5|ENSBTAT00000075313|ENSBTAT00000075313.1	TIE1	Protein Coding	3861	-57.56	-0.241849	1	238	1633	1870
Turquoise lnc-module	Tan m-module	ENSBTAG00000051777	238	ENSBTAG00000005846|ENSBTAG00000005846.5|ENSBTAT00000075204|ENSBTAT00000075204.1	FAM219B	Protein Coding	2614	-49.84	-0.209412	1	238	15	252
Turquoise lnc-module	Tan m-module	ENSBTAG00000051777	238	ENSBTAG00000000078|ENSBTAG00000000078.4|ENSBTAT00000079154|ENSBTAT00000079154.1	GLIPR2	Protein Coding	2663	-53.98	-0.226807	1	238	1771	2008
Turquoise lnc-module	Tan m-module	ENSBTAG00000051777	238	ENSBTAG00000053934|ENSBTAG00000053934.1|ENSBTAT00000076052|ENSBTAT00000076052.1	ENSBTAG00000053934	Protein Coding	1215	-49.96	-0.209916	1	238	1	238
Turquoise lnc-module	Tan m-module	ENSBTAG00000051777	238	ENSBTAG00000049995|ENSBTAG00000049995.1|ENSBTAT00000074414|ENSBTAT00000074414.1	ENSBTAG00000049995	Protein Coding	964	-45.11	-0.189538	12	238	1	227
Turquoise lnc-module	Tan m-module	ENSBTAG00000051777	238	ENSBTAG00000054069|ENSBTAG00000054069.1|ENSBTAT00000085981|ENSBTAT00000085981.1	CRNN	Protein Coding	3022	-36.85	-0.154832	1	238	398	635
Turquoise lnc-module	Tan m-module	ENSBTAG00000051777	238	ENSBTAG00000049392|ENSBTAG00000049392.1|ENSBTAT00000079259|ENSBTAT00000079259.1	ENSBTAG00000049392	Protein Coding	1216	-52.06	-0.218739	1	238	59	296
Turquoise lnc-module	Tan m-module	ENSBTAG00000051777	238	ENSBTAG00000015188|ENSBTAG00000015188.5|ENSBTAT00000081800|ENSBTAT00000081800.1	KLF6	Protein Coding	4310	-59.37	-0.249454	1	213	4098	4310
Turquoise lnc-module	Tan m-module	ENSBTAG00000051777	238	ENSBTAG00000018062|ENSBTAG00000018062.6|ENSBTAT00000082291|ENSBTAT00000082291.1	KIAA1522	Protein Coding	3452	-65.96	-0.277143	1	238	3194	3431
Turquoise lnc-module	Tan m-module	ENSBTAG00000051777	238	ENSBTAG00000019801|ENSBTAG00000019801.5|ENSBTAT00000082225|ENSBTAT00000082225.1	ENSBTAG00000019801	Protein Coding	2030	-42.81	-0.179874	1	238	59	296
Turquoise lnc-module	Tan m-module	ENSBTAG00000051777	238	ENSBTAG00000017488|ENSBTAG00000017488.4|ENSBTAT00000084346|ENSBTAT00000084346.1	KLF3	Protein Coding	1271	-48.52	-0.203866	1	238	488	725
Turquoise lnc-module	Tan m-module	ENSBTAG00000051777	238	ENSBTAG00000013197|ENSBTAG00000013197.6|ENSBTAT00000086496|ENSBTAT00000086496.1	PSEN2	Protein Coding	2783	-39.98	-0.167983	1	238	946	1183
Turquoise lnc-module	Tan m-module	ENSBTAG00000051777	238	ENSBTAG00000006262|ENSBTAG00000006262.4|ENSBTAT00000070942|ENSBTAT00000070942.1	LIMS2	Protein Coding	1053	-42.76	-0.179664	1	238	389	626
Turquoise lnc-module	Tan m-module	ENSBTAG00000051777	238	ENSBTAG00000012380|ENSBTAG00000012380.6|ENSBTAT00000078825|ENSBTAT00000078825.1	HK1	Protein Coding	5620	-62.86	-0.264118	1	238	85	322
Turquoise lnc-module	Tan m-module	ENSBTAG00000051777	238	ENSBTAG00000000717|ENSBTAG00000000717.4|ENSBTAT00000080569|ENSBTAT00000080569.1	PLPP2	Protein Coding	1001	-50.08	-0.21042	1	238	2	239
Turquoise lnc-module	Tan m-module	ENSBTAG00000051777	238	ENSBTAG00000019801|ENSBTAG00000019801.5|ENSBTAT00000079479|ENSBTAT00000079479.1	ENSBTAG00000019801	Protein Coding	2477	-42.81	-0.179874	1	238	59	296
Turquoise lnc-module	Tan m-module	ENSBTAG00000051777	238	ENSBTAG00000008409|ENSBTAG00000008409.5|ENSBTAT00000076263|ENSBTAT00000076263.1	MYC	Transcription Factor	2172	-58.21	-0.24458	1	238	1875	2112
Turquoise lnc-module	Tan m-module	ENSBTAG00000051777	238	ENSBTAG00000013197|ENSBTAG00000013197.6|ENSBTAT00000080963|ENSBTAT00000080963.1	PSEN2	Protein Coding	3341	-40.78	-0.171345	1	238	2054	2291
Turquoise lnc-module	Tan m-module	ENSBTAG00000051777	238	ENSBTAG00000027059|ENSBTAG00000027059.3|ENSBTAT00000078538|ENSBTAT00000078538.1	ARPIN	Protein Coding	705	-41.59	-0.174748	1	233	473	705
Turquoise lnc-module	Tan m-module	ENSBTAG00000051777	238	ENSBTAG00000008887|ENSBTAG00000008887.5|ENSBTAT00000071243|ENSBTAT00000071243.1	PAQR3	Protein Coding	1158	-67.03	-0.281639	1	238	846	1083
Turquoise lnc-module	Tan m-module	ENSBTAG00000051777	238	ENSBTAG00000018810|ENSBTAG00000018810.6|ENSBTAT00000073991|ENSBTAT00000073991.1	THBS2	Protein Coding	5075	-59.73	-0.250966	1	228	4848	5075
Turquoise lnc-module	Tan m-module	ENSBTAG00000051777	238	ENSBTAG00000007186|ENSBTAG00000007186.6|ENSBTAT00000079902|ENSBTAT00000079902.1	ARHGAP39	Protein Coding	3381	-54.3	-0.228151	1	238	1410	1647
Turquoise lnc-module	Tan m-module	ENSBTAG00000051777	238	ENSBTAG00000049995|ENSBTAG00000049995.1|ENSBTAT00000077361|ENSBTAT00000077361.1	ENSBTAG00000049995	Protein Coding	607	-45.11	-0.189538	12	238	1	227
Turquoise lnc-module	Tan m-module	ENSBTAG00000051777	238	ENSBTAG00000011744|ENSBTAG00000011744.6|ENSBTAT00000071247|ENSBTAT00000071247.1	USP31	Protein Coding	1869	-47.36	-0.198992	1	238	1412	1649
Turquoise lnc-module	Tan m-module	ENSBTAG00000051777	238	ENSBTAG00000018806|ENSBTAG00000018806.4|ENSBTAT00000086609|ENSBTAT00000086609.1	PSRC1	Protein Coding	2184	-45.7	-0.192017	1	238	265	502
Turquoise lnc-module	Tan m-module	ENSBTAG00000051777	238	ENSBTAG00000026684|ENSBTAG00000026684.4|ENSBTAT00000077837|ENSBTAT00000077837.1	SYNC	Protein Coding	1490	-45.27	-0.19021	1	238	30	267
Turquoise lnc-module	Tan m-module	ENSBTAG00000051777	238	ENSBTAG00000016240|ENSBTAG00000016240.6|ENSBTAT00000083927|ENSBTAT00000083927.1	RNF157	Protein Coding	5190	-39.42	-0.16563	1	238	3527	3764
Turquoise lnc-module	Tan m-module	ENSBTAG00000051777	238	ENSBTAG00000017488|ENSBTAG00000017488.4|ENSBTAT00000085769|ENSBTAT00000085769.1	KLF3	Protein Coding	2186	-55.1	-0.231513	1	238	1823	2060
Turquoise lnc-module	Tan m-module	ENSBTAG00000051777	238	ENSBTAG00000013197|ENSBTAG00000013197.6|ENSBTAT00000072821|ENSBTAT00000072821.1	PSEN2	Protein Coding	2885	-39.98	-0.167983	1	238	1048	1285
Turquoise lnc-module	Tan m-module	ENSBTAG00000051777	238	ENSBTAG00000015188|ENSBTAG00000015188.5|ENSBTAT00000087087|ENSBTAT00000087087.1	KLF6	Protein Coding	5639	-59.37	-0.249454	1	213	5427	5639
Turquoise lnc-module	Tan m-module	ENSBTAG00000051777	238	ENSBTAG00000054081|ENSBTAG00000054081.1|ENSBTAT00000077255|ENSBTAT00000077255.1	ENSBTAG00000054081	Protein Coding	1278	-41.22	-0.173193	1	238	323	560
Turquoise lnc-module	Tan m-module	ENSBTAG00000051777	238	ENSBTAG00000049495|ENSBTAG00000049495.1|ENSBTAT00000083169|ENSBTAT00000083169.1	ZNF449	Protein Coding	2159	-63.7	-0.267647	1	238	176	413
Turquoise lnc-module	Tan m-module	ENSBTAG00000051777	238	ENSBTAG00000053934|ENSBTAG00000053934.1|ENSBTAT00000074686|ENSBTAT00000074686.1	ENSBTAG00000053934	Protein Coding	1431	-49.96	-0.209916	1	238	1	238
Turquoise lnc-module	Tan m-module	ENSBTAG00000051777	238	ENSBTAG00000021957|ENSBTAG00000021957.4|ENSBTAT00000076312|ENSBTAT00000076312.1	LTBP2	Protein Coding	5529	-56.79	-0.238613	1	238	225	462
Turquoise lnc-module	Tan m-module	ENSBTAG00000051777	238	ENSBTAG00000009663|ENSBTAG00000009663.5|ENSBTAT00000082669|ENSBTAT00000082669.1	YBX3	Protein Coding	1517	-58.72	-0.246723	1	238	1042	1279
Turquoise lnc-module	Tan m-module	ENSBTAG00000051777	238	ENSBTAG00000009696|ENSBTAG00000009696.5|ENSBTAT00000073885|ENSBTAT00000073885.1	ACTN2	Protein Coding	2114	-43.4	-0.182353	1	238	459	696
Turquoise lnc-module	Tan m-module	ENSBTAG00000051777	238	ENSBTAG00000005976|ENSBTAG00000005976.5|ENSBTAT00000079227|ENSBTAT00000079227.1	HSD17B7	Protein Coding	2328	-47.89	-0.201218	1	238	2084	2321
Turquoise lnc-module	Tan m-module	ENSBTAG00000051777	238	ENSBTAG00000002522|ENSBTAG00000002522.5|ENSBTAT00000086066|ENSBTAT00000086066.1	SYT5	Protein Coding	2389	-50.44	-0.211933	1	238	70	307
Turquoise lnc-module	Tan m-module	ENSBTAG00000051777	238	ENSBTAG00000052072|ENSBTAG00000052072.1|ENSBTAT00000077071|ENSBTAT00000077071.1	B3GNTL1	Protein Coding	1135	-43.86	-0.184286	1	238	278	515
Turquoise lnc-module	Tan m-module	ENSBTAG00000051777	238	ENSBTAG00000000357|ENSBTAG00000000357.6|ENSBTAT00000084626|ENSBTAT00000084626.1	PRAG1	Protein Coding	6485	-55.23	-0.232059	1	238	4581	4818
Turquoise lnc-module	Tan m-module	ENSBTAG00000051777	238	ENSBTAG00000011002|ENSBTAG00000011002.6|ENSBTAT00000070769|ENSBTAT00000070769.1	CCDC136	Protein Coding	2440	-59.27	-0.249034	1	233	2208	2440
Turquoise lnc-module	Tan m-module	ENSBTAG00000051777	238	ENSBTAG00000019712|ENSBTAG00000019712.6|ENSBTAT00000070357|ENSBTAT00000070357.1	ST14	Protein Coding	2535	-49.38	-0.207479	1	238	2289	2526
Turquoise lnc-module	Tan m-module	ENSBTAG00000051777	238	ENSBTAG00000021358|ENSBTAG00000021358.6|ENSBTAT00000072550|ENSBTAT00000072550.1	BLNK	Protein Coding	1987	-37.48	-0.157479	1	238	764	1001
Turquoise lnc-module	Tan m-module	ENSBTAG00000051777	238	ENSBTAG00000046346|ENSBTAG00000046346.2|ENSBTAT00000081554|ENSBTAT00000081554.1	PACS2	Protein Coding	5642	-47.78	-0.200756	1	238	2359	2596
Turquoise lnc-module	Tan m-module	ENSBTAG00000051777	238	ENSBTAG00000039122|ENSBTAG00000039122.3|ENSBTAT00000077544|ENSBTAT00000077544.1	PLA2G5	Protein Coding	2083	-37.48	-0.157479	1	238	1494	1731
Turquoise lnc-module	Tan m-module	ENSBTAG00000051777	238	ENSBTAG00000017266|ENSBTAG00000017266.5|ENSBTAT00000085126|ENSBTAT00000085126.1	ITGA6	Protein Coding	5291	-45	-0.189076	1	204	5088	5291
Turquoise lnc-module	Tan m-module	ENSBTAG00000051777	238	ENSBTAG00000021957|ENSBTAG00000021957.4|ENSBTAT00000077781|ENSBTAT00000077781.1	LTBP2	Protein Coding	5682	-56.79	-0.238613	1	238	588	825
Turquoise lnc-module	Tan m-module	ENSBTAG00000051777	238	ENSBTAG00000018806|ENSBTAG00000018806.4|ENSBTAT00000080779|ENSBTAT00000080779.1	PSRC1	Protein Coding	2275	-45.7	-0.192017	1	238	265	502
Turquoise lnc-module	Tan m-module	ENSBTAG00000051777	238	ENSBTAG00000012205|ENSBTAG00000012205.6|ENSBTAT00000070919|ENSBTAT00000070919.1	CPT1C	Protein Coding	2151	-44.56	-0.187227	1	238	939	1176
Turquoise lnc-module	Tan m-module	ENSBTAG00000051777	238	ENSBTAG00000009663|ENSBTAG00000009663.5|ENSBTAT00000074030|ENSBTAT00000074030.1	YBX3	Protein Coding	1416	-58.72	-0.246723	1	238	941	1178
Turquoise lnc-module	Tan m-module	ENSBTAG00000051777	238	ENSBTAG00000016948|ENSBTAG00000016948.6|ENSBTAT00000070865|ENSBTAT00000070865.1	PTH1R	Protein Coding	3664	-48.92	-0.205546	1	238	2608	2845
Turquoise lnc-module	Tan m-module	ENSBTAG00000051777	238	ENSBTAG00000009167|ENSBTAG00000009167.6|ENSBTAT00000086426|ENSBTAT00000086426.1	SLC15A4	Protein Coding	2738	-67.22	-0.282437	1	238	22	259
Turquoise lnc-module	Tan m-module	ENSBTAG00000051777	238	ENSBTAG00000021697|ENSBTAG00000021697.6|ENSBTAT00000082882|ENSBTAT00000082882.1	PDGFB	Protein Coding	692	-43.49	-0.182731	1	238	260	497
Turquoise lnc-module	Tan m-module	ENSBTAG00000051777	238	ENSBTAG00000050919|ENSBTAG00000050919.1|ENSBTAT00000086435|ENSBTAT00000086435.1	ENSBTAG00000050919	Protein Coding	1052	-60.14	-0.252689	1	238	609	846
Turquoise lnc-module	Tan m-module	ENSBTAG00000051777	238	ENSBTAG00000010626|ENSBTAG00000010626.6|ENSBTAT00000072113|ENSBTAT00000072113.1	SH3GLB2	Protein Coding	1098	-43.58	-0.183109	1	238	787	1024
Turquoise lnc-module	Tan m-module	ENSBTAG00000051777	238	ENSBTAG00000030965|ENSBTAG00000030965.3|ENSBTAT00000086357|ENSBTAT00000086357.1	MCM7	Protein Coding	3169	-57.15	-0.240126	1	238	2696	2933
Turquoise lnc-module	Tan m-module	ENSBTAG00000051777	238	ENSBTAG00000049039|ENSBTAG00000049039.1|ENSBTAT00000087093|ENSBTAT00000087093.1	ENSBTAG00000049039	Protein Coding	1678	-41.34	-0.173697	1	238	1389	1626
Turquoise lnc-module	Tan m-module	ENSBTAG00000051777	238	ENSBTAG00000011412|ENSBTAG00000011412.6|ENSBTAT00000082437|ENSBTAT00000082437.1	LAMB1	Protein Coding	6133	-42.59	-0.17895	1	238	5620	5857
Turquoise lnc-module	Tan m-module	ENSBTAG00000051777	238	ENSBTAG00000012205|ENSBTAG00000012205.6|ENSBTAT00000073294|ENSBTAT00000073294.1	CPT1C	Protein Coding	2430	-44.56	-0.187227	1	238	957	1194
Turquoise lnc-module	Tan m-module	ENSBTAG00000051777	238	ENSBTAG00000050919|ENSBTAG00000050919.1|ENSBTAT00000081313|ENSBTAT00000081313.1	ENSBTAG00000050919	Protein Coding	1975	-60.14	-0.252689	1	238	1532	1769
Turquoise lnc-module	Tan m-module	ENSBTAG00000051777	238	ENSBTAG00000015913|ENSBTAG00000015913.6|ENSBTAT00000075389|ENSBTAT00000075389.1	MFHAS1	Protein Coding	3562	-51.91	-0.218109	1	238	2990	3227
Turquoise lnc-module	Tan m-module	ENSBTAG00000051777	238	ENSBTAG00000052072|ENSBTAG00000052072.1|ENSBTAT00000081898|ENSBTAT00000081898.1	B3GNTL1	Protein Coding	1237	-52.81	-0.221891	1	238	380	617
Turquoise lnc-module	Tan m-module	ENSBTAG00000051777	238	ENSBTAG00000021358|ENSBTAG00000021358.6|ENSBTAT00000085761|ENSBTAT00000085761.1	BLNK	Protein Coding	1529	-37.48	-0.157479	1	238	378	615
Turquoise lnc-module	Tan m-module	ENSBTAG00000051777	238	ENSBTAG00000011744|ENSBTAG00000011744.6|ENSBTAT00000083561|ENSBTAT00000083561.1	USP31	Protein Coding	4044	-59.63	-0.250546	1	229	3816	4044
Turquoise lnc-module	Tan m-module	ENSBTAG00000051777	238	ENSBTAG00000021358|ENSBTAG00000021358.6|ENSBTAT00000076556|ENSBTAT00000076556.1	BLNK	Protein Coding	1506	-37.48	-0.157479	1	238	283	520
Turquoise lnc-module	Tan m-module	ENSBTAG00000051777	238	ENSBTAG00000005846|ENSBTAG00000005846.5|ENSBTAT00000076072|ENSBTAT00000076072.1	FAM219B	Protein Coding	1043	-49.84	-0.209412	1	238	15	252
Turquoise lnc-module	Tan m-module	ENSBTAG00000051777	238	ENSBTAG00000003559|ENSBTAG00000003559.6|ENSBTAT00000083195|ENSBTAT00000083195.1	PPP1R13B	Protein Coding	3969	-57.95	-0.243487	1	238	257	494
Turquoise lnc-module	Tan m-module	ENSBTAG00000051777	238	ENSBTAG00000044078|ENSBTAG00000044078.3|ENSBTAT00000075144|ENSBTAT00000075144.1	TESC	Protein Coding	940	-44.03	-0.185	1	238	281	518
Turquoise lnc-module	Tan m-module	ENSBTAG00000051777	238	ENSBTAG00000007791|ENSBTAG00000007791.6|ENSBTAT00000082504|ENSBTAT00000082504.1	KCNQ5	Protein Coding	2497	-66.25	-0.278361	1	238	536	773
Turquoise lnc-module	Tan m-module	ENSBTAG00000051777	238	ENSBTAG00000016948|ENSBTAG00000016948.6|ENSBTAT00000070571|ENSBTAT00000070571.1	PTH1R	Protein Coding	3724	-47.61	-0.200042	1	238	2684	2921
Turquoise lnc-module	Tan m-module	ENSBTAG00000051777	238	ENSBTAG00000017069|ENSBTAG00000017069.6|ENSBTAT00000071687|ENSBTAT00000071687.1	GASK1B	Protein Coding	2127	-48.06	-0.201933	1	238	1187	1424
Turquoise lnc-module	Tan m-module	ENSBTAG00000051777	238	ENSBTAG00000014211|ENSBTAG00000014211.6|ENSBTAT00000076077|ENSBTAT00000076077.1	FOXP4	Protein Coding	3814	-72.25	-0.303571	1	238	3255	3492
Turquoise lnc-module	Tan m-module	ENSBTAG00000051777	238	ENSBTAG00000012205|ENSBTAG00000012205.6|ENSBTAT00000082830|ENSBTAT00000082830.1	CPT1C	Protein Coding	2424	-44.56	-0.187227	1	238	954	1191
Turquoise lnc-module	Tan m-module	ENSBTAG00000051777	238	ENSBTAG00000010626|ENSBTAG00000010626.6|ENSBTAT00000076065|ENSBTAT00000076065.1	SH3GLB2	Protein Coding	2161	-74.75	-0.314076	1	238	48	285
Turquoise lnc-module	Tan m-module	ENSBTAG00000051777	238	ENSBTAG00000003491|ENSBTAG00000003491.5|ENSBTAT00000070381|ENSBTAT00000070381.1	SLC25A23	Protein Coding	4004	-54.66	-0.229664	1	238	4	241
Turquoise lnc-module	Tan m-module	ENSBTAG00000051777	238	ENSBTAG00000019697|ENSBTAG00000019697.6|ENSBTAT00000073725|ENSBTAT00000073725.1	NPAS2	Protein Coding	3684	-40.3	-0.169328	1	238	2297	2534
Turquoise lnc-module	Tan m-module	ENSBTAG00000051777	238	ENSBTAG00000015165|ENSBTAG00000015165.6|ENSBTAT00000078716|ENSBTAT00000078716.1	DPY19L3	Protein Coding	2396	-51.57	-0.216681	1	238	3	240
Turquoise lnc-module	Tan m-module	ENSBTAG00000051777	238	ENSBTAG00000010626|ENSBTAG00000010626.6|ENSBTAT00000082745|ENSBTAT00000082745.1	SH3GLB2	Protein Coding	2224	-74.75	-0.314076	1	238	48	285
Turquoise lnc-module	Tan m-module	ENSBTAG00000051777	238	ENSBTAG00000006835|ENSBTAG00000006835.6|ENSBTAT00000072464|ENSBTAT00000072464.1	MCAM	Protein Coding	2184	-40.73	-0.171134	20	238	1	219
Turquoise lnc-module	Tan m-module	ENSBTAG00000051777	238	ENSBTAG00000014698|ENSBTAG00000014698.6|ENSBTAT00000081098|ENSBTAT00000081098.1	CARD11	Protein Coding	4516	-48.4	-0.203361	1	238	259	496
Turquoise lnc-module	Tan m-module	ENSBTAG00000051777	238	ENSBTAG00000007186|ENSBTAG00000007186.6|ENSBTAT00000070608|ENSBTAT00000070608.1	ARHGAP39	Protein Coding	3474	-54.3	-0.228151	1	238	1503	1740
Turquoise lnc-module	Tan m-module	ENSBTAG00000051777	238	ENSBTAG00000005034|ENSBTAG00000005034.6|ENSBTAT00000084642|ENSBTAT00000084642.1	CAPN5	Protein Coding	5236	-48.08	-0.202017	1	238	3542	3779
Turquoise lnc-module	Tan m-module	ENSBTAG00000051777	238	ENSBTAG00000010989|ENSBTAG00000010989.6|ENSBTAT00000078857|ENSBTAT00000078857.1	PIK3R1	Protein Coding	3326	-37.24	-0.156471	1	238	1987	2224
Turquoise lnc-module	Tan m-module	ENSBTAG00000051777	238	ENSBTAG00000012039|ENSBTAG00000012039.6|ENSBTAT00000086474|ENSBTAT00000086474.1	PHACTR1	Protein Coding	3220	-48.98	-0.205798	1	238	2400	2637
Turquoise lnc-module	Tan m-module	ENSBTAG00000051777	238	ENSBTAG00000000986|ENSBTAG00000000986.6|ENSBTAT00000076623|ENSBTAT00000076623.1	USH1C	Protein Coding	4334	-43.95	-0.184664	1	238	3873	4110
Turquoise lnc-module	Tan m-module	ENSBTAG00000051777	238	ENSBTAG00000052397|ENSBTAG00000052397.1|ENSBTAT00000085693|ENSBTAT00000085693.1	ENSBTAG00000052397	Protein Coding	1709	-40.73	-0.171134	4	238	1	235
Turquoise lnc-module	Tan m-module	ENSBTAG00000051777	238	ENSBTAG00000053499|ENSBTAG00000053499.1|ENSBTAT00000073849|ENSBTAT00000073849.1	ENSBTAG00000053499	Protein Coding	252	-46.36	-0.19479	1	176	77	252
Turquoise lnc-module	Tan m-module	ENSBTAG00000051777	238	ENSBTAG00000015973|ENSBTAG00000015973.6|ENSBTAT00000086212|ENSBTAT00000086212.1	TRAF3IP1	Protein Coding	3853	-59.67	-0.250714	1	238	601	838
Turquoise lnc-module	Tan m-module	ENSBTAG00000049742	1038	ENSBTAG00000007354|ENSBTAG00000007354.6|ENSBTAT00000009673|ENSBTAT00000009673.6	ENSBTAG00000007354	Protein Coding	480	-78.77	-0.164104	371	850	1	480
Turquoise lnc-module	Tan m-module	ENSBTAG00000049742	1038	ENSBTAG00000050205|ENSBTAG00000050205.1|ENSBTAT00000067059|ENSBTAT00000067059.1	ENSBTAG00000050205	Protein Coding	525	-86.81	-0.165352	449	973	1	525
Turquoise lnc-module	Tan m-module	ENSBTAG00000049742	1038	ENSBTAG00000053499|ENSBTAG00000053499.1|ENSBTAT00000073849|ENSBTAT00000073849.1	ENSBTAG00000053499	Protein Coding	252	-53.45	-0.212103	45	296	1	252
Turquoise lnc-module	Tan m-module	ENSBTAG00000049590	1021	ENSBTAG00000053499|ENSBTAG00000053499.1|ENSBTAT00000073849|ENSBTAT00000073849.1	ENSBTAG00000053499	Protein Coding	252	-50.77	-0.201468	523	774	1	252
Turquoise lnc-module	Tan m-module	ENSBTAG00000051011	2326	ENSBTAG00000053499|ENSBTAG00000053499.1|ENSBTAT00000073849|ENSBTAT00000073849.1	ENSBTAG00000053499	Protein Coding	252	-43.94	-0.174365	639	890	1	252
[truncated: 4,948 more rows]
