# Supplementary material for: Integrated co-expression analysis of regulatory elements (miRNA, lncRNA, and TFs) in bovine monocytes induced by Str. uberis
Source: Sci Rep. 2023 Sep 12;13:15076. doi: 10.1038/s41598-023-42067-4 (PMC10497586; doi:10.1038/s41598-023-42067-4)
Supplement: Supplementary file 11 — Supplementary Table S11. [file 41598_2023_42067_MOESM11_ESM.xlsx]

## Sheet: preserved
List of hub genes in preserved m-modules
black				blue				brown				darkgreen				darkturquoise				red				royalblue				skyblue				steelblue				turquoise				white				yellow
gene_id	gene_name	gene_biotype		gene_id	gene_name	gene_biotype		gene_id	gene_name	gene_biotype		gene_id	gene_name	gene_biotype		gene_id	gene_name	gene_biotype		gene_id	gene_name	gene_biotype		gene_id	gene_name	gene_biotype		gene_id	gene_name	gene_biotype		gene_id	gene_name	gene_biotype		gene_id	gene_name	gene_biotype		gene_id	gene_name	gene_biotype		gene_id	gene_name	gene_biotype
ENSBTAG00000001093	KLHL23	protein_coding		ENSBTAG00000012083	IRX3	Transcription Factor		ENSBTAG00000004380	STAT2	Transcription Factor		ENSBTAG00000011982	BATF3	Transcription Factor		ENSBTAG00000000759	NENF	protein_coding		ENSBTAG00000000851	CYP20A1	protein_coding		ENSBTAG00000005354	LRRFIP1	Transcription Factor		ENSBTAG00000001509	ELK3	Transcription Factor		ENSBTAG00000003326	NAIP	protein_coding		ENSBTAG00000001616	ZNF592	Transcription Factor		ENSBTAG00000014090	ARID5A	Transcription Factor		ENSBTAG00000003399	SMARCA5	Transcription Factor
ENSBTAG00000001564	PDE4DIP	protein_coding		ENSBTAG00000021706	TBX3	Transcription Factor		ENSBTAG00000009206	FOXS1	Transcription Factor		ENSBTAG00000021523	STAT3	Transcription Factor		ENSBTAG00000001832	MRPL10	protein_coding		ENSBTAG00000001908	DLD	protein_coding		ENSBTAG00000001573	JMJD1C	protein_coding		ENSBTAG00000005978	PIK3R5	protein_coding		ENSBTAG00000010785	FAS	protein_coding		ENSBTAG00000004189	MLXIP	Transcription Factor		ENSBTAG00000019742	FOXJ2	Transcription Factor		ENSBTAG00000012124	GPBP1	Transcription Factor
ENSBTAG00000001717	AURKB	protein_coding		ENSBTAG00000000561	OCLN	protein_coding		ENSBTAG00000016546	PARP12	Transcription Factor		ENSBTAG00000000653	PPP1R16B	protein_coding		ENSBTAG00000002049	HADH	protein_coding		ENSBTAG00000002610	FKBP3	protein_coding		ENSBTAG00000001749	SENP2	protein_coding		ENSBTAG00000007213	SIRPA	protein_coding		ENSBTAG00000012047	JAK2	protein_coding		ENSBTAG00000005038	ZBTB42	Transcription Factor		ENSBTAG00000002051	ARAP1	protein_coding		ENSBTAG00000014248	MIER3	Transcription Factor
ENSBTAG00000001748	TRIM45	protein_coding		ENSBTAG00000000585	LY6G6C	protein_coding		ENSBTAG00000000095	CD274	protein_coding		ENSBTAG00000000812	CD300A	protein_coding		ENSBTAG00000003450	ATP6V1H	protein_coding		ENSBTAG00000002820	RBBP7	protein_coding		ENSBTAG00000004741	IL12B	protein_coding		ENSBTAG00000009918	GSE1	protein_coding		ENSBTAG00000012408	RAB27A	protein_coding		ENSBTAG00000012046	JUNB	Transcription Factor		ENSBTAG00000004873	CCNL2	protein_coding		ENSBTAG00000019695	RLF	Transcription Factor
ENSBTAG00000001886	PABIR2	protein_coding		ENSBTAG00000000793	LAMC2	protein_coding		ENSBTAG00000000806	ATAD1	protein_coding		ENSBTAG00000007280	NA	protein_coding		ENSBTAG00000005533	PPP2R5D	protein_coding		ENSBTAG00000004495	UBA5	protein_coding		ENSBTAG00000006984	CD55	protein_coding		ENSBTAG00000022381	TET3	protein_coding		ENSBTAG00000012976	WLS	protein_coding		ENSBTAG00000014680	ZBTB49	Transcription Factor		ENSBTAG00000011044	TACC3	protein_coding		ENSBTAG00000020935	HIF1A	Transcription Factor
ENSBTAG00000002444	MKI67	protein_coding		ENSBTAG00000000836	KRT8	protein_coding		ENSBTAG00000000957	CDKN2AIP	protein_coding		ENSBTAG00000008008	TLR2	protein_coding		ENSBTAG00000007512	PLA2G15	protein_coding		ENSBTAG00000006950	COPS4	protein_coding		ENSBTAG00000007584	INPP1	protein_coding		ENSBTAG00000039160	VAV1	protein_coding		ENSBTAG00000023144	PTPRC	protein_coding		ENSBTAG00000019303	MAFK	Transcription Factor		ENSBTAG00000012038	TRIM56	pseudogene		ENSBTAG00000000241	STAU1	protein_coding
ENSBTAG00000002826	CLSPN	protein_coding		ENSBTAG00000001303	HSPB8	protein_coding		ENSBTAG00000001143	NA	protein_coding		ENSBTAG00000011515	SELL	protein_coding		ENSBTAG00000007766	CDK5	protein_coding		ENSBTAG00000008935	PFDN5	protein_coding		ENSBTAG00000010042	RIOK3	protein_coding						ENSBTAG00000031950	RAB3IP	protein_coding		ENSBTAG00000021709	SPI1	Transcription Factor		ENSBTAG00000016198	EP300	protein_coding		ENSBTAG00000001060	CXCR4	protein_coding
ENSBTAG00000004085	ASF1B	protein_coding		ENSBTAG00000001815	ARHGEF5	protein_coding		ENSBTAG00000001822	SNX10	protein_coding		ENSBTAG00000012640	S100A8	protein_coding		ENSBTAG00000008592	FCGR1A	protein_coding		ENSBTAG00000009879	PCGF6	protein_coding		ENSBTAG00000012638	S100A12	protein_coding										ENSBTAG00000046545	MEF2D	Transcription Factor		ENSBTAG00000016424	MMP25	protein_coding		ENSBTAG00000002455	KLHL8	protein_coding
ENSBTAG00000005269	CCNB2	protein_coding		ENSBTAG00000002080	CCN3	protein_coding		ENSBTAG00000002096	FCGR3A	protein_coding		ENSBTAG00000013334	CSF3R	protein_coding		ENSBTAG00000012676	KRT79	protein_coding		ENSBTAG00000011727	ETAA1	protein_coding		ENSBTAG00000014439	KMO	protein_coding										ENSBTAG00000001023	ZNF598	protein_coding		ENSBTAG00000020173	INPP5D	protein_coding		ENSBTAG00000002959	LRCH1	protein_coding
ENSBTAG00000006882	IQGAP3	protein_coding		ENSBTAG00000003505	DCN	protein_coding		ENSBTAG00000002135	CD69	protein_coding		ENSBTAG00000013371	RUBCNL	protein_coding		ENSBTAG00000014448	VKORC1L1	protein_coding		ENSBTAG00000012582	IARS2	protein_coding		ENSBTAG00000015413	RASA2	protein_coding										ENSBTAG00000001843	WBP1	protein_coding		ENSBTAG00000020490	NACC2	protein_coding		ENSBTAG00000002970	INTS6	protein_coding
ENSBTAG00000006969	TUBB	protein_coding		ENSBTAG00000003894	NDRG4	protein_coding		ENSBTAG00000003719	TDRD7	protein_coding		ENSBTAG00000016260	LRRK2	protein_coding		ENSBTAG00000014468	AP1S1	protein_coding		ENSBTAG00000013620	UCHL5	protein_coding		ENSBTAG00000016519	MBOAT1	protein_coding										ENSBTAG00000002381	ZDHHC5	protein_coding						ENSBTAG00000003316	SYAP1	protein_coding
ENSBTAG00000007860	ASPM	protein_coding		ENSBTAG00000004086	SPINT1	protein_coding		ENSBTAG00000004971	GRAMD1C	protein_coding		ENSBTAG00000016355	UVRAG	protein_coding		ENSBTAG00000015769	VSIG4	protein_coding		ENSBTAG00000014302	TOMM70	protein_coding		ENSBTAG00000017280	C3	protein_coding										ENSBTAG00000002939	FURIN	protein_coding						ENSBTAG00000003851	CCNL1	protein_coding
ENSBTAG00000008758	KIF20A	protein_coding		ENSBTAG00000004381	TACSTD2	protein_coding		ENSBTAG00000005008	WSB1	protein_coding		ENSBTAG00000017855	ITM2C	protein_coding		ENSBTAG00000018245	SLC1A3	protein_coding		ENSBTAG00000014493	TRIP4	protein_coding		ENSBTAG00000017722	F5	protein_coding										ENSBTAG00000003074	SLC16A6	protein_coding						ENSBTAG00000004556	SLC2A3	protein_coding
ENSBTAG00000008772	SMC2	protein_coding		ENSBTAG00000004641	PLEKHA6	protein_coding		ENSBTAG00000005160	GTF2H1	protein_coding		ENSBTAG00000019526	CMTM6	protein_coding		ENSBTAG00000020980	CAT	protein_coding		ENSBTAG00000015038	HADHA	protein_coding		ENSBTAG00000018013	EMP3	protein_coding										ENSBTAG00000004114	MAP3K11	protein_coding						ENSBTAG00000004659	COQ10B	protein_coding
ENSBTAG00000008963	CIT	protein_coding		ENSBTAG00000005359	TGFB2	protein_coding		ENSBTAG00000005814	PSME2	protein_coding		ENSBTAG00000021286	SLC37A1	protein_coding		ENSBTAG00000026825	TMEM37	protein_coding		ENSBTAG00000017468	NUCB2	protein_coding		ENSBTAG00000020860	CHD1	protein_coding										ENSBTAG00000004787	METRNL	protein_coding						ENSBTAG00000005905	TOPORS	protein_coding
ENSBTAG00000009819	CDC20	protein_coding		ENSBTAG00000005929	SPTBN2	protein_coding		ENSBTAG00000006378	RIPK1	protein_coding		ENSBTAG00000031701	TAGAP	protein_coding		ENSBTAG00000027446	RSU1	protein_coding		ENSBTAG00000018548	INTS7	protein_coding		ENSBTAG00000052516	CDA	protein_coding										ENSBTAG00000005427	NRDE2	protein_coding						ENSBTAG00000006240	TLR4	protein_coding
ENSBTAG00000010123	APOE	protein_coding		ENSBTAG00000006161	MET	protein_coding		ENSBTAG00000006466	CD53	protein_coding		ENSBTAG00000036224	MGC157082	protein_coding		ENSBTAG00000027684	FOLR2	protein_coding		ENSBTAG00000018768	HMGN1	protein_coding		ENSBTAG00000052822	C3H1orf162	protein_coding										ENSBTAG00000005588	DXO	protein_coding						ENSBTAG00000006751	TENT2	protein_coding
ENSBTAG00000012861	KIF4A	protein_coding		ENSBTAG00000006367	CCN2	protein_coding		ENSBTAG00000008142	IFIH1	protein_coding		ENSBTAG00000038154	HSH2D	protein_coding						ENSBTAG00000019215	THOC1	protein_coding		ENSBTAG00000053390	RAC1	protein_coding										ENSBTAG00000006128	DYNLT4	protein_coding						ENSBTAG00000007414	PAPOLG	protein_coding
ENSBTAG00000013009	AURKA	protein_coding		ENSBTAG00000007204	KRT80	protein_coding		ENSBTAG00000008339	DHX8	protein_coding		ENSBTAG00000045880	NA	protein_coding						ENSBTAG00000019843	HAUS6	protein_coding														ENSBTAG00000006601	KSR1	protein_coding						ENSBTAG00000008403	ROCK1	protein_coding
ENSBTAG00000013100	SPAG5	protein_coding		ENSBTAG00000007958	TNS4	protein_coding		ENSBTAG00000009768	IFIT3	protein_coding										ENSBTAG00000020961	DUSP19	protein_coding														ENSBTAG00000008465	ACCS	protein_coding						ENSBTAG00000008737	DR1	protein_coding
ENSBTAG00000013573	BIRC5	protein_coding		ENSBTAG00000008575	CGNL1	protein_coding		ENSBTAG00000009933	DTX3L	protein_coding										ENSBTAG00000021688	FH	protein_coding														ENSBTAG00000009048	EFHD2	protein_coding						ENSBTAG00000008915	SF3B1	protein_coding
ENSBTAG00000013669	KIF22	protein_coding		ENSBTAG00000009844	CCN1	protein_coding		ENSBTAG00000011304	XRN2	protein_coding										ENSBTAG00000024378	MRPS21	protein_coding														ENSBTAG00000009101	SH2B3	protein_coding						ENSBTAG00000011146	RAB8B	protein_coding
ENSBTAG00000013761	STMN1	protein_coding		ENSBTAG00000010444	ERBB3	protein_coding		ENSBTAG00000012626	B4GALT5	protein_coding										ENSBTAG00000037571	EBAG9	protein_coding														ENSBTAG00000009165	LPIN3	protein_coding						ENSBTAG00000011197	IPMK	protein_coding
ENSBTAG00000014326	CDCA8	protein_coding		ENSBTAG00000010452	PODXL	protein_coding		ENSBTAG00000012989	UBE2L6	protein_coding										ENSBTAG00000051150	TOMM7	protein_coding														ENSBTAG00000009691	SH2B2	protein_coding						ENSBTAG00000011531	SS18	protein_coding
ENSBTAG00000017125	PABPC4	protein_coding		ENSBTAG00000010517	EVPL	protein_coding		ENSBTAG00000013919	NA	protein_coding																										ENSBTAG00000010126	PCIF1	protein_coding						ENSBTAG00000011994	NDEL1	protein_coding
ENSBTAG00000019262	TOP2A	protein_coding		ENSBTAG00000010682	DDR1	protein_coding		ENSBTAG00000014261	TARS1	protein_coding																										ENSBTAG00000010467	SUPT5H	protein_coding						ENSBTAG00000013449	RAB3GAP1	protein_coding
ENSBTAG00000020319	ALOX5	protein_coding		ENSBTAG00000010693	LMO7	protein_coding		ENSBTAG00000014471	PALM2	protein_coding																										ENSBTAG00000011316	ZC3H12A	protein_coding						ENSBTAG00000015034	IK	protein_coding
ENSBTAG00000021912	DUSP7	protein_coding		ENSBTAG00000011108	USP54	protein_coding		ENSBTAG00000014529	GBP4	protein_coding																										ENSBTAG00000011483	SCARF1	protein_coding						ENSBTAG00000019338	IL13RA1	protein_coding
ENSBTAG00000024449	CENPF	protein_coding		ENSBTAG00000011154	SDC1	protein_coding		ENSBTAG00000015060	GBP5	protein_coding																										ENSBTAG00000011922	PLEC	protein_coding						ENSBTAG00000019884	PKD1L3	protein_coding
ENSBTAG00000024726	HJURP	protein_coding		ENSBTAG00000011613	PLS3	protein_coding		ENSBTAG00000015271	RIPK2	protein_coding																										ENSBTAG00000012172	MIDN	protein_coding						ENSBTAG00000020164	BAZ1A	protein_coding
ENSBTAG00000039954	COPZ2	protein_coding		ENSBTAG00000011779	MAL2	protein_coding		ENSBTAG00000016828	TAPBP	protein_coding																										ENSBTAG00000013096	UNC119	protein_coding						ENSBTAG00000020330	BTG1	protein_coding
				ENSBTAG00000012405	PEAR1	protein_coding		ENSBTAG00000017670	NA	protein_coding																										ENSBTAG00000013884	SIPA1	protein_coding						ENSBTAG00000021214	FBXL5	protein_coding
				ENSBTAG00000012919	MMP15	protein_coding		ENSBTAG00000018523	TRIM38	protein_coding																										ENSBTAG00000013943	ZNF703	protein_coding						ENSBTAG00000026234	STK3	protein_coding
				ENSBTAG00000013928	WFDC2	protein_coding		ENSBTAG00000019314	USP25	protein_coding																										ENSBTAG00000014137	CEP164	protein_coding						ENSBTAG00000040006	SRSF3	protein_coding
				ENSBTAG00000015106	DSP	protein_coding		ENSBTAG00000020536	HERC6	protein_coding																										ENSBTAG00000014943	KDM5C	protein_coding						ENSBTAG00000044676	U6	snRNA
				ENSBTAG00000015398	TJP1	protein_coding		ENSBTAG00000020538	HERC5	protein_coding																										ENSBTAG00000015318	NECTIN2	protein_coding						ENSBTAG00000054545	RNF11	protein_coding
				ENSBTAG00000015991	CDH1	protein_coding		ENSBTAG00000020554	AIF1	protein_coding																										ENSBTAG00000015401	ATG4B	protein_coding
				ENSBTAG00000016165	KRT7	protein_coding		ENSBTAG00000020884	CASP4	protein_coding																										ENSBTAG00000016577	AXIN1	protein_coding
				ENSBTAG00000017655	PALMD	protein_coding		ENSBTAG00000021087	UBR1	protein_coding																										ENSBTAG00000016797	CSNK1G2	protein_coding
				ENSBTAG00000017685	JUP	protein_coding		ENSBTAG00000021395	PSME1	protein_coding																										ENSBTAG00000017457	STK10	protein_coding
				ENSBTAG00000017869	CAV1	protein_coding		ENSBTAG00000021791	PARP9	protein_coding																										ENSBTAG00000018048	MED15	protein_coding
				ENSBTAG00000018143	C16H1orf116	protein_coding		ENSBTAG00000031750	PLAC8B	protein_coding																										ENSBTAG00000018073	TSPO	protein_coding
				ENSBTAG00000018499	ANXA8L1	protein_coding		ENSBTAG00000032277	KYNU	protein_coding																										ENSBTAG00000019044	BAIAP2	protein_coding
				ENSBTAG00000019289	ITGA2	protein_coding		ENSBTAG00000032369	NMI	protein_coding																										ENSBTAG00000019188	GAK	protein_coding
				ENSBTAG00000019448	CLDN7	protein_coding		ENSBTAG00000033041	YIPF4	protein_coding																										ENSBTAG00000019365	BACE1	protein_coding
				ENSBTAG00000019498	ITGA3	protein_coding		ENSBTAG00000034918	IFIT2	protein_coding																										ENSBTAG00000020457	TGFB1	protein_coding
				ENSBTAG00000019633	SHROOM3	protein_coding		ENSBTAG00000038233	NA	protein_coding																										ENSBTAG00000020766	ABCA7	pseudogene
				ENSBTAG00000020097	PERP	protein_coding		ENSBTAG00000038938	GBP2	protein_coding																										ENSBTAG00000021464	SPRYD3	protein_coding
				ENSBTAG00000020269	MISP	protein_coding		ENSBTAG00000045854	NA	protein_coding																										ENSBTAG00000022799	NOTCH1	protein_coding
				ENSBTAG00000020829	PTPRK	protein_coding		ENSBTAG00000047107	TNIP3	protein_coding																										ENSBTAG00000023933	SEC16A	protein_coding
				ENSBTAG00000021377	S100A14	protein_coding		ENSBTAG00000051981	NA	protein_coding																										ENSBTAG00000024884	CCNF	protein_coding
				ENSBTAG00000021601	PARD6B	protein_coding																														ENSBTAG00000025329	IRF2BPL	protein_coding
				ENSBTAG00000021975	PATJ	protein_coding																														ENSBTAG00000025868	TLN1	protein_coding
				ENSBTAG00000023416	PPP2R3A	protein_coding																														ENSBTAG00000031402	ASXL1	protein_coding
				ENSBTAG00000024091	MALL	protein_coding																														ENSBTAG00000031789	FBRS	protein_coding
				ENSBTAG00000024219	TRPV6	protein_coding																														ENSBTAG00000031852	TBC1D10B	protein_coding
				ENSBTAG00000026278	CLDN4	protein_coding																														ENSBTAG00000040361	LFNG	protein_coding
				ENSBTAG00000034848	F2RL1	protein_coding																														ENSBTAG00000045548	CRKL	protein_coding
				ENSBTAG00000039731	RND3	protein_coding																														ENSBTAG00000046223	ANAPC2	protein_coding
				ENSBTAG00000040432	CLDN3	protein_coding																														ENSBTAG00000046555	WAS	protein_coding
				ENSBTAG00000040584	DSC2	protein_coding																														ENSBTAG00000048958	NA	protein_coding
				ENSBTAG00000049368	NA	protein_coding																														ENSBTAG00000049411	NA	protein_coding
				ENSBTAG00000049397	CAV2	protein_coding																														ENSBTAG00000052226	NA	protein_coding
				ENSBTAG00000051116	C23H6orf132	protein_coding																														ENSBTAG00000052504	KLF2	protein_coding
																																				ENSBTAG00000054103	SLC66A2	protein_coding
																																				ENSBTAG00000054259	NA	protein_coding
																																				ENSBTAG00000054329	NA	pseudogene
																																				ENSBTAG00000054865	NA	protein_coding

## Sheet: semi-preserved
Supplementary Files S21: List of hub genes in semi-preserved m-modules
darkgrey				darkorange				green				lightyellow				midnightblue				orange				paleturquoise				pink				purple				saddlebrown
gene_id	gene_name	gene_biotype		gene_id	gene_name	gene_biotype		gene_id	gene_name	gene_biotype		gene_id	gene_name	gene_biotype		gene_id	gene_name	gene_biotype		gene_id	gene_name	gene_biotype		gene_id	gene_name	gene_biotype		gene_id	gene_name	gene_biotype		gene_id	gene_name	gene_biotype		gene_id	gene_name	gene_biotype
ENSBTAG00000002742	MSH2	protein_coding		ENSBTAG00000000778	HSP90AB1	protein_coding		ENSBTAG00000000517	ANKRD29	protein_coding		ENSBTAG00000020270	NFKB1	Transcription Factor		ENSBTAG00000003180	TMEM201	protein_coding		ENSBTAG00000008550	GIMAP7	protein_coding		ENSBTAG00000011467	BATF2	Transcription Factor		ENSBTAG00000017517	ZNF236	Transcription Factor		ENSBTAG00000007330	STXBP3	protein_coding		ENSBTAG00000003650	NR4A2	Transcription Factor
ENSBTAG00000005571	PHF20	protein_coding		ENSBTAG00000004531	CCT4	protein_coding		ENSBTAG00000001036	HIBADH	protein_coding		ENSBTAG00000000137	FRYL	protein_coding		ENSBTAG00000007390	VAT1	protein_coding		ENSBTAG00000009850	GIMAP7	protein_coding		ENSBTAG00000002773	NA	protein_coding		ENSBTAG00000017682	TET2	Transcription Factor		ENSBTAG00000008557	NA	protein_coding		ENSBTAG00000006523	SOD2	protein_coding
ENSBTAG00000007142	CPPED1	protein_coding		ENSBTAG00000005012	HSPH1	protein_coding		ENSBTAG00000001050	LDLRAP1	protein_coding		ENSBTAG00000000152	RANBP2	protein_coding		ENSBTAG00000013244	HDAC6	protein_coding		ENSBTAG00000012695	LCK	protein_coding		ENSBTAG00000003305	NCF1	protein_coding		ENSBTAG00000020552	PRDM2	Transcription Factor		ENSBTAG00000010428	USP15	protein_coding		ENSBTAG00000007531	NCF4	protein_coding
ENSBTAG00000008804	SAAL1	protein_coding		ENSBTAG00000012586	HSPD1	protein_coding		ENSBTAG00000003361	METTL15	protein_coding		ENSBTAG00000000579	NIPBL	protein_coding		ENSBTAG00000039593	FAM98C	protein_coding		ENSBTAG00000015710	CD3E	protein_coding		ENSBTAG00000003791	LPAR3	protein_coding		ENSBTAG00000023929	FOSL2	Transcription Factor		ENSBTAG00000011147	RNF13	protein_coding		ENSBTAG00000009064	CSF2RB	protein_coding
ENSBTAG00000013496	CPM	protein_coding		ENSBTAG00000013254	XPO1	protein_coding		ENSBTAG00000007395	ALS2	protein_coding		ENSBTAG00000000737	DMXL2	protein_coding		ENSBTAG00000048054	UAP1L1	protein_coding		ENSBTAG00000054649	NA	protein_coding		ENSBTAG00000005477	LAPTM5	protein_coding		ENSBTAG00000000675	PGS1	protein_coding		ENSBTAG00000011757	PSEN1	protein_coding		ENSBTAG00000009236	DAGLB	protein_coding
ENSBTAG00000030282	ZBED8	protein_coding		ENSBTAG00000015683	HSPA4	protein_coding		ENSBTAG00000008006	RASGRP3	protein_coding		ENSBTAG00000002755	ANKRD12	protein_coding		ENSBTAG00000052323	MAZ	protein_coding						ENSBTAG00000035995	TNFAIP2	protein_coding		ENSBTAG00000001321	IL1B	protein_coding		ENSBTAG00000012962	SARS1	protein_coding		ENSBTAG00000047676	PRODH	protein_coding
				ENSBTAG00000020477	AHSA1	protein_coding		ENSBTAG00000009708	SMYD4	protein_coding		ENSBTAG00000003495	KDM7A	protein_coding														ENSBTAG00000001602	IL4R	protein_coding		ENSBTAG00000017375	FAM241A	protein_coding		ENSBTAG00000051851	NA	protein_coding
				ENSBTAG00000030881	TMEM260	protein_coding		ENSBTAG00000009711	RPA1	protein_coding		ENSBTAG00000006027	USP34	protein_coding														ENSBTAG00000002078	KDM4A	protein_coding		ENSBTAG00000018263	WAC	protein_coding
				ENSBTAG00000047441	NA	protein_coding		ENSBTAG00000010508	BLVRB	protein_coding		ENSBTAG00000011721	MED13	protein_coding														ENSBTAG00000003880	EMILIN2	protein_coding		ENSBTAG00000052665	CYP3A4	protein_coding
				ENSBTAG00000047699	NA	protein_coding		ENSBTAG00000010709	DLAT	protein_coding		ENSBTAG00000016104	BTAF1	protein_coding														ENSBTAG00000005589	STK19	protein_coding
				ENSBTAG00000051897	NMNAT1	protein_coding		ENSBTAG00000011788	CXHXorf38	protein_coding		ENSBTAG00000016750	PTBP3	protein_coding														ENSBTAG00000007192	SIDT2	protein_coding
								ENSBTAG00000013007	FAM210B	protein_coding		ENSBTAG00000040350	XIAP	protein_coding														ENSBTAG00000007788	GRIPAP1	protein_coding
								ENSBTAG00000013726	RNPEP	protein_coding																		ENSBTAG00000008462	FAM43A	protein_coding
								ENSBTAG00000015761	COQ5	protein_coding																		ENSBTAG00000009006	PRR14L	protein_coding
								ENSBTAG00000018188	NDUFC2	protein_coding																		ENSBTAG00000010511	KAT8	protein_coding
								ENSBTAG00000019025	NDUFA11	protein_coding																		ENSBTAG00000012683	SRRM2	protein_coding
								ENSBTAG00000019663	DECR1	protein_coding																		ENSBTAG00000013125	PLAUR	protein_coding
								ENSBTAG00000022013	CBR4	protein_coding																		ENSBTAG00000014880	NA	protein_coding
								ENSBTAG00000031185	ATRAID	protein_coding																		ENSBTAG00000015976	PHF12	protein_coding
								ENSBTAG00000037377	ABHD14B	protein_coding																		ENSBTAG00000019456	SPRED2	protein_coding
																												ENSBTAG00000021504	TIRAP	protein_coding
																												ENSBTAG00000026403	CREBBP	protein_coding
																												ENSBTAG00000037735	C5AR2	protein_coding
																												ENSBTAG00000044071	HRH2	protein_coding
																												ENSBTAG00000047338	DCBLD1	protein_coding

## Sheet: non-preserved
Supplementary Files S21: List of hub genes in non-preserved m-modules
cyan				darkred				greenyellow				grey60				lightcyan				lightgreen				magenta				salmon				tan
gene_id	gene_name	gene_biotype		gene_id	gene_name	gene_biotype		gene_id	gene_name	gene_biotype		gene_id	gene_name	gene_biotype		gene_id	gene_name	gene_biotype		gene_id	gene_name	gene_biotype		gene_id	gene_name	gene_biotype		gene_id	gene_name	gene_biotype		gene_id	gene_name	gene_biotype
ENSBTAG00000004034	SESN3	protein_coding		ENSBTAG00000002103	PLCG2	protein_coding		ENSBTAG00000001770	ST8SIA5	protein_coding		ENSBTAG00000002316	NIPA1	protein_coding		ENSBTAG00000006846	LGALS9	protein_coding		ENSBTAG00000003072	ACADVL	protein_coding		ENSBTAG00000000202	SLC25A19	protein_coding		ENSBTAG00000010328	KCNK17	protein_coding		ENSBTAG00000000231	BMPR1A	protein_coding
ENSBTAG00000008613	TCP11L1	protein_coding		ENSBTAG00000005483	ESYT2	protein_coding		ENSBTAG00000003443	USP46	protein_coding		ENSBTAG00000004956	CHEK2	protein_coding		ENSBTAG00000015889	CLCN7	protein_coding		ENSBTAG00000003328	TAMM41	protein_coding		ENSBTAG00000003143	TBCCD1	protein_coding		ENSBTAG00000011337	ANKRD33B	protein_coding		ENSBTAG00000000357	PRAG1	protein_coding
ENSBTAG00000040061	ZBTB38	protein_coding		ENSBTAG00000005861	CCNT1	protein_coding		ENSBTAG00000011334	NADK2	protein_coding		ENSBTAG00000009765	MTMR14	protein_coding		ENSBTAG00000019293	EGR3	protein_coding		ENSBTAG00000004664	COQ4	protein_coding		ENSBTAG00000003636	LIPA	protein_coding		ENSBTAG00000019915	GSN	protein_coding		ENSBTAG00000003819	STK36	protein_coding
				ENSBTAG00000006193	IRAK2	protein_coding		ENSBTAG00000012062	PRDX2	protein_coding		ENSBTAG00000012073	VOPP1	protein_coding		ENSBTAG00000025405	BATF	protein_coding		ENSBTAG00000010135	PEDS1	protein_coding		ENSBTAG00000004011	GALK2	protein_coding		ENSBTAG00000024928	TNFRSF1B	protein_coding		ENSBTAG00000005034	CAPN5	protein_coding
				ENSBTAG00000007833	PIAS2	protein_coding		ENSBTAG00000012784	RACGAP1	protein_coding		ENSBTAG00000032515	PLA2R1	protein_coding						ENSBTAG00000013489	CYP27A1	protein_coding		ENSBTAG00000004558	C10H15orf48	protein_coding						ENSBTAG00000008625	PLEKHF1	protein_coding
				ENSBTAG00000007901	ADGRE1	protein_coding		ENSBTAG00000015101	HMGB2	protein_coding										ENSBTAG00000017019	PRKDC	protein_coding		ENSBTAG00000004679	WARS1	protein_coding						ENSBTAG00000009218	ANLN	protein_coding
				ENSBTAG00000009207	KMT2E	protein_coding		ENSBTAG00000015614	LNX2	protein_coding														ENSBTAG00000006894	NOS2	protein_coding						ENSBTAG00000018062	KIAA1522	protein_coding
				ENSBTAG00000013074	PPP1R15B	protein_coding		ENSBTAG00000018706	PCTP	protein_coding														ENSBTAG00000008438	ARFIP1	protein_coding						ENSBTAG00000019712	ST14	protein_coding
				ENSBTAG00000013205	IL1RAP	protein_coding		ENSBTAG00000044063	B4GALT6	protein_coding														ENSBTAG00000009658	PLEK	protein_coding						ENSBTAG00000020924	FBXW9	protein_coding
				ENSBTAG00000014906	VCAN	protein_coding		ENSBTAG00000046502	ACBD6	protein_coding														ENSBTAG00000010048	SPC25	protein_coding						ENSBTAG00000021957	LTBP2	protein_coding
				ENSBTAG00000018059	CD80	protein_coding																		ENSBTAG00000012885	ACAT1	protein_coding						ENSBTAG00000027059	ARPIN	protein_coding
				ENSBTAG00000027326	TP53RK	protein_coding																		ENSBTAG00000015190	RMC1	protein_coding						ENSBTAG00000031869	ZSCAN26	protein_coding
				ENSBTAG00000027760	NA	protein_coding																		ENSBTAG00000015230	PLA2G12A	protein_coding						ENSBTAG00000039462	PCLAF	protein_coding
																								ENSBTAG00000020357	GOLPH3L	protein_coding						ENSBTAG00000040028	NA	protein_coding
																								ENSBTAG00000055017	SCIMP	protein_coding
