# Supplementary material for: Integrated co-expression analysis of regulatory elements (miRNA, lncRNA, and TFs) in bovine monocytes induced by Str. uberis
Source: Sci Rep. 2023 Sep 12;13:15076. doi: 10.1038/s41598-023-42067-4 (PMC10497586; doi:10.1038/s41598-023-42067-4)
Supplement: Supplementary file 12 — Supplementary Table S12. [file 41598_2023_42067_MOESM12_ESM.xlsx]

## Sheet: cyan
The complete list of the functional analysis for non-preserved module
Term	Overlap	P-value	Adjusted P-value	Old P-value	Old Adjusted P-value	Odds Ratio	Combined Score	Genes
defense response to symbiont (GO:0140546)	8/124	2.46278e-05	0.0235001	0	0	7.46268	79.1912	IFITM3;OAS2;IRF2;MX1;IFIT5;EIF2AK2;IFI44L;SERINC5
defense response to virus (GO:0051607)	8/133	4.07635e-05	0.0235001	0	0	6.9222	69.9677	IFITM3;OAS2;IRF2;MX1;IFIT5;EIF2AK2;IFI44L;SERINC5
negative regulation of viral genome replication (GO:0045071)	5/54	0.000159159	0.0611703	0	0	10.8996	95.3237	IFITM3;OAS2;MX1;IFIT5;EIF2AK2
antigen processing and presentation of peptide antigen via MHC class I (GO:0002474)	4/33	0.000260278	0.0724712	0	0	14.6689	121.073	SEC23A;ACE;SEC24A;SAR1B
cellular response to type I interferon (GO:0071357)	5/65	0.000382104	0.0724712	0	0	8.8964	70.013	IFITM3;OAS2;IRF2;MX1;IFIT5
type I interferon signaling pathway (GO:0060337)	5/65	0.000382104	0.0724712	0	0	8.8964	70.013	IFITM3;OAS2;IRF2;MX1;IFIT5
regulation of viral genome replication (GO:0045069)	5/67	0.000439981	0.0724712	0	0	8.60854	66.5335	IFITM3;OAS2;MX1;IFIT5;EIF2AK2
negative regulation of viral process (GO:0048525)	5/70	0.000538883	0.0767992	0	0	8.20998	61.7884	IFITM3;OAS2;MX1;IFIT5;EIF2AK2
regulation of viral transcription (GO:0046782)	4/41	0.000607116	0.0767992	0	0	11.4926	85.1232	IFITM3;POLR2C;SUPT4H1;POLR2I
positive regulation of protein tyrosine kinase activity (GO:0061098)	4/42	0.000666082	0.0767992	0	0	11.1896	81.8417	EPHA4;ACE;LRP8;HBEGF
regulation of cytochrome-c oxidase activity (GO:1904959)	2023-02-05	0.000881012	0.092346	0	0	70.2376	494.082	NDUFA4;COA8
regulation of hematopoietic stem cell proliferation (GO:1902033)	2023-02-06	0.00131326	0.126182	0	0	52.6755	349.515	ACE;EIF2AK2
purine ribonucleoside metabolic process (GO:0046128)	2023-02-07	0.00182708	0.134604	0	0	42.1383	265.684	ENPP4;NT5C2
ganglioside catabolic process (GO:0006689)	2023-02-07	0.00182708	0.134604	0	0	42.1383	265.684	NEU3;NEU1
serine transport (GO:0032329)	2023-02-07	0.00182708	0.134604	0	0	42.1383	265.684	SFXN3;SFXN1
positive regulation of viral transcription (GO:0050434)	2023-03-26	0.00186788	0.134604	0	0	13.8017	86.7153	POLR2C;SUPT4H1;POLR2I
protein deglycosylation (GO:0006517)	2023-02-08	0.00242089	0.148601	0	0	35.1135	211.51	OGA;AGA
antigen processing and presentation of exogenous peptide antigen via MHC class II (GO:0019886)	5/98	0.0024427	0.148601	0	0	5.73002	34.4641	LAG3;SEC23A;SEC24A;SAR1B;ACTR10
antigen processing and presentation of peptide antigen via MHC class II (GO:0002495)	5/100	0.0026672	0.148601	0	0	5.60882	33.2419	LAG3;SEC23A;SEC24A;SAR1B;ACTR10
antigen processing and presentation of exogenous peptide antigen (GO:0002478)	5/103	0.00303148	0.148601	0	0	5.43629	31.5235	LAG3;SEC23A;SEC24A;SAR1B;ACTR10
nucleoside diphosphate phosphorylation (GO:0006165)	2023-02-09	0.00309316	0.148601	0	0	30.0957	173.91	AK4;AK8
nucleoside triphosphate biosynthetic process (GO:0009142)	2023-02-09	0.00309316	0.148601	0	0	30.0957	173.91	AK4;AK8
nucleotide phosphorylation (GO:0046939)	2023-02-09	0.00309316	0.148601	0	0	30.0957	173.91	AK4;AK8
oligosaccharide catabolic process (GO:0009313)	2023-02-09	0.00309316	0.148601	0	0	30.0957	173.91	NEU3;NEU1
7-methylguanosine mRNA capping (GO:0006370)	3/32	0.00341763	0.151559	0	0	10.9428	62.1423	POLR2C;POLR2I;CMTR1
7-methylguanosine RNA capping (GO:0009452)	3/32	0.00341763	0.151559	0	0	10.9428	62.1423	POLR2C;POLR2I;CMTR1
calcium import into the mitochondrion (GO:0036444)	2023-02-10	0.00384235	0.158223	0	0	26.3324	146.452	MCUB;MICU2
glycosphingolipid catabolic process (GO:0046479)	2023-02-10	0.00384235	0.158223	0	0	26.3324	146.452	NEU3;NEU1
regulation of protein tyrosine kinase activity (GO:0061097)	3/39	0.00599862	0.238497	0	0	8.81194	45.0839	EPHA4;ACE;LRP8
nucleic acid-templated transcription (GO:0097659)	3/42	0.00738035	0.264789	0	0	8.13287	39.9237	THRB;POLR2C;POLR2I
COPII-coated vesicle cargo loading (GO:0090110)	2023-02-14	0.00757852	0.264789	0	0	17.5514	85.6937	SEC23A;SEC24A
nucleoside phosphate biosynthetic process (GO:1901293)	2023-02-14	0.00757852	0.264789	0	0	17.5514	85.6937	AK4;AK8
nucleoside triphosphate metabolic process (GO:0009141)	2023-02-14	0.00757852	0.264789	0	0	17.5514	85.6937	AK4;AK8
cation transmembrane transport (GO:0098655)	3/44	0.00839749	0.270804	0	0	7.73536	36.9736	SFXN3;SFXN1;TRPM6
glucosamine-containing compound metabolic process (GO:1901071)	2023-02-15	0.00869015	0.270804	0	0	16.2005	76.8805	OGA;PGM3
interleukin-27-mediated signaling pathway (GO:0070106)	2023-02-15	0.00869015	0.270804	0	0	16.2005	76.8805	OAS2;MX1
positive regulation of pattern recognition receptor signaling pathway (GO:0062208)	2023-02-15	0.00869015	0.270804	0	0	16.2005	76.8805	DHX58;TLR5
regulation of ATP biosynthetic process (GO:2001169)	2023-02-16	0.00986997	0.284502	0	0	15.0426	69.4704	ATPSCKMT;AK4
ceramide catabolic process (GO:0046514)	2023-02-16	0.00986997	0.284502	0	0	15.0426	69.4704	NEU3;NEU1
nucleoside diphosphate metabolic process (GO:0009132)	2023-02-16	0.00986997	0.284502	0	0	15.0426	69.4704	AK4;AK8
regulation of stem cell proliferation (GO:0072091)	2023-02-17	0.0111166	0.312621	0	0	14.039	63.1659	ACE;EIF2AK2
positive regulation of extracellular matrix organization (GO:1903055)	2023-02-18	0.0124287	0.325689	0	0	13.1609	57.7467	RB1;CLASP1
glycoprotein catabolic process (GO:0006516)	2023-02-18	0.0124287	0.325689	0	0	13.1609	57.7467	OGA;ADAMTS12
response to interferon-alpha (GO:0035455)	2023-02-18	0.0124287	0.325689	0	0	13.1609	57.7467	IFITM3;EIF2AK2
mRNA metabolic process (GO:0016071)	4/95	0.0128463	0.32915	0	0	4.66005	20.2931	AGO4;SUPT4H1;RNASE4;U2AF1
fatty acid beta-oxidation (GO:0006635)	3/52	0.0132605	0.332378	0	0	6.46982	27.9688	ACAA2;ECI2;ACAD11
purine ribonucleoside monophosphate metabolic process (GO:0009167)	2023-02-20	0.0152439	0.358698	0	0	11.6974	48.937	AK4;NT5C2
ganglioside metabolic process (GO:0001573)	2023-02-20	0.0152439	0.358698	0	0	11.6974	48.937	NEU3;NEU1
positive regulation of dendrite morphogenesis (GO:0050775)	2023-02-20	0.0152439	0.358698	0	0	11.6974	48.937	SS18L2;LRP8
mitochondrial calcium ion transmembrane transport (GO:0006851)	2023-02-21	0.0167444	0.376041	0	0	11.0812	45.3186	MCUB;MICU2
amino acid import (GO:0043090)	2023-02-22	0.0183051	0.376041	0	0	10.5266	42.1125	SFXN3;SFXN1
negative regulation of DNA recombination at telomere (GO:0048239)	2023-02-22	0.0183051	0.376041	0	0	10.5266	42.1125	POLR2C;POLR2I
regulation of DNA recombination at telomere (GO:0072695)	2023-02-22	0.0183051	0.376041	0	0	10.5266	42.1125	POLR2C;POLR2I
metallo-sulfur cluster assembly (GO:0031163)	2023-02-22	0.0183051	0.376041	0	0	10.5266	42.1125	NFS1;CIAO2B
mitochondrial calcium ion homeostasis (GO:0051560)	2023-02-22	0.0183051	0.376041	0	0	10.5266	42.1125	MCUB;MICU2
neutrophil mediated immunity (GO:0002446)	10/488	0.0185374	0.376041	0	0	2.24686	8.96041	SERPINB1;ACE;CLEC12A;IDH1;ADGRE3;NEU1;ENPP4;AGA;YPEL5;ACTR10
fatty acid oxidation (GO:0019395)	3/59	0.01859	0.376041	0	0	5.65909	22.5522	ACAA2;ECI2;ACAD11
nucleotide metabolic process (GO:0009117)	2023-02-23	0.0199247	0.389375	0	0	10.0248	39.2552	AK4;AK8
positive regulation of protein autophosphorylation (GO:0031954)	2023-02-23	0.0199247	0.389375	0	0	10.0248	39.2552	ACE;GPNMB
regulation of cellular response to transforming growth factor beta stimulus (GO:1903844)	2023-02-24	0.021602	0.39162	0	0	9.56867	36.6956	EID2;LTBP4
iron-sulfur cluster assembly (GO:0016226)	2023-02-24	0.021602	0.39162	0	0	9.56867	36.6956	NFS1;CIAO2B
COPII vesicle coating (GO:0048208)	3/63	0.0220944	0.39162	0	0	5.28075	20.1325	SEC23A;SEC24A;SAR1B
positive regulation of viral process (GO:0048524)	3/63	0.0220944	0.39162	0	0	5.28075	20.1325	POLR2C;SUPT4H1;POLR2I
vesicle coating (GO:0006901)	3/63	0.0220944	0.39162	0	0	5.28075	20.1325	SEC23A;SEC24A;SAR1B
vesicle targeting, rough ER to cis-Golgi (GO:0048207)	3/63	0.0220944	0.39162	0	0	5.28075	20.1325	SEC23A;SEC24A;SAR1B
regulation of innate immune response (GO:0045088)	3/64	0.0230228	0.39162	0	0	5.19392	19.5877	DHX58;TRAFD1;LRP8
positive regulation of ion transmembrane transporter activity (GO:0032414)	2023-02-26	0.0251247	0.39162	0	0	8.77039	32.3093	NDUFA4;COA8
transcription elongation from RNA polymerase II promoter (GO:0006368)	3/67	0.025934	0.39162	0	0	4.9497	18.0773	POLR2C;SUPT4H1;POLR2I
negative regulation of response to external stimulus (GO:0032102)	4/118	0.0262159	0.39162	0	0	3.71553	13.5297	RB1;EPHA4;DHX58;TRAFD1
interferon-gamma-mediated signaling pathway (GO:0060333)	3/68	0.0269462	0.39162	0	0	4.8733	17.6117	OAS2;IRF2;TRIM25
nucleobase-containing small molecule interconversion (GO:0015949)	2023-02-27	0.0269677	0.39162	0	0	8.41915	30.4193	AK4;AK8
regulation of vasculature development (GO:1901342)	2023-02-27	0.0269677	0.39162	0	0	8.41915	30.4193	GPNMB;HTATIP2
DNA-templated transcription, elongation (GO:0006354)	3/69	0.0279794	0.39162	0	0	4.79922	17.1634	POLR2C;SUPT4H1;POLR2I
calcium ion import (GO:0070509)	2023-02-28	0.0288637	0.39162	0	0	8.09493	28.6979	MCUB;MICU2
cytosolic calcium ion transport (GO:0060401)	2023-02-28	0.0288637	0.39162	0	0	8.09493	28.6979	MCUB;MICU2
COPII-coated vesicle budding (GO:0090114)	3/70	0.0290333	0.39162	0	0	4.72735	16.7316	SEC23A;SEC24A;SAR1B
fatty acid catabolic process (GO:0009062)	3/70	0.0290333	0.39162	0	0	4.72735	16.7316	ACAA2;ECI2;ACAD11
regulation of anatomical structure morphogenesis (GO:0022603)	4/123	0.0299178	0.39162	0	0	3.55851	12.4879	EPHA4;GPNMB;CLASP1;HTATIP2
snRNA transcription (GO:0009301)	3/71	0.0301081	0.39162	0	0	4.6576	16.3154	USPL1;POLR2C;POLR2I
regulation of response to biotic stimulus (GO:0002831)	2/29	0.0308113	0.39162	0	0	7.79472	27.1246	DHX58;LRP8
protein ADP-ribosylation (GO:0006471)	2/29	0.0308113	0.39162	0	0	7.79472	27.1246	ARF4;TNKS
endoplasmic reticulum to Golgi vesicle-mediated transport (GO:0006888)	5/185	0.0319754	0.39162	0	0	2.94745	10.1474	ARF4;SEC23A;SEC24A;SAR1B;ACTR10
negative regulation of response to biotic stimulus (GO:0002832)	2/31	0.0348571	0.39162	0	0	7.25642	24.3562	DHX58;TRAFD1
regulation of transmembrane receptor protein serine/threonine kinase signaling pathway (GO:0090092)	2/31	0.0348571	0.39162	0	0	7.25642	24.3562	EID2;LTBP4
regulation of dendritic spine morphogenesis (GO:0061001)	2/32	0.0369531	0.39162	0	0	7.01418	23.1335	EPHA4;LRP8
regulation of intracellular protein transport (GO:0033157)	2/32	0.0369531	0.39162	0	0	7.01418	23.1335	ZFAND1;UHMK1
hematopoietic progenitor cell differentiation (GO:0002244)	2/32	0.0369531	0.39162	0	0	7.01418	23.1335	ACE;PLD4
RNA metabolic process (GO:0016070)	4/133	0.0382061	0.39162	0	0	3.28099	10.7116	AGO4;POLR2C;RNASE4;POLR2I
positive regulation of peptidyl-tyrosine phosphorylation (GO:0050731)	4/134	0.0391003	0.39162	0	0	3.25558	10.5534	EPHA4;ACE;CLEC6A;LRP8
neutrophil degranulation (GO:0043312)	9/481	0.0407566	0.39162	0	0	2.0372	6.51932	SERPINB1;CLEC12A;IDH1;ADGRE3;NEU1;ENPP4;AGA;YPEL5;ACTR10
positive regulation of epidermal growth factor receptor signaling pathway (GO:0045742)	2/34	0.0412857	0.39162	0	0	6.57513	20.9565	NEU3;HBEGF
protein localization to chromosome (GO:0034502)	2/34	0.0412857	0.39162	0	0	6.57513	20.9565	RB1;TNKS
neutrophil activation involved in immune response (GO:0002283)	9/485	0.042572	0.39162	0	0	2.01966	6.37518	SERPINB1;CLEC12A;IDH1;ADGRE3;NEU1;ENPP4;AGA;YPEL5;ACTR10
negative regulation of cell cycle G1/S phase transition (GO:1902807)	2/35	0.0435201	0.39162	0	0	6.37556	19.9844	RB1;GPNMB
regulation of defense response (GO:0031347)	3/83	0.0446091	0.39162	0	0	3.95655	12.3041	DHX58;ADAMTS12;LRP8
transcription initiation from RNA polymerase II promoter (GO:0006367)	4/140	0.0447157	0.39162	0	0	3.11101	9.66724	THRB;HDAC1;POLR2C;POLR2I
positive regulation of interferon-beta production (GO:0032728)	2/36	0.0457987	0.39162	0	0	6.18773	19.0799	OAS2;DHX58
spindle assembly (GO:0051225)	3/84	0.0459489	0.39162	0	0	3.90751	12.036	TNKS;HAUS2;CLASP1
reelin-mediated signaling pathway (GO:0038026)	2023-01-05	0.0466104	0.39162	0	0	26.1984	80.3226	LRP8
regulation of basement membrane assembly involved in embryonic body morphogenesis (GO:1904259)	2023-01-05	0.0466104	0.39162	0	0	26.1984	80.3226	CLASP1
regulation of cellular response to vascular endothelial growth factor stimulus (GO:1902547)	2023-01-05	0.0466104	0.39162	0	0	26.1984	80.3226	ADAMTS12
regulation of endothelial tube morphogenesis (GO:1901509)	2023-01-05	0.0466104	0.39162	0	0	26.1984	80.3226	ADAMTS12
negative regulation of regulatory T cell differentiation (GO:0045590)	2023-01-05	0.0466104	0.39162	0	0	26.1984	80.3226	LAG3
cerebral cortex neuron differentiation (GO:0021895)	2023-01-05	0.0466104	0.39162	0	0	26.1984	80.3226	TOX
constitutive secretory pathway (GO:0045054)	2023-01-05	0.0466104	0.39162	0	0	26.1984	80.3226	TMEM167A
oxidative RNA demethylation (GO:0035513)	2023-01-05	0.0466104	0.39162	0	0	26.1984	80.3226	JMJD6
positive regulation of basement membrane assembly involved in embryonic body morphogenesis (GO:1904261)	2023-01-05	0.0466104	0.39162	0	0	26.1984	80.3226	CLASP1
regulation of ribonuclease activity (GO:0060700)	2023-01-05	0.0466104	0.39162	0	0	26.1984	80.3226	OAS2
positive regulation of DNA demethylation (GO:1901537)	2023-01-05	0.0466104	0.39162	0	0	26.1984	80.3226	TOX
isocitrate metabolic process (GO:0006102)	2023-01-05	0.0466104	0.39162	0	0	26.1984	80.3226	IDH1
leukotriene B4 metabolic process (GO:0036102)	2023-01-05	0.0466104	0.39162	0	0	26.1984	80.3226	PTGR1
stress granule disassembly (GO:0035617)	2023-01-05	0.0466104	0.39162	0	0	26.1984	80.3226	ZFAND1
postsynaptic density protein 95 clustering (GO:0097119)	2023-01-05	0.0466104	0.39162	0	0	26.1984	80.3226	NRXN2
postsynaptic endocytosis (GO:0140239)	2023-01-05	0.0466104	0.39162	0	0	26.1984	80.3226	MX1
postsynaptic neurotransmitter receptor internalization (GO:0098884)	2023-01-05	0.0466104	0.39162	0	0	26.1984	80.3226	MX1
mRNA cleavage (GO:0006379)	2023-01-05	0.0466104	0.39162	0	0	26.1984	80.3226	RNASE4
mRNA cleavage involved in gene silencing by miRNA (GO:0035279)	2023-01-05	0.0466104	0.39162	0	0	26.1984	80.3226	AGO4
protein localization to axon (GO:0099612)	2023-01-05	0.0466104	0.39162	0	0	26.1984	80.3226	EPB41L3
negative regulation of defense response (GO:0031348)	3/85	0.0473085	0.39162	0	0	3.85966	11.7761	RB1;DHX58;TRAFD1
negative regulation of G1/S transition of mitotic cell cycle (GO:2000134)	2/37	0.0481203	0.39162	0	0	6.01064	18.2366	RB1;GPNMB
positive regulation of signaling receptor activity (GO:2000273)	2/37	0.0481203	0.39162	0	0	6.01064	18.2366	HDAC1;HBEGF
calcium ion transmembrane transport (GO:0070588)	3/87	0.0500865	0.39162	0	0	3.76738	11.2795	MCUB;MICU2;TRPM6
negative regulation of innate immune response (GO:0045824)	2/38	0.0504838	0.39162	0	0	5.84338	17.4489	DHX58;TRAFD1
regulation of viral entry into host cell (GO:0046596)	2/39	0.0528885	0.39162	0	0	5.68516	16.7119	IFITM3;TRIM25
regulation of cytokine production (GO:0001817)	4/150	0.0550253	0.39162	0	0	2.89645	8.39959	GPNMB;CLEC6A;PLD4;EIF2AK2
positive regulation of wound healing (GO:0090303)	2/40	0.0553331	0.39162	0	0	5.53527	16.0212	ENPP4;HBEGF
acetyl-CoA biosynthetic process from pyruvate (GO:0006086)	2023-01-06	0.0556698	0.39162	0	0	20.9577	60.5324	PDHA1
purine ribonucleoside catabolic process (GO:0046130)	2023-01-06	0.0556698	0.39162	0	0	20.9577	60.5324	ENPP4
regulation of collagen fibril organization (GO:1904026)	2023-01-06	0.0556698	0.39162	0	0	20.9577	60.5324	RB1
regulation of DNA demethylation (GO:1901535)	2023-01-06	0.0556698	0.39162	0	0	20.9577	60.5324	TOX
regulation of endoplasmic reticulum tubular network organization (GO:1903371)	2023-01-06	0.0556698	0.39162	0	0	20.9577	60.5324	TMEM33
detection of virus (GO:0009597)	2023-01-06	0.0556698	0.39162	0	0	20.9577	60.5324	SERINC5
regulation of nuclease activity (GO:0032069)	2023-01-06	0.0556698	0.39162	0	0	20.9577	60.5324	OAS2
regulation of peptidyl-cysteine S-nitrosylation (GO:2000169)	2023-01-06	0.0556698	0.39162	0	0	20.9577	60.5324	ACE
growth hormone secretion (GO:0030252)	2023-01-06	0.0556698	0.39162	0	0	20.9577	60.5324	LTBP4
positive regulation of hemoglobin biosynthetic process (GO:0046985)	2023-01-06	0.0556698	0.39162	0	0	20.9577	60.5324	ABCB10
imitative learning (GO:0098596)	2023-01-06	0.0556698	0.39162	0	0	20.9577	60.5324	NRXN2
positive regulation of lipoprotein particle clearance (GO:0010986)	2023-01-06	0.0556698	0.39162	0	0	20.9577	60.5324	LIPG
L-serine biosynthetic process (GO:0006564)	2023-01-06	0.0556698	0.39162	0	0	20.9577	60.5324	SERINC5
lipoxin metabolic process (GO:2001300)	2023-01-06	0.0556698	0.39162	0	0	20.9577	60.5324	PTGR1
positive regulation of sterol transport (GO:0032373)	2023-01-06	0.0556698	0.39162	0	0	20.9577	60.5324	LIPG
type B pancreatic cell proliferation (GO:0044342)	2023-01-06	0.0556698	0.39162	0	0	20.9577	60.5324	SERPINB1
postsynaptic density assembly (GO:0097107)	2023-01-06	0.0556698	0.39162	0	0	20.9577	60.5324	NRXN2
molybdopterin cofactor biosynthetic process (GO:0032324)	2023-01-06	0.0556698	0.39162	0	0	20.9577	60.5324	NFS1
vocal learning (GO:0042297)	2023-01-06	0.0556698	0.39162	0	0	20.9577	60.5324	NRXN2
multinuclear osteoclast differentiation (GO:0072674)	2023-01-06	0.0556698	0.39162	0	0	20.9577	60.5324	TCTA
carbohydrate catabolic process (GO:0016052)	2/41	0.0578168	0.39162	0	0	5.39307	15.3728	NEU3;NEU1
transcription, DNA-templated (GO:0006351)	5/221	0.0601311	0.39162	0	0	2.4517	6.89229	THRB;POLR2C;SUPT4H1;TTF1;POLR2I
hemopoiesis (GO:0030097)	3/94	0.0604169	0.39162	0	0	3.47635	9.75632	PGM3;PLD4;TOX
negative regulation of type I interferon production (GO:0032480)	2/43	0.0628976	0.39162	0	0	5.12948	14.1894	DHX58;TRIM25
negative regulation of axon regeneration (GO:0048681)	2023-01-07	0.0646436	0.39162	0	0	17.4638	47.8311	EPHA4
negative regulation of mitochondrial outer membrane permeabilization involved in apoptotic signaling pathway (GO:1901029)	2023-01-07	0.0646436	0.39162	0	0	17.4638	47.8311	ACAA2
regulation of cilium beat frequency (GO:0003356)	2023-01-07	0.0646436	0.39162	0	0	17.4638	47.8311	CFAP206
negative regulation of RIG-I signaling pathway (GO:0039536)	2023-01-07	0.0646436	0.39162	0	0	17.4638	47.8311	DHX58
regulation of glial cell differentiation (GO:0045685)	2023-01-07	0.0646436	0.39162	0	0	17.4638	47.8311	EPHA4
regulation of hemoglobin biosynthetic process (GO:0046984)	2023-01-07	0.0646436	0.39162	0	0	17.4638	47.8311	ABCB10
regulation of MDA-5 signaling pathway (GO:0039533)	2023-01-07	0.0646436	0.39162	0	0	17.4638	47.8311	DHX58
regulation of mitochondrial membrane permeability involved in apoptotic process (GO:1902108)	2023-01-07	0.0646436	0.39162	0	0	17.4638	47.8311	ACAA2
regulation of morphogenesis of an epithelium (GO:1905330)	2023-01-07	0.0646436	0.39162	0	0	17.4638	47.8311	ADAMTS12
pexophagy (GO:0000425)	2023-01-07	0.0646436	0.39162	0	0	17.4638	47.8311	NBR1
polyamine biosynthetic process (GO:0006596)	2023-01-07	0.0646436	0.39162	0	0	17.4638	47.8311	SAT1
positive regulation of aspartic-type endopeptidase activity involved in amyloid precursor protein catabolic process (GO:1902961)	2023-01-07	0.0646436	0.39162	0	0	17.4638	47.8311	EPHA4
regulation of systemic arterial blood pressure by renin-angiotensin (GO:0003081)	2023-01-07	0.0646436	0.39162	0	0	17.4638	47.8311	ACE
positive regulation of IRE1-mediated unfolded protein response (GO:1903896)	2023-01-07	0.0646436	0.39162	0	0	17.4638	47.8311	TMEM33
ribonucleoprotein complex disassembly (GO:0032988)	2023-01-07	0.0646436	0.39162	0	0	17.4638	47.8311	ZFAND1
RIG-I signaling pathway (GO:0039529)	2023-01-07	0.0646436	0.39162	0	0	17.4638	47.8311	TRIM25
SMAD protein complex assembly (GO:0007183)	2023-01-07	0.0646436	0.39162	0	0	17.4638	47.8311	EID2
synaptic vesicle budding from presynaptic endocytic zone membrane (GO:0016185)	2023-01-07	0.0646436	0.39162	0	0	17.4638	47.8311	MX1
miRNA loading onto RISC involved in gene silencing by miRNA (GO:0035280)	2023-01-07	0.0646436	0.39162	0	0	17.4638	47.8311	AGO4
protein desumoylation (GO:0016926)	2023-01-07	0.0646436	0.39162	0	0	17.4638	47.8311	USPL1
protein autophosphorylation (GO:0046777)	4/159	0.0653092	0.39162	0	0	2.72702	7.44101	EPHA4;EIF2AK2;UHMK1;HTATIP2
amino acid transmembrane transport (GO:0003333)	2/45	0.0681235	0.39162	0	0	4.8904	13.1377	SFXN3;SFXN1
microtubule bundle formation (GO:0001578)	2/45	0.0681235	0.39162	0	0	4.8904	13.1377	CFAP206;CLASP1
zymogen activation (GO:0031638)	2/45	0.0681235	0.39162	0	0	4.8904	13.1377	CD5L;F11
innate immune response (GO:0045087)	6/302	0.0688667	0.39162	0	0	2.14975	5.75183	IFITM3;CLEC6A;DHX58;MX1;TRIM25;SERINC5
establishment of protein localization to extracellular region (GO:0035592)	2/46	0.0707885	0.39162	0	0	4.77901	12.6551	TMEM167A;TVP23B
postreplication repair (GO:0006301)	2/46	0.0707885	0.39162	0	0	4.77901	12.6551	NSMCE1;TRIM25
glycosphingolipid metabolic process (GO:0006687)	2/47	0.0734871	0.39162	0	0	4.67258	12.1984	NEU3;NEU1
purine ribonucleoside monophosphate catabolic process (GO:0009169)	2023-01-08	0.0735326	0.39162	0	0	14.9683	39.0675	NT5C2
regulation of acetyl-CoA biosynthetic process from pyruvate (GO:0010510)	2023-01-08	0.0735326	0.39162	0	0	14.9683	39.0675	PDPR
regulation of acyl-CoA biosynthetic process (GO:0050812)	2023-01-08	0.0735326	0.39162	0	0	14.9683	39.0675	PDPR
negative regulation of long-term synaptic potentiation (GO:1900272)	2023-01-08	0.0735326	0.39162	0	0	14.9683	39.0675	EPHA4
negative regulation of mitochondrial membrane potential (GO:0010917)	2023-01-08	0.0735326	0.39162	0	0	14.9683	39.0675	RNF122
negative regulation of neuron projection regeneration (GO:0070571)	2023-01-08	0.0735326	0.39162	0	0	14.9683	39.0675	EPHA4
negative regulation of osteoblast proliferation (GO:0033689)	2023-01-08	0.0735326	0.39162	0	0	14.9683	39.0675	EIF2AK2
peptidyl-lysine hydroxylation (GO:0017185)	2023-01-08	0.0735326	0.39162	0	0	14.9683	39.0675	JMJD6
regulation of oxidative stress-induced neuron death (GO:1903203)	2023-01-08	0.0735326	0.39162	0	0	14.9683	39.0675	FBXO7
dynamin family protein polymerization involved in membrane fission (GO:0003373)	2023-01-08	0.0735326	0.39162	0	0	14.9683	39.0675	MX1
dynamin family protein polymerization involved in mitochondrial fission (GO:0003374)	2023-01-08	0.0735326	0.39162	0	0	14.9683	39.0675	MX1
plasma membrane phospholipid scrambling (GO:0017121)	2023-01-08	0.0735326	0.39162	0	0	14.9683	39.0675	PLSCR2
regulation of protein localization to chromatin (GO:1905634)	2023-01-08	0.0735326	0.39162	0	0	14.9683	39.0675	RB1
regulation of proton transport (GO:0010155)	2023-01-08	0.0735326	0.39162	0	0	14.9683	39.0675	ATPSCKMT
positive regulation of aspartic-type peptidase activity (GO:1905247)	2023-01-08	0.0735326	0.39162	0	0	14.9683	39.0675	EPHA4
positive regulation of early endosome to late endosome transport (GO:2000643)	2023-01-08	0.0735326	0.39162	0	0	14.9683	39.0675	RAB21
regulation of wound healing, spreading of epidermal cells (GO:1903689)	2023-01-08	0.0735326	0.39162	0	0	14.9683	39.0675	CLASP1
positive regulation of extracellular matrix disassembly (GO:0090091)	2023-01-08	0.0735326	0.39162	0	0	14.9683	39.0675	CLASP1
respiratory chain complex III assembly (GO:0017062)	2023-01-08	0.0735326	0.39162	0	0	14.9683	39.0675	UQCC1
histone H3-K4 demethylation (GO:0034720)	2023-01-08	0.0735326	0.39162	0	0	14.9683	39.0675	KDM1B
RNA secondary structure unwinding (GO:0010501)	2023-01-08	0.0735326	0.39162	0	0	14.9683	39.0675	AGO4
spermidine metabolic process (GO:0008216)	2023-01-08	0.0735326	0.39162	0	0	14.9683	39.0675	SAT1
synaptic vesicle budding (GO:0070142)	2023-01-08	0.0735326	0.39162	0	0	14.9683	39.0675	MX1
tubulin complex assembly (GO:0007021)	2023-01-08	0.0735326	0.39162	0	0	14.9683	39.0675	TBCEL
mitochondrial respiratory chain complex III assembly (GO:0034551)	2023-01-08	0.0735326	0.39162	0	0	14.9683	39.0675	UQCC1
postsynaptic density organization (GO:0097106)	2023-01-08	0.0735326	0.39162	0	0	14.9683	39.0675	NRXN2
myeloid leukocyte mediated immunity (GO:0002444)	2023-01-08	0.0735326	0.39162	0	0	14.9683	39.0675	ACE
natural killer cell differentiation (GO:0001779)	2023-01-08	0.0735326	0.39162	0	0	14.9683	39.0675	TOX
regulation of protein metabolic process (GO:0051246)	2/48	0.0762184	0.39162	0	0	4.57077	11.7659	ACE;LTBP4
myelination (GO:0042552)	2/48	0.0762184	0.39162	0	0	4.57077	11.7659	MARVELD1;EPB41L3
DNA-templated transcription, initiation (GO:0006352)	4/168	0.0765244	0.39162	0	0	2.57619	6.62118	THRB;HDAC1;POLR2C;POLR2I
regulation of interferon-beta production (GO:0032648)	2/49	0.0789814	0.39162	0	0	4.47329	11.3556	OAS2;DHX58
oligosaccharide metabolic process (GO:0009311)	2/49	0.0789814	0.39162	0	0	4.47329	11.3556	NEU3;NEU1
regulation of stress-activated MAPK cascade (GO:0032872)	2/49	0.0789814	0.39162	0	0	4.47329	11.3556	NBR1;EIF2AK2
neuron projection development (GO:0031175)	4/171	0.0804649	0.39162	0	0	2.52952	6.37423	RB1;EPHA4;EPB41L3;UHMK1
adenosine metabolic process (GO:0046085)	2023-01-09	0.0823376	0.39162	0	0	13.0966	32.7012	NT5C2
astral microtubule organization (GO:0030953)	2023-01-09	0.0823376	0.39162	0	0	13.0966	32.7012	CLASP1
regulation of aspartic-type endopeptidase activity involved in amyloid precursor protein catabolic process (GO:1902959)	2023-01-09	0.0823376	0.39162	0	0	13.0966	32.7012	EPHA4
negative regulation of membrane potential (GO:0045837)	2023-01-09	0.0823376	0.39162	0	0	13.0966	32.7012	RNF122
regulation of gap junction assembly (GO:1903596)	2023-01-09	0.0823376	0.39162	0	0	13.0966	32.7012	ACE
regulation of PERK-mediated unfolded protein response (GO:1903897)	2023-01-09	0.0823376	0.39162	0	0	13.0966	32.7012	TMEM33
plasminogen activation (GO:0031639)	2023-01-09	0.0823376	0.39162	0	0	13.0966	32.7012	F11
positive regulation of autophagy of mitochondrion (GO:1903599)	2023-01-09	0.0823376	0.39162	0	0	13.0966	32.7012	FBXO7
positive regulation of blood pressure (GO:0045777)	2023-01-09	0.0823376	0.39162	0	0	13.0966	32.7012	ACE
positive regulation of extracellular matrix assembly (GO:1901203)	2023-01-09	0.0823376	0.39162	0	0	13.0966	32.7012	CLASP1
response to type I interferon (GO:0034340)	2023-01-09	0.0823376	0.39162	0	0	13.0966	32.7012	MX1
positive regulation of ligase activity (GO:0051351)	2023-01-09	0.0823376	0.39162	0	0	13.0966	32.7012	ATPSCKMT
IMP metabolic process (GO:0046040)	2023-01-09	0.0823376	0.39162	0	0	13.0966	32.7012	NT5C2
small RNA loading onto RISC (GO:0070922)	2023-01-09	0.0823376	0.39162	0	0	13.0966	32.7012	AGO4
unsaturated fatty acid biosynthetic process (GO:0006636)	2023-01-09	0.0823376	0.39162	0	0	13.0966	32.7012	SCD
postsynaptic membrane assembly (GO:0097104)	2023-01-09	0.0823376	0.39162	0	0	13.0966	32.7012	NRXN2
cholesterol transport (GO:0030301)	2/51	0.0845998	0.39162	0	0	4.29027	10.5962	STX12;LIPG
regulation of exocytosis (GO:0017157)	2/52	0.0874533	0.39162	0	0	4.20426	10.2443	RAB21;CLASP1
glycolipid metabolic process (GO:0006664)	2/52	0.0874533	0.39162	0	0	4.20426	10.2443	NEU3;NEU1
acetyl-CoA biosynthetic process (GO:0006085)	2023-01-10	0.0910593	0.39162	0	0	11.6408	27.8942	PDHA1
protein poly-ADP-ribosylation (GO:0070212)	2023-01-10	0.0910593	0.39162	0	0	11.6408	27.8942	TNKS
negative regulation of cellular protein catabolic process (GO:1903363)	2023-01-10	0.0910593	0.39162	0	0	11.6408	27.8942	EPHA4
arachidonate transport (GO:1903963)	2023-01-10	0.0910593	0.39162	0	0	11.6408	27.8942	ACE
arachidonic acid secretion (GO:0050482)	2023-01-10	0.0910593	0.39162	0	0	11.6408	27.8942	ACE
regulation of axon guidance (GO:1902667)	2023-01-10	0.0910593	0.39162	0	0	11.6408	27.8942	TUBB2B
regulation of cilium movement (GO:0003352)	2023-01-10	0.0910593	0.39162	0	0	11.6408	27.8942	CFAP206
regulation of DNA methylation (GO:0044030)	2023-01-10	0.0910593	0.39162	0	0	11.6408	27.8942	KDM1B
cellular response to leucine (GO:0071233)	2023-01-10	0.0910593	0.39162	0	0	11.6408	27.8942	SESN3
cellular response to leucine starvation (GO:1990253)	2023-01-10	0.0910593	0.39162	0	0	11.6408	27.8942	SESN3
negative regulation of viral-induced cytoplasmic pattern recognition receptor signaling pathway (GO:0039532)	2023-01-10	0.0910593	0.39162	0	0	11.6408	27.8942	DHX58
neuron projection fasciculation (GO:0106030)	2023-01-10	0.0910593	0.39162	0	0	11.6408	27.8942	EPHA4
cytoplasmic pattern recognition receptor signaling pathway in response to virus (GO:0039528)	2023-01-10	0.0910593	0.39162	0	0	11.6408	27.8942	TRIM25
DNA dealkylation (GO:0035510)	2023-01-10	0.0910593	0.39162	0	0	11.6408	27.8942	ASCC1
DNA dealkylation involved in DNA repair (GO:0006307)	2023-01-10	0.0910593	0.39162	0	0	11.6408	27.8942	ASCC1
dosage compensation (GO:0007549)	2023-01-10	0.0910593	0.39162	0	0	11.6408	27.8942	LRIF1
pinocytosis (GO:0006907)	2023-01-10	0.0910593	0.39162	0	0	11.6408	27.8942	SNX5
fatty acid beta-oxidation using acyl-CoA dehydrogenase (GO:0033539)	2023-01-10	0.0910593	0.39162	0	0	11.6408	27.8942	ACAD11
regulation of T-helper 17 type immune response (GO:2000316)	2023-01-10	0.0910593	0.39162	0	0	11.6408	27.8942	CLEC6A
regulation of tau-protein kinase activity (GO:1902947)	2023-01-10	0.0910593	0.39162	0	0	11.6408	27.8942	RB1
positive regulation of coagulation (GO:0050820)	2023-01-10	0.0910593	0.39162	0	0	11.6408	27.8942	ENPP4
genetic imprinting (GO:0071514)	2023-01-10	0.0910593	0.39162	0	0	11.6408	27.8942	KDM1B
positive regulation of dendritic spine morphogenesis (GO:0061003)	2023-01-10	0.0910593	0.39162	0	0	11.6408	27.8942	LRP8
hematopoietic stem cell differentiation (GO:0060218)	2023-01-10	0.0910593	0.39162	0	0	11.6408	27.8942	ACE
positive regulation of hemostasis (GO:1900048)	2023-01-10	0.0910593	0.39162	0	0	11.6408	27.8942	ENPP4
response to leucine (GO:0043201)	2023-01-10	0.0910593	0.39162	0	0	11.6408	27.8942	SESN3
histone H4 deacetylation (GO:0070933)	2023-01-10	0.0910593	0.39162	0	0	11.6408	27.8942	HDAC1
L-serine metabolic process (GO:0006563)	2023-01-10	0.0910593	0.39162	0	0	11.6408	27.8942	SERINC5
positive regulation of RIG-I signaling pathway (GO:1900246)	2023-01-10	0.0910593	0.39162	0	0	11.6408	27.8942	DHX58
myelin assembly (GO:0032288)	2023-01-10	0.0910593	0.39162	0	0	11.6408	27.8942	EPB41L3
myelin maintenance (GO:0043217)	2023-01-10	0.0910593	0.39162	0	0	11.6408	27.8942	EPB41L3
protein stabilization (GO:0050821)	4/179	0.0914536	0.39162	0	0	2.4129	5.77148	RAB21;EPHA4;STX12;COA8
regulation of immune response (GO:0050776)	4/179	0.0914536	0.39162	0	0	2.4129	5.77148	LAG3;DHX58;PILRA;LRP8
regulation of megakaryocyte differentiation (GO:0045652)	2/54	0.0932453	0.39162	0	0	4.04214	9.59007	HDAC1;AGO4
unsaturated fatty acid metabolic process (GO:0033559)	2/54	0.0932453	0.39162	0	0	4.04214	9.59007	SCD;PTGR1
regulation of gene silencing by RNA (GO:0060966)	2/55	0.0961821	0.39162	0	0	3.96568	9.28568	POLR2C;POLR2I
regulation of posttranscriptional gene silencing (GO:0060147)	2/55	0.0961821	0.39162	0	0	3.96568	9.28568	POLR2C;POLR2I
glycoprotein metabolic process (GO:0009100)	2/55	0.0961821	0.39162	0	0	3.96568	9.28568	OGA;AGA
regulation of protein-containing complex assembly (GO:0043254)	3/116	0.0985855	0.39162	0	0	2.79641	6.47882	RB1;SAR1B;EIF2AK2
autophagosome organization (GO:1905037)	2/56	0.0991451	0.39162	0	0	3.89204	8.99517	STX12;TMEM41B
mitochondrial transport (GO:0006839)	2/56	0.0991451	0.39162	0	0	3.89204	8.99517	ABCB10;FBXO7
axonal transport of mitochondrion (GO:0019896)	2023-01-11	0.0996985	0.39162	0	0	10.4762	24.154	ACTR10
negative regulation of oxidative stress-induced neuron death (GO:1903204)	2023-01-11	0.0996985	0.39162	0	0	10.4762	24.154	FBXO7
regulation of gene expression by genetic imprinting (GO:0006349)	2023-01-11	0.0996985	0.39162	0	0	10.4762	24.154	KDM1B
negative regulation of translation, ncRNA-mediated (GO:0040033)	2023-01-11	0.0996985	0.39162	0	0	10.4762	24.154	AGO4
regulation of lipid kinase activity (GO:0043550)	2023-01-11	0.0996985	0.39162	0	0	10.4762	24.154	RB1
organophosphate catabolic process (GO:0046434)	2023-01-11	0.0996985	0.39162	0	0	10.4762	24.154	LIPG
erythrocyte development (GO:0048821)	2023-01-11	0.0996985	0.39162	0	0	10.4762	24.154	ABCB10
regulation of stress-activated protein kinase signaling cascade (GO:0070302)	2023-01-11	0.0996985	0.39162	0	0	10.4762	24.154	NBR1
positive regulation of cytoplasmic transport (GO:1903651)	2023-01-11	0.0996985	0.39162	0	0	10.4762	24.154	RAB21
positive regulation of dendrite development (GO:1900006)	2023-01-11	0.0996985	0.39162	0	0	10.4762	24.154	LRP8
positive regulation of epidermal growth factor-activated receptor activity (GO:0045741)	2023-01-11	0.0996985	0.39162	0	0	10.4762	24.154	HBEGF
miRNA mediated inhibition of translation (GO:0035278)	2023-01-11	0.0996985	0.39162	0	0	10.4762	24.154	AGO4
UDP-N-acetylglucosamine biosynthetic process (GO:0006048)	2023-01-11	0.0996985	0.39162	0	0	10.4762	24.154	PGM3
postsynapse assembly (GO:0099068)	2023-01-11	0.0996985	0.39162	0	0	10.4762	24.154	NRXN2
negative regulation of DNA recombination (GO:0045910)	2/57	0.102134	0.39162	0	0	3.82108	8.7177	POLR2C;POLR2I
autophagosome assembly (GO:0000045)	2/58	0.105147	0.39162	0	0	3.75266	8.45249	STX12;TMEM41B
protein localization to synapse (GO:0035418)	2023-01-12	0.108256	0.39162	0	0	9.52333	21.1728	NRXN2
amino sugar biosynthetic process (GO:0046349)	2023-01-12	0.108256	0.39162	0	0	9.52333	21.1728	PGM3
negative regulation of cellular response to vascular endothelial growth factor stimulus (GO:1902548)	2023-01-12	0.108256	0.39162	0	0	9.52333	21.1728	ADAMTS12
angiotensin maturation (GO:0002003)	2023-01-12	0.108256	0.39162	0	0	9.52333	21.1728	ACE
regulation of angiotensin levels in blood (GO:0002002)	2023-01-12	0.108256	0.39162	0	0	9.52333	21.1728	ACE
regulation of astrocyte differentiation (GO:0048710)	2023-01-12	0.108256	0.39162	0	0	9.52333	21.1728	EPHA4
regulation of axon regeneration (GO:0048679)	2023-01-12	0.108256	0.39162	0	0	9.52333	21.1728	EPHA4
autophagy of peroxisome (GO:0030242)	2023-01-12	0.108256	0.39162	0	0	9.52333	21.1728	NBR1
axonal fasciculation (GO:0007413)	2023-01-12	0.108256	0.39162	0	0	9.52333	21.1728	EPHA4
regulation of flagellated sperm motility (GO:1901317)	2023-01-12	0.108256	0.39162	0	0	9.52333	21.1728	CFAP206
cellular response to thyroid hormone stimulus (GO:0097067)	2023-01-12	0.108256	0.39162	0	0	9.52333	21.1728	THRB
nuclear body organization (GO:0030575)	2023-01-12	0.108256	0.39162	0	0	9.52333	21.1728	USPL1
dosage compensation by inactivation of X chromosome (GO:0009048)	2023-01-12	0.108256	0.39162	0	0	9.52333	21.1728	LRIF1
phospholipid homeostasis (GO:0055091)	2023-01-12	0.108256	0.39162	0	0	9.52333	21.1728	LIPG
regulation of sister chromatid cohesion (GO:0007063)	2023-01-12	0.108256	0.39162	0	0	9.52333	21.1728	RB1
exit from mitosis (GO:0010458)	2023-01-12	0.108256	0.39162	0	0	9.52333	21.1728	CLASP1
positive regulation of endoplasmic reticulum unfolded protein response (GO:1900103)	2023-01-12	0.108256	0.39162	0	0	9.52333	21.1728	TMEM33
hemidesmosome assembly (GO:0031581)	2023-01-12	0.108256	0.39162	0	0	9.52333	21.1728	LAMA3
positive regulation of metaphase/anaphase transition of cell cycle (GO:1902101)	2023-01-12	0.108256	0.39162	0	0	9.52333	21.1728	RB1
positive regulation of mitotic metaphase/anaphase transition (GO:0045842)	2023-01-12	0.108256	0.39162	0	0	9.52333	21.1728	RB1
positive regulation of mitotic sister chromatid separation (GO:1901970)	2023-01-12	0.108256	0.39162	0	0	9.52333	21.1728	RB1
serine family amino acid biosynthetic process (GO:0009070)	2023-01-12	0.108256	0.39162	0	0	9.52333	21.1728	SERINC5
tricarboxylic acid metabolic process (GO:0072350)	2023-01-12	0.108256	0.39162	0	0	9.52333	21.1728	IDH1
positive regulation of T-helper 17 type immune response (GO:2000318)	2023-01-12	0.108256	0.39162	0	0	9.52333	21.1728	CLEC6A
microtubule anchoring (GO:0034453)	2023-01-12	0.108256	0.39162	0	0	9.52333	21.1728	CLASP1
mitochondrial electron transport, ubiquinol to cytochrome c (GO:0006122)	2023-01-12	0.108256	0.39162	0	0	9.52333	21.1728	UQCRC2
morphogenesis of a polarized epithelium (GO:0001738)	2023-01-12	0.108256	0.39162	0	0	9.52333	21.1728	LAMA3
protein auto-ADP-ribosylation (GO:0070213)	2023-01-12	0.108256	0.39162	0	0	9.52333	21.1728	TNKS
negative regulation of amyloid fibril formation (GO:1905907)	2023-01-12	0.108256	0.39162	0	0	9.52333	21.1728	PFDN4
cellular response to interferon-gamma (GO:0071346)	3/121	0.108349	0.39162	0	0	2.67724	5.94988	OAS2;IRF2;TRIM25
cellular protein catabolic process (GO:0044257)	2/60	0.111244	0.392399	0	0	3.62289	7.95597	ADAMTS12;CLPX
regulation of DNA-templated transcription, initiation (GO:2000142)	2/61	0.114327	0.392399	0	0	3.56131	7.72338	AGO4;CCNC
purine nucleotide catabolic process (GO:0006195)	2023-01-13	0.116733	0.392399	0	0	8.72928	18.7493	NT5C2
purine ribonucleoside triphosphate metabolic process (GO:0009205)	2023-01-13	0.116733	0.392399	0	0	8.72928	18.7493	AK4
purine-containing compound catabolic process (GO:0072523)	2023-01-13	0.116733	0.392399	0	0	8.72928	18.7493	NT5C2
AMP metabolic process (GO:0046033)	2023-01-13	0.116733	0.392399	0	0	8.72928	18.7493	AK4
antifungal innate immune response (GO:0061760)	2023-01-13	0.116733	0.392399	0	0	8.72928	18.7493	CLEC6A
negative regulation of myotube differentiation (GO:0010832)	2023-01-13	0.116733	0.392399	0	0	8.72928	18.7493	HDAC1
negative regulation of reactive oxygen species biosynthetic process (GO:1903427)	2023-01-13	0.116733	0.392399	0	0	8.72928	18.7493	COA8
regulation of fibrinolysis (GO:0051917)	2023-01-13	0.116733	0.392399	0	0	8.72928	18.7493	F11
central nervous system projection neuron axonogenesis (GO:0021952)	2023-01-13	0.116733	0.392399	0	0	8.72928	18.7493	EPHA4
regulation of nucleocytoplasmic transport (GO:0046822)	2023-01-13	0.116733	0.392399	0	0	8.72928	18.7493	UHMK1
regulation of protein exit from endoplasmic reticulum (GO:0070861)	2023-01-13	0.116733	0.392399	0	0	8.72928	18.7493	SAR1B
polyamine metabolic process (GO:0006595)	2023-01-13	0.116733	0.392399	0	0	8.72928	18.7493	SAT1
positive regulation of adaptive immune response based on somatic recombination of immune receptors built from immunoglobulin superfamily domains (GO:0002824)	2023-01-13	0.116733	0.392399	0	0	8.72928	18.7493	CLEC6A
regulation of T cell differentiation in thymus (GO:0033081)	2023-01-13	0.116733	0.392399	0	0	8.72928	18.7493	TOX
regulation of tube diameter (GO:0035296)	2023-01-13	0.116733	0.392399	0	0	8.72928	18.7493	ACE
positive regulation of insulin receptor signaling pathway (GO:0046628)	2023-01-13	0.116733	0.392399	0	0	8.72928	18.7493	SNX5
response to thyroid hormone (GO:0097066)	2023-01-13	0.116733	0.392399	0	0	8.72928	18.7493	THRB
icosanoid secretion (GO:0032309)	2023-01-13	0.116733	0.392399	0	0	8.72928	18.7493	ACE
positive regulation of protein exit from endoplasmic reticulum (GO:0070863)	2023-01-13	0.116733	0.392399	0	0	8.72928	18.7493	SAR1B
UDP-N-acetylglucosamine metabolic process (GO:0006047)	2023-01-13	0.116733	0.392399	0	0	8.72928	18.7493	PGM3
vascular process in circulatory system (GO:0003018)	2023-01-13	0.116733	0.392399	0	0	8.72928	18.7493	ACE
negative regulation by host of viral transcription (GO:0043922)	2023-01-13	0.116733	0.392399	0	0	8.72928	18.7493	HDAC1
organonitrogen compound catabolic process (GO:1901565)	2/63	0.120557	0.396357	0	0	3.44419	7.28664	ACE;CLPX
protein secretion (GO:0009306)	2/64	0.123704	0.396357	0	0	3.38847	7.08145	TMEM167A;TVP23B
plasma membrane organization (GO:0007009)	2/64	0.123704	0.396357	0	0	3.38847	7.08145	PLSCR2;EPB41L3
regulation of transcription initiation from RNA polymerase II promoter (GO:0060260)	2/64	0.123704	0.396357	0	0	3.38847	7.08145	AGO4;CCNC
protein catabolic process (GO:0030163)	2/64	0.123704	0.396357	0	0	3.38847	7.08145	OGA;CLPX
2-oxoglutarate metabolic process (GO:0006103)	2023-01-14	0.125129	0.396357	0	0	8.05739	16.7465	IDH1
protein maturation by iron-sulfur cluster transfer (GO:0097428)	2023-01-14	0.125129	0.396357	0	0	8.05739	16.7465	CIAO2B
negative regulation of cartilage development (GO:0061037)	2023-01-14	0.125129	0.396357	0	0	8.05739	16.7465	ADAMTS12
antiviral innate immune response (GO:0140374)	2023-01-14	0.125129	0.396357	0	0	8.05739	16.7465	MX1
negative regulation of DNA-templated transcription, elongation (GO:0032785)	2023-01-14	0.125129	0.396357	0	0	8.05739	16.7465	SUPT4H1
regulation of gastrulation (GO:0010470)	2023-01-14	0.125129	0.396357	0	0	8.05739	16.7465	CLASP1
negative regulation of T cell differentiation (GO:0045581)	2023-01-14	0.125129	0.396357	0	0	8.05739	16.7465	LAG3
negative regulation of TORC1 signaling (GO:1904262)	2023-01-14	0.125129	0.396357	0	0	8.05739	16.7465	SESN3
negative regulation of viral transcription (GO:0032897)	2023-01-14	0.125129	0.396357	0	0	8.05739	16.7465	IFITM3
regulation of IRE1-mediated unfolded protein response (GO:1903894)	2023-01-14	0.125129	0.396357	0	0	8.05739	16.7465	TMEM33
covalent chromatin modification (GO:0016569)	2023-01-14	0.125129	0.396357	0	0	8.05739	16.7465	HDAC1
regulation of sensory perception of pain (GO:0051930)	2023-01-14	0.125129	0.396357	0	0	8.05739	16.7465	ATPSCKMT
positive regulation of cellular response to insulin stimulus (GO:1900078)	2023-01-14	0.125129	0.396357	0	0	8.05739	16.7465	SNX5
heart process (GO:0003015)	2023-01-14	0.125129	0.396357	0	0	8.05739	16.7465	ACE
pre-miRNA processing (GO:0031054)	2023-01-14	0.125129	0.396357	0	0	8.05739	16.7465	AGO4
ncRNA transcription (GO:0098781)	2023-01-14	0.125129	0.396357	0	0	8.05739	16.7465	USPL1
regulation of response to external stimulus (GO:0032101)	3/130	0.126814	0.396556	0	0	2.48638	5.13446	DHX58;ADAMTS12;LRP8
G2/M transition of mitotic cell cycle (GO:0000086)	3/130	0.126814	0.396556	0	0	2.48638	5.13446	PKMYT1;HAUS2;CLASP1
cell cycle G2/M phase transition (GO:0044839)	3/131	0.128932	0.396556	0	0	2.46683	5.05323	PKMYT1;HAUS2;CLASP1
anion transmembrane transport (GO:0098656)	2/67	0.133259	0.396556	0	0	3.23159	6.51315	SFXN3;SFXN1
regulation of epidermal growth factor receptor signaling pathway (GO:0042058)	2/67	0.133259	0.396556	0	0	3.23159	6.51315	NEU3;HBEGF
regulation of gene silencing by miRNA (GO:0060964)	2/67	0.133259	0.396556	0	0	3.23159	6.51315	POLR2C;POLR2I
negative regulation of androgen receptor signaling pathway (GO:0060766)	2023-01-15	0.133446	0.396556	0	0	7.48148	15.0681	HDAC1
negative regulation of chondrocyte differentiation (GO:0032331)	2023-01-15	0.133446	0.396556	0	0	7.48148	15.0681	ADAMTS12
regulation of aerobic respiration (GO:1903715)	2023-01-15	0.133446	0.396556	0	0	7.48148	15.0681	AK4
regulation of amyloid fibril formation (GO:1905906)	2023-01-15	0.133446	0.396556	0	0	7.48148	15.0681	PFDN4
regulation of clathrin-dependent endocytosis (GO:2000369)	2023-01-15	0.133446	0.396556	0	0	7.48148	15.0681	NEU3
cellular response to arsenic-containing substance (GO:0071243)	2023-01-15	0.133446	0.396556	0	0	7.48148	15.0681	ZFAND1
regulation of extracellular matrix disassembly (GO:0010715)	2023-01-15	0.133446	0.396556	0	0	7.48148	15.0681	CLASP1
regulation of extracellular matrix organization (GO:1903053)	2023-01-15	0.133446	0.396556	0	0	7.48148	15.0681	RB1
endoplasmic reticulum tubular network organization (GO:0071786)	2023-01-15	0.133446	0.396556	0	0	7.48148	15.0681	TMEM33
establishment of spindle localization (GO:0051293)	2023-01-15	0.133446	0.396556	0	0	7.48148	15.0681	CLASP1
regulation of secretion (GO:0051046)	2023-01-15	0.133446	0.396556	0	0	7.48148	15.0681	OAS2
fatty acid beta-oxidation using acyl-CoA oxidase (GO:0033540)	2023-01-15	0.133446	0.396556	0	0	7.48148	15.0681	ECI2
GTP metabolic process (GO:0046039)	2023-01-15	0.133446	0.396556	0	0	7.48148	15.0681	AK4
heterocycle biosynthetic process (GO:0018130)	2023-01-15	0.133446	0.396556	0	0	7.48148	15.0681	NFS1
histone H3 deacetylation (GO:0070932)	2023-01-15	0.133446	0.396556	0	0	7.48148	15.0681	HDAC1
mRNA methylation (GO:0080009)	2023-01-15	0.133446	0.396556	0	0	7.48148	15.0681	CMTR1
myoblast differentiation (GO:0045445)	2023-01-15	0.133446	0.396556	0	0	7.48148	15.0681	RB1
protein localization to chromosome, telomeric region (GO:0070198)	2023-01-15	0.133446	0.396556	0	0	7.48148	15.0681	TNKS
regulation of myeloid cell differentiation (GO:0045637)	2/68	0.13648	0.403364	0	0	3.18246	6.33812	HDAC1;AGO4
mitotic cell cycle phase transition (GO:0044772)	4/209	0.138431	0.403364	0	0	2.05665	4.06678	RB1;PKMYT1;HAUS2;CLASP1
proteolysis (GO:0006508)	5/287	0.138738	0.403364	0	0	1.87157	3.69667	LACTB;ACE;ADAMTS12;LRP8;CLPX
cellular response to decreased oxygen levels (GO:0036294)	2/69	0.139719	0.403364	0	0	3.1348	6.16968	ACAA2;AK4
protein transport (GO:0015031)	6/369	0.140302	0.403364	0	0	1.74695	3.43093	RAB21;ARF4;STX12;TMEM167A;SAR1B;TVP23B
regulation of amyloid-beta clearance (GO:1900221)	2023-01-16	0.141685	0.403364	0	0	6.98236	13.6446	HDAC1
negative regulation of telomere maintenance (GO:0032205)	2023-01-16	0.141685	0.403364	0	0	6.98236	13.6446	TNKS
neuron cell-cell adhesion (GO:0007158)	2023-01-16	0.141685	0.403364	0	0	6.98236	13.6446	NRXN2
nucleotide catabolic process (GO:0009166)	2023-01-16	0.141685	0.403364	0	0	6.98236	13.6446	NT5C2
odontogenesis of dentin-containing tooth (GO:0042475)	2023-01-16	0.141685	0.403364	0	0	6.98236	13.6446	HDAC1
regulation of oxidative phosphorylation (GO:0002082)	2023-01-16	0.141685	0.403364	0	0	6.98236	13.6446	AK4
regulation of systemic arterial blood pressure (GO:0003073)	2023-01-16	0.141685	0.403364	0	0	6.98236	13.6446	ACE
regulation of systemic arterial blood pressure by hormone (GO:0001990)	2023-01-16	0.141685	0.403364	0	0	6.98236	13.6446	ACE
retrograde axonal transport (GO:0008090)	2023-01-16	0.141685	0.403364	0	0	6.98236	13.6446	ACTR10
mitotic sister chromatid cohesion (GO:0007064)	2023-01-16	0.141685	0.403364	0	0	6.98236	13.6446	RB1
motor neuron axon guidance (GO:0008045)	2023-01-16	0.141685	0.403364	0	0	6.98236	13.6446	EPHA4
N-acetylglucosamine metabolic process (GO:0006044)	2023-01-16	0.141685	0.403364	0	0	6.98236	13.6446	OGA
aerobic electron transport chain (GO:0019646)	2/70	0.142975	0.405036	0	0	3.08855	6.0075	NDUFA4;UQCRC2
snRNA transcription by RNA polymerase II (GO:0042795)	2/70	0.142975	0.405036	0	0	3.08855	6.0075	POLR2C;POLR2I
regulation of endopeptidase activity (GO:0052548)	2/71	0.146246	0.405567	0	0	3.04363	5.85128	SERPINB1;HDAC1
regulation of G1/S transition of mitotic cell cycle (GO:2000045)	2/71	0.146246	0.405567	0	0	3.04363	5.85128	RB1;GPNMB
nucleic acid metabolic process (GO:0090304)	2/71	0.146246	0.405567	0	0	3.04363	5.85128	POLR2C;POLR2I
fatty acid biosynthetic process (GO:0006633)	2/71	0.146246	0.405567	0	0	3.04363	5.85128	SCD;LIPG
mitochondrial ATP synthesis coupled electron transport (GO:0042775)	2/71	0.146246	0.405567	0	0	3.04363	5.85128	NDUFA4;UQCRC2
cell morphogenesis involved in differentiation (GO:0000904)	2/72	0.149533	0.405567	0	0	3	5.70072	RB1;PARVB
negative regulation of supramolecular fiber organization (GO:1902904)	2/72	0.149533	0.405567	0	0	3	5.70072	PFDN4;CLASP1
acyl-CoA biosynthetic process (GO:0071616)	2023-01-17	0.149845	0.405567	0	0	6.54563	12.4246	SCD
amyloid-beta metabolic process (GO:0050435)	2023-01-17	0.149845	0.405567	0	0	6.54563	12.4246	ACE
cellular biogenic amine biosynthetic process (GO:0042401)	2023-01-17	0.149845	0.405567	0	0	6.54563	12.4246	SAT1
negative regulation of viral entry into host cell (GO:0046597)	2023-01-17	0.149845	0.405567	0	0	6.54563	12.4246	IFITM3
regulation of NLRP3 inflammasome complex assembly (GO:1900225)	2023-01-17	0.149845	0.405567	0	0	6.54563	12.4246	EIF2AK2
regulation of osteoblast proliferation (GO:0033688)	2023-01-17	0.149845	0.405567	0	0	6.54563	12.4246	EIF2AK2
positive regulation of blood coagulation (GO:0030194)	2023-01-17	0.149845	0.405567	0	0	6.54563	12.4246	ENPP4
reverse cholesterol transport (GO:0043691)	2023-01-17	0.149845	0.405567	0	0	6.54563	12.4246	LIPG
RNA interference (GO:0016246)	2023-01-17	0.149845	0.405567	0	0	6.54563	12.4246	AGO4
positive regulation of telomere capping (GO:1904355)	2023-01-17	0.149845	0.405567	0	0	6.54563	12.4246	TNKS
mitochondrial electron transport, cytochrome c to oxygen (GO:0006123)	2023-01-17	0.149845	0.405567	0	0	6.54563	12.4246	NDUFA4
protein localization to chromosome, centromeric region (GO:0071459)	2023-01-17	0.149845	0.405567	0	0	6.54563	12.4246	RB1
transcription-coupled nucleotide-excision repair (GO:0006283)	2/73	0.152835	0.407364	0	0	2.9576	5.55554	POLR2C;POLR2I
chromatin organization (GO:0006325)	3/142	0.15302	0.407364	0	0	2.27034	4.26186	RB1;HDAC1;SUPT4H1
proteolysis involved in cellular protein catabolic process (GO:0051603)	2/74	0.156151	0.407364	0	0	2.91637	5.41551	ADAMTS12;CLPX
cellular response to amino acid starvation (GO:0034198)	2/74	0.156151	0.407364	0	0	2.91637	5.41551	SESN3;EIF2AK2
positive regulation of transcription by RNA polymerase II (GO:0045944)	12/908	0.156338	0.407364	0	0	1.4231	2.64091	ARF4;THRB;KDM1B;TNKS;HDAC1;ZBTB38;SS18L2;IRF2;SUPT4H1;CCNC;JMJD6;HTATIP2
mRNA processing (GO:0006397)	5/300	0.157915	0.407364	0	0	1.78791	3.29994	POLR2C;SUPT4H1;U2AF1;POLR2I;CMTR1
negative regulation of biosynthetic process (GO:0009890)	2023-01-18	0.157929	0.407364	0	0	6.16029	11.3695	COA8
negative regulation of leukocyte cell-cell adhesion (GO:1903038)	2023-01-18	0.157929	0.407364	0	0	6.16029	11.3695	GPNMB
regulation of early endosome to late endosome transport (GO:2000641)	2023-01-18	0.157929	0.407364	0	0	6.16029	11.3695	RAB21
negative regulation of Rho protein signal transduction (GO:0035024)	2023-01-18	0.157929	0.407364	0	0	6.16029	11.3695	HEG1
regulation of mitochondrial outer membrane permeabilization involved in apoptotic signaling pathway (GO:1901028)	2023-01-18	0.157929	0.407364	0	0	6.16029	11.3695	ACAA2
embryonic digit morphogenesis (GO:0042733)	2023-01-18	0.157929	0.407364	0	0	6.16029	11.3695	HDAC1
positive chemotaxis (GO:0050918)	2023-01-18	0.157929	0.407364	0	0	6.16029	11.3695	GPNMB
positive regulation of amyloid-beta formation (GO:1902004)	2023-01-18	0.157929	0.407364	0	0	6.16029	11.3695	EPHA4
regulation of telomere maintenance via telomere lengthening (GO:1904356)	2023-01-18	0.157929	0.407364	0	0	6.16029	11.3695	TNKS
positive regulation of CREB transcription factor activity (GO:0032793)	2023-01-18	0.157929	0.407364	0	0	6.16029	11.3695	LRP8
high-density lipoprotein particle remodeling (GO:0034375)	2023-01-18	0.157929	0.407364	0	0	6.16029	11.3695	LIPG
positive regulation of nervous system process (GO:0031646)	2023-01-18	0.157929	0.407364	0	0	6.16029	11.3695	ATPSCKMT
positive regulation of stress-activated protein kinase signaling cascade (GO:0070304)	2023-01-18	0.157929	0.407364	0	0	6.16029	11.3695	EIF2AK2
mitochondrial fission (GO:0000266)	2023-01-18	0.157929	0.407364	0	0	6.16029	11.3695	MX1
prostanoid metabolic process (GO:0006692)	2023-01-18	0.157929	0.407364	0	0	6.16029	11.3695	PTGR1
fibroblast growth factor receptor signaling pathway (GO:0008543)	2/75	0.159481	0.409535	0	0	2.87628	5.28036	POLR2C;POLR2I
response to amino acid starvation (GO:1990928)	2/75	0.159481	0.409535	0	0	2.87628	5.28036	SESN3;EIF2AK2
pyroptosis (GO:0070269)	2023-01-19	0.165935	0.415628	0	0	5.81775	10.4496	GSDME
regulation of autophagy of mitochondrion (GO:1903146)	2023-01-19	0.165935	0.415628	0	0	5.81775	10.4496	FBXO7
carbohydrate derivative catabolic process (GO:1901136)	2023-01-19	0.165935	0.415628	0	0	5.81775	10.4496	OGA
negative regulation of striated muscle cell differentiation (GO:0051154)	2023-01-19	0.165935	0.415628	0	0	5.81775	10.4496	HDAC1
cytoplasmic translational initiation (GO:0002183)	2023-01-19	0.165935	0.415628	0	0	5.81775	10.4496	EIF3M
nucleotide-sugar biosynthetic process (GO:0009226)	2023-01-19	0.165935	0.415628	0	0	5.81775	10.4496	PGM3
regulation of RIG-I signaling pathway (GO:0039535)	2023-01-19	0.165935	0.415628	0	0	5.81775	10.4496	DHX58
response to fatty acid (GO:0070542)	2023-01-19	0.165935	0.415628	0	0	5.81775	10.4496	SCD
histone deubiquitination (GO:0016578)	2023-01-19	0.165935	0.415628	0	0	5.81775	10.4496	ENY2
postsynaptic membrane organization (GO:0001941)	2023-01-19	0.165935	0.415628	0	0	5.81775	10.4496	NRXN2
purine ribonucleotide metabolic process (GO:0009150)	2/77	0.166179	0.415628	0	0	2.79929	5.02386	AK4;NT5C2
positive regulation of type I interferon production (GO:0032481)	2/77	0.166179	0.415628	0	0	2.79929	5.02386	OAS2;DHX58
positive regulation of transferase activity (GO:0051347)	3/148	0.166716	0.416069	0	0	2.17573	3.89774	EPHA4;TNKS;SERINC5
negative regulation of apoptotic signaling pathway (GO:2001234)	2/78	0.169547	0.420269	0	0	2.76232	4.90209	RB1;ACAA2
negative regulation of protein serine/threonine kinase activity (GO:0071901)	2/78	0.169547	0.420269	0	0	2.76232	4.90209	RB1;HEG1
response to cytokine (GO:0034097)	3/150	0.17136	0.420269	0	0	2.14591	3.78536	IFITM3;MX1;EIF2AK2
negative regulation of osteoclast differentiation (GO:0045671)	2023-01-20	0.173867	0.420269	0	0	5.51128	9.6418	TCTA
negative regulation of viral life cycle (GO:1903901)	2023-01-20	0.173867	0.420269	0	0	5.51128	9.6418	IFITM3
regulation of nuclear division (GO:0051783)	2023-01-20	0.173867	0.420269	0	0	5.51128	9.6418	PKMYT1
establishment of epithelial cell polarity (GO:0090162)	2023-01-20	0.173867	0.420269	0	0	5.51128	9.6418	CLASP1
regulation of smooth muscle cell migration (GO:0014910)	2023-01-20	0.173867	0.420269	0	0	5.51128	9.6418	ACE
regulation of tissue remodeling (GO:0034103)	2023-01-20	0.173867	0.420269	0	0	5.51128	9.6418	GPNMB
microtubule nucleation (GO:0007020)	2023-01-20	0.173867	0.420269	0	0	5.51128	9.6418	CLASP1
mitochondrial cytochrome c oxidase assembly (GO:0033617)	2023-01-20	0.173867	0.420269	0	0	5.51128	9.6418	COA8
post-transcriptional gene silencing by RNA (GO:0035194)	2023-01-20	0.173867	0.420269	0	0	5.51128	9.6418	AGO4
modulation by symbiont of entry into host (GO:0052372)	2023-01-20	0.173867	0.420269	0	0	5.51128	9.6418	TRIM25
production of small RNA involved in gene silencing by RNA (GO:0070918)	2023-01-20	0.173867	0.420269	0	0	5.51128	9.6418	AGO4
myeloid cell development (GO:0061515)	2023-01-20	0.173867	0.420269	0	0	5.51128	9.6418	ABCB10
regulation of organelle organization (GO:0033043)	2/80	0.176316	0.42441	0	0	2.69122	4.67055	TMEM33;SAR1B
lipid biosynthetic process (GO:0008610)	2/80	0.176316	0.42441	0	0	2.69122	4.67055	SCD;LIPG
positive regulation of protein kinase activity (GO:0045860)	3/154	0.180758	0.431124	0	0	2.08864	3.57283	EPHA4;ACE;LRP8
aerobic respiration (GO:0009060)	2023-01-21	0.181723	0.431124	0	0	5.23545	8.92787	UQCRC2
regulation of cell-substrate junction assembly (GO:0090109)	2023-01-21	0.181723	0.431124	0	0	5.23545	8.92787	CLASP1
negative regulation of microtubule depolymerization (GO:0007026)	2023-01-21	0.181723	0.431124	0	0	5.23545	8.92787	CLASP1
negative regulation of response to wounding (GO:1903035)	2023-01-21	0.181723	0.431124	0	0	5.23545	8.92787	EPHA4
poly(A)+ mRNA export from nucleus (GO:0016973)	2023-01-21	0.181723	0.431124	0	0	5.23545	8.92787	ENY2
positive regulation of transcription regulatory region DNA binding (GO:2000679)	2023-01-21	0.181723	0.431124	0	0	5.23545	8.92787	RB1
regulation of cell differentiation (GO:0045595)	3/156	0.185508	0.431815	0	0	2.06113	3.4723	LTBP4;EIF2AK2;CLASP1
peptide metabolic process (GO:0006518)	2/83	0.186547	0.431815	0	0	2.59115	4.35072	ACE;GSTA4
epidermis development (GO:0008544)	2/83	0.186547	0.431815	0	0	2.59115	4.35072	HDAC1;LAMA3
transcription by RNA polymerase II (GO:0006366)	5/320	0.189376	0.431815	0	0	1.67267	2.78336	THRB;HDAC1;POLR2C;SUPT4H1;POLR2I
negative regulation of lymphocyte activation (GO:0051250)	2023-01-22	0.189504	0.431815	0	0	4.98589	8.29325	GPNMB
regulation of chromosome organization (GO:0033044)	2023-01-22	0.189504	0.431815	0	0	4.98589	8.29325	RB1
cell projection assembly (GO:0030031)	2023-01-22	0.189504	0.431815	0	0	4.98589	8.29325	PARVB
cellular response to osmotic stress (GO:0071470)	2023-01-22	0.189504	0.431815	0	0	4.98589	8.29325	ZFAND1
osteoclast differentiation (GO:0030316)	2023-01-22	0.189504	0.431815	0	0	4.98589	8.29325	OSTM1
positive regulation of amyloid precursor protein catabolic process (GO:1902993)	2023-01-22	0.189504	0.431815	0	0	4.98589	8.29325	EPHA4
fatty-acyl-CoA metabolic process (GO:0035337)	2023-01-22	0.189504	0.431815	0	0	4.98589	8.29325	SCD
positive regulation of dendritic spine development (GO:0060999)	2023-01-22	0.189504	0.431815	0	0	4.98589	8.29325	LRP8
glutathione derivative biosynthetic process (GO:1901687)	2023-01-22	0.189504	0.431815	0	0	4.98589	8.29325	GSTA4
glutathione derivative metabolic process (GO:1901685)	2023-01-22	0.189504	0.431815	0	0	4.98589	8.29325	GSTA4
regulation of viral release from host cell (GO:1902186)	2023-01-22	0.189504	0.431815	0	0	4.98589	8.29325	TRIM25
heme biosynthetic process (GO:0006783)	2023-01-22	0.189504	0.431815	0	0	4.98589	8.29325	ABCB10
positive regulation of neural precursor cell proliferation (GO:2000179)	2023-01-22	0.189504	0.431815	0	0	4.98589	8.29325	TOX
positive regulation of translational initiation (GO:0045948)	2023-01-22	0.189504	0.431815	0	0	4.98589	8.29325	UHMK1
mRNA modification (GO:0016556)	2023-01-22	0.189504	0.431815	0	0	4.98589	8.29325	CMTR1
protein localization to cell junction (GO:1902414)	2023-01-22	0.189504	0.431815	0	0	4.98589	8.29325	HEG1
negative regulation of gene expression (GO:0010629)	5/322	0.192641	0.438096	0	0	1.66195	2.73711	RB1;GPNMB;AGO4;HDAC1;EIF2AK2
regulation of cell cycle G2/M phase transition (GO:1902749)	2/85	0.193414	0.43899	0	0	2.52845	4.15405	HAUS2;CLASP1
negative regulation of reactive oxygen species metabolic process (GO:2000378)	2023-01-23	0.197213	0.440671	0	0	4.75902	7.72614	COA8
regulation of neural precursor cell proliferation (GO:2000177)	2023-01-23	0.197213	0.440671	0	0	4.75902	7.72614	TOX
regulation of peptidase activity (GO:0052547)	2023-01-23	0.197213	0.440671	0	0	4.75902	7.72614	HDAC1
regulation of protein export from nucleus (GO:0046825)	2023-01-23	0.197213	0.440671	0	0	4.75902	7.72614	UHMK1
regulation of telomere capping (GO:1904353)	2023-01-23	0.197213	0.440671	0	0	4.75902	7.72614	TNKS
respiratory chain complex IV assembly (GO:0008535)	2023-01-23	0.197213	0.440671	0	0	4.75902	7.72614	COA8
triglyceride catabolic process (GO:0019433)	2023-01-23	0.197213	0.440671	0	0	4.75902	7.72614	LIPG
protein deacylation (GO:0035601)	2023-01-23	0.197213	0.440671	0	0	4.75902	7.72614	HDAC1
membrane organization (GO:0061024)	4/242	0.198879	0.443535	0	0	1.7685	2.85623	SAR1B;TMEM33;MX1;HBEGF
positive regulation of neuron projection development (GO:0010976)	2/88	0.203774	0.445641	0	0	2.43988	3.88122	TOX;LRP8
cellular protein localization (GO:0034613)	5/329	0.204222	0.445641	0	0	1.62546	2.58212	RAB21;ARF4;STX12;SAR1B;EPB41L3
purine nucleotide metabolic process (GO:0006163)	2023-01-24	0.204848	0.445641	0	0	4.55187	7.21694	NT5C2
purine ribonucleotide catabolic process (GO:0009154)	2023-01-24	0.204848	0.445641	0	0	4.55187	7.21694	NT5C2
negative regulation of protein depolymerization (GO:1901880)	2023-01-24	0.204848	0.445641	0	0	4.55187	7.21694	CLASP1
negative regulation of stress fiber assembly (GO:0051497)	2023-01-24	0.204848	0.445641	0	0	4.55187	7.21694	CLASP1
cholesterol efflux (GO:0033344)	2023-01-24	0.204848	0.445641	0	0	4.55187	7.21694	STX12
defense response to fungus (GO:0050832)	2023-01-24	0.204848	0.445641	0	0	4.55187	7.21694	CLEC6A
phospholipid catabolic process (GO:0009395)	2023-01-24	0.204848	0.445641	0	0	4.55187	7.21694	LIPG
porphyrin-containing compound biosynthetic process (GO:0006779)	2023-01-24	0.204848	0.445641	0	0	4.55187	7.21694	ABCB10
heterochromatin assembly (GO:0031507)	2023-01-24	0.204848	0.445641	0	0	4.55187	7.21694	HDAC1
leukotriene metabolic process (GO:0006691)	2023-01-24	0.204848	0.445641	0	0	4.55187	7.21694	PTGR1
positive regulation of phospholipase activity (GO:0010518)	2023-01-24	0.204848	0.445641	0	0	4.55187	7.21694	ARF4
regulation of type I interferon production (GO:0032479)	2/89	0.207242	0.448375	0	0	2.41171	3.79572	DHX58;TRIM25
transforming growth factor beta receptor signaling pathway (GO:0007179)	2/89	0.207242	0.448375	0	0	2.41171	3.79572	EID2;ZFYVE9
regulation of neuron projection development (GO:0010975)	3/165	0.207271	0.448375	0	0	1.94573	3.06205	EPHA4;TOX;FBXO7
positive regulation of autophagy (GO:0010508)	2/90	0.210716	0.449552	0	0	2.38419	3.71277	SESN3;FBXO7
mitochondrial respiratory chain complex assembly (GO:0033108)	2/90	0.210716	0.449552	0	0	2.38419	3.71277	UQCC1;COA8
negative regulation of cell junction assembly (GO:1901889)	2023-01-25	0.212411	0.449552	0	0	4.36199	6.75774	ACE
regulation of cholesterol transport (GO:0032374)	2023-01-25	0.212411	0.449552	0	0	4.36199	6.75774	LIPG
regulation of microtubule depolymerization (GO:0031114)	2023-01-25	0.212411	0.449552	0	0	4.36199	6.75774	CLASP1
regulation of myotube differentiation (GO:0010830)	2023-01-25	0.212411	0.449552	0	0	4.36199	6.75774	HDAC1
peptide catabolic process (GO:0043171)	2023-01-25	0.212411	0.449552	0	0	4.36199	6.75774	ACE
regulation of proteolysis involved in cellular protein catabolic process (GO:1903050)	2023-01-25	0.212411	0.449552	0	0	4.36199	6.75774	EPHA4
positive regulation of DNA-templated transcription, elongation (GO:0032786)	2023-01-25	0.212411	0.449552	0	0	4.36199	6.75774	SUPT4H1
positive regulation of ERBB signaling pathway (GO:1901186)	2023-01-25	0.212411	0.449552	0	0	4.36199	6.75774	NEU3
positive regulation of supramolecular fiber organization (GO:1902905)	2/91	0.214195	0.449552	0	0	2.35728	3.63226	RB1;CLASP1
negative regulation of mitotic cell cycle phase transition (GO:1901991)	2/92	0.21768	0.449552	0	0	2.33097	3.5541	RB1;GPNMB
cellular response to fibroblast growth factor stimulus (GO:0044344)	2/92	0.21768	0.449552	0	0	2.33097	3.5541	POLR2C;POLR2I
regulation of lipid metabolic process (GO:0019216)	2/92	0.21768	0.449552	0	0	2.33097	3.5541	LACTB;SCD
regulation of peptidyl-tyrosine phosphorylation (GO:0050730)	2/92	0.21768	0.449552	0	0	2.33097	3.5541	CLEC6A;LRP8
organelle assembly (GO:0070925)	6/425	0.218364	0.449552	0	0	1.50911	2.29624	ARF4;STX12;TMEM41B;TNKS;HAUS2;MRPL22
proteoglycan metabolic process (GO:0006029)	2023-01-26	0.219902	0.449552	0	0	4.1873	6.34197	ADAMTS12
regulation of biomineral tissue development (GO:0070167)	2023-01-26	0.219902	0.449552	0	0	4.1873	6.34197	NBR1
negative regulation of interleukin-1 beta production (GO:0032691)	2023-01-26	0.219902	0.449552	0	0	4.1873	6.34197	SERPINB1
regulation of chondrocyte differentiation (GO:0032330)	2023-01-26	0.219902	0.449552	0	0	4.1873	6.34197	ADAMTS12
negative regulation of proteolysis involved in cellular protein catabolic process (GO:1903051)	2023-01-26	0.219902	0.449552	0	0	4.1873	6.34197	EPHA4
negative regulation of receptor-mediated endocytosis (GO:0048261)	2023-01-26	0.219902	0.449552	0	0	4.1873	6.34197	NEU3
negative regulation of telomere maintenance via telomere lengthening (GO:1904357)	2023-01-26	0.219902	0.449552	0	0	4.1873	6.34197	TNKS
regulation of mitotic metaphase/anaphase transition (GO:0030071)	2023-01-26	0.219902	0.449552	0	0	4.1873	6.34197	RB1
organelle fission (GO:0048285)	2023-01-26	0.219902	0.449552	0	0	4.1873	6.34197	MX1
regulation of regulatory T cell differentiation (GO:0045589)	2023-01-26	0.219902	0.449552	0	0	4.1873	6.34197	LAG3
regulation of synapse organization (GO:0050807)	2023-01-26	0.219902	0.449552	0	0	4.1873	6.34197	EPHA4
regulation of viral life cycle (GO:1903900)	2023-01-26	0.219902	0.449552	0	0	4.1873	6.34197	TRIM25
histone lysine demethylation (GO:0070076)	2023-01-26	0.219902	0.449552	0	0	4.1873	6.34197	KDM1B
positive regulation of microtubule polymerization or depolymerization (GO:0031112)	2023-01-26	0.219902	0.449552	0	0	4.1873	6.34197	CLASP1
lamellipodium assembly (GO:0030032)	2023-01-26	0.219902	0.449552	0	0	4.1873	6.34197	PARVB
cytoplasmic translation (GO:0002181)	2/93	0.22117	0.450349	0	0	2.30524	3.4782	EIF3M;RPL26L1
positive regulation of I-kappaB kinase/NF-kappaB signaling (GO:0043123)	3/171	0.222088	0.450349	0	0	1.87567	2.82228	CLEC6A;IFIT5;TRIM25
regulation of kinase activity (GO:0043549)	2/94	0.224665	0.450349	0	0	2.28006	3.40447	RB1;EPHA4
regulation of nucleic acid-templated transcription (GO:1903506)	6/430	0.22597	0.450349	0	0	1.49092	2.21753	RB1;ZNF331;ASCC1;ZBTB38;IRF2;SUPT4H1
regulation of blood coagulation (GO:0030193)	2023-01-27	0.227323	0.450349	0	0	4.02605	5.96412	ENPP4
cellular lipid catabolic process (GO:0044242)	2023-01-27	0.227323	0.450349	0	0	4.02605	5.96412	LIPG
regulation of epidermal growth factor-activated receptor activity (GO:0007176)	2023-01-27	0.227323	0.450349	0	0	4.02605	5.96412	HBEGF
cellular response to unfolded protein (GO:0034620)	2023-01-27	0.227323	0.450349	0	0	4.02605	5.96412	ABCB10
peptide hormone secretion (GO:0030072)	2023-01-27	0.227323	0.450349	0	0	4.02605	5.96412	LTBP4
peptidyl-lysine methylation (GO:0018022)	2023-01-27	0.227323	0.450349	0	0	4.02605	5.96412	ATPSCKMT
positive regulation of cellular component movement (GO:0051272)	2023-01-27	0.227323	0.450349	0	0	4.02605	5.96412	TUBB2B
regulation of toll-like receptor signaling pathway (GO:0034121)	2023-01-27	0.227323	0.450349	0	0	4.02605	5.96412	TLR5
regulation of transcription elongation from RNA polymerase II promoter (GO:0034243)	2023-01-27	0.227323	0.450349	0	0	4.02605	5.96412	SUPT4H1
regulation of transcription regulatory region DNA binding (GO:2000677)	2023-01-27	0.227323	0.450349	0	0	4.02605	5.96412	RB1
positive regulation of erythrocyte differentiation (GO:0045648)	2023-01-27	0.227323	0.450349	0	0	4.02605	5.96412	ABCB10
positive regulation of toll-like receptor signaling pathway (GO:0034123)	2023-01-27	0.227323	0.450349	0	0	4.02605	5.96412	TLR5
mitotic chromosome condensation (GO:0007076)	2023-01-27	0.227323	0.450349	0	0	4.02605	5.96412	RB1
negative regulation of actin filament bundle assembly (GO:0032232)	2023-01-27	0.227323	0.450349	0	0	4.02605	5.96412	CLASP1
ciliary basal body-plasma membrane docking (GO:0097711)	2/95	0.228164	0.45124	0	0	2.25543	3.33284	HAUS2;CLASP1
receptor clustering (GO:0043113)	2023-01-28	0.234673	0.45323	0	0	3.87674	5.61957	NRXN2
negative regulation of oxidative stress-induced cell death (GO:1903202)	2023-01-28	0.234673	0.45323	0	0	3.87674	5.61957	FBXO7
regulation of DNA-templated transcription, elongation (GO:0032784)	2023-01-28	0.234673	0.45323	0	0	3.87674	5.61957	SUPT4H1
regulation of microtubule polymerization or depolymerization (GO:0031110)	2023-01-28	0.234673	0.45323	0	0	3.87674	5.61957	CLASP1
regulation of multicellular organismal development (GO:2000026)	2023-01-28	0.234673	0.45323	0	0	3.87674	5.61957	OAS2
regulation of plasma membrane bounded cell projection organization (GO:0120035)	2023-01-28	0.234673	0.45323	0	0	3.87674	5.61957	FBXO7
regulation of postsynapse organization (GO:0099175)	2023-01-28	0.234673	0.45323	0	0	3.87674	5.61957	EPHA4
regulation of reactive oxygen species biosynthetic process (GO:1903426)	2023-01-28	0.234673	0.45323	0	0	3.87674	5.61957	COA8
response to interferon-beta (GO:0035456)	2023-01-28	0.234673	0.45323	0	0	3.87674	5.61957	IFITM3
RNA phosphodiester bond hydrolysis (GO:0090501)	2023-01-28	0.234673	0.45323	0	0	3.87674	5.61957	RNASE4
positive regulation of microtubule polymerization (GO:0031116)	2023-01-28	0.234673	0.45323	0	0	3.87674	5.61957	CLASP1
L-amino acid transport (GO:0015807)	2023-01-28	0.234673	0.45323	0	0	3.87674	5.61957	SFXN1
macromolecule catabolic process (GO:0009057)	2023-01-28	0.234673	0.45323	0	0	3.87674	5.61957	CLPX
positive regulation of response to wounding (GO:1903036)	2023-01-28	0.234673	0.45323	0	0	3.87674	5.61957	HBEGF
positive regulation of transcription, DNA-templated (GO:0045893)	14/1183	0.235127	0.453347	0	0	1.26844	1.83623	ARF4;ENY2;THRB;KDM1B;TNKS;HDAC1;ZBTB38;SS18L2;SUPT4H1;CCNC;JMJD6;IRF2;SNX5;HTATIP2
negative regulation of neuron death (GO:1901215)	2/98	0.238682	0.458084	0	0	2.18462	3.12974	GPNMB;FBXO7
cytokine-mediated signaling pathway (GO:0019221)	8/621	0.239186	0.458084	0	0	1.37655	1.96917	IFITM3;IL36A;OAS2;IRF2;MX1;IFIT5;TRIM25;LRP8
beta-catenin-TCF complex assembly (GO:1904837)	2023-01-29	0.241954	0.458084	0	0	3.7381	5.30439	HDAC1
negative regulation of myeloid leukocyte differentiation (GO:0002762)	2023-01-29	0.241954	0.458084	0	0	3.7381	5.30439	TCTA
regulation of DNA biosynthetic process (GO:2000278)	2023-01-29	0.241954	0.458084	0	0	3.7381	5.30439	TNKS
negative regulation of wound healing (GO:0061045)	2023-01-29	0.241954	0.458084	0	0	3.7381	5.30439	CLASP1
establishment of mitotic spindle localization (GO:0040001)	2023-01-29	0.241954	0.458084	0	0	3.7381	5.30439	CLASP1
lamellipodium organization (GO:0097581)	2023-01-29	0.241954	0.458084	0	0	3.7381	5.30439	PARVB
lipid catabolic process (GO:0016042)	2023-01-29	0.241954	0.458084	0	0	3.7381	5.30439	LIPG
production of miRNAs involved in gene silencing by miRNA (GO:0035196)	2023-01-29	0.241954	0.458084	0	0	3.7381	5.30439	AGO4
MyD88-dependent toll-like receptor signaling pathway (GO:0002755)	2023-01-29	0.241954	0.458084	0	0	3.7381	5.30439	TLR5
regulation of transforming growth factor beta receptor signaling pathway (GO:0017015)	2/100	0.245708	0.461137	0	0	2.13982	3.00348	EID2;LTBP4
protein-containing complex assembly (GO:0065003)	4/267	0.249081	0.461137	0	0	1.59835	2.22167	SEC23A;SEC24A;SAR1B;HDAC1
negative regulation of cytoskeleton organization (GO:0051494)	2023-01-30	0.249166	0.461137	0	0	3.60901	5.01522	CLASP1
negative regulation of interleukin-1 production (GO:0032692)	2023-01-30	0.249166	0.461137	0	0	3.60901	5.01522	SERPINB1
cell projection organization (GO:0030030)	2023-01-30	0.249166	0.461137	0	0	3.60901	5.01522	PARVB
regulation of long-term synaptic potentiation (GO:1900271)	2023-01-30	0.249166	0.461137	0	0	3.60901	5.01522	EPHA4
peptidyl-lysine trimethylation (GO:0018023)	2023-01-30	0.249166	0.461137	0	0	3.60901	5.01522	ATPSCKMT
establishment of spindle orientation (GO:0051294)	2023-01-30	0.249166	0.461137	0	0	3.60901	5.01522	CLASP1
fatty-acyl-CoA biosynthetic process (GO:0046949)	2023-01-30	0.249166	0.461137	0	0	3.60901	5.01522	SCD
positive regulation of endopeptidase activity (GO:0010950)	2023-01-30	0.249166	0.461137	0	0	3.60901	5.01522	EPHA4
regulation of vasoconstriction (GO:0019229)	2023-01-30	0.249166	0.461137	0	0	3.60901	5.01522	ACE
termination of RNA polymerase I transcription (GO:0006363)	2023-01-30	0.249166	0.461137	0	0	3.60901	5.01522	TTF1
microtubule polymerization (GO:0046785)	2023-01-30	0.249166	0.461137	0	0	3.60901	5.01522	CLASP1
morphogenesis of an epithelium (GO:0002009)	2023-01-30	0.249166	0.461137	0	0	3.60901	5.01522	LAMA3
negative regulation of cytokine production (GO:0001818)	3/182	0.24976	0.461495	0	0	1.75942	2.44076	GPNMB;DHX58;TRIM25
protein O-linked glycosylation (GO:0006493)	2/102	0.252742	0.466258	0	0	2.09681	2.88393	OGA;PGM3
chromatin remodeling (GO:0006338)	2/103	0.256261	0.469087	0	0	2.07594	2.82652	RB1;HDAC1
negative regulation of DNA binding (GO:0043392)	2023-01-31	0.25631	0.469087	0	0	3.48854	4.74919	TNKS
negative regulation of osteoblast differentiation (GO:0045668)	2023-01-31	0.25631	0.469087	0	0	3.48854	4.74919	NBR1
phospholipid translocation (GO:0045332)	2023-01-31	0.25631	0.469087	0	0	3.48854	4.74919	PLSCR2
prostaglandin metabolic process (GO:0006693)	2023-01-31	0.25631	0.469087	0	0	3.48854	4.74919	PTGR1
positive regulation of intracellular signal transduction (GO:1902533)	7/546	0.2633	0.471558	0	0	1.36761	1.82502	CLEC6A;DHX58;IFIT5;TRIM25;EIF2AK2;GSDME;HBEGF
nucleotide-excision repair (GO:0006289)	2/105	0.263301	0.471558	0	0	2.03543	2.71619	POLR2C;POLR2I
aortic valve morphogenesis (GO:0003180)	1/32	0.263386	0.471558	0	0	3.37583	4.50382	RB1
negative regulation of intracellular steroid hormone receptor signaling pathway (GO:0033144)	1/32	0.263386	0.471558	0	0	3.37583	4.50382	HDAC1
negative regulation of microtubule polymerization or depolymerization (GO:0031111)	1/32	0.263386	0.471558	0	0	3.37583	4.50382	CLASP1
regulation of dendrite morphogenesis (GO:0048814)	1/32	0.263386	0.471558	0	0	3.37583	4.50382	SS18L2
endodermal cell differentiation (GO:0035987)	1/32	0.263386	0.471558	0	0	3.37583	4.50382	LAMA3
ERBB2 signaling pathway (GO:0038128)	1/32	0.263386	0.471558	0	0	3.37583	4.50382	HBEGF
regulation of transcription involved in G1/S transition of mitotic cell cycle (GO:0000083)	1/32	0.263386	0.471558	0	0	3.37583	4.50382	RB1
gene silencing by miRNA (GO:0035195)	1/32	0.263386	0.471558	0	0	3.37583	4.50382	AGO4
positive regulation of immune effector process (GO:0002699)	1/32	0.263386	0.471558	0	0	3.37583	4.50382	DHX58
RNA biosynthetic process (GO:0032774)	1/32	0.263386	0.471558	0	0	3.37583	4.50382	TTF1
positive regulation of telomere maintenance (GO:0032206)	1/32	0.263386	0.471558	0	0	3.37583	4.50382	TNKS
modulation by host of symbiont process (GO:0051851)	1/32	0.263386	0.471558	0	0	3.37583	4.50382	HDAC1
chromosome organization (GO:0051276)	2/106	0.266822	0.476232	0	0	2.01575	2.66316	HDAC1;SUPT4H1
peptidyl-lysine modification (GO:0018205)	2/106	0.266822	0.476232	0	0	2.01575	2.66316	USPL1;ATPSCKMT
mRNA export from nucleus (GO:0006406)	2/107	0.270343	0.480377	0	0	1.99645	2.61149	ENY2;U2AF1
positive regulation of cholesterol transport (GO:0032376)	1/33	0.270395	0.480377	0	0	3.27017	4.27697	LIPG
positive regulation of telomere maintenance via telomerase (GO:0032212)	1/33	0.270395	0.480377	0	0	3.27017	4.27697	TNKS
negative regulation of cell differentiation (GO:0045596)	3/191	0.272769	0.480735	0	0	1.67442	2.17529	RB1;NBR1;ADAMTS12
regulation of amyloid-beta formation (GO:1902003)	1/34	0.277337	0.480735	0	0	3.17092	4.06677	EPHA4
axoneme assembly (GO:0035082)	1/34	0.277337	0.480735	0	0	3.17092	4.06677	CFAP206
negative regulation of mitochondrion organization (GO:0010823)	1/34	0.277337	0.480735	0	0	3.17092	4.06677	ACAA2
cell-substrate junction assembly (GO:0007044)	1/34	0.277337	0.480735	0	0	3.17092	4.06677	LAMA3
cellular response to amino acid stimulus (GO:0071230)	1/34	0.277337	0.480735	0	0	3.17092	4.06677	SESN3
central nervous system neuron differentiation (GO:0021953)	1/34	0.277337	0.480735	0	0	3.17092	4.06677	TOX
organelle disassembly (GO:1903008)	1/34	0.277337	0.480735	0	0	3.17092	4.06677	ZFAND1
organic cyclic compound biosynthetic process (GO:1901362)	1/34	0.277337	0.480735	0	0	3.17092	4.06677	NFS1
phosphatidylserine metabolic process (GO:0006658)	1/34	0.277337	0.480735	0	0	3.17092	4.06677	SERINC5
positive regulation of DNA binding (GO:0043388)	1/34	0.277337	0.480735	0	0	3.17092	4.06677	RB1
secondary alcohol biosynthetic process (GO:1902653)	1/34	0.277337	0.480735	0	0	3.17092	4.06677	ACAA2
sister chromatid segregation (GO:0000819)	1/34	0.277337	0.480735	0	0	3.17092	4.06677	RB1
transcription by RNA polymerase I (GO:0006360)	1/34	0.277337	0.480735	0	0	3.17092	4.06677	TTF1
positive regulation of telomerase activity (GO:0051973)	1/34	0.277337	0.480735	0	0	3.17092	4.06677	TNKS
negative regulation of macromolecule metabolic process (GO:0010605)	3/194	0.280492	0.480735	0	0	1.64787	2.09479	RB1;AGO4;HDAC1
response to tumor necrosis factor (GO:0034612)	2/110	0.280901	0.480735	0	0	1.9407	2.46421	ADAMTS12;GSDME
acylglycerol catabolic process (GO:0046464)	1/35	0.284214	0.480735	0	0	3.0775	3.87157	LIPG
regulation of blood circulation (GO:1903522)	1/35	0.284214	0.480735	0	0	3.0775	3.87157	ACE
blood vessel diameter maintenance (GO:0097746)	1/35	0.284214	0.480735	0	0	3.0775	3.87157	ACE
cellular response to amyloid-beta (GO:1904646)	1/35	0.284214	0.480735	0	0	3.0775	3.87157	EPHA4
negative regulation of Ras protein signal transduction (GO:0046580)	1/35	0.284214	0.480735	0	0	3.0775	3.87157	HEG1
negative regulation of T cell proliferation (GO:0042130)	1/35	0.284214	0.480735	0	0	3.0775	3.87157	GPNMB
cellular response to virus (GO:0098586)	1/35	0.284214	0.480735	0	0	3.0775	3.87157	GSDME
cholesterol biosynthetic process (GO:0006695)	1/35	0.284214	0.480735	0	0	3.0775	3.87157	ACAA2
regulation of TORC1 signaling (GO:1903432)	1/35	0.284214	0.480735	0	0	3.0775	3.87157	SESN3
regulation of trans-synaptic signaling (GO:0099177)	1/35	0.284214	0.480735	0	0	3.0775	3.87157	LRP8
response to estrogen (GO:0043627)	1/35	0.284214	0.480735	0	0	3.0775	3.87157	TRIM25
regulation of protein serine/threonine kinase activity (GO:0071900)	2/111	0.284419	0.480735	0	0	1.9228	2.41755	RB1;PKMYT1
regulation of cellular macromolecule biosynthetic process (GO:2000112)	6/468	0.286269	0.480735	0	0	1.36561	1.70814	RB1;ZNF331;ASCC1;ZBTB38;IRF2;SUPT4H1
regulation of macroautophagy (GO:0016241)	2/112	0.287935	0.480735	0	0	1.90522	2.37204	SESN3;SNX5
aortic valve development (GO:0003176)	1/36	0.291026	0.480735	0	0	2.98942	3.68996	RB1
regulation of androgen receptor signaling pathway (GO:0060765)	1/36	0.291026	0.480735	0	0	2.98942	3.68996	HDAC1
axonal transport (GO:0098930)	1/36	0.291026	0.480735	0	0	2.98942	3.68996	RAB21
calcium-dependent cell-cell adhesion via plasma membrane cell adhesion molecules (GO:0016339)	1/36	0.291026	0.480735	0	0	2.98942	3.68996	PCDHGC3
regulation of embryonic development (GO:0045995)	1/36	0.291026	0.480735	0	0	2.98942	3.68996	CLASP1
cellular response to heat (GO:0034605)	1/36	0.291026	0.480735	0	0	2.98942	3.68996	ZFAND1
regulation of microtubule-based process (GO:0032886)	1/36	0.291026	0.480735	0	0	2.98942	3.68996	CLASP1
regulation of mRNA processing (GO:0050684)	1/36	0.291026	0.480735	0	0	2.98942	3.68996	JMJD6
regulation of ossification (GO:0030278)	1/36	0.291026	0.480735	0	0	2.98942	3.68996	NBR1
regulation of osteoclast differentiation (GO:0045670)	1/36	0.291026	0.480735	0	0	2.98942	3.68996	TCTA
embryonic limb morphogenesis (GO:0030326)	1/36	0.291026	0.480735	0	0	2.98942	3.68996	HDAC1
endoderm formation (GO:0001706)	1/36	0.291026	0.480735	0	0	2.98942	3.68996	LAMA3
positive regulation of mitotic nuclear division (GO:0045840)	1/36	0.291026	0.480735	0	0	2.98942	3.68996	RB1
membrane assembly (GO:0071709)	1/36	0.291026	0.480735	0	0	2.98942	3.68996	NRXN2
membrane fusion (GO:0061025)	1/36	0.291026	0.480735	0	0	2.98942	3.68996	MX1
positive regulation of telomere maintenance via telomere lengthening (GO:1904358)	1/36	0.291026	0.480735	0	0	2.98942	3.68996	TNKS
mitochondrion disassembly (GO:0061726)	1/36	0.291026	0.480735	0	0	2.98942	3.68996	FBXO7
Wnt signaling pathway, calcium modulating pathway (GO:0007223)	1/36	0.291026	0.480735	0	0	2.98942	3.68996	AGO4
histone modification (GO:0016570)	2/114	0.29496	0.486307	0	0	1.87101	2.28434	ENY2;HDAC1
anterograde axonal transport (GO:0008089)	1/37	0.297774	0.486307	0	0	2.90623	3.52067	RAB21
regulation of erythrocyte differentiation (GO:0045646)	1/37	0.297774	0.486307	0	0	2.90623	3.52067	ABCB10
regulation of microtubule cytoskeleton organization (GO:0070507)	1/37	0.297774	0.486307	0	0	2.90623	3.52067	CLASP1
regulation of protein autophosphorylation (GO:0031952)	1/37	0.297774	0.486307	0	0	2.90623	3.52067	GPNMB
glutamine family amino acid metabolic process (GO:0009064)	1/37	0.297774	0.486307	0	0	2.90623	3.52067	RIMKLA
positive regulation of exocytosis (GO:0045921)	1/37	0.297774	0.486307	0	0	2.90623	3.52067	CLASP1
positive regulation of myeloid cell differentiation (GO:0045639)	1/37	0.297774	0.486307	0	0	2.90623	3.52067	ABCB10
sphingolipid metabolic process (GO:0006665)	2/116	0.301977	0.492474	0	0	1.838	2.20083	NEU3;NEU1
regulation of apoptotic signaling pathway (GO:2001233)	1/38	0.304457	0.493726	0	0	2.82754	3.36258	RB1
negative regulation of TOR signaling (GO:0032007)	1/38	0.304457	0.493726	0	0	2.82754	3.36258	SESN3
sterol biosynthetic process (GO:0016126)	1/38	0.304457	0.493726	0	0	2.82754	3.36258	ACAA2
synaptic vesicle endocytosis (GO:0048488)	1/38	0.304457	0.493726	0	0	2.82754	3.36258	MX1
positive regulation of cell projection organization (GO:0031346)	2/117	0.30548	0.494689	0	0	1.82192	2.16056	SS18L2;TOX
protein monoubiquitination (GO:0006513)	1/39	0.311077	0.497465	0	0	2.75299	3.21471	TRIM25
negative regulation of lymphocyte proliferation (GO:0050672)	1/39	0.311077	0.497465	0	0	2.75299	3.21471	GPNMB
regulation of dendrite development (GO:0050773)	1/39	0.311077	0.497465	0	0	2.75299	3.21471	LRP8
regulation of intracellular transport (GO:0032386)	1/39	0.311077	0.497465	0	0	2.75299	3.21471	ATPSCKMT
odontogenesis (GO:0042476)	1/39	0.311077	0.497465	0	0	2.75299	3.21471	HDAC1
organophosphate biosynthetic process (GO:0090407)	1/39	0.311077	0.497465	0	0	2.75299	3.21471	NFS1
regulation of receptor-mediated endocytosis (GO:0048259)	1/39	0.311077	0.497465	0	0	2.75299	3.21471	RAB21
positive regulation of intracellular transport (GO:0032388)	1/39	0.311077	0.497465	0	0	2.75299	3.21471	ZFAND1
mitochondrial electron transport, NADH to ubiquinone (GO:0006120)	1/39	0.311077	0.497465	0	0	2.75299	3.21471	NDUFA4
negative regulation of blood coagulation (GO:0030195)	1/40	0.317635	0.501689	0	0	2.68227	3.07617	F11
negative regulation of ERBB signaling pathway (GO:1901185)	1/40	0.317635	0.501689	0	0	2.68227	3.07617	HBEGF
autophagy of mitochondrion (GO:0000422)	1/40	0.317635	0.501689	0	0	2.68227	3.07617	FBXO7
nucleocytoplasmic transport (GO:0006913)	1/40	0.317635	0.501689	0	0	2.68227	3.07617	HTATIP2
regulation of microtubule polymerization (GO:0031113)	1/40	0.317635	0.501689	0	0	2.68227	3.07617	CLASP1
positive regulation of cation channel activity (GO:2001259)	1/40	0.317635	0.501689	0	0	2.68227	3.07617	ATPSCKMT
fatty acid derivative biosynthetic process (GO:1901570)	1/40	0.317635	0.501689	0	0	2.68227	3.07617	SCD
positive regulation of intrinsic apoptotic signaling pathway (GO:2001244)	1/40	0.317635	0.501689	0	0	2.68227	3.07617	GSDME
stem cell differentiation (GO:0048863)	1/40	0.317635	0.501689	0	0	2.68227	3.07617	ACE
protein methylation (GO:0006479)	1/41	0.32413	0.508466	0	0	2.61508	2.94617	ATPSCKMT
cortical cytoskeleton organization (GO:0030865)	1/41	0.32413	0.508466	0	0	2.61508	2.94617	EPB41L3
regulation of mitochondrial membrane potential (GO:0051881)	1/41	0.32413	0.508466	0	0	2.61508	2.94617	RNF122
regulation of response to DNA damage stimulus (GO:2001020)	1/41	0.32413	0.508466	0	0	2.61508	2.94617	NSMCE1
heart contraction (GO:0060047)	1/41	0.32413	0.508466	0	0	2.61508	2.94617	ACE
ATP-dependent chromatin remodeling (GO:0043044)	1/42	0.330564	0.515752	0	0	2.55117	2.82403	HDAC1
regulation of chemokine production (GO:0032642)	1/42	0.330564	0.515752	0	0	2.55117	2.82403	EIF2AK2
cellular respiration (GO:0045333)	1/42	0.330564	0.515752	0	0	2.55117	2.82403	UQCRC2
translesion synthesis (GO:0019985)	1/42	0.330564	0.515752	0	0	2.55117	2.82403	TRIM25
regulation of cytokine production involved in inflammatory response (GO:1900015)	1/43	0.336937	0.520762	0	0	2.4903	2.70909	PLD4
negative regulation of proteolysis (GO:0045861)	1/43	0.336937	0.520762	0	0	2.4903	2.70909	EPHA4
cellular response to glucose starvation (GO:0042149)	1/43	0.336937	0.520762	0	0	2.4903	2.70909	SESN3
DNA synthesis involved in DNA repair (GO:0000731)	1/43	0.336937	0.520762	0	0	2.4903	2.70909	TRIM25
glutathione metabolic process (GO:0006749)	1/43	0.336937	0.520762	0	0	2.4903	2.70909	GSTA4
signal release from synapse (GO:0099643)	1/43	0.336937	0.520762	0	0	2.4903	2.70909	NRXN2
natural killer cell activation (GO:0030101)	1/43	0.336937	0.520762	0	0	2.4903	2.70909	TOX
negative regulation of epidermal growth factor receptor signaling pathway (GO:0042059)	1/44	0.34325	0.525665	0	0	2.43226	2.60081	HBEGF
neurotransmitter secretion (GO:0007269)	1/44	0.34325	0.525665	0	0	2.43226	2.60081	NRXN2
response to amyloid-beta (GO:1904645)	1/44	0.34325	0.525665	0	0	2.43226	2.60081	EPHA4
positive regulation of receptor-mediated endocytosis (GO:0048260)	1/44	0.34325	0.525665	0	0	2.43226	2.60081	RAB21
mitotic spindle assembly (GO:0090307)	1/44	0.34325	0.525665	0	0	2.43226	2.60081	CLASP1
mRNA catabolic process (GO:0006402)	1/44	0.34325	0.525665	0	0	2.43226	2.60081	AGO4
plasma membrane bounded cell projection organization (GO:0120036)	2/128	0.343757	0.525665	0	0	1.66194	1.77465	RB1;UHMK1
microtubule cytoskeleton organization involved in mitosis (GO:1902850)	2/128	0.343757	0.525665	0	0	1.66194	1.77465	TNKS;CLASP1
cilium assembly (GO:0060271)	4/314	0.348886	0.530232	0	0	1.35276	1.42447	ARF4;CFAP206;HAUS2;CLASP1
negative regulation of T cell activation (GO:0050868)	1/45	0.349503	0.530232	0	0	2.37686	2.49866	GPNMB
regulation of insulin receptor signaling pathway (GO:0046626)	1/45	0.349503	0.530232	0	0	2.37686	2.49866	SNX5
chromosome condensation (GO:0030261)	1/45	0.349503	0.530232	0	0	2.37686	2.49866	RB1
positive regulation of response to biotic stimulus (GO:0002833)	1/45	0.349503	0.530232	0	0	2.37686	2.49866	DHX58
protein deacetylation (GO:0006476)	1/45	0.349503	0.530232	0	0	2.37686	2.49866	HDAC1
regulation of primary metabolic process (GO:0080090)	2/130	0.35065	0.530577	0	0	1.6358	1.71427	LACTB;SCD
protein glycosylation (GO:0006486)	2/130	0.35065	0.530577	0	0	1.6358	1.71427	OGA;PGM3
cellular response to hypoxia (GO:0071456)	2/131	0.354087	0.533313	0	0	1.62304	1.68506	ACAA2;AK4
alpha-amino acid metabolic process (GO:1901605)	1/46	0.355696	0.533313	0	0	2.32393	2.40219	RIMKLA
regulation of DNA metabolic process (GO:0051052)	1/46	0.355696	0.533313	0	0	2.32393	2.40219	KDM1B
erythrocyte differentiation (GO:0030218)	1/46	0.355696	0.533313	0	0	2.32393	2.40219	ABCB10
regulation of telomerase activity (GO:0051972)	1/46	0.355696	0.533313	0	0	2.32393	2.40219	TNKS
positive regulation of response to stimulus (GO:0048584)	1/46	0.355696	0.533313	0	0	2.32393	2.40219	NSMCE1
vesicle organization (GO:0016050)	1/46	0.355696	0.533313	0	0	2.32393	2.40219	SAR1B
regulation of I-kappaB kinase/NF-kappaB signaling (GO:0043122)	3/224	0.358265	0.536236	0	0	1.422	1.45966	CLEC6A;IFIT5;TRIM25
transmembrane receptor protein serine/threonine kinase signaling pathway (GO:0007178)	2/133	0.360943	0.536236	0	0	1.5981	1.62852	EID2;ZFYVE9
negative regulation of cold-induced thermogenesis (GO:0120163)	1/47	0.361831	0.536236	0	0	2.27329	2.31098	RB1
regulation of cellular metabolic process (GO:0031323)	1/47	0.361831	0.536236	0	0	2.27329	2.31098	ARF4
polyol metabolic process (GO:0019751)	1/47	0.361831	0.536236	0	0	2.27329	2.31098	PLD4
epidermal growth factor receptor signaling pathway (GO:0007173)	1/47	0.361831	0.536236	0	0	2.27329	2.31098	HBEGF
regulation of T cell activation (GO:0050863)	1/47	0.361831	0.536236	0	0	2.27329	2.31098	GPNMB
regulation of wound healing (GO:0061041)	1/47	0.361831	0.536236	0	0	2.27329	2.31098	HBEGF
histone deacetylation (GO:0016575)	1/47	0.361831	0.536236	0	0	2.27329	2.31098	HDAC1
cognition (GO:0050890)	1/48	0.367908	0.54176	0	0	2.22481	2.22464	CBR3
establishment of protein localization to mitochondrion (GO:0072655)	1/48	0.367908	0.54176	0	0	2.22481	2.22464	FBXO7
positive regulation of endocytosis (GO:0045807)	1/48	0.367908	0.54176	0	0	2.22481	2.22464	RAB21
inositol phosphate metabolic process (GO:0043647)	1/48	0.367908	0.54176	0	0	2.22481	2.22464	PLD4
substrate adhesion-dependent cell spreading (GO:0034446)	1/48	0.367908	0.54176	0	0	2.22481	2.22464	PARVB
cellular calcium ion homeostasis (GO:0006874)	2/136	0.371176	0.545055	0	0	1.56208	1.54815	MCUB;MICU2
negative regulation of cell projection organization (GO:0031345)	1/49	0.373928	0.545055	0	0	2.17835	2.14283	EPHA4
receptor internalization (GO:0031623)	1/49	0.373928	0.545055	0	0	2.17835	2.14283	MX1
regulation of cellular localization (GO:0060341)	1/49	0.373928	0.545055	0	0	2.17835	2.14283	PARD6G
cellular defense response (GO:0006968)	1/49	0.373928	0.545055	0	0	2.17835	2.14283	CD5L
cellular response to mechanical stimulus (GO:0071260)	1/49	0.373928	0.545055	0	0	2.17835	2.14283	TLR5
RNA catabolic process (GO:0006401)	1/49	0.373928	0.545055	0	0	2.17835	2.14283	AGO4
secondary alcohol metabolic process (GO:1902652)	1/49	0.373928	0.545055	0	0	2.17835	2.14283	IDH1
regulation of cellular component movement (GO:0051270)	1/50	0.37989	0.55096	0	0	2.13379	2.06524	HBEGF
neuron migration (GO:0001764)	1/50	0.37989	0.55096	0	0	2.13379	2.06524	TUBB2B
positive regulation of cell morphogenesis involved in differentiation (GO:0010770)	1/50	0.37989	0.55096	0	0	2.13379	2.06524	SS18L2
ribosome assembly (GO:0042255)	1/50	0.37989	0.55096	0	0	2.13379	2.06524	MRPL22
regulation of axonogenesis (GO:0050770)	1/51	0.385796	0.557422	0	0	2.09101	1.99157	EPHA4
blood circulation (GO:0008015)	1/51	0.385796	0.557422	0	0	2.09101	1.99157	ACE
regulation of epithelial cell migration (GO:0010632)	1/51	0.385796	0.557422	0	0	2.09101	1.99157	CLASP1
regulation of small GTPase mediated signal transduction (GO:0051056)	2/141	0.388084	0.560026	0	0	1.50551	1.42502	DEPDC7;ARAP2
negative regulation of protein metabolic process (GO:0051248)	1/52	0.391645	0.560953	0	0	2.0499	1.92157	PFDN4
regulation of intrinsic apoptotic signaling pathway (GO:2001242)	1/52	0.391645	0.560953	0	0	2.0499	1.92157	GSDME
cilium movement (GO:0003341)	1/52	0.391645	0.560953	0	0	2.0499	1.92157	CFAP206
plasma membrane bounded cell projection morphogenesis (GO:0120039)	1/52	0.391645	0.560953	0	0	2.0499	1.92157	EPB41L3
regulation of telomere maintenance via telomerase (GO:0032210)	1/52	0.391645	0.560953	0	0	2.0499	1.92157	TNKS
sprouting angiogenesis (GO:0002040)	1/52	0.391645	0.560953	0	0	2.0499	1.92157	JMJD6
positive regulation of cytokine production (GO:0001819)	4/335	0.394098	0.561579	0	0	1.26557	1.17844	CLEC6A;DHX58;EIF2AK2;TLR5
neuron development (GO:0048666)	2/143	0.394792	0.561579	0	0	1.484	1.37923	RB1;UHMK1
monocarboxylic acid metabolic process (GO:0032787)	2/143	0.394792	0.561579	0	0	1.484	1.37923	PDHA1;PTGR1
intracellular protein transport (GO:0006886)	4/336	0.396243	0.561579	0	0	1.26169	1.16798	RAB21;ARF4;STX12;SAR1B
bicellular tight junction assembly (GO:0070830)	1/53	0.39744	0.561579	0	0	2.01038	1.855	PARD6G
regulation of DNA replication (GO:0006275)	1/53	0.39744	0.561579	0	0	2.01038	1.855	ZBTB38
cellular macromolecule catabolic process (GO:0044265)	1/53	0.39744	0.561579	0	0	2.01038	1.855	OGA
epidermal cell differentiation (GO:0009913)	1/53	0.39744	0.561579	0	0	2.01038	1.855	HDAC1
positive regulation of chemokine production (GO:0032722)	1/53	0.39744	0.561579	0	0	2.01038	1.855	EIF2AK2
positive regulation of macroautophagy (GO:0016239)	1/53	0.39744	0.561579	0	0	2.01038	1.855	SESN3
positive regulation of NIK/NF-kappaB signaling (GO:1901224)	1/53	0.39744	0.561579	0	0	2.01038	1.855	EIF2AK2
negative regulation of cell migration (GO:0030336)	2/144	0.398134	0.56187	0	0	1.47348	1.35703	EPHA4;CLASP1
regulation of cyclin-dependent protein kinase activity (GO:1904029)	1/54	0.403179	0.566219	0	0	1.97235	1.79163	PKMYT1
regulation of focal adhesion assembly (GO:0051893)	1/54	0.403179	0.566219	0	0	1.97235	1.79163	CLASP1
cytoplasmic microtubule organization (GO:0031122)	1/54	0.403179	0.566219	0	0	1.97235	1.79163	CLASP1
regulation of proteolysis (GO:0030162)	1/54	0.403179	0.566219	0	0	1.97235	1.79163	LTBP4
protein targeting to mitochondrion (GO:0006626)	1/55	0.408865	0.570727	0	0	1.93572	1.73126	FBXO7
pyruvate metabolic process (GO:0006090)	1/55	0.408865	0.570727	0	0	1.93572	1.73126	PDHA1
interstrand cross-link repair (GO:0036297)	1/55	0.408865	0.570727	0	0	1.93572	1.73126	EXO5
positive regulation of response to DNA damage stimulus (GO:2001022)	1/55	0.408865	0.570727	0	0	1.93572	1.73126	NSMCE1
triglyceride metabolic process (GO:0006641)	1/55	0.408865	0.570727	0	0	1.93572	1.73126	LIPG
positive regulation of intracellular protein transport (GO:0090316)	2/148	0.411413	0.573591	0	0	1.43282	1.27257	SAR1B;ZFAND1
regulation of ATP metabolic process (GO:1903578)	1/56	0.414496	0.574024	0	0	1.90043	1.6737	AK4
negative regulation of metabolic process (GO:0009892)	1/56	0.414496	0.574024	0	0	1.90043	1.6737	RB1
peptidyl-tyrosine modification (GO:0018212)	1/56	0.414496	0.574024	0	0	1.90043	1.6737	EPHA4
tight junction assembly (GO:0120192)	1/56	0.414496	0.574024	0	0	1.90043	1.6737	PARD6G
positive regulation of DNA-binding transcription factor activity (GO:0051091)	3/246	0.414707	0.574024	0	0	1.29181	1.13703	TRIM25;EIF2AK2;LRP8
regulation of G2/M transition of mitotic cell cycle (GO:0010389)	2/149	0.414711	0.574024	0	0	1.423	1.25249	HAUS2;CLASP1
post-translational protein modification (GO:0043687)	4/345	0.415493	0.574417	0	0	1.22782	1.07838	APLP2;CALU;FN3KRP;FBXO7
regulation of bone mineralization (GO:0030500)	1/57	0.420074	0.575232	0	0	1.8664	1.61878	NBR1
cellular response to peptide (GO:1901653)	1/57	0.420074	0.575232	0	0	1.8664	1.61878	EPHA4
regulation of mitotic nuclear division (GO:0007088)	1/57	0.420074	0.575232	0	0	1.8664	1.61878	PKMYT1
dicarboxylic acid metabolic process (GO:0043648)	1/57	0.420074	0.575232	0	0	1.8664	1.61878	IDH1
regulation of reactive oxygen species metabolic process (GO:2000377)	1/57	0.420074	0.575232	0	0	1.8664	1.61878	ARF4
renal system development (GO:0072001)	1/57	0.420074	0.575232	0	0	1.8664	1.61878	ACE
icosanoid metabolic process (GO:0006690)	1/57	0.420074	0.575232	0	0	1.8664	1.61878	PTGR1
ribosomal large subunit biogenesis (GO:0042273)	1/57	0.420074	0.575232	0	0	1.8664	1.61878	RPL26L1
receptor metabolic process (GO:0043112)	1/58	0.425599	0.578674	0	0	1.83357	1.56634	MX1
negative regulation of neuron projection development (GO:0010977)	1/58	0.425599	0.578674	0	0	1.83357	1.56634	EPHA4
RNA modification (GO:0009451)	1/58	0.425599	0.578674	0	0	1.83357	1.56634	JMJD6
positive regulation of mitochondrion organization (GO:0010822)	1/58	0.425599	0.578674	0	0	1.83357	1.56634	FBXO7
positive regulation of mitotic cell cycle phase transition (GO:1901992)	1/58	0.425599	0.578674	0	0	1.83357	1.56634	RB1
muscle organ development (GO:0007517)	1/58	0.425599	0.578674	0	0	1.83357	1.56634	HBEGF
RNA splicing, via transesterification reactions with bulged adenosine as nucleophile (GO:0000377)	3/251	0.427338	0.580354	0	0	1.26544	1.07585	POLR2C;U2AF1;POLR2I
positive regulation of apoptotic signaling pathway (GO:2001235)	1/59	0.431071	0.582679	0	0	1.80186	1.51623	GSDME
regulation of secretion by cell (GO:1903530)	1/59	0.431071	0.582679	0	0	1.80186	1.51623	RAB21
response to reactive oxygen species (GO:0000302)	1/59	0.431071	0.582679	0	0	1.80186	1.51623	COA8
selective autophagy (GO:0061912)	1/59	0.431071	0.582679	0	0	1.80186	1.51623	NBR1
positive regulation of NF-kappaB transcription factor activity (GO:0051092)	2/155	0.4343	0.586356	0	0	1.36678	1.13992	TRIM25;EIF2AK2
apical junction assembly (GO:0043297)	1/60	0.436492	0.586568	0	0	1.77123	1.46832	PARD6G
peptidyl-threonine phosphorylation (GO:0018107)	1/60	0.436492	0.586568	0	0	1.77123	1.46832	TNKS
ribonucleoprotein complex biogenesis (GO:0022613)	1/60	0.436492	0.586568	0	0	1.77123	1.46832	RPL26L1
RNA methylation (GO:0001510)	1/60	0.436492	0.586568	0	0	1.77123	1.46832	CMTR1
peptidyl-serine phosphorylation (GO:0018105)	2/156	0.437532	0.58728	0	0	1.35783	1.12239	TNKS;UHMK1
gene expression (GO:0010467)	4/356	0.438836	0.588346	0	0	1.18878	0.979117	THRB;POLR2C;U2AF1;POLR2I
mitotic spindle organization (GO:0007052)	2/157	0.440753	0.58966	0	0	1.349	1.1052	TNKS;CLASP1
pattern recognition receptor signaling pathway (GO:0002221)	1/61	0.441862	0.58966	0	0	1.74162	1.42248	TLR5
positive regulation of DNA biosynthetic process (GO:2000573)	1/61	0.441862	0.58966	0	0	1.74162	1.42248	TNKS
positive regulation of interleukin-8 production (GO:0032757)	1/61	0.441862	0.58966	0	0	1.74162	1.42248	TLR5
cellular response to starvation (GO:0009267)	2/158	0.443964	0.591097	0	0	1.34029	1.08833	SESN3;EIF2AK2
organonitrogen compound biosynthetic process (GO:1901566)	2/158	0.443964	0.591097	0	0	1.34029	1.08833	NFS1;GSTA4
negative regulation of kinase activity (GO:0033673)	1/62	0.44718	0.594693	0	0	1.71298	1.3786	RB1
actin cytoskeleton reorganization (GO:0031532)	1/63	0.452448	0.597563	0	0	1.68527	1.33656	PARVB
negative regulation of endopeptidase activity (GO:0010951)	1/63	0.452448	0.597563	0	0	1.68527	1.33656	SERPINB1
cell cycle G1/S phase transition (GO:0044843)	1/63	0.452448	0.597563	0	0	1.68527	1.33656	RB1
negative regulation of peptidase activity (GO:0010466)	1/63	0.452448	0.597563	0	0	1.68527	1.33656	SERPINB1
positive regulation of DNA metabolic process (GO:0051054)	1/63	0.452448	0.597563	0	0	1.68527	1.33656	TOX
monocarboxylic acid biosynthetic process (GO:0072330)	1/63	0.452448	0.597563	0	0	1.68527	1.33656	LIPG
diterpenoid metabolic process (GO:0016101)	1/64	0.457666	0.603074	0	0	1.65844	1.29626	LRP8
lipid homeostasis (GO:0055088)	1/64	0.457666	0.603074	0	0	1.65844	1.29626	LIPG
regulation of cell-matrix adhesion (GO:0001952)	1/65	0.462835	0.607801	0	0	1.63244	1.25761	CLASP1
regulation of RNA metabolic process (GO:0051252)	1/65	0.462835	0.607801	0	0	1.63244	1.25761	OAS2
protein autoubiquitination (GO:0051865)	1/65	0.462835	0.607801	0	0	1.63244	1.25761	RNF122
cell-cell junction assembly (GO:0007043)	1/66	0.467955	0.611737	0	0	1.60724	1.22051	EPB41L3
regulation of protein localization (GO:0032880)	1/66	0.467955	0.611737	0	0	1.60724	1.22051	TRIM25
ERBB signaling pathway (GO:0038127)	1/66	0.467955	0.611737	0	0	1.60724	1.22051	HBEGF
positive regulation of cell death (GO:0010942)	1/66	0.467955	0.611737	0	0	1.60724	1.22051	HTATIP2
regulation of MAPK cascade (GO:0043408)	2/166	0.469278	0.612772	0	0	1.27439	0.964152	NBR1;GSDME
positive regulation of cell migration (GO:0030335)	3/269	0.471955	0.615571	0	0	1.17872	0.885068	GPNMB;CLASP1;HBEGF
protein N-linked glycosylation (GO:0006487)	1/67	0.473026	0.615574	0	0	1.58281	1.1849	PGM3
peptidyl-threonine modification (GO:0018210)	1/67	0.473026	0.615574	0	0	1.58281	1.1849	TNKS
negative regulation of transcription by RNA polymerase II (GO:0000122)	7/684	0.474876	0.617285	0	0	1.08104	0.805052	RB1;THRB;KDM1B;HDAC1;IRF2;SUPT4H1;ZNF8
cellular protein-containing complex assembly (GO:0034622)	2/168	0.4755	0.6174	0	0	1.25891	0.935858	EID2;TBCEL
negative regulation of transforming growth factor beta receptor signaling pathway (GO:0030512)	1/68	0.478049	0.619315	0	0	1.55911	1.15069	EID2
regulation of translational initiation (GO:0006446)	1/68	0.478049	0.619315	0	0	1.55911	1.15069	UHMK1
peptidyl-serine modification (GO:0018209)	2/169	0.478594	0.619325	0	0	1.25131	0.92209	TNKS;UHMK1
cell chemotaxis (GO:0060326)	1/69	0.483025	0.620845	0	0	1.5361	1.1178	HBEGF
peptidyl-tyrosine phosphorylation (GO:0018108)	1/69	0.483025	0.620845	0	0	1.5361	1.1178	EPHA4
RNA 3'-end processing (GO:0031123)	1/69	0.483025	0.620845	0	0	1.5361	1.1178	U2AF1
synapse assembly (GO:0007416)	1/69	0.483025	0.620845	0	0	1.5361	1.1178	NRXN2
positive regulation of protein polymerization (GO:0032273)	1/69	0.483025	0.620845	0	0	1.5361	1.1178	CLASP1
positive regulation of protein transport (GO:0051222)	1/69	0.483025	0.620845	0	0	1.5361	1.1178	ZFAND1
positive regulation of MAPK cascade (GO:0043410)	3/274	0.484076	0.620845	0	0	1.15668	0.839185	GPNMB;EIF2AK2;GSDME
mRNA splicing, via spliceosome (GO:0000398)	3/274	0.484076	0.620845	0	0	1.15668	0.839185	POLR2C;U2AF1;POLR2I
DNA-templated transcription, termination (GO:0006353)	1/70	0.487953	0.624428	0	0	1.51376	1.08618	TTF1
kidney development (GO:0001822)	1/70	0.487953	0.624428	0	0	1.51376	1.08618	ACE
cellular response to BMP stimulus (GO:0071773)	1/71	0.492834	0.627887	0	0	1.49206	1.05576	ADAMTS12
regulation of hematopoietic stem cell differentiation (GO:1902036)	1/71	0.492834	0.627887	0	0	1.49206	1.05576	EIF2AK2
cholesterol homeostasis (GO:0042632)	1/71	0.492834	0.627887	0	0	1.49206	1.05576	LIPG
myeloid leukocyte differentiation (GO:0002573)	1/71	0.492834	0.627887	0	0	1.49206	1.05576	OSTM1
mitochondrion organization (GO:0007005)	2/175	0.496925	0.631257	0	0	1.20754	0.844452	MX1;FBXO7
positive regulation of neurogenesis (GO:0050769)	1/72	0.49767	0.631257	0	0	1.47097	1.02647	SS18L2
sterol homeostasis (GO:0055092)	1/72	0.49767	0.631257	0	0	1.47097	1.02647	LIPG
positive regulation of secretion by cell (GO:1903532)	1/72	0.49767	0.631257	0	0	1.47097	1.02647	CLASP1
regulation of hydrolase activity (GO:0051336)	1/73	0.502459	0.633764	0	0	1.45047	0.998274	EPHA4
neurotransmitter transport (GO:0006836)	1/73	0.502459	0.633764	0	0	1.45047	0.998274	NRXN2
endoplasmic reticulum organization (GO:0007029)	1/73	0.502459	0.633764	0	0	1.45047	0.998274	TMEM33
regulation of Rho protein signal transduction (GO:0035023)	1/73	0.502459	0.633764	0	0	1.45047	0.998274	HEG1
ubiquitin-dependent ERAD pathway (GO:0030433)	1/73	0.502459	0.633764	0	0	1.45047	0.998274	TRIM25
positive regulation of developmental process (GO:0051094)	2/177	0.502944	0.633764	0	0	1.19362	0.820345	LRP8;CLASP1
negative regulation of immune response (GO:0050777)	2/178	0.505936	0.636144	0	0	1.18677	0.808603	DHX58;TRAFD1
regulation of mitotic cell cycle (GO:0007346)	2/178	0.505936	0.636144	0	0	1.18677	0.808603	RB1;PKMYT1
regulation of stress fiber assembly (GO:0051492)	1/74	0.507203	0.636349	0	0	1.43053	0.971106	CLASP1
mitotic nuclear division (GO:0140014)	1/74	0.507203	0.636349	0	0	1.43053	0.971106	CLASP1
RNA processing (GO:0006396)	2/179	0.508917	0.637805	0	0	1.18001	0.797062	SUPT4H1;U2AF1
protein phosphorylation (GO:0006468)	5/496	0.509871	0.638308	0	0	1.06341	0.716311	EPHA4;TNKS;EIF2AK2;UHMK1;HTATIP2
regulation of hematopoietic progenitor cell differentiation (GO:1901532)	1/75	0.511902	0.638769	0	0	1.41113	0.944921	EIF2AK2
nucleic acid phosphodiester bond hydrolysis (GO:0090305)	1/75	0.511902	0.638769	0	0	1.41113	0.944921	RNASE4
integrin-mediated signaling pathway (GO:0007229)	1/75	0.511902	0.638769	0	0	1.41113	0.944921	LAMA3
actomyosin structure organization (GO:0031032)	1/76	0.516556	0.639044	0	0	1.39224	0.919674	EPB41L3
cell morphogenesis involved in neuron differentiation (GO:0048667)	1/76	0.516556	0.639044	0	0	1.39224	0.919674	RB1
regulation of epithelial to mesenchymal transition (GO:0010717)	1/76	0.516556	0.639044	0	0	1.39224	0.919674	CLASP1
cellular response to hormone stimulus (GO:0032870)	1/76	0.516556	0.639044	0	0	1.39224	0.919674	THRB
phospholipid metabolic process (GO:0006644)	1/76	0.516556	0.639044	0	0	1.39224	0.919674	LIPG
regulation of RNA splicing (GO:0043484)	1/76	0.516556	0.639044	0	0	1.39224	0.919674	JMJD6
regulation of T cell proliferation (GO:0042129)	1/76	0.516556	0.639044	0	0	1.39224	0.919674	GPNMB
RNA transport (GO:0050658)	1/76	0.516556	0.639044	0	0	1.39224	0.919674	U2AF1
cholesterol metabolic process (GO:0008203)	1/77	0.521166	0.642679	0	0	1.37385	0.89532	ACAA2
import into nucleus (GO:0051170)	1/77	0.521166	0.642679	0	0	1.37385	0.89532	HTATIP2
positive regulation of tumor necrosis factor production (GO:0032760)	1/77	0.521166	0.642679	0	0	1.37385	0.89532	OAS2
recombinational repair (GO:0000725)	1/79	0.530256	0.652175	0	0	1.33849	0.849131	NSMCE1
mRNA 3'-end processing (GO:0031124)	1/79	0.530256	0.652175	0	0	1.33849	0.849131	U2AF1
regulation of transcription by RNA polymerase II (GO:0006357)	21/2206	0.530564	0.652175	0	0	1.00233	0.63529	RB1;ZNF672;ARF4;ENY2;THRB;KDM1B;TNKS;HDAC1;ZBTB38;SS18L2;SUPT4H1;CCNC;ZNF75D;ZNF8;JMJD6;MYCL;AGO4;IRF2;TOX;ZNF234;HTATIP2
negative regulation of cell cycle (GO:0045786)	1/80	0.534736	0.653013	0	0	1.32148	0.827221	RB1
negative regulation of cellular response to growth factor stimulus (GO:0090288)	1/80	0.534736	0.653013	0	0	1.32148	0.827221	ADAMTS12
regulation of NIK/NF-kappaB signaling (GO:1901222)	1/80	0.534736	0.653013	0	0	1.32148	0.827221	EIF2AK2
positive regulation of cell adhesion (GO:0045785)	1/80	0.534736	0.653013	0	0	1.32148	0.827221	EPHA4
glycerophospholipid metabolic process (GO:0006650)	1/80	0.534736	0.653013	0	0	1.32148	0.827221	SERINC5
response to interferon-gamma (GO:0034341)	1/80	0.534736	0.653013	0	0	1.32148	0.827221	IFITM3
regulation of mitotic cell cycle phase transition (GO:1901990)	2/188	0.53521	0.653013	0	0	1.1224	0.701605	HAUS2;CLASP1
regulation of interleukin-8 production (GO:0032677)	1/81	0.539174	0.655768	0	0	1.30489	0.806055	TLR5
positive regulation of cellular amide metabolic process (GO:0034250)	1/81	0.539174	0.655768	0	0	1.30489	0.806055	EPHA4
positive regulation of tumor necrosis factor superfamily cytokine production (GO:1903557)	1/81	0.539174	0.655768	0	0	1.30489	0.806055	OAS2
DNA repair (GO:0006281)	3/298	0.540304	0.656449	0	0	1.06127	0.653344	ASCC1;NSMCE1;EXO5
regulation of cyclin-dependent protein serine/threonine kinase activity (GO:0000079)	1/82	0.54357	0.658336	0	0	1.28872	0.7856	PKMYT1
regulation of gene expression, epigenetic (GO:0040029)	1/82	0.54357	0.658336	0	0	1.28872	0.7856	KDM1B
ephrin receptor signaling pathway (GO:0048013)	1/82	0.54357	0.658336	0	0	1.28872	0.7856	EPHA4
regulation of cell migration (GO:0030334)	4/408	0.544584	0.658873	0	0	1.033	0.62779	EPHA4;ACE;GPNMB;HBEGF
ribosome biogenesis (GO:0042254)	2/192	0.546585	0.6606	0	0	1.09854	0.663593	RPL26L1;MRPL22
regulation of interleukin-1 beta production (GO:0032651)	1/83	0.547924	0.660833	0	0	1.27294	0.765824	SERPINB1
regulation of osteoblast differentiation (GO:0045667)	1/83	0.547924	0.660833	0	0	1.27294	0.765824	NBR1
negative regulation of transcription, DNA-templated (GO:0045892)	9/948	0.54898	0.661415	0	0	0.999294	0.59927	RB1;EID2;THRB;KDM1B;HDAC1;ZBTB38;IRF2;SUPT4H1;ZNF8
cellular response to tumor necrosis factor (GO:0071356)	2/194	0.552199	0.66188	0	0	1.08699	0.645505	ADAMTS12;GSDME
regulation of programmed cell death (GO:0043067)	2/194	0.552199	0.66188	0	0	1.08699	0.645505	LRP8;HTATIP2
anaphase-promoting complex-dependent catabolic process (GO:0031145)	1/84	0.552236	0.66188	0	0	1.25754	0.7467	RB1
nuclear export (GO:0051168)	1/84	0.552236	0.66188	0	0	1.25754	0.7467	U2AF1
lymphocyte differentiation (GO:0030098)	1/84	0.552236	0.66188	0	0	1.25754	0.7467	TOX
protein localization to membrane (GO:0072657)	2/195	0.554988	0.664488	0	0	1.0813	0.63668	EPB41L3;NRXN2
G1/S transition of mitotic cell cycle (GO:0000082)	1/85	0.556508	0.664926	0	0	1.2425	0.728199	RB1
retrograde vesicle-mediated transport, Golgi to endoplasmic reticulum (GO:0006890)	1/85	0.556508	0.664926	0	0	1.2425	0.728199	ARF4
protein ubiquitination (GO:0016567)	5/525	0.560441	0.667216	0	0	1.0026	0.580536	TRIM7;TNKS;TRIM25;FBXO7;RNF122
negative regulation of cellular amide metabolic process (GO:0034249)	1/86	0.560739	0.667216	0	0	1.22782	0.710296	EIF2AK2
regulation of neuron death (GO:1901214)	1/86	0.560739	0.667216	0	0	1.22782	0.710296	GPNMB
response to interleukin-1 (GO:0070555)	1/86	0.560739	0.667216	0	0	1.22782	0.710296	ADAMTS12
ERAD pathway (GO:0036503)	1/87	0.56493	0.67151	0	0	1.21349	0.692965	TRIM25
retrograde transport, endosome to Golgi (GO:0042147)	1/88	0.569081	0.675052	0	0	1.19948	0.676184	SNX5
sensory perception of mechanical stimulus (GO:0050954)	1/88	0.569081	0.675052	0	0	1.19948	0.676184	GSDME
modification-dependent protein catabolic process (GO:0019941)	2/201	0.571464	0.677098	0	0	1.04838	0.586625	TRIM25;FBXO7
collagen fibril organization (GO:0030199)	1/89	0.573193	0.677098	0	0	1.18579	0.659929	LAMA3
mitochondrial translational elongation (GO:0070125)	1/89	0.573193	0.677098	0	0	1.18579	0.659929	MRPL22
mitochondrial translational termination (GO:0070126)	1/89	0.573193	0.677098	0	0	1.18579	0.659929	MRPL22
cellular macromolecule biosynthetic process (GO:0034645)	3/314	0.575791	0.677098	0	0	1.00585	0.555238	THRB;POLR2C;POLR2I
regulation of angiogenesis (GO:0045765)	2/203	0.576857	0.677098	0	0	1.03784	0.57098	GPNMB;HTATIP2
axon guidance (GO:0007411)	2/203	0.576857	0.677098	0	0	1.03784	0.57098	EPHA4;LAMA3
negative regulation of protein kinase activity (GO:0006469)	1/90	0.577266	0.677098	0	0	1.1724	0.64418	RB1
negative regulation of translation (GO:0017148)	1/90	0.577266	0.677098	0	0	1.1724	0.64418	EIF2AK2
regulation of mRNA splicing, via spliceosome (GO:0048024)	1/90	0.577266	0.677098	0	0	1.1724	0.64418	JMJD6
protein complex oligomerization (GO:0051259)	1/90	0.577266	0.677098	0	0	1.1724	0.64418	JMJD6
regulation of stem cell differentiation (GO:2000736)	1/91	0.5813	0.679755	0	0	1.15932	0.628917	EIF2AK2
sensory perception of sound (GO:0007605)	1/91	0.5813	0.679755	0	0	1.15932	0.628917	GSDME
toll-like receptor signaling pathway (GO:0002224)	1/91	0.5813	0.679755	0	0	1.15932	0.628917	TLR5
regulation of inflammatory response (GO:0050727)	2/206	0.584855	0.683043	0	0	1.02242	0.54842	RB1;ADAMTS12
retinoid metabolic process (GO:0001523)	1/92	0.585296	0.683043	0	0	1.14652	0.61412	LRP8
proteasome-mediated ubiquitin-dependent protein catabolic process (GO:0043161)	3/321	0.590774	0.688738	0	0	0.983352	0.51756	RB1;TRIM25;RNF122
negative regulation of cell death (GO:0060548)	1/94	0.593174	0.689445	0	0	1.12175	0.585854	GPNMB
negative regulation of cellular protein metabolic process (GO:0032269)	1/94	0.593174	0.689445	0	0	1.12175	0.585854	EIF2AK2
positive regulation of epithelial cell migration (GO:0010634)	1/94	0.593174	0.689445	0	0	1.12175	0.585854	CLASP1
negative regulation of cellular macromolecule biosynthetic process (GO:2000113)	5/547	0.597028	0.693226	0	0	0.960806	0.495575	RB1;EID2;HDAC1;ZBTB38;EIF2AK2
regulation of intracellular signal transduction (GO:1902531)	4/437	0.598966	0.694776	0	0	0.962378	0.493267	DEPDC7;HDAC1;CLEC6A;ARAP2
regulation of vesicle-mediated transport (GO:0060627)	1/96	0.600903	0.695624	0	0	1.09802	0.559246	RAB21
translational termination (GO:0006415)	1/96	0.600903	0.695624	0	0	1.09802	0.559246	MRPL22
protein maturation (GO:0051604)	1/97	0.604713	0.697601	0	0	1.08653	0.546526	CIAO2B
double-strand break repair via homologous recombination (GO:0000724)	1/97	0.604713	0.697601	0	0	1.08653	0.546526	NSMCE1
positive regulation of cold-induced thermogenesis (GO:0120162)	1/97	0.604713	0.697601	0	0	1.08653	0.546526	SCD
negative regulation of multicellular organismal process (GO:0051241)	2/214	0.605636	0.697601	0	0	0.98344	0.493171	RB1;GPNMB
positive regulation of protein modification process (GO:0031401)	2/214	0.605636	0.697601	0	0	0.98344	0.493171	ACE;GPNMB
RNA splicing (GO:0008380)	1/98	0.608486	0.700185	0	0	1.07527	0.534175	U2AF1
extracellular structure organization (GO:0043062)	2/216	0.610708	0.70204	0	0	0.97415	0.480389	LAMA3;ADAMTS12
positive regulation of stress-activated MAPK cascade (GO:0032874)	1/99	0.612224	0.702133	0	0	1.06425	0.52218	EIF2AK2
mRNA-containing ribonucleoprotein complex export from nucleus (GO:0071427)	1/99	0.612224	0.702133	0	0	1.06425	0.52218	U2AF1
regulation of cell growth (GO:0001558)	2/217	0.613225	0.702133	0	0	0.96957	0.474142	RB1;LTBP4
external encapsulating structure organization (GO:0045229)	2/217	0.613225	0.702133	0	0	0.96957	0.474142	LAMA3;ADAMTS12
cell-matrix adhesion (GO:0007160)	1/100	0.615926	0.703829	0	0	1.05344	0.510529	ADAMTS12
positive regulation of translation (GO:0045727)	1/100	0.615926	0.703829	0	0	1.05344	0.510529	UHMK1
cellular response to chemical stress (GO:0062197)	1/101	0.619593	0.706618	0	0	1.04286	0.499207	ZFAND1
epithelial cell differentiation (GO:0030855)	1/101	0.619593	0.706618	0	0	1.04286	0.499207	HDAC1
positive regulation of cell motility (GO:2000147)	2/221	0.62317	0.708658	0	0	0.951666	0.450078	GPNMB;HBEGF
cell junction assembly (GO:0034329)	1/102	0.623226	0.708658	0	0	1.03248	0.488205	NRXN2
mitotic sister chromatid segregation (GO:0000070)	1/102	0.623226	0.708658	0	0	1.03248	0.488205	RB1
translational elongation (GO:0006414)	1/104	0.630387	0.71539	0	0	1.01233	0.46711	MRPL22
mRNA transport (GO:0051028)	1/104	0.630387	0.71539	0	0	1.01233	0.46711	U2AF1
mitochondrial translation (GO:0032543)	1/105	0.633916	0.718688	0	0	1.00254	0.456998	MRPL22
protein processing (GO:0016485)	1/106	0.637413	0.71982	0	0	0.992945	0.447161	CD5L
regulation of cell cycle process (GO:0010564)	1/106	0.637413	0.71982	0	0	0.992945	0.447161	PKMYT1
RNA export from nucleus (GO:0006405)	1/106	0.637413	0.71982	0	0	0.992945	0.447161	U2AF1
small GTPase mediated signal transduction (GO:0007264)	1/106	0.637413	0.71982	0	0	0.992945	0.447161	RB1
positive regulation of multicellular organismal process (GO:0051240)	3/345	0.639514	0.721487	0	0	0.913219	0.408251	SCD;CLEC6A;EIF2AK2
cellular protein modification process (GO:0006464)	9/1025	0.643266	0.725011	0	0	0.919792	0.405809	ARF4;TNKS;APLP2;OGA;CALU;FN3KRP;EIF2AK2;AGA;FBXO7
negative regulation of transmembrane receptor protein serine/threonine kinase signaling pathway (GO:0090101)	1/108	0.644306	0.725349	0	0	0.974287	0.428279	EID2
inflammatory response (GO:0006954)	2/230	0.644825	0.725349	0	0	0.91368	0.400902	IL36A;TLR5
negative regulation of nucleic acid-templated transcription (GO:1903507)	4/464	0.64598	0.72594	0	0	0.904628	0.395311	RB1;EID2;HDAC1;ZBTB38
modulation of chemical synaptic transmission (GO:0050804)	1/109	0.647703	0.727168	0	0	0.965217	0.419216	LRP8
regulation of protein kinase activity (GO:0045859)	1/110	0.651068	0.729525	0	0	0.956313	0.410393	RB1
response to endoplasmic reticulum stress (GO:0034976)	1/110	0.651068	0.729525	0	0	0.956313	0.410393	TMEM33
ubiquitin-dependent protein catabolic process (GO:0006511)	3/354	0.656718	0.735141	0	0	0.889392	0.37399	TRIM25;FBXO7;RNF122
regulation of cytoskeleton organization (GO:0051493)	1/112	0.657703	0.73553	0	0	0.938987	0.393437	CLASP1
positive regulation of metabolic process (GO:0009893)	1/113	0.660973	0.73744	0	0	0.930556	0.38529	SCD
sulfur compound biosynthetic process (GO:0044272)	1/113	0.660973	0.73744	0	0	0.930556	0.38529	GSTA4
negative regulation of cell motility (GO:2000146)	1/114	0.664212	0.73744	0	0	0.922274	0.377352	EPHA4
cellular response to transforming growth factor beta stimulus (GO:0071560)	1/114	0.664212	0.73744	0	0	0.922274	0.377352	ZFYVE9
positive regulation of cellular component organization (GO:0051130)	1/114	0.664212	0.73744	0	0	0.922274	0.377352	RB1
response to lipid (GO:0033993)	1/114	0.664212	0.73744	0	0	0.922274	0.377352	SCD
positive regulation of kinase activity (GO:0033674)	1/114	0.664212	0.73744	0	0	0.922274	0.377352	EPHA4
calcium ion transport (GO:0006816)	1/115	0.66742	0.73744	0	0	0.914137	0.369618	TRPM6
cellular response to lectin (GO:1990858)	1/115	0.66742	0.73744	0	0	0.914137	0.369618	CLEC6A
cellular response to molecule of bacterial origin (GO:0071219)	1/115	0.66742	0.73744	0	0	0.914137	0.369618	IL36A
stimulatory C-type lectin receptor signaling pathway (GO:0002223)	1/115	0.66742	0.73744	0	0	0.914137	0.369618	CLEC6A
positive regulation of protein metabolic process (GO:0051247)	1/115	0.66742	0.73744	0	0	0.914137	0.369618	ABCB10
axonogenesis (GO:0007409)	2/240	0.667726	0.73744	0	0	0.874844	0.35333	EPHA4;LAMA3
cytosolic transport (GO:0016482)	1/116	0.670598	0.739904	0	0	0.906142	0.362081	SNX5
cellular response to cytokine stimulus (GO:0071345)	4/482	0.675251	0.743615	0	0	0.869753	0.341526	IL36A;ADAMTS12;LRP8;GSDME
positive regulation of gene expression (GO:0010628)	4/482	0.675251	0.743615	0	0	0.869753	0.341526	IL36A;AGO4;CLEC6A;EIF2AK2
adenylate cyclase-activating G protein-coupled receptor signaling pathway (GO:0007189)	1/118	0.676863	0.744679	0	0	0.890562	0.347574	ADGRE3
innate immune response activating cell surface receptor signaling pathway (GO:0002220)	1/119	0.679951	0.746666	0	0	0.88297	0.340592	CLEC6A
negative regulation of apoptotic process (GO:0043066)	4/485	0.679965	0.746666	0	0	0.864194	0.333332	RB1;ARF4;HDAC1;HTATIP2
cellular response to lipopolysaccharide (GO:0071222)	1/120	0.68301	0.747873	0	0	0.875506	0.333783	IL36A
cytoskeleton organization (GO:0007010)	1/120	0.68301	0.747873	0	0	0.875506	0.333783	EPB41L3
macroautophagy (GO:0016236)	1/120	0.68301	0.747873	0	0	0.875506	0.333783	NBR1
protein homooligomerization (GO:0051260)	1/121	0.686039	0.750478	0	0	0.868166	0.327142	JMJD6
positive regulation of protein phosphorylation (GO:0001934)	3/371	0.687595	0.751467	0	0	0.847565	0.317459	GPNMB;CLEC6A;LRP8
potassium ion transport (GO:0006813)	1/122	0.68904	0.752333	0	0	0.860947	0.320665	KCNH8
positive regulation of signal transduction (GO:0009967)	2/252	0.693626	0.755321	0	0	0.83234	0.304489	CLEC6A;SNX5
non-canonical Wnt signaling pathway (GO:0035567)	1/124	0.694956	0.755321	0	0	0.846862	0.308178	AGO4
fatty acid metabolic process (GO:0006631)	1/124	0.694956	0.755321	0	0	0.846862	0.308178	LIPG
regulation of tumor necrosis factor production (GO:0032680)	1/124	0.694956	0.755321	0	0	0.846862	0.308178	OAS2
regulation of canonical Wnt signaling pathway (GO:0060828)	2/253	0.695707	0.755321	0	0	0.828982	0.300776	TNKS;HDAC1
positive regulation of phosphorylation (GO:0042327)	2/253	0.695707	0.755321	0	0	0.828982	0.300776	EPHA4;GPNMB
protein targeting (GO:0006605)	1/125	0.697872	0.755537	0	0	0.83999	0.30216	FBXO7
cellular response to oxidative stress (GO:0034599)	1/125	0.697872	0.755537	0	0	0.83999	0.30216	ZFAND1
platelet degranulation (GO:0002576)	1/125	0.697872	0.755537	0	0	0.83999	0.30216	APLP2
negative regulation of cell growth (GO:0030308)	1/126	0.700761	0.755802	0	0	0.833228	0.296287	RB1
negative regulation of growth (GO:0045926)	1/126	0.700761	0.755802	0	0	0.833228	0.296287	RB1
circulatory system development (GO:0072359)	1/126	0.700761	0.755802	0	0	0.833228	0.296287	HEG1
synapse organization (GO:0050808)	1/126	0.700761	0.755802	0	0	0.833228	0.296287	NRXN2
negative regulation of cell population proliferation (GO:0008285)	3/379	0.701394	0.755802	0	0	0.82919	0.294101	GPNMB;EIF2AK2;GSDME
regulation of gene expression (GO:0010468)	9/1079	0.702495	0.756281	0	0	0.870863	0.307516	RB1;ZNF331;IL36A;AGO4;HDAC1;ASCC1;ZBTB38;IRF2;SUPT4H1
negative regulation of programmed cell death (GO:0043069)	3/381	0.704771	0.758024	0	0	0.824718	0.288554	ARF4;HDAC1;HTATIP2
positive regulation of macromolecule biosynthetic process (GO:0010557)	1/129	0.709262	0.762142	0	0	0.813575	0.279488	ABCB10
cellular component assembly (GO:0022607)	2/261	0.711945	0.762996	0	0	0.803048	0.272839	PARVB;CFAP206
positive regulation of canonical Wnt signaling pathway (GO:0090263)	1/130	0.712042	0.762996	0	0	0.807227	0.27415	TNKS
Golgi organization (GO:0007030)	1/130	0.712042	0.762996	0	0	0.807227	0.27415	CLASP1
positive regulation of nucleic acid-templated transcription (GO:1903508)	4/511	0.718824	0.769549	0	0	0.818774	0.270309	ENY2;HDAC1;SNX5;JMJD6
regulation of cell adhesion (GO:0030155)	1/133	0.720224	0.769618	0	0	0.788761	0.258866	EPHA4
regulation of cell motility (GO:2000145)	1/133	0.720224	0.769618	0	0	0.788761	0.258866	HBEGF
negative regulation of signal transduction (GO:0009968)	2/267	0.723645	0.771844	0	0	0.784625	0.25379	RB1;ADAMTS12
protein deubiquitination (GO:0016579)	2/267	0.723645	0.771844	0	0	0.784625	0.25379	ENY2;KDM1B
protein localization to plasma membrane (GO:0072659)	1/136	0.728174	0.775957	0	0	0.771115	0.244609	EPB41L3
regulation of cellular component organization (GO:0051128)	1/139	0.735901	0.780391	0	0	0.754237	0.231294	LTBP4
positive regulation of response to external stimulus (GO:0032103)	1/139	0.735901	0.780391	0	0	0.754237	0.231294	DHX58
potassium ion transmembrane transport (GO:0071805)	1/139	0.735901	0.780391	0	0	0.754237	0.231294	KCNH8
inorganic cation transmembrane transport (GO:0098662)	2/274	0.736788	0.780391	0	0	0.764158	0.233416	KCNH8;TRPM6
regulation of transcription, DNA-templated (GO:0006355)	19/2244	0.736834	0.780391	0	0	0.878152	0.268181	RB1;ZNF331;ZNF672;ENY2;HDAC1;ASCC1;ZBTB38;SUPT4H1;CCNC;ZNF75D;ZNF8;JMJD6;MYCL;EID2;IRF2;TOX;SNX5;ZNF234;HTATIP2
regulation of cell population proliferation (GO:0042127)	6/764	0.737487	0.780391	0	0	0.819605	0.249575	EID2;GPNMB;HDAC1;EIF2AK2;GSDME;HBEGF
neuron projection morphogenesis (GO:0048812)	1/140	0.738427	0.780391	0	0	0.748772	0.227052	EPB41L3
enzyme linked receptor protein signaling pathway (GO:0007167)	1/140	0.738427	0.780391	0	0	0.748772	0.227052	EPHA4
protein localization to cell periphery (GO:1990778)	1/140	0.738427	0.780391	0	0	0.748772	0.227052	EPB41L3
protein modification by small protein removal (GO:0070646)	2/276	0.740445	0.781807	0	0	0.758503	0.227933	USPL1;KDM1B
transmembrane receptor protein tyrosine kinase signaling pathway (GO:0007169)	3/404	0.741539	0.782246	0	0	0.776495	0.232193	EPHA4;POLR2C;POLR2I
Ras protein signal transduction (GO:0007265)	1/142	0.743408	0.78347	0	0	0.738076	0.218847	RB1
plasma membrane bounded cell projection assembly (GO:0120031)	2/278	0.744058	0.78347	0	0	0.752929	0.222593	ARF4;PARVB
receptor-mediated endocytosis (GO:0006898)	1/143	0.745863	0.783938	0	0	0.732841	0.214879	MX1
negative regulation of DNA-binding transcription factor activity (GO:0043433)	1/143	0.745863	0.783938	0	0	0.732841	0.214879	RB1
positive regulation of programmed cell death (GO:0043068)	2/286	0.758086	0.796059	0	0	0.73142	0.202573	RNF122;HTATIP2
cellular protein metabolic process (GO:0044267)	3/417	0.760671	0.798047	0	0	0.751608	0.205606	APLP2;CALU;TTF1
actin filament organization (GO:0007015)	1/152	0.766933	0.803155	0	0	0.688847	0.182789	FAT1
negative regulation of protein phosphorylation (GO:0001933)	1/152	0.766933	0.803155	0	0	0.688847	0.182789	RB1
positive regulation of Wnt signaling pathway (GO:0030177)	1/153	0.769164	0.804761	0	0	0.68428	0.17959	TNKS
cellular response to interleukin-1 (GO:0071347)	1/155	0.773563	0.808629	0	0	0.675325	0.173389	ADAMTS12
regulation of cell cycle (GO:0051726)	2/296	0.774686	0.80907	0	0	0.70618	0.180286	RB1;UHMK1
regulation of signal transduction by p53 class mediator (GO:1901796)	1/156	0.775731	0.809428	0	0	0.670934	0.170383	HDAC1
cellular response to growth factor stimulus (GO:0071363)	1/158	0.780005	0.813152	0	0	0.662319	0.164557	ADAMTS12
extracellular matrix organization (GO:0030198)	2/300	0.781045	0.8135	0	0	0.696559	0.172136	LAMA3;ADAMTS12
response to lipopolysaccharide (GO:0032496)	1/159	0.782111	0.813876	0	0	0.658094	0.161732	IL36A
positive regulation of protein kinase B signaling (GO:0051897)	1/161	0.786265	0.81746	0	0	0.649802	0.156253	HBEGF
negative regulation of cellular process (GO:0048523)	4/566	0.789391	0.819971	0	0	0.73654	0.174187	RB1;GPNMB;EIF2AK2;GSDME
double-strand break repair (GO:0006302)	1/164	0.792347	0.821561	0	0	0.637745	0.148439	NSMCE1
heart development (GO:0007507)	1/164	0.792347	0.821561	0	0	0.637745	0.148439	HEG1
negative regulation of canonical Wnt signaling pathway (GO:0090090)	1/165	0.794336	0.822145	0	0	0.633824	0.145937	HDAC1
adenylate cyclase-modulating G protein-coupled receptor signaling pathway (GO:0007188)	1/165	0.794336	0.822145	0	0	0.633824	0.145937	ADGRE3
protein polyubiquitination (GO:0000209)	2/314	0.802081	0.829416	0	0	0.664825	0.146625	TNKS;FBXO7
cell-cell adhesion via plasma-membrane adhesion molecules (GO:0098742)	1/170	0.804	0.830656	0	0	0.614915	0.134147	PCDHGC3
positive regulation of ERK1 and ERK2 cascade (GO:0070374)	1/172	0.807738	0.833771	0	0	0.607661	0.129746	GPNMB
cation transport (GO:0006812)	1/174	0.811405	0.836807	0	0	0.600575	0.125513	TRPM6
cellular response to oxygen-containing compound (GO:1901701)	2/323	0.814644	0.839016	0	0	0.645887	0.13241	IL36A;ZFAND1
defense response to bacterium (GO:0042742)	1/176	0.815003	0.839016	0	0	0.593651	0.121439	OAS2
regulation of translation (GO:0006417)	1/178	0.818532	0.841898	0	0	0.586883	0.117519	EIF2AK2
regulated exocytosis (GO:0045055)	1/180	0.821994	0.843953	0	0	0.580267	0.113745	APLP2
positive regulation of cellular biosynthetic process (GO:0031328)	1/180	0.821994	0.843953	0	0	0.580267	0.113745	ABCB10
positive regulation of cell population proliferation (GO:0008284)	3/474	0.831443	0.852895	0	0	0.658708	0.121593	HDAC1;TOX;HBEGF
regulation of GTPase activity (GO:0043087)	1/189	0.836779	0.857605	0	0	0.552235	0.0984057	EPHA4
regulation of apoptotic process (GO:0042981)	5/742	0.837833	0.857923	0	0	0.699439	0.123756	ARF4;HDAC1;LRP8;RNF122;HTATIP2
negative regulation of Wnt signaling pathway (GO:0030178)	1/191	0.839895	0.859271	0	0	0.546366	0.0953292	HDAC1
positive regulation of cellular process (GO:0048522)	4/625	0.848672	0.867361	0	0	0.66452	0.109036	EPHA4;HDAC1;NSMCE1;HBEGF
supramolecular fiber organization (GO:0097435)	2/351	0.849307	0.867361	0	0	0.593215	0.0968928	LAMA3;FAT1
endomembrane system organization (GO:0010256)	1/199	0.851777	0.869114	0	0	0.524077	0.0840777	CLASP1
ncRNA processing (GO:0034470)	1/201	0.854608	0.871232	0	0	0.518783	0.0815071	AGO4
generation of neurons (GO:0048699)	1/202	0.856003	0.871883	0	0	0.516176	0.0802554	TUBB2B
proteasomal protein catabolic process (GO:0010498)	1/205	0.86011	0.875293	0	0	0.508507	0.0766296	RNF122
regulation of protein kinase B signaling (GO:0051896)	1/207	0.862782	0.877238	0	0	0.503519	0.0743158	HBEGF
negative regulation of inflammatory response (GO:0050728)	1/212	0.869244	0.882252	0	0	0.491462	0.0688694	RB1
phosphate-containing compound metabolic process (GO:0006796)	1/212	0.869244	0.882252	0	0	0.491462	0.0688694	PLD4
translation (GO:0006412)	1/214	0.871743	0.88401	0	0	0.486797	0.0668183	RPL26L1
cellular response to lipid (GO:0071396)	1/219	0.877784	0.889354	0	0	0.475511	0.061985	IL36A
positive regulation of macromolecule metabolic process (GO:0010604)	2/384	0.88256	0.893408	0	0	0.541049	0.0675927	IL36A;AGO4
cilium organization (GO:0044782)	1/228	0.887954	0.89808	0	0	0.456448	0.0542421	ARF4
apoptotic process (GO:0006915)	1/231	0.891153	0.899737	0	0	0.450426	0.0519064	MX1
regulation of autophagy (GO:0010506)	1/231	0.891153	0.899737	0	0	0.450426	0.0519064	SNX5
regulation of ERK1 and ERK2 cascade (GO:0070372)	1/238	0.898269	0.906128	0	0	0.436966	0.0468799	GPNMB
protein modification by small protein conjugation (GO:0032446)	2/409	0.903106	0.910211	0	0	0.507162	0.0516878	TRIM7;FBXO7
anterograde trans-synaptic signaling (GO:0098916)	1/244	0.903999	0.910315	0	0	0.426046	0.0429994	NRXN2
organelle organization (GO:0006996)	2/420	0.911044	0.916609	0	0	0.493536	0.0459798	SAR1B;CLASP1
regulation of protein phosphorylation (GO:0001932)	1/266	0.922394	0.927219	0	0	0.390237	0.0315243	GPNMB
MAPK cascade (GO:0000165)	1/303	0.945763	0.949882	0	0	0.341778	0.0190586	HBEGF
chemical synaptic transmission (GO:0007268)	1/306	0.947318	0.950615	0	0	0.338364	0.0183126	NRXN2
positive regulation of apoptotic process (GO:0043065)	1/310	0.949321	0.951798	0	0	0.333916	0.0173662	RNF122
cellular response to DNA damage stimulus (GO:0006974)	1/350	0.965627	0.967305	0	0	0.295038	0.0103198	ZBTB38
phosphorylation (GO:0016310)	1/400	0.978866	0.979715	0	0	0.257403	0.00549835	EIF2AK2
nervous system development (GO:0007399)	1/447	0.986636	0.986636	0	0	0.22972	0.00309076	NRXN2

## Sheet: darkred
The complete list of the functional analysis for non-preserved module
Term	Overlap	P-value	Adjusted P-value	Old P-value	Old Adjusted P-value	Odds Ratio	Combined Score	Genes
cellular response to cytokine stimulus (GO:0071345)	13/482	2.38016e-05	0.0212924	0	0	4.4068	46.9137	IL1R1;CD80;FN1;IL1RAP;SOCS2;FCER2;BAG4;MUC1;BCL2L11;IRAK2;PTPN9;CCR7;IFNAR1
regulation of nucleic acid-templated transcription (GO:1903506)	12/430	3.56955e-05	0.0212924	0	0	4.53892	46.4807	NSD3;WWTR1;LIN54;GCFC2;ZNF263;ZMIZ1;KAT6B;DENND4A;CREM;RFX3;MSL3;BACH1
cellular protein modification process (GO:0006464)	19/1025	5.95914e-05	0.0236975	0	0	3.07055	29.8703	B3GALNT2;CCNT1;TP53RK;FN1;KLHL11;PLOD2;DMP1;HIPK1;SOCS2;GRK3;VCAN;SNRK;PEAK1;STK17B;ST8SIA4;GCNT2;PTPN9;ERG;MATN3
cytokine-mediated signaling pathway (GO:0019221)	14/621	8.06045e-05	0.0240403	0	0	3.67084	34.6012	ANXA2;IL1R1;CD80;FN1;IL1RAP;LMNB1;SOCS2;FCER2;BAG4;MUC1;BCL2L11;IRAK2;TNFSF8;IFNAR1
regulation of gene expression (GO:0010468)	19/1079	0.000117204	0.0279649	0	0	2.90578	26.302	WWTR1;LIN54;ZNF263;DENND4A;CREM;FN1;RFX3;MSL3;KLF4;BACH1;NSD3;GCFC2;CUX2;AGO3;KAT6B;HNRNPH1;PLCG2;REL;GCNT2
regulation of cellular macromolecule biosynthetic process (GO:2000112)	11/468	0.000338946	0.0623454	0	0	3.76735	30.0999	NSD3;WWTR1;LIN54;GCFC2;ZNF263;KAT6B;DENND4A;CREM;RFX3;MSL3;BACH1
chondroitin sulfate biosynthetic process (GO:0030206)	2023-03-21	0.000365934	0.0623454	0	0	25.0593	198.296	VCAN;CSGALNACT2;CHST3
regulation of transcription, DNA-templated (GO:0006355)	29/2244	0.000418075	0.0623454	0	0	2.18003	16.9603	KMT2E;LIN54;CCNT1;ZBTB25;CD80;CREM;BACH1;ZNF25;NSD3;CUX2;ZMIZ1;ANKRD2;ZNF322;WWTR1;ZNF263;ZHX2;DENND4A;RFX3;MSL3;VEZF1;KLF4;PIAS2;GCFC2;NR4A3;KAT6B;REL;ERG;ZNF599;RBM23
regulation of megakaryocyte differentiation (GO:0045652)	4/54	0.00048339	0.0640761	0	0	12.1008	92.3855	KMT2E;NR4A3;AGO3;H3-3A
regulation of type B pancreatic cell proliferation (GO:0061469)	2023-02-06	0.000666449	0.0738787	0	0	74.6654	546.069	NR4A3;PTPRN
positive regulation of interleukin-2 production (GO:0032743)	2023-03-26	0.000697933	0.0738787	0	0	19.6067	142.49	CD80;PDE4D;PLCG2
chondroitin sulfate proteoglycan biosynthetic process (GO:0050650)	2023-03-27	0.000781314	0.0738787	0	0	18.7888	134.425	VCAN;CSGALNACT2;CHST3
adenylate cyclase-modulating G protein-coupled receptor signaling pathway (GO:0007188)	6/165	0.00090021	0.0738787	0	0	5.76452	40.4259	ADGRE1;GNAT2;ADGRE5;AKAP5;S1PR5;CCR3
positive regulation of adenylate cyclase activity (GO:0045762)	2023-02-07	0.000928902	0.0738787	0	0	59.7293	417.001	NF1;AKAP5
positive regulation of fibroblast apoptotic process (GO:2000271)	2023-02-07	0.000928902	0.0738787	0	0	59.7293	417.001	BCL2L11;STK17B
chondroitin sulfate metabolic process (GO:0030204)	2023-03-30	0.00106858	0.0796763	0	0	16.6987	114.243	VCAN;CSGALNACT2;CHST3
regulation of myeloid cell differentiation (GO:0045637)	4/68	0.0011574	0.0812226	0	0	9.44704	63.8769	KMT2E;NR4A3;AGO3;H3-3A
regulation of cell migration involved in sprouting angiogenesis (GO:0090049)	3/32	0.00129268	0.0856756	0	0	15.5455	103.393	FGFBP1;PIK3C2A;KLF4
cell morphogenesis involved in differentiation (GO:0000904)	4/72	0.00143208	0.0899194	0	0	8.88954	58.2143	NTNG2;ABI2;PEAK1;FN1
regulation of fibroblast apoptotic process (GO:2000269)	2023-02-09	0.00157836	0.0941492	0	0	42.6595	275.212	BCL2L11;STK17B
glycoprotein biosynthetic process (GO:0009101)	4/83	0.00241624	0.131026	0	0	7.6475	46.0804	B3GALNT2;CSGALNACT2;GCNT2;ST8SIA4
positive regulation of plasma membrane bounded cell projection assembly (GO:0120034)	4/83	0.00241624	0.131026	0	0	7.6475	46.0804	CARMIL2;ABI2;CCR7;WASL
positive regulation of transcription, DNA-templated (GO:0045893)	17/1183	0.00257821	0.133731	0	0	2.3104	13.7715	KMT2E;WWTR1;ZNF263;CCNT1;CD80;PTPRN;RFX3;VEZF1;WASL;KLF4;NSD3;NR4A3;ZMIZ1;KAT6B;REL;ERG;RBM23
positive regulation of transcription by RNA polymerase II (GO:0045944)	14/908	0.00334166	0.152808	0	0	2.45525	13.9981	WWTR1;ZNF263;CCNT1;PTPRN;RFX3;VEZF1;WASL;KLF4;MUC1;NR4A3;ZMIZ1;KAT6B;REL;ERG
antifungal innate immune response (GO:0061760)	2023-02-13	0.00335981	0.152808	0	0	27.1415	154.594	CLEC4D;PLCG2
response to cytokine (GO:0034097)	5/150	0.00352485	0.152808	0	0	5.23077	29.543	IL1R1;IRAK2;REL;PTPN9;CCR7
negative regulation of protein phosphorylation (GO:0001933)	5/152	0.00372958	0.152808	0	0	5.15908	28.8468	WWTR1;PPP1R15B;PDE4D;SNX25;NF1
positive regulation of cyclase activity (GO:0031281)	2023-02-14	0.0039025	0.152808	0	0	24.8784	137.979	NF1;AKAP5
positive regulation of glycoprotein biosynthetic process (GO:0010560)	2023-02-14	0.0039025	0.152808	0	0	24.8784	137.979	SOAT1;CCR7
regulation of interleukin-2 production (GO:0032663)	3/48	0.00416723	0.152808	0	0	10.0101	54.8604	CD80;PDE4D;PLCG2
substrate adhesion-dependent cell spreading (GO:0034446)	3/48	0.00416723	0.152808	0	0	10.0101	54.8604	NTNG2;PEAK1;FN1
glycosaminoglycan biosynthetic process (GO:0006024)	4/97	0.0042378	0.152808	0	0	6.49167	35.4686	VCAN;CSGALNACT2;GCNT2;CHST3
extracellular matrix organization (GO:0030198)	7/300	0.00431243	0.152808	0	0	3.65305	19.8954	VCAN;CAPN2;FN1;NF1;PLOD2;DMP1;MATN3
dermatan sulfate proteoglycan biosynthetic process (GO:0050651)	2023-02-15	0.00448305	0.152808	0	0	22.9636	124.174	VCAN;CSGALNACT2
positive regulation of lyase activity (GO:0051349)	2023-02-15	0.00448305	0.152808	0	0	22.9636	124.174	NF1;AKAP5
negative regulation of transcription, DNA-templated (GO:0045892)	14/948	0.00488262	0.156036	0	0	2.34514	12.481	ZNF263;ZHX2;CREM;RFX3;KLF4;BACH1;ZNF25;GCFC2;MUC1;NR4A3;CUX2;KAT6B;ANKRD2;ZNF599
dendritic spine morphogenesis (GO:0060997)	2023-02-16	0.00510093	0.156036	0	0	21.3222	112.546	DOCK10;WASL
platelet-derived growth factor receptor signaling pathway (GO:0048008)	2023-02-16	0.00510093	0.156036	0	0	21.3222	112.546	NR4A3;PIK3C2A
positive regulation of myeloid leukocyte cytokine production involved in immune response (GO:0061081)	2023-02-16	0.00510093	0.156036	0	0	21.3222	112.546	NR4A3;PLCG2
phosphorylation (GO:0016310)	8/400	0.00584301	0.174268	0	0	3.1292	16.0919	GRK3;SNRK;CCNT1;TP53RK;PEAK1;STK17B;ERG;HIPK1
positive regulation of cell migration involved in sprouting angiogenesis (GO:0090050)	2023-02-18	0.00644658	0.179044	0	0	18.6551	94.1	FGFBP1;PIK3C2A
regulation of transcription by RNA polymerase II (GO:0006357)	25/2206	0.00648366	0.179044	0	0	1.84277	9.28476	CCNT1;ZBTB25;PTPRN;CREM;WASL;BACH1;ZNF25;MUC1;CUX2;ZMIZ1;ANKRD2;ZNF322;WWTR1;ZNF263;ZHX2;RFX3;VEZF1;KLF4;PIAS2;NR4A3;AGO3;KAT6B;REL;ERG;ZNF599
protein phosphorylation (GO:0006468)	9/496	0.00657237	0.179044	0	0	2.84218	14.2816	GRK3;SNRK;CCNT1;TP53RK;ABI2;PEAK1;STK17B;ERG;HIPK1
regulation of protein kinase activity (GO:0045859)	4/110	0.00660348	0.179044	0	0	5.69178	28.5736	WWTR1;CENPE;NF1;CCR7
regulation of glucose transmembrane transport (GO:0010827)	2023-02-19	0.00717333	0.190173	0	0	17.5568	86.6848	NR4A3;SLC2A1
positive regulation of epithelial cell differentiation (GO:0030858)	2023-02-20	0.00793535	0.205802	0	0	16.5806	80.191	RFX3;VEZF1
autonomic nervous system development (GO:0048483)	2023-02-21	0.00873213	0.221647	0	0	15.7072	74.4637	FN1;NF1
regulation of adenylate cyclase activity (GO:0045761)	2023-02-22	0.00956318	0.227211	0	0	14.9211	69.3804	NF1;AKAP5
regulation of response to cytokine stimulus (GO:0060759)	2023-02-22	0.00956318	0.227211	0	0	14.9211	69.3804	IRAK2;KLF4
regulation of cell-matrix adhesion (GO:0001952)	3/65	0.00968577	0.227211	0	0	7.25916	33.6615	PEAK1;NF1;CCR7
cellular response to organic substance (GO:0071310)	4/123	0.00971313	0.227211	0	0	5.06665	23.4803	SOCS2;PTPN9;CCR7;KLF4
regulation of signal transduction (GO:0009966)	5/198	0.0111278	0.24834	0	0	3.92029	17.6347	SOCS2;WWTR1;GRK3;IRAK2;CD80
defense response to fungus (GO:0050832)	2023-02-24	0.0113261	0.24834	0	0	13.5632	60.772	CLEC4D;PLCG2
positive regulation of lamellipodium assembly (GO:0010592)	2023-02-24	0.0113261	0.24834	0	0	13.5632	60.772	CARMIL2;ABI2
protein glycosylation (GO:0006486)	4/130	0.0117242	0.24834	0	0	4.78347	21.2678	B3GALNT2;ST8SIA4;GCNT2;PLOD2
receptor signaling pathway via STAT (GO:0097696)	2023-02-25	0.0122571	0.24834	0	0	12.9729	57.102	SOCS2;IFNAR1
negative regulation of sequestering of calcium ion (GO:0051283)	2023-02-25	0.0122571	0.24834	0	0	12.9729	57.102	PLCG2;CCR7
regulation of heterotypic cell-cell adhesion (GO:0034114)	2023-02-25	0.0122571	0.24834	0	0	12.9729	57.102	GCNT2;KLF4
regulation of G1/S transition of mitotic cell cycle (GO:2000045)	3/71	0.0123092	0.24834	0	0	6.61664	29.0961	KMT2E;TM4SF5;KLF4
positive regulation of filopodium assembly (GO:0051491)	2023-02-26	0.0132203	0.24834	0	0	12.4317	53.7795	CCR7;WASL
negative regulation of cell adhesion (GO:0007162)	3/73	0.0132653	0.24834	0	0	6.42695	27.7811	ADAMDEC1;MUC1;GCNT2
chromatin assembly (GO:0031497)	3/73	0.0132653	0.24834	0	0	6.42695	27.7811	LIN54;KAT6B;H3-3A
Fc receptor mediated stimulatory signaling pathway (GO:0002431)	3/74	0.0137588	0.24834	0	0	6.33611	27.157	NR4A3;PLCG2;WASL
regulation of epidermal growth factor-activated receptor activity (GO:0007176)	2023-02-27	0.0142155	0.24834	0	0	11.9338	50.7597	CBLB;AREG
dendritic spine organization (GO:0097061)	2023-02-27	0.0142155	0.24834	0	0	11.9338	50.7597	DOCK10;WASL
release of sequestered calcium ion into cytosol (GO:0051209)	2023-02-27	0.0142155	0.24834	0	0	11.9338	50.7597	PLCG2;CCR7
positive regulation of T cell activation (GO:0050870)	3/75	0.0142627	0.24834	0	0	6.24779	26.5538	ZMIZ1;CD80;CCR7
regulation of epithelial to mesenchymal transition (GO:0010717)	3/76	0.014777	0.24834	0	0	6.16189	25.9704	WWTR1;GCNT2;USF3
internal peptidyl-lysine acetylation (GO:0018393)	2023-02-28	0.015242	0.24834	0	0	11.4743	48.0049	KAT6B;MSL3
positive regulation of synapse assembly (GO:0051965)	2023-02-28	0.015242	0.24834	0	0	11.4743	48.0049	CUX2;IL1RAP
extracellular structure organization (GO:0043062)	5/216	0.0156997	0.24834	0	0	3.58257	14.8824	VCAN;FN1;NF1;DMP1;MATN3
external encapsulating structure organization (GO:0045229)	5/217	0.0159854	0.24834	0	0	3.56549	14.7472	VCAN;FN1;NF1;DMP1;MATN3
negative regulation of transcription by RNA polymerase II (GO:0000122)	10/684	0.0176705	0.24834	0	0	2.27786	9.19314	ZNF263;ZHX2;NR4A3;CUX2;CREM;ANKRD2;ZNF599;KLF4;BACH1;ZNF25
receptor signaling pathway via JAK-STAT (GO:0007259)	2/31	0.0185053	0.24834	0	0	10.2857	41.0369	SOCS2;IFNAR1
regulation of dendritic spine morphogenesis (GO:0061001)	2/32	0.0196528	0.24834	0	0	9.94236	39.0688	CUX2;ABI2
positive regulation of lamellipodium organization (GO:1902745)	2/32	0.0196528	0.24834	0	0	9.94236	39.0688	CARMIL2;ABI2
regulation of interferon-gamma production (GO:0032649)	3/86	0.0204945	0.24834	0	0	5.41676	21.0582	IL1R1;PDE4D;CCR7
regulation of transcription from RNA polymerase II promoter in response to stress (GO:0043618)	3/87	0.0211241	0.24834	0	0	5.352	20.6445	MUC1;ANKRD2;BACH1
cell-substrate junction assembly (GO:0007044)	2/34	0.0220348	0.24834	0	0	9.32002	35.5571	PEAK1;FN1
regulation of lamellipodium assembly (GO:0010591)	2/34	0.0220348	0.24834	0	0	9.32002	35.5571	CARMIL2;ABI2
phosphatidylinositol 3-kinase signaling (GO:0014065)	2/34	0.0220348	0.24834	0	0	9.32002	35.5571	NF1;PIK3C2A
positive regulation of interleukin-12 production (GO:0032735)	2/34	0.0220348	0.24834	0	0	9.32002	35.5571	PLCG2;CCR7
second-messenger-mediated signaling (GO:0019932)	3/89	0.0224148	0.24834	0	0	5.22701	19.8523	PLCG2;CCR7;CCR3
positive regulation of nucleic acid-templated transcription (GO:1903508)	8/511	0.0227499	0.24834	0	0	2.42476	9.17334	KMT2E;NSD3;ZMIZ1;KAT6B;CD80;RFX3;RBM23;KLF4
negative regulation of neurogenesis (GO:0050768)	2/35	0.0232683	0.24834	0	0	9.03714	33.9856	NF1;HOOK3
positive regulation of cell cycle G1/S phase transition (GO:1902808)	2/35	0.0232683	0.24834	0	0	9.03714	33.9856	KMT2E;PLCG2
positive regulation of protein kinase B signaling (GO:0051897)	4/161	0.0237565	0.24834	0	0	3.83294	14.3348	CD80;GCNT2;CCR7;AREG
regulation of androgen receptor signaling pathway (GO:0060765)	2/36	0.0245297	0.24834	0	0	8.7709	32.5213	H3-3A;PIAS2
regulation of cell cycle G1/S phase transition (GO:1902806)	2/36	0.0245297	0.24834	0	0	8.7709	32.5213	PLCG2;TM4SF5
dendrite morphogenesis (GO:0048813)	2/36	0.0245297	0.24834	0	0	8.7709	32.5213	DOCK10;WASL
positive regulation of T cell mediated immunity (GO:0002711)	2/36	0.0245297	0.24834	0	0	8.7709	32.5213	FBXO38;CD1E
Wnt signaling pathway, calcium modulating pathway (GO:0007223)	2/36	0.0245297	0.24834	0	0	8.7709	32.5213	GNAT2;AGO3
nucleosome organization (GO:0034728)	3/94	0.0258262	0.24834	0	0	4.93856	18.0572	LIN54;KAT6B;H3-3A
interleukin-1-mediated signaling pathway (GO:0070498)	3/94	0.0258262	0.24834	0	0	4.93856	18.0572	IL1R1;IRAK2;IL1RAP
regulation of cell communication (GO:0010646)	2/38	0.0271343	0.24834	0	0	8.28279	29.8757	SOCS2;GRK3
regulation of phosphoprotein phosphatase activity (GO:0043666)	2/38	0.0271343	0.24834	0	0	8.28279	29.8757	PPP1R15B;BOD1L1
positive regulation of signaling (GO:0023056)	2/38	0.0271343	0.24834	0	0	8.28279	29.8757	ANXA2;CD80
regulation of nitric-oxide synthase activity (GO:0050999)	2/39	0.0284766	0.24834	0	0	8.05852	28.6776	FCER2;WASL
post-translational protein modification (GO:0043687)	6/345	0.0297712	0.24834	0	0	2.67901	9.41463	SOCS2;VCAN;FN1;KLHL11;DMP1;MATN3
regulation of filopodium assembly (GO:0051489)	2/41	0.0312393	0.24834	0	0	7.6445	26.4964	CCR7;WASL
protein O-linked glycosylation (GO:0006493)	3/102	0.031831	0.24834	0	0	4.53765	15.6427	B3GALNT2;MUC1;PLOD2
calcium-mediated signaling (GO:0019722)	3/102	0.031831	0.24834	0	0	4.53765	15.6427	PLCG2;CCR7;CCR3
positive regulation of intracellular signal transduction (GO:1902533)	8/546	0.0319824	0.24834	0	0	2.26292	7.79025	BCL2L11;CD80;PLCG2;FN1;REL;GCNT2;CCR7;AREG
glycerophospholipid biosynthetic process (GO:0046474)	4/177	0.0321043	0.24834	0	0	3.47562	11.9518	PLCG2;PIK3C2A;CDS2;AGPAT4
calcium ion transmembrane import into cytosol (GO:0097553)	2/42	0.0326589	0.24834	0	0	7.45301	25.5015	PLCG2;CCR7
phosphatidylinositol phosphate biosynthetic process (GO:0046854)	2/42	0.0326589	0.24834	0	0	7.45301	25.5015	SOCS2;PIK3C2A
positive regulation of epithelial to mesenchymal transition (GO:0010718)	2/42	0.0326589	0.24834	0	0	7.45301	25.5015	WWTR1;GCNT2
alpha-beta T cell differentiation (GO:0046632)	2023-01-05	0.0333005	0.24834	0	0	37.0541	126.065	TNFSF8
antigen processing and presentation of lipid antigen via MHC class Ib (GO:0048003)	2023-01-05	0.0333005	0.24834	0	0	37.0541	126.065	CD1E
antigen processing and presentation, endogenous lipid antigen via MHC class Ib (GO:0048006)	2023-01-05	0.0333005	0.24834	0	0	37.0541	126.065	CD1E
antigen processing and presentation, exogenous lipid antigen via MHC class Ib (GO:0048007)	2023-01-05	0.0333005	0.24834	0	0	37.0541	126.065	CD1E
regulation of barbed-end actin filament capping (GO:2000812)	2023-01-05	0.0333005	0.24834	0	0	37.0541	126.065	CARMIL2
negative regulation of hydrogen peroxide-induced neuron death (GO:1903208)	2023-01-05	0.0333005	0.24834	0	0	37.0541	126.065	NR4A3
negative regulation of leukocyte adhesion to vascular endothelial cell (GO:1904995)	2023-01-05	0.0333005	0.24834	0	0	37.0541	126.065	KLF4
regulation of dendritic cell cytokine production (GO:0002730)	2023-01-05	0.0333005	0.24834	0	0	37.0541	126.065	PLCG2
negative regulation of PERK-mediated unfolded protein response (GO:1903898)	2023-01-05	0.0333005	0.24834	0	0	37.0541	126.065	PPP1R15B
regulation of low-density lipoprotein particle receptor catabolic process (GO:0032803)	2023-01-05	0.0333005	0.24834	0	0	37.0541	126.065	ANXA2
disaccharide biosynthetic process (GO:0046351)	2023-01-05	0.0333005	0.24834	0	0	37.0541	126.065	SLC2A1
endothelial cell apoptotic process (GO:0072577)	2023-01-05	0.0333005	0.24834	0	0	37.0541	126.065	HIPK1
establishment of T cell polarity (GO:0001768)	2023-01-05	0.0333005	0.24834	0	0	37.0541	126.065	CCR7
regulation of T-helper 1 cell cytokine production (GO:2000554)	2023-01-05	0.0333005	0.24834	0	0	37.0541	126.065	IL1R1
glucose import across plasma membrane (GO:0098708)	2023-01-05	0.0333005	0.24834	0	0	37.0541	126.065	SLC2A1
positive regulation of feeding behavior (GO:2000253)	2023-01-05	0.0333005	0.24834	0	0	37.0541	126.065	NR4A3
response to prostaglandin (GO:0034694)	2023-01-05	0.0333005	0.24834	0	0	37.0541	126.065	CCR7
positive regulation of leukocyte mediated immunity (GO:0002705)	2023-01-05	0.0333005	0.24834	0	0	37.0541	126.065	PLCG2
positive regulation of low-density lipoprotein receptor activity (GO:1905599)	2023-01-05	0.0333005	0.24834	0	0	37.0541	126.065	ANXA2
Schwann cell differentiation (GO:0014037)	2023-01-05	0.0333005	0.24834	0	0	37.0541	126.065	NF1
short-term memory (GO:0007614)	2023-01-05	0.0333005	0.24834	0	0	37.0541	126.065	CUX2
mature conventional dendritic cell differentiation (GO:0097029)	2023-01-05	0.0333005	0.24834	0	0	37.0541	126.065	CCR7
positive regulation of T-helper 1 cell cytokine production (GO:2000556)	2023-01-05	0.0333005	0.24834	0	0	37.0541	126.065	IL1R1
mRNA cleavage involved in gene silencing by miRNA (GO:0035279)	2023-01-05	0.0333005	0.24834	0	0	37.0541	126.065	AGO3
regulation of cell-substrate adhesion (GO:0010810)	2/43	0.0341033	0.24834	0	0	7.27086	24.5636	GCNT2;NF1
positive regulation of cellular metabolic process (GO:0031325)	3/105	0.0342551	0.24834	0	0	4.40352	14.8571	ANXA2;KLF4;IFNAR1
protein-containing complex assembly (GO:0065003)	5/267	0.0349692	0.24834	0	0	2.87772	9.64981	FN1;SLC2A1;IL1RAP;WASL;AREG
negative regulation of epidermal growth factor receptor signaling pathway (GO:0042059)	2/44	0.0355724	0.24834	0	0	7.09739	23.6782	CBLB;AREG
positive regulation of receptor-mediated endocytosis (GO:0048260)	2/44	0.0355724	0.24834	0	0	7.09739	23.6782	ANXA2;WASL
positive regulation of nervous system development (GO:0051962)	2/45	0.0370655	0.24834	0	0	6.93198	22.8414	CUX2;IL1RAP
response to endoplasmic reticulum stress (GO:0034976)	3/110	0.0385021	0.24834	0	0	4.19669	13.6688	PPP1R15B;BCL2L11;MARCHF6
regulation of fibroblast proliferation (GO:0048145)	2/46	0.0385824	0.24834	0	0	6.77409	22.0494	FN1;NF1
interleukin-12-mediated signaling pathway (GO:0035722)	2/46	0.0385824	0.24834	0	0	6.77409	22.0494	ANXA2;LMNB1
vesicle organization (GO:0016050)	2/46	0.0385824	0.24834	0	0	6.77409	22.0494	WASL;HOOK3
protein localization to perinuclear region of cytoplasm (GO:1905719)	2023-01-06	0.0398274	0.24834	0	0	29.6418	95.5415	HOOK3
negative regulation of establishment of protein localization to mitochondrion (GO:1903748)	2023-01-06	0.0398274	0.24834	0	0	29.6418	95.5415	BAG4
astrocyte development (GO:0014002)	2023-01-06	0.0398274	0.24834	0	0	29.6418	95.5415	NF1
negative regulation of relaxation of muscle (GO:1901078)	2023-01-06	0.0398274	0.24834	0	0	29.6418	95.5415	PDE4D
negative regulation of T cell differentiation in thymus (GO:0033085)	2023-01-06	0.0398274	0.24834	0	0	29.6418	95.5415	TMEM131L
regulation of immature T cell proliferation in thymus (GO:0033084)	2023-01-06	0.0398274	0.24834	0	0	29.6418	95.5415	TMEM131L
regulation of membrane tubulation (GO:1903525)	2023-01-06	0.0398274	0.24834	0	0	29.6418	95.5415	WASL
dermatan sulfate proteoglycan metabolic process (GO:0050655)	2023-01-06	0.0398274	0.24834	0	0	29.6418	95.5415	CSGALNACT2
positive regulation of antigen processing and presentation (GO:0002579)	2023-01-06	0.0398274	0.24834	0	0	29.6418	95.5415	CCR7
regulation of relaxation of cardiac muscle (GO:1901897)	2023-01-06	0.0398274	0.24834	0	0	29.6418	95.5415	PDE4D
establishment of lymphocyte polarity (GO:0001767)	2023-01-06	0.0398274	0.24834	0	0	29.6418	95.5415	CCR7
foam cell differentiation (GO:0090077)	2023-01-06	0.0398274	0.24834	0	0	29.6418	95.5415	SOAT1
positive regulation of dendritic cell antigen processing and presentation (GO:0002606)	2023-01-06	0.0398274	0.24834	0	0	29.6418	95.5415	CCR7
positive regulation of endoplasmic reticulum stress-induced intrinsic apoptotic signaling pathway (GO:1902237)	2023-01-06	0.0398274	0.24834	0	0	29.6418	95.5415	BCL2L11
response to catecholamine (GO:0071869)	2023-01-06	0.0398274	0.24834	0	0	29.6418	95.5415	NR4A3
positive regulation of heart rate by epinephrine-norepinephrine (GO:0001996)	2023-01-06	0.0398274	0.24834	0	0	29.6418	95.5415	PDE4D
positive regulation of hemoglobin biosynthetic process (GO:0046985)	2023-01-06	0.0398274	0.24834	0	0	29.6418	95.5415	KLF4
hexose import across plasma membrane (GO:0140271)	2023-01-06	0.0398274	0.24834	0	0	29.6418	95.5415	SLC2A1
positive regulation of I-kappaB phosphorylation (GO:1903721)	2023-01-06	0.0398274	0.24834	0	0	29.6418	95.5415	PLCG2
positive regulation of immune response to tumor cell (GO:0002839)	2023-01-06	0.0398274	0.24834	0	0	29.6418	95.5415	FBXO38
positive regulation of killing of cells of other organism (GO:0051712)	2023-01-06	0.0398274	0.24834	0	0	29.6418	95.5415	FCER2
positive regulation of lipoprotein particle clearance (GO:0010986)	2023-01-06	0.0398274	0.24834	0	0	29.6418	95.5415	ANXA2
macrophage derived foam cell differentiation (GO:0010742)	2023-01-06	0.0398274	0.24834	0	0	29.6418	95.5415	SOAT1
positive regulation of receptor binding (GO:1900122)	2023-01-06	0.0398274	0.24834	0	0	29.6418	95.5415	ANXA2
membrane raft assembly (GO:0001765)	2023-01-06	0.0398274	0.24834	0	0	29.6418	95.5415	ANXA2
mesodermal cell fate commitment (GO:0001710)	2023-01-06	0.0398274	0.24834	0	0	29.6418	95.5415	KLF4
positive regulation of T cell mediated immune response to tumor cell (GO:0002842)	2023-01-06	0.0398274	0.24834	0	0	29.6418	95.5415	FBXO38
protein insertion into mitochondrial membrane involved in apoptotic signaling pathway (GO:0001844)	2023-01-06	0.0398274	0.24834	0	0	29.6418	95.5415	BCL2L11
epidermal growth factor receptor signaling pathway (GO:0007173)	2/47	0.0401227	0.24834	0	0	6.62322	21.299	PIK3C2A;AREG
regulation of synapse assembly (GO:0051963)	2/47	0.0401227	0.24834	0	0	6.62322	21.299	CUX2;IL1RAP
protein-containing complex subunit organization (GO:0043933)	3/112	0.0402727	0.24834	0	0	4.11927	13.2314	SLC2A1;IL1RAP;WASL
sulfur compound biosynthetic process (GO:0044272)	3/113	0.0411732	0.24834	0	0	4.08161	13.0202	VCAN;CSGALNACT2;CHST3
cellular response to interleukin-12 (GO:0071349)	2/48	0.041686	0.24834	0	0	6.47891	20.5873	ANXA2;LMNB1
cognition (GO:0050890)	2/48	0.041686	0.24834	0	0	6.47891	20.5873	CUX2;NF1
positive regulation of blood vessel endothelial cell migration (GO:0043536)	2/48	0.041686	0.24834	0	0	6.47891	20.5873	FGFBP1;PIK3C2A
histone modification (GO:0016570)	3/114	0.0420839	0.24834	0	0	4.04464	12.8138	NSD3;KAT6B;MSL3
cellular response to lectin (GO:1990858)	3/115	0.0430048	0.24834	0	0	4.00832	12.612	MUC1;CLEC4D;PLCG2
stimulatory C-type lectin receptor signaling pathway (GO:0002223)	3/115	0.0430048	0.24834	0	0	4.00832	12.612	MUC1;CLEC4D;PLCG2
cellular defense response (GO:0006968)	2/49	0.0432719	0.24834	0	0	6.34075	19.9115	VEZF1;CCR3
positive regulation of actin filament polymerization (GO:0030838)	2/49	0.0432719	0.24834	0	0	6.34075	19.9115	CARMIL2;CCR7
positive regulation of angiogenesis (GO:0045766)	3/116	0.0439357	0.24834	0	0	3.97265	12.4146	HIPK1;KLF4;CCR3
actin polymerization or depolymerization (GO:0008154)	2/50	0.0448801	0.24834	0	0	6.20833	19.2692	ABI2;WASL
adenylate cyclase-activating G protein-coupled receptor signaling pathway (GO:0007189)	3/118	0.0458275	0.24834	0	0	3.90316	12.0329	ADGRE1;ADGRE5;S1PR5
positive regulation of macromolecule metabolic process (GO:0010604)	6/384	0.0461635	0.24834	0	0	2.39781	7.37462	CUX2;AGO3;ANXA2;PLCG2;FN1;KLF4
negative regulation of dendritic cell apoptotic process (GO:2000669)	2023-01-07	0.0463105	0.24834	0	0	24.7002	75.8887	CCR7
autophagosome membrane docking (GO:0016240)	2023-01-07	0.0463105	0.24834	0	0	24.7002	75.8887	STX17
negative regulation of oligodendrocyte differentiation (GO:0048715)	2023-01-07	0.0463105	0.24834	0	0	24.7002	75.8887	NF1
regulation of glial cell differentiation (GO:0045685)	2023-01-07	0.0463105	0.24834	0	0	24.7002	75.8887	NF1
cellular response to laminar fluid shear stress (GO:0071499)	2023-01-07	0.0463105	0.24834	0	0	24.7002	75.8887	KLF4
cellular response to monoamine stimulus (GO:0071868)	2023-01-07	0.0463105	0.24834	0	0	24.7002	75.8887	NR4A3
regulation of hemoglobin biosynthetic process (GO:0046984)	2023-01-07	0.0463105	0.24834	0	0	24.7002	75.8887	KLF4
regulation of I-kappaB phosphorylation (GO:1903719)	2023-01-07	0.0463105	0.24834	0	0	24.7002	75.8887	PLCG2
definitive hemopoiesis (GO:0060216)	2023-01-07	0.0463105	0.24834	0	0	24.7002	75.8887	HIPK1
regulation of Rab protein signal transduction (GO:0032483)	2023-01-07	0.0463105	0.24834	0	0	24.7002	75.8887	DENND4A
exocrine system development (GO:0035272)	2023-01-07	0.0463105	0.24834	0	0	24.7002	75.8887	IGSF3
regulation of T cell mediated immune response to tumor cell (GO:0002840)	2023-01-07	0.0463105	0.24834	0	0	24.7002	75.8887	FBXO38
regulation of T-helper 1 cell differentiation (GO:0045625)	2023-01-07	0.0463105	0.24834	0	0	24.7002	75.8887	CD80
positive regulation of histone H4 acetylation (GO:0090240)	2023-01-07	0.0463105	0.24834	0	0	24.7002	75.8887	MUC1
positive regulation of humoral immune response (GO:0002922)	2023-01-07	0.0463105	0.24834	0	0	24.7002	75.8887	CCR7
positive regulation of interleukin-23 production (GO:0032747)	2023-01-07	0.0463105	0.24834	0	0	24.7002	75.8887	PLCG2
positive regulation of interleukin-5 production (GO:0032754)	2023-01-07	0.0463105	0.24834	0	0	24.7002	75.8887	PDE4D
positive regulation of IRE1-mediated unfolded protein response (GO:1903896)	2023-01-07	0.0463105	0.24834	0	0	24.7002	75.8887	BCL2L11
positive regulation of mast cell activation (GO:0033005)	2023-01-07	0.0463105	0.24834	0	0	24.7002	75.8887	NR4A3
insulin secretion involved in cellular response to glucose stimulus (GO:0035773)	2023-01-07	0.0463105	0.24834	0	0	24.7002	75.8887	PTPRN
marginal zone B cell differentiation (GO:0002315)	2023-01-07	0.0463105	0.24834	0	0	24.7002	75.8887	DOCK10
tRNA threonylcarbamoyladenosine metabolic process (GO:0070525)	2023-01-07	0.0463105	0.24834	0	0	24.7002	75.8887	TP53RK
miRNA loading onto RISC involved in gene silencing by miRNA (GO:0035280)	2023-01-07	0.0463105	0.24834	0	0	24.7002	75.8887	AGO3
positive regulation of vesicle fusion (GO:0031340)	2023-01-07	0.0463105	0.24834	0	0	24.7002	75.8887	ANXA2
regulation of interleukin-12 production (GO:0032655)	2/51	0.0465101	0.24834	0	0	6.08133	18.658	PLCG2;CCR7
intrinsic apoptotic signaling pathway in response to DNA damage (GO:0008630)	2/51	0.0465101	0.24834	0	0	6.08133	18.658	BCL2L11;HIPK1
innate immune response activating cell surface receptor signaling pathway (GO:0002220)	3/119	0.0467885	0.24834	0	0	3.86932	11.8483	MUC1;CLEC4D;PLCG2
positive regulation of protein localization to cell periphery (GO:1904377)	2/52	0.0481616	0.24834	0	0	5.9594	18.076	PTPN9;AKAP5
positive regulation of protein localization to plasma membrane (GO:1903078)	2/52	0.0481616	0.24834	0	0	5.9594	18.076	PTPN9;AKAP5
myeloid cell differentiation (GO:0030099)	2/52	0.0481616	0.24834	0	0	5.9594	18.076	KMT2E;SNRK
regulation of angiogenesis (GO:0045765)	4/203	0.048922	0.24834	0	0	3.01753	9.10548	NF1;HIPK1;KLF4;CCR3
positive regulation of epithelial cell proliferation (GO:0050679)	3/123	0.0507311	0.24834	0	0	3.73958	11.1485	NR4A3;PTPRN;AREG
regulation of protein kinase B signaling (GO:0051896)	4/207	0.0518688	0.24834	0	0	2.95747	8.75126	CD80;GCNT2;CCR7;AREG
negative regulation of cAMP-dependent protein kinase activity (GO:2000480)	2023-01-08	0.0527501	0.24834	0	0	21.1706	62.2878	PKIA
antigen processing and presentation of exogenous peptide antigen via MHC class I, TAP-independent (GO:0002480)	2023-01-08	0.0527501	0.24834	0	0	21.1706	62.2878	LNPEP
aspartate family amino acid biosynthetic process (GO:0009067)	2023-01-08	0.0527501	0.24834	0	0	21.1706	62.2878	PLOD2
negative regulation of mRNA polyadenylation (GO:1900364)	2023-01-08	0.0527501	0.24834	0	0	21.1706	62.2878	CCNT1
negative regulation of neural precursor cell proliferation (GO:2000178)	2023-01-08	0.0527501	0.24834	0	0	21.1706	62.2878	NF1
regulation of dendritic cell chemotaxis (GO:2000508)	2023-01-08	0.0527501	0.24834	0	0	21.1706	62.2878	CCR7
cellular response to interferon-alpha (GO:0035457)	2023-01-08	0.0527501	0.24834	0	0	21.1706	62.2878	IFNAR1
regulation of metaphase/anaphase transition of cell cycle (GO:1902099)	2023-01-08	0.0527501	0.24834	0	0	21.1706	62.2878	CENPE
peptidyl-lysine hydroxylation (GO:0017185)	2023-01-08	0.0527501	0.24834	0	0	21.1706	62.2878	PLOD2
phosphatidylinositol-3-phosphate biosynthetic process (GO:0036092)	2023-01-08	0.0527501	0.24834	0	0	21.1706	62.2878	PIK3C2A
positive regulation of Arp2/3 complex-mediated actin nucleation (GO:2000601)	2023-01-08	0.0527501	0.24834	0	0	21.1706	62.2878	ABI2
regulation of transcription from RNA polymerase II promoter in response to oxidative stress (GO:0043619)	2023-01-08	0.0527501	0.24834	0	0	21.1706	62.2878	ANKRD2
positive regulation of dendritic cell chemotaxis (GO:2000510)	2023-01-08	0.0527501	0.24834	0	0	21.1706	62.2878	CCR7
positive regulation of dendritic cell cytokine production (GO:0002732)	2023-01-08	0.0527501	0.24834	0	0	21.1706	62.2878	PLCG2
positive regulation of endocytic recycling (GO:2001137)	2023-01-08	0.0527501	0.24834	0	0	21.1706	62.2878	AKAP5
positive regulation of extracellular matrix disassembly (GO:0090091)	2023-01-08	0.0527501	0.24834	0	0	21.1706	62.2878	CARMIL2
immunological synapse formation (GO:0001771)	2023-01-08	0.0527501	0.24834	0	0	21.1706	62.2878	CCR7
RNA secondary structure unwinding (GO:0010501)	2023-01-08	0.0527501	0.24834	0	0	21.1706	62.2878	AGO3
integrin activation (GO:0033622)	2023-01-08	0.0527501	0.24834	0	0	21.1706	62.2878	FN1
snRNA transcription by RNA polymerase III (GO:0042796)	2023-01-08	0.0527501	0.24834	0	0	21.1706	62.2878	SNAPC5
lens fiber cell development (GO:0070307)	2023-01-08	0.0527501	0.24834	0	0	21.1706	62.2878	ABI2
mast cell activation involved in immune response (GO:0002279)	2023-01-08	0.0527501	0.24834	0	0	21.1706	62.2878	NR4A3
mast cell degranulation (GO:0043303)	2023-01-08	0.0527501	0.24834	0	0	21.1706	62.2878	NR4A3
positive regulation of vascular associated smooth muscle cell migration (GO:1904754)	2023-01-08	0.0527501	0.24834	0	0	21.1706	62.2878	NR4A3
vascular associated smooth muscle contraction (GO:0014829)	2023-01-08	0.0527501	0.24834	0	0	21.1706	62.2878	PIK3C2A
mitotic spindle elongation (GO:0000022)	2023-01-08	0.0527501	0.24834	0	0	21.1706	62.2878	KIF23
mitotic spindle midzone assembly (GO:0051256)	2023-01-08	0.0527501	0.24834	0	0	21.1706	62.2878	KIF23
myeloid leukocyte mediated immunity (GO:0002444)	2023-01-08	0.0527501	0.24834	0	0	21.1706	62.2878	KMT2E
phosphatidylinositol biosynthetic process (GO:0006661)	3/126	0.053791	0.24834	0	0	3.64782	10.6613	SOCS2;PLCG2;PIK3C2A
transmembrane receptor protein tyrosine kinase signaling pathway (GO:0007169)	6/404	0.0563935	0.24834	0	0	2.27498	6.54148	SOCS2;FGFBP1;NR4A3;HNRNPH1;WASL;PIK3C2A
positive regulation of cell junction assembly (GO:1901890)	2/57	0.0567297	0.24834	0	0	5.41627	15.5418	CUX2;IL1RAP
positive regulation of interferon-gamma production (GO:0032729)	2/57	0.0567297	0.24834	0	0	5.41627	15.5418	IL1R1;PDE4D
protein K48-linked ubiquitination (GO:0070936)	2/57	0.0567297	0.24834	0	0	5.41627	15.5418	FBXO38;MARCHF6
positive regulation of GTPase activity (GO:0043547)	4/214	0.0572549	0.24834	0	0	2.85787	8.1742	DOCK10;TBC1D4;NF1;CCR7
receptor metabolic process (GO:0043112)	2/58	0.0585029	0.24834	0	0	5.31928	15.0997	GRK3;SNX25
autophagosome assembly (GO:0000045)	2/58	0.0585029	0.24834	0	0	5.31928	15.0997	STX17;ATG16L2
nucleosome assembly (GO:0006334)	2/58	0.0585029	0.24834	0	0	5.31928	15.0997	KAT6B;H3-3A
fat cell differentiation (GO:0045444)	2/58	0.0585029	0.24834	0	0	5.31928	15.0997	NR4A3;KLF4
regulation of cell migration (GO:0030334)	6/408	0.0585915	0.24834	0	0	2.25188	6.38896	DOCK10;NTNG2;CARMIL2;NF1;GCNT2;SCAI
negative regulation of glial cell differentiation (GO:0045686)	2023-01-09	0.0591466	0.24834	0	0	18.5233	52.3791	NF1
basement membrane assembly (GO:0070831)	2023-01-09	0.0591466	0.24834	0	0	18.5233	52.3791	NTNG2
bone cell development (GO:0098751)	2023-01-09	0.0591466	0.24834	0	0	18.5233	52.3791	ANXA2
negative regulation of mRNA 3'-end processing (GO:0031441)	2023-01-09	0.0591466	0.24834	0	0	18.5233	52.3791	CCNT1
negative regulation of pathway-restricted SMAD protein phosphorylation (GO:0060394)	2023-01-09	0.0591466	0.24834	0	0	18.5233	52.3791	SNX25
regulation of dendritic cell antigen processing and presentation (GO:0002604)	2023-01-09	0.0591466	0.24834	0	0	18.5233	52.3791	CCR7
regulation of DNA-templated transcription in response to stress (GO:0043620)	2023-01-09	0.0591466	0.24834	0	0	18.5233	52.3791	MUC1
regulation of endothelial cell differentiation (GO:0045601)	2023-01-09	0.0591466	0.24834	0	0	18.5233	52.3791	VEZF1
cellular response to leptin stimulus (GO:0044320)	2023-01-09	0.0591466	0.24834	0	0	18.5233	52.3791	NR4A3
regulation of glucan biosynthetic process (GO:0010962)	2023-01-09	0.0591466	0.24834	0	0	18.5233	52.3791	PPP1R3B
regulation of histone H4 acetylation (GO:0090239)	2023-01-09	0.0591466	0.24834	0	0	18.5233	52.3791	MUC1
regulation of interleukin-23 production (GO:0032667)	2023-01-09	0.0591466	0.24834	0	0	18.5233	52.3791	PLCG2
peripheral nervous system axon ensheathment (GO:0032292)	2023-01-09	0.0591466	0.24834	0	0	18.5233	52.3791	NF1
regulation of PERK-mediated unfolded protein response (GO:1903897)	2023-01-09	0.0591466	0.24834	0	0	18.5233	52.3791	PPP1R15B
phosphatidylglycerol biosynthetic process (GO:0006655)	2023-01-09	0.0591466	0.24834	0	0	18.5233	52.3791	CDS2
epithelial cell apoptotic process (GO:1904019)	2023-01-09	0.0591466	0.24834	0	0	18.5233	52.3791	HIPK1
epithelial cilium movement involved in determination of left/right asymmetry (GO:0060287)	2023-01-09	0.0591466	0.24834	0	0	18.5233	52.3791	RFX3
positive regulation of blood vessel endothelial cell proliferation involved in sprouting angiogenesis (GO:1903589)	2023-01-09	0.0591466	0.24834	0	0	18.5233	52.3791	FGFBP1
regulation of vesicle fusion (GO:0031338)	2023-01-09	0.0591466	0.24834	0	0	18.5233	52.3791	ANXA2
response to leptin (GO:0044321)	2023-01-09	0.0591466	0.24834	0	0	18.5233	52.3791	NR4A3
positive regulation of macrophage cytokine production (GO:0060907)	2023-01-09	0.0591466	0.24834	0	0	18.5233	52.3791	PLCG2
Schwann cell development (GO:0014044)	2023-01-09	0.0591466	0.24834	0	0	18.5233	52.3791	NF1
kinetochore assembly (GO:0051382)	2023-01-09	0.0591466	0.24834	0	0	18.5233	52.3791	CENPE
small RNA loading onto RISC (GO:0070922)	2023-01-09	0.0591466	0.24834	0	0	18.5233	52.3791	AGO3
L-ascorbic acid metabolic process (GO:0019852)	2023-01-09	0.0591466	0.24834	0	0	18.5233	52.3791	SLC2A1
mast cell mediated immunity (GO:0002448)	2023-01-09	0.0591466	0.24834	0	0	18.5233	52.3791	NR4A3
RNA metabolic process (GO:0016070)	3/133	0.0612666	0.24834	0	0	3.45017	9.63468	TP53RK;AGO3;HNRNPH1
cellular protein metabolic process (GO:0044267)	6/417	0.063723	0.24834	0	0	2.20155	6.06133	VCAN;ST8SIA4;FN1;PLOD2;DMP1;MATN3
pattern recognition receptor signaling pathway (GO:0002221)	2/61	0.0639356	0.24834	0	0	5.04804	13.8815	IRAK2;PLCG2
negative regulation of cAMP-mediated signaling (GO:0043951)	2023-01-10	0.0655002	0.24834	0	0	16.4643	44.8769	PDE4D
negative regulation of cell adhesion mediated by integrin (GO:0033629)	2023-01-10	0.0655002	0.24834	0	0	16.4643	44.8769	MUC1
adrenal gland development (GO:0030325)	2023-01-10	0.0655002	0.24834	0	0	16.4643	44.8769	NF1
negative regulation of cellular protein catabolic process (GO:1903363)	2023-01-10	0.0655002	0.24834	0	0	16.4643	44.8769	ANXA2
regulation of actin filament-based movement (GO:1903115)	2023-01-10	0.0655002	0.24834	0	0	16.4643	44.8769	PDE4D
negative regulation of heterotypic cell-cell adhesion (GO:0034115)	2023-01-10	0.0655002	0.24834	0	0	16.4643	44.8769	KLF4
B cell homeostasis (GO:0001782)	2023-01-10	0.0655002	0.24834	0	0	16.4643	44.8769	DOCK10
negative regulation of interferon-beta production (GO:0032688)	2023-01-10	0.0655002	0.24834	0	0	16.4643	44.8769	REL
regulation of cell-cell adhesion involved in gastrulation (GO:0070587)	2023-01-10	0.0655002	0.24834	0	0	16.4643	44.8769	KLF4
negative regulation of transcription by competitive promoter binding (GO:0010944)	2023-01-10	0.0655002	0.24834	0	0	16.4643	44.8769	MUC1
negative regulation of transforming growth factor beta production (GO:0071635)	2023-01-10	0.0655002	0.24834	0	0	16.4643	44.8769	FN1
chondroitin sulfate proteoglycan metabolic process (GO:0050654)	2023-01-10	0.0655002	0.24834	0	0	16.4643	44.8769	CSGALNACT2
regulation of low-density lipoprotein particle clearance (GO:0010988)	2023-01-10	0.0655002	0.24834	0	0	16.4643	44.8769	ANXA2
defense response to tumor cell (GO:0002357)	2023-01-10	0.0655002	0.24834	0	0	16.4643	44.8769	KLF4
DNA damage response, signal transduction by p53 class mediator resulting in transcription of p21 class mediator (GO:0006978)	2023-01-10	0.0655002	0.24834	0	0	16.4643	44.8769	MUC1
positive regulation of behavior (GO:0048520)	2023-01-10	0.0655002	0.24834	0	0	16.4643	44.8769	NR4A3
positive regulation of dendritic spine morphogenesis (GO:0061003)	2023-01-10	0.0655002	0.24834	0	0	16.4643	44.8769	CUX2
regulation of type B pancreatic cell development (GO:2000074)	2023-01-10	0.0655002	0.24834	0	0	16.4643	44.8769	RFX3
granulocyte activation (GO:0036230)	2023-01-10	0.0655002	0.24834	0	0	16.4643	44.8769	KMT2E
response to laminar fluid shear stress (GO:0034616)	2023-01-10	0.0655002	0.24834	0	0	16.4643	44.8769	KLF4
smooth muscle tissue development (GO:0048745)	2023-01-10	0.0655002	0.24834	0	0	16.4643	44.8769	NF1
lipid droplet formation (GO:0140042)	2023-01-10	0.0655002	0.24834	0	0	16.4643	44.8769	CDS2
long-chain fatty acid import into cell (GO:0044539)	2023-01-10	0.0655002	0.24834	0	0	16.4643	44.8769	SLC2A1
positive regulation of receptor recycling (GO:0001921)	2023-01-10	0.0655002	0.24834	0	0	16.4643	44.8769	ANXA2
microtubule anchoring at centrosome (GO:0034454)	2023-01-10	0.0655002	0.24834	0	0	16.4643	44.8769	HOOK3
negative regulation of kinase activity (GO:0033673)	2/62	0.0657832	0.24834	0	0	4.96366	13.5081	WWTR1;NF1
I-kappaB kinase/NF-kappaB signaling (GO:0007249)	2/62	0.0657832	0.24834	0	0	4.96366	13.5081	IRAK2;REL
neuron projection morphogenesis (GO:0048812)	3/140	0.0691999	0.24834	0	0	3.27273	8.74065	DOCK10;NTNG2;WASL
inflammatory response (GO:0006954)	4/230	0.0706469	0.24834	0	0	2.65338	7.03162	ADGRE5;REL;CCR7;CCR3
protein localization to phagophore assembly site (GO:0034497)	2023-01-11	0.0718112	0.24834	0	0	14.8172	39.0242	STX17
actin filament network formation (GO:0051639)	2023-01-11	0.0718112	0.24834	0	0	14.8172	39.0242	CARMIL2
rDNA heterochromatin assembly (GO:0000183)	2023-01-11	0.0718112	0.24834	0	0	14.8172	39.0242	H3-3A
regulation of amyloid precursor protein biosynthetic process (GO:0042984)	2023-01-11	0.0718112	0.24834	0	0	14.8172	39.0242	SOAT1
camera-type eye morphogenesis (GO:0048593)	2023-01-11	0.0718112	0.24834	0	0	14.8172	39.0242	NF1
negative regulation of lymphocyte migration (GO:2000402)	2023-01-11	0.0718112	0.24834	0	0	14.8172	39.0242	WASL
regulation of coagulation (GO:0050818)	2023-01-11	0.0718112	0.24834	0	0	14.8172	39.0242	PROCR
cell proliferation in forebrain (GO:0021846)	2023-01-11	0.0718112	0.24834	0	0	14.8172	39.0242	HOOK3
negative regulation of oxidative stress-induced neuron death (GO:1903204)	2023-01-11	0.0718112	0.24834	0	0	14.8172	39.0242	NR4A3
regulation of dendritic cell apoptotic process (GO:2000668)	2023-01-11	0.0718112	0.24834	0	0	14.8172	39.0242	CCR7
negative regulation of response to cytokine stimulus (GO:0060761)	2023-01-11	0.0718112	0.24834	0	0	14.8172	39.0242	KLF4
regulation of histone exchange (GO:1900049)	2023-01-11	0.0718112	0.24834	0	0	14.8172	39.0242	H3-3A
negative regulation of translation, ncRNA-mediated (GO:0040033)	2023-01-11	0.0718112	0.24834	0	0	14.8172	39.0242	AGO3
chromatin-mediated maintenance of transcription (GO:0048096)	2023-01-11	0.0718112	0.24834	0	0	14.8172	39.0242	ZMIZ1
regulation of lymphocyte migration (GO:2000401)	2023-01-11	0.0718112	0.24834	0	0	14.8172	39.0242	WASL
desensitization of G protein-coupled receptor signaling pathway (GO:0002029)	2023-01-11	0.0718112	0.24834	0	0	14.8172	39.0242	GRK3
detection of light stimulus involved in sensory perception (GO:0050962)	2023-01-11	0.0718112	0.24834	0	0	14.8172	39.0242	GNAT2
detection of light stimulus involved in visual perception (GO:0050908)	2023-01-11	0.0718112	0.24834	0	0	14.8172	39.0242	GNAT2
DNA damage response, signal transduction resulting in transcription (GO:0042772)	2023-01-11	0.0718112	0.24834	0	0	14.8172	39.0242	MUC1
positive regulation of actin nucleation (GO:0051127)	2023-01-11	0.0718112	0.24834	0	0	14.8172	39.0242	ABI2
positive regulation of cellular respiration (GO:1901857)	2023-01-11	0.0718112	0.24834	0	0	14.8172	39.0242	IFNAR1
positive regulation of epidermal growth factor-activated receptor activity (GO:0045741)	2023-01-11	0.0718112	0.24834	0	0	14.8172	39.0242	AREG
positive regulation of histone exchange (GO:1900051)	2023-01-11	0.0718112	0.24834	0	0	14.8172	39.0242	H3-3A
response to prostaglandin E (GO:0034695)	2023-01-11	0.0718112	0.24834	0	0	14.8172	39.0242	CCR7
positive regulation of keratinocyte proliferation (GO:0010838)	2023-01-11	0.0718112	0.24834	0	0	14.8172	39.0242	AREG
positive regulation of nitric-oxide synthase biosynthetic process (GO:0051770)	2023-01-11	0.0718112	0.24834	0	0	14.8172	39.0242	FCER2
miRNA mediated inhibition of translation (GO:0035278)	2023-01-11	0.0718112	0.24834	0	0	14.8172	39.0242	AGO3
positive regulation of vacuole organization (GO:0044090)	2023-01-11	0.0718112	0.24834	0	0	14.8172	39.0242	ANXA2
vasoconstriction (GO:0042310)	2023-01-11	0.0718112	0.24834	0	0	14.8172	39.0242	PIK3C2A
protein-DNA complex assembly (GO:0065004)	3/143	0.0727358	0.24834	0	0	3.20211	8.39248	ORC6;KAT6B;H3-3A
ERBB signaling pathway (GO:0038127)	2/66	0.0733477	0.24834	0	0	4.65249	12.1548	PIK3C2A;AREG
positive regulation of cytokine production (GO:0001819)	5/335	0.0769449	0.24834	0	0	2.27681	5.83925	IL1R1;CD80;PDE4D;PLCG2;CCR7
negative regulation of cell division (GO:0051782)	2023-01-12	0.0780799	0.24834	0	0	13.4695	34.3475	ORC6
attachment of mitotic spindle microtubules to kinetochore (GO:0051315)	2023-01-12	0.0780799	0.24834	0	0	13.4695	34.3475	CENPE
negative regulation of heart contraction (GO:0045822)	2023-01-12	0.0780799	0.24834	0	0	13.4695	34.3475	PDE4D
regulation of cell communication by electrical coupling involved in cardiac conduction (GO:1901844)	2023-01-12	0.0780799	0.24834	0	0	13.4695	34.3475	PDE4D
negative regulation of leukocyte apoptotic process (GO:2000107)	2023-01-12	0.0780799	0.24834	0	0	13.4695	34.3475	CCR7
cellular response to fluid shear stress (GO:0071498)	2023-01-12	0.0780799	0.24834	0	0	13.4695	34.3475	KLF4
cellular response to growth hormone stimulus (GO:0071378)	2023-01-12	0.0780799	0.24834	0	0	13.4695	34.3475	SOCS2
regulation of feeding behavior (GO:0060259)	2023-01-12	0.0780799	0.24834	0	0	13.4695	34.3475	NR4A3
regulation of glycogen metabolic process (GO:0070873)	2023-01-12	0.0780799	0.24834	0	0	13.4695	34.3475	PPP1R3B
dermatan sulfate biosynthetic process (GO:0030208)	2023-01-12	0.0780799	0.24834	0	0	13.4695	34.3475	VCAN
positive regulation of actin filament depolymerization (GO:0030836)	2023-01-12	0.0780799	0.24834	0	0	13.4695	34.3475	CARMIL2
regulation of pseudopodium assembly (GO:0031272)	2023-01-12	0.0780799	0.24834	0	0	13.4695	34.3475	CCR7
regulation of vascular associated smooth muscle cell migration (GO:1904752)	2023-01-12	0.0780799	0.24834	0	0	13.4695	34.3475	NR4A3
positive regulation of endoplasmic reticulum unfolded protein response (GO:1900103)	2023-01-12	0.0780799	0.24834	0	0	13.4695	34.3475	BCL2L11
positive regulation of fatty acid oxidation (GO:0046321)	2023-01-12	0.0780799	0.24834	0	0	13.4695	34.3475	NR4A3
Golgi localization (GO:0051645)	2023-01-12	0.0780799	0.24834	0	0	13.4695	34.3475	HOOK3
positive regulation of pseudopodium assembly (GO:0031274)	2023-01-12	0.0780799	0.24834	0	0	13.4695	34.3475	CCR7
positive regulation of T-helper 1 type immune response (GO:0002827)	2023-01-12	0.0780799	0.24834	0	0	13.4695	34.3475	IL1R1
microtubule anchoring at microtubule organizing center (GO:0072393)	2023-01-12	0.0780799	0.24834	0	0	13.4695	34.3475	HOOK3
very-low-density lipoprotein particle assembly (GO:0034379)	2023-01-12	0.0780799	0.24834	0	0	13.4695	34.3475	SOAT1
cell chemotaxis (GO:0060326)	2/69	0.0791955	0.24834	0	0	4.4435	11.268	CCR7;CCR3
positive regulation of cell-substrate adhesion (GO:0010811)	2/70	0.0811764	0.24834	0	0	4.37793	10.9936	FN1;CCR7
snRNA transcription by RNA polymerase II (GO:0042795)	2/70	0.0811764	0.24834	0	0	4.37793	10.9936	SNAPC5;CCNT1
nervous system development (GO:0007399)	6/447	0.0826903	0.24834	0	0	2.04862	5.1065	WWTR1;VCAN;ST8SIA4;FN1;NF1;SLC2A1
phosphatidylinositol-mediated signaling (GO:0048015)	2/71	0.0831725	0.24834	0	0	4.31426	10.7289	NF1;PIK3C2A
Fc-gamma receptor signaling pathway involved in phagocytosis (GO:0038096)	2/71	0.0831725	0.24834	0	0	4.31426	10.7289	PLCG2;WASL
gland development (GO:0048732)	2/71	0.0831725	0.24834	0	0	4.31426	10.7289	IGSF3;NF1
histone acetylation (GO:0016573)	2/71	0.0831725	0.24834	0	0	4.31426	10.7289	KAT6B;MSL3
snRNA transcription (GO:0009301)	2/71	0.0831725	0.24834	0	0	4.31426	10.7289	SNAPC5;CCNT1
actin filament organization (GO:0007015)	3/152	0.083815	0.24834	0	0	3.00732	7.45558	CARMIL2;ABI2;WASL
negative regulation of endoplasmic reticulum unfolded protein response (GO:1900102)	2023-01-13	0.0843066	0.24834	0	0	12.3464	30.5363	PPP1R15B
negative regulation of epidermal growth factor-activated receptor activity (GO:0007175)	2023-01-13	0.0843066	0.24834	0	0	12.3464	30.5363	CBLB
negative regulation of hydrogen peroxide-induced cell death (GO:1903206)	2023-01-13	0.0843066	0.24834	0	0	12.3464	30.5363	NR4A3
negative regulation of intrinsic apoptotic signaling pathway in response to DNA damage by p53 class mediator (GO:1902166)	2023-01-13	0.0843066	0.24834	0	0	12.3464	30.5363	MUC1
regulation of cell communication by electrical coupling (GO:0010649)	2023-01-13	0.0843066	0.24834	0	0	12.3464	30.5363	PDE4D
negative regulation of mononuclear cell migration (GO:0071676)	2023-01-13	0.0843066	0.24834	0	0	12.3464	30.5363	WASL
regulation of chemokine (C-X-C motif) ligand 2 production (GO:2000341)	2023-01-13	0.0843066	0.24834	0	0	12.3464	30.5363	KLF4
negative regulation of myoblast differentiation (GO:0045662)	2023-01-13	0.0843066	0.24834	0	0	12.3464	30.5363	ANKRD2
regulation of interleukin-5 production (GO:0032674)	2023-01-13	0.0843066	0.24834	0	0	12.3464	30.5363	PDE4D
chondroitin sulfate catabolic process (GO:0030207)	2023-01-13	0.0843066	0.24834	0	0	12.3464	30.5363	VCAN
chromatin organization involved in regulation of transcription (GO:0034401)	2023-01-13	0.0843066	0.24834	0	0	12.3464	30.5363	ZMIZ1
dermatan sulfate metabolic process (GO:0030205)	2023-01-13	0.0843066	0.24834	0	0	12.3464	30.5363	VCAN
DNA replication-independent nucleosome organization (GO:0034724)	2023-01-13	0.0843066	0.24834	0	0	12.3464	30.5363	H3-3A
regulation of platelet-derived growth factor receptor signaling pathway (GO:0010640)	2023-01-13	0.0843066	0.24834	0	0	12.3464	30.5363	CBLB
positive regulation of calcium-mediated signaling (GO:0050850)	2023-01-13	0.0843066	0.24834	0	0	12.3464	30.5363	PLCG2
glucose import (GO:0046323)	2023-01-13	0.0843066	0.24834	0	0	12.3464	30.5363	SLC2A1
response to nitric oxide (GO:0071731)	2023-01-13	0.0843066	0.24834	0	0	12.3464	30.5363	CCR7
kinetochore organization (GO:0051383)	2023-01-13	0.0843066	0.24834	0	0	12.3464	30.5363	CENPE
spinal cord development (GO:0021510)	2023-01-13	0.0843066	0.24834	0	0	12.3464	30.5363	NF1
macrophage activation involved in immune response (GO:0002281)	2023-01-13	0.0843066	0.24834	0	0	12.3464	30.5363	PLCG2
positive regulation of reactive oxygen species biosynthetic process (GO:1903428)	2023-01-13	0.0843066	0.24834	0	0	12.3464	30.5363	PLCG2
mature B cell differentiation involved in immune response (GO:0002313)	2023-01-13	0.0843066	0.24834	0	0	12.3464	30.5363	DOCK10
positive regulation of ruffle assembly (GO:1900029)	2023-01-13	0.0843066	0.24834	0	0	12.3464	30.5363	CARMIL2
toll-like receptor 9 signaling pathway (GO:0034162)	2023-01-13	0.0843066	0.24834	0	0	12.3464	30.5363	IRAK2
mitochondrial outer membrane permeabilization (GO:0097345)	2023-01-13	0.0843066	0.24834	0	0	12.3464	30.5363	BCL2L11
muscle tissue development (GO:0060537)	2023-01-13	0.0843066	0.24834	0	0	12.3464	30.5363	NF1
myelination in peripheral nervous system (GO:0022011)	2023-01-13	0.0843066	0.24834	0	0	12.3464	30.5363	NF1
negative regulation of adenylate cyclase activity (GO:0007194)	2023-01-13	0.0843066	0.24834	0	0	12.3464	30.5363	AKAP5
Fc-gamma receptor signaling pathway (GO:0038094)	2/72	0.0851837	0.250306	0	0	4.25242	10.4735	PLCG2;WASL
cellular response to interleukin-1 (GO:0071347)	3/155	0.0876603	0.251061	0	0	2.94752	7.1751	IL1R1;IRAK2;IL1RAP
proteolysis involved in cellular protein catabolic process (GO:0051603)	2/74	0.0892499	0.251061	0	0	4.13388	9.98875	CAPN2;MARCHF6
regulation of cytokine-mediated signaling pathway (GO:0001959)	2/74	0.0892499	0.251061	0	0	4.13388	9.98875	IRAK2;HIPK1
regulation of peptide hormone secretion (GO:0090276)	2/74	0.0892499	0.251061	0	0	4.13388	9.98875	SLC2A1;RFX3
negative regulation of cell migration involved in sprouting angiogenesis (GO:0090051)	2023-01-14	0.0904915	0.251061	0	0	11.3961	27.3791	KLF4
negative regulation of coagulation (GO:0050819)	2023-01-14	0.0904915	0.251061	0	0	11.3961	27.3791	PROCR
negative regulation of cyclase activity (GO:0031280)	2023-01-14	0.0904915	0.251061	0	0	11.3961	27.3791	AKAP5
regulation of cAMP-dependent protein kinase activity (GO:2000479)	2023-01-14	0.0904915	0.251061	0	0	11.3961	27.3791	PKIA
negative regulation of interleukin-12 production (GO:0032695)	2023-01-14	0.0904915	0.251061	0	0	11.3961	27.3791	CCR7
regulation of cell projection organization (GO:0031344)	2023-01-14	0.0904915	0.251061	0	0	11.3961	27.3791	NTNG2
cAMP metabolic process (GO:0046058)	2023-01-14	0.0904915	0.251061	0	0	11.3961	27.3791	PDE4D
regulation of intrinsic apoptotic signaling pathway in response to DNA damage by p53 class mediator (GO:1902165)	2023-01-14	0.0904915	0.251061	0	0	11.3961	27.3791	MUC1
regulation of IRE1-mediated unfolded protein response (GO:1903894)	2023-01-14	0.0904915	0.251061	0	0	11.3961	27.3791	BCL2L11
regulation of lamellipodium organization (GO:1902743)	2023-01-14	0.0904915	0.251061	0	0	11.3961	27.3791	CARMIL2
nuclear migration (GO:0007097)	2023-01-14	0.0904915	0.251061	0	0	11.3961	27.3791	HOOK3
regulation of macrophage cytokine production (GO:0010935)	2023-01-14	0.0904915	0.251061	0	0	11.3961	27.3791	PLCG2
regulation of nitric-oxide synthase biosynthetic process (GO:0051769)	2023-01-14	0.0904915	0.251061	0	0	11.3961	27.3791	FCER2
peptidyl-serine dephosphorylation (GO:0070262)	2023-01-14	0.0904915	0.251061	0	0	11.3961	27.3791	PPP1R15B
positive regulation of granulocyte macrophage colony-stimulating factor production (GO:0032725)	2023-01-14	0.0904915	0.251061	0	0	11.3961	27.3791	CD80
positive regulation of long-term synaptic potentiation (GO:1900273)	2023-01-14	0.0904915	0.251061	0	0	11.3961	27.3791	AKAP5
smooth muscle contraction (GO:0006939)	2023-01-14	0.0904915	0.251061	0	0	11.3961	27.3791	PIK3C2A
positive regulation of T-helper cell differentiation (GO:0045624)	2023-01-14	0.0904915	0.251061	0	0	11.3961	27.3791	CD80
positive regulation of transmembrane transport (GO:0034764)	2023-01-14	0.0904915	0.251061	0	0	11.3961	27.3791	NR4A3
pre-miRNA processing (GO:0031054)	2023-01-14	0.0904915	0.251061	0	0	11.3961	27.3791	AGO3
fibroblast growth factor receptor signaling pathway (GO:0008543)	2/75	0.0913043	0.252729	0	0	4.07704	9.75863	FGFBP1;HNRNPH1
cellular response to hormone stimulus (GO:0032870)	2/76	0.0933726	0.25619	0	0	4.02174	9.53619	SOCS2;NR4A3
regulation of RNA splicing (GO:0043484)	2/76	0.0933726	0.25619	0	0	4.02174	9.53619	HNRNPH1;RBM23
regulation of T cell proliferation (GO:0042129)	2/76	0.0933726	0.25619	0	0	4.02174	9.53619	CD80;TNFSF8
negative regulation of androgen receptor signaling pathway (GO:0060766)	2023-01-15	0.096635	0.25619	0	0	10.5816	24.7271	PIAS2
androgen receptor signaling pathway (GO:0030521)	2023-01-15	0.096635	0.25619	0	0	10.5816	24.7271	ZMIZ1
regulation of clathrin-dependent endocytosis (GO:2000369)	2023-01-15	0.096635	0.25619	0	0	10.5816	24.7271	WASL
regulation of extracellular matrix disassembly (GO:0010715)	2023-01-15	0.096635	0.25619	0	0	10.5816	24.7271	CARMIL2
clathrin coat assembly (GO:0048268)	2023-01-15	0.096635	0.25619	0	0	10.5816	24.7271	PIK3C2A
nucleosome positioning (GO:0016584)	2023-01-15	0.096635	0.25619	0	0	10.5816	24.7271	LIN54
regulation of neuron projection arborization (GO:0150011)	2023-01-15	0.096635	0.25619	0	0	10.5816	24.7271	NTNG2
positive regulation of cell killing (GO:0031343)	2023-01-15	0.096635	0.25619	0	0	10.5816	24.7271	FCER2
positive regulation of chromatin organization (GO:1905269)	2023-01-15	0.096635	0.25619	0	0	10.5816	24.7271	H3-3A
ganglioside biosynthetic process (GO:0001574)	2023-01-15	0.096635	0.25619	0	0	10.5816	24.7271	ST8SIA4
glucosamine-containing compound metabolic process (GO:1901071)	2023-01-15	0.096635	0.25619	0	0	10.5816	24.7271	CHST3
positive regulation of heterotypic cell-cell adhesion (GO:0034116)	2023-01-15	0.096635	0.25619	0	0	10.5816	24.7271	GCNT2
positive regulation of histone H3-K4 methylation (GO:0051571)	2023-01-15	0.096635	0.25619	0	0	10.5816	24.7271	KMT2E
positive regulation of sprouting angiogenesis (GO:1903672)	2023-01-15	0.096635	0.25619	0	0	10.5816	24.7271	KLF4
membrane raft organization (GO:0031579)	2023-01-15	0.096635	0.25619	0	0	10.5816	24.7271	ANXA2
protein hydroxylation (GO:0018126)	2023-01-15	0.096635	0.25619	0	0	10.5816	24.7271	PLOD2
protein modification process (GO:0036211)	2/78	0.0975497	0.257471	0	0	3.91551	9.11294	ST8SIA4;PLOD2
negative regulation of protein serine/threonine kinase activity (GO:0071901)	2/78	0.0975497	0.257471	0	0	3.91551	9.11294	PKIA;NF1
negative regulation of NF-kappaB transcription factor activity (GO:0032088)	2/79	0.099658	0.258033	0	0	3.86447	8.9115	IRAK2;KLF4
regulation of neuron projection development (GO:0010975)	3/165	0.101	0.258033	0	0	2.76417	6.33723	NTNG2;ABI2;PTPN9
negative regulation of cellular component organization (GO:0051129)	2/80	0.101779	0.258033	0	0	3.81473	8.71647	CARMIL2;WASL
regulation of fat cell differentiation (GO:0045598)	2/80	0.101779	0.258033	0	0	3.81473	8.71647	WWTR1;MEDAG
regulation of protein localization to plasma membrane (GO:1903076)	2/80	0.101779	0.258033	0	0	3.81473	8.71647	PTPN9;AKAP5
regulation of MAPK cascade (GO:0043408)	3/166	0.102376	0.258033	0	0	2.74707	6.26085	PLCG2;FN1;NF1
regulation of blood vessel endothelial cell proliferation involved in sprouting angiogenesis (GO:1903587)	2023-01-16	0.102737	0.258033	0	0	9.87562	22.4728	FGFBP1
basement membrane organization (GO:0071711)	2023-01-16	0.102737	0.258033	0	0	9.87562	22.4728	NTNG2
negative regulation of lyase activity (GO:0051350)	2023-01-16	0.102737	0.258033	0	0	9.87562	22.4728	AKAP5
cellular response to corticosteroid stimulus (GO:0071384)	2023-01-16	0.102737	0.258033	0	0	9.87562	22.4728	BCL2L11
regulation of fatty acid oxidation (GO:0046320)	2023-01-16	0.102737	0.258033	0	0	9.87562	22.4728	NR4A3
regulation of granulocyte macrophage colony-stimulating factor production (GO:0032645)	2023-01-16	0.102737	0.258033	0	0	9.87562	22.4728	CD80
regulation of interleukin-1 production (GO:0032652)	2023-01-16	0.102737	0.258033	0	0	9.87562	22.4728	CCR7
neutrophil activation (GO:0042119)	2023-01-16	0.102737	0.258033	0	0	9.87562	22.4728	KMT2E
dendritic cell chemotaxis (GO:0002407)	2023-01-16	0.102737	0.258033	0	0	9.87562	22.4728	CCR7
regulation of mitotic sister chromatid separation (GO:0010965)	2023-01-16	0.102737	0.258033	0	0	9.87562	22.4728	CENPE
positive regulation by host of viral transcription (GO:0043923)	2023-01-16	0.102737	0.258033	0	0	9.87562	22.4728	CCNT1
epiboly involved in wound healing (GO:0090505)	2023-01-16	0.102737	0.258033	0	0	9.87562	22.4728	CARMIL2
glycosphingolipid biosynthetic process (GO:0006688)	2023-01-16	0.102737	0.258033	0	0	9.87562	22.4728	ST8SIA4
histone H2A acetylation (GO:0043968)	2023-01-16	0.102737	0.258033	0	0	9.87562	22.4728	MSL3
sympathetic nervous system development (GO:0048485)	2023-01-16	0.102737	0.258033	0	0	9.87562	22.4728	NF1
N-acetylglucosamine metabolic process (GO:0006044)	2023-01-16	0.102737	0.258033	0	0	9.87562	22.4728	CHST3
protein localization to microtubule organizing center (GO:1905508)	2023-01-16	0.102737	0.258033	0	0	9.87562	22.4728	HOOK3
negative regulation of protein modification process (GO:0031400)	2/81	0.103913	0.260436	0	0	3.76625	8.52757	PPP1R15B;WWTR1
negative regulation of chemokine production (GO:0032682)	2023-01-17	0.108799	0.265433	0	0	9.25793	20.5365	KLF4
regulation of Arp2/3 complex-mediated actin nucleation (GO:0034315)	2023-01-17	0.108799	0.265433	0	0	9.25793	20.5365	ABI2
negative regulation of intrinsic apoptotic signaling pathway by p53 class mediator (GO:1902254)	2023-01-17	0.108799	0.265433	0	0	9.25793	20.5365	MUC1
regulation of cellular respiration (GO:0043457)	2023-01-17	0.108799	0.265433	0	0	9.25793	20.5365	IFNAR1
detection of visible light (GO:0009584)	2023-01-17	0.108799	0.265433	0	0	9.25793	20.5365	GNAT2
regulation of neuroblast proliferation (GO:1902692)	2023-01-17	0.108799	0.265433	0	0	9.25793	20.5365	NF1
regulation of receptor recycling (GO:0001919)	2023-01-17	0.108799	0.265433	0	0	9.25793	20.5365	ANXA2
regulation of stem cell proliferation (GO:0072091)	2023-01-17	0.108799	0.265433	0	0	9.25793	20.5365	AGO3
positive regulation of heart rate (GO:0010460)	2023-01-17	0.108799	0.265433	0	0	9.25793	20.5365	PDE4D
RNA interference (GO:0016246)	2023-01-17	0.108799	0.265433	0	0	9.25793	20.5365	AGO3
ruffle organization (GO:0031529)	2023-01-17	0.108799	0.265433	0	0	9.25793	20.5365	CCR7
positive regulation of muscle hypertrophy (GO:0014742)	2023-01-17	0.108799	0.265433	0	0	9.25793	20.5365	NR4A3
positive regulation of smooth muscle cell migration (GO:0014911)	2023-01-17	0.108799	0.265433	0	0	9.25793	20.5365	NR4A3
positive regulation of cell migration (GO:0030335)	4/269	0.109286	0.266078	0	0	2.25839	4.9996	CARMIL2;PLCG2;FN1;GCNT2
retrograde vesicle-mediated transport, Golgi to endoplasmic reticulum (GO:0006890)	2/85	0.112567	0.268062	0	0	3.58402	7.82826	CENPE;KIF23
negative regulation of phosphorylation (GO:0042326)	2/86	0.114759	0.268062	0	0	3.54117	7.66637	PPP1R15B;WWTR1
response to interleukin-1 (GO:0070555)	2/86	0.114759	0.268062	0	0	3.54117	7.66637	IL1R1;IRAK2
negative regulation of fibroblast proliferation (GO:0048147)	2023-01-18	0.114819	0.268062	0	0	8.71291	18.8582	NF1
negative regulation of interleukin-8 production (GO:0032717)	2023-01-18	0.114819	0.268062	0	0	8.71291	18.8582	KLF4
cellular response to glucocorticoid stimulus (GO:0071385)	2023-01-18	0.114819	0.268062	0	0	8.71291	18.8582	BCL2L11
negative regulation of Rho protein signal transduction (GO:0035024)	2023-01-18	0.114819	0.268062	0	0	8.71291	18.8582	SCAI
dendritic cell migration (GO:0036336)	2023-01-18	0.114819	0.268062	0	0	8.71291	18.8582	CCR7
regulation of mRNA polyadenylation (GO:1900363)	2023-01-18	0.114819	0.268062	0	0	8.71291	18.8582	CCNT1
regulation of protein sumoylation (GO:0033233)	2023-01-18	0.114819	0.268062	0	0	8.71291	18.8582	ZMIZ1
positive regulation of cardiac muscle hypertrophy (GO:0010613)	2023-01-18	0.114819	0.268062	0	0	8.71291	18.8582	NR4A3
positive regulation of cell cycle phase transition (GO:1901989)	2023-01-18	0.114819	0.268062	0	0	8.71291	18.8582	PLCG2
regulation of transforming growth factor beta production (GO:0071634)	2023-01-18	0.114819	0.268062	0	0	8.71291	18.8582	FN1
positive regulation of excitatory postsynaptic potential (GO:2000463)	2023-01-18	0.114819	0.268062	0	0	8.71291	18.8582	CUX2
positive regulation of extracellular matrix organization (GO:1903055)	2023-01-18	0.114819	0.268062	0	0	8.71291	18.8582	CARMIL2
positive regulation of fatty acid metabolic process (GO:0045923)	2023-01-18	0.114819	0.268062	0	0	8.71291	18.8582	NR4A3
response to interferon-alpha (GO:0035455)	2023-01-18	0.114819	0.268062	0	0	8.71291	18.8582	IFNAR1
positive regulation of nitric-oxide synthase activity (GO:0051000)	2023-01-18	0.114819	0.268062	0	0	8.71291	18.8582	FCER2
positive regulation of phosphoprotein phosphatase activity (GO:0032516)	2023-01-18	0.114819	0.268062	0	0	8.71291	18.8582	PPP1R15B
positive regulation of response to endoplasmic reticulum stress (GO:1905898)	2023-01-18	0.114819	0.268062	0	0	8.71291	18.8582	BCL2L11
protein localization to centrosome (GO:0071539)	2023-01-18	0.114819	0.268062	0	0	8.71291	18.8582	HOOK3
Rac protein signal transduction (GO:0016601)	2023-01-19	0.1208	0.272943	0	0	8.22844	17.3918	ABI2
negative regulation of nervous system development (GO:0051961)	2023-01-19	0.1208	0.272943	0	0	8.22844	17.3918	HOOK3
cellular response to interleukin-7 (GO:0098761)	2023-01-19	0.1208	0.272943	0	0	8.22844	17.3918	SOCS2
NLS-bearing protein import into nucleus (GO:0006607)	2023-01-19	0.1208	0.272943	0	0	8.22844	17.3918	CBLB
regulation of lymphocyte proliferation (GO:0050670)	2023-01-19	0.1208	0.272943	0	0	8.22844	17.3918	TNFSF8
DNA alkylation (GO:0006305)	2023-01-19	0.1208	0.272943	0	0	8.22844	17.3918	KMT2E
DNA methylation or demethylation (GO:0044728)	2023-01-19	0.1208	0.272943	0	0	8.22844	17.3918	KMT2E
regulation of oligodendrocyte differentiation (GO:0048713)	2023-01-19	0.1208	0.272943	0	0	8.22844	17.3918	NF1
endoplasmic reticulum mannose trimming (GO:1904380)	2023-01-19	0.1208	0.272943	0	0	8.22844	17.3918	MARCHF6
fatty acid transmembrane transport (GO:1902001)	2023-01-19	0.1208	0.272943	0	0	8.22844	17.3918	SLC2A1
histone H4-K16 acetylation (GO:0043984)	2023-01-19	0.1208	0.272943	0	0	8.22844	17.3918	MSL3
positive regulation of leukocyte activation (GO:0002696)	2023-01-19	0.1208	0.272943	0	0	8.22844	17.3918	CLEC4D
interleukin-7-mediated signaling pathway (GO:0038111)	2023-01-19	0.1208	0.272943	0	0	8.22844	17.3918	SOCS2
positive regulation of neutrophil chemotaxis (GO:0090023)	2023-01-19	0.1208	0.272943	0	0	8.22844	17.3918	CCR7
vesicle transport along actin filament (GO:0030050)	2023-01-19	0.1208	0.272943	0	0	8.22844	17.3918	WASL
myeloid cell activation involved in immune response (GO:0002275)	2023-01-19	0.1208	0.272943	0	0	8.22844	17.3918	PLCG2
N-glycan processing (GO:0006491)	2023-01-19	0.1208	0.272943	0	0	8.22844	17.3918	ST8SIA4
collagen fibril organization (GO:0030199)	2/89	0.1214	0.273265	0	0	3.41855	7.20856	NF1;PLOD2
transforming growth factor beta receptor signaling pathway (GO:0007179)	2/89	0.1214	0.273265	0	0	3.41855	7.20856	ZMIZ1;GCNT2
negative regulation of protein kinase activity (GO:0006469)	2/90	0.123635	0.273914	0	0	3.37953	7.06464	WWTR1;NF1
negative regulation of cytokine production (GO:0001818)	3/182	0.125382	0.273914	0	0	2.49949	5.18991	FN1;CCR7;KLF4
toll-like receptor signaling pathway (GO:0002224)	2/91	0.125879	0.273914	0	0	3.34139	6.92479	IRAK2;PLCG2
adrenergic receptor signaling pathway (GO:0071875)	2023-01-20	0.12674	0.273914	0	0	7.79497	16.1014	PDE4D
cellular modified amino acid biosynthetic process (GO:0042398)	2023-01-20	0.12674	0.273914	0	0	7.79497	16.1014	PLOD2
early endosome to late endosome transport (GO:0045022)	2023-01-20	0.12674	0.273914	0	0	7.79497	16.1014	HOOK3
regulation of protein kinase A signaling (GO:0010738)	2023-01-20	0.12674	0.273914	0	0	7.79497	16.1014	AKAP5
regulation of protein modification by small protein conjugation or removal (GO:1903320)	2023-01-20	0.12674	0.273914	0	0	7.79497	16.1014	ZMIZ1
epithelial cilium movement involved in extracellular fluid movement (GO:0003351)	2023-01-20	0.12674	0.273914	0	0	7.79497	16.1014	RFX3
eye morphogenesis (GO:0048592)	2023-01-20	0.12674	0.273914	0	0	7.79497	16.1014	NF1
ganglioside metabolic process (GO:0001573)	2023-01-20	0.12674	0.273914	0	0	7.79497	16.1014	ST8SIA4
gastrulation (GO:0007369)	2023-01-20	0.12674	0.273914	0	0	7.79497	16.1014	NR4A3
positive regulation of dendrite morphogenesis (GO:0050775)	2023-01-20	0.12674	0.273914	0	0	7.79497	16.1014	CUX2
glucose transmembrane transport (GO:1904659)	2023-01-20	0.12674	0.273914	0	0	7.79497	16.1014	SLC2A1
growth hormone receptor signaling pathway (GO:0060396)	2023-01-20	0.12674	0.273914	0	0	7.79497	16.1014	SOCS2
hepaticobiliary system development (GO:0061008)	2023-01-20	0.12674	0.273914	0	0	7.79497	16.1014	NF1
positive regulation of lymphocyte differentiation (GO:0045621)	2023-01-20	0.12674	0.273914	0	0	7.79497	16.1014	ZMIZ1
insulin secretion (GO:0030073)	2023-01-20	0.12674	0.273914	0	0	7.79497	16.1014	PTPRN
positive regulation of nitrogen compound metabolic process (GO:0051173)	2023-01-20	0.12674	0.273914	0	0	7.79497	16.1014	KLF4
post-transcriptional gene silencing by RNA (GO:0035194)	2023-01-20	0.12674	0.273914	0	0	7.79497	16.1014	AGO3
production of small RNA involved in gene silencing by RNA (GO:0070918)	2023-01-20	0.12674	0.273914	0	0	7.79497	16.1014	AGO3
myeloid cell development (GO:0061515)	2023-01-20	0.12674	0.273914	0	0	7.79497	16.1014	ANXA2
cellular response to fibroblast growth factor stimulus (GO:0044344)	2/92	0.128134	0.275927	0	0	3.30409	6.78885	FGFBP1;HNRNPH1
regulation of peptidyl-tyrosine phosphorylation (GO:0050730)	2/92	0.128134	0.275927	0	0	3.30409	6.78885	CD80;PLCG2
positive regulation of programmed cell death (GO:0043068)	4/286	0.128571	0.27637	0	0	2.1204	4.34953	FCER2;BCL2L11;STK17B;NF1
actin filament-based transport (GO:0099515)	2023-01-21	0.13264	0.280136	0	0	7.40485	14.9586	WASL
regulation of cell-substrate junction assembly (GO:0090109)	2023-01-21	0.13264	0.280136	0	0	7.40485	14.9586	PEAK1
negative regulation of peptidyl-serine phosphorylation (GO:0033137)	2023-01-21	0.13264	0.280136	0	0	7.40485	14.9586	PDE4D
focal adhesion assembly (GO:0048041)	2023-01-21	0.13264	0.280136	0	0	7.40485	14.9586	PEAK1
rRNA modification (GO:0000154)	2023-01-21	0.13264	0.280136	0	0	7.40485	14.9586	MRM2
intrinsic apoptotic signaling pathway in response to DNA damage by p53 class mediator (GO:0042771)	2023-01-21	0.13264	0.280136	0	0	7.40485	14.9586	HIPK1
positive regulation of phosphatase activity (GO:0010922)	2023-01-21	0.13264	0.280136	0	0	7.40485	14.9586	PPP1R15B
positive regulation of T cell cytokine production (GO:0002726)	2023-01-21	0.13264	0.280136	0	0	7.40485	14.9586	IL1R1
positive regulation of vascular associated smooth muscle cell proliferation (GO:1904707)	2023-01-21	0.13264	0.280136	0	0	7.40485	14.9586	NR4A3
hemopoiesis (GO:0030097)	2/94	0.132671	0.280136	0	0	3.23194	6.52813	SNRK;HIPK1
negative regulation of protein dephosphorylation (GO:0035308)	2023-01-22	0.138501	0.28786	0	0	7.05188	13.9407	BOD1L1
regulation of endoplasmic reticulum stress-induced intrinsic apoptotic signaling pathway (GO:1902235)	2023-01-22	0.138501	0.28786	0	0	7.05188	13.9407	BCL2L11
osteoclast differentiation (GO:0030316)	2023-01-22	0.138501	0.28786	0	0	7.05188	13.9407	ANXA2
positive regulation of dendritic spine development (GO:0060999)	2023-01-22	0.138501	0.28786	0	0	7.05188	13.9407	CUX2
regulation of vacuole organization (GO:0044088)	2023-01-22	0.138501	0.28786	0	0	7.05188	13.9407	ANXA2
positive regulation of granulocyte chemotaxis (GO:0071624)	2023-01-22	0.138501	0.28786	0	0	7.05188	13.9407	CCR7
rRNA methylation (GO:0031167)	2023-01-22	0.138501	0.28786	0	0	7.05188	13.9407	MRM2
positive regulation of neutrophil migration (GO:1902624)	2023-01-22	0.138501	0.28786	0	0	7.05188	13.9407	CCR7
lipid droplet organization (GO:0034389)	2023-01-22	0.138501	0.28786	0	0	7.05188	13.9407	CDS2
negative regulation of cell differentiation (GO:0045596)	3/191	0.139073	0.288546	0	0	2.37875	4.69269	WWTR1;ANKRD2;USF3
antigen processing and presentation of exogenous peptide antigen via MHC class II (GO:0019886)	2/98	0.141853	0.292818	0	0	3.09665	6.04764	CENPE;KIF23
negative regulation of macromolecule metabolic process (GO:0010605)	3/194	0.143746	0.292818	0	0	2.34103	4.54091	AGO3;REL;KLF4
artery development (GO:0060840)	2023-01-23	0.144323	0.292818	0	0	6.731	13.0292	NF1
negative regulation of G protein-coupled receptor signaling pathway (GO:0045744)	2023-01-23	0.144323	0.292818	0	0	6.731	13.0292	GRK3
negative regulation of intracellular protein transport (GO:0090317)	2023-01-23	0.144323	0.292818	0	0	6.731	13.0292	BAG4
negative regulation of phosphoprotein phosphatase activity (GO:0032515)	2023-01-23	0.144323	0.292818	0	0	6.731	13.0292	BOD1L1
cilium-dependent cell motility (GO:0060285)	2023-01-23	0.144323	0.292818	0	0	6.731	13.0292	RFX3
cytoskeleton-dependent intracellular transport (GO:0030705)	2023-01-23	0.144323	0.292818	0	0	6.731	13.0292	HOOK3
DNA methylation (GO:0006306)	2023-01-23	0.144323	0.292818	0	0	6.731	13.0292	KMT2E
regulation of release of sequestered calcium ion into cytosol by sarcoplasmic reticulum (GO:0010880)	2023-01-23	0.144323	0.292818	0	0	6.731	13.0292	PDE4D
regulation of SMAD protein signal transduction (GO:0060390)	2023-01-23	0.144323	0.292818	0	0	6.731	13.0292	WWTR1
positive regulation of histone acetylation (GO:0035066)	2023-01-23	0.144323	0.292818	0	0	6.731	13.0292	MUC1
hexose transmembrane transport (GO:0008645)	2023-01-23	0.144323	0.292818	0	0	6.731	13.0292	SLC2A1
regulation of cell population proliferation (GO:0042127)	8/764	0.145554	0.293566	0	0	1.59222	3.06854	WWTR1;FGFBP1;NR4A3;AGO3;FN1;GCNT2;KLF4;AREG
antigen processing and presentation of peptide antigen via MHC class II (GO:0002495)	2/100	0.146494	0.293566	0	0	3.03314	5.82597	CENPE;KIF23
cell-matrix adhesion (GO:0007160)	2/100	0.146494	0.293566	0	0	3.03314	5.82597	PEAK1;FN1
positive regulation of protein localization to membrane (GO:1905477)	2/101	0.148826	0.293566	0	0	3.00235	5.71941	PTPN9;AKAP5
purine ribonucleotide catabolic process (GO:0009154)	2023-01-24	0.150105	0.293566	0	0	6.43803	12.2092	PDE4D
regulation of cardiac muscle hypertrophy (GO:0010611)	2023-01-24	0.150105	0.293566	0	0	6.43803	12.2092	NR4A3
negative regulation of protein tyrosine kinase activity (GO:0061099)	2023-01-24	0.150105	0.293566	0	0	6.43803	12.2092	CBLB
cellular response to catecholamine stimulus (GO:0071870)	2023-01-24	0.150105	0.293566	0	0	6.43803	12.2092	NR4A3
cholesterol efflux (GO:0033344)	2023-01-24	0.150105	0.293566	0	0	6.43803	12.2092	SOAT1
regulation of keratinocyte proliferation (GO:0010837)	2023-01-24	0.150105	0.293566	0	0	6.43803	12.2092	AREG
nucleotide-binding domain, leucine rich repeat containing receptor signaling pathway (GO:0035872)	2023-01-24	0.150105	0.293566	0	0	6.43803	12.2092	IRAK2
dendritic cell differentiation (GO:0097028)	2023-01-24	0.150105	0.293566	0	0	6.43803	12.2092	CCR7
regulation of monooxygenase activity (GO:0032768)	2023-01-24	0.150105	0.293566	0	0	6.43803	12.2092	WASL
endocrine system development (GO:0035270)	2023-01-24	0.150105	0.293566	0	0	6.43803	12.2092	NF1
regulation of ruffle assembly (GO:1900027)	2023-01-24	0.150105	0.293566	0	0	6.43803	12.2092	CARMIL2
extracellular matrix assembly (GO:0085029)	2023-01-24	0.150105	0.293566	0	0	6.43803	12.2092	NTNG2
heterochromatin assembly (GO:0031507)	2023-01-24	0.150105	0.293566	0	0	6.43803	12.2092	H3-3A
positive regulation of neuron apoptotic process (GO:0043525)	2023-01-24	0.150105	0.293566	0	0	6.43803	12.2092	NF1
positive regulation of transcription from RNA polymerase II promoter in response to stress (GO:0036003)	2023-01-24	0.150105	0.293566	0	0	6.43803	12.2092	MUC1
wound healing, spreading of cells (GO:0044319)	2023-01-24	0.150105	0.293566	0	0	6.43803	12.2092	CARMIL2
protein alpha-1,2-demannosylation (GO:0036508)	2023-01-24	0.150105	0.293566	0	0	6.43803	12.2092	MARCHF6
protein insertion into mitochondrial membrane (GO:0051204)	2023-01-24	0.150105	0.293566	0	0	6.43803	12.2092	BCL2L11
positive regulation of vasculature development (GO:1904018)	2/102	0.151166	0.294676	0	0	2.97218	5.61556	HIPK1;CCR3
mitotic sister chromatid segregation (GO:0000070)	2/102	0.151166	0.294676	0	0	2.97218	5.61556	CENPE;KIF23
antigen processing and presentation of exogenous peptide antigen (GO:0002478)	2/103	0.153514	0.297046	0	0	2.9426	5.51434	CENPE;KIF23
receptor catabolic process (GO:0032801)	2023-01-25	0.155849	0.297046	0	0	6.16947	11.4682	SNX25
regulation of cAMP-mediated signaling (GO:0043949)	2023-01-25	0.155849	0.297046	0	0	6.16947	11.4682	PDE4D
cAMP-mediated signaling (GO:0019933)	2023-01-25	0.155849	0.297046	0	0	6.16947	11.4682	PDE4D
cellular polysaccharide biosynthetic process (GO:0033692)	2023-01-25	0.155849	0.297046	0	0	6.16947	11.4682	CSGALNACT2
peptide catabolic process (GO:0043171)	2023-01-25	0.155849	0.297046	0	0	6.16947	11.4682	LNPEP
regulation of neutrophil chemotaxis (GO:0090022)	2023-01-25	0.155849	0.297046	0	0	6.16947	11.4682	CCR7
peripheral nervous system development (GO:0007422)	2023-01-25	0.155849	0.297046	0	0	6.16947	11.4682	NF1
phosphatidylglycerol metabolic process (GO:0046471)	2023-01-25	0.155849	0.297046	0	0	6.16947	11.4682	CDS2
energy derivation by oxidation of organic compounds (GO:0015980)	2023-01-25	0.155849	0.297046	0	0	6.16947	11.4682	NR4A3
regulation of ryanodine-sensitive calcium-release channel activity (GO:0060314)	2023-01-25	0.155849	0.297046	0	0	6.16947	11.4682	PDE4D
positive regulation of DNA-templated transcription, elongation (GO:0032786)	2023-01-25	0.155849	0.297046	0	0	6.16947	11.4682	CCNT1
positive regulation of release of cytochrome c from mitochondria (GO:0090200)	2023-01-25	0.155849	0.297046	0	0	6.16947	11.4682	BCL2L11
regulation of insulin secretion (GO:0050796)	2/104	0.155868	0.297046	0	0	2.91361	5.41565	SLC2A1;RFX3
activation of GTPase activity (GO:0090630)	2/105	0.15823	0.299276	0	0	2.88517	5.31942	TBC1D4;CCR7
cellular response to peptide hormone stimulus (GO:0071375)	2/106	0.160598	0.299276	0	0	2.85729	5.22556	NR4A3;TBC1D4
peptidyl-lysine modification (GO:0018205)	2/106	0.160598	0.299276	0	0	2.85729	5.22556	PLOD2;PIAS2
proteoglycan metabolic process (GO:0006029)	2023-01-26	0.161554	0.299276	0	0	5.92239	10.796	CSGALNACT2
negative regulation of cell development (GO:0010721)	2023-01-26	0.161554	0.299276	0	0	5.92239	10.796	HOOK3
negative regulation of intrinsic apoptotic signaling pathway in response to DNA damage (GO:1902230)	2023-01-26	0.161554	0.299276	0	0	5.92239	10.796	MUC1
negative regulation of signaling receptor activity (GO:2000272)	2023-01-26	0.161554	0.299276	0	0	5.92239	10.796	CBLB
regulation of glycogen biosynthetic process (GO:0005979)	2023-01-26	0.161554	0.299276	0	0	5.92239	10.796	PPP1R3B
regulation of mitotic metaphase/anaphase transition (GO:0030071)	2023-01-26	0.161554	0.299276	0	0	5.92239	10.796	CENPE
endothelial cell development (GO:0001885)	2023-01-26	0.161554	0.299276	0	0	5.92239	10.796	PDE4D
glial cell development (GO:0021782)	2023-01-26	0.161554	0.299276	0	0	5.92239	10.796	NF1
positive regulation of G1/S transition of mitotic cell cycle (GO:1900087)	2023-01-26	0.161554	0.299276	0	0	5.92239	10.796	KMT2E
hippo signaling (GO:0035329)	2023-01-26	0.161554	0.299276	0	0	5.92239	10.796	WWTR1
histone methylation (GO:0016571)	2023-01-26	0.161554	0.299276	0	0	5.92239	10.796	NSD3
meiosis I (GO:0007127)	2023-01-26	0.161554	0.299276	0	0	5.92239	10.796	BCL2L11
positive regulation of T cell mediated cytotoxicity (GO:0001916)	2023-01-26	0.161554	0.299276	0	0	5.92239	10.796	CD1E
metanephros development (GO:0001656)	2023-01-26	0.161554	0.299276	0	0	5.92239	10.796	NF1
positive regulation of viral transcription (GO:0050434)	2023-01-26	0.161554	0.299276	0	0	5.92239	10.796	CCNT1
protein polyubiquitination (GO:0000209)	4/314	0.163139	0.301744	0	0	1.92613	3.49236	HECTD2;FBXO38;LNPEP;MARCHF6
regulation of cardiac muscle cell contraction (GO:0086004)	2023-01-27	0.167221	0.305037	0	0	5.69432	10.1839	PDE4D
camera-type eye development (GO:0043010)	2023-01-27	0.167221	0.305037	0	0	5.69432	10.1839	NF1
cytoplasmic pattern recognition receptor signaling pathway (GO:0002753)	2023-01-27	0.167221	0.305037	0	0	5.69432	10.1839	IRAK2
peptide hormone secretion (GO:0030072)	2023-01-27	0.167221	0.305037	0	0	5.69432	10.1839	PTPRN
positive regulation of cellular component movement (GO:0051272)	2023-01-27	0.167221	0.305037	0	0	5.69432	10.1839	CCR7
regulation of vasculature development (GO:1901342)	2023-01-27	0.167221	0.305037	0	0	5.69432	10.1839	NF1
response to glucocorticoid (GO:0051384)	2023-01-27	0.167221	0.305037	0	0	5.69432	10.1839	BCL2L11
positive regulation of nitric oxide biosynthetic process (GO:0045429)	2023-01-27	0.167221	0.305037	0	0	5.69432	10.1839	KLF4
modulation of excitatory postsynaptic potential (GO:0098815)	2023-01-27	0.167221	0.305037	0	0	5.69432	10.1839	CUX2
transcription by RNA polymerase II (GO:0006366)	4/320	0.170953	0.305949	0	0	1.88897	3.33662	SNAPC5;WWTR1;NR4A3;CCNT1
Fc-epsilon receptor signaling pathway (GO:0038095)	2/111	0.172533	0.305949	0	0	2.72553	4.7892	NR4A3;PLCG2
regulation of calcineurin-NFAT signaling cascade (GO:0070884)	2023-01-28	0.17285	0.305949	0	0	5.48314	9.62474	PLCG2
regulation of calcium-mediated signaling (GO:0050848)	2023-01-28	0.17285	0.305949	0	0	5.48314	9.62474	PLCG2
negative regulation of phosphatase activity (GO:0010923)	2023-01-28	0.17285	0.305949	0	0	5.48314	9.62474	BOD1L1
regulation of DNA-templated transcription, elongation (GO:0032784)	2023-01-28	0.17285	0.305949	0	0	5.48314	9.62474	CCNT1
cellular response to acid chemical (GO:0071229)	2023-01-28	0.17285	0.305949	0	0	5.48314	9.62474	CAPN2
nucleotide-binding oligomerization domain containing signaling pathway (GO:0070423)	2023-01-28	0.17285	0.305949	0	0	5.48314	9.62474	IRAK2
regulation of neuron migration (GO:2001222)	2023-01-28	0.17285	0.305949	0	0	5.48314	9.62474	NTNG2
regulation of plasma membrane bounded cell projection organization (GO:0120035)	2023-01-28	0.17285	0.305949	0	0	5.48314	9.62474	NTNG2
regulation of postsynapse organization (GO:0099175)	2023-01-28	0.17285	0.305949	0	0	5.48314	9.62474	ABI2
regulation of reactive oxygen species biosynthetic process (GO:1903426)	2023-01-28	0.17285	0.305949	0	0	5.48314	9.62474	PLCG2
positive regulation of cell communication (GO:0010647)	2023-01-28	0.17285	0.305949	0	0	5.48314	9.62474	CD80
positive regulation of fibroblast proliferation (GO:0048146)	2023-01-28	0.17285	0.305949	0	0	5.48314	9.62474	FN1
response to ketone (GO:1901654)	2023-01-28	0.17285	0.305949	0	0	5.48314	9.62474	CCR7
positive regulation of monooxygenase activity (GO:0032770)	2023-01-28	0.17285	0.305949	0	0	5.48314	9.62474	FCER2
positive regulation of nitric oxide metabolic process (GO:1904407)	2023-01-28	0.17285	0.305949	0	0	5.48314	9.62474	KLF4
positive regulation of phosphatidylinositol 3-kinase activity (GO:0043552)	2023-01-28	0.17285	0.305949	0	0	5.48314	9.62474	CCR7
macromolecule catabolic process (GO:0009057)	2023-01-28	0.17285	0.305949	0	0	5.48314	9.62474	SNX25
transcription by RNA polymerase III (GO:0006383)	2023-01-28	0.17285	0.305949	0	0	5.48314	9.62474	SNAPC5
negative regulation of gene expression (GO:0010629)	4/322	0.173586	0.306798	0	0	1.8769	3.28661	AGO3;REL;KLF4;H3-3A
phosphatidylinositol metabolic process (GO:0046488)	2/112	0.174938	0.30873	0	0	2.70062	4.70804	PLCG2;PIK3C2A
negative regulation of multicellular organismal process (GO:0051241)	3/214	0.17614	0.310392	0	0	2.11698	3.67608	PROCR;LNPEP;USF3
actin filament polymerization (GO:0030041)	2023-01-29	0.178441	0.310773	0	0	5.28705	9.11222	WASL
negative regulation of epithelial to mesenchymal transition (GO:0010719)	2023-01-29	0.178441	0.310773	0	0	5.28705	9.11222	USF3
regulation of calcium ion transmembrane transporter activity (GO:1901019)	2023-01-29	0.178441	0.310773	0	0	5.28705	9.11222	PDE4D
establishment of endothelial barrier (GO:0061028)	2023-01-29	0.178441	0.310773	0	0	5.28705	9.11222	PDE4D
regulation of T cell mediated cytotoxicity (GO:0001914)	2023-01-29	0.178441	0.310773	0	0	5.28705	9.11222	CD1E
mismatch repair (GO:0006298)	2023-01-29	0.178441	0.310773	0	0	5.28705	9.11222	MLH3
production of miRNAs involved in gene silencing by miRNA (GO:0035196)	2023-01-29	0.178441	0.310773	0	0	5.28705	9.11222	AGO3
MyD88-dependent toll-like receptor signaling pathway (GO:0002755)	2023-01-29	0.178441	0.310773	0	0	5.28705	9.11222	IRAK2
negative regulation of cell motility (GO:2000146)	2/114	0.179764	0.31126	0	0	2.65212	4.55134	NF1;SCAI
cellular response to transforming growth factor beta stimulus (GO:0071560)	2/114	0.179764	0.31126	0	0	2.65212	4.55134	ZMIZ1;GCNT2
response to lipid (GO:0033993)	2/114	0.179764	0.31126	0	0	2.65212	4.55134	SOCS2;IFNAR1
positive regulation of kinase activity (GO:0033674)	2/114	0.179764	0.31126	0	0	2.65212	4.55134	CENPE;CCR7
positive regulation of protein metabolic process (GO:0051247)	2/115	0.182184	0.314994	0	0	2.62852	4.47567	CD80;KLF4
artery morphogenesis (GO:0048844)	2023-01-30	0.183994	0.315835	0	0	5.10448	8.64112	NF1
negative regulation of gene expression, epigenetic (GO:0045814)	2023-01-30	0.183994	0.315835	0	0	5.10448	8.64112	H3-3A
regulation of long-term synaptic potentiation (GO:1900271)	2023-01-30	0.183994	0.315835	0	0	5.10448	8.64112	AKAP5
response to alcohol (GO:0097305)	2023-01-30	0.183994	0.315835	0	0	5.10448	8.64112	CCR7
positive regulation of lipid kinase activity (GO:0090218)	2023-01-30	0.183994	0.315835	0	0	5.10448	8.64112	CCR7
tumor necrosis factor-mediated signaling pathway (GO:0033209)	2/116	0.18461	0.316436	0	0	2.60533	4.40173	BAG4;TNFSF8
positive regulation of cell projection organization (GO:0031346)	2/117	0.18704	0.320141	0	0	2.58254	4.32946	CARMIL2;CUX2
positive regulation of cell motility (GO:2000147)	3/221	0.187929	0.321202	0	0	2.04827	3.42407	CARMIL2;GCNT2;CCR7
proteoglycan biosynthetic process (GO:0030166)	2023-01-31	0.189511	0.321602	0	0	4.93408	8.2069	CSGALNACT2
peptide cross-linking (GO:0018149)	2023-01-31	0.189511	0.321602	0	0	4.93408	8.2069	FN1
positive regulation of leukocyte cell-cell adhesion (GO:1903039)	2023-01-31	0.189511	0.321602	0	0	4.93408	8.2069	NR4A3
positive regulation of locomotion (GO:0040017)	2023-01-31	0.189511	0.321602	0	0	4.93408	8.2069	CCR7
positive regulation of mononuclear cell migration (GO:0071677)	2023-01-31	0.189511	0.321602	0	0	4.93408	8.2069	CCR7
regulation of I-kappaB kinase/NF-kappaB signaling (GO:0043122)	3/224	0.193044	0.324892	0	0	2.02016	3.32283	PLCG2;REL;CCR7
negative regulation of intracellular steroid hormone receptor signaling pathway (GO:0033144)	1/32	0.19499	0.324892	0	0	4.77468	7.80567	PIAS2
regulation of cell morphogenesis (GO:0022604)	1/32	0.19499	0.324892	0	0	4.77468	7.80567	NTNG2
regulation of dendrite morphogenesis (GO:0048814)	1/32	0.19499	0.324892	0	0	4.77468	7.80567	CUX2
cellular response to glucose stimulus (GO:0071333)	1/32	0.19499	0.324892	0	0	4.77468	7.80567	PTPRN
endodermal cell differentiation (GO:0035987)	1/32	0.19499	0.324892	0	0	4.77468	7.80567	FN1
regulation of transcription involved in G1/S transition of mitotic cell cycle (GO:0000083)	1/32	0.19499	0.324892	0	0	4.77468	7.80567	BACH1
gene silencing by miRNA (GO:0035195)	1/32	0.19499	0.324892	0	0	4.77468	7.80567	AGO3
response to amino acid (GO:0043200)	1/32	0.19499	0.324892	0	0	4.77468	7.80567	CAPN2
positive regulation of glucose transmembrane transport (GO:0010828)	1/32	0.19499	0.324892	0	0	4.77468	7.80567	NR4A3
positive regulation of interleukin-10 production (GO:0032733)	1/32	0.19499	0.324892	0	0	4.77468	7.80567	PLCG2
liver development (GO:0001889)	1/32	0.19499	0.324892	0	0	4.77468	7.80567	NF1
modulation by host of symbiont process (GO:0051851)	1/32	0.19499	0.324892	0	0	4.77468	7.80567	CCNT1
regulation of sprouting angiogenesis (GO:1903670)	1/33	0.200432	0.332105	0	0	4.62523	7.43404	KLF4
positive regulation of cytokine production involved in immune response (GO:0002720)	1/33	0.200432	0.332105	0	0	4.62523	7.43404	PLCG2
positive regulation of organelle organization (GO:0010638)	1/33	0.200432	0.332105	0	0	4.62523	7.43404	ANXA2
lytic vacuole organization (GO:0080171)	1/33	0.200432	0.332105	0	0	4.62523	7.43404	HOOK3
regulation of anatomical structure morphogenesis (GO:0022603)	2/123	0.20171	0.333759	0	0	2.45374	3.92824	ABI2;NF1
non-canonical Wnt signaling pathway (GO:0035567)	2/124	0.204169	0.334558	0	0	2.4335	3.86637	GNAT2;AGO3
negative regulation of nucleic acid-templated transcription (GO:1903507)	5/464	0.205049	0.334558	0	0	1.62611	2.57658	GCFC2;ZHX2;KAT6B;RFX3;KLF4
negative regulation of blood vessel endothelial cell migration (GO:0043537)	1/34	0.205838	0.334558	0	0	4.48485	7.08904	KLF4
autophagosome maturation (GO:0097352)	1/34	0.205838	0.334558	0	0	4.48485	7.08904	STX17
B cell receptor signaling pathway (GO:0050853)	1/34	0.205838	0.334558	0	0	4.48485	7.08904	PLCG2
regulation of cell adhesion mediated by integrin (GO:0033628)	1/34	0.205838	0.334558	0	0	4.48485	7.08904	MUC1
cellular response to amino acid stimulus (GO:0071230)	1/34	0.205838	0.334558	0	0	4.48485	7.08904	CAPN2
regulation of myoblast differentiation (GO:0045661)	1/34	0.205838	0.334558	0	0	4.48485	7.08904	ANKRD2
regulation of transmembrane transport (GO:0034762)	1/34	0.205838	0.334558	0	0	4.48485	7.08904	SLC2A1
positive regulation of epidermal growth factor receptor signaling pathway (GO:0045742)	1/34	0.205838	0.334558	0	0	4.48485	7.08904	AREG
positive regulation of pri-miRNA transcription by RNA polymerase II (GO:1902895)	1/34	0.205838	0.334558	0	0	4.48485	7.08904	KLF4
positive regulation of protein dephosphorylation (GO:0035307)	1/34	0.205838	0.334558	0	0	4.48485	7.08904	PPP1R15B
positive regulation of telomerase activity (GO:0051973)	1/34	0.205838	0.334558	0	0	4.48485	7.08904	KLF4
regulation of protein secretion (GO:0050708)	2/125	0.206631	0.335389	0	0	2.41359	3.80581	SLC2A1;RFX3
circulatory system development (GO:0072359)	2/126	0.209096	0.338929	0	0	2.39401	3.74653	FN1;NF1
negative regulation of cell cycle G1/S phase transition (GO:1902807)	1/35	0.211208	0.339584	0	0	4.35272	6.7681	KLF4
negative regulation of Ras protein signal transduction (GO:0046580)	1/35	0.211208	0.339584	0	0	4.35272	6.7681	SCAI
negative regulation of T cell proliferation (GO:0042130)	1/35	0.211208	0.339584	0	0	4.35272	6.7681	CD80
peptidyl-tyrosine dephosphorylation (GO:0035335)	1/35	0.211208	0.339584	0	0	4.35272	6.7681	PTPN9
regulation of phosphatidylinositol 3-kinase activity (GO:0043551)	1/35	0.211208	0.339584	0	0	4.35272	6.7681	CCR7
smoothened signaling pathway (GO:0007224)	1/35	0.211208	0.339584	0	0	4.35272	6.7681	HIPK1
supramolecular fiber organization (GO:0097435)	4/351	0.213246	0.342398	0	0	1.71749	2.65406	NF1;PLOD2;HOOK3;H3-3A
cellular response to insulin stimulus (GO:0032869)	2/129	0.216509	0.342619	0	0	2.3371	3.57605	TBC1D4;PIK3C2A
positive regulation of macromolecule biosynthetic process (GO:0010557)	2/129	0.216509	0.342619	0	0	2.3371	3.57605	FCER2;KLF4
negative regulation of fat cell differentiation (GO:0045599)	1/36	0.216542	0.342619	0	0	4.22814	6.46894	WWTR1
regulation of cardiac muscle contraction (GO:0055117)	1/36	0.216542	0.342619	0	0	4.22814	6.46894	PDE4D
cyclic-nucleotide-mediated signaling (GO:0019935)	1/36	0.216542	0.342619	0	0	4.22814	6.46894	PDE4D
regulation of mRNA processing (GO:0050684)	1/36	0.216542	0.342619	0	0	4.22814	6.46894	RBM23
endoderm formation (GO:0001706)	1/36	0.216542	0.342619	0	0	4.22814	6.46894	FN1
platelet aggregation (GO:0070527)	1/36	0.216542	0.342619	0	0	4.22814	6.46894	FN1
intrinsic apoptotic signaling pathway by p53 class mediator (GO:0072332)	1/36	0.216542	0.342619	0	0	4.22814	6.46894	HIPK1
macrophage activation (GO:0042116)	1/36	0.216542	0.342619	0	0	4.22814	6.46894	PLCG2
membrane assembly (GO:0071709)	1/36	0.216542	0.342619	0	0	4.22814	6.46894	ANXA2
positive regulation of cell population proliferation (GO:0008284)	5/474	0.217067	0.342984	0	0	1.59062	2.42975	WWTR1;NR4A3;FN1;GCNT2;AREG
regulation of ERK1 and ERK2 cascade (GO:0070372)	3/238	0.217348	0.342984	0	0	1.89845	2.89752	FN1;GCNT2;CCR7
negative regulation of endothelial cell proliferation (GO:0001937)	1/37	0.22184	0.345502	0	0	4.11049	6.18958	NF1
negative regulation of G1/S transition of mitotic cell cycle (GO:2000134)	1/37	0.22184	0.345502	0	0	4.11049	6.18958	KLF4
centromere complex assembly (GO:0034508)	1/37	0.22184	0.345502	0	0	4.11049	6.18958	CENPE
neural crest cell migration (GO:0001755)	1/37	0.22184	0.345502	0	0	4.11049	6.18958	FN1
regulation of intracellular steroid hormone receptor signaling pathway (GO:0033143)	1/37	0.22184	0.345502	0	0	4.11049	6.18958	H3-3A
phospholipid biosynthetic process (GO:0008654)	1/37	0.22184	0.345502	0	0	4.11049	6.18958	AGPAT4
positive regulation of cytokinesis (GO:0032467)	1/37	0.22184	0.345502	0	0	4.11049	6.18958	KIF23
regulation of vascular associated smooth muscle cell proliferation (GO:1904705)	1/37	0.22184	0.345502	0	0	4.11049	6.18958	NR4A3
lysosome localization (GO:0032418)	1/37	0.22184	0.345502	0	0	4.11049	6.18958	NR4A3
positive regulation of signaling receptor activity (GO:2000273)	1/37	0.22184	0.345502	0	0	4.11049	6.18958	AREG
membrane organization (GO:0061024)	3/242	0.224409	0.349049	0	0	1.8663	2.78878	WASL;PIK3C2A;AREG
regulation of cell adhesion (GO:0030155)	2/133	0.22643	0.349591	0	0	2.26528	3.36466	ADAMDEC1;CCR7
regulation of cell motility (GO:2000145)	2/133	0.22643	0.349591	0	0	2.26528	3.36466	DOCK10;CCR7
transmembrane receptor protein serine/threonine kinase signaling pathway (GO:0007178)	2/133	0.22643	0.349591	0	0	2.26528	3.36466	ZMIZ1;GCNT2
positive regulation of gene expression (GO:0010628)	5/482	0.226838	0.349591	0	0	1.5633	2.31918	CUX2;AGO3;PLCG2;FN1;KLF4
DNA replication initiation (GO:0006270)	1/38	0.227102	0.349591	0	0	3.99919	5.92823	ORC6
positive regulation of cell development (GO:0010720)	1/38	0.227102	0.349591	0	0	3.99919	5.92823	RFX3
response to estradiol (GO:0032355)	1/38	0.227102	0.349591	0	0	3.99919	5.92823	SOCS2
lysosome organization (GO:0007040)	1/38	0.227102	0.349591	0	0	3.99919	5.92823	HOOK3
positive regulation of peptidyl-tyrosine phosphorylation (GO:0050731)	2/134	0.228916	0.351929	0	0	2.24801	3.31446	CD80;PLCG2
positive regulation of DNA-binding transcription factor activity (GO:0051091)	3/246	0.231516	0.353531	0	0	1.8352	2.6851	IRAK2;PLCG2;IL1RAP
negative regulation of lymphocyte proliferation (GO:0050672)	1/39	0.232329	0.353531	0	0	3.89375	5.68333	CD80
organophosphate biosynthetic process (GO:0090407)	1/39	0.232329	0.353531	0	0	3.89375	5.68333	AGPAT4
DNA replication-independent nucleosome assembly (GO:0006336)	1/39	0.232329	0.353531	0	0	3.89375	5.68333	H3-3A
regulation of protein targeting to mitochondrion (GO:1903214)	1/39	0.232329	0.353531	0	0	3.89375	5.68333	BAG4
regulation of T cell differentiation (GO:0045580)	1/39	0.232329	0.353531	0	0	3.89375	5.68333	ZMIZ1
replication fork processing (GO:0031297)	1/39	0.232329	0.353531	0	0	3.89375	5.68333	BOD1L1
vesicle cytoskeletal trafficking (GO:0099518)	1/39	0.232329	0.353531	0	0	3.89375	5.68333	WASL
negative regulation of cell-substrate adhesion (GO:0010812)	1/40	0.237521	0.357781	0	0	3.79372	5.45348	GCNT2
negative regulation of ERBB signaling pathway (GO:1901185)	1/40	0.237521	0.357781	0	0	3.79372	5.45348	AREG
carboxylic acid metabolic process (GO:0019752)	1/40	0.237521	0.357781	0	0	3.79372	5.45348	SLC2A1
detection of chemical stimulus involved in sensory perception of bitter taste (GO:0001580)	1/40	0.237521	0.357781	0	0	3.79372	5.45348	GNAT2
regulation of nitric oxide biosynthetic process (GO:0045428)	1/40	0.237521	0.357781	0	0	3.79372	5.45348	KLF4
response to organonitrogen compound (GO:0010243)	1/40	0.237521	0.357781	0	0	3.79372	5.45348	MARCHF6
positive regulation of intrinsic apoptotic signaling pathway (GO:2001244)	1/40	0.237521	0.357781	0	0	3.79372	5.45348	BCL2L11
sulfur compound catabolic process (GO:0044273)	1/40	0.237521	0.357781	0	0	3.79372	5.45348	VCAN
protein dephosphorylation (GO:0006470)	2/139	0.241371	0.360093	0	0	2.16541	3.07796	PPP1R15B;PTPN9
positive regulation of protein phosphorylation (GO:0001934)	4/371	0.24195	0.360093	0	0	1.62223	2.30198	CENPE;CD80;PLCG2;CCR7
positive regulation of signal transduction (GO:0009967)	3/252	0.242252	0.360093	0	0	1.79043	2.53844	CUX2;ZMIZ1;CD80
protein methylation (GO:0006479)	1/41	0.242678	0.360093	0	0	3.69869	5.23743	NSD3
negative regulation of cell-cell adhesion (GO:0022408)	1/41	0.242678	0.360093	0	0	3.69869	5.23743	KLF4
endosome organization (GO:0007032)	1/41	0.242678	0.360093	0	0	3.69869	5.23743	HOOK3
regulation of release of cytochrome c from mitochondria (GO:0090199)	1/41	0.242678	0.360093	0	0	3.69869	5.23743	BCL2L11
regulation of viral transcription (GO:0046782)	1/41	0.242678	0.360093	0	0	3.69869	5.23743	CCNT1
response to growth factor (GO:0070848)	1/41	0.242678	0.360093	0	0	3.69869	5.23743	KLF4
sensory perception of bitter taste (GO:0050913)	1/41	0.242678	0.360093	0	0	3.69869	5.23743	GNAT2
JNK cascade (GO:0007254)	1/41	0.242678	0.360093	0	0	3.69869	5.23743	IRAK2
visual system development (GO:0150063)	1/41	0.242678	0.360093	0	0	3.69869	5.23743	HIPK1
transcription initiation from RNA polymerase II promoter (GO:0006367)	2/140	0.243866	0.361406	0	0	2.14961	3.0334	WWTR1;NR4A3
positive regulation of cellular process (GO:0048522)	6/625	0.247403	0.36452	0	0	1.44614	2.01988	WWTR1;FN1;GCNT2;CCR7;AREG;H3-3A
cellular respiration (GO:0045333)	1/42	0.2478	0.36452	0	0	3.6083	5.03405	NR4A3
ceramide biosynthetic process (GO:0046513)	1/42	0.2478	0.36452	0	0	3.6083	5.03405	ST8SIA4
determination of left/right symmetry (GO:0007368)	1/42	0.2478	0.36452	0	0	3.6083	5.03405	RFX3
histone H3 acetylation (GO:0043966)	1/42	0.2478	0.36452	0	0	3.6083	5.03405	KAT6B
positive regulation of protein tyrosine kinase activity (GO:0061098)	1/42	0.2478	0.36452	0	0	3.6083	5.03405	AREG
Ras protein signal transduction (GO:0007265)	2/142	0.24886	0.365628	0	0	2.11869	2.94681	ABI2;NF1
negative regulation of DNA-binding transcription factor activity (GO:0043433)	2/143	0.251358	0.368844	0	0	2.10356	2.90475	IRAK2;KLF4
negative regulation of type I interferon production (GO:0032480)	1/43	0.252888	0.369087	0	0	3.52221	4.84236	REL
DNA-dependent DNA replication maintenance of fidelity (GO:0045005)	1/43	0.252888	0.369087	0	0	3.52221	4.84236	BOD1L1
positive regulation of leukocyte mediated cytotoxicity (GO:0001912)	1/43	0.252888	0.369087	0	0	3.52221	4.84236	CD1E
positive regulation of T cell differentiation (GO:0045582)	1/43	0.252888	0.369087	0	0	3.52221	4.84236	ZMIZ1
positive regulation of cell differentiation (GO:0045597)	3/258	0.25307	0.369087	0	0	1.74777	2.40159	WWTR1;GCNT2;MEDAG
negative regulation of cell migration (GO:0030336)	2/144	0.253857	0.369782	0	0	2.08864	2.86349	NF1;SCAI
detection of chemical stimulus involved in sensory perception of taste (GO:0050912)	1/44	0.257942	0.371649	0	0	3.44012	4.66144	GNAT2
positive regulation of biosynthetic process (GO:0009891)	1/44	0.257942	0.371649	0	0	3.44012	4.66144	PLCG2
positive regulation of cell division (GO:0051781)	1/44	0.257942	0.371649	0	0	3.44012	4.66144	KIF23
positive regulation of cell-matrix adhesion (GO:0001954)	1/44	0.257942	0.371649	0	0	3.44012	4.66144	CCR7
homotypic cell-cell adhesion (GO:0034109)	1/44	0.257942	0.371649	0	0	3.44012	4.66144	FN1
intracellular steroid hormone receptor signaling pathway (GO:0030518)	1/44	0.257942	0.371649	0	0	3.44012	4.66144	ZMIZ1
positive regulation of osteoblast differentiation (GO:0045669)	1/44	0.257942	0.371649	0	0	3.44012	4.66144	WWTR1
mitotic spindle assembly (GO:0090307)	1/44	0.257942	0.371649	0	0	3.44012	4.66144	KIF23
mRNA catabolic process (GO:0006402)	1/44	0.257942	0.371649	0	0	3.44012	4.66144	AGO3
cellular component assembly (GO:0022607)	3/261	0.258506	0.372012	0	0	1.72718	2.3366	SLC2A1;IL1RAP;WASL
positive regulation of cytosolic calcium ion concentration (GO:0007204)	2/147	0.261357	0.375661	0	0	2.04511	2.74427	CCR7;CCR3
negative regulation of T cell activation (GO:0050868)	1/45	0.262962	0.376156	0	0	3.36177	4.49047	CD80
regulation of pri-miRNA transcription by RNA polymerase II (GO:1902893)	1/45	0.262962	0.376156	0	0	3.36177	4.49047	KLF4
positive regulation of Notch signaling pathway (GO:0045747)	1/45	0.262962	0.376156	0	0	3.36177	4.49047	ZMIZ1
protein deacetylation (GO:0006476)	1/45	0.262962	0.376156	0	0	3.36177	4.49047	MSL3
regulation of cytosolic calcium ion concentration (GO:0051480)	2/148	0.263858	0.376985	0	0	2.031	2.706	CCR7;CCR3
positive regulation of hydrolase activity (GO:0051345)	2/149	0.266358	0.379196	0	0	2.01708	2.66842	DOCK10;NF1
regulation of protein phosphorylation (GO:0001932)	3/266	0.267601	0.379196	0	0	1.69392	2.23302	WWTR1;PPP1R15B;FN1
erythrocyte differentiation (GO:0030218)	1/46	0.267948	0.379196	0	0	3.2869	4.32872	KMT2E
regulation of telomerase activity (GO:0051972)	1/46	0.267948	0.379196	0	0	3.2869	4.32872	KLF4
spliceosomal complex assembly (GO:0000245)	1/46	0.267948	0.379196	0	0	3.2869	4.32872	GCFC2
positive regulation of response to stimulus (GO:0048584)	1/46	0.267948	0.379196	0	0	3.2869	4.32872	CD80
positive regulation of smooth muscle cell proliferation (GO:0048661)	1/46	0.267948	0.379196	0	0	3.2869	4.32872	NR4A3
posttranscriptional regulation of gene expression (GO:0010608)	1/46	0.267948	0.379196	0	0	3.2869	4.32872	GCNT2
central nervous system development (GO:0007417)	3/268	0.27125	0.381678	0	0	1.68096	2.19317	VCAN;NF1;SLC2A1
negative regulation of cold-induced thermogenesis (GO:0120163)	1/47	0.272901	0.381678	0	0	3.21528	4.17551	LNPEP
polyol metabolic process (GO:0019751)	1/47	0.272901	0.381678	0	0	3.21528	4.17551	PLCG2
regulation of protein localization to nucleus (GO:1900180)	1/47	0.272901	0.381678	0	0	3.21528	4.17551	WWTR1
positive regulation of cell-cell adhesion (GO:0022409)	1/47	0.272901	0.381678	0	0	3.21528	4.17551	GCNT2
regulation of T cell activation (GO:0050863)	1/47	0.272901	0.381678	0	0	3.21528	4.17551	TNFSF8
glycosphingolipid metabolic process (GO:0006687)	1/47	0.272901	0.381678	0	0	3.21528	4.17551	ESYT2
histone deacetylation (GO:0016575)	1/47	0.272901	0.381678	0	0	3.21528	4.17551	MSL3
positive regulation of neuron death (GO:1901216)	1/47	0.272901	0.381678	0	0	3.21528	4.17551	NF1
telomere organization (GO:0032200)	1/47	0.272901	0.381678	0	0	3.21528	4.17551	H3-3A
negative regulation of MAP kinase activity (GO:0043407)	1/48	0.277821	0.385395	0	0	3.14671	4.03025	NF1
regulation of interleukin-10 production (GO:0032653)	1/48	0.277821	0.385395	0	0	3.14671	4.03025	PLCG2
phosphatidic acid biosynthetic process (GO:0006654)	1/48	0.277821	0.385395	0	0	3.14671	4.03025	AGPAT4
regulation of protein metabolic process (GO:0051246)	1/48	0.277821	0.385395	0	0	3.14671	4.03025	KLF4
histone H4 acetylation (GO:0043967)	1/48	0.277821	0.385395	0	0	3.14671	4.03025	MSL3
inositol phosphate metabolic process (GO:0043647)	1/48	0.277821	0.385395	0	0	3.14671	4.03025	PLCG2
myelination (GO:0042552)	1/48	0.277821	0.385395	0	0	3.14671	4.03025	NF1
positive regulation of protein kinase activity (GO:0045860)	2/154	0.278861	0.385892	0	0	1.95024	2.49054	CENPE;CCR7
positive regulation of NF-kappaB transcription factor activity (GO:0051092)	2/155	0.28136	0.385892	0	0	1.93739	2.45684	IRAK2;IL1RAP
positive regulation of MAPK cascade (GO:0043410)	3/274	0.28223	0.385892	0	0	1.64324	2.07875	PLCG2;GCNT2;CCR7
negative regulation of cell projection organization (GO:0031345)	1/49	0.282707	0.385892	0	0	3.081	3.89237	PTPN9
aminoglycan biosynthetic process (GO:0006023)	1/49	0.282707	0.385892	0	0	3.081	3.89237	GCNT2
receptor internalization (GO:0031623)	1/49	0.282707	0.385892	0	0	3.081	3.89237	GRK3
regulation of cellular protein metabolic process (GO:0032268)	1/49	0.282707	0.385892	0	0	3.081	3.89237	KLF4
regulation of interferon-beta production (GO:0032648)	1/49	0.282707	0.385892	0	0	3.081	3.89237	REL
oligosaccharide metabolic process (GO:0009311)	1/49	0.282707	0.385892	0	0	3.081	3.89237	ST8SIA4
regulation of smooth muscle cell proliferation (GO:0048660)	1/49	0.282707	0.385892	0	0	3.081	3.89237	NR4A3
RNA catabolic process (GO:0006401)	1/49	0.282707	0.385892	0	0	3.081	3.89237	AGO3
secondary alcohol metabolic process (GO:1902652)	1/49	0.282707	0.385892	0	0	3.081	3.89237	SOAT1
positive regulation of reactive oxygen species metabolic process (GO:2000379)	1/49	0.282707	0.385892	0	0	3.081	3.89237	PLCG2
mitotic cytokinesis (GO:0000281)	1/49	0.282707	0.385892	0	0	3.081	3.89237	KIF23
regulation of cell differentiation (GO:0045595)	2/156	0.283859	0.38658	0	0	1.92471	2.42375	NF1;KLF4
regulation of signal transduction by p53 class mediator (GO:1901796)	2/156	0.283859	0.38658	0	0	1.92471	2.42375	TP53RK;HIPK1
mitotic spindle organization (GO:0007052)	2/157	0.286357	0.389537	0	0	1.9122	2.39124	CENPE;KIF23
phosphatidic acid metabolic process (GO:0046473)	1/50	0.287561	0.390284	0	0	3.01797	3.76136	AGPAT4
positive regulation of cell morphogenesis involved in differentiation (GO:0010770)	1/50	0.287561	0.390284	0	0	3.01797	3.76136	CUX2
skeletal system development (GO:0001501)	2/158	0.288854	0.39115	0	0	1.89985	2.35929	VCAN;MATN3
T cell receptor signaling pathway (GO:0050852)	2/158	0.288854	0.39115	0	0	1.89985	2.35929	PDE4D;PLCG2
response to lipopolysaccharide (GO:0032496)	2/159	0.29135	0.392364	0	0	1.88765	2.3279	CD80;IFNAR1
protein autophosphorylation (GO:0046777)	2/159	0.29135	0.392364	0	0	1.88765	2.3279	PEAK1;STK17B
regulation of epithelial cell migration (GO:0010632)	1/51	0.292382	0.392364	0	0	2.95746	3.63678	PLCG2
cholesterol transport (GO:0030301)	1/51	0.292382	0.392364	0	0	2.95746	3.63678	SOAT1
regulation of protein modification process (GO:0031399)	1/51	0.292382	0.392364	0	0	2.95746	3.63678	FN1
positive regulation of fat cell differentiation (GO:0045600)	1/51	0.292382	0.392364	0	0	2.95746	3.63678	MEDAG
inositol lipid-mediated signaling (GO:0048017)	1/51	0.292382	0.392364	0	0	2.95746	3.63678	PIK3C2A
mitotic metaphase plate congression (GO:0007080)	1/51	0.292382	0.392364	0	0	2.95746	3.63678	CENPE
regulation of intrinsic apoptotic signaling pathway (GO:2001242)	1/52	0.29717	0.397449	0	0	2.89933	3.51819	BCL2L11
regulation of release of sequestered calcium ion into cytosol (GO:0051279)	1/52	0.29717	0.397449	0	0	2.89933	3.51819	PDE4D
glycolipid metabolic process (GO:0006664)	1/52	0.29717	0.397449	0	0	2.89933	3.51819	ESYT2
negative regulation of cysteine-type endopeptidase activity (GO:2000117)	1/53	0.301927	0.403358	0	0	2.84343	3.40521	KLF4
heart development (GO:0007507)	2/164	0.303814	0.405425	0	0	1.82892	2.17887	FN1;NF1
negative regulation of canonical Wnt signaling pathway (GO:0090090)	2/165	0.306302	0.406032	0	0	1.81761	2.15057	WWTR1;TMEM131L
regulation of cyclin-dependent protein kinase activity (GO:1904029)	1/54	0.306651	0.406032	0	0	2.78964	3.29747	CCNT1
regulation of focal adhesion assembly (GO:0051893)	1/54	0.306651	0.406032	0	0	2.78964	3.29747	PEAK1
regulation of humoral immune response (GO:0002920)	1/54	0.306651	0.406032	0	0	2.78964	3.29747	CCR7
cytoplasmic microtubule organization (GO:0031122)	1/54	0.306651	0.406032	0	0	2.78964	3.29747	HOOK3
glycosaminoglycan metabolic process (GO:0030203)	1/54	0.306651	0.406032	0	0	2.78964	3.29747	GCNT2
positive regulation of leukocyte chemotaxis (GO:0002690)	1/54	0.306651	0.406032	0	0	2.78964	3.29747	CCR7
negative regulation of cellular macromolecule biosynthetic process (GO:2000113)	5/547	0.310219	0.408618	0	0	1.3712	1.60496	GCFC2;ZHX2;KAT6B;RFX3;KLF4
protein sumoylation (GO:0016925)	1/55	0.311344	0.408618	0	0	2.73784	3.19467	PIAS2
pyruvate metabolic process (GO:0006090)	1/55	0.311344	0.408618	0	0	2.73784	3.19467	NR4A3
negative regulation of cysteine-type endopeptidase activity involved in apoptotic process (GO:0043154)	1/55	0.311344	0.408618	0	0	2.73784	3.19467	KLF4
regulation of blood vessel endothelial cell migration (GO:0043535)	1/55	0.311344	0.408618	0	0	2.73784	3.19467	NF1
regulation of gene silencing by RNA (GO:0060966)	1/55	0.311344	0.408618	0	0	2.73784	3.19467	H3-3A
regulation of posttranscriptional gene silencing (GO:0060147)	1/55	0.311344	0.408618	0	0	2.73784	3.19467	H3-3A
glycoprotein metabolic process (GO:0009100)	1/55	0.311344	0.408618	0	0	2.73784	3.19467	ST8SIA4
cellular protein-containing complex assembly (GO:0034622)	2/168	0.313758	0.410222	0	0	1.78449	2.06846	CENPE;PIK3C2A
DNA-templated transcription, initiation (GO:0006352)	2/168	0.313758	0.410222	0	0	1.78449	2.06846	WWTR1;NR4A3
protein-containing complex disassembly (GO:0032984)	1/56	0.316005	0.410222	0	0	2.68792	3.09648	STX17
autophagosome organization (GO:1905037)	1/56	0.316005	0.410222	0	0	2.68792	3.09648	ATG16L2
blood vessel morphogenesis (GO:0048514)	1/56	0.316005	0.410222	0	0	2.68792	3.09648	NF1
negative regulation of metabolic process (GO:0009892)	1/56	0.316005	0.410222	0	0	2.68792	3.09648	LNPEP
DNA damage response, signal transduction by p53 class mediator resulting in cell cycle arrest (GO:0006977)	1/56	0.316005	0.410222	0	0	2.68792	3.09648	MUC1
peptidyl-tyrosine modification (GO:0018212)	1/56	0.316005	0.410222	0	0	2.68792	3.09648	ABI2
glycosaminoglycan catabolic process (GO:0006027)	1/56	0.316005	0.410222	0	0	2.68792	3.09648	VCAN
sensory organ development (GO:0007423)	1/56	0.316005	0.410222	0	0	2.68792	3.09648	HIPK1
positive regulation of gene expression, epigenetic (GO:0045815)	1/57	0.320635	0.415604	0	0	2.63979	3.00264	ZMIZ1
neuron projection development (GO:0031175)	2/171	0.321196	0.415604	0	0	1.75255	1.99037	DOCK10;WASL
positive regulation of I-kappaB kinase/NF-kappaB signaling (GO:0043123)	2/171	0.321196	0.415604	0	0	1.75255	1.99037	REL;CCR7
organelle assembly (GO:0070925)	4/425	0.322947	0.416313	0	0	1.41024	1.59394	CENPE;ATG16L2;RFX3;CDS2
positive regulation of ERK1 and ERK2 cascade (GO:0070374)	2/172	0.323672	0.416313	0	0	1.74215	1.96519	GCNT2;CCR7
negative regulation of neuron projection development (GO:0010977)	1/58	0.325234	0.416313	0	0	2.59335	2.91288	PTPN9
regulation of pathway-restricted SMAD protein phosphorylation (GO:0060393)	1/58	0.325234	0.416313	0	0	2.59335	2.91288	SNX25
eye development (GO:0001654)	1/58	0.325234	0.416313	0	0	2.59335	2.91288	HIPK1
regulation of tumor necrosis factor-mediated signaling pathway (GO:0010803)	1/58	0.325234	0.416313	0	0	2.59335	2.91288	HIPK1
RNA modification (GO:0009451)	1/58	0.325234	0.416313	0	0	2.59335	2.91288	MRM2
positive regulation of mitochondrion organization (GO:0010822)	1/58	0.325234	0.416313	0	0	2.59335	2.91288	BCL2L11
positive regulation of mitotic cell cycle phase transition (GO:1901992)	1/58	0.325234	0.416313	0	0	2.59335	2.91288	KMT2E
muscle organ development (GO:0007517)	1/58	0.325234	0.416313	0	0	2.59335	2.91288	ANKRD2
protein polymerization (GO:0051258)	1/59	0.329802	0.420806	0	0	2.54851	2.82697	WASL
positive regulation of apoptotic signaling pathway (GO:2001235)	1/59	0.329802	0.420806	0	0	2.54851	2.82697	BCL2L11
response to reactive oxygen species (GO:0000302)	1/59	0.329802	0.420806	0	0	2.54851	2.82697	PTPRN
innate immune response (GO:0045087)	3/302	0.333837	0.423425	0	0	1.48723	1.63164	CLEC4D;PLCG2;REL
adenylate cyclase-inhibiting G protein-coupled receptor signaling pathway (GO:0007193)	1/60	0.334339	0.423425	0	0	2.50519	2.74468	AKAP5
cellular protein catabolic process (GO:0044257)	1/60	0.334339	0.423425	0	0	2.50519	2.74468	CAPN2
Notch signaling pathway (GO:0007219)	1/60	0.334339	0.423425	0	0	2.50519	2.74468	FCER2
peptidyl-threonine phosphorylation (GO:0018107)	1/60	0.334339	0.423425	0	0	2.50519	2.74468	HIPK1
response to organic cyclic compound (GO:0014070)	1/60	0.334339	0.423425	0	0	2.50519	2.74468	SOCS2
RNA methylation (GO:0001510)	1/60	0.334339	0.423425	0	0	2.50519	2.74468	MRM2
B cell differentiation (GO:0030183)	1/61	0.338846	0.426867	0	0	2.46331	2.66582	PLCG2
regulation of DNA-templated transcription, initiation (GO:2000142)	1/61	0.338846	0.426867	0	0	2.46331	2.66582	AGO3
negative regulation of response to stimulus (GO:0048585)	1/61	0.338846	0.426867	0	0	2.46331	2.66582	KLF4
O-glycan processing (GO:0016266)	1/61	0.338846	0.426867	0	0	2.46331	2.66582	MUC1
positive regulation of DNA biosynthetic process (GO:2000573)	1/61	0.338846	0.426867	0	0	2.46331	2.66582	KLF4
regulation of intracellular signal transduction (GO:1902531)	4/437	0.34132	0.42953	0	0	1.37031	1.47299	TP53RK;PLCG2;AKAP5;HIPK1
regulation of neurogenesis (GO:0050767)	1/62	0.343322	0.43114	0	0	2.4228	2.59019	HOOK3
stress-activated MAPK cascade (GO:0051403)	1/62	0.343322	0.43114	0	0	2.4228	2.59019	IRAK2
amyloid fibril formation (GO:1990000)	1/63	0.347769	0.433983	0	0	2.38361	2.51761	H3-3A
COPII vesicle coating (GO:0048208)	1/63	0.347769	0.433983	0	0	2.38361	2.51761	AREG
organonitrogen compound catabolic process (GO:1901565)	1/63	0.347769	0.433983	0	0	2.38361	2.51761	LNPEP
positive regulation of viral process (GO:0048524)	1/63	0.347769	0.433983	0	0	2.38361	2.51761	CCNT1
vesicle coating (GO:0006901)	1/63	0.347769	0.433983	0	0	2.38361	2.51761	AREG
vesicle targeting, rough ER to cis-Golgi (GO:0048207)	1/63	0.347769	0.433983	0	0	2.38361	2.51761	AREG
positive regulation of apoptotic process (GO:0043065)	3/310	0.348603	0.43457	0	0	1.44788	1.52581	BCL2L11;STK17B;NF1
protein secretion (GO:0009306)	1/64	0.352185	0.437208	0	0	2.34565	2.44792	PTPRN
regulation of transcription initiation from RNA polymerase II promoter (GO:0060260)	1/64	0.352185	0.437208	0	0	2.34565	2.44792	AGO3
pre-replicative complex assembly (GO:0036388)	1/64	0.352185	0.437208	0	0	2.34565	2.44792	ORC6
protein catabolic process (GO:0030163)	1/64	0.352185	0.437208	0	0	2.34565	2.44792	MARCHF6
antigen receptor-mediated signaling pathway (GO:0050851)	2/185	0.35562	0.439907	0	0	1.61732	1.67214	PDE4D;PLCG2
endoplasmic reticulum to Golgi vesicle-mediated transport (GO:0006888)	2/185	0.35562	0.439907	0	0	1.61732	1.67214	STX17;AREG
cellular response to type I interferon (GO:0071357)	1/65	0.356572	0.439907	0	0	2.30889	2.38097	IFNAR1
regulation of RNA metabolic process (GO:0051252)	1/65	0.356572	0.439907	0	0	2.30889	2.38097	HNRNPH1
type I interferon signaling pathway (GO:0060337)	1/65	0.356572	0.439907	0	0	2.30889	2.38097	IFNAR1
mitotic G1 DNA damage checkpoint signaling (GO:0031571)	1/65	0.356572	0.439907	0	0	2.30889	2.38097	MUC1
cellular component disassembly (GO:0022411)	1/66	0.360929	0.443906	0	0	2.27325	2.31661	CAPN2
extracellular matrix disassembly (GO:0022617)	1/66	0.360929	0.443906	0	0	2.27325	2.31661	CAPN2
positive regulation of T cell proliferation (GO:0042102)	1/66	0.360929	0.443906	0	0	2.27325	2.31661	CD80
regulation of mitotic cell cycle phase transition (GO:1901990)	2/188	0.362921	0.445896	0	0	1.59099	1.61258	CENPE;TM4SF5
regulation of epidermal growth factor receptor signaling pathway (GO:0042058)	1/67	0.365257	0.446579	0	0	2.23869	2.25471	AREG
regulation of gene silencing by miRNA (GO:0060964)	1/67	0.365257	0.446579	0	0	2.23869	2.25471	H3-3A
peptidyl-threonine modification (GO:0018210)	1/67	0.365257	0.446579	0	0	2.23869	2.25471	HIPK1
transcription elongation from RNA polymerase II promoter (GO:0006368)	1/67	0.365257	0.446579	0	0	2.23869	2.25471	CCNT1
regulation of GTPase activity (GO:0043087)	2/189	0.365349	0.446579	0	0	1.58241	1.59333	DOCK10;NF1
negative regulation of transforming growth factor beta receptor signaling pathway (GO:0030512)	1/68	0.369556	0.450337	0	0	2.20517	2.19514	SNX25
regulation of translational initiation (GO:0006446)	1/68	0.369556	0.450337	0	0	2.20517	2.19514	PPP1R15B
positive regulation of protein localization to nucleus (GO:1900182)	1/68	0.369556	0.450337	0	0	2.20517	2.19514	WWTR1
negative regulation of Wnt signaling pathway (GO:0030178)	2/191	0.370192	0.450652	0	0	1.5655	1.55569	WWTR1;TMEM131L
cellular response to oxygen-containing compound (GO:1901701)	3/323	0.372525	0.452766	0	0	1.38814	1.37072	NR4A3;CD80;CAPN2
cellular response to calcium ion (GO:0071277)	1/69	0.373826	0.452766	0	0	2.17263	2.13779	PLCG2
peptidyl-tyrosine phosphorylation (GO:0018108)	1/69	0.373826	0.452766	0	0	2.17263	2.13779	ABI2
DNA-templated transcription, elongation (GO:0006354)	1/69	0.373826	0.452766	0	0	2.17263	2.13779	CCNT1
positive regulation of protein polymerization (GO:0032273)	1/69	0.373826	0.452766	0	0	2.17263	2.13779	CCR7
cellular response to tumor necrosis factor (GO:0071356)	2/194	0.377431	0.455131	0	0	1.54081	1.50131	BAG4;TNFSF8
COPII-coated vesicle budding (GO:0090114)	1/70	0.378067	0.455131	0	0	2.14103	2.08255	AREG
regulation of plasma membrane bounded cell projection assembly (GO:0120032)	1/70	0.378067	0.455131	0	0	2.14103	2.08255	CCR7
kidney development (GO:0001822)	1/70	0.378067	0.455131	0	0	2.14103	2.08255	NF1
sterol metabolic process (GO:0016125)	1/70	0.378067	0.455131	0	0	2.14103	2.08255	SOAT1
wound healing (GO:0042060)	1/70	0.378067	0.455131	0	0	2.14103	2.08255	NF1
cholesterol homeostasis (GO:0042632)	1/71	0.38228	0.458352	0	0	2.11034	2.02931	SOAT1
nucleic acid metabolic process (GO:0090304)	1/71	0.38228	0.458352	0	0	2.11034	2.02931	HNRNPH1
positive regulation of cellular protein localization (GO:1903829)	1/71	0.38228	0.458352	0	0	2.11034	2.02931	WWTR1
myeloid leukocyte differentiation (GO:0002573)	1/71	0.38228	0.458352	0	0	2.11034	2.02931	CCR7
negative regulation of epithelial cell proliferation (GO:0050680)	1/72	0.386465	0.461052	0	0	2.08051	1.97797	NF1
cytoskeleton-dependent cytokinesis (GO:0061640)	1/72	0.386465	0.461052	0	0	2.08051	1.97797	KIF23
extrinsic apoptotic signaling pathway (GO:0097191)	1/72	0.386465	0.461052	0	0	2.08051	1.97797	HIPK1
positive regulation of neurogenesis (GO:0050769)	1/72	0.386465	0.461052	0	0	2.08051	1.97797	CUX2
sterol homeostasis (GO:0055092)	1/72	0.386465	0.461052	0	0	2.08051	1.97797	SOAT1
negative regulation of intracellular signal transduction (GO:1902532)	2/198	0.387029	0.461264	0	0	1.50905	1.43248	PDE4D;NF1
endomembrane system organization (GO:0010256)	2/199	0.389419	0.461397	0	0	1.50132	1.41589	STX17;HOOK3
regulation of actin filament polymerization (GO:0030833)	1/73	0.390621	0.461397	0	0	2.05151	1.92846	CCR7
regulation of hydrolase activity (GO:0051336)	1/73	0.390621	0.461397	0	0	2.05151	1.92846	NF1
regulation of Rho protein signal transduction (GO:0035023)	1/73	0.390621	0.461397	0	0	2.05151	1.92846	SCAI
response to molecule of bacterial origin (GO:0002237)	1/73	0.390621	0.461397	0	0	2.05151	1.92846	IFNAR1
positive regulation of JNK cascade (GO:0046330)	1/73	0.390621	0.461397	0	0	2.05151	1.92846	CCR7
insulin receptor signaling pathway (GO:0008286)	1/73	0.390621	0.461397	0	0	2.05151	1.92846	PIK3C2A
positive regulation of synaptic transmission (GO:0050806)	1/73	0.390621	0.461397	0	0	2.05151	1.92846	AKAP5
ubiquitin-dependent ERAD pathway (GO:0030433)	1/73	0.390621	0.461397	0	0	2.05151	1.92846	MARCHF6
ncRNA processing (GO:0034470)	2/201	0.394186	0.464892	0	0	1.48608	1.38344	AGO3;MRM2
NIK/NF-kappaB signaling (GO:0038061)	1/74	0.394749	0.464892	0	0	2.02331	1.88067	REL
DNA damage response, signal transduction by p53 class mediator (GO:0030330)	1/74	0.394749	0.464892	0	0	2.02331	1.88067	MUC1
regulation of transcription from RNA polymerase II promoter in response to hypoxia (GO:0061418)	1/75	0.39885	0.467874	0	0	1.99587	1.83454	BACH1
positive regulation of immune response (GO:0050778)	1/75	0.39885	0.467874	0	0	1.99587	1.83454	CCR7
positive regulation of lymphocyte proliferation (GO:0050671)	1/75	0.39885	0.467874	0	0	1.99587	1.83454	CD80
integrin-mediated signaling pathway (GO:0007229)	1/75	0.39885	0.467874	0	0	1.99587	1.83454	FN1
regulation of cell division (GO:0051302)	1/76	0.402923	0.469421	0	0	1.96915	1.78998	ORC6
cell morphogenesis involved in neuron differentiation (GO:0048667)	1/76	0.402923	0.469421	0	0	1.96915	1.78998	NTNG2
phospholipid metabolic process (GO:0006644)	1/76	0.402923	0.469421	0	0	1.96915	1.78998	AGPAT4
positive regulation of growth (GO:0045927)	1/76	0.402923	0.469421	0	0	1.96915	1.78998	H3-3A
positive regulation of interleukin-6 production (GO:0032755)	1/76	0.402923	0.469421	0	0	1.96915	1.78998	PLCG2
water-soluble vitamin metabolic process (GO:0006767)	1/76	0.402923	0.469421	0	0	1.96915	1.78998	SLC2A1
protein import into nucleus (GO:0006606)	1/76	0.402923	0.469421	0	0	1.96915	1.78998	CBLB
regulation of inflammatory response (GO:0050727)	2/206	0.406029	0.47183	0	0	1.44928	1.30628	IL1R1;KLF4
cholesterol metabolic process (GO:0008203)	1/77	0.406969	0.47183	0	0	1.94315	1.74693	SOAT1
positive regulation of endothelial cell proliferation (GO:0001938)	1/77	0.406969	0.47183	0	0	1.94315	1.74693	FGFBP1
positive regulation of phosphatidylinositol 3-kinase signaling (GO:0014068)	1/77	0.406969	0.47183	0	0	1.94315	1.74693	FN1
positive regulation of tumor necrosis factor production (GO:0032760)	1/77	0.406969	0.47183	0	0	1.94315	1.74693	PLCG2
negative regulation of blood vessel morphogenesis (GO:2000181)	1/78	0.410987	0.475565	0	0	1.91781	1.70531	KLF4
antigen processing and presentation of exogenous peptide antigen via MHC class I (GO:0042590)	1/78	0.410987	0.475565	0	0	1.91781	1.70531	LNPEP
positive regulation of multicellular organismal process (GO:0051240)	3/345	0.412603	0.476973	0	0	1.29738	1.14853	WWTR1;GCNT2;RFX3
axon development (GO:0061564)	1/79	0.414978	0.47879	0	0	1.89313	1.66506	NTNG2
regulation of cellular response to heat (GO:1900034)	1/79	0.414978	0.47879	0	0	1.89313	1.66506	BAG4
regulation of organelle organization (GO:0033043)	1/80	0.418943	0.481954	0	0	1.86907	1.62613	CAPN2
positive regulation of cell adhesion (GO:0045785)	1/80	0.418943	0.481954	0	0	1.86907	1.62613	CCR7
lipid biosynthetic process (GO:0008610)	1/80	0.418943	0.481954	0	0	1.86907	1.62613	AGPAT4
neutrophil mediated immunity (GO:0002446)	4/488	0.419336	0.481954	0	0	1.2227	1.06263	KMT2E;CLEC4D;ADGRE5;ANXA2
negative regulation of inflammatory response (GO:0050728)	2/212	0.420095	0.482362	0	0	1.40745	1.22064	PLCG2;KLF4
cellular response to DNA damage stimulus (GO:0006974)	3/350	0.421611	0.483637	0	0	1.27836	1.10408	BCL2L11;BOD1L1;BACH1
regulation of interleukin-8 production (GO:0032677)	1/81	0.422881	0.484162	0	0	1.84562	1.58846	KLF4
positive regulation of tumor necrosis factor superfamily cytokine production (GO:1903557)	1/81	0.422881	0.484162	0	0	1.84562	1.58846	PLCG2
regulation of cyclin-dependent protein serine/threonine kinase activity (GO:0000079)	1/82	0.426792	0.486772	0	0	1.82274	1.55199	CCNT1
regulation of gene expression, epigenetic (GO:0040029)	1/82	0.426792	0.486772	0	0	1.82274	1.55199	H3-3A
ephrin receptor signaling pathway (GO:0048013)	1/82	0.426792	0.486772	0	0	1.82274	1.55199	WASL
positive regulation of cytoskeleton organization (GO:0051495)	1/82	0.426792	0.486772	0	0	1.82274	1.55199	CCR7
regulation of defense response (GO:0031347)	1/83	0.430677	0.488866	0	0	1.80042	1.51667	IL1R1
regulation of interleukin-1 beta production (GO:0032651)	1/83	0.430677	0.488866	0	0	1.80042	1.51667	CCR7
peptide metabolic process (GO:0006518)	1/83	0.430677	0.488866	0	0	1.80042	1.51667	LNPEP
regulation of Notch signaling pathway (GO:0008593)	1/83	0.430677	0.488866	0	0	1.80042	1.51667	ZMIZ1
regulation of osteoblast differentiation (GO:0045667)	1/83	0.430677	0.488866	0	0	1.80042	1.51667	WWTR1
regulation of cell growth (GO:0001558)	2/217	0.431688	0.489548	0	0	1.37437	1.15454	SOCS2;H3-3A
regulation of cytokinesis (GO:0032465)	1/84	0.434536	0.490911	0	0	1.77864	1.48245	KIF23
response to insulin (GO:0032868)	1/84	0.434536	0.490911	0	0	1.77864	1.48245	TBC1D4
lymphocyte differentiation (GO:0030098)	1/84	0.434536	0.490911	0	0	1.77864	1.48245	PLCG2
vascular transport (GO:0010232)	1/84	0.434536	0.490911	0	0	1.77864	1.48245	SLC2A1
negative regulation of defense response (GO:0031348)	1/85	0.438369	0.493838	0	0	1.75737	1.4493	KLF4
B cell activation (GO:0042113)	1/85	0.438369	0.493838	0	0	1.75737	1.4493	PLCG2
G1/S transition of mitotic cell cycle (GO:0000082)	1/85	0.438369	0.493838	0	0	1.75737	1.4493	BACH1
regulation of Ras protein signal transduction (GO:0046578)	1/86	0.442176	0.497188	0	0	1.73661	1.41716	DENND4A
transport across blood-brain barrier (GO:0150104)	1/86	0.442176	0.497188	0	0	1.73661	1.41716	SLC2A1
negative regulation of angiogenesis (GO:0016525)	1/87	0.445958	0.500497	0	0	1.71633	1.38599	KLF4
ERAD pathway (GO:0036503)	1/87	0.445958	0.500497	0	0	1.71633	1.38599	MARCHF6
positive regulation of neuron projection development (GO:0010976)	1/88	0.449714	0.504238	0	0	1.69652	1.35576	CUX2
regulation of cation channel activity (GO:2001257)	1/89	0.453445	0.506517	0	0	1.67715	1.32643	PDE4D
regulation of cysteine-type endopeptidase activity involved in apoptotic process (GO:0043281)	1/89	0.453445	0.506517	0	0	1.67715	1.32643	KLF4
regulation of endothelial cell migration (GO:0010594)	1/89	0.453445	0.506517	0	0	1.67715	1.32643	NF1
SCF-dependent proteasomal ubiquitin-dependent protein catabolic process (GO:0031146)	1/89	0.453445	0.506517	0	0	1.67715	1.32643	FBXO38
regulation of mRNA splicing, via spliceosome (GO:0048024)	1/90	0.457151	0.509702	0	0	1.65823	1.29796	RBM23
positive regulation of autophagy (GO:0010508)	1/90	0.457151	0.509702	0	0	1.65823	1.29796	PIK3C2A
positive regulation of supramolecular fiber organization (GO:1902905)	1/91	0.460831	0.512847	0	0	1.63972	1.27033	CCR7
positive regulation of transport (GO:0051050)	1/91	0.460831	0.512847	0	0	1.63972	1.27033	ANXA2
negative regulation of mitotic cell cycle phase transition (GO:1901991)	1/92	0.464487	0.514516	0	0	1.62162	1.24349	KLF4
regulation of endothelial cell proliferation (GO:0001936)	1/92	0.464487	0.514516	0	0	1.62162	1.24349	NF1
positive regulation of cellular component biogenesis (GO:0044089)	1/92	0.464487	0.514516	0	0	1.62162	1.24349	BCL2L11
T cell activation (GO:0042110)	1/92	0.464487	0.514516	0	0	1.62162	1.24349	CCR7
Wnt signaling pathway (GO:0016055)	1/92	0.464487	0.514516	0	0	1.62162	1.24349	PLCG2
regulation of epithelial cell proliferation (GO:0050678)	1/93	0.468119	0.517098	0	0	1.60391	1.21742	NR4A3
regulation of heart contraction (GO:0008016)	1/93	0.468119	0.517098	0	0	1.60391	1.21742	PDE4D
visual perception (GO:0007601)	1/93	0.468119	0.517098	0	0	1.60391	1.21742	GNAT2
negative regulation of MAPK cascade (GO:0043409)	1/94	0.471726	0.520119	0	0	1.58658	1.19209	NF1
positive regulation of epithelial cell migration (GO:0010634)	1/94	0.471726	0.520119	0	0	1.58658	1.19209	PLCG2
negative regulation of cell population proliferation (GO:0008285)	3/379	0.472859	0.520887	0	0	1.17801	0.882281	FGFBP1;NF1;KLF4
sensory perception of light stimulus (GO:0050953)	1/95	0.475308	0.52262	0	0	1.56963	1.16747	GNAT2
mRNA metabolic process (GO:0016071)	1/95	0.475308	0.52262	0	0	1.56963	1.16747	AGO3
regulation of MAP kinase activity (GO:0043405)	1/97	0.482402	0.529931	0	0	1.53677	1.12027	NF1
regulation of neuron apoptotic process (GO:0043523)	1/98	0.485912	0.532807	0	0	1.52085	1.09764	NF1
regulation of peptidyl-serine phosphorylation (GO:0033135)	1/98	0.485912	0.532807	0	0	1.52085	1.09764	PDE4D
positive regulation of stress-activated MAPK cascade (GO:0032874)	1/99	0.4894	0.536137	0	0	1.50525	1.07562	CCR7
regulation of transforming growth factor beta receptor signaling pathway (GO:0017015)	1/100	0.492863	0.539437	0	0	1.48997	1.05419	SNX25
positive regulation of cell cycle process (GO:0090068)	1/101	0.496304	0.542704	0	0	1.475	1.03334	KIF23
cell junction assembly (GO:0034329)	1/102	0.499721	0.544445	0	0	1.46032	1.01303	FN1
positive regulation of cell growth (GO:0030307)	1/102	0.499721	0.544445	0	0	1.46032	1.01303	H3-3A
positive regulation of cellular protein metabolic process (GO:0032270)	1/102	0.499721	0.544445	0	0	1.46032	1.01303	KLF4
intrinsic apoptotic signaling pathway (GO:0097193)	1/102	0.499721	0.544445	0	0	1.46032	1.01303	BCL2L11
cellular response to organonitrogen compound (GO:0071417)	1/103	0.503115	0.547643	0	0	1.44593	0.993263	CAPN2
RNA splicing, via transesterification reactions with bulged adenosine as nucleophile (GO:0000377)	2/251	0.507054	0.551427	0	0	1.18465	0.804539	GCFC2;HNRNPH1
regulation of JNK cascade (GO:0046328)	1/105	0.509835	0.553946	0	0	1.41798	0.955249	CCR7
regulation of canonical Wnt signaling pathway (GO:0060828)	2/253	0.511285	0.555017	0	0	1.17509	0.788282	WWTR1;TMEM131L
chromosome organization (GO:0051276)	1/106	0.513161	0.555536	0	0	1.40441	0.936972	H3-3A
regulation of phosphatidylinositol 3-kinase signaling (GO:0014066)	1/106	0.513161	0.555536	0	0	1.40441	0.936972	FN1
small GTPase mediated signal transduction (GO:0007264)	1/106	0.513161	0.555536	0	0	1.40441	0.936972	NF1
response to calcium ion (GO:0051592)	1/107	0.516465	0.558606	0	0	1.39109	0.919158	PLCG2
negative regulation of transmembrane receptor protein serine/threonine kinase signaling pathway (GO:0090101)	1/108	0.519746	0.561138	0	0	1.37802	0.901794	SNX25
DNA replication (GO:0006260)	1/108	0.519746	0.561138	0	0	1.37802	0.901794	ORC6
regulation of interleukin-6 production (GO:0032675)	1/110	0.526243	0.567125	0	0	1.35259	0.868356	PLCG2
response to tumor necrosis factor (GO:0034612)	1/110	0.526243	0.567125	0	0	1.35259	0.868356	BAG4
regulation of protein serine/threonine kinase activity (GO:0071900)	1/111	0.529458	0.570076	0	0	1.34023	0.852254	CCNT1
regulation of cytoskeleton organization (GO:0051493)	1/112	0.532652	0.572481	0	0	1.32809	0.836546	CAPN2
Fc receptor signaling pathway (GO:0038093)	1/112	0.532652	0.572481	0	0	1.32809	0.836546	PLCG2
negative regulation of cellular process (GO:0048523)	4/566	0.533655	0.573042	0	0	1.04876	0.65863	ADAMDEC1;FGFBP1;ORC6;KLF4
positive regulation of cellular component organization (GO:0051130)	1/114	0.538976	0.578235	0	0	1.30445	0.806262	BCL2L11
organelle organization (GO:0006996)	3/420	0.541596	0.580525	0	0	1.05995	0.65	STX17;ABI2;WASL
cellular response to molecule of bacterial origin (GO:0071219)	1/115	0.542105	0.580549	0	0	1.29294	0.791663	CD80
cytosolic transport (GO:0016482)	1/116	0.545214	0.58231	0	0	1.28164	0.777411	HOOK3
regulation of protein-containing complex assembly (GO:0043254)	1/116	0.545214	0.58231	0	0	1.28164	0.777411	BCL2L11
sphingolipid metabolic process (GO:0006665)	1/116	0.545214	0.58231	0	0	1.28164	0.777411	ESYT2
regulation of cellular response to stress (GO:0080135)	1/118	0.551369	0.587306	0	0	1.2596	0.749905	BAG4
negative regulation of response to external stimulus (GO:0032102)	1/118	0.551369	0.587306	0	0	1.2596	0.749905	KLF4
positive regulation of protein-containing complex assembly (GO:0031334)	1/118	0.551369	0.587306	0	0	1.2596	0.749905	BCL2L11
mRNA splicing, via spliceosome (GO:0000398)	2/274	0.554262	0.589862	0	0	1.0832	0.639218	GCFC2;HNRNPH1
cellular response to lipopolysaccharide (GO:0071222)	1/120	0.55744	0.591661	0	0	1.2383	0.723664	CD80
cytoskeleton organization (GO:0007010)	1/120	0.55744	0.591661	0	0	1.2383	0.723664	ABI2
macroautophagy (GO:0016236)	1/120	0.55744	0.591661	0	0	1.2383	0.723664	STX17
DNA metabolic process (GO:0006259)	2/277	0.560182	0.594042	0	0	1.07122	0.620767	ORC6;BACH1
regulation of apoptotic process (GO:0042981)	5/742	0.564929	0.598543	0	0	0.998226	0.570043	SOCS2;BAG4;BCL2L11;STK17B;NF1
regulation of tumor necrosis factor production (GO:0032680)	1/124	0.569341	0.602683	0	0	1.19779	0.674688	PLCG2
cellular response to oxidative stress (GO:0034599)	1/125	0.572266	0.604171	0	0	1.18807	0.663124	ANKRD2
regulation of phosphorylation (GO:0042325)	1/125	0.572266	0.604171	0	0	1.18807	0.663124	FN1
platelet degranulation (GO:0002576)	1/125	0.572266	0.604171	0	0	1.18807	0.663124	FN1
proteolysis (GO:0006508)	2/287	0.579512	0.61128	0	0	1.03311	0.563632	CAPN2;LNPEP
plasma membrane bounded cell projection organization (GO:0120036)	1/128	0.580923	0.611687	0	0	1.15983	0.629947	CCR7
microtubule cytoskeleton organization involved in mitosis (GO:1902850)	1/128	0.580923	0.611687	0	0	1.15983	0.629947	CENPE
DNA-dependent DNA replication (GO:0006261)	1/129	0.58377	0.613602	0	0	1.15071	0.619368	ORC6
muscle contraction (GO:0006936)	1/129	0.58377	0.613602	0	0	1.15071	0.619368	ANKRD2
regulation of response to external stimulus (GO:0032101)	1/130	0.586598	0.614948	0	0	1.14173	0.609018	IL1R1
G2/M transition of mitotic cell cycle (GO:0000086)	1/130	0.586598	0.614948	0	0	1.14173	0.609018	BACH1
Golgi organization (GO:0007030)	1/130	0.586598	0.614948	0	0	1.14173	0.609018	STX17
cellular response to hypoxia (GO:0071456)	1/131	0.589407	0.616809	0	0	1.13289	0.598891	BACH1
cellular response to metal ion (GO:0071248)	1/131	0.589407	0.616809	0	0	1.13289	0.598891	PLCG2
DNA repair (GO:0006281)	2/298	0.600055	0.627402	0	0	0.994158	0.50775	BACH1;MLH3
negative regulation of inflammatory response to antigenic stimulus (GO:0002862)	1/136	0.603169	0.629554	0	0	1.09066	0.551391	PLCG2
ribonucleoprotein complex assembly (GO:0022618)	1/136	0.603169	0.629554	0	0	1.09066	0.551391	GCFC2
mRNA processing (GO:0006397)	2/300	0.603709	0.629567	0	0	0.987385	0.498297	GCFC2;HNRNPH1
regulation of inflammatory response to antigenic stimulus (GO:0002861)	1/137	0.605866	0.631264	0	0	1.08258	0.54248	PLCG2
MAPK cascade (GO:0000165)	2/303	0.609143	0.634125	0	0	0.977394	0.484497	NF1;AREG
regulation of cellular component organization (GO:0051128)	1/139	0.611205	0.635717	0	0	1.06679	0.525203	SOCS2
positive regulation of cellular catabolic process (GO:0031331)	1/141	0.616473	0.640637	0	0	1.05144	0.508625	PIK3C2A
receptor-mediated endocytosis (GO:0006898)	1/143	0.621669	0.645476	0	0	1.03653	0.492709	GRK3
neutrophil degranulation (GO:0043312)	3/481	0.633737	0.656934	0	0	0.921786	0.420446	CLEC4D;ADGRE5;ANXA2
positive regulation of intracellular protein transport (GO:0090316)	1/148	0.634357	0.656934	0	0	1.00102	0.455605	AKAP5
positive regulation of transferase activity (GO:0051347)	1/148	0.634357	0.656934	0	0	1.00102	0.455605	KLF4
brain development (GO:0007420)	1/150	0.639314	0.659207	0	0	0.987479	0.441759	NF1
regulation of cytokine production (GO:0001817)	1/150	0.639314	0.659207	0	0	0.987479	0.441759	CCR7
cellular response to organic cyclic compound (GO:0071407)	1/150	0.639314	0.659207	0	0	0.987479	0.441759	NR4A3
negative regulation of apoptotic process (GO:0043066)	3/485	0.639315	0.659207	0	0	0.913948	0.408862	SOCS2;BAG4;KLF4
neutrophil activation involved in immune response (GO:0002283)	3/485	0.639315	0.659207	0	0	0.913948	0.408862	CLEC4D;ADGRE5;ANXA2
proteasome-mediated ubiquitin-dependent protein catabolic process (GO:0043161)	2/321	0.640566	0.659927	0	0	0.921394	0.410392	FBXO38;MARCHF6
dephosphorylation (GO:0016311)	1/153	0.646623	0.665592	0	0	0.967842	0.421971	PTPN9
peptidyl-serine phosphorylation (GO:0018105)	1/156	0.653786	0.67191	0	0	0.948965	0.403287	HIPK1
cellular protein localization (GO:0034613)	2/329	0.653887	0.67191	0	0	0.898485	0.381695	TBC1D4;STX17
cellular response to growth factor stimulus (GO:0071363)	1/158	0.65848	0.676047	0	0	0.936781	0.391406	KLF4
intracellular protein transport (GO:0006886)	2/336	0.665221	0.682381	0	0	0.879339	0.35845	TBC1D4;STX17
rRNA metabolic process (GO:0016072)	1/162	0.667681	0.684316	0	0	0.913322	0.368931	MRM2
peptidyl-serine modification (GO:0018209)	1/169	0.683194	0.699614	0	0	0.874956	0.333337	HIPK1
rRNA processing (GO:0006364)	1/173	0.691734	0.707248	0	0	0.854434	0.314906	MRM2
protein ubiquitination (GO:0016567)	3/525	0.691835	0.707248	0	0	0.842172	0.310263	HECTD2;LNPEP;MARCHF6
negative regulation of immune response (GO:0050777)	1/178	0.702087	0.717115	0	0	0.830087	0.2936	PLCG2
protein stabilization (GO:0050821)	1/179	0.704116	0.717958	0	0	0.825382	0.289553	BAG4
RNA processing (GO:0006396)	1/179	0.704116	0.717958	0	0	0.825382	0.289553	HNRNPH1
regulated exocytosis (GO:0045055)	1/180	0.706132	0.718784	0	0	0.820729	0.285576	FN1
positive regulation of cellular biosynthetic process (GO:0031328)	1/180	0.706132	0.718784	0	0	0.820729	0.285576	KLF4
protein transport (GO:0015031)	2/369	0.714694	0.726879	0	0	0.798918	0.268358	TBC1D4;STX17
ribosome biogenesis (GO:0042254)	1/192	0.729277	0.74108	0	0	0.768696	0.242678	MRM2
negative regulation of programmed cell death (GO:0043069)	2/381	0.731115	0.742315	0	0	0.773147	0.242137	SOCS2;BAG4
regulation of programmed cell death (GO:0043067)	1/194	0.732955	0.743551	0	0	0.760653	0.236313	BCL2L11
proteasomal protein catabolic process (GO:0010498)	1/205	0.752313	0.76254	0	0	0.719235	0.204696	MARCHF6
phosphate-containing compound metabolic process (GO:0006796)	1/212	0.7639	0.773627	0	0	0.695126	0.18721	PLCG2
protein modification by small protein conjugation (GO:0032446)	2/409	0.766354	0.775454	0	0	0.718923	0.191313	PIAS2;MARCHF6
cellular response to lipid (GO:0071396)	1/219	0.774949	0.783486	0	0	0.672566	0.171476	CD80
transcription, DNA-templated (GO:0006351)	1/221	0.77801	0.785916	0	0	0.666384	0.167273	CCNT1
cilium organization (GO:0044782)	1/228	0.788403	0.79574	0	0	0.645605	0.15349	RFX3
apoptotic process (GO:0006915)	1/231	0.792708	0.798734	0	0	0.637086	0.147995	BCL2L11
regulation of autophagy (GO:0010506)	1/231	0.792708	0.798734	0	0	0.637086	0.147995	PIK3C2A
axonogenesis (GO:0007409)	1/240	0.805108	0.810543	0	0	0.612815	0.132845	NTNG2
anterograde trans-synaptic signaling (GO:0098916)	1/244	0.81038	0.815163	0	0	0.602604	0.126699	AKAP5
plasma membrane bounded cell projection assembly (GO:0120031)	1/278	0.849841	0.854137	0	0	0.527722	0.0858637	RFX3
regulation of cell cycle (GO:0051726)	1/296	0.867311	0.870961	0	0	0.495067	0.0704766	LIN54
chemical synaptic transmission (GO:0007268)	1/306	0.876129	0.879076	0	0	0.478591	0.0632899	AKAP5
cellular macromolecule biosynthetic process (GO:0034645)	1/314	0.882762	0.884244	0	0	0.466168	0.0581309	ORC6
cilium assembly (GO:0060271)	1/314	0.882762	0.884244	0	0	0.466168	0.0581309	RFX3
ubiquitin-dependent protein catabolic process (GO:0006511)	1/354	0.910996	0.91176	0	0	0.412498	0.038452	MARCHF6
gene expression (GO:0010467)	1/356	0.912215	0.912215	0	0	0.410132	0.037683	HNRNPH1

## Sheet: greenyellow
The complete list of the functional analysis for non-preserved module
Term	Overlap	P-value	Adjusted P-value	Old P-value	Old Adjusted P-value	Odds Ratio	Combined Score	Genes
canonical glycolysis (GO:0061621)	2023-04-24	0.000221004	0.0678576	0	0	15.7808	132.832	HK3;PFKL;ALDOC;ENO1
glucose catabolic process to pyruvate (GO:0061718)	2023-04-24	0.000221004	0.0678576	0	0	15.7808	132.832	HK3;PFKL;ALDOC;ENO1
modulation by symbiont of host process (GO:0044003)	2023-03-10	0.000227402	0.0678576	0	0	33.7035	282.731	MRC1;UBC;ENO1
glycosaminoglycan biosynthetic process (GO:0006024)	7/97	0.000238487	0.0678576	0	0	6.18947	51.6276	CSGALNACT1;EXT1;CHSY1;UST;DSE;GCNT2;B4GALT6
glycolytic process through glucose-6-phosphate (GO:0061620)	2023-04-25	0.00026049	0.0678576	0	0	15.0286	124.03	HK3;PFKL;ALDOC;ENO1
positive regulation of release of cytochrome c from mitochondria (GO:0090200)	2023-04-25	0.00026049	0.0678576	0	0	15.0286	124.03	FAM162A;BNIP3;PPIF;PMAIP1
glycolytic process (GO:0006096)	2023-04-29	0.000469975	0.104939	0	0	12.6214	96.716	HK3;PFKL;ALDOC;ENO1
dermatan sulfate proteoglycan biosynthetic process (GO:0050651)	2023-03-15	0.000822621	0.16072	0	0	19.6554	139.612	CSGALNACT1;DSE;UST
cellular response to hypoxia (GO:0071456)	7/131	0.00144028	0.1732	0	0	4.48459	29.3423	FAM162A;BNIP3;UBC;GATA6;TWIST1;PMAIP1;VHL
negative regulation of interferon-alpha production (GO:0032687)	2023-02-05	0.00156649	0.1732	0	0	52.2302	337.35	PTPRS;LILRA4
negative regulation of transforming growth factor beta1 production (GO:0032911)	2023-02-05	0.00156649	0.1732	0	0	52.2302	337.35	LAPTM4B;GATA6
positive regulation of myoblast proliferation (GO:2000288)	2023-02-05	0.00156649	0.1732	0	0	52.2302	337.35	SOX15;GATA6
regulation of mitochondrial membrane permeability (GO:0046902)	2023-03-19	0.0016874	0.1732	0	0	14.7385	94.0992	BNIP3;PPIF;PMAIP1
carbohydrate catabolic process (GO:0016052)	4/41	0.00177878	0.1732	0	0	8.52281	53.965	HK3;PFKL;ALDOC;ENO1
regulation of release of cytochrome c from mitochondria (GO:0090199)	4/41	0.00177878	0.1732	0	0	8.52281	53.965	FAM162A;BNIP3;PPIF;PMAIP1
cellular response to decreased oxygen levels (GO:0036294)	5/69	0.00184195	0.1732	0	0	6.17533	38.8856	FAM162A;BNIP3;GATA6;TWIST1;PMAIP1
cobalamin metabolic process (GO:0009235)	2023-03-21	0.00227307	0.1732	0	0	13.0996	79.7323	CUBN;MMAA;TCN2
cobalamin transport (GO:0015889)	2023-02-06	0.00233006	0.1732	0	0	39.1706	237.447	CUBN;TCN2
dermatan sulfate proteoglycan metabolic process (GO:0050655)	2023-02-06	0.00233006	0.1732	0	0	39.1706	237.447	CSGALNACT1;DSE
isoleucine metabolic process (GO:0006549)	2023-02-06	0.00233006	0.1732	0	0	39.1706	237.447	SDSL;ACADSB
succinate transmembrane transport (GO:0071422)	2023-02-06	0.00233006	0.1732	0	0	39.1706	237.447	SLC13A3;SLC25A30
tetrapyrrole metabolic process (GO:0033013)	2023-03-22	0.00260747	0.1732	0	0	12.4095	73.8289	CUBN;MMAA;TCN2
water-soluble vitamin metabolic process (GO:0006767)	5/76	0.00281862	0.1732	0	0	5.56451	32.6721	CUBN;MMAA;TCN2;GSTO1;SHMT2
regulation of apoptotic process (GO:0042981)	19/742	0.00307877	0.1732	0	0	2.12729	12.3026	XBP1;BNIP3;ITSN1;GATA6;ACER2;PRDX2;BABAM2;FGD4;ARHGAP10;DSTYK;IRF3;FAM162A;UBC;PPIF;PMAIP1;VHL;CARD14;BCL2L14;MAD2L1
sulfur compound biosynthetic process (GO:0044272)	6/113	0.00322395	0.1732	0	0	4.44053	25.476	CSGALNACT1;CHSY1;GSTO1;UST;DSE;B4GALT6
regulation of transforming growth factor beta1 production (GO:0032908)	2023-02-07	0.00323479	0.1732	0	0	31.3349	179.668	LAPTM4B;GATA6
response to host defenses (GO:0052200)	2023-02-07	0.00323479	0.1732	0	0	31.3349	179.668	MRC1;UBC
succinate transport (GO:0015744)	2023-02-07	0.00323479	0.1732	0	0	31.3349	179.668	SLC13A3;SLC25A30
modulation by symbiont of host defense response (GO:0052031)	2023-02-07	0.00323479	0.1732	0	0	31.3349	179.668	MRC1;UBC
response to lipid (GO:0033993)	6/114	0.00336769	0.1732	0	0	4.39919	25.0469	ACER2;PAQR7;GATA6;HMGB2;PPARA;ABCG1
negative regulation of programmed cell death (GO:0043069)	12/381	0.00361703	0.1732	0	0	2.60391	14.6394	PRDX2;BABAM2;ARHGAP10;XBP1;DSTYK;BNIP3;UBC;GATA6;PPIF;VHL;CARD14;MAD2L1
regulation of interferon-alpha production (GO:0032647)	2023-03-25	0.00378665	0.1732	0	0	10.7157	59.7536	PTPRS;IRF3;LILRA4
heparan sulfate proteoglycan biosynthetic process, polysaccharide chain biosynthetic process (GO:0015014)	2023-02-08	0.00427702	0.1732	0	0	26.1111	142.423	CSGALNACT1;EXT1
vascular associated smooth muscle cell differentiation (GO:0035886)	2023-02-08	0.00427702	0.1732	0	0	26.1111	142.423	EFEMP2;GATA6
mitotic spindle elongation (GO:0000022)	2023-02-08	0.00427702	0.1732	0	0	26.1111	142.423	RACGAP1;AURKC
mitotic spindle midzone assembly (GO:0051256)	2023-02-08	0.00427702	0.1732	0	0	26.1111	142.423	RACGAP1;AURKC
pyruvate metabolic process (GO:0006090)	4/55	0.00521701	0.1732	0	0	6.17882	32.4749	HK3;PFKL;ALDOC;ENO1
regulation of DNA damage response, signal transduction by p53 class mediator (GO:0043516)	2023-03-28	0.00524471	0.1732	0	0	9.42837	49.504	SMYD2;TWIST1;PMAIP1
purine nucleobase metabolic process (GO:0006144)	2023-02-09	0.00545312	0.1732	0	0	22.3798	116.634	SHMT2;DPYD
regulation of cellular extravasation (GO:0002691)	2023-02-09	0.00545312	0.1732	0	0	22.3798	116.634	BST1;JAM3
fructose 1,6-bisphosphate metabolic process (GO:0030388)	2023-02-09	0.00545312	0.1732	0	0	22.3798	116.634	PFKL;ALDOC
short-chain fatty acid metabolic process (GO:0046459)	2023-02-09	0.00545312	0.1732	0	0	22.3798	116.634	MMAA;ACOT4
negative regulation of membrane potential (GO:0045837)	2023-02-09	0.00545312	0.1732	0	0	22.3798	116.634	BNIP3;PMAIP1
positive regulation of ATP biosynthetic process (GO:2001171)	2023-02-09	0.00545312	0.1732	0	0	22.3798	116.634	ENO1;PPARA
positive regulation of fatty acid beta-oxidation (GO:0032000)	2023-02-09	0.00545312	0.1732	0	0	22.3798	116.634	TWIST1;PPARA
mitochondrial translational elongation (GO:0070125)	5/89	0.00554607	0.1732	0	0	4.70023	24.4161	MRPS28;MRPS24;MRPL37;MRPL23;MRPL33
mitochondrial translational termination (GO:0070126)	5/89	0.00554607	0.1732	0	0	4.70023	24.4161	MRPS28;MRPS24;MRPL37;MRPL23;MRPL33
cellular amino acid catabolic process (GO:0009063)	5/90	0.00581284	0.1732	0	0	4.6447	23.9094	ECHS1;SHMT2;SDSL;FAH;ACADSB
positive regulation of mitochondrion organization (GO:0010822)	4/58	0.00630115	0.1732	0	0	5.83467	29.5644	FAM162A;BNIP3;PPIF;PMAIP1
chondroitin sulfate metabolic process (GO:0030204)	2023-03-30	0.00637995	0.1732	0	0	8.72908	44.122	CSGALNACT1;CHSY1;DSE
phospholipid transport (GO:0015914)	4/59	0.0066933	0.1732	0	0	5.72829	28.6795	ATP10D;OSBPL2;PCTP;ABCG1
cellular response to interleukin-4 (GO:0071353)	2023-02-10	0.00675955	0.1732	0	0	19.5813	97.8441	DCSTAMP;XBP1
chondroitin sulfate proteoglycan metabolic process (GO:0050654)	2023-02-10	0.00675955	0.1732	0	0	19.5813	97.8441	CSGALNACT1;DSE
regulation of neutrophil migration (GO:1902622)	2023-02-10	0.00675955	0.1732	0	0	19.5813	97.8441	BST1;JAM3
fructose 6-phosphate metabolic process (GO:0006002)	2023-02-10	0.00675955	0.1732	0	0	19.5813	97.8441	HK3;PFKL
removal of superoxide radicals (GO:0019430)	2023-02-10	0.00675955	0.1732	0	0	19.5813	97.8441	PRDX2;CCS
response to interleukin-4 (GO:0070670)	2023-02-10	0.00675955	0.1732	0	0	19.5813	97.8441	DCSTAMP;XBP1
negative regulation of cell adhesion mediated by integrin (GO:0033629)	2023-02-10	0.00675955	0.1732	0	0	19.5813	97.8441	ACER2;JAM3
negative regulation of cholesterol storage (GO:0010887)	2023-02-10	0.00675955	0.1732	0	0	19.5813	97.8441	PPARA;ABCG1
negative regulation of inclusion body assembly (GO:0090084)	2023-02-10	0.00675955	0.1732	0	0	19.5813	97.8441	DNAJB2;HSPA2
negative regulation of transforming growth factor beta production (GO:0071635)	2023-02-10	0.00675955	0.1732	0	0	19.5813	97.8441	LAPTM4B;GATA6
negative regulation of axon extension (GO:0030517)	2023-03-31	0.00699813	0.176421	0	0	8.4169	41.7656	PTPRS;SEMA6A;SEMA4C
translational termination (GO:0006415)	5/96	0.00760599	0.185586	0	0	4.33713	21.1601	MRPS28;MRPS24;MRPL37;MRPL23;MRPL33
mitochondrial membrane organization (GO:0007006)	3/32	0.00765063	0.185586	0	0	8.12625	39.599	BNIP3;PPIF;PMAIP1
organic substance transport (GO:0071702)	6/136	0.0078907	0.185586	0	0	3.65062	17.6766	CUBN;ABCA10;TCN2;ARRDC3;PCTP;ABCG1
cellular glucan metabolic process (GO:0006073)	2023-02-11	0.00819284	0.185586	0	0	17.4048	83.6211	PPP1R3C;PYGL
cellular response to superoxide (GO:0071451)	2023-02-11	0.00819284	0.185586	0	0	17.4048	83.6211	PRDX2;CCS
regulation of inclusion body assembly (GO:0090083)	2023-02-11	0.00819284	0.185586	0	0	17.4048	83.6211	DNAJB2;HSPA2
regulation of toll-like receptor 9 signaling pathway (GO:0034163)	2023-02-11	0.00819284	0.185586	0	0	17.4048	83.6211	PTPRS;LILRA4
positive regulation of release of sequestered calcium ion into cytosol (GO:0051281)	3/34	0.00906028	0.191823	0	0	7.60121	35.755	GSTO1;PDPK1;CD19
negative regulation of apoptotic process (GO:0043066)	13/485	0.00939829	0.191823	0	0	2.2027	10.2805	XBP1;BNIP3;GATA6;MERTK;PRDX2;BABAM2;ARHGAP10;DSTYK;UBC;PPIF;VHL;CARD14;MAD2L1
adipose tissue development (GO:0060612)	2023-02-12	0.00974959	0.191823	0	0	15.6635	72.5303	XBP1;ARID5B
carboxylic acid catabolic process (GO:0046395)	2023-02-12	0.00974959	0.191823	0	0	15.6635	72.5303	NPL;ACOT4
dermatan sulfate biosynthetic process (GO:0030208)	2023-02-12	0.00974959	0.191823	0	0	15.6635	72.5303	DSE;UST
glycine metabolic process (GO:0006544)	2023-02-12	0.00974959	0.191823	0	0	15.6635	72.5303	SHMT2;SDSL
smooth muscle cell differentiation (GO:0051145)	2023-02-12	0.00974959	0.191823	0	0	15.6635	72.5303	TMEM204;GATA6
nuclear body organization (GO:0030575)	2023-02-12	0.00974959	0.191823	0	0	15.6635	72.5303	DYRK3;HABP4
positive regulation of fatty acid oxidation (GO:0046321)	2023-02-12	0.00974959	0.191823	0	0	15.6635	72.5303	TWIST1;PPARA
positive regulation of vasculature development (GO:1904018)	5/102	0.00975226	0.191823	0	0	4.06761	18.8341	XBP1;ECM1;PDPK1;GATA6;TWIST1
muscle cell differentiation (GO:0042692)	3/35	0.00981817	0.191823	0	0	7.3633	34.0444	TMEM204;SEMA4C;GATA6
translational elongation (GO:0006414)	5/104	0.0105515	0.198439	0	0	3.98503	18.1378	MRPS28;MRPS24;MRPL37;MRPL23;MRPL33
regulation of ossification (GO:0030278)	3/36	0.0106119	0.198439	0	0	7.1398	32.456	ECM1;CHSY1;TWIST1
mitochondrial translation (GO:0032543)	5/105	0.0109674	0.198439	0	0	3.94498	17.803	MRPS28;MRPS24;MRPL37;MRPL23;MRPL33
dermatan sulfate metabolic process (GO:0030205)	2023-02-13	0.0114265	0.198439	0	0	14.2388	63.6735	DSE;UST
intracellular sterol transport (GO:0032366)	2023-02-13	0.0114265	0.198439	0	0	14.2388	63.6735	OSBPL2;ABCG1
mitochondrial outer membrane permeabilization (GO:0097345)	2023-02-13	0.0114265	0.198439	0	0	14.2388	63.6735	BNIP3;PMAIP1
negative regulation of cellular senescence (GO:2000773)	2023-02-13	0.0114265	0.198439	0	0	14.2388	63.6735	AKT3;TWIST1
negative regulation of macrophage derived foam cell differentiation (GO:0010745)	2023-02-13	0.0114265	0.198439	0	0	14.2388	63.6735	PPARA;ABCG1
positive regulation of purine nucleotide biosynthetic process (GO:1900373)	2023-02-13	0.0114265	0.198439	0	0	14.2388	63.6735	ENO1;PPARA
positive regulation of vascular endothelial cell proliferation (GO:1905564)	2023-02-13	0.0114265	0.198439	0	0	14.2388	63.6735	PDPK1;AKT3
fatty acid catabolic process (GO:0009062)	4/70	0.0121058	0.207927	0	0	4.77091	21.0591	ECHS1;MMAA;ECI1;AIG1
lipid transport (GO:0006869)	5/109	0.012743	0.216493	0	0	3.79248	16.5457	NCOA2;ABCA10;OSBPL2;PCTP;ABCG1
regulation of fatty acid beta-oxidation (GO:0031998)	2023-02-14	0.0132202	0.21982	0	0	13.0516	56.4613	TWIST1;PPARA
sulfate transport (GO:0008272)	2023-02-14	0.0132202	0.21982	0	0	13.0516	56.4613	RACGAP1;SLC25A30
negative regulation of cell adhesion (GO:0007162)	4/73	0.0139554	0.228013	0	0	4.56278	19.4917	ACER2;SEMA6A;GCNT2;JAM3
carboxylic acid metabolic process (GO:0019752)	3/40	0.0141505	0.228013	0	0	6.36664	27.1092	CSGALNACT1;GSTO1;ACOT4
glycolipid biosynthetic process (GO:0009247)	3/40	0.0141505	0.228013	0	0	6.36664	27.1092	PYURF;ST8SIA5;B4GALT6
sphingolipid biosynthetic process (GO:0030148)	4/74	0.0146095	0.231806	0	0	4.49737	19.0063	ACER2;ELOVL5;ST8SIA5;B4GALT6
cellular response to arsenic-containing substance (GO:0071243)	2023-02-15	0.0151275	0.231806	0	0	12.047	50.4919	GSTO1;PPIF
glucan catabolic process (GO:0009251)	2023-02-15	0.0151275	0.231806	0	0	12.047	50.4919	MGAM;PYGL
intracellular cholesterol transport (GO:0032367)	2023-02-15	0.0151275	0.231806	0	0	12.047	50.4919	OSBPL2;ABCG1
nucleobase-containing small molecule catabolic process (GO:0034656)	2023-02-15	0.0151275	0.231806	0	0	12.047	50.4919	ENTPD8;NUDT18
mitochondrial gene expression (GO:0140053)	3/42	0.0161412	0.237802	0	0	6.03953	24.9214	MRPS28;MRPS24;MRPL23
positive regulation of angiogenesis (GO:0045766)	5/116	0.0163004	0.237802	0	0	3.55205	14.6222	XBP1;ECM1;PDPK1;GATA6;TWIST1
positive regulation of endothelial cell proliferation (GO:0001938)	4/77	0.016687	0.237802	0	0	4.31189	17.6491	ECM1;PDPK1;AKT3;HMGB2
regulation of ATP biosynthetic process (GO:2001169)	2023-02-16	0.0171453	0.237802	0	0	11.1859	45.4824	ENO1;PPARA
regulation of cholesterol storage (GO:0010885)	2023-02-16	0.0171453	0.237802	0	0	11.1859	45.4824	PPARA;ABCG1
cellular polysaccharide catabolic process (GO:0044247)	2023-02-16	0.0171453	0.237802	0	0	11.1859	45.4824	MGAM;PYGL
regulation of oxidative phosphorylation (GO:0002082)	2023-02-16	0.0171453	0.237802	0	0	11.1859	45.4824	SHMT2;PPIF
glycosphingolipid biosynthetic process (GO:0006688)	2023-02-16	0.0171453	0.237802	0	0	11.1859	45.4824	ST8SIA5;B4GALT6
positive regulation of small molecule metabolic process (GO:0062013)	2023-02-16	0.0171453	0.237802	0	0	11.1859	45.4824	PMAIP1;PPARA
cellular response to glucose starvation (GO:0042149)	3/43	0.0171924	0.237802	0	0	5.88825	23.9257	XBP1;SESN1;PMAIP1
negative regulation of type I interferon production (GO:0032480)	3/43	0.0171924	0.237802	0	0	5.88825	23.9257	PTPRS;IRF3;LILRA4
regulation of cellular response to growth factor stimulus (GO:0090287)	2023-02-17	0.0192704	0.259652	0	0	10.4397	41.2282	TWSG1;TMEM204
negative regulation of ATP metabolic process (GO:1903579)	2023-02-17	0.0192704	0.259652	0	0	10.4397	41.2282	PPIF;PPARA
negative regulation of cell aging (GO:0090344)	2023-02-17	0.0192704	0.259652	0	0	10.4397	41.2282	AKT3;TWIST1
positive regulation of epithelial cell proliferation (GO:0050679)	5/123	0.020464	0.265857	0	0	3.34014	12.9901	MMP12;XBP1;ECM1;AKT3;HMGB2
fatty acid metabolic process (GO:0006631)	5/124	0.0211104	0.265857	0	0	3.3119	12.7773	XBP1;PPARA;ADIPOR2;ACADSB;ACOT4
glycoprotein biosynthetic process (GO:0009101)	4/83	0.0213739	0.265857	0	0	3.98319	15.3177	CSGALNACT1;MPI;GCNT2;ST8SIA5
regulation of catabolic process (GO:0009894)	2023-02-18	0.0214999	0.265857	0	0	9.78671	37.5781	ODC1;ZDHHC7
carbohydrate derivative transport (GO:1901264)	2023-02-18	0.0214999	0.265857	0	0	9.78671	37.5781	ABCG1;SLC29A2
regulation of fatty acid metabolic process (GO:0019217)	2023-02-18	0.0214999	0.265857	0	0	9.78671	37.5781	PPARA;ADIPOR2
regulation of vascular endothelial cell proliferation (GO:1905562)	2023-02-18	0.0214999	0.265857	0	0	9.78671	37.5781	PDPK1;AKT3
glycoprotein catabolic process (GO:0006516)	2023-02-18	0.0214999	0.265857	0	0	9.78671	37.5781	MMP12;EDEM1
positive regulation of fatty acid metabolic process (GO:0045923)	2023-02-18	0.0214999	0.265857	0	0	9.78671	37.5781	ELOVL5;PPARA
positive regulation of response to endoplasmic reticulum stress (GO:1905898)	2023-02-18	0.0214999	0.265857	0	0	9.78671	37.5781	XBP1;PMAIP1
regulation of cellular metabolic process (GO:0031323)	3/47	0.021772	0.265857	0	0	5.35187	20.4823	RSPO1;PPARA;ABCG1
polyol metabolic process (GO:0019751)	3/47	0.021772	0.265857	0	0	5.35187	20.4823	ITPKC;INPP5A;PLCD4
negative regulation of cell growth (GO:0030308)	5/126	0.0224428	0.271923	0	0	3.25683	12.3655	TSPYL2;DNAJB2;DCSTAMP;PTPRS;ENO1
inositol phosphate metabolic process (GO:0043647)	3/48	0.0230109	0.276661	0	0	5.23267	19.7365	ITPKC;INPP5A;PLCD4
heparan sulfate proteoglycan biosynthetic process (GO:0015012)	2023-02-19	0.0238308	0.284333	0	0	9.21055	34.4178	CSGALNACT1;EXT1
negative regulation of catabolic process (GO:0009895)	3/49	0.0242873	0.287584	0	0	5.11866	19.0301	ZDHHC7;PPARA;MAD2L1
branched-chain amino acid catabolic process (GO:0009083)	2023-02-20	0.0262602	0.291097	0	0	8.69841	31.6596	ECHS1;ACADSB
branched-chain amino acid metabolic process (GO:0009081)	2023-02-20	0.0262602	0.291097	0	0	8.69841	31.6596	ECHS1;ACADSB
regulation of granulocyte chemotaxis (GO:0071622)	2023-02-20	0.0262602	0.291097	0	0	8.69841	31.6596	BST1;JAM3
energy reserve metabolic process (GO:0006112)	2023-02-20	0.0262602	0.291097	0	0	8.69841	31.6596	PPP1R3C;PYGL
regulation of protein modification by small protein conjugation or removal (GO:1903320)	2023-02-20	0.0262602	0.291097	0	0	8.69841	31.6596	DNAJB2;DCUN1D2
hepaticobiliary system development (GO:0061008)	2023-02-20	0.0262602	0.291097	0	0	8.69841	31.6596	XBP1;ARID5B
negative regulation of axon extension involved in axon guidance (GO:0048843)	2023-02-20	0.0262602	0.291097	0	0	8.69841	31.6596	SEMA6A;SEMA4C
negative regulation of lipid storage (GO:0010888)	2023-02-20	0.0262602	0.291097	0	0	8.69841	31.6596	PPARA;ABCG1
positive regulation of protein processing (GO:0010954)	2023-02-20	0.0262602	0.291097	0	0	8.69841	31.6596	ENO1;NKD2
regulation of release of sequestered calcium ion into cytosol (GO:0051279)	3/52	0.028342	0.301954	0	0	4.80454	17.1205	GSTO1;PDPK1;CD19
chondroitin sulfate biosynthetic process (GO:0030206)	2023-02-21	0.0287852	0.301954	0	0	8.24018	29.2353	CSGALNACT1;CHSY1
regulation of mitochondrial translation (GO:0070129)	2023-02-21	0.0287852	0.301954	0	0	8.24018	29.2353	SHMT2;MPV17L2
spindle assembly checkpoint signaling (GO:0071173)	2023-02-21	0.0287852	0.301954	0	0	8.24018	29.2353	ZWINT;MAD2L1
mitotic spindle assembly checkpoint signaling (GO:0007094)	2023-02-21	0.0287852	0.301954	0	0	8.24018	29.2353	ZWINT;MAD2L1
mitotic spindle checkpoint signaling (GO:0071174)	2023-02-21	0.0287852	0.301954	0	0	8.24018	29.2353	ZWINT;MAD2L1
negative regulation of response to wounding (GO:1903035)	2023-02-21	0.0287852	0.301954	0	0	8.24018	29.2353	PTPRS;SIGLEC10
neuron apoptotic process (GO:0051402)	2023-02-21	0.0287852	0.301954	0	0	8.24018	29.2353	FAM162A;BNIP3
IRE1-mediated unfolded protein response (GO:0036498)	3/53	0.0297684	0.310187	0	0	4.70821	16.5461	TSPYL2;XBP1;EDEM1
regulation of humoral immune response (GO:0002920)	3/54	0.0312321	0.316663	0	0	4.61566	15.9993	C4A;CD19;GATA6
regulation of endoplasmic reticulum stress-induced intrinsic apoptotic signaling pathway (GO:1902235)	2023-02-22	0.0314029	0.316663	0	0	7.82778	27.0908	XBP1;PMAIP1
regulation of vacuole organization (GO:0044088)	2023-02-22	0.0314029	0.316663	0	0	7.82778	27.0908	LAPTM4B;ENO1
negative regulation of mitotic metaphase/anaphase transition (GO:0045841)	2023-02-22	0.0314029	0.316663	0	0	7.82778	27.0908	ZWINT;MAD2L1
positive regulation of lipid catabolic process (GO:0050996)	2023-02-22	0.0314029	0.316663	0	0	7.82778	27.0908	TWIST1;PPARA
mitochondrial transport (GO:0006839)	3/56	0.0342709	0.341181	0	0	4.44103	14.9816	BNIP3;PPIF;PMAIP1
negative regulation of metabolic process (GO:0009892)	3/56	0.0342709	0.341181	0	0	4.44103	14.9816	ARRDC3;PCTP;ZDHHC7
purine ribonucleotide catabolic process (GO:0009154)	2023-02-24	0.036906	0.356074	0	0	7.11544	23.4766	NUDT18;PDE9A
regulation of axon extension involved in axon guidance (GO:0048841)	2023-02-24	0.036906	0.356074	0	0	7.11544	23.4766	SEMA6A;SEMA4C
regulation of cardiac muscle hypertrophy (GO:0010611)	2023-02-24	0.036906	0.356074	0	0	7.11544	23.4766	LMCD1;PDE9A
negative regulation of ossification (GO:0030279)	2023-02-24	0.036906	0.356074	0	0	7.11544	23.4766	ECM1;CHSY1
protein alpha-1,2-demannosylation (GO:0036508)	2023-02-24	0.036906	0.356074	0	0	7.11544	23.4766	EDEM1;UBC
mitochondrial respiratory chain complex I assembly (GO:0032981)	3/58	0.0374572	0.356985	0	0	4.2791	14.055	COA1;NDUFA2;FOXRED1
NADH dehydrogenase complex assembly (GO:0010257)	3/58	0.0374572	0.356985	0	0	4.2791	14.055	COA1;NDUFA2;FOXRED1
regulation of programmed cell death (GO:0043067)	6/194	0.0378203	0.358261	0	0	2.5169	8.24262	ACER2;PRDX2;IRF3;BNIP3;PMAIP1;BCL2L14
fatty acid oxidation (GO:0019395)	3/59	0.0391053	0.364681	0	0	4.20248	13.6223	ECHS1;ECI1;ADIPOR2
cellular polysaccharide biosynthetic process (GO:0033692)	2023-02-25	0.0397859	0.364681	0	0	6.80573	21.9433	CSGALNACT1;EXT1
regulation of neutrophil chemotaxis (GO:0090022)	2023-02-25	0.0397859	0.364681	0	0	6.80573	21.9433	BST1;JAM3
organophosphate ester transport (GO:0015748)	2023-02-25	0.0397859	0.364681	0	0	6.80573	21.9433	OSBPL2;PCTP
cellular response to chemical stress (GO:0062197)	4/101	0.0398979	0.364681	0	0	3.24107	10.4409	PRDX2;CCS;BRF2;PRR5L
positive regulation of cell cycle process (GO:0090068)	4/101	0.0398979	0.364681	0	0	3.24107	10.4409	RACGAP1;SOX15;AURKC;MAD2L1
negative regulation of response to stimulus (GO:0048585)	3/61	0.0425102	0.383995	0	0	4.05715	12.8125	FCRLB;AKT3;TWIST1
regulation of biomineral tissue development (GO:0070167)	2023-02-26	0.042748	0.383995	0	0	6.52183	20.5596	ECM1;TWIST1
cellular response to drug (GO:0035690)	2023-02-26	0.042748	0.383995	0	0	6.52183	20.5596	ACER2;PPM1E
regulation of angiogenesis (GO:0045765)	6/203	0.045448	0.385643	0	0	2.40081	7.42135	XBP1;ECM1;SEMA6A;PDPK1;GATA6;TWIST1
chondroitin sulfate proteoglycan biosynthetic process (GO:0050650)	2023-02-27	0.0457897	0.385643	0	0	6.26063	19.3059	CSGALNACT1;CHSY1
negative regulation of cation channel activity (GO:2001258)	2023-02-27	0.0457897	0.385643	0	0	6.26063	19.3059	GSTO1;GNB5
positive regulation of calcium ion transmembrane transport (GO:1904427)	2023-02-27	0.0457897	0.385643	0	0	6.26063	19.3059	PDPK1;CD19
positive regulation of erythrocyte differentiation (GO:0045648)	2023-02-27	0.0457897	0.385643	0	0	6.26063	19.3059	HMGB2;RHEX
negative regulation of peptidase activity (GO:0010466)	3/63	0.046059	0.385643	0	0	3.92151	12.0698	SERPINB10;ECM1;TIMP2
negative regulation of intrinsic apoptotic signaling pathway (GO:2001243)	3/64	0.0478866	0.385643	0	0	3.85703	11.7212	XBP1;PPIF;ENO1
regulation of multicellular organismal development (GO:2000026)	2023-02-28	0.0489086	0.385643	0	0	6.01954	18.1658	RACGAP1;CCSAP
glycogen metabolic process (GO:0005977)	2023-02-28	0.0489086	0.385643	0	0	6.01954	18.1658	PPP1R3C;PYGL
sulfur compound transport (GO:0072348)	2023-02-28	0.0489086	0.385643	0	0	6.01954	18.1658	RACGAP1;SLC25A30
negative regulation of calcium ion transmembrane transporter activity (GO:1901020)	2023-02-28	0.0489086	0.385643	0	0	6.01954	18.1658	GSTO1;GNB5
cellular component disassembly (GO:0022411)	3/66	0.0516473	0.385643	0	0	3.73421	11.0656	MMP12;DYRK3;TIMP2
regulation of fatty acid biosynthetic process (GO:0042304)	2/29	0.0521022	0.385643	0	0	5.7963	17.1254	ELOVL5;ADIPOR2
regulation of ubiquitin-protein transferase activity (GO:0051438)	2/29	0.0521022	0.385643	0	0	5.7963	17.1254	ARRDC3;DCUN1D2
phosphate-containing compound metabolic process (GO:0006796)	6/212	0.053971	0.385643	0	0	2.29486	6.69942	ITPKC;HK3;PFKL;INPP5A;ALDOC;PLCD4
alpha-amino acid catabolic process (GO:1901606)	2/30	0.055368	0.385643	0	0	5.589	16.1732	FAH;ACADSB
TRIF-dependent toll-like receptor signaling pathway (GO:0035666)	2/30	0.055368	0.385643	0	0	5.589	16.1732	IRF3;UBC
interferon-gamma-mediated signaling pathway (GO:0060333)	3/68	0.0555466	0.385643	0	0	3.61894	10.4607	IRF3;IFI30;TRIM31
negative regulation of transforming growth factor beta receptor signaling pathway (GO:0030512)	3/68	0.0555466	0.385643	0	0	3.61894	10.4607	PDPK1;UBC;PPARA
negative regulation of multicellular organismal process (GO:0051241)	6/214	0.055988	0.385643	0	0	2.27257	6.55094	CLEC4A;TWSG1;CHSY1;ARRDC3;TRPV3;PCTP
proteoglycan biosynthetic process (GO:0030166)	2/31	0.0587039	0.385643	0	0	5.396	15.299	CSGALNACT1;EXT1
purine nucleoside bisphosphate metabolic process (GO:0034032)	2/31	0.0587039	0.385643	0	0	5.396	15.299	ACBD6;ACOT4
regulation of cellular senescence (GO:2000772)	2/31	0.0587039	0.385643	0	0	5.396	15.299	AKT3;TWIST1
regulation of macrophage derived foam cell differentiation (GO:0010743)	2/31	0.0587039	0.385643	0	0	5.396	15.299	PPARA;ABCG1
embryonic skeletal system morphogenesis (GO:0048704)	2/31	0.0587039	0.385643	0	0	5.396	15.299	DYNC2I1;TWIST1
ribonucleoside bisphosphate metabolic process (GO:0033875)	2/31	0.0587039	0.385643	0	0	5.396	15.299	ACBD6;ACOT4
vitamin transport (GO:0051180)	2/31	0.0587039	0.385643	0	0	5.396	15.299	CUBN;TCN2
MyD88-independent toll-like receptor signaling pathway (GO:0002756)	2/31	0.0587039	0.385643	0	0	5.396	15.299	IRF3;UBC
negative regulation of osteoblast differentiation (GO:0045668)	2/31	0.0587039	0.385643	0	0	5.396	15.299	TWIST1;TMEM64
positive regulation of ubiquitin-protein transferase activity (GO:0051443)	2/31	0.0587039	0.385643	0	0	5.396	15.299	ARRDC3;DCUN1D2
pyrimidine nucleoside transport (GO:0015864)	2023-01-05	0.0619132	0.385643	0	0	19.5079	54.2714	SLC29A2
quinone catabolic process (GO:1901662)	2023-01-05	0.0619132	0.385643	0	0	19.5079	54.2714	NQO2
regulation of adenylate cyclase-activating G protein-coupled receptor signaling pathway (GO:0106070)	2023-01-05	0.0619132	0.385643	0	0	19.5079	54.2714	APLP1
regulation of chaperone-mediated protein folding (GO:1903644)	2023-01-05	0.0619132	0.385643	0	0	19.5079	54.2714	DNAJB2
cellular response to erythropoietin (GO:0036018)	2023-01-05	0.0619132	0.385643	0	0	19.5079	54.2714	RHEX
cellular response to macrophage colony-stimulating factor stimulus (GO:0036006)	2023-01-05	0.0619132	0.385643	0	0	19.5079	54.2714	DCSTAMP
cellular response to nutrient (GO:0031670)	2023-01-05	0.0619132	0.385643	0	0	19.5079	54.2714	XBP1
regulation of inflammatory response to wounding (GO:0106014)	2023-01-05	0.0619132	0.385643	0	0	19.5079	54.2714	SIGLEC10
regulation of myoblast proliferation (GO:2000291)	2023-01-05	0.0619132	0.385643	0	0	19.5079	54.2714	SOX15
erythrose 4-phosphate/phosphoenolpyruvate family amino acid catabolic process (GO:1902222)	2023-01-05	0.0619132	0.385643	0	0	19.5079	54.2714	FAH
glucose import in response to insulin stimulus (GO:0044381)	2023-01-05	0.0619132	0.385643	0	0	19.5079	54.2714	ZDHHC7
glutathione transport (GO:0034635)	2023-01-05	0.0619132	0.385643	0	0	19.5079	54.2714	SLC13A3
regulation of vitamin D receptor signaling pathway (GO:0070562)	2023-01-05	0.0619132	0.385643	0	0	19.5079	54.2714	MN1
hematopoietic stem cell migration (GO:0035701)	2023-01-05	0.0619132	0.385643	0	0	19.5079	54.2714	JAM3
response to fructose (GO:0009750)	2023-01-05	0.0619132	0.385643	0	0	19.5079	54.2714	XBP1
heparin metabolic process (GO:0030202)	2023-01-05	0.0619132	0.385643	0	0	19.5079	54.2714	CSGALNACT1
response to macrophage colony-stimulating factor (GO:0036005)	2023-01-05	0.0619132	0.385643	0	0	19.5079	54.2714	DCSTAMP
isopentenyl diphosphate biosynthetic process (GO:0009240)	2023-01-05	0.0619132	0.385643	0	0	19.5079	54.2714	IDI1
L-phenylalanine catabolic process (GO:0006559)	2023-01-05	0.0619132	0.385643	0	0	19.5079	54.2714	FAH
long-chain fatty acid catabolic process (GO:0042758)	2023-01-05	0.0619132	0.385643	0	0	19.5079	54.2714	AIG1
stress granule disassembly (GO:0035617)	2023-01-05	0.0619132	0.385643	0	0	19.5079	54.2714	DYRK3
succinyl-CoA metabolic process (GO:0006104)	2023-01-05	0.0619132	0.385643	0	0	19.5079	54.2714	ACOT4
mannose trimming involved in glycoprotein ERAD pathway (GO:1904382)	2023-01-05	0.0619132	0.385643	0	0	19.5079	54.2714	EDEM1
meiotic sister chromatid segregation (GO:0045144)	2023-01-05	0.0619132	0.385643	0	0	19.5079	54.2714	REC8
trophoblast giant cell differentiation (GO:0060707)	2023-01-05	0.0619132	0.385643	0	0	19.5079	54.2714	SOX15
ubiquitin-dependent glycoprotein ERAD pathway (GO:0097466)	2023-01-05	0.0619132	0.385643	0	0	19.5079	54.2714	EDEM1
uridine transport (GO:0015862)	2023-01-05	0.0619132	0.385643	0	0	19.5079	54.2714	SLC29A2
negative regulation of cellular respiration (GO:1901856)	2023-01-05	0.0619132	0.385643	0	0	19.5079	54.2714	PPIF
negative regulation of collateral sprouting (GO:0048671)	2023-01-05	0.0619132	0.385643	0	0	19.5079	54.2714	PTPRS
negative regulation of metallopeptidase activity (GO:1905049)	2023-01-05	0.0619132	0.385643	0	0	19.5079	54.2714	TIMP2
negative regulation of response to food (GO:0032096)	2023-01-05	0.0619132	0.385643	0	0	19.5079	54.2714	PPARA
nucleoside transport (GO:0015858)	2023-01-05	0.0619132	0.385643	0	0	19.5079	54.2714	SLC29A2
oxaloacetate transport (GO:0015729)	2023-01-05	0.0619132	0.385643	0	0	19.5079	54.2714	SLC25A30
PML body organization (GO:0030578)	2023-01-05	0.0619132	0.385643	0	0	19.5079	54.2714	HABP4
positive regulation of AMPA receptor activity (GO:2000969)	2023-01-05	0.0619132	0.385643	0	0	19.5079	54.2714	ARC
positive regulation of fibroblast growth factor receptor signaling pathway (GO:0045743)	2023-01-05	0.0619132	0.385643	0	0	19.5079	54.2714	DSTYK
positive regulation of membrane permeability (GO:1905710)	2023-01-05	0.0619132	0.385643	0	0	19.5079	54.2714	JAM3
positive regulation of protein neddylation (GO:2000436)	2023-01-05	0.0619132	0.385643	0	0	19.5079	54.2714	DCUN1D2
protein C-linked glycosylation via 2'-alpha-mannosyl-L-tryptophan (GO:0018406)	2023-01-05	0.0619132	0.385643	0	0	19.5079	54.2714	DPY19L1
protein C-linked glycosylation via tryptophan (GO:0018317)	2023-01-05	0.0619132	0.385643	0	0	19.5079	54.2714	DPY19L1
protein deglycosylation involved in glycoprotein catabolic process (GO:0035977)	2023-01-05	0.0619132	0.385643	0	0	19.5079	54.2714	EDEM1
regulation of cell migration involved in sprouting angiogenesis (GO:0090049)	2/32	0.0621074	0.385643	0	0	5.21587	14.4943	TBXA2R;AKT3
liver development (GO:0001889)	2/32	0.0621074	0.385643	0	0	5.21587	14.4943	XBP1;ARID5B
superoxide metabolic process (GO:0006801)	2/32	0.0621074	0.385643	0	0	5.21587	14.4943	PRDX2;CCS
negative regulation of cell-matrix adhesion (GO:0001953)	2/32	0.0621074	0.385643	0	0	5.21587	14.4943	ACER2;MMP12
negative regulation of chemotaxis (GO:0050922)	2/32	0.0621074	0.385643	0	0	5.21587	14.4943	SEMA6A;SEMA4C
protein K63-linked deubiquitination (GO:0070536)	2/32	0.0621074	0.385643	0	0	5.21587	14.4943	BABAM2;SHMT2
antigen processing and presentation of peptide antigen via MHC class I (GO:0002474)	2/33	0.0655765	0.385643	0	0	5.04736	13.7517	CLEC4A;IFI30
regulation of sprouting angiogenesis (GO:1903670)	2/33	0.0655765	0.385643	0	0	5.04736	13.7517	SEMA6A;PDPK1
signal transduction by p53 class mediator (GO:0072331)	2/33	0.0655765	0.385643	0	0	5.04736	13.7517	ACER2;PMAIP1
very long-chain fatty acid metabolic process (GO:0000038)	2/33	0.0655765	0.385643	0	0	5.04736	13.7517	ELOVL5;ACOT4
negative chemotaxis (GO:0050919)	2/33	0.0655765	0.385643	0	0	5.04736	13.7517	SEMA6A;SEMA4C
positive regulation of ATP metabolic process (GO:1903580)	2/33	0.0655765	0.385643	0	0	5.04736	13.7517	ENO1;PPARA
cytoskeleton organization (GO:0007010)	4/120	0.0669041	0.385643	0	0	2.70759	7.32265	ARHGAP10;FGD4;ARC;SEMA6A
regulation of cell adhesion mediated by integrin (GO:0033628)	2/34	0.0691087	0.385643	0	0	4.88938	13.0648	ACER2;JAM3
cellular response to amino acid stimulus (GO:0071230)	2/34	0.0691087	0.385643	0	0	4.88938	13.0648	XBP1;SESN1
sister chromatid segregation (GO:0000819)	2/34	0.0691087	0.385643	0	0	4.88938	13.0648	TUBG1;ZWINT
negative regulation of mitochondrion organization (GO:0010823)	2/34	0.0691087	0.385643	0	0	4.88938	13.0648	BNIP3;PPIF
positive regulation of calcium ion transport into cytosol (GO:0010524)	2/34	0.0691087	0.385643	0	0	4.88938	13.0648	PDPK1;CD19
positive regulation of DNA binding (GO:0043388)	2/34	0.0691087	0.385643	0	0	4.88938	13.0648	HMGB2;TWIST1
regulation of lipid biosynthetic process (GO:0046890)	2/35	0.0727021	0.385643	0	0	4.74098	12.4279	PPARA;ADIPOR2
regulation of TORC1 signaling (GO:1903432)	2/35	0.0727021	0.385643	0	0	4.74098	12.4279	DYRK3;SESN1
semaphorin-plexin signaling pathway (GO:0071526)	2/35	0.0727021	0.385643	0	0	4.74098	12.4279	SEMA6A;SEMA4C
positive regulation of lipid biosynthetic process (GO:0046889)	2/35	0.0727021	0.385643	0	0	4.74098	12.4279	ELOVL5;PPARA
protein sulfation (GO:0006477)	2023-01-06	0.0738299	0.385643	0	0	15.6055	40.6679	UST
adiponectin-activated signaling pathway (GO:0033211)	2023-01-06	0.0738299	0.385643	0	0	15.6055	40.6679	ADIPOR2
purine deoxyribonucleotide catabolic process (GO:0009155)	2023-01-06	0.0738299	0.385643	0	0	15.6055	40.6679	NUDT18
purine nucleobase biosynthetic process (GO:0009113)	2023-01-06	0.0738299	0.385643	0	0	15.6055	40.6679	SHMT2
purine nucleobase transport (GO:0006863)	2023-01-06	0.0738299	0.385643	0	0	15.6055	40.6679	SLC29A2
regulation of collagen fibril organization (GO:1904026)	2023-01-06	0.0738299	0.385643	0	0	15.6055	40.6679	EFEMP2
regulation of endothelial cell-matrix adhesion via fibronectin (GO:1904904)	2023-01-06	0.0738299	0.385643	0	0	15.6055	40.6679	MMP12
regulation of hepatocyte proliferation (GO:2000345)	2023-01-06	0.0738299	0.385643	0	0	15.6055	40.6679	XBP1
cellular triglyceride homeostasis (GO:0035356)	2023-01-06	0.0738299	0.385643	0	0	15.6055	40.6679	XBP1
regulation of nuclease activity (GO:0032069)	2023-01-06	0.0738299	0.385643	0	0	15.6055	40.6679	HMGB2
regulation of superoxide metabolic process (GO:0090322)	2023-01-06	0.0738299	0.385643	0	0	15.6055	40.6679	BST1
GDP-mannose metabolic process (GO:0019673)	2023-01-06	0.0738299	0.385643	0	0	15.6055	40.6679	MPI
replication-born double-strand break repair via sister chromatid exchange (GO:1990414)	2023-01-06	0.0738299	0.385643	0	0	15.6055	40.6679	REC8
TORC2 signaling (GO:0038203)	2023-01-06	0.0738299	0.385643	0	0	15.6055	40.6679	PRR5L
tyrosine catabolic process (GO:0006572)	2023-01-06	0.0738299	0.385643	0	0	15.6055	40.6679	FAH
mitochondrial protein catabolic process (GO:0035694)	2023-01-06	0.0738299	0.385643	0	0	15.6055	40.6679	BNIP3
mitochondrial ribosome assembly (GO:0061668)	2023-01-06	0.0738299	0.385643	0	0	15.6055	40.6679	MPV17L2
multinuclear osteoclast differentiation (GO:0072674)	2023-01-06	0.0738299	0.385643	0	0	15.6055	40.6679	DCSTAMP
N-acetylneuraminate catabolic process (GO:0019262)	2023-01-06	0.0738299	0.385643	0	0	15.6055	40.6679	NPL
negative regulation of cellular response to hypoxia (GO:1900038)	2023-01-06	0.0738299	0.385643	0	0	15.6055	40.6679	ENO1
negative regulation of sequestering of triglyceride (GO:0010891)	2023-01-06	0.0738299	0.385643	0	0	15.6055	40.6679	PPARA
negative regulation of transporter activity (GO:0032410)	2023-01-06	0.0738299	0.385643	0	0	15.6055	40.6679	PPIF
neuroblast proliferation (GO:0007405)	2023-01-06	0.0738299	0.385643	0	0	15.6055	40.6679	RACGAP1
neurotransmitter-gated ion channel clustering (GO:0072578)	2023-01-06	0.0738299	0.385643	0	0	15.6055	40.6679	LHFPL4
positive regulation of cholesterol metabolic process (GO:0090205)	2023-01-06	0.0738299	0.385643	0	0	15.6055	40.6679	ABCG1
positive regulation of endoplasmic reticulum stress-induced intrinsic apoptotic signaling pathway (GO:1902237)	2023-01-06	0.0738299	0.385643	0	0	15.6055	40.6679	PMAIP1
positive regulation of extrinsic apoptotic signaling pathway via death domain receptors (GO:1902043)	2023-01-06	0.0738299	0.385643	0	0	15.6055	40.6679	PMAIP1
positive regulation of plasminogen activation (GO:0010756)	2023-01-06	0.0738299	0.385643	0	0	15.6055	40.6679	ENO1
protein insertion into mitochondrial membrane involved in apoptotic signaling pathway (GO:0001844)	2023-01-06	0.0738299	0.385643	0	0	15.6055	40.6679	PMAIP1
purine ribonucleotide metabolic process (GO:0009150)	3/77	0.0747437	0.385643	0	0	3.17734	8.24105	ACBD6;ACOT4;PDE9A
apoptotic process (GO:0006915)	6/231	0.0749524	0.385643	0	0	2.09903	5.43839	SEMA6A;IRF3;FAM162A;BNIP3;PMAIP1;BCL2L14
cellular response to oxidative stress (GO:0034599)	4/125	0.0752602	0.385643	0	0	2.59504	6.71286	PRDX2;CCS;BRF2;PRR5L
regulation of embryonic development (GO:0045995)	2/36	0.0763545	0.385643	0	0	4.60131	11.8363	RACGAP1;CCSAP
dendrite morphogenesis (GO:0048813)	2/36	0.0763545	0.385643	0	0	4.60131	11.8363	ARC;TMEM106B
negative regulation of toll-like receptor signaling pathway (GO:0034122)	2/36	0.0763545	0.385643	0	0	4.60131	11.8363	PTPRS;LILRA4
negative regulation of growth (GO:0045926)	4/126	0.0769919	0.385643	0	0	2.57364	6.59895	TSPYL2;DNAJB2;DCSTAMP;ENO1
acyl-CoA metabolic process (GO:0006637)	2/37	0.0800638	0.385643	0	0	4.46961	11.2855	ACBD6;ACOT4
regulation of erythrocyte differentiation (GO:0045646)	2/37	0.0800638	0.385643	0	0	4.46961	11.2855	HMGB2;RHEX
negative regulation of epithelial cell apoptotic process (GO:1904036)	2/37	0.0800638	0.385643	0	0	4.46961	11.2855	PDPK1;PPARA
neural crest cell migration (GO:0001755)	2/37	0.0800638	0.385643	0	0	4.46961	11.2855	SEMA6A;SEMA4C
positive regulation of cytokinesis (GO:0032467)	2/37	0.0800638	0.385643	0	0	4.46961	11.2855	RACGAP1;AURKC
positive regulation of myeloid cell differentiation (GO:0045639)	2/37	0.0800638	0.385643	0	0	4.46961	11.2855	HMGB2;RHEX
microtubule cytoskeleton organization involved in mitosis (GO:1902850)	4/128	0.080515	0.385643	0	0	2.53187	6.37857	TUBG1;AURKC;ZWINT;MAD2L1
regulation of fat cell differentiation (GO:0045598)	3/80	0.0817144	0.385643	0	0	3.05309	7.64653	XBP1;LRP3;TMEM64
regulation of protein localization to plasma membrane (GO:1903076)	3/80	0.0817144	0.385643	0	0	3.05309	7.64653	PDPK1;ZDHHC7;NKD2
connective tissue development (GO:0061448)	2/38	0.083828	0.385643	0	0	4.34524	10.7718	XBP1;ARID5B
regulation of primary metabolic process (GO:0080090)	4/130	0.0841169	0.385643	0	0	2.49143	6.16765	IDI1;NCOA2;ODC1;PPARA
protein glycosylation (GO:0006486)	4/130	0.0841169	0.385643	0	0	2.49143	6.16765	MPI;GCNT2;ST8SIA5;GCNT4
amino sugar catabolic process (GO:0046348)	2023-01-07	0.0855958	0.385643	0	0	13.004	31.9653	NPL
axon ensheathment in central nervous system (GO:0032291)	2023-01-07	0.0855958	0.385643	0	0	13.004	31.9653	B4GALT6
regulation of lysosomal protein catabolic process (GO:1905165)	2023-01-07	0.0855958	0.385643	0	0	13.004	31.9653	LAPTM4B
coronary vasculature development (GO:0060976)	2023-01-07	0.0855958	0.385643	0	0	13.004	31.9653	GATA6
regulation of metallopeptidase activity (GO:1905048)	2023-01-07	0.0855958	0.385643	0	0	13.004	31.9653	TIMP2
regulation of microtubule binding (GO:1904526)	2023-01-07	0.0855958	0.385643	0	0	13.004	31.9653	TTBK2
establishment of centrosome localization (GO:0051660)	2023-01-07	0.0855958	0.385643	0	0	13.004	31.9653	MAD2L1
fatty acid elongation, monounsaturated fatty acid (GO:0034625)	2023-01-07	0.0855958	0.385643	0	0	13.004	31.9653	ELOVL5
fatty acid elongation, polyunsaturated fatty acid (GO:0034626)	2023-01-07	0.0855958	0.385643	0	0	13.004	31.9653	ELOVL5
fatty acid elongation, saturated fatty acid (GO:0019367)	2023-01-07	0.0855958	0.385643	0	0	13.004	31.9653	ELOVL5
fatty acid elongation, unsaturated fatty acid (GO:0019368)	2023-01-07	0.0855958	0.385643	0	0	13.004	31.9653	ELOVL5
regulation of toll-like receptor 7 signaling pathway (GO:0034155)	2023-01-07	0.0855958	0.385643	0	0	13.004	31.9653	LILRA4
regulation of transforming growth factor beta activation (GO:1901388)	2023-01-07	0.0855958	0.385643	0	0	13.004	31.9653	GATA6
regulation of transforming growth factor beta2 production (GO:0032909)	2023-01-07	0.0855958	0.385643	0	0	13.004	31.9653	GATA6
ribonucleoprotein complex disassembly (GO:0032988)	2023-01-07	0.0855958	0.385643	0	0	13.004	31.9653	DYRK3
vascular associated smooth muscle cell development (GO:0097084)	2023-01-07	0.0855958	0.385643	0	0	13.004	31.9653	EFEMP2
vascular wound healing (GO:0061042)	2023-01-07	0.0855958	0.385643	0	0	13.004	31.9653	ADIPOR2
xenobiotic catabolic process (GO:0042178)	2023-01-07	0.0855958	0.385643	0	0	13.004	31.9653	GSTO1
negative regulation of axon regeneration (GO:0048681)	2023-01-07	0.0855958	0.385643	0	0	13.004	31.9653	PTPRS
negative regulation of dendritic spine development (GO:0061000)	2023-01-07	0.0855958	0.385643	0	0	13.004	31.9653	PTPRS
negative regulation of DNA repair (GO:0045738)	2023-01-07	0.0855958	0.385643	0	0	13.004	31.9653	TWIST1
negative regulation of membrane protein ectodomain proteolysis (GO:0051045)	2023-01-07	0.0855958	0.385643	0	0	13.004	31.9653	TIMP2
negative regulation of striated muscle tissue development (GO:0045843)	2023-01-07	0.0855958	0.385643	0	0	13.004	31.9653	SOX15
nucleobase biosynthetic process (GO:0046112)	2023-01-07	0.0855958	0.385643	0	0	13.004	31.9653	SHMT2
nucleobase catabolic process (GO:0046113)	2023-01-07	0.0855958	0.385643	0	0	13.004	31.9653	DPYD
peptide transport (GO:0015833)	2023-01-07	0.0855958	0.385643	0	0	13.004	31.9653	CDH17
positive regulation of mitotic cell cycle spindle assembly checkpoint (GO:0090267)	2023-01-07	0.0855958	0.385643	0	0	13.004	31.9653	MAD2L1
positive regulation of spindle checkpoint (GO:0090232)	2023-01-07	0.0855958	0.385643	0	0	13.004	31.9653	MAD2L1
positive regulation of striated muscle contraction (GO:0045989)	2023-01-07	0.0855958	0.385643	0	0	13.004	31.9653	GSTO1
positive regulation of vascular associated smooth muscle cell differentiation (GO:1905065)	2023-01-07	0.0855958	0.385643	0	0	13.004	31.9653	EFEMP2
regulation of exit from mitosis (GO:0007096)	2/39	0.0876451	0.385643	0	0	4.22758	10.2919	UBC;MAD2L1
neutrophil degranulation (GO:0043312)	10/481	0.0877154	0.385643	0	0	1.6772	4.08172	SERPINB10;BST1;HK3;MGAM;PFKL;RAB24;TIMP2;ALDOC;PYGL;ARL8A
regulation of osteoblast differentiation (GO:0045667)	3/83	0.0889546	0.385643	0	0	2.93815	7.10923	TWIST1;LRP3;TMEM64
long-chain fatty acid metabolic process (GO:0001676)	3/83	0.0889546	0.385643	0	0	2.93815	7.10923	ELOVL5;AIG1;ACOT4
neutrophil activation involved in immune response (GO:0002283)	10/485	0.0913989	0.385643	0	0	1.66273	3.97811	SERPINB10;BST1;HK3;MGAM;PFKL;RAB24;TIMP2;ALDOC;PYGL;ARL8A
regulation of cytokinesis (GO:0032465)	3/84	0.091426	0.385643	0	0	2.90173	6.94158	RACGAP1;KLHL13;AURKC
vascular transport (GO:0010232)	3/84	0.091426	0.385643	0	0	2.90173	6.94158	SLC13A3;LRP3;SLC29A2
negative regulation of cell-substrate adhesion (GO:0010812)	2/40	0.0915133	0.385643	0	0	4.11612	9.84277	ACER2;GCNT2
positive regulation of cation channel activity (GO:2001259)	2/40	0.0915133	0.385643	0	0	4.11612	9.84277	ARC;GSTO1
neutrophil mediated immunity (GO:0002446)	10/488	0.0942218	0.385643	0	0	1.65203	3.90228	SERPINB10;BST1;HK3;MGAM;PFKL;RAB24;TIMP2;ALDOC;PYGL;ARL8A
carboxylic acid transmembrane transport (GO:1905039)	2/41	0.0954305	0.385643	0	0	4.01038	9.42181	SLC13A3;SLC25A30
gluconeogenesis (GO:0006094)	2/41	0.0954305	0.385643	0	0	4.01038	9.42181	ALDOC;ENO1
hexose metabolic process (GO:0019318)	2/41	0.0954305	0.385643	0	0	4.01038	9.42181	ALDOC;FUOM
nucleobase-containing compound catabolic process (GO:0034655)	2/41	0.0954305	0.385643	0	0	4.01038	9.42181	NUDT18;ENTPD8
glucose homeostasis (GO:0042593)	3/86	0.0964536	0.385643	0	0	2.83152	6.62205	HK3;PYGL;ADIPOR2
transport across blood-brain barrier (GO:0150104)	3/86	0.0964536	0.385643	0	0	2.83152	6.62205	SLC13A3;LRP3;SLC29A2
negative regulation of cell differentiation (GO:0045596)	5/191	0.0968629	0.385643	0	0	2.11167	4.92961	TWIST1;LRP3;TMEM64;PPARA;ABCG1
protein retention in ER lumen (GO:0006621)	2023-01-08	0.0972127	0.385643	0	0	11.1457	25.9789	KDELR1
alpha-beta T cell activation (GO:0046631)	2023-01-08	0.0972127	0.385643	0	0	11.1457	25.9789	CLEC4A
pyrimidine nucleobase catabolic process (GO:0006208)	2023-01-08	0.0972127	0.385643	0	0	11.1457	25.9789	DPYD
regulation of apoptotic cell clearance (GO:2000425)	2023-01-08	0.0972127	0.385643	0	0	11.1457	25.9789	C4A
regulation of CD4-positive, alpha-beta T cell activation (GO:2000514)	2023-01-08	0.0972127	0.385643	0	0	11.1457	25.9789	TWSG1
regulation of collateral sprouting (GO:0048670)	2023-01-08	0.0972127	0.385643	0	0	11.1457	25.9789	PTPRS
regulation of mitochondrial gene expression (GO:0062125)	2023-01-08	0.0972127	0.385643	0	0	11.1457	25.9789	SHMT2
depyrimidination (GO:0045008)	2023-01-08	0.0972127	0.385643	0	0	11.1457	25.9789	MBD4
diacylglycerol biosynthetic process (GO:0006651)	2023-01-08	0.0972127	0.385643	0	0	11.1457	25.9789	MOGAT1
elastic fiber assembly (GO:0048251)	2023-01-08	0.0972127	0.385643	0	0	11.1457	25.9789	EFEMP2
regulation of proton transport (GO:0010155)	2023-01-08	0.0972127	0.385643	0	0	11.1457	25.9789	PPIF
regulation of striated muscle tissue development (GO:0016202)	2023-01-08	0.0972127	0.385643	0	0	11.1457	25.9789	SOX15
fructose metabolic process (GO:0006000)	2023-01-08	0.0972127	0.385643	0	0	11.1457	25.9789	ALDOC
regulation of vascular wound healing (GO:0061043)	2023-01-08	0.0972127	0.385643	0	0	11.1457	25.9789	XBP1
short-chain fatty acid catabolic process (GO:0019626)	2023-01-08	0.0972127	0.385643	0	0	11.1457	25.9789	MMAA
meiotic sister chromatid cohesion (GO:0051177)	2023-01-08	0.0972127	0.385643	0	0	11.1457	25.9789	REC8
wound healing, spreading of epidermal cells (GO:0035313)	2023-01-08	0.0972127	0.385643	0	0	11.1457	25.9789	MMP12
negative regulation of appetite (GO:0032099)	2023-01-08	0.0972127	0.385643	0	0	11.1457	25.9789	PPARA
negative regulation of CD4-positive, alpha-beta T cell proliferation (GO:2000562)	2023-01-08	0.0972127	0.385643	0	0	11.1457	25.9789	TWSG1
negative regulation of mitochondrial fusion (GO:0010637)	2023-01-08	0.0972127	0.385643	0	0	11.1457	25.9789	BNIP3
negative regulation of mitochondrial membrane potential (GO:0010917)	2023-01-08	0.0972127	0.385643	0	0	11.1457	25.9789	PMAIP1
negative regulation of neuron projection regeneration (GO:0070571)	2023-01-08	0.0972127	0.385643	0	0	11.1457	25.9789	PTPRS
negative regulation of osteoblast proliferation (GO:0033689)	2023-01-08	0.0972127	0.385643	0	0	11.1457	25.9789	MN1
neurotransmitter reuptake (GO:0098810)	2023-01-08	0.0972127	0.385643	0	0	11.1457	25.9789	SLC29A2
peptidyl-proline hydroxylation to 4-hydroxy-L-proline (GO:0018401)	2023-01-08	0.0972127	0.385643	0	0	11.1457	25.9789	P4HA2
positive regulation of apoptotic cell clearance (GO:2000427)	2023-01-08	0.0972127	0.385643	0	0	11.1457	25.9789	C4A
positive regulation of epithelial cell proliferation involved in wound healing (GO:0060054)	2023-01-08	0.0972127	0.385643	0	0	11.1457	25.9789	MMP12
positive regulation of MHC class II biosynthetic process (GO:0045348)	2023-01-08	0.0972127	0.385643	0	0	11.1457	25.9789	XBP1
positive regulation of monocyte chemotactic protein-1 production (GO:0071639)	2023-01-08	0.0972127	0.385643	0	0	11.1457	25.9789	TWIST1
positive regulation of muscle contraction (GO:0045933)	2023-01-08	0.0972127	0.385643	0	0	11.1457	25.9789	ENO1
positive regulation of ryanodine-sensitive calcium-release channel activity (GO:0060316)	2023-01-08	0.0972127	0.385643	0	0	11.1457	25.9789	GSTO1
negative regulation of protein catabolic process (GO:0042177)	2/42	0.099395	0.390692	0	0	3.90992	9.02665	TIMP2;MAD2L1
phosphatidylinositol phosphate biosynthetic process (GO:0046854)	2/42	0.099395	0.390692	0	0	3.90992	9.02665	ITPKC;CISH
positive regulation of epithelial to mesenchymal transition (GO:0010718)	2/42	0.099395	0.390692	0	0	3.90992	9.02665	GCNT2;TWIST1
regulation of cell-substrate adhesion (GO:0010810)	2/43	0.103405	0.390692	0	0	3.81436	8.65518	BST1;GCNT2
cellular glucose homeostasis (GO:0001678)	2/43	0.103405	0.390692	0	0	3.81436	8.65518	HK3;XBP1
development of primary male sexual characteristics (GO:0046546)	2/43	0.103405	0.390692	0	0	3.81436	8.65518	SOX15;GATA6
male gonad development (GO:0008584)	2/43	0.103405	0.390692	0	0	3.81436	8.65518	SOX15;GATA6
negative regulation of proteolysis (GO:0045861)	2/43	0.103405	0.390692	0	0	3.81436	8.65518	ECM1;TIMP2
transforming growth factor beta receptor signaling pathway (GO:0007179)	3/89	0.104201	0.390692	0	0	2.73233	6.17898	TWSG1;UBC;GCNT2
regulation of small GTPase mediated signal transduction (GO:0051056)	4/141	0.10529	0.390692	0	0	2.2901	5.15511	ARHGAP10;FGD4;RACGAP1;ITSN1
positive regulation of cellular catabolic process (GO:0031331)	4/141	0.10529	0.390692	0	0	2.2901	5.15511	BNIP3;TWIST1;PRR5L;PPARA
mitochondrial respiratory chain complex assembly (GO:0033108)	3/90	0.106836	0.390692	0	0	2.70078	6.04019	COA1;NDUFA2;FOXRED1
chromatin organization (GO:0006325)	4/142	0.107325	0.390692	0	0	2.27339	5.07397	INO80C;SOX15;HMGB2;MPND
hexose biosynthetic process (GO:0019319)	2/44	0.107458	0.390692	0	0	3.72336	8.30551	ALDOC;ENO1
mitotic spindle assembly (GO:0090307)	2/44	0.107458	0.390692	0	0	3.72336	8.30551	RACGAP1;AURKC
positive regulation of cell division (GO:0051781)	2/44	0.107458	0.390692	0	0	3.72336	8.30551	RACGAP1;AURKC
regulation of signal transduction (GO:0009966)	5/198	0.108493	0.390692	0	0	2.03436	4.51844	TSPYL2;BST1;RIC8B;TMEM204;ZDHHC7
alpha-amino acid biosynthetic process (GO:1901607)	2023-01-09	0.108683	0.390692	0	0	9.75198	21.6428	SDSL
ATF6-mediated unfolded protein response (GO:0036500)	2023-01-09	0.108683	0.390692	0	0	9.75198	21.6428	XBP1
regulation of cell adhesion molecule production (GO:0060353)	2023-01-09	0.108683	0.390692	0	0	9.75198	21.6428	COLEC12
regulation of glucan biosynthetic process (GO:0010962)	2023-01-09	0.108683	0.390692	0	0	9.75198	21.6428	PPP1R3C
regulation of lipid transport (GO:0032368)	2023-01-09	0.108683	0.390692	0	0	9.75198	21.6428	PPARA
DNA topological change (GO:0006265)	2023-01-09	0.108683	0.390692	0	0	9.75198	21.6428	HMGB2
response to type I interferon (GO:0034340)	2023-01-09	0.108683	0.390692	0	0	9.75198	21.6428	SHMT2
intestinal epithelial cell differentiation (GO:0060575)	2023-01-09	0.108683	0.390692	0	0	9.75198	21.6428	GATA6
isoprenoid biosynthetic process (GO:0008299)	2023-01-09	0.108683	0.390692	0	0	9.75198	21.6428	IDI1
L-ascorbic acid metabolic process (GO:0019852)	2023-01-09	0.108683	0.390692	0	0	9.75198	21.6428	GSTO1
L-phenylalanine metabolic process (GO:0006558)	2023-01-09	0.108683	0.390692	0	0	9.75198	21.6428	FAH
tetrahydrofolate interconversion (GO:0035999)	2023-01-09	0.108683	0.390692	0	0	9.75198	21.6428	SHMT2
mitochondrial fragmentation involved in apoptotic process (GO:0043653)	2023-01-09	0.108683	0.390692	0	0	9.75198	21.6428	BNIP3
negative regulation of alpha-beta T cell activation (GO:0046636)	2023-01-09	0.108683	0.390692	0	0	9.75198	21.6428	TWSG1
negative regulation of ubiquitin protein ligase activity (GO:1904667)	2023-01-09	0.108683	0.390692	0	0	9.75198	21.6428	MAD2L1
nucleoside diphosphate catabolic process (GO:0009134)	2023-01-09	0.108683	0.390692	0	0	9.75198	21.6428	ENTPD8
ornithine metabolic process (GO:0006591)	2023-01-09	0.108683	0.390692	0	0	9.75198	21.6428	ODC1
positive regulation of B cell differentiation (GO:0045579)	2023-01-09	0.108683	0.390692	0	0	9.75198	21.6428	XBP1
positive regulation of blood pressure (GO:0045777)	2023-01-09	0.108683	0.390692	0	0	9.75198	21.6428	TBXA2R
positive regulation of megakaryocyte differentiation (GO:0045654)	2023-01-09	0.108683	0.390692	0	0	9.75198	21.6428	HMGB2
positive regulation of mitochondrial membrane permeability involved in apoptotic process (GO:1902110)	2023-01-09	0.108683	0.390692	0	0	9.75198	21.6428	BNIP3
receptor-mediated endocytosis (GO:0006898)	4/143	0.109378	0.390692	0	0	2.25692	4.99445	COLEC12;CUBN;MRC1;LRP3
neural crest cell development (GO:0014032)	2/45	0.111554	0.390692	0	0	3.63658	7.97593	SEMA6A;SEMA4C
positive regulation of cell differentiation (GO:0045597)	6/258	0.111674	0.390692	0	0	1.87154	4.10275	XBP1;GCNT2;TWIST1;LRP3;TMEM64;VHL
regulation of endothelial cell proliferation (GO:0001936)	3/92	0.112185	0.390692	0	0	2.63982	5.7749	ECM1;AKT3;HMGB2
regulation of lipid metabolic process (GO:0019216)	3/92	0.112185	0.390692	0	0	2.63982	5.7749	NCOA2;IDI1;PPARA
negative regulation of tumor necrosis factor production (GO:0032720)	2/46	0.115689	0.390692	0	0	3.55375	7.6649	CLEC4A;LILRA4
regulation of kinase activity (GO:0043549)	3/94	0.117634	0.390692	0	0	2.58154	5.52496	TSPYL2;DSTYK;MERTK
regulation of DNA binding (GO:0051101)	2/47	0.119863	0.390692	0	0	3.4746	7.37103	HMGB2;HABP4
glycosphingolipid metabolic process (GO:0006687)	2/47	0.119863	0.390692	0	0	3.4746	7.37103	ST8SIA5;B4GALT6
negative regulation of cold-induced thermogenesis (GO:0120163)	2/47	0.119863	0.390692	0	0	3.4746	7.37103	ARRDC3;PCTP
positive regulation of transferase activity (GO:0051347)	4/148	0.119903	0.390692	0	0	2.178	4.6197	DSTYK;ARRDC3;DCUN1D2;MERTK
acetyl-CoA biosynthetic process (GO:0006085)	2023-01-10	0.120008	0.390692	0	0	8.66798	18.3779	PPCS
adherens junction assembly (GO:0034333)	2023-01-10	0.120008	0.390692	0	0	8.66798	18.3779	JAM3
amino sugar metabolic process (GO:0006040)	2023-01-10	0.120008	0.390692	0	0	8.66798	18.3779	CSGALNACT1
apical protein localization (GO:0045176)	2023-01-10	0.120008	0.390692	0	0	8.66798	18.3779	JAM3
regulation of attachment of spindle microtubules to kinetochore (GO:0051988)	2023-01-10	0.120008	0.390692	0	0	8.66798	18.3779	RACGAP1
regulation of endoplasmic reticulum unfolded protein response (GO:1900101)	2023-01-10	0.120008	0.390692	0	0	8.66798	18.3779	XBP1
cellular response to leucine (GO:0071233)	2023-01-10	0.120008	0.390692	0	0	8.66798	18.3779	SESN1
cellular response to leucine starvation (GO:1990253)	2023-01-10	0.120008	0.390692	0	0	8.66798	18.3779	SESN1
regulation of hair cycle (GO:0042634)	2023-01-10	0.120008	0.390692	0	0	8.66798	18.3779	TRPV3
regulation of histone phosphorylation (GO:0033127)	2023-01-10	0.120008	0.390692	0	0	8.66798	18.3779	TWIST1
regulation of long-term synaptic depression (GO:1900452)	2023-01-10	0.120008	0.390692	0	0	8.66798	18.3779	ARC
cytoplasmic pattern recognition receptor signaling pathway in response to virus (GO:0039528)	2023-01-10	0.120008	0.390692	0	0	8.66798	18.3779	IRF3
defense response to tumor cell (GO:0002357)	2023-01-10	0.120008	0.390692	0	0	8.66798	18.3779	PRDX2
regulation of protein neddylation (GO:2000434)	2023-01-10	0.120008	0.390692	0	0	8.66798	18.3779	DCUN1D2
granulocyte migration (GO:0097530)	2023-01-10	0.120008	0.390692	0	0	8.66798	18.3779	JAM3
response to leucine (GO:0043201)	2023-01-10	0.120008	0.390692	0	0	8.66798	18.3779	SESN1
immunoglobulin mediated immune response (GO:0016064)	2023-01-10	0.120008	0.390692	0	0	8.66798	18.3779	CD19
serine family amino acid catabolic process (GO:0009071)	2023-01-10	0.120008	0.390692	0	0	8.66798	18.3779	SHMT2
smooth muscle tissue development (GO:0048745)	2023-01-10	0.120008	0.390692	0	0	8.66798	18.3779	EFEMP2
L-serine metabolic process (GO:0006563)	2023-01-10	0.120008	0.390692	0	0	8.66798	18.3779	SHMT2
mitotic DNA replication (GO:1902969)	2023-01-10	0.120008	0.390692	0	0	8.66798	18.3779	GINS1
modification-dependent macromolecule catabolic process (GO:0043632)	2023-01-10	0.120008	0.390692	0	0	8.66798	18.3779	UBC
myeloid dendritic cell differentiation (GO:0043011)	2023-01-10	0.120008	0.390692	0	0	8.66798	18.3779	DCSTAMP
N-acetylneuraminate metabolic process (GO:0006054)	2023-01-10	0.120008	0.390692	0	0	8.66798	18.3779	NPL
negative regulation of alpha-beta T cell proliferation (GO:0046642)	2023-01-10	0.120008	0.390692	0	0	8.66798	18.3779	TWSG1
negative regulation of glycolytic process (GO:0045820)	2023-01-10	0.120008	0.390692	0	0	8.66798	18.3779	PPARA
negative regulation of interferon-beta production (GO:0032688)	2023-01-10	0.120008	0.390692	0	0	8.66798	18.3779	PTPRS
negative regulation of phosphatidylinositol 3-kinase signaling (GO:0014067)	2023-01-10	0.120008	0.390692	0	0	8.66798	18.3779	TWIST1
negative regulation of purine nucleotide metabolic process (GO:1900543)	2023-01-10	0.120008	0.390692	0	0	8.66798	18.3779	PPARA
negative regulation of transcription from RNA polymerase II promoter in response to stress (GO:0097201)	2023-01-10	0.120008	0.390692	0	0	8.66798	18.3779	VHL
negative regulation of vascular endothelial growth factor signaling pathway (GO:1900747)	2023-01-10	0.120008	0.390692	0	0	8.66798	18.3779	SEMA6A
negative regulation of voltage-gated calcium channel activity (GO:1901386)	2023-01-10	0.120008	0.390692	0	0	8.66798	18.3779	GNB5
positive regulation of cell activation (GO:0050867)	2023-01-10	0.120008	0.390692	0	0	8.66798	18.3779	SOX15
positive regulation of lipase activity (GO:0060193)	2023-01-10	0.120008	0.390692	0	0	8.66798	18.3779	PDPK1
positive regulation of monocyte differentiation (GO:0045657)	2023-01-10	0.120008	0.390692	0	0	8.66798	18.3779	DCSTAMP
positive regulation of protein sumoylation (GO:0033235)	2023-01-10	0.120008	0.390692	0	0	8.66798	18.3779	RASD2
negative regulation of mitotic cell cycle (GO:0045930)	2/48	0.124074	0.390692	0	0	3.3989	7.09306	ZWINT;MAD2L1
negative regulation of tumor necrosis factor superfamily cytokine production (GO:1903556)	2/48	0.124074	0.390692	0	0	3.3989	7.09306	CLEC4A;LILRA4
positive regulation of blood vessel endothelial cell migration (GO:0043536)	2/48	0.124074	0.390692	0	0	3.3989	7.09306	PDPK1;AKT3
regulation of cytokine production (GO:0001817)	4/150	0.124232	0.390692	0	0	2.14795	4.47977	CLEC4A;TWSG1;IRF3;KLRF2
regulation of protein kinase B signaling (GO:0051896)	5/207	0.124396	0.390692	0	0	1.94282	4.04939	RASD2;PDPK1;CD19;GCNT2;PPARA
adherens junction organization (GO:0034332)	2/49	0.128321	0.390692	0	0	3.32641	6.82986	CDH17;JAM3
aminoglycan biosynthetic process (GO:0006023)	2/49	0.128321	0.390692	0	0	3.32641	6.82986	EXT1;GCNT2
cellular response to mechanical stimulus (GO:0071260)	2/49	0.128321	0.390692	0	0	3.32641	6.82986	BNIP3;HABP4
regulation of interferon-beta production (GO:0032648)	2/49	0.128321	0.390692	0	0	3.32641	6.82986	PTPRS;IRF3
response to glucose (GO:0009749)	2/49	0.128321	0.390692	0	0	3.32641	6.82986	XBP1;PFKL
response to unfolded protein (GO:0006986)	2/49	0.128321	0.390692	0	0	3.32641	6.82986	DNAJB2;HSPA2
negative regulation of protein phosphorylation (GO:0001933)	4/152	0.128626	0.390692	0	0	2.1187	4.34513	PDPK1;TWIST1;PRR5L;PPM1E
purine nucleoside bisphosphate biosynthetic process (GO:0034033)	2023-01-11	0.131189	0.390692	0	0	7.80079	15.8443	PPCS
pyrimidine nucleoside catabolic process (GO:0046135)	2023-01-11	0.131189	0.390692	0	0	7.80079	15.8443	DPYD
angiogenesis involved in wound healing (GO:0060055)	2023-01-11	0.131189	0.390692	0	0	7.80079	15.8443	ADIPOR2
regulation of calcium ion transmembrane transport via high voltage-gated calcium channel (GO:1902514)	2023-01-11	0.131189	0.390692	0	0	7.80079	15.8443	SESTD1
B cell mediated immunity (GO:0019724)	2023-01-11	0.131189	0.390692	0	0	7.80079	15.8443	CD19
regulation of CD4-positive, alpha-beta T cell proliferation (GO:2000561)	2023-01-11	0.131189	0.390692	0	0	7.80079	15.8443	TWSG1
cell proliferation in forebrain (GO:0021846)	2023-01-11	0.131189	0.390692	0	0	7.80079	15.8443	NUMBL
central nervous system myelination (GO:0022010)	2023-01-11	0.131189	0.390692	0	0	7.80079	15.8443	B4GALT6
coenzyme A biosynthetic process (GO:0015937)	2023-01-11	0.131189	0.390692	0	0	7.80079	15.8443	PPCS
columnar/cuboidal epithelial cell differentiation (GO:0002065)	2023-01-11	0.131189	0.390692	0	0	7.80079	15.8443	GATA6
regulation of mitochondrial fusion (GO:0010635)	2023-01-11	0.131189	0.390692	0	0	7.80079	15.8443	BNIP3
regulation of monocyte chemotactic protein-1 production (GO:0071637)	2023-01-11	0.131189	0.390692	0	0	7.80079	15.8443	TWIST1
regulation of phospholipase activity (GO:0010517)	2023-01-11	0.131189	0.390692	0	0	7.80079	15.8443	PDPK1
fatty acid homeostasis (GO:0055089)	2023-01-11	0.131189	0.390692	0	0	7.80079	15.8443	XBP1
ribonucleoside bisphosphate biosynthetic process (GO:0034030)	2023-01-11	0.131189	0.390692	0	0	7.80079	15.8443	PPCS
inositol phosphate biosynthetic process (GO:0032958)	2023-01-11	0.131189	0.390692	0	0	7.80079	15.8443	ITPKC
inositol phosphate dephosphorylation (GO:0046855)	2023-01-11	0.131189	0.390692	0	0	7.80079	15.8443	INPP5A
T cell homeostasis (GO:0043029)	2023-01-11	0.131189	0.390692	0	0	7.80079	15.8443	PMAIP1
tetrahydrofolate metabolic process (GO:0046653)	2023-01-11	0.131189	0.390692	0	0	7.80079	15.8443	SHMT2
V(D)J recombination (GO:0033151)	2023-01-11	0.131189	0.390692	0	0	7.80079	15.8443	HMGB2
negative regulation of calcium ion transmembrane transport (GO:1903170)	2023-01-11	0.131189	0.390692	0	0	7.80079	15.8443	SESTD1
negative regulation of receptor signaling pathway via STAT (GO:1904893)	2023-01-11	0.131189	0.390692	0	0	7.80079	15.8443	VHL
negative regulation of sprouting angiogenesis (GO:1903671)	2023-01-11	0.131189	0.390692	0	0	7.80079	15.8443	SEMA6A
peptidyl-lysine monomethylation (GO:0018026)	2023-01-11	0.131189	0.390692	0	0	7.80079	15.8443	SMYD2
peptidyl-proline hydroxylation (GO:0019511)	2023-01-11	0.131189	0.390692	0	0	7.80079	15.8443	P4HA2
phosphorylated carbohydrate dephosphorylation (GO:0046838)	2023-01-11	0.131189	0.390692	0	0	7.80079	15.8443	INPP5A
positive regulation of alcohol biosynthetic process (GO:1902932)	2023-01-11	0.131189	0.390692	0	0	7.80079	15.8443	ABCG1
positive regulation of bone resorption (GO:0045780)	2023-01-11	0.131189	0.390692	0	0	7.80079	15.8443	DCSTAMP
positive regulation of cellular extravasation (GO:0002693)	2023-01-11	0.131189	0.390692	0	0	7.80079	15.8443	JAM3
positive regulation of integrin activation (GO:0033625)	2023-01-11	0.131189	0.390692	0	0	7.80079	15.8443	CDH17
positive regulation of transforming growth factor beta production (GO:0071636)	2023-01-11	0.131189	0.390692	0	0	7.80079	15.8443	GATA6
regulation of complement activation (GO:0030449)	2/50	0.132601	0.390692	0	0	3.25694	6.58037	C4A;CD19
regulation of transforming growth factor beta receptor signaling pathway (GO:0017015)	3/100	0.134548	0.390692	0	0	2.42112	4.85636	PDPK1;UBC;PPARA
organic acid transport (GO:0015849)	3/100	0.134548	0.390692	0	0	2.42112	4.85636	NCOA2;SLC13A3;SLC25A30
cholesterol transport (GO:0030301)	2/51	0.136913	0.390692	0	0	3.19031	6.34365	OSBPL2;ABCG1
gonad development (GO:0008406)	2/51	0.136913	0.390692	0	0	3.19031	6.34365	SOX15;GATA6
positive regulation of fat cell differentiation (GO:0045600)	2/51	0.136913	0.390692	0	0	3.19031	6.34365	XBP1;TMEM64
epithelial cell differentiation (GO:0030855)	3/101	0.137446	0.390692	0	0	2.39629	4.7555	GATA6;ZDHHC7;ALDOC
positive regulation of protein localization to membrane (GO:1905477)	3/101	0.137446	0.390692	0	0	2.39629	4.7555	PDPK1;PMAIP1;NKD2
peptidyl-serine phosphorylation (GO:0018105)	4/156	0.137606	0.390692	0	0	2.06253	4.09073	DYRK3;PDPK1;AKT3;TTBK2
mitotic spindle organization (GO:0007052)	4/157	0.13989	0.390692	0	0	2.04894	4.03006	TUBG1;AURKC;ZWINT;MAD2L1
mitotic sister chromatid segregation (GO:0000070)	3/102	0.140364	0.390692	0	0	2.37197	4.65739	TUBG1;ZWINT;REC8
ameboidal-type cell migration (GO:0001667)	2/52	0.141256	0.390692	0	0	3.12635	6.11884	SEMA6A;SEMA4C
regulation of intrinsic apoptotic signaling pathway (GO:2001242)	2/52	0.141256	0.390692	0	0	3.12635	6.11884	PPIF;PMAIP1
fatty acid beta-oxidation (GO:0006635)	2/52	0.141256	0.390692	0	0	3.12635	6.11884	ECHS1;ECI1
positive regulation of protein localization to cell periphery (GO:1904377)	2/52	0.141256	0.390692	0	0	3.12635	6.11884	PDPK1;NKD2
positive regulation of protein localization to plasma membrane (GO:1903078)	2/52	0.141256	0.390692	0	0	3.12635	6.11884	PDPK1;NKD2
protein homotetramerization (GO:0051289)	2/52	0.141256	0.390692	0	0	3.12635	6.11884	SHMT2;OSBPL2
cellular response to starvation (GO:0009267)	4/158	0.142189	0.390692	0	0	2.03553	3.97051	XBP1;SESN1;PMAIP1;PPARA
organonitrogen compound biosynthetic process (GO:1901566)	4/158	0.142189	0.390692	0	0	2.03553	3.97051	ACER2;ELOVL5;GSTO1;PCTP
pyrimidine nucleobase metabolic process (GO:0006206)	2023-01-12	0.142229	0.390692	0	0	7.09127	13.8302	DPYD
regulation of axon regeneration (GO:0048679)	2023-01-12	0.142229	0.390692	0	0	7.09127	13.8302	PTPRS
regulation of cholesterol esterification (GO:0010872)	2023-01-12	0.142229	0.390692	0	0	7.09127	13.8302	ABCG1
cardiocyte differentiation (GO:0035051)	2023-01-12	0.142229	0.390692	0	0	7.09127	13.8302	GATA6
cell cycle checkpoint signaling (GO:0000075)	2023-01-12	0.142229	0.390692	0	0	7.09127	13.8302	ZWINT
regulation of glycogen metabolic process (GO:0070873)	2023-01-12	0.142229	0.390692	0	0	7.09127	13.8302	PPP1R3C
cGMP metabolic process (GO:0046068)	2023-01-12	0.142229	0.390692	0	0	7.09127	13.8302	PDE9A
regulation of leukocyte cell-cell adhesion (GO:1903037)	2023-01-12	0.142229	0.390692	0	0	7.09127	13.8302	PPARA
regulation of MHC class II biosynthetic process (GO:0045346)	2023-01-12	0.142229	0.390692	0	0	7.09127	13.8302	XBP1
regulation of plasminogen activation (GO:0010755)	2023-01-12	0.142229	0.390692	0	0	7.09127	13.8302	ENO1
inositol phosphate catabolic process (GO:0071545)	2023-01-12	0.142229	0.390692	0	0	7.09127	13.8302	INPP5A
maintenance of protein localization in endoplasmic reticulum (GO:0035437)	2023-01-12	0.142229	0.390692	0	0	7.09127	13.8302	KDELR1
toll-like receptor 3 signaling pathway (GO:0034138)	2023-01-12	0.142229	0.390692	0	0	7.09127	13.8302	COLEC12
tyrosine metabolic process (GO:0006570)	2023-01-12	0.142229	0.390692	0	0	7.09127	13.8302	FAH
mitochondrial genome maintenance (GO:0000002)	2023-01-12	0.142229	0.390692	0	0	7.09127	13.8302	AKT3
morphogenesis of a polarized epithelium (GO:0001738)	2023-01-12	0.142229	0.390692	0	0	7.09127	13.8302	ZDHHC7
negative regulation of cellular response to vascular endothelial growth factor stimulus (GO:1902548)	2023-01-12	0.142229	0.390692	0	0	7.09127	13.8302	SEMA6A
negative regulation of leukocyte apoptotic process (GO:2000107)	2023-01-12	0.142229	0.390692	0	0	7.09127	13.8302	MERTK
negative regulation of release of sequestered calcium ion into cytosol (GO:0051280)	2023-01-12	0.142229	0.390692	0	0	7.09127	13.8302	GSTO1
negative regulation of ryanodine-sensitive calcium-release channel activity (GO:0060315)	2023-01-12	0.142229	0.390692	0	0	7.09127	13.8302	GSTO1
neurotransmitter uptake (GO:0001504)	2023-01-12	0.142229	0.390692	0	0	7.09127	13.8302	SLC29A2
nucleoside catabolic process (GO:0009164)	2023-01-12	0.142229	0.390692	0	0	7.09127	13.8302	DPYD
nucleotide-sugar metabolic process (GO:0009225)	2023-01-12	0.142229	0.390692	0	0	7.09127	13.8302	CSGALNACT1
phosphate ion transmembrane transport (GO:0035435)	2023-01-12	0.142229	0.390692	0	0	7.09127	13.8302	SLC25A30
phospholipid efflux (GO:0033700)	2023-01-12	0.142229	0.390692	0	0	7.09127	13.8302	ABCG1
phospholipid homeostasis (GO:0055091)	2023-01-12	0.142229	0.390692	0	0	7.09127	13.8302	ABCG1
positive regulation of endoplasmic reticulum unfolded protein response (GO:1900103)	2023-01-12	0.142229	0.390692	0	0	7.09127	13.8302	XBP1
positive regulation of protein maturation (GO:1903319)	2023-01-12	0.142229	0.390692	0	0	7.09127	13.8302	NKD2
regulation of cell growth (GO:0001558)	5/217	0.14325	0.39108	0	0	1.85023	3.5953	TSPYL2;DNAJB2;DCSTAMP;CISH;ENO1
antigen processing and presentation of exogenous peptide antigen (GO:0002478)	3/103	0.143304	0.39108	0	0	2.34813	4.56191	CLEC4A;RACGAP1;IFI30
regulation of immune effector process (GO:0002697)	2/53	0.145628	0.39108	0	0	3.06489	5.90513	C4A;CD19
positive regulation of B cell activation (GO:0050871)	2/53	0.145628	0.39108	0	0	3.06489	5.90513	BST1;XBP1
positive regulation of macroautophagy (GO:0016239)	2/53	0.145628	0.39108	0	0	3.06489	5.90513	SESN1;BNIP3
positive regulation of phagocytosis (GO:0050766)	2/53	0.145628	0.39108	0	0	3.06489	5.90513	C4A;MERTK
positive regulation of protein kinase B signaling (GO:0051897)	4/161	0.149175	0.39108	0	0	1.99633	3.79829	RASD2;PDPK1;CD19;GCNT2
glycosaminoglycan metabolic process (GO:0030203)	2/54	0.150028	0.39108	0	0	3.0058	5.70181	EXT1;GCNT2
inorganic anion transport (GO:0015698)	2/54	0.150028	0.39108	0	0	3.0058	5.70181	RACGAP1;SLC25A30
positive regulation of multicellular organismal process (GO:0051240)	7/345	0.151045	0.39108	0	0	1.62729	3.07587	XBP1;TBXA2R;GCNT2;TWIST1;KLRF2;ENO1;ADIPOR2
positive regulation of cell motility (GO:2000147)	5/221	0.151121	0.39108	0	0	1.8156	3.43089	XBP1;SEMA6A;SEMA4C;GCNT2;TWIST1
regulation of cell cycle process (GO:0010564)	3/106	0.152243	0.39108	0	0	2.27939	4.29044	RACGAP1;KLHL13;AURKC
chromosome organization (GO:0051276)	3/106	0.152243	0.39108	0	0	2.27939	4.29044	SOX15;UBC;HMGB2
protein neddylation (GO:0045116)	2023-01-13	0.153129	0.39108	0	0	6.5	12.1971	DCUN1D2
alpha-linolenic acid metabolic process (GO:0036109)	2023-01-13	0.153129	0.39108	0	0	6.5	12.1971	ELOVL5
purine-containing compound catabolic process (GO:0072523)	2023-01-13	0.153129	0.39108	0	0	6.5	12.1971	DPYD
pyrimidine deoxyribonucleotide catabolic process (GO:0009223)	2023-01-13	0.153129	0.39108	0	0	6.5	12.1971	MBD4
regulation of antigen receptor-mediated signaling pathway (GO:0050854)	2023-01-13	0.153129	0.39108	0	0	6.5	12.1971	CD19
cellular biogenic amine metabolic process (GO:0006576)	2023-01-13	0.153129	0.39108	0	0	6.5	12.1971	ODC1
central nervous system neuron axonogenesis (GO:0021955)	2023-01-13	0.153129	0.39108	0	0	6.5	12.1971	B4GALT6
regulation of mitotic cell cycle spindle assembly checkpoint (GO:0090266)	2023-01-13	0.153129	0.39108	0	0	6.5	12.1971	MAD2L1
regulation of response to stress (GO:0080134)	2023-01-13	0.153129	0.39108	0	0	6.5	12.1971	DYRK3
regulation of retrograde protein transport, ER to cytosol (GO:1904152)	2023-01-13	0.153129	0.39108	0	0	6.5	12.1971	EDEM1
fatty acid elongation (GO:0030497)	2023-01-13	0.153129	0.39108	0	0	6.5	12.1971	ELOVL5
glucan biosynthetic process (GO:0009250)	2023-01-13	0.153129	0.39108	0	0	6.5	12.1971	PPP1R3C
glucose import (GO:0046323)	2023-01-13	0.153129	0.39108	0	0	6.5	12.1971	ZDHHC7
glycogen biosynthetic process (GO:0005978)	2023-01-13	0.153129	0.39108	0	0	6.5	12.1971	PPP1R3C
intraciliary retrograde transport (GO:0035721)	2023-01-13	0.153129	0.39108	0	0	6.5	12.1971	DYNC2I1
sphingoid biosynthetic process (GO:0046520)	2023-01-13	0.153129	0.39108	0	0	6.5	12.1971	ACER2
sphingosine biosynthetic process (GO:0046512)	2023-01-13	0.153129	0.39108	0	0	6.5	12.1971	ACER2
lipid oxidation (GO:0034440)	2023-01-13	0.153129	0.39108	0	0	6.5	12.1971	ADIPOR2
very long-chain fatty acid biosynthetic process (GO:0042761)	2023-01-13	0.153129	0.39108	0	0	6.5	12.1971	ELOVL5
negative regulation of CD4-positive, alpha-beta T cell activation (GO:2000515)	2023-01-13	0.153129	0.39108	0	0	6.5	12.1971	TWSG1
negative regulation of myotube differentiation (GO:0010832)	2023-01-13	0.153129	0.39108	0	0	6.5	12.1971	XBP1
negative regulation of reactive oxygen species biosynthetic process (GO:1903427)	2023-01-13	0.153129	0.39108	0	0	6.5	12.1971	PPARA
polyamine metabolic process (GO:0006595)	2023-01-13	0.153129	0.39108	0	0	6.5	12.1971	ODC1
positive regulation of calcineurin-mediated signaling (GO:0106058)	2023-01-13	0.153129	0.39108	0	0	6.5	12.1971	LMCD1
positive regulation of calcineurin-NFAT signaling cascade (GO:0070886)	2023-01-13	0.153129	0.39108	0	0	6.5	12.1971	LMCD1
positive regulation of cellular carbohydrate metabolic process (GO:0010676)	2023-01-13	0.153129	0.39108	0	0	6.5	12.1971	PMAIP1
positive regulation of fatty acid biosynthetic process (GO:0045723)	2023-01-13	0.153129	0.39108	0	0	6.5	12.1971	ELOVL5
positive regulation of mRNA metabolic process (GO:1903313)	2023-01-13	0.153129	0.39108	0	0	6.5	12.1971	PRR5L
positive regulation of neuron migration (GO:2001224)	2023-01-13	0.153129	0.39108	0	0	6.5	12.1971	SEMA6A
positive regulation of protein exit from endoplasmic reticulum (GO:0070863)	2023-01-13	0.153129	0.39108	0	0	6.5	12.1971	EDEM1
regulation of blood vessel endothelial cell migration (GO:0043535)	2/55	0.154454	0.393178	0	0	2.94894	5.5082	PDPK1;AKT3
positive regulation of response to DNA damage stimulus (GO:2001022)	2/55	0.154454	0.393178	0	0	2.94894	5.5082	BABAM2;PMAIP1
positive regulation of programmed cell death (GO:0043068)	6/286	0.157725	0.397767	0	0	1.68197	3.10643	FGD4;FAM162A;BNIP3;ITSN1;UBC;PMAIP1
negative regulation of transmembrane receptor protein serine/threonine kinase signaling pathway (GO:0090101)	3/108	0.158299	0.397767	0	0	2.23574	4.12108	PDPK1;UBC;PPARA
regulation of bone mineralization (GO:0030500)	2/57	0.16338	0.397767	0	0	2.84141	5.14772	ECM1;TWIST1
carboxylic acid transport (GO:0046942)	2/57	0.16338	0.397767	0	0	2.84141	5.14772	SLC13A3;SLC16A14
dicarboxylic acid metabolic process (GO:0043648)	2/57	0.16338	0.397767	0	0	2.84141	5.14772	SHMT2;ACOT4
monocarboxylic acid transport (GO:0015718)	2/57	0.16338	0.397767	0	0	2.84141	5.14772	NCOA2;SLC16A14
amyloid precursor protein catabolic process (GO:0042987)	2023-01-14	0.163891	0.397767	0	0	5.9997	10.8508	ABCG1
aorta development (GO:0035904)	2023-01-14	0.163891	0.397767	0	0	5.9997	10.8508	EFEMP2
C4-dicarboxylate transport (GO:0015740)	2023-01-14	0.163891	0.397767	0	0	5.9997	10.8508	SLC25A30
calcium ion import across plasma membrane (GO:0098703)	2023-01-14	0.163891	0.397767	0	0	5.9997	10.8508	TRPV3
regulation of integrin-mediated signaling pathway (GO:2001044)	2023-01-14	0.163891	0.397767	0	0	5.9997	10.8508	BST1
cGMP-mediated signaling (GO:0019934)	2023-01-14	0.163891	0.397767	0	0	5.9997	10.8508	PDE9A
coenzyme A metabolic process (GO:0015936)	2023-01-14	0.163891	0.397767	0	0	5.9997	10.8508	PPCS
covalent chromatin modification (GO:0016569)	2023-01-14	0.163891	0.397767	0	0	5.9997	10.8508	AURKC
dicarboxylic acid catabolic process (GO:0043649)	2023-01-14	0.163891	0.397767	0	0	5.9997	10.8508	ACOT4
heart process (GO:0003015)	2023-01-14	0.163891	0.397767	0	0	5.9997	10.8508	PPCS
low-density lipoprotein particle remodeling (GO:0034374)	2023-01-14	0.163891	0.397767	0	0	5.9997	10.8508	ABCG1
synaptic membrane adhesion (GO:0099560)	2023-01-14	0.163891	0.397767	0	0	5.9997	10.8508	PTPRS
myeloid dendritic cell activation (GO:0001773)	2023-01-14	0.163891	0.397767	0	0	5.9997	10.8508	DCSTAMP
negative regulation of bone mineralization (GO:0030502)	2023-01-14	0.163891	0.397767	0	0	5.9997	10.8508	ECM1
negative regulation of cell migration involved in sprouting angiogenesis (GO:0090051)	2023-01-14	0.163891	0.397767	0	0	5.9997	10.8508	TBXA2R
negative regulation of DNA damage response, signal transduction by p53 class mediator (GO:0043518)	2023-01-14	0.163891	0.397767	0	0	5.9997	10.8508	TWIST1
negative regulation of pri-miRNA transcription by RNA polymerase II (GO:1902894)	2023-01-14	0.163891	0.397767	0	0	5.9997	10.8508	PPARA
negative regulation of TORC1 signaling (GO:1904262)	2023-01-14	0.163891	0.397767	0	0	5.9997	10.8508	SESN1
negative regulation of viral transcription (GO:0032897)	2023-01-14	0.163891	0.397767	0	0	5.9997	10.8508	TRIM31
nucleoside phosphate catabolic process (GO:1901292)	2023-01-14	0.163891	0.397767	0	0	5.9997	10.8508	ENTPD8
polarized epithelial cell differentiation (GO:0030859)	2023-01-14	0.163891	0.397767	0	0	5.9997	10.8508	ZDHHC7
positive regulation of glucose metabolic process (GO:0010907)	2023-01-14	0.163891	0.397767	0	0	5.9997	10.8508	PMAIP1
positive regulation of mitochondrial translation (GO:0070131)	2023-01-14	0.163891	0.397767	0	0	5.9997	10.8508	MPV17L2
positive regulation of protein-containing complex disassembly (GO:0043243)	2023-01-14	0.163891	0.397767	0	0	5.9997	10.8508	BNIP3
regulation of protein kinase activity (GO:0045859)	3/110	0.164428	0.398451	0	0	2.19373	3.9603	TSPYL2;PDPK1;PPM1E
membrane lipid biosynthetic process (GO:0046467)	2/58	0.167877	0.405306	0	0	2.79053	4.97977	ACER2;ELOVL5
nucleosome assembly (GO:0006334)	2/58	0.167877	0.405306	0	0	2.79053	4.97977	H2BC5;HMGB2
peptidyl-serine modification (GO:0018209)	4/169	0.168423	0.405306	0	0	1.89876	3.38222	DYRK3;PDPK1;AKT3;TTBK2
cytokine-mediated signaling pathway (GO:0019221)	11/621	0.168465	0.405306	0	0	1.42006	2.52917	NUMBL;CISH;IRF3;GSTO1;UBC;TWIST1;IFI30;TRIM31;ADIPOR2;CARD14;RHEX
acetyl-CoA metabolic process (GO:0006084)	2023-01-15	0.174517	0.405306	0	0	5.57086	9.72523	PPCS
pyrimidine nucleoside metabolic process (GO:0006213)	2023-01-15	0.174517	0.405306	0	0	5.57086	9.72523	DPYD
regulation of aerobic respiration (GO:1903715)	2023-01-15	0.174517	0.405306	0	0	5.57086	9.72523	SHMT2
calcium ion import into cytosol (GO:1902656)	2023-01-15	0.174517	0.405306	0	0	5.57086	9.72523	TRPV3
cellular response to exogenous dsRNA (GO:0071360)	2023-01-15	0.174517	0.405306	0	0	5.57086	9.72523	COLEC12
regulation of extracellular matrix organization (GO:1903053)	2023-01-15	0.174517	0.405306	0	0	5.57086	9.72523	EFEMP2
central nervous system neuron development (GO:0021954)	2023-01-15	0.174517	0.405306	0	0	5.57086	9.72523	B4GALT6
regulation of integrin activation (GO:0033623)	2023-01-15	0.174517	0.405306	0	0	5.57086	9.72523	JAM3
regulation of lymphocyte activation (GO:0051249)	2023-01-15	0.174517	0.405306	0	0	5.57086	9.72523	CD19
embryonic cranial skeleton morphogenesis (GO:0048701)	2023-01-15	0.174517	0.405306	0	0	5.57086	9.72523	TWIST1
regulation of sequestering of triglyceride (GO:0010889)	2023-01-15	0.174517	0.405306	0	0	5.57086	9.72523	PPARA
regulation of synaptic transmission, GABAergic (GO:0032228)	2023-01-15	0.174517	0.405306	0	0	5.57086	9.72523	USP46
ganglioside biosynthetic process (GO:0001574)	2023-01-15	0.174517	0.405306	0	0	5.57086	9.72523	B4GALT6
glycogen catabolic process (GO:0005980)	2023-01-15	0.174517	0.405306	0	0	5.57086	9.72523	PYGL
synaptonemal complex assembly (GO:0007130)	2023-01-15	0.174517	0.405306	0	0	5.57086	9.72523	REC8
synaptonemal complex organization (GO:0070193)	2023-01-15	0.174517	0.405306	0	0	5.57086	9.72523	REC8
vitamin D metabolic process (GO:0042359)	2023-01-15	0.174517	0.405306	0	0	5.57086	9.72523	CUBN
myoblast differentiation (GO:0045445)	2023-01-15	0.174517	0.405306	0	0	5.57086	9.72523	SOX15
negative regulation of endoplasmic reticulum stress-induced intrinsic apoptotic signaling pathway (GO:1902236)	2023-01-15	0.174517	0.405306	0	0	5.57086	9.72523	XBP1
negative regulation of ubiquitin-protein transferase activity (GO:0051444)	2023-01-15	0.174517	0.405306	0	0	5.57086	9.72523	MAD2L1
positive regulation of DNA damage response, signal transduction by p53 class mediator (GO:0043517)	2023-01-15	0.174517	0.405306	0	0	5.57086	9.72523	PMAIP1
positive regulation of heterotypic cell-cell adhesion (GO:0034116)	2023-01-15	0.174517	0.405306	0	0	5.57086	9.72523	GCNT2
positive regulation of secretion (GO:0051047)	2023-01-15	0.174517	0.405306	0	0	5.57086	9.72523	XBP1
positive regulation of sprouting angiogenesis (GO:1903672)	2023-01-15	0.174517	0.405306	0	0	5.57086	9.72523	PDPK1
cellular response to transforming growth factor beta stimulus (GO:0071560)	3/114	0.176891	0.409094	0	0	2.11425	3.66234	TWSG1;UBC;GCNT2
response to organic cyclic compound (GO:0014070)	2/60	0.176934	0.409094	0	0	2.69403	4.66601	PAQR7;PMAIP1
peptidyl-threonine phosphorylation (GO:0018107)	2/60	0.176934	0.409094	0	0	2.69403	4.66601	DYRK3;PDPK1
cellular amide metabolic process (GO:0043603)	3/115	0.180047	0.411925	0	0	2.09526	3.5924	ACBD6;SHMT2;ACOT4
O-glycan processing (GO:0016266)	2/61	0.18149	0.411925	0	0	2.64824	4.51936	GCNT4;GXYLT2
protein lipidation (GO:0006497)	2/61	0.18149	0.411925	0	0	2.64824	4.51936	PYURF;ZDHHC7
extracellular matrix organization (GO:0030198)	6/300	0.183434	0.411925	0	0	1.60072	2.71467	MMP12;COL27A1;P4HA2;APLP1;TIMP2;JAM3
activation of NF-kappaB-inducing kinase activity (GO:0007250)	2023-01-16	0.185009	0.411925	0	0	5.19921	8.77289	CARD14
apoptotic DNA fragmentation (GO:0006309)	2023-01-16	0.185009	0.411925	0	0	5.19921	8.77289	HMGB2
aromatic amino acid family catabolic process (GO:0009074)	2023-01-16	0.185009	0.411925	0	0	5.19921	8.77289	FAH
B cell activation involved in immune response (GO:0002312)	2023-01-16	0.185009	0.411925	0	0	5.19921	8.77289	CD19
regulation of fatty acid oxidation (GO:0046320)	2023-01-16	0.185009	0.411925	0	0	5.19921	8.77289	PPARA
ceramide catabolic process (GO:0046514)	2023-01-16	0.185009	0.411925	0	0	5.19921	8.77289	ACER2
dendritic spine morphogenesis (GO:0060997)	2023-01-16	0.185009	0.411925	0	0	5.19921	8.77289	ARC
regulation of monocyte differentiation (GO:0045655)	2023-01-16	0.185009	0.411925	0	0	5.19921	8.77289	DCSTAMP
filopodium assembly (GO:0046847)	2023-01-16	0.185009	0.411925	0	0	5.19921	8.77289	FGD4
serine family amino acid metabolic process (GO:0009069)	2023-01-16	0.185009	0.411925	0	0	5.19921	8.77289	SHMT2
sphingolipid catabolic process (GO:0030149)	2023-01-16	0.185009	0.411925	0	0	5.19921	8.77289	ACER2
mitotic sister chromatid cohesion (GO:0007064)	2023-01-16	0.185009	0.411925	0	0	5.19921	8.77289	REC8
negative regulation of DNA replication (GO:0008156)	2023-01-16	0.185009	0.411925	0	0	5.19921	8.77289	TSPYL2
negative regulation of histone modification (GO:0031057)	2023-01-16	0.185009	0.411925	0	0	5.19921	8.77289	TWIST1
negative regulation of receptor signaling pathway via JAK-STAT (GO:0046426)	2023-01-16	0.185009	0.411925	0	0	5.19921	8.77289	VHL
negative regulation of release of cytochrome c from mitochondria (GO:0090201)	2023-01-16	0.185009	0.411925	0	0	5.19921	8.77289	PPIF
nucleoside diphosphate metabolic process (GO:0009132)	2023-01-16	0.185009	0.411925	0	0	5.19921	8.77289	ENTPD8
oligodendrocyte development (GO:0014003)	2023-01-16	0.185009	0.411925	0	0	5.19921	8.77289	B4GALT6
polyol biosynthetic process (GO:0046173)	2023-01-16	0.185009	0.411925	0	0	5.19921	8.77289	ITPKC
positive regulation of syncytium formation by plasma membrane fusion (GO:0060143)	2023-01-16	0.185009	0.411925	0	0	5.19921	8.77289	DCSTAMP
positive regulation of vasoconstriction (GO:0045907)	2023-01-16	0.185009	0.411925	0	0	5.19921	8.77289	TBXA2R
regulation of neurogenesis (GO:0050767)	2/62	0.186064	0.411925	0	0	2.60397	4.37899	NUMBL;HMGB2
double-strand break repair via nonhomologous end joining (GO:0006303)	2/62	0.186064	0.411925	0	0	2.60397	4.37899	BABAM2;HMGB2
glucose metabolic process (GO:0006006)	2/62	0.186064	0.411925	0	0	2.60397	4.37899	ALDOC;ENO1
response to retinoic acid (GO:0032526)	2/62	0.186064	0.411925	0	0	2.60397	4.37899	ACER2;GATA6
negative regulation of kinase activity (GO:0033673)	2/62	0.186064	0.411925	0	0	2.60397	4.37899	PDPK1;PPM1E
monocarboxylic acid biosynthetic process (GO:0072330)	2/63	0.190655	0.417728	0	0	2.56115	4.24457	XBP1;OSBPL2
negative regulation of endopeptidase activity (GO:0010951)	2/63	0.190655	0.417728	0	0	2.56115	4.24457	SERPINB10;TIMP2
positive regulation of cysteine-type endopeptidase activity involved in apoptotic process (GO:0043280)	3/119	0.192821	0.417728	0	0	2.0226	3.32919	ACER2;FAM162A;PMAIP1
regulation of intracellular signal transduction (GO:1902531)	8/437	0.193511	0.417728	0	0	1.46432	2.40504	RASD2;BST1;FGD4;ARHGAP10;RACGAP1;PDPK1;ITSN1;SMYD2
regulation of cellular ketone metabolic process (GO:0010565)	2/64	0.19526	0.417728	0	0	2.51971	4.11576	ODC1;PPARA
lipid homeostasis (GO:0055088)	2/64	0.19526	0.417728	0	0	2.51971	4.11576	XBP1;ABCG1
acyl-CoA biosynthetic process (GO:0071616)	2023-01-17	0.195368	0.417728	0	0	4.87401	7.95864	PPCS
pyrimidine-containing compound catabolic process (GO:0072529)	2023-01-17	0.195368	0.417728	0	0	4.87401	7.95864	DPYD
aorta morphogenesis (GO:0035909)	2023-01-17	0.195368	0.417728	0	0	4.87401	7.95864	EFEMP2
regulation of cardiac muscle contraction by regulation of the release of sequestered calcium ion (GO:0010881)	2023-01-17	0.195368	0.417728	0	0	4.87401	7.95864	GSTO1
regulation of cellular respiration (GO:0043457)	2023-01-17	0.195368	0.417728	0	0	4.87401	7.95864	SHMT2
regulation of cholesterol biosynthetic process (GO:0045540)	2023-01-17	0.195368	0.417728	0	0	4.87401	7.95864	ABCG1
regulation of leukocyte migration (GO:0002685)	2023-01-17	0.195368	0.417728	0	0	4.87401	7.95864	BST1
diol biosynthetic process (GO:0034312)	2023-01-17	0.195368	0.417728	0	0	4.87401	7.95864	ACER2
regulation of osteoblast proliferation (GO:0033688)	2023-01-17	0.195368	0.417728	0	0	4.87401	7.95864	MN1
establishment of protein localization to endoplasmic reticulum (GO:0072599)	2023-01-17	0.195368	0.417728	0	0	4.87401	7.95864	EDEM1
regulation of stem cell proliferation (GO:0072091)	2023-01-17	0.195368	0.417728	0	0	4.87401	7.95864	HMGB2
reverse cholesterol transport (GO:0043691)	2023-01-17	0.195368	0.417728	0	0	4.87401	7.95864	ABCG1
sulfation (GO:0051923)	2023-01-17	0.195368	0.417728	0	0	4.87401	7.95864	UST
muscle tissue morphogenesis (GO:0060415)	2023-01-17	0.195368	0.417728	0	0	4.87401	7.95864	EFEMP2
negative regulation of ATPase activity (GO:0032780)	2023-01-17	0.195368	0.417728	0	0	4.87401	7.95864	PPIF
negative regulation of vascular associated smooth muscle cell proliferation (GO:1904706)	2023-01-17	0.195368	0.417728	0	0	4.87401	7.95864	EFEMP2
negative regulation of viral entry into host cell (GO:0046597)	2023-01-17	0.195368	0.417728	0	0	4.87401	7.95864	TRIM31
phosphate ion transport (GO:0006817)	2023-01-17	0.195368	0.417728	0	0	4.87401	7.95864	SLC25A30
positive regulation of muscle hypertrophy (GO:0014742)	2023-01-17	0.195368	0.417728	0	0	4.87401	7.95864	PDE9A
cellular response to interferon-gamma (GO:0071346)	3/121	0.199291	0.420059	0	0	1.98812	3.2068	IRF3;IFI30;TRIM31
protein homooligomerization (GO:0051260)	3/121	0.199291	0.420059	0	0	1.98812	3.2068	ARC;SHMT2;OSBPL2
regulation of cell-matrix adhesion (GO:0001952)	2/65	0.19988	0.420059	0	0	2.47959	3.99224	ACER2;BST1
negative regulation of cytokine production (GO:0001818)	4/182	0.201411	0.420059	0	0	1.75892	2.81851	CLEC4A;TWSG1;IRF3;PPARA
regulation of mRNA catabolic process (GO:0061013)	3/122	0.202546	0.420059	0	0	1.97131	3.14776	CARHSP1;UBC;PRR5L
positive regulation of apoptotic process (GO:0043065)	6/310	0.202748	0.420059	0	0	1.54727	2.46912	FGD4;FAM162A;BNIP3;ITSN1;UBC;PMAIP1
cellular response to nutrient levels (GO:0031669)	2/66	0.204512	0.420059	0	0	2.44072	3.87374	XBP1;PPARA
extracellular matrix disassembly (GO:0022617)	2/66	0.204512	0.420059	0	0	2.44072	3.87374	MMP12;TIMP2
positive regulation of cell death (GO:0010942)	2/66	0.204512	0.420059	0	0	2.44072	3.87374	ACER2;BNIP3
amyloid precursor protein metabolic process (GO:0042982)	2023-01-18	0.205595	0.420059	0	0	4.58707	7.25605	ABCG1
regulation of B cell differentiation (GO:0045577)	2023-01-18	0.205595	0.420059	0	0	4.58707	7.25605	XBP1
cellular response to dsRNA (GO:0071359)	2023-01-18	0.205595	0.420059	0	0	4.58707	7.25605	COLEC12
DNA conformation change (GO:0071103)	2023-01-18	0.205595	0.420059	0	0	4.58707	7.25605	HMGB2
DNA strand elongation (GO:0022616)	2023-01-18	0.205595	0.420059	0	0	4.58707	7.25605	GINS1
DNA strand elongation involved in DNA replication (GO:0006271)	2023-01-18	0.205595	0.420059	0	0	4.58707	7.25605	GINS1
embryonic digit morphogenesis (GO:0042733)	2023-01-18	0.205595	0.420059	0	0	4.58707	7.25605	TWIST1
regulation of protein sumoylation (GO:0033233)	2023-01-18	0.205595	0.420059	0	0	4.58707	7.25605	RASD2
regulation of protein-containing complex disassembly (GO:0043244)	2023-01-18	0.205595	0.420059	0	0	4.58707	7.25605	BNIP3
high-density lipoprotein particle remodeling (GO:0034375)	2023-01-18	0.205595	0.420059	0	0	4.58707	7.25605	ABCG1
long-chain fatty-acyl-CoA biosynthetic process (GO:0035338)	2023-01-18	0.205595	0.420059	0	0	4.58707	7.25605	ELOVL5
triglyceride biosynthetic process (GO:0019432)	2023-01-18	0.205595	0.420059	0	0	4.58707	7.25605	MOGAT1
microtubule depolymerization (GO:0007019)	2023-01-18	0.205595	0.420059	0	0	4.58707	7.25605	CCSAP
negative regulation of biosynthetic process (GO:0009890)	2023-01-18	0.205595	0.420059	0	0	4.58707	7.25605	PPARA
negative regulation of cation transmembrane transport (GO:1904063)	2023-01-18	0.205595	0.420059	0	0	4.58707	7.25605	PPIF
negative regulation of leukocyte cell-cell adhesion (GO:1903038)	2023-01-18	0.205595	0.420059	0	0	4.58707	7.25605	PPARA
negative regulation of signal transduction by p53 class mediator (GO:1901797)	2023-01-18	0.205595	0.420059	0	0	4.58707	7.25605	TWIST1
neuron maturation (GO:0042551)	2023-01-18	0.205595	0.420059	0	0	4.58707	7.25605	B4GALT6
positive regulation of amyloid-beta formation (GO:1902004)	2023-01-18	0.205595	0.420059	0	0	4.58707	7.25605	ABCG1
positive regulation of cardiac muscle hypertrophy (GO:0010613)	2023-01-18	0.205595	0.420059	0	0	4.58707	7.25605	PDE9A
positive regulation of cell cycle phase transition (GO:1901989)	2023-01-18	0.205595	0.420059	0	0	4.58707	7.25605	DYRK3
positive regulation of cell migration involved in sprouting angiogenesis (GO:0090050)	2023-01-18	0.205595	0.420059	0	0	4.58707	7.25605	AKT3
positive regulation of extracellular matrix organization (GO:1903055)	2023-01-18	0.205595	0.420059	0	0	4.58707	7.25605	EFEMP2
positive regulation of stress-activated protein kinase signaling cascade (GO:0070304)	2023-01-18	0.205595	0.420059	0	0	4.58707	7.25605	SEMA4C
programmed necrotic cell death (GO:0097300)	2023-01-18	0.205595	0.420059	0	0	4.58707	7.25605	PPIF
defense response to symbiont (GO:0140546)	3/124	0.209093	0.425112	0	0	1.93853	3.03375	IRF3;BNIP3;PMAIP1
regulation of tumor necrosis factor production (GO:0032680)	3/124	0.209093	0.425112	0	0	1.93853	3.03375	CLEC4A;TWIST1;LILRA4
anion transmembrane transport (GO:0098656)	2/67	0.209156	0.425112	0	0	2.40305	3.76	SLC13A3;SLC25A30
peptidyl-threonine modification (GO:0018210)	2/67	0.209156	0.425112	0	0	2.40305	3.76	DYRK3;PDPK1
phosphatidylinositol biosynthetic process (GO:0006661)	3/126	0.215686	0.427286	0	0	1.90681	2.92492	PYURF;ITPKC;CISH
aspartate family amino acid catabolic process (GO:0009068)	2023-01-19	0.215693	0.427286	0	0	4.33202	6.64487	SDSL
cellular response to interleukin-7 (GO:0098761)	2023-01-19	0.215693	0.427286	0	0	4.33202	6.64487	CISH
regulation of mitotic spindle assembly (GO:1901673)	2023-01-19	0.215693	0.427286	0	0	4.33202	6.64487	CCSAP
endoplasmic reticulum mannose trimming (GO:1904380)	2023-01-19	0.215693	0.427286	0	0	4.33202	6.64487	UBC
folic acid metabolic process (GO:0046655)	2023-01-19	0.215693	0.427286	0	0	4.33202	6.64487	SHMT2
regulation of vascular endothelial growth factor signaling pathway (GO:1900746)	2023-01-19	0.215693	0.427286	0	0	4.33202	6.64487	SEMA6A
histone H4-K16 acetylation (GO:0043984)	2023-01-19	0.215693	0.427286	0	0	4.33202	6.64487	MSL1
interleukin-7-mediated signaling pathway (GO:0038111)	2023-01-19	0.215693	0.427286	0	0	4.33202	6.64487	CISH
sphingosine metabolic process (GO:0006670)	2023-01-19	0.215693	0.427286	0	0	4.33202	6.64487	ACER2
long-term memory (GO:0007616)	2023-01-19	0.215693	0.427286	0	0	4.33202	6.64487	ARC
telomere capping (GO:0016233)	2023-01-19	0.215693	0.427286	0	0	4.33202	6.64487	TEN1
N-glycan processing (GO:0006491)	2023-01-19	0.215693	0.427286	0	0	4.33202	6.64487	ST8SIA5
negative regulation of cytokine production involved in inflammatory response (GO:1900016)	2023-01-19	0.215693	0.427286	0	0	4.33202	6.64487	PPARA
negative regulation of immune system process (GO:0002683)	2023-01-19	0.215693	0.427286	0	0	4.33202	6.64487	FCRLB
negative regulation of striated muscle cell differentiation (GO:0051154)	2023-01-19	0.215693	0.427286	0	0	4.33202	6.64487	XBP1
nucleotide-sugar biosynthetic process (GO:0009226)	2023-01-19	0.215693	0.427286	0	0	4.33202	6.64487	MPI
peptidyl-lysine dimethylation (GO:0018027)	2023-01-19	0.215693	0.427286	0	0	4.33202	6.64487	SMYD2
positive regulation of mitochondrial fission (GO:0090141)	2023-01-19	0.215693	0.427286	0	0	4.33202	6.64487	BNIP3
postsynaptic membrane organization (GO:0001941)	2023-01-19	0.215693	0.427286	0	0	4.33202	6.64487	LHFPL4
positive regulation of protein transport (GO:0051222)	2/69	0.218475	0.432249	0	0	2.33108	3.54577	PRR5L;ABCG1
carbohydrate homeostasis (GO:0033500)	2/70	0.223149	0.438696	0	0	2.29669	3.44484	PYGL;ADIPOR2
cellular response to insulin stimulus (GO:0032869)	3/129	0.225656	0.438696	0	0	1.86113	2.77074	XBP1;PDPK1;ZDHHC7
base-excision repair, AP site formation (GO:0006285)	2023-01-20	0.225663	0.438696	0	0	4.10381	6.10938	MBD4
cardiac ventricle development (GO:0003231)	2023-01-20	0.225663	0.438696	0	0	4.10381	6.10938	TMEM65
regulation of fibroblast growth factor receptor signaling pathway (GO:0040036)	2023-01-20	0.225663	0.438696	0	0	4.10381	6.10938	DSTYK
regulation of protein localization to cell periphery (GO:1904375)	2023-01-20	0.225663	0.438696	0	0	4.10381	6.10938	ZDHHC7
folic acid-containing compound metabolic process (GO:0006760)	2023-01-20	0.225663	0.438696	0	0	4.10381	6.10938	SHMT2
inositol phosphate-mediated signaling (GO:0048016)	2023-01-20	0.225663	0.438696	0	0	4.10381	6.10938	INPP5A
microtubule nucleation (GO:0007020)	2023-01-20	0.225663	0.438696	0	0	4.10381	6.10938	TUBG1
mitochondrial cytochrome c oxidase assembly (GO:0033617)	2023-01-20	0.225663	0.438696	0	0	4.10381	6.10938	COA1
negative regulation of telomere maintenance via telomerase (GO:0032211)	2023-01-20	0.225663	0.438696	0	0	4.10381	6.10938	TEN1
negative regulation of viral life cycle (GO:1903901)	2023-01-20	0.225663	0.438696	0	0	4.10381	6.10938	TRIM31
positive regulation of interferon-alpha production (GO:0032727)	2023-01-20	0.225663	0.438696	0	0	4.10381	6.10938	IRF3
positive regulation of lymphocyte differentiation (GO:0045621)	2023-01-20	0.225663	0.438696	0	0	4.10381	6.10938	XBP1
protein tetramerization (GO:0051262)	2/71	0.22783	0.440171	0	0	2.26329	3.34775	SHMT2;OSBPL2
regulation of endopeptidase activity (GO:0052548)	2/71	0.22783	0.440171	0	0	2.26329	3.34775	SERPINB10;TIMP2
cholesterol homeostasis (GO:0042632)	2/71	0.22783	0.440171	0	0	2.26329	3.34775	XBP1;ABCG1
fatty acid biosynthetic process (GO:0006633)	2/71	0.22783	0.440171	0	0	2.26329	3.34775	XBP1;ELOVL5
gland development (GO:0048732)	2/71	0.22783	0.440171	0	0	2.26329	3.34775	XBP1;ARID5B
cellular protein modification process (GO:0006464)	16/1025	0.232074	0.444562	0	0	1.24839	1.82353	DYRK3;PTPRS;CISH;PDPK1;MPI;TESK2;KLHL13;MERTK;AURKC;PPM1E;C4A;AKT3;UST;GCNT2;ST8SIA5;VHL
sterol homeostasis (GO:0055092)	2/72	0.232518	0.444562	0	0	2.23084	3.25432	XBP1;ABCG1
regulation of cardiac muscle contraction by calcium ion signaling (GO:0010882)	2023-01-21	0.235507	0.444562	0	0	3.89842	5.63717	GSTO1
regulation of dendritic spine development (GO:0060998)	2023-01-21	0.235507	0.444562	0	0	3.89842	5.63717	PTPRS
regulation of fibroblast migration (GO:0010762)	2023-01-21	0.235507	0.444562	0	0	3.89842	5.63717	PRR5L
error-prone translesion synthesis (GO:0042276)	2023-01-21	0.235507	0.444562	0	0	3.89842	5.63717	UBC
focal adhesion assembly (GO:0048041)	2023-01-21	0.235507	0.444562	0	0	3.89842	5.63717	TESK2
regulation of transcription by RNA polymerase III (GO:0006359)	2023-01-21	0.235507	0.444562	0	0	3.89842	5.63717	BRF2
regulation of ubiquitin protein ligase activity (GO:1904666)	2023-01-21	0.235507	0.444562	0	0	3.89842	5.63717	MAD2L1
heparan sulfate proteoglycan metabolic process (GO:0030201)	2023-01-21	0.235507	0.444562	0	0	3.89842	5.63717	EXT1
hydrogen peroxide catabolic process (GO:0042744)	2023-01-21	0.235507	0.444562	0	0	3.89842	5.63717	PRDX2
linoleic acid metabolic process (GO:0043651)	2023-01-21	0.235507	0.444562	0	0	3.89842	5.63717	ELOVL5
sterol transport (GO:0015918)	2023-01-21	0.235507	0.444562	0	0	3.89842	5.63717	OSBPL2
long-term synaptic potentiation (GO:0060291)	2023-01-21	0.235507	0.444562	0	0	3.89842	5.63717	ARC
zinc ion transport (GO:0006829)	2023-01-21	0.235507	0.444562	0	0	3.89842	5.63717	SLC39A11
natural killer cell activation involved in immune response (GO:0002323)	2023-01-21	0.235507	0.444562	0	0	3.89842	5.63717	KLRF2
negative regulation of microtubule depolymerization (GO:0007026)	2023-01-21	0.235507	0.444562	0	0	3.89842	5.63717	TTBK2
positive regulation of transcription from RNA polymerase II promoter involved in cellular response to chemical stimulus (GO:1901522)	2023-01-21	0.235507	0.444562	0	0	3.89842	5.63717	XBP1
positive regulation of transcription regulatory region DNA binding (GO:2000679)	2023-01-21	0.235507	0.444562	0	0	3.89842	5.63717	TWIST1
chromatin assembly (GO:0031497)	2/73	0.237212	0.446701	0	0	2.19931	3.16437	H2BC5;HMGB2
ubiquitin-dependent ERAD pathway (GO:0030433)	2/73	0.237212	0.446701	0	0	2.19931	3.16437	DNAJB2;EDEM1
defense response to virus (GO:0051607)	3/133	0.239085	0.448291	0	0	1.80349	2.58069	IRF3;BNIP3;PMAIP1
transmembrane receptor protein serine/threonine kinase signaling pathway (GO:0007178)	3/133	0.239085	0.448291	0	0	1.80349	2.58069	TWSG1;UBC;GCNT2
proteolysis involved in cellular protein catabolic process (GO:0051603)	2/74	0.24191	0.448291	0	0	2.16865	3.07772	UBC;PMAIP1
mitotic nuclear division (GO:0140014)	2/74	0.24191	0.448291	0	0	2.16865	3.07772	TUBG1;ZWINT
negative regulation of protein binding (GO:0032091)	2/74	0.24191	0.448291	0	0	2.16865	3.07772	DNAJB2;TTBK2
protein mannosylation (GO:0035268)	2023-01-22	0.245226	0.448291	0	0	3.71259	5.21832	DPY19L1
chaperone-mediated protein complex assembly (GO:0051131)	2023-01-22	0.245226	0.448291	0	0	3.71259	5.21832	THEG
regulation of membrane protein ectodomain proteolysis (GO:0051043)	2023-01-22	0.245226	0.448291	0	0	3.71259	5.21832	TIMP2
error-free translesion synthesis (GO:0070987)	2023-01-22	0.245226	0.448291	0	0	3.71259	5.21832	UBC
glutathione derivative biosynthetic process (GO:1901687)	2023-01-22	0.245226	0.448291	0	0	3.71259	5.21832	GSTO1
glutathione derivative metabolic process (GO:1901685)	2023-01-22	0.245226	0.448291	0	0	3.71259	5.21832	GSTO1
regulation of viral release from host cell (GO:1902186)	2023-01-22	0.245226	0.448291	0	0	3.71259	5.21832	TRIM31
regulation of voltage-gated calcium channel activity (GO:1901385)	2023-01-22	0.245226	0.448291	0	0	3.71259	5.21832	GNB5
zinc ion transmembrane transport (GO:0071577)	2023-01-22	0.245226	0.448291	0	0	3.71259	5.21832	SLC39A11
natural killer cell mediated cytotoxicity (GO:0042267)	2023-01-22	0.245226	0.448291	0	0	3.71259	5.21832	KLRF2
negative regulation of biomineral tissue development (GO:0070168)	2023-01-22	0.245226	0.448291	0	0	3.71259	5.21832	ECM1
nucleotide-excision repair, DNA duplex unwinding (GO:0000717)	2023-01-22	0.245226	0.448291	0	0	3.71259	5.21832	UBC
osteoclast differentiation (GO:0030316)	2023-01-22	0.245226	0.448291	0	0	3.71259	5.21832	DCSTAMP
peptidyl-threonine dephosphorylation (GO:0035970)	2023-01-22	0.245226	0.448291	0	0	3.71259	5.21832	PPM1E
positive regulation of amyloid precursor protein catabolic process (GO:1902993)	2023-01-22	0.245226	0.448291	0	0	3.71259	5.21832	ABCG1
positive regulation of calcium ion transmembrane transporter activity (GO:1901021)	2023-01-22	0.245226	0.448291	0	0	3.71259	5.21832	GSTO1
positive regulation of DNA-templated transcription, initiation (GO:2000144)	2023-01-22	0.245226	0.448291	0	0	3.71259	5.21832	TWIST1
positive regulation of signal transduction by p53 class mediator (GO:1901798)	2023-01-22	0.245226	0.448291	0	0	3.71259	5.21832	PMAIP1
positive regulation of translational initiation (GO:0045948)	2023-01-22	0.245226	0.448291	0	0	3.71259	5.21832	HABP4
protein localization to cell junction (GO:1902414)	2023-01-22	0.245226	0.448291	0	0	3.71259	5.21832	JAM3
regulation of transcription from RNA polymerase II promoter in response to hypoxia (GO:0061418)	2/75	0.246613	0.4503	0	0	2.13883	2.99423	UBC;VHL
regulation of protein phosphorylation (GO:0001932)	5/266	0.250238	0.452086	0	0	1.4991	2.07677	TSPYL2;BST1;PRR5L;RSPO1;CARD14
regulation of cell division (GO:0051302)	2/76	0.25132	0.452086	0	0	2.10982	2.91373	KLHL13;AURKC
regulation of epithelial to mesenchymal transition (GO:0010717)	2/76	0.25132	0.452086	0	0	2.10982	2.91373	GCNT2;TWIST1
cellular response to hormone stimulus (GO:0032870)	2/76	0.25132	0.452086	0	0	2.10982	2.91373	NCOA2;XBP1
positive regulation of interleukin-6 production (GO:0032755)	2/76	0.25132	0.452086	0	0	2.10982	2.91373	XBP1;TWIST1
protein deubiquitination (GO:0016579)	5/267	0.252616	0.452086	0	0	1.4933	2.05461	USP46;INO80C;BABAM2;SHMT2;UBC
acylglycerol biosynthetic process (GO:0046463)	2023-01-23	0.254823	0.452086	0	0	3.54366	4.84485	MOGAT1
artery development (GO:0060840)	2023-01-23	0.254823	0.452086	0	0	3.54366	4.84485	EFEMP2
regulation of B cell receptor signaling pathway (GO:0050855)	2023-01-23	0.254823	0.452086	0	0	3.54366	4.84485	CD19
diacylglycerol metabolic process (GO:0046339)	2023-01-23	0.254823	0.452086	0	0	3.54366	4.84485	MOGAT1
DNA catabolic process, endonucleolytic (GO:0000737)	2023-01-23	0.254823	0.452086	0	0	3.54366	4.84485	HMGB2
regulation of peptidase activity (GO:0052547)	2023-01-23	0.254823	0.452086	0	0	3.54366	4.84485	ECM1
ear morphogenesis (GO:0042471)	2023-01-23	0.254823	0.452086	0	0	3.54366	4.84485	TWIST1
regulation of release of sequestered calcium ion into cytosol by sarcoplasmic reticulum (GO:0010880)	2023-01-23	0.254823	0.452086	0	0	3.54366	4.84485	GSTO1
regulation of steroid metabolic process (GO:0019218)	2023-01-23	0.254823	0.452086	0	0	3.54366	4.84485	ABCG1
regulation of supramolecular fiber organization (GO:1902903)	2023-01-23	0.254823	0.452086	0	0	3.54366	4.84485	EFEMP2
glucose 6-phosphate metabolic process (GO:0051156)	2023-01-23	0.254823	0.452086	0	0	3.54366	4.84485	HK3
respiratory chain complex IV assembly (GO:0008535)	2023-01-23	0.254823	0.452086	0	0	3.54366	4.84485	COA1
mitotic cell cycle checkpoint signaling (GO:0007093)	2023-01-23	0.254823	0.452086	0	0	3.54366	4.84485	ZWINT
negative regulation of G protein-coupled receptor signaling pathway (GO:0045744)	2023-01-23	0.254823	0.452086	0	0	3.54366	4.84485	APLP1
negative regulation of reactive oxygen species metabolic process (GO:2000378)	2023-01-23	0.254823	0.452086	0	0	3.54366	4.84485	PPARA
nucleotide-excision repair, DNA damage recognition (GO:0000715)	2023-01-23	0.254823	0.452086	0	0	3.54366	4.84485	UBC
peptidyl-L-cysteine S-palmitoylation (GO:0018230)	2023-01-23	0.254823	0.452086	0	0	3.54366	4.84485	ZDHHC7
peptidyl-S-diacylglycerol-L-cysteine biosynthetic process from peptidyl-cysteine (GO:0018231)	2023-01-23	0.254823	0.452086	0	0	3.54366	4.84485	ZDHHC7
positive regulation of cell cycle G2/M phase transition (GO:1902751)	2023-01-23	0.254823	0.452086	0	0	3.54366	4.84485	DYRK3
cholesterol metabolic process (GO:0008203)	2/77	0.256028	0.452684	0	0	2.08159	2.83609	IDI1;ABCG1
negative regulation of developmental process (GO:0051093)	2/77	0.256028	0.452684	0	0	2.08159	2.83609	PTPRS;BNIP3
positive regulation of protein modification by small protein conjugation or removal (GO:1903322)	2/77	0.256028	0.452684	0	0	2.08159	2.83609	RASD2;DCUN1D2
antigen processing and presentation of exogenous peptide antigen via MHC class I (GO:0042590)	2/78	0.260739	0.457978	0	0	2.05409	2.76119	CLEC4A;IFI30
apoptotic nuclear changes (GO:0030262)	2023-01-24	0.264297	0.457978	0	0	3.38941	4.51023	HMGB2
cellular response to catecholamine stimulus (GO:0071870)	2023-01-24	0.264297	0.457978	0	0	3.38941	4.51023	APLP1
cholesterol efflux (GO:0033344)	2023-01-24	0.264297	0.457978	0	0	3.38941	4.51023	ABCG1
dendritic cell differentiation (GO:0097028)	2023-01-24	0.264297	0.457978	0	0	3.38941	4.51023	DCSTAMP
establishment of mitotic spindle orientation (GO:0000132)	2023-01-24	0.264297	0.457978	0	0	3.38941	4.51023	MAD2L1
extracellular matrix assembly (GO:0085029)	2023-01-24	0.264297	0.457978	0	0	3.38941	4.51023	EFEMP2
regulation of vascular endothelial growth factor receptor signaling pathway (GO:0030947)	2023-01-24	0.264297	0.457978	0	0	3.38941	4.51023	TMEM204
immune response-activating cell surface receptor signaling pathway (GO:0002429)	2023-01-24	0.264297	0.457978	0	0	3.38941	4.51023	CD19
leukotriene metabolic process (GO:0006691)	2023-01-24	0.264297	0.457978	0	0	3.38941	4.51023	DPEP2
lipid translocation (GO:0034204)	2023-01-24	0.264297	0.457978	0	0	3.38941	4.51023	ATP10D
long-chain fatty-acyl-CoA metabolic process (GO:0035336)	2023-01-24	0.264297	0.457978	0	0	3.38941	4.51023	ELOVL5
wound healing, spreading of cells (GO:0044319)	2023-01-24	0.264297	0.457978	0	0	3.38941	4.51023	MMP12
negative regulation of protein depolymerization (GO:1901880)	2023-01-24	0.264297	0.457978	0	0	3.38941	4.51023	TTBK2
nucleotide-binding domain, leucine rich repeat containing receptor signaling pathway (GO:0035872)	2023-01-24	0.264297	0.457978	0	0	3.38941	4.51023	UBC
nucleotide-excision repair, DNA gap filling (GO:0006297)	2023-01-24	0.264297	0.457978	0	0	3.38941	4.51023	UBC
positive regulation of phospholipase activity (GO:0010518)	2023-01-24	0.264297	0.457978	0	0	3.38941	4.51023	PDPK1
protein insertion into mitochondrial membrane (GO:0051204)	2023-01-24	0.264297	0.457978	0	0	3.38941	4.51023	PMAIP1
positive regulation of proteasomal ubiquitin-dependent protein catabolic process (GO:0032436)	2/79	0.26545	0.458958	0	0	2.02731	2.68889	DNAJB2;NKD2
positive regulation of ubiquitin-dependent protein catabolic process (GO:2000060)	2/79	0.26545	0.458958	0	0	2.02731	2.68889	DNAJB2;NKD2
negative regulation of cell cycle (GO:0045786)	2/80	0.270161	0.460903	0	0	2.00122	2.61907	TSPYL2;MAD2L1
negative regulation of cellular component organization (GO:0051129)	2/80	0.270161	0.460903	0	0	2.00122	2.61907	DNAJB2;HSPA2
protein-DNA complex assembly (GO:0065004)	3/143	0.273181	0.460903	0	0	1.67382	2.17198	H2BC5;UBC;HMGB2
monocarboxylic acid metabolic process (GO:0032787)	3/143	0.273181	0.460903	0	0	1.67382	2.17198	PPARA;ACADSB;ACOT4
nitrogen compound transport (GO:0071705)	3/143	0.273181	0.460903	0	0	1.67382	2.17198	CUBN;TCN2;ARRDC3
regulation of AMPA receptor activity (GO:2000311)	2023-01-25	0.273652	0.460903	0	0	3.24802	4.20911	ARC
regulation of cAMP-mediated signaling (GO:0043949)	2023-01-25	0.273652	0.460903	0	0	3.24802	4.20911	RASD2
cardiac conduction system development (GO:0003161)	2023-01-25	0.273652	0.460903	0	0	3.24802	4.20911	GATA6
cellular response to hexose stimulus (GO:0071331)	2023-01-25	0.273652	0.460903	0	0	3.24802	4.20911	XBP1
regulation of heterotypic cell-cell adhesion (GO:0034114)	2023-01-25	0.273652	0.460903	0	0	3.24802	4.20911	GCNT2
regulation of microtubule depolymerization (GO:0031114)	2023-01-25	0.273652	0.460903	0	0	3.24802	4.20911	TTBK2
regulation of mitochondrial fission (GO:0090140)	2023-01-25	0.273652	0.460903	0	0	3.24802	4.20911	BNIP3
regulation of myotube differentiation (GO:0010830)	2023-01-25	0.273652	0.460903	0	0	3.24802	4.20911	XBP1
endosome transport via multivesicular body sorting pathway (GO:0032509)	2023-01-25	0.273652	0.460903	0	0	3.24802	4.20911	LAPTM4B
regulation of protein processing (GO:0070613)	2023-01-25	0.273652	0.460903	0	0	3.24802	4.20911	NKD2
regulation of ryanodine-sensitive calcium-release channel activity (GO:0060314)	2023-01-25	0.273652	0.460903	0	0	3.24802	4.20911	GSTO1
regulation of spindle assembly (GO:0090169)	2023-01-25	0.273652	0.460903	0	0	3.24802	4.20911	CCSAP
fat-soluble vitamin metabolic process (GO:0006775)	2023-01-25	0.273652	0.460903	0	0	3.24802	4.20911	CUBN
response to dsRNA (GO:0043331)	2023-01-25	0.273652	0.460903	0	0	3.24802	4.20911	PMAIP1
response to hexose (GO:0009746)	2023-01-25	0.273652	0.460903	0	0	3.24802	4.20911	PFKL
negative regulation of cellular carbohydrate metabolic process (GO:0010677)	2023-01-25	0.273652	0.460903	0	0	3.24802	4.20911	PPARA
negative regulation of response to endoplasmic reticulum stress (GO:1903573)	2023-01-25	0.273652	0.460903	0	0	3.24802	4.20911	XBP1
outflow tract septum morphogenesis (GO:0003148)	2023-01-25	0.273652	0.460903	0	0	3.24802	4.20911	GATA6
positive regulation of lipid metabolic process (GO:0045834)	2023-01-25	0.273652	0.460903	0	0	3.24802	4.20911	PPARA
activation of cysteine-type endopeptidase activity involved in apoptotic process (GO:0006919)	2/81	0.274871	0.462459	0	0	1.97579	2.55164	ACER2;FAM162A
regulation of G protein-coupled receptor signaling pathway (GO:0008277)	2/82	0.27958	0.467393	0	0	1.95099	2.48647	RIC8B;ZDHHC7
positive regulation of protein ubiquitination (GO:0031398)	2/82	0.27958	0.467393	0	0	1.95099	2.48647	ARRDC3;DCUN1D2
proteoglycan metabolic process (GO:0006029)	2023-01-26	0.282888	0.467393	0	0	3.11794	3.93704	CSGALNACT1
purine-containing compound biosynthetic process (GO:0072522)	2023-01-26	0.282888	0.467393	0	0	3.11794	3.93704	SHMT2
regulation of glycogen biosynthetic process (GO:0005979)	2023-01-26	0.282888	0.467393	0	0	3.11794	3.93704	PPP1R3C
chaperone cofactor-dependent protein refolding (GO:0051085)	2023-01-26	0.282888	0.467393	0	0	3.11794	3.93704	HSPA2
clathrin-dependent endocytosis (GO:0072583)	2023-01-26	0.282888	0.467393	0	0	3.11794	3.93704	ITSN1
DNA geometric change (GO:0032392)	2023-01-26	0.282888	0.467393	0	0	3.11794	3.93704	HMGB2
DNA modification (GO:0006304)	2023-01-26	0.282888	0.467393	0	0	3.11794	3.93704	MBD4
regulation of protein insertion into mitochondrial membrane involved in apoptotic signaling pathway (GO:1900739)	2023-01-26	0.282888	0.467393	0	0	3.11794	3.93704	PMAIP1
global genome nucleotide-excision repair (GO:0070911)	2023-01-26	0.282888	0.467393	0	0	3.11794	3.93704	UBC
regulation of viral life cycle (GO:1903900)	2023-01-26	0.282888	0.467393	0	0	3.11794	3.93704	TRIM31
histone methylation (GO:0016571)	2023-01-26	0.282888	0.467393	0	0	3.11794	3.93704	SMYD2
TOR signaling (GO:0031929)	2023-01-26	0.282888	0.467393	0	0	3.11794	3.93704	PRR5L
negative regulation of signaling receptor activity (GO:2000272)	2023-01-26	0.282888	0.467393	0	0	3.11794	3.93704	PPARA
negative regulation of telomere maintenance via telomere lengthening (GO:1904357)	2023-01-26	0.282888	0.467393	0	0	3.11794	3.93704	TEN1
positive regulation of protein insertion into mitochondrial membrane involved in apoptotic signaling pathway (GO:1900740)	2023-01-26	0.282888	0.467393	0	0	3.11794	3.93704	PMAIP1
anaphase-promoting complex-dependent catabolic process (GO:0031145)	2/84	0.288991	0.475424	0	0	1.90321	2.36257	UBC;MAD2L1
response to insulin (GO:0032868)	2/84	0.288991	0.475424	0	0	1.90321	2.36257	XBP1;PDPK1
translation (GO:0006412)	4/214	0.289076	0.475424	0	0	1.48846	1.84727	MRPS28;MRPS24;MRPL37;MRPL23
protein peptidyl-prolyl isomerization (GO:0000413)	2023-01-27	0.292007	0.475424	0	0	2.99787	3.69031	PPIF
bile acid biosynthetic process (GO:0006699)	2023-01-27	0.292007	0.475424	0	0	2.99787	3.69031	OSBPL2
cellular response to unfolded protein (GO:0034620)	2023-01-27	0.292007	0.475424	0	0	2.99787	3.69031	HSPA2
cytoplasmic pattern recognition receptor signaling pathway (GO:0002753)	2023-01-27	0.292007	0.475424	0	0	2.99787	3.69031	UBC
dendritic spine organization (GO:0097061)	2023-01-27	0.292007	0.475424	0	0	2.99787	3.69031	ARC
regulation of transcription regulatory region DNA binding (GO:2000677)	2023-01-27	0.292007	0.475424	0	0	2.99787	3.69031	TWIST1
stress-activated protein kinase signaling cascade (GO:0031098)	2023-01-27	0.292007	0.475424	0	0	2.99787	3.69031	UBC
monocarboxylic acid catabolic process (GO:0072329)	2023-01-27	0.292007	0.475424	0	0	2.99787	3.69031	FAH
negative regulation of endothelial cell apoptotic process (GO:2000352)	2023-01-27	0.292007	0.475424	0	0	2.99787	3.69031	PDPK1
peptidyl-lysine methylation (GO:0018022)	2023-01-27	0.292007	0.475424	0	0	2.99787	3.69031	SMYD2
positive regulation of cellular component movement (GO:0051272)	2023-01-27	0.292007	0.475424	0	0	2.99787	3.69031	TWIST1
regulation of cell cycle G2/M phase transition (GO:1902749)	2/85	0.293692	0.47716	0	0	1.88019	2.30365	DYRK3;TUBG1
retrograde vesicle-mediated transport, Golgi to endoplasmic reticulum (GO:0006890)	2/85	0.293692	0.47716	0	0	1.88019	2.30365	RACGAP1;KDELR1
extracellular structure organization (GO:0043062)	4/216	0.294756	0.47716	0	0	1.47426	1.80097	MMP12;COL27A1;APLP1;JAM3
external encapsulating structure organization (GO:0045229)	4/217	0.297601	0.47716	0	0	1.46727	1.77833	MMP12;COL27A1;APLP1;JAM3
negative regulation of phosphorylation (GO:0042326)	2/86	0.298388	0.47716	0	0	1.85771	2.24664	PRR5L;PPARA
positive regulation of endothelial cell migration (GO:0010595)	2/86	0.298388	0.47716	0	0	1.85771	2.24664	PDPK1;AKT3
positive regulation of proteasomal protein catabolic process (GO:1901800)	2/86	0.298388	0.47716	0	0	1.85771	2.24664	DNAJB2;NKD2
regulation of B cell activation (GO:0050864)	2023-01-28	0.301011	0.47716	0	0	2.88669	3.46579	CD19
regulation of calcineurin-NFAT signaling cascade (GO:0070884)	2023-01-28	0.301011	0.47716	0	0	2.88669	3.46579	LMCD1
regulation of calcium-mediated signaling (GO:0050848)	2023-01-28	0.301011	0.47716	0	0	2.88669	3.46579	BST1
bile acid and bile salt transport (GO:0015721)	2023-01-28	0.301011	0.47716	0	0	2.88669	3.46579	NCOA2
cellular response to acid chemical (GO:0071229)	2023-01-28	0.301011	0.47716	0	0	2.88669	3.46579	XBP1
cellular response to epidermal growth factor stimulus (GO:0071364)	2023-01-28	0.301011	0.47716	0	0	2.88669	3.46579	PDPK1
regulation of immunoglobulin production (GO:0002637)	2023-01-28	0.301011	0.47716	0	0	2.88669	3.46579	XBP1
regulation of muscle contraction (GO:0006937)	2023-01-28	0.301011	0.47716	0	0	2.88669	3.46579	ENO1
regulation of neuron migration (GO:2001222)	2023-01-28	0.301011	0.47716	0	0	2.88669	3.46579	SEMA6A
regulation of plasma membrane bounded cell projection organization (GO:0120035)	2023-01-28	0.301011	0.47716	0	0	2.88669	3.46579	NCS1
regulation of postsynapse organization (GO:0099175)	2023-01-28	0.301011	0.47716	0	0	2.88669	3.46579	ARC
regulation of reactive oxygen species biosynthetic process (GO:1903426)	2023-01-28	0.301011	0.47716	0	0	2.88669	3.46579	PPARA
regulation of small molecule metabolic process (GO:0062012)	2023-01-28	0.301011	0.47716	0	0	2.88669	3.46579	PPARA
GPI anchor metabolic process (GO:0006505)	2023-01-28	0.301011	0.47716	0	0	2.88669	3.46579	PYURF
keratan sulfate biosynthetic process (GO:0018146)	2023-01-28	0.301011	0.47716	0	0	2.88669	3.46579	B4GALT6
negative regulation of axonogenesis (GO:0050771)	2023-01-28	0.301011	0.47716	0	0	2.88669	3.46579	PTPRS
nucleotide-binding oligomerization domain containing signaling pathway (GO:0070423)	2023-01-28	0.301011	0.47716	0	0	2.88669	3.46579	UBC
positive regulation of phosphatidylinositol 3-kinase activity (GO:0043552)	2023-01-28	0.301011	0.47716	0	0	2.88669	3.46579	CD19
protein localization to cell surface (GO:0034394)	2023-01-28	0.301011	0.47716	0	0	2.88669	3.46579	JAM3
ERAD pathway (GO:0036503)	2/87	0.303079	0.479466	0	0	1.83576	2.19146	DNAJB2;EDEM1
regulation of transcription from RNA polymerase II promoter in response to stress (GO:0043618)	2/87	0.303079	0.479466	0	0	1.83576	2.19146	UBC;VHL
negative regulation of binding (GO:0051100)	2/88	0.307765	0.48389	0	0	1.81432	2.13803	DNAJB2;HABP4
aggrephagy (GO:0035973)	2023-01-29	0.3099	0.48389	0	0	2.78346	3.26083	UBC
dicarboxylic acid transport (GO:0006835)	2023-01-29	0.3099	0.48389	0	0	2.78346	3.26083	SLC13A3
regulation of neuronal synaptic plasticity (GO:0048168)	2023-01-29	0.3099	0.48389	0	0	2.78346	3.26083	ARC
regulation of response to biotic stimulus (GO:0002831)	2023-01-29	0.3099	0.48389	0	0	2.78346	3.26083	GATA6
establishment of mitotic spindle localization (GO:0040001)	2023-01-29	0.3099	0.48389	0	0	2.78346	3.26083	MAD2L1
homologous chromosome pairing at meiosis (GO:0007129)	2023-01-29	0.3099	0.48389	0	0	2.78346	3.26083	REC8
hydrogen peroxide metabolic process (GO:0042743)	2023-01-29	0.3099	0.48389	0	0	2.78346	3.26083	PRDX2
MyD88-dependent toll-like receptor signaling pathway (GO:0002755)	2023-01-29	0.3099	0.48389	0	0	2.78346	3.26083	UBC
nucleotide-excision repair, preincision complex assembly (GO:0006294)	2023-01-29	0.3099	0.48389	0	0	2.78346	3.26083	UBC
positive regulation of extrinsic apoptotic signaling pathway (GO:2001238)	2023-01-29	0.3099	0.48389	0	0	2.78346	3.26083	PMAIP1
positive regulation of leukocyte migration (GO:0002687)	2023-01-29	0.3099	0.48389	0	0	2.78346	3.26083	JAM3
positive regulation of viral genome replication (GO:0045070)	2023-01-29	0.3099	0.48389	0	0	2.78346	3.26083	PPARA
collagen fibril organization (GO:0030199)	2/89	0.312444	0.48689	0	0	1.79338	2.08629	COL27A1;P4HA2
second-messenger-mediated signaling (GO:0019932)	2/89	0.312444	0.48689	0	0	1.79338	2.08629	INPP5A;PDPK1
negative regulation of protein kinase activity (GO:0006469)	2/90	0.317117	0.489286	0	0	1.77291	2.03616	PDPK1;PPM1E
positive regulation of autophagy (GO:0010508)	2/90	0.317117	0.489286	0	0	1.77291	2.03616	SESN1;BNIP3
protein complex oligomerization (GO:0051259)	2/90	0.317117	0.489286	0	0	1.77291	2.03616	ARC;SHMT2
regulation of long-term synaptic potentiation (GO:1900271)	2023-01-30	0.318677	0.489286	0	0	2.68734	3.07318	ARC
regulation of protein localization to membrane (GO:1905475)	2023-01-30	0.318677	0.489286	0	0	2.68734	3.07318	ZDHHC7
establishment of spindle orientation (GO:0051294)	2023-01-30	0.318677	0.489286	0	0	2.68734	3.07318	MAD2L1
fatty-acyl-CoA biosynthetic process (GO:0046949)	2023-01-30	0.318677	0.489286	0	0	2.68734	3.07318	ELOVL5
regulation of vasoconstriction (GO:0019229)	2023-01-30	0.318677	0.489286	0	0	2.68734	3.07318	TBXA2R
heterotypic cell-cell adhesion (GO:0034113)	2023-01-30	0.318677	0.489286	0	0	2.68734	3.07318	JAM3
snRNA 3'-end processing (GO:0034472)	2023-01-30	0.318677	0.489286	0	0	2.68734	3.07318	USB1
maintenance of blood-brain barrier (GO:0035633)	2023-01-30	0.318677	0.489286	0	0	2.68734	3.07318	JAM3
microtubule polymerization (GO:0046785)	2023-01-30	0.318677	0.489286	0	0	2.68734	3.07318	TUBG1
positive regulation of B cell proliferation (GO:0030890)	2023-01-30	0.318677	0.489286	0	0	2.68734	3.07318	BST1
positive regulation of lipid kinase activity (GO:0090218)	2023-01-30	0.318677	0.489286	0	0	2.68734	3.07318	CD19
primary neural tube formation (GO:0014020)	2023-01-30	0.318677	0.489286	0	0	2.68734	3.07318	SEMA4C
toll-like receptor signaling pathway (GO:0002224)	2/91	0.321783	0.493569	0	0	1.7529	1.98757	COLEC12;UBC
cellular response to growth factor stimulus (GO:0071363)	3/158	0.325109	0.495773	0	0	1.51068	1.69739	DSTYK;SEMA6A;PDPK1
'de novo' posttranslational protein folding (GO:0051084)	2023-01-31	0.327343	0.495773	0	0	2.59763	2.90089	HSPA2
protein palmitoylation (GO:0018345)	2023-01-31	0.327343	0.495773	0	0	2.59763	2.90089	ZDHHC7
activation of protein kinase B activity (GO:0032148)	2023-01-31	0.327343	0.495773	0	0	2.59763	2.90089	PDPK1
cellular nitrogen compound biosynthetic process (GO:0044271)	2023-01-31	0.327343	0.495773	0	0	2.59763	2.90089	ACER2
regulation of transmembrane receptor protein serine/threonine kinase signaling pathway (GO:0090092)	2023-01-31	0.327343	0.495773	0	0	2.59763	2.90089	TWSG1
triglyceride homeostasis (GO:0070328)	2023-01-31	0.327343	0.495773	0	0	2.59763	2.90089	XBP1
tube closure (GO:0060606)	2023-01-31	0.327343	0.495773	0	0	2.59763	2.90089	SEMA4C
negative regulation of DNA binding (GO:0043392)	2023-01-31	0.327343	0.495773	0	0	2.59763	2.90089	HABP4
negative regulation of response to DNA damage stimulus (GO:2001021)	2023-01-31	0.327343	0.495773	0	0	2.59763	2.90089	TWIST1
phospholipid translocation (GO:0045332)	2023-01-31	0.327343	0.495773	0	0	2.59763	2.90089	ATP10D
positive regulation of locomotion (GO:0040017)	2023-01-31	0.327343	0.495773	0	0	2.59763	2.90089	TWIST1
positive regulation of RNA splicing (GO:0033120)	2023-01-31	0.327343	0.495773	0	0	2.59763	2.90089	HABP4
negative regulation of cell death (GO:0060548)	2/94	0.33573	0.499534	0	0	1.69548	1.85053	INPP5A;BNIP3
nucleosome organization (GO:0034728)	2/94	0.33573	0.499534	0	0	1.69548	1.85053	H2BC5;HMGB2
aortic valve morphogenesis (GO:0003180)	1/32	0.335899	0.499534	0	0	2.51371	2.74231	TWIST1
B cell proliferation (GO:0042100)	1/32	0.335899	0.499534	0	0	2.51371	2.74231	CD19
regulation of cell morphogenesis (GO:0022604)	1/32	0.335899	0.499534	0	0	2.51371	2.74231	ARC
regulation of cellular biosynthetic process (GO:0031326)	1/32	0.335899	0.499534	0	0	2.51371	2.74231	ADIPOR2
regulation of dendritic spine morphogenesis (GO:0061001)	1/32	0.335899	0.499534	0	0	2.51371	2.74231	ARC
cellular response to glucose stimulus (GO:0071333)	1/32	0.335899	0.499534	0	0	2.51371	2.74231	XBP1
cellular response to topologically incorrect protein (GO:0035967)	1/32	0.335899	0.499534	0	0	2.51371	2.74231	HSPA2
regulation of intracellular protein transport (GO:0033157)	1/32	0.335899	0.499534	0	0	2.51371	2.74231	PRR5L
response to amino acid (GO:0043200)	1/32	0.335899	0.499534	0	0	2.51371	2.74231	XBP1
GPI anchor biosynthetic process (GO:0006506)	1/32	0.335899	0.499534	0	0	2.51371	2.74231	PYURF
RNA biosynthetic process (GO:0032774)	1/32	0.335899	0.499534	0	0	2.51371	2.74231	BRF2
negative regulation of developmental growth (GO:0048640)	1/32	0.335899	0.499534	0	0	2.51371	2.74231	PTPRS
negative regulation of DNA biosynthetic process (GO:2000279)	1/32	0.335899	0.499534	0	0	2.51371	2.74231	TEN1
negative regulation of double-strand break repair (GO:2000780)	1/32	0.335899	0.499534	0	0	2.51371	2.74231	TWIST1
negative regulation of microtubule polymerization or depolymerization (GO:0031111)	1/32	0.335899	0.499534	0	0	2.51371	2.74231	TTBK2
peptidyl-proline modification (GO:0018208)	1/32	0.335899	0.499534	0	0	2.51371	2.74231	PPIF
positive regulation of immune effector process (GO:0002699)	1/32	0.335899	0.499534	0	0	2.51371	2.74231	XBP1
regulation of cell cycle phase transition (GO:1901987)	2/95	0.340361	0.505208	0	0	1.67716	1.80756	MN1;MAD2L1
ciliary basal body-plasma membrane docking (GO:0097711)	2/95	0.340361	0.505208	0	0	1.67716	1.80756	TUBG1;TTBK2
apoptotic mitochondrial changes (GO:0008637)	1/33	0.344347	0.50727	0	0	2.43503	2.596	BNIP3
bile acid metabolic process (GO:0008206)	1/33	0.344347	0.50727	0	0	2.43503	2.596	OSBPL2
keratan sulfate metabolic process (GO:0042339)	1/33	0.344347	0.50727	0	0	2.43503	2.596	B4GALT6
lytic vacuole organization (GO:0080171)	1/33	0.344347	0.50727	0	0	2.43503	2.596	TMEM106B
mitotic G2 DNA damage checkpoint signaling (GO:0007095)	1/33	0.344347	0.50727	0	0	2.43503	2.596	BABAM2
muscle cell development (GO:0055001)	1/33	0.344347	0.50727	0	0	2.43503	2.596	EFEMP2
negative regulation of smooth muscle cell proliferation (GO:0048662)	1/33	0.344347	0.50727	0	0	2.43503	2.596	EFEMP2
phosphatidylcholine biosynthetic process (GO:0006656)	1/33	0.344347	0.50727	0	0	2.43503	2.596	PCTP
regulation of neuron projection development (GO:0010975)	3/165	0.349406	0.513268	0	0	1.44489	1.51933	ARC;PTPRS;NCS1
regulation of amyloid-beta formation (GO:1902003)	1/34	0.352687	0.513268	0	0	2.36112	2.4607	ABCG1
B cell receptor signaling pathway (GO:0050853)	1/34	0.352687	0.513268	0	0	2.36112	2.4607	CD19
cell-substrate junction assembly (GO:0007044)	1/34	0.352687	0.513268	0	0	2.36112	2.4607	TESK2
regulation of glucose metabolic process (GO:0010906)	1/34	0.352687	0.513268	0	0	2.36112	2.4607	PMAIP1
cellular response to vascular endothelial growth factor stimulus (GO:0035924)	1/34	0.352687	0.513268	0	0	2.36112	2.4607	SEMA6A
response to steroid hormone (GO:0048545)	1/34	0.352687	0.513268	0	0	2.36112	2.4607	PAQR7
histone lysine methylation (GO:0034968)	1/34	0.352687	0.513268	0	0	2.36112	2.4607	SMYD2
secondary alcohol biosynthetic process (GO:1902653)	1/34	0.352687	0.513268	0	0	2.36112	2.4607	IDI1
negative regulation of blood vessel endothelial cell migration (GO:0043537)	1/34	0.352687	0.513268	0	0	2.36112	2.4607	TBXA2R
neural tube closure (GO:0001843)	1/34	0.352687	0.513268	0	0	2.36112	2.4607	SEMA4C
organelle disassembly (GO:1903008)	1/34	0.352687	0.513268	0	0	2.36112	2.4607	DYRK3
positive regulation of mitochondrial outer membrane permeabilization involved in apoptotic signaling pathway (GO:1901030)	1/34	0.352687	0.513268	0	0	2.36112	2.4607	PMAIP1
antigen processing and presentation of exogenous peptide antigen via MHC class II (GO:0019886)	2/98	0.354192	0.514979	0	0	1.6245	1.6861	RACGAP1;IFI30
base-excision repair, gap-filling (GO:0006287)	1/35	0.360922	0.518971	0	0	2.29156	2.33531	MBD4
cellular response to hydrogen peroxide (GO:0070301)	1/35	0.360922	0.518971	0	0	2.29156	2.33531	PPIF
cellular response to virus (GO:0098586)	1/35	0.360922	0.518971	0	0	2.29156	2.33531	IRF3
cholesterol biosynthetic process (GO:0006695)	1/35	0.360922	0.518971	0	0	2.29156	2.33531	IDI1
regulation of mitotic spindle organization (GO:0060236)	1/35	0.360922	0.518971	0	0	2.29156	2.33531	CCSAP
regulation of phosphatidylinositol 3-kinase activity (GO:0043551)	1/35	0.360922	0.518971	0	0	2.29156	2.33531	CD19
embryonic skeletal system development (GO:0048706)	1/35	0.360922	0.518971	0	0	2.29156	2.33531	DYNC2I1
regulation of trans-synaptic signaling (GO:0099177)	1/35	0.360922	0.518971	0	0	2.29156	2.33531	ARC
response to exogenous dsRNA (GO:0043330)	1/35	0.360922	0.518971	0	0	2.29156	2.33531	COLEC12
smoothened signaling pathway (GO:0007224)	1/35	0.360922	0.518971	0	0	2.29156	2.33531	TTBK2
peptidyl-tyrosine dephosphorylation (GO:0035335)	1/35	0.360922	0.518971	0	0	2.29156	2.33531	PTPRS
positive regulation of immunoglobulin production (GO:0002639)	1/35	0.360922	0.518971	0	0	2.29156	2.33531	XBP1
antigen processing and presentation of peptide antigen via MHC class II (GO:0002495)	2/100	0.363356	0.521511	0	0	1.59119	1.61087	RACGAP1;IFI30
positive regulation of translation (GO:0045727)	2/100	0.363356	0.521511	0	0	1.59119	1.61087	HABP4;MPV17L2
aortic valve development (GO:0003176)	1/36	0.369053	0.522964	0	0	2.22597	2.21889	TWIST1
regulation of androgen receptor signaling pathway (GO:0060765)	1/36	0.369053	0.522964	0	0	2.22597	2.21889	NCOA2
regulation of cell cycle G1/S phase transition (GO:1902806)	1/36	0.369053	0.522964	0	0	2.22597	2.21889	MN1
calcium-dependent cell-cell adhesion via plasma membrane cell adhesion molecules (GO:0016339)	1/36	0.369053	0.522964	0	0	2.22597	2.21889	CDH17
cyclic-nucleotide-mediated signaling (GO:0019935)	1/36	0.369053	0.522964	0	0	2.22597	2.21889	PDE9A
embryonic limb morphogenesis (GO:0030326)	1/36	0.369053	0.522964	0	0	2.22597	2.21889	TWIST1
regulation of receptor internalization (GO:0002090)	1/36	0.369053	0.522964	0	0	2.22597	2.21889	RSPO1
intrinsic apoptotic signaling pathway by p53 class mediator (GO:0072332)	1/36	0.369053	0.522964	0	0	2.22597	2.21889	PMAIP1
membrane fusion (GO:0061025)	1/36	0.369053	0.522964	0	0	2.22597	2.21889	DCSTAMP
mitochondrion disassembly (GO:0061726)	1/36	0.369053	0.522964	0	0	2.22597	2.21889	BNIP3
negative regulation of cellular protein localization (GO:1903828)	1/36	0.369053	0.522964	0	0	2.22597	2.21889	TTBK2
negative regulation of fat cell differentiation (GO:0045599)	1/36	0.369053	0.522964	0	0	2.22597	2.21889	LRP3
positive regulation of interferon-beta production (GO:0032728)	1/36	0.369053	0.522964	0	0	2.22597	2.21889	IRF3
positive regulation of myeloid leukocyte differentiation (GO:0002763)	1/36	0.369053	0.522964	0	0	2.22597	2.21889	DCSTAMP
membrane organization (GO:0061024)	4/242	0.36939	0.522968	0	0	1.31146	1.30609	DCSTAMP;ITSN1;UBC;OSBPL2
negative regulation of transcription by RNA polymerase II (GO:0000122)	10/684	0.370368	0.523878	0	0	1.1597	1.15188	SOX15;UBC;GATA6;SMYD2;TWIST1;ARID5B;ENO1;ZNF3;VHL;PPARA
protein O-linked glycosylation (GO:0006493)	2/102	0.372471	0.52448	0	0	1.55921	1.53987	GCNT4;GXYLT2
regulation of cell death (GO:0010941)	2/102	0.372471	0.52448	0	0	1.55921	1.53987	ACER2;BNIP3
regulation of proteasomal ubiquitin-dependent protein catabolic process (GO:0032434)	2/102	0.372471	0.52448	0	0	1.55921	1.53987	DNAJB2;NKD2
regulation of protein catabolic process (GO:0042176)	2/102	0.372471	0.52448	0	0	1.55921	1.53987	ODC1;MAD2L1
intrinsic apoptotic signaling pathway (GO:0097193)	2/102	0.372471	0.52448	0	0	1.55921	1.53987	BNIP3;PMAIP1
chromatin remodeling (GO:0006338)	2/103	0.377009	0.527642	0	0	1.54369	1.50585	INO80C;MPND
regulation of intracellular steroid hormone receptor signaling pathway (GO:0033143)	1/37	0.37708	0.527642	0	0	2.16403	2.11058	NCOA2
regulation of vascular associated smooth muscle cell proliferation (GO:1904705)	1/37	0.37708	0.527642	0	0	2.16403	2.11058	EFEMP2
lysosome localization (GO:0032418)	1/37	0.37708	0.527642	0	0	2.16403	2.11058	TMEM106B
nucleotide-excision repair, DNA incision, 5'-to lesion (GO:0006296)	1/37	0.37708	0.527642	0	0	2.16403	2.11058	UBC
phospholipid biosynthetic process (GO:0008654)	1/37	0.37708	0.527642	0	0	2.16403	2.11058	IDI1
positive regulation of signaling receptor activity (GO:2000273)	1/37	0.37708	0.527642	0	0	2.16403	2.11058	ARC
positive regulation of DNA-binding transcription factor activity (GO:0051091)	4/246	0.380898	0.532507	0	0	1.28952	1.24468	UBC;ARID5B;TRIM31;CARD14
regulation of apoptotic signaling pathway (GO:2001233)	1/38	0.385006	0.533952	0	0	2.10544	2.00963	BCL2L14
regulation of axon extension (GO:0030516)	1/38	0.385006	0.533952	0	0	2.10544	2.00963	PTPRS
regulation of cell communication (GO:0010646)	1/38	0.385006	0.533952	0	0	2.10544	2.00963	TSPYL2
sterol biosynthetic process (GO:0016126)	1/38	0.385006	0.533952	0	0	2.10544	2.00963	IDI1
lysosome organization (GO:0007040)	1/38	0.385006	0.533952	0	0	2.10544	2.00963	TMEM106B
synaptic vesicle endocytosis (GO:0048488)	1/38	0.385006	0.533952	0	0	2.10544	2.00963	ITSN1
negative regulation of TOR signaling (GO:0032007)	1/38	0.385006	0.533952	0	0	2.10544	2.00963	SESN1
positive regulation of cell development (GO:0010720)	1/38	0.385006	0.533952	0	0	2.10544	2.00963	NUMBL
positive regulation of production of molecular mediator of immune response (GO:0002702)	1/38	0.385006	0.533952	0	0	2.10544	2.00963	XBP1
cellular response to peptide hormone stimulus (GO:0071375)	2/106	0.39054	0.539065	0	0	1.49893	1.40933	XBP1;PDPK1
positive regulation of developmental process (GO:0051094)	3/177	0.3908	0.539065	0	0	1.34442	1.26316	XBP1;BNIP3;VHL
regulation of ion transmembrane transporter activity (GO:0032412)	1/39	0.392831	0.539065	0	0	2.04993	1.9154	PPIF
regulation of receptor-mediated endocytosis (GO:0048259)	1/39	0.392831	0.539065	0	0	2.04993	1.9154	RSPO1
regulation of T cell differentiation (GO:0045580)	1/39	0.392831	0.539065	0	0	2.04993	1.9154	XBP1
regulation of viral entry into host cell (GO:0046596)	1/39	0.392831	0.539065	0	0	2.04993	1.9154	TRIM31
response to peptide (GO:1901652)	1/39	0.392831	0.539065	0	0	2.04993	1.9154	MMP12
mitochondrial electron transport, NADH to ubiquinone (GO:0006120)	1/39	0.392831	0.539065	0	0	2.04993	1.9154	NDUFA2
nucleotide-excision repair, DNA incision (GO:0033683)	1/39	0.392831	0.539065	0	0	2.04993	1.9154	UBC
organophosphate biosynthetic process (GO:0090407)	1/39	0.392831	0.539065	0	0	2.04993	1.9154	ITPKC
positive regulation of intracellular transport (GO:0032388)	1/39	0.392831	0.539065	0	0	2.04993	1.9154	PRR5L
protein acylation (GO:0043543)	1/39	0.392831	0.539065	0	0	2.04993	1.9154	ZDHHC7
regulation of immune response (GO:0050776)	3/179	0.397644	0.544409	0	0	1.329	1.2256	COLEC12;FCRLB;CD19
positive regulation of signal transduction (GO:0009967)	4/252	0.398116	0.544409	0	0	1.25794	1.15857	MN1;XBP1;DSTYK;RSPO1
phosphorylation (GO:0016310)	6/400	0.398275	0.544409	0	0	1.18831	1.09397	DYRK3;PDPK1;AKT3;TESK2;MERTK;AURKC
autophagy of mitochondrion (GO:0000422)	1/40	0.400557	0.544409	0	0	1.99726	1.82729	BNIP3
digestive tract development (GO:0048565)	1/40	0.400557	0.544409	0	0	1.99726	1.82729	GATA6
intraciliary transport involved in cilium assembly (GO:0035735)	1/40	0.400557	0.544409	0	0	1.99726	1.82729	DYNC2I1
lymphocyte migration (GO:0072676)	1/40	0.400557	0.544409	0	0	1.99726	1.82729	MSMP
negative regulation of protein kinase B signaling (GO:0051898)	1/40	0.400557	0.544409	0	0	1.99726	1.82729	PPARA
organic hydroxy compound transport (GO:0015850)	1/40	0.400557	0.544409	0	0	1.99726	1.82729	NCOA2
positive regulation of intrinsic apoptotic signaling pathway (GO:2001244)	1/40	0.400557	0.544409	0	0	1.99726	1.82729	PMAIP1
positive regulation of wound healing (GO:0090303)	1/40	0.400557	0.544409	0	0	1.99726	1.82729	XBP1
positive regulation of phosphorylation (GO:0042327)	4/253	0.400979	0.544509	0	0	1.25282	1.14488	DSTYK;RSPO1;MERTK;CARD14
modulation of chemical synaptic transmission (GO:0050804)	2/109	0.403939	0.548053	0	0	1.45668	1.32047	USP46;ARC
regulation of cell development (GO:0060284)	1/41	0.408185	0.54883	0	0	1.94723	1.74479	HMGB2
regulation of G0 to G1 transition (GO:0070316)	1/41	0.408185	0.54883	0	0	1.94723	1.74479	SOX15
regulation of mitochondrial membrane potential (GO:0051881)	1/41	0.408185	0.54883	0	0	1.94723	1.74479	PMAIP1
endosome organization (GO:0007032)	1/41	0.408185	0.54883	0	0	1.94723	1.74479	LAPTM4B
regulation of response to DNA damage stimulus (GO:2001020)	1/41	0.408185	0.54883	0	0	1.94723	1.74479	SMYD2
regulation of viral transcription (GO:0046782)	1/41	0.408185	0.54883	0	0	1.94723	1.74479	TRIM31
response to growth factor (GO:0070848)	1/41	0.408185	0.54883	0	0	1.94723	1.74479	GATA6
import into cell (GO:0098657)	1/41	0.408185	0.54883	0	0	1.94723	1.74479	SLC29A2
JNK cascade (GO:0007254)	1/41	0.408185	0.54883	0	0	1.94723	1.74479	UBC
negative regulation of cell-cell adhesion (GO:0022408)	1/41	0.408185	0.54883	0	0	1.94723	1.74479	PPARA
regulation of interleukin-6 production (GO:0032675)	2/110	0.408375	0.54883	0	0	1.44312	1.29242	XBP1;TWIST1
Fc-epsilon receptor signaling pathway (GO:0038095)	2/111	0.412794	0.553463	0	0	1.42981	1.26511	PDPK1;LILRA4
regulation of Wnt signaling pathway (GO:0030111)	2/111	0.412794	0.553463	0	0	1.42981	1.26511	RSPO1;NKD2
calcium ion transmembrane import into cytosol (GO:0097553)	1/42	0.415717	0.553463	0	0	1.89964	1.66741	TRPV3
regulation of double-strand break repair (GO:2000779)	1/42	0.415717	0.553463	0	0	1.89964	1.66741	TWIST1
regulation of extrinsic apoptotic signaling pathway via death domain receptors (GO:1902041)	1/42	0.415717	0.553463	0	0	1.89964	1.66741	PMAIP1
ceramide biosynthetic process (GO:0046513)	1/42	0.415717	0.553463	0	0	1.89964	1.66741	B4GALT6
regulation of nervous system development (GO:0051960)	1/42	0.415717	0.553463	0	0	1.89964	1.66741	HMGB2
skeletal system morphogenesis (GO:0048705)	1/42	0.415717	0.553463	0	0	1.89964	1.66741	DYNC2I1
translesion synthesis (GO:0019985)	1/42	0.415717	0.553463	0	0	1.89964	1.66741	UBC
monocyte chemotaxis (GO:0002548)	1/42	0.415717	0.553463	0	0	1.89964	1.66741	MSMP
positive regulation of ATPase activity (GO:0032781)	1/42	0.415717	0.553463	0	0	1.89964	1.66741	DNAJB2
regulation of cell migration (GO:0030334)	6/408	0.416372	0.553863	0	0	1.16418	1.02003	XBP1;SEMA6A;SEMA4C;GCNT2;PRR5L;TTBK2
regulation of macroautophagy (GO:0016241)	2/112	0.417197	0.554018	0	0	1.41674	1.23851	SESN1;BNIP3
Fc receptor signaling pathway (GO:0038093)	2/112	0.417197	0.554018	0	0	1.41674	1.23851	PDPK1;LILRA4
protein modification by small protein conjugation (GO:0032446)	6/409	0.418631	0.55545	0	0	1.16123	1.01116	H2BC5;UBC;DCUN1D2;KLHL13;VHL;TRIM31
positive regulation of metabolic process (GO:0009893)	2/113	0.421583	0.558605	0	0	1.4039	1.2126	PYURF;ADIPOR2
anion transport (GO:0006820)	1/43	0.423153	0.558605	0	0	1.85432	1.59476	SLC13A3
regulation of cytokine production involved in inflammatory response (GO:1900015)	1/43	0.423153	0.558605	0	0	1.85432	1.59476	PPARA
DNA synthesis involved in DNA repair (GO:0000731)	1/43	0.423153	0.558605	0	0	1.85432	1.59476	UBC
spermatid development (GO:0007286)	1/43	0.423153	0.558605	0	0	1.85432	1.59476	ZMYND15
positive regulation of T cell differentiation (GO:0045582)	1/43	0.423153	0.558605	0	0	1.85432	1.59476	XBP1
activation of protein kinase activity (GO:0032147)	2/114	0.425953	0.561187	0	0	1.3913	1.18737	PDPK1;CARD14
positive regulation of kinase activity (GO:0033674)	2/114	0.425953	0.561187	0	0	1.3913	1.18737	DSTYK;MERTK
regulation of mitotic cell cycle phase transition (GO:1901990)	3/188	0.428161	0.561187	0	0	1.26377	1.072	UBC;TUBG1;MAD2L1
cellular response to lectin (GO:1990858)	2/115	0.430305	0.561187	0	0	1.37892	1.16279	CLEC4A;PDPK1
cellular response to molecule of bacterial origin (GO:0071219)	2/115	0.430305	0.561187	0	0	1.37892	1.16279	XBP1;HMGB2
stimulatory C-type lectin receptor signaling pathway (GO:0002223)	2/115	0.430305	0.561187	0	0	1.37892	1.16279	CLEC4A;PDPK1
regulation of endothelial cell apoptotic process (GO:2000351)	1/44	0.430495	0.561187	0	0	1.8111	1.52644	PDPK1
embryonic organ morphogenesis (GO:0048562)	1/44	0.430495	0.561187	0	0	1.8111	1.52644	DYNC2I1
response to amyloid-beta (GO:1904645)	1/44	0.430495	0.561187	0	0	1.8111	1.52644	MMP12
lymphocyte chemotaxis (GO:0048247)	1/44	0.430495	0.561187	0	0	1.8111	1.52644	MSMP
positive regulation of biosynthetic process (GO:0009891)	1/44	0.430495	0.561187	0	0	1.8111	1.52644	PPARA
positive regulation of cell-matrix adhesion (GO:0001954)	1/44	0.430495	0.561187	0	0	1.8111	1.52644	EFEMP2
positive regulation of mRNA catabolic process (GO:0061014)	1/44	0.430495	0.561187	0	0	1.8111	1.52644	PRR5L
positive regulation of osteoblast differentiation (GO:0045669)	1/44	0.430495	0.561187	0	0	1.8111	1.52644	LRP3
positive regulation of stress fiber assembly (GO:0051496)	1/44	0.430495	0.561187	0	0	1.8111	1.52644	PPM1E
sphingolipid metabolic process (GO:0006665)	2/116	0.43464	0.566119	0	0	1.36675	1.13883	ACER2;ELOVL5
regulation of DNA repair (GO:0006282)	1/45	0.437743	0.567324	0	0	1.76985	1.46212	BABAM2
regulation of pri-miRNA transcription by RNA polymerase II (GO:1902893)	1/45	0.437743	0.567324	0	0	1.76985	1.46212	PPARA
regulation of receptor signaling pathway via JAK-STAT (GO:0046425)	1/45	0.437743	0.567324	0	0	1.76985	1.46212	VHL
mitotic G2/M transition checkpoint (GO:0044818)	1/45	0.437743	0.567324	0	0	1.76985	1.46212	BABAM2
positive regulation of nervous system development (GO:0051962)	1/45	0.437743	0.567324	0	0	1.76985	1.46212	NUMBL
positive regulation of RNA metabolic process (GO:0051254)	1/45	0.437743	0.567324	0	0	1.76985	1.46212	HABP4
protein phosphorylation (GO:0006468)	7/496	0.442515	0.5728	0	0	1.11604	0.909889	DYRK3;PDPK1;AKT3;TESK2;MERTK;AURKC;TTBK2
negative regulation of response to external stimulus (GO:0032102)	2/118	0.443256	0.5728	0	0	1.34305	1.09271	PTPRS;PPARA
regulation of B cell proliferation (GO:0030888)	1/46	0.4449	0.5728	0	0	1.73043	1.40149	BST1
erythrocyte differentiation (GO:0030218)	1/46	0.4449	0.5728	0	0	1.73043	1.40149	DYRK3
interleukin-12-mediated signaling pathway (GO:0035722)	1/46	0.4449	0.5728	0	0	1.73043	1.40149	GSTO1
vesicle organization (GO:0016050)	1/46	0.4449	0.5728	0	0	1.73043	1.40149	LAPTM4B
postreplication repair (GO:0006301)	1/46	0.4449	0.5728	0	0	1.73043	1.40149	UBC
posttranscriptional regulation of gene expression (GO:0010608)	1/46	0.4449	0.5728	0	0	1.73043	1.40149	GCNT2
positive regulation of cell migration (GO:0030335)	4/269	0.446381	0.574233	0	0	1.17621	0.948712	XBP1;SEMA6A;SEMA4C;GCNT2
innate immune response activating cell surface receptor signaling pathway (GO:0002220)	2/119	0.447537	0.575247	0	0	1.3315	1.07052	CLEC4A;PDPK1
cellular response to lipopolysaccharide (GO:0071222)	2/120	0.4518	0.578561	0	0	1.32015	1.04888	XBP1;HMGB2
epidermal growth factor receptor signaling pathway (GO:0007173)	1/47	0.451966	0.578561	0	0	1.69273	1.34428	PDPK1
regulation of synapse assembly (GO:0051963)	1/47	0.451966	0.578561	0	0	1.69273	1.34428	LHFPL4
positive regulation of cell-cell adhesion (GO:0022409)	1/47	0.451966	0.578561	0	0	1.69273	1.34428	GCNT2
positive regulation of pathway-restricted SMAD protein phosphorylation (GO:0010862)	1/47	0.451966	0.578561	0	0	1.69273	1.34428	TWSG1
purine ribonucleotide biosynthetic process (GO:0009152)	1/48	0.458942	0.584142	0	0	1.65663	1.29023	PPCS
base-excision repair (GO:0006284)	1/48	0.458942	0.584142	0	0	1.65663	1.29023	MBD4
cellular response to interleukin-12 (GO:0071349)	1/48	0.458942	0.584142	0	0	1.65663	1.29023	GSTO1
regulation of protein metabolic process (GO:0051246)	1/48	0.458942	0.584142	0	0	1.65663	1.29023	ODC1
histone H4 acetylation (GO:0043967)	1/48	0.458942	0.584142	0	0	1.65663	1.29023	MSL1
myelination (GO:0042552)	1/48	0.458942	0.584142	0	0	1.65663	1.29023	B4GALT6
positive regulation of DNA repair (GO:0045739)	1/48	0.458942	0.584142	0	0	1.65663	1.29023	BABAM2
epithelium development (GO:0060429)	2/122	0.460269	0.585354	0	0	1.29802	1.00719	GATA6;ALDOC
supramolecular fiber organization (GO:0097435)	5/351	0.46116	0.58585	0	0	1.12589	0.871452	MARCKS;EFEMP2;COL27A1;P4HA2;UBC
negative regulation of intracellular signal transduction (GO:1902532)	3/198	0.461409	0.58585	0	0	1.19835	0.926885	PPIF;TWIST1;PPARA
regulation of stress-activated MAPK cascade (GO:0032872)	1/49	0.46583	0.588241	0	0	1.62204	1.23913	SEMA4C
response to hydrogen peroxide (GO:0042542)	1/49	0.46583	0.588241	0	0	1.62204	1.23913	PPIF
secondary alcohol metabolic process (GO:1902652)	1/49	0.46583	0.588241	0	0	1.62204	1.23913	ABCG1
mitotic cytokinesis (GO:0000281)	1/49	0.46583	0.588241	0	0	1.62204	1.23913	RACGAP1
negative regulation of cell projection organization (GO:0031345)	1/49	0.46583	0.588241	0	0	1.62204	1.23913	PTPRS
oligosaccharide metabolic process (GO:0009311)	1/49	0.46583	0.588241	0	0	1.62204	1.23913	ST8SIA5
protein modification by small protein removal (GO:0070646)	4/276	0.465926	0.588241	0	0	1.14553	0.874874	USP46;INO80C;BABAM2;UBC
regulation of macromolecule metabolic process (GO:0060255)	3/200	0.467961	0.590333	0	0	1.18606	0.900658	HMG20B;RSPO1;TRIM31
modification-dependent protein catabolic process (GO:0019941)	3/201	0.471224	0.593599	0	0	1.18001	0.887864	XBP1;UBC;MAD2L1
ribosome assembly (GO:0042255)	1/50	0.472631	0.593599	0	0	1.58885	1.19075	MPV17L2
negative regulation of ERK1 and ERK2 cascade (GO:0070373)	1/50	0.472631	0.593599	0	0	1.58885	1.19075	SEMA6A
organic hydroxy compound biosynthetic process (GO:1901617)	1/50	0.472631	0.593599	0	0	1.58885	1.19075	OSBPL2
protein targeting (GO:0006605)	2/125	0.472828	0.593599	0	0	1.26616	0.948386	EDEM1;ZDHHC7
platelet degranulation (GO:0002576)	2/125	0.472828	0.593599	0	0	1.26616	0.948386	ECM1;HABP4
regulation of cellular amine metabolic process (GO:0033238)	1/51	0.479345	0.599853	0	0	1.557	1.14491	ODC1
DNA duplex unwinding (GO:0032508)	1/51	0.479345	0.599853	0	0	1.557	1.14491	UBC
inositol lipid-mediated signaling (GO:0048017)	1/51	0.479345	0.599853	0	0	1.557	1.14491	PLCD4
positive regulation of actin filament bundle assembly (GO:0032233)	1/51	0.479345	0.599853	0	0	1.557	1.14491	PPM1E
regulation of telomere maintenance via telomerase (GO:0032210)	1/52	0.485974	0.605242	0	0	1.52639	1.10144	TEN1
[truncated: 313 more rows]

## Sheet: grey
The complete list of the functional analysis for non-preserved module
[truncated: 2,112 more rows]

[truncated: 6 more sheets: grey60, lightcyan, lightgreen, magenta, salmon, tan]
