# Supplementary material for: Integrated co-expression analysis of regulatory elements (miRNA, lncRNA, and TFs) in bovine monocytes induced by Str. uberis
Source: Sci Rep. 2023 Sep 12;13:15076. doi: 10.1038/s41598-023-42067-4 (PMC10497586; doi:10.1038/s41598-023-42067-4)
Supplement: Supplementary file 13 — Supplementary Table S13. [file 41598_2023_42067_MOESM13_ESM.xlsx]

## Sheet: green
The complete list of the functional analysis for semi-preserved module
Term	Overlap	P-value	Adjusted P-value	Old P-value	Old Adjusted P-value	Odds Ratio	Combined Score	Genes
aerobic electron transport chain (GO:0019646)	30/70	1.21927e-27	2.73481e-24	0	0	25.847	1601.78	NDUFA13;NDUFB8;NDUFA11;NDUFB6;NDUFA12;COX15;NDUFA10;NDUFB1;UQCR11;UQCR10;COX5B;COX5A;UQCRH;CYC1;NDUFV1;COX8A;NDUFA9;NDUFA8;NDUFA7;NDUFA3;NDUFA1;NDUFC2;NDUFC1;SDHD;COX7A2L;NDUFS7;NDUFS6;UQCRQ;NDUFS2;NDUFAF1
mitochondrial ATP synthesis coupled electron transport (GO:0042775)	30/71	2.05393e-27	2.73481e-24	0	0	25.2153	1549.48	NDUFA13;NDUFB8;NDUFA11;NDUFB6;NDUFA12;COX15;NDUFA10;NDUFB1;UQCR11;UQCR10;COX5B;COX5A;UQCRH;CYC1;NDUFV1;COX8A;NDUFA9;NDUFA8;NDUFA7;NDUFA3;NDUFA1;NDUFC2;NDUFC1;SDHD;COX7A2L;NDUFS7;NDUFS6;UQCRQ;NDUFS2;NDUFAF1
mitochondrial respiratory chain complex assembly (GO:0033108)	30/90	8.53605e-24	7.57717e-21	0	0	17.2135	914.344	NDUFA13;NDUFB8;NDUFA11;NDUFB6;NDUFA12;NDUFA10;NDUFB1;ECSIT;CHCHD4;IMMP2L;AIFM1;NDUFV1;NDUFA9;NDUFA8;NDUFA7;NUBPL;NDUFA3;NDUFA1;NDUFC2;NDUFC1;TIMM21;NDUFS7;NDUFS6;SDHAF3;NDUFAF7;SDHAF1;LYRM7;NDUFS2;NDUFAF3;NDUFAF1
mitochondrial respiratory chain complex I assembly (GO:0032981)	24/58	6.4701e-22	3.44598e-19	0	0	24.0771	1174.71	NDUFA9;NDUFA8;NDUFA13;NDUFB8;NDUFA7;NDUFA11;NDUFB6;NDUFA12;NUBPL;NDUFA3;NDUFA10;NDUFA1;NDUFC2;NDUFB1;NDUFC1;TIMM21;ECSIT;NDUFS7;NDUFS6;NDUFAF7;NDUFS2;NDUFAF3;NDUFAF1;NDUFV1
NADH dehydrogenase complex assembly (GO:0010257)	24/58	6.4701e-22	3.44598e-19	0	0	24.0771	1174.71	NDUFA9;NDUFA8;NDUFA13;NDUFB8;NDUFA7;NDUFA11;NDUFB6;NDUFA12;NUBPL;NDUFA3;NDUFA10;NDUFA1;NDUFC2;NDUFB1;NDUFC1;TIMM21;ECSIT;NDUFS7;NDUFS6;NDUFAF7;NDUFS2;NDUFAF3;NDUFAF1;NDUFV1
mitochondrial electron transport, NADH to ubiquinone (GO:0006120)	19/39	2.6891e-19	1.19351e-16	0	0	32.1442	1374.48	NDUFA9;NDUFA8;NDUFA13;NDUFB8;NDUFA7;NDUFA11;NDUFB6;NDUFA12;NDUFA3;NDUFA10;NDUFA1;NDUFB1;NDUFC2;NDUFC1;NDUFS7;NDUFS6;NDUFS2;NDUFAF1;NDUFV1
mitochondrial translational elongation (GO:0070125)	23/89	8.57214e-16	3.26109e-13	0	0	11.846	410.973	GFM1;MRPS15;MRPS27;MRPS14;MRPS11;MRPS12;MRPS23;MRPS18B;MRPL27;MRPS18A;MRPS30;MRPS7;MRPL12;MRPL13;MRPL32;MRPL43;MRPS5;MRPL21;TUFM;MRPL11;MRPL55;MRPL2;MRPL51
mitochondrial translation (GO:0032543)	24/105	4.13064e-15	1.37499e-12	0	0	10.0819	333.916	GFM1;MRPS15;NDUFA7;MRPS27;MRPS14;MRPS11;MRPS12;MRPS23;MRPS18B;MRPL27;MRPS18A;MRPS30;MRPL12;MRPS7;MRPL13;MRPL21;MRPL32;MRPL43;MRPS5;TUFM;MRPL11;MRPL55;MRPL2;MRPL51
translational elongation (GO:0006414)	23/104	3.31651e-14	9.81319e-12	0	0	9.64484	299.35	GFM1;MRPS15;MRPS27;MRPS14;MRPS11;MRPS12;MRPS23;MRPS18B;MRPL27;MRPS18A;MRPS30;MRPL12;MRPS7;MRPL13;MRPL21;MRPL32;MRPL43;MRPS5;TUFM;MRPL11;MRPL55;MRPL2;MRPL51
translational termination (GO:0006415)	22/96	5.47969e-14	1.45924e-11	0	0	10.0841	307.92	MRPS15;MRPS27;MRPS14;MRPS11;MRPS12;MRPS23;MRPS18B;MRPL27;MRPS18A;MRPS30;APEH;MRPS7;MRPL12;MRPL13;MRPL32;MRPL43;MRPS5;MRPL21;MRPL11;MRPL55;MRPL2;MRPL51
mitochondrial translational termination (GO:0070126)	21/89	1.10674e-13	2.67931e-11	0	0	10.46	312.044	MRPS15;MRPS27;MRPS14;MRPS11;MRPS12;MRPS23;MRPS18B;MRPL27;MRPS18A;MRPS30;MRPS7;MRPL12;MRPL13;MRPL32;MRPL43;MRPS5;MRPL21;MRPL11;MRPL55;MRPL2;MRPL51
protein targeting to mitochondrion (GO:0006626)	15/55	3.92055e-11	8.70034e-09	0	0	12.5875	301.625	BCAP31;DNAJC19;NDUFA13;TOMM40;PAM16;TIMM13;TIMM22;TIMM44;TIMM21;TIMM10;CHCHD4;IMMP2L;AIFM1;GRPEL1;TIMM17A
establishment of protein localization to mitochondrion (GO:0072655)	13/48	8.75785e-10	1.79401e-07	0	0	12.4278	259.193	BCAP31;DNAJC19;TOMM40;PAM16;TIMM13;TIMM22;TIMM44;TIMM10;TIMM21;CHCHD4;AIFM1;GRPEL1;TIMM17A
inner mitochondrial membrane organization (GO:0007007)	13/49	1.1601e-09	2.20667e-07	0	0	12.0819	248.583	NDUFA13;ATP5PD;MTX2;TIMM13;ATP5MC3;TIMM22;TIMM10;ATP5F1C;ATP5F1E;ATP5MC1;APOO;ATP5MG;ATP5ME
mitochondrion organization (GO:0007005)	23/175	2.24853e-09	3.99189e-07	0	0	5.1208	101.97	DNAJC19;BCAP31;MIGA2;TOMM40;MIGA1;MTX2;NUBPL;GBA;TIMM13;CHCHD10;COX7A2;TIMM44;TIMM22;PHB;TIMM10;MTM1;CHCHD4;PRDX3;COX7A2L;IMMP2L;AIFM1;TIMM17A;BID
mitochondrial gene expression (GO:0140053)	11/42	2.59131e-08	4.3129e-06	0	0	11.8343	206.727	MRPS15;MRPL2;NDUFA7;MRPL51;MRPS14;MRPS11;MRPS12;MRPS18B;MRPS18A;MRPL12;MRPS7
protein transmembrane import into intracellular organelle (GO:0044743)	9/32	2.5047e-07	3.92354e-05	0	0	13.011	197.767	CHCHD4;DNAJC19;TOMM40;AIFM1;GRPEL1;PAM16;TIMM17A;TIMM44;TIMM21
mitochondrial ATP synthesis coupled proton transport (GO:0042776)	2023-07-17	2.8868e-07	4.27087e-05	0	0	23.2113	349.514	ATP5PD;ATP5MC3;ATP5F1C;ATP5MG;ATP5F1E;ATP5MC1;ATP5ME
ATP synthesis coupled proton transport (GO:0015986)	2023-07-19	7.10295e-07	9.45757e-05	0	0	19.3407	273.818	ATP5PD;ATP5MC3;ATP5F1C;ATP5MG;ATP5F1E;ATP5MC1;ATP5ME
protein import into mitochondrial matrix (GO:0030150)	2023-07-19	7.10295e-07	9.45757e-05	0	0	19.3407	273.818	DNAJC19;TOMM40;GRPEL1;PAM16;TIMM17A;TIMM44;TIMM21
fatty acid catabolic process (GO:0009062)	12/70	8.98891e-07	0.000113988	0	0	6.9025	96.0973	ABCD4;PECR;PHYH;AUH;PCCA;ILVBL;EHHADH;PCCB;NUDT19;ACADM;ACADS;DECR1
cristae formation (GO:0042407)	2023-08-28	1.03492e-06	0.000125272	0	0	13.2795	183.007	APOO;ATP5PD;ATP5MC3;ATP5F1C;ATP5MG;ATP5F1E;ATP5MC1;ATP5ME
ubiquinone biosynthetic process (GO:0006744)	2023-06-15	2.61313e-06	0.000302555	0	0	22.0694	283.701	NDUFA9;COQ3;COQ9;COQ8A;COQ7;COQ5
intracellular protein transmembrane transport (GO:0065002)	9/44	4.6113e-06	0.000511662	0	0	8.54482	104.99	CHCHD4;DNAJC19;TOMM40;AIFM1;GRPEL1;PAM16;TIMM17A;TIMM44;TIMM21
mitochondrial transport (GO:0006839)	10/56	4.99692e-06	0.000532272	0	0	7.23218	88.281	BCAP31;DNAJC19;TOMM40;MTX2;TIMM17A;TIMM13;TIMM22;TIMM44;TIMM10;BAK1
fatty acid oxidation (GO:0019395)	10/59	8.14167e-06	0.000833895	0	0	6.78834	79.5493	ABCD4;PECR;PHYH;CYP24A1;AUH;ILVBL;EHHADH;ACADM;ACADS;DECR1
tumor necrosis factor-mediated signaling pathway (GO:0033209)	14/116	8.58208e-06	0.000846447	0	0	4.5845	53.4821	PSMD10;CD40;TRADD;PSMB10;PSMB8;PSMB9;PYCARD;PSMD9;PSMB5;PSMC3;TRAF6;PTK2B;PSMF1;TNFRSF4
ATP synthesis coupled electron transport (GO:0042773)	2023-04-06	1.08713e-05	0.00103394	0	0	66.0068	754.417	NDUFB6;NDUFA12;NDUFS2;NDUFV1
energy coupled proton transport, down electrochemical gradient (GO:0015985)	2023-05-12	1.48894e-05	0.00132168	0	0	23.6079	262.399	ATP5PD;ATP5MC3;ATP5F1C;ATP5MG;ATP5MC1
mitochondrial electron transport, ubiquinol to cytochrome c (GO:0006122)	2023-05-12	1.48894e-05	0.00132168	0	0	23.6079	262.399	UQCRQ;UQCR11;CYC1;UQCR10;UQCRH
regulation of cellular amine metabolic process (GO:0033238)	9/51	1.64569e-05	0.0014137	0	0	7.11811	78.4043	PSMD10;PSMD9;NQO1;PSMB5;PSMC3;PSMF1;PSMB10;PSMB8;PSMB9
translation (GO:0006412)	19/214	2.16776e-05	0.00180398	0	0	3.26708	35.0859	MRPS15;NDUFA7;MRPS14;MRPS11;MRPS12;MRPS18B;MRPL27;MRPS18A;MRPS7;APEH;MRPL13;MRPL32;MRPL43;MRPS5;MRPL11;MRPL55;TUFM;MRPL2;MRPL51
regulation of cellular amino acid metabolic process (GO:0006521)	9/54	2.65839e-05	0.00214524	0	0	6.64254	69.9805	PSMD10;PSMD9;NQO1;PSMB5;PSMC3;PSMF1;PSMB10;PSMB8;PSMB9
quinone biosynthetic process (GO:1901663)	2023-05-14	3.58276e-05	0.00280615	0	0	18.3598	187.946	COQ3;COQ9;COQ8A;COQ7;COQ5
ubiquinone metabolic process (GO:0006743)	2023-05-15	5.2435e-05	0.00398956	0	0	16.523	162.85	COQ3;COQ9;COQ8A;COQ7;COQ5
cellular response to tumor necrosis factor (GO:0071356)	17/194	6.83863e-05	0.00505868	0	0	3.21225	30.8066	PSMD10;CD40;TRADD;GBA;NR1D1;PSMB8;PSMB10;PSMB9;PYCARD;PSMD9;PSMB5;CCL8;PSMC3;TRAF6;PTK2B;PSMF1;TNFRSF4
peptide biosynthetic process (GO:0043043)	15/162	9.74124e-05	0.00701106	0	0	3.40625	31.4621	MRPS15;MRPS14;MRPS11;MRPS12;MRPS18B;MRPL27;MRPS18A;MRPS7;MRPL13;MRPL32;MRPL43;MRPS5;MRPL11;MRPL55;MRPL51
mitochondrial electron transport, cytochrome c to oxygen (GO:0006123)	2023-05-17	0.000102864	0.0072086	0	0	13.7677	126.417	COX8A;COX7A2L;COX15;COX5B;COX5A
regulation of cellular ketone metabolic process (GO:0010565)	9/64	0.000105885	0.00723002	0	0	5.432	49.7199	PSMD10;PSMD9;NQO1;PSMB5;PSMC3;PSMF1;PSMB10;PSMB8;PSMB9
regulation of primary metabolic process (GO:0080090)	13/130	0.000129533	0.00862364	0	0	3.70198	33.1385	PSMD10;NQO1;HDAC3;NR1D1;PSMB10;PSMB8;PSMB9;TM6SF2;PSMD9;PSMB5;PSMC3;PSMF1;PLPP1
cellular macromolecule biosynthetic process (GO:0034645)	22/314	0.000181242	0.0117719	0	0	2.52675	21.7697	MRPS15;MRPS14;MRPS11;MRPS12;MRPS18B;MRPL27;RPA1;MRPS18A;MRPS7;MRPL13;MRPL32;MRPL43;MRPS5;THAP1;MRPL11;MRPL55;TUFM;PPP5C;MRPL51;TIMELESS;POLR2G;POLR2L
cellular respiration (GO:0045333)	7/42	0.00021061	0.0133537	0	0	6.62325	56.0691	NDUFS7;COX15;MDH2;LYRM7;UQCR10;SDHB;UQCRH
regulation of hematopoietic stem cell differentiation (GO:1902036)	9/71	0.000238373	0.0147625	0	0	4.81696	40.1815	PSMD10;PSMD9;PSMB5;PSMC3;LMO2;PSMF1;PSMB10;PSMB8;PSMB9
neutrophil degranulation (GO:0043312)	29/481	0.000254174	0.0149769	0	0	2.16022	17.8812	TMEM179B;HEXB;GSTP1;PRCP;CFP;APEH;GNS;CTSS;PYCARD;TRPM2;CREG1;ATG7;PGM1;ARSA;PTGES2;FUCA1;NDUFC2;MAPK14;APRT;PTPRB;FCGR2A;PSMC3;STING1;NPC2;IMPDH1;LAMTOR2;DOCK2;GLA;FTL
dicarboxylic acid metabolic process (GO:0043648)	8/57	0.000258708	0.0149769	0	0	5.41208	44.7027	PHYH;SDHAF3;MDH2;GOT2;OGDH;ALDH18A1;GCLM;SLC19A1
negative regulation of cell cycle G2/M phase transition (GO:1902750)	8/57	0.000258708	0.0149769	0	0	5.41208	44.7027	PSMD10;PSMD9;PSMB5;PSMC3;PSMF1;PSMB10;PSMB8;PSMB9
neutrophil activation involved in immune response (GO:0002283)	29/485	0.000291517	0.016434	0	0	2.14082	17.4271	TMEM179B;HEXB;GSTP1;PRCP;CFP;APEH;GNS;CTSS;PYCARD;TRPM2;CREG1;ATG7;PGM1;ARSA;PTGES2;FUCA1;NDUFC2;MAPK14;APRT;PTPRB;FCGR2A;PSMC3;STING1;NPC2;IMPDH1;LAMTOR2;DOCK2;GLA;FTL
aerobic respiration (GO:0009060)	2023-05-21	0.00030665	0.016434	0	0	10.3237	83.5165	NDUFS7;MDH2;UQCR10;SDHB;UQCRH
rRNA modification (GO:0000154)	2023-05-21	0.00030665	0.016434	0	0	10.3237	83.5165	FBL;DKC1;MTERF4;NHP2;BUD23
protein insertion into mitochondrial inner membrane (GO:0045039)	2023-04-12	0.00031121	0.016434	0	0	16.4966	133.211	NDUFA13;TIMM13;TIMM22;TIMM10
neutrophil mediated immunity (GO:0002446)	29/488	0.000322643	0.016434	0	0	2.12649	17.0948	TMEM179B;HEXB;GSTP1;PRCP;CFP;APEH;GNS;CTSS;PYCARD;TRPM2;CREG1;ATG7;PGM1;ARSA;PTGES2;FUCA1;NDUFC2;MAPK14;APRT;PTPRB;FCGR2A;PSMC3;STING1;NPC2;IMPDH1;LAMTOR2;DOCK2;GLA;FTL
cellular amino acid catabolic process (GO:0009063)	10/90	0.000326488	0.016434	0	0	4.1512	33.3222	GCSH;ACAD8;HIBADH;AUH;AMDHD1;GOT2;OGDH;HNMT;GLS;BCAT2
NIK/NF-kappaB signaling (GO:0038061)	9/74	0.000327075	0.016434	0	0	4.59393	36.8678	PSMD10;PSMD9;PSMB5;PSMC3;TRAF6;PSMF1;PSMB10;PSMB8;PSMB9
regulation of hematopoietic progenitor cell differentiation (GO:1901532)	9/75	0.000362091	0.0178564	0	0	4.52409	35.8472	PSMD10;PSMD9;PSMB5;PSMC3;LMO2;PSMF1;PSMB10;PSMB8;PSMB9
acetyl-CoA biosynthetic process from pyruvate (GO:0006086)	2023-03-06	0.000482717	0.0229549	0	0	32.9457	251.576	PDHX;DLAT;PDHB
valine metabolic process (GO:0006573)	2023-03-06	0.000482717	0.0229549	0	0	32.9457	251.576	HIBADH;ILVBL;BCAT2
pre-replicative complex assembly (GO:0036388)	8/64	0.000578268	0.0270163	0	0	4.73386	35.2931	PSMD10;PSMD9;PSMB5;PSMC3;PSMF1;PSMB10;PSMB8;PSMB9
negative regulation of G2/M transition of mitotic cell cycle (GO:0010972)	8/66	0.000712638	0.0320935	0	0	4.57015	33.1177	PSMD10;PSMD9;PSMB5;PSMC3;PSMF1;PSMB10;PSMB8;PSMB9
cellular protein metabolic process (GO:0044267)	25/417	0.000719443	0.0320935	0	0	2.1389	15.4793	MRPS15;MRPS14;MRPS11;MRPS12;MRPL13;MRPL32;MRPL11;MRPL55;SEPHS1;PSENEN;UBE2I;MRPL27;MRPS18B;SHISA5;MRPS18A;MRPS7;MRPL43;MRPS5;BMP4;MRPL51;GGCX;FDX1;MSRB2;IGFALS;UBE2M
cellular response to interleukin-1 (GO:0071347)	13/155	0.000723099	0.0320935	0	0	3.04627	22.0305	PSMD10;CD40;NR1D1;PSMB10;PSMB8;PSMB9;PYCARD;PSMD9;CCL8;PSMB5;PSMC3;TRAF6;PSMF1
fatty acid beta-oxidation (GO:0006635)	7/52	0.000809279	0.0353297	0	0	5.14876	36.6559	ABCD4;AMACR;AUH;EHHADH;ACADM;ACADS;DECR1
cellular amino acid biosynthetic process (GO:0008652)	2023-03-07	0.000826179	0.0354857	0	0	24.708	175.395	ILVBL;ALDH1A1;BCAT2
Wnt signaling pathway, planar cell polarity pathway (GO:0060071)	9/85	0.000914515	0.0386361	0	0	3.92679	27.4762	PSMD10;PSMD9;PSMB5;PSMC3;ROR2;PSMF1;PSMB10;PSMB8;PSMB9
positive regulation of programmed cell death (GO:0043068)	19/286	0.000928543	0.0386361	0	0	2.37713	16.5968	PSENEN;DCUN1D3;TRADD;PDCD5;CLU;FGD2;SOD1;PYCARD;BMP4;CALHM2;AIFM1;ERCC3;MCF2L;TRAF6;ARL6IP5;CTLA4;BAK1;BID;ATG7
gene expression (GO:0010467)	22/356	0.000994808	0.0407565	0	0	2.20416	15.2373	MRPS15;MRPS14;MRPS11;MRPS12;MRPS18B;MRPL27;MRPS18A;MRPS7;MRPL13;MRPL32;MRPL43;MRPS5;THAP1;MRPL11;MRPL55;GLE1;NUP93;PPP5C;MRPL51;DKC1;POLR2G;POLR2L
monocarboxylic acid metabolic process (GO:0032787)	12/143	0.00113792	0.0459133	0	0	3.04454	20.6376	PDHX;GRHPR;GATM;AMACR;PCCA;ALDH1A2;GOT2;PCCB;DLAT;PDHB;CPT1B;ACSF2
regulation of establishment of planar polarity (GO:0090175)	9/88	0.00117374	0.0466519	0	0	3.77708	25.4861	PSMD10;PSMD9;PSMB5;PSMC3;ROR2;PSMF1;PSMB10;PSMB8;PSMB9
regulation of type I interferon production (GO:0032479)	9/89	0.00127227	0.0498243	0	0	3.72967	24.8656	NLRX1;STING1;IRF7;IRF8;POLR3H;TRIM21;POLR3K;PQBP1;POLR2L
short-chain fatty acid catabolic process (GO:0019626)	2023-03-08	0.00129286	0.0498969	0	0	19.7654	131.457	PCCA;PCCB;ACADS
antigen processing and presentation of exogenous peptide antigen via MHC class I, TAP-dependent (GO:0002479)	8/73	0.00139266	0.0529806	0	0	4.0765	26.8093	PSMD10;PSMD9;PSMB5;PSMC3;PSMF1;PSMB10;PSMB8;PSMB9
regulation of mitotic cell cycle phase transition (GO:1901990)	14/188	0.0014669	0.0543295	0	0	2.67745	17.4693	PSMD10;HAUS4;MAD2L1BP;CKAP5;PSMB10;PSMB8;PSMB9;PSMD9;PSMB5;ERCC3;PSMC3;PRKAR2B;PSMF1;CEP41
dicarboxylic acid transport (GO:0006835)	2023-05-29	0.001472	0.0543295	0	0	6.87961	44.8629	PDPN;ARL6IP5;SLC25A10;SLC13A5;SLC19A1
regulation of stem cell differentiation (GO:2000736)	9/91	0.00148932	0.0543295	0	0	3.63833	23.6835	PSMD10;PSMD9;PSMB5;PSMC3;LMO2;PSMF1;PSMB10;PSMB8;PSMB9
negative regulation of mitotic cell cycle phase transition (GO:1901991)	9/92	0.00160848	0.0570256	0	0	3.59431	23.1203	PSMD10;PSMD9;PSMB5;PSMC3;DCUN1D3;PSMF1;PSMB10;PSMB8;PSMB9
regulation of G2/M transition of mitotic cell cycle (GO:0010389)	12/149	0.00162058	0.0570256	0	0	2.91029	18.6986	PSMD10;PSMD9;PSMB5;PSMC3;PRKAR2B;HAUS4;PSMF1;CEP41;CKAP5;PSMB10;PSMB8;PSMB9
regulation of transcription from RNA polymerase II promoter in response to hypoxia (GO:0061418)	8/75	0.00166029	0.0570256	0	0	3.95441	25.3112	PSMD10;PSMD9;PSMB5;PSMC3;PSMF1;PSMB10;PSMB8;PSMB9
regulation of multicellular organism growth (GO:0040014)	2023-04-18	0.0016703	0.0570256	0	0	9.42371	60.2623	BBS2;GHSR;MBD5;SOD1
release of cytochrome c from mitochondria (GO:0001836)	2023-04-18	0.0016703	0.0570256	0	0	9.42371	60.2623	IFI6;BAK1;BID;CLU
hexose biosynthetic process (GO:0019319)	6/44	0.0017784	0.059948	0	0	5.21915	33.0479	TPI1;MDH2;GOT2;SORD;SLC25A10;PGM1
interleukin-1-mediated signaling pathway (GO:0070498)	9/94	0.00186971	0.0601322	0	0	3.50937	22.0458	PSMD10;PSMD9;PSMB5;PSMC3;TRAF6;PSMF1;PSMB10;PSMB8;PSMB9
bone resorption (GO:0045453)	2023-03-09	0.00189677	0.0601322	0	0	16.4703	103.229	ACP5;PTK2B;TPP1
fatty acid alpha-oxidation (GO:0001561)	2023-03-09	0.00189677	0.0601322	0	0	16.4703	103.229	PECR;PHYH;ILVBL
short-chain fatty acid metabolic process (GO:0046459)	2023-03-09	0.00189677	0.0601322	0	0	16.4703	103.229	PCCA;OXSM;PCCB
peptidyl-cysteine modification (GO:0018198)	2023-03-09	0.00189677	0.0601322	0	0	16.4703	103.229	CHCHD4;PRDX3;TMX3
positive regulation of proteolysis involved in cellular protein catabolic process (GO:1903052)	2023-05-31	0.00200607	0.0619706	0	0	6.34976	39.442	ATP5IF1;BAG2;PSMC3;GBA;CLU
regulation of cell cycle phase transition (GO:1901987)	9/95	0.00201247	0.0619706	0	0	3.46839	21.5331	PSMD10;PSMD9;PSMB5;ERCC3;PSMC3;PSMF1;PSMB10;PSMB8;PSMB9
defense response to virus (GO:0051607)	11/133	0.00202457	0.0619706	0	0	2.99295	18.5634	PYCARD;AGBL5;CD40;STING1;PDE12;IRF7;IFI6;PHB;ATG7;SHFL;PQBP1
antigen processing and presentation of exogenous peptide antigen via MHC class I (GO:0042590)	8/78	0.0021363	0.0646474	0	0	3.78434	23.2687	PSMD10;PSMD9;PSMB5;PSMC3;PSMF1;PSMB10;PSMB8;PSMB9
cellular response to lectin (GO:1990858)	10/115	0.00220693	0.0653006	0	0	3.15873	19.3193	PSMD10;PSMD9;PSMB5;PSMC3;CD209;TRAF6;PSMF1;PSMB10;PSMB8;PSMB9
stimulatory C-type lectin receptor signaling pathway (GO:0002223)	10/115	0.00220693	0.0653006	0	0	3.15873	19.3193	PSMD10;PSMD9;PSMB5;PSMC3;CD209;TRAF6;PSMF1;PSMB10;PSMB8;PSMB9
glucose metabolic process (GO:0006006)	7/62	0.00230801	0.066807	0	0	4.21044	25.5631	TPI1;MDH2;GOT2;AKR1A1;SORD;SLC25A10;PGM1
positive regulation of cysteine-type endopeptidase activity (GO:2001056)	7/62	0.00230801	0.066807	0	0	4.21044	25.5631	PYCARD;BCAP31;NDUFA13;ASPH;PDCD5;ARL6IP5;BAK1
positive regulation of apoptotic process (GO:0043065)	19/310	0.00234756	0.0672211	0	0	2.17834	13.1885	PSENEN;DCUN1D3;TRADD;PDCD5;CLU;FGD2;SOD1;PYCARD;BMP4;CALHM2;AIFM1;ERCC3;MCF2L;TRAF6;ARL6IP5;CTLA4;BAK1;BID;ATG7
branched-chain amino acid catabolic process (GO:0009083)	2023-04-20	0.00252344	0.0707359	0	0	8.2449	49.3221	ACAD8;HIBADH;AUH;BCAT2
branched-chain amino acid metabolic process (GO:0009081)	2023-04-20	0.00252344	0.0707359	0	0	8.2449	49.3221	ACAD8;HIBADH;AUH;BCAT2
T cell receptor signaling pathway (GO:0050852)	12/158	0.00265029	0.073518	0	0	2.72962	16.1951	PSMD10;PSMD9;PSMB5;PSMC3;HHLA2;TRAF6;CTLA4;RBCK1;PSMF1;PSMB10;PSMB8;PSMB9
innate immune response activating cell surface receptor signaling pathway (GO:0002220)	10/119	0.00283737	0.0778962	0	0	3.04218	17.842	PSMD10;PSMD9;PSMB5;PSMC3;CD209;TRAF6;PSMF1;PSMB10;PSMB8;PSMB9
intracellular lipid transport (GO:0032365)	2023-04-21	0.00304503	0.0823553	0	0	7.7595	44.9605	ABCD4;NPC2;SLC25A20;CPT1B
cellular response to chemical stress (GO:0062197)	9/101	0.00306165	0.0823553	0	0	3.24118	18.7626	PRDX3;TMEM161A;GSTP1;TXNRD1;GSR;NUDT2;GPX7;ATG7;SOD1
secondary alcohol metabolic process (GO:1902652)	6/49	0.00311093	0.0828441	0	0	4.61108	26.619	EBP;FDX1;GBA;IDH3B;LDLRAP1;SULT2A1
anaphase-promoting complex-dependent catabolic process (GO:0031145)	8/84	0.00340576	0.0880159	0	0	3.4845	19.7999	PSMD10;PSMD9;PSMB5;PSMC3;PSMF1;PSMB10;PSMB8;PSMB9
antigen receptor-mediated signaling pathway (GO:0050851)	13/185	0.00353345	0.0880159	0	0	2.51103	14.1759	PSMD10;HHLA2;PSMB10;PSMB8;PSMB9;PSMD9;PSMB5;PSMC3;TRAF6;CTLA4;RBCK1;PSMF1;SPG21
protein-DNA complex assembly (GO:0065004)	11/143	0.00356151	0.0880159	0	0	2.76477	15.5866	PSMD10;PSMD9;PSMB5;ERCC3;PSMC3;RPA1;PSMF1;ASF1A;PSMB10;PSMB8;PSMB9
protein oxidation (GO:0018158)	2023-03-11	0.00356458	0.0880159	0	0	12.3514	69.6215	CHCHD4;PRDX3;TMX3
glutamate metabolic process (GO:0006536)	2023-04-22	0.00363566	0.0880159	0	0	7.32804	41.1614	GOT2;ALDH18A1;GCLM;GLS
glutathione derivative biosynthetic process (GO:1901687)	2023-04-22	0.00363566	0.0880159	0	0	7.32804	41.1614	GSTP1;ESD;AKR1A1;MGST2
glutathione derivative metabolic process (GO:1901685)	2023-04-22	0.00363566	0.0880159	0	0	7.32804	41.1614	GSTP1;ESD;AKR1A1;MGST2
heme biosynthetic process (GO:0006783)	2023-04-22	0.00363566	0.0880159	0	0	7.32804	41.1614	ATP5IF1;ABCB6;COX15;HMBS
rRNA methylation (GO:0031167)	2023-04-22	0.00363566	0.0880159	0	0	7.32804	41.1614	FBL;MTERF4;BUD23;METTL15
proteasomal ubiquitin-independent protein catabolic process (GO:0010499)	2023-04-22	0.00363566	0.0880159	0	0	7.32804	41.1614	PSMB5;PSMB10;PSMB8;PSMB9
defense response to symbiont (GO:0140546)	10/124	0.00381925	0.0916276	0	0	2.908	16.1909	PYCARD;AGBL5;CD40;STING1;PDE12;IRF7;IFI6;ATG7;SHFL;PQBP1
plasma membrane bounded cell projection assembly (GO:0120031)	17/278	0.00397703	0.0945611	0	0	2.16891	11.988	DYNC2I2;BBS2;NRP1;PTPRO;DYNLT2B;WDR19;PTPDC1;FGD2;WDR11;P2RX7;IFT52;TCTN2;TMEM216;TEKT3;WDPCP;CEP41;S1PR2
protein targeting (GO:0006605)	10/125	0.00404452	0.0953146	0	0	2.88256	15.8841	DNAJC19;BCAP31;TOMM40;KIF13B;TIMM17A;TIMM13;TIMM44;TIMM22;ZDHHC21;TIMM10
regulation of transcription from RNA polymerase II promoter in response to stress (GO:0043618)	8/87	0.00422769	0.0987573	0	0	3.35166	18.3205	PSMD10;PSMD9;PSMB5;PSMC3;PSMF1;PSMB10;PSMB8;PSMB9
carnitine metabolic process (GO:0009437)	2023-03-12	0.00464904	0.105815	0	0	10.9785	58.9665	TMLHE;ACADM;CPT1B
sno(s)RNA 3'-end processing (GO:0031126)	2023-03-12	0.00464904	0.105815	0	0	10.9785	58.9665	FBL;DKC1;TENT4B
negative regulation by host of viral process (GO:0044793)	2023-03-12	0.00464904	0.105815	0	0	10.9785	58.9665	CCL8;PSMC3;EIF2AK4
SCF-dependent proteasomal ubiquitin-dependent protein catabolic process (GO:0031146)	8/89	0.00485514	0.10957	0	0	3.26856	17.414	PSMD10;PSMD9;PSMB5;PSMC3;PSMF1;PSMB10;PSMB8;PSMB9
peptidyl-glutamic acid modification (GO:0018200)	2023-04-24	0.00504025	0.110286	0	0	6.59456	34.8872	VKORC1;AGBL5;GGCX;CEP41
porphyrin-containing compound biosynthetic process (GO:0006779)	2023-04-24	0.00504025	0.110286	0	0	6.59456	34.8872	ATP5IF1;ABCB6;COX15;HMBS
protein insertion into mitochondrial membrane (GO:0051204)	2023-04-24	0.00504025	0.110286	0	0	6.59456	34.8872	NDUFA13;TIMM13;TIMM22;TIMM10
DNA-dependent DNA replication (GO:0006261)	10/129	0.00505254	0.110286	0	0	2.78509	14.7272	PSMD10;POLE4;PSMD9;PSMB5;PSMC3;RPA1;PSMF1;PSMB10;PSMB8;PSMB9
pyruvate metabolic process (GO:0006090)	6/55	0.00555793	0.120331	0	0	4.0452	21.0048	PDHX;TPI1;PKLR;DLAT;PDHB;PGM1
Fc-epsilon receptor signaling pathway (GO:0038095)	9/111	0.0057212	0.122867	0	0	2.9219	15.0875	PSMD10;PSMD9;PSMB5;PSMC3;TRAF6;PSMF1;PSMB10;PSMB8;PSMB9
fat-soluble vitamin metabolic process (GO:0006775)	2023-04-25	0.00586201	0.122998	0	0	6.28021	32.2756	VKORC1;CBR1;CYP24A1;ALDH1A2
pseudouridine synthesis (GO:0001522)	2023-03-13	0.00591205	0.122998	0	0	9.88014	50.6926	TRUB2;DKC1;NHP2
intraciliary retrograde transport (GO:0035721)	2023-03-13	0.00591205	0.122998	0	0	9.88014	50.6926	DYNC2I2;DYNLT2B;WDR19
negative regulation of viral release from host cell (GO:1902187)	2023-03-13	0.00591205	0.122998	0	0	9.88014	50.6926	TRIM21;MID2;PML
Fc receptor signaling pathway (GO:0038093)	9/112	0.00606275	0.124399	0	0	2.89339	14.7725	PSMD10;PSMD9;PSMB5;PSMC3;TRAF6;PSMF1;PSMB10;PSMB8;PSMB9
negative regulation of metabolic process (GO:0009892)	6/56	0.00607281	0.124399	0	0	3.9641	20.2325	GSTP1;ALDH1A1;PLCL2;ID1;PGAM5;NR1D1
positive regulation of proteolysis (GO:0045862)	6/57	0.00662156	0.134605	0	0	3.88617	19.4986	ATP5IF1;NDUFA13;ASPH;BAG2;GBA;BAK1
mononuclear cell differentiation (GO:1903131)	2023-04-26	0.00676835	0.135998	0	0	5.99443	29.9452	BMP4;TRPM2;PIR;IRF8
regulation of mitochondrial membrane potential (GO:0051881)	5/41	0.00694547	0.135998	0	0	4.58357	22.7788	ATP5IF1;PRDX3;ARL6IP5;BAK1;SOD1
regulation of release of cytochrome c from mitochondria (GO:0090199)	5/41	0.00694547	0.135998	0	0	4.58357	22.7788	PSMD10;PYCARD;PDCD5;BID;CLU
gluconeogenesis (GO:0006094)	5/41	0.00694547	0.135998	0	0	4.58357	22.7788	TPI1;MDH2;GOT2;SLC25A10;PGM1
hexose metabolic process (GO:0019318)	5/41	0.00694547	0.135998	0	0	4.58357	22.7788	PMM1;FUCA1;AKR1A1;SORD;PGM1
2-oxoglutarate metabolic process (GO:0006103)	2023-03-14	0.00736071	0.143077	0	0	8.98148	44.1134	PHYH;GOT2;OGDH
cilium organization (GO:0044782)	14/228	0.00821336	0.144403	0	0	2.17246	10.4321	DYNC2I2;BBS2;DYNLT2B;WDR19;PTPDC1;IQCG;WDR11;ARMC2;IFT52;TCTN2;TMEM216;TEKT3;WDPCP;CEP41
amino-acid betaine biosynthetic process (GO:0006578)	2023-02-05	0.00824231	0.144403	0	0	21.9266	105.214	TMLHE;ACADM
AMP biosynthetic process (GO:0006167)	2023-02-05	0.00824231	0.144403	0	0	21.9266	105.214	NUDT2;APRT
carnitine biosynthetic process (GO:0045329)	2023-02-05	0.00824231	0.144403	0	0	21.9266	105.214	TMLHE;ACADM
regulation of growth hormone receptor signaling pathway (GO:0060398)	2023-02-05	0.00824231	0.144403	0	0	21.9266	105.214	LEPROT;MBD5
regulation of retinal ganglion cell axon guidance (GO:0090259)	2023-02-05	0.00824231	0.144403	0	0	21.9266	105.214	NRP1;PTPRO
glucuronate catabolic process (GO:0006064)	2023-02-05	0.00824231	0.144403	0	0	21.9266	105.214	AKR1A1;SORD
glucuronate catabolic process to xylulose 5-phosphate (GO:0019640)	2023-02-05	0.00824231	0.144403	0	0	21.9266	105.214	AKR1A1;SORD
sulfide oxidation (GO:0019418)	2023-02-05	0.00824231	0.144403	0	0	21.9266	105.214	SQOR;SLC25A10
sulfide oxidation, using sulfide:quinone oxidoreductase (GO:0070221)	2023-02-05	0.00824231	0.144403	0	0	21.9266	105.214	SQOR;SLC25A10
xylulose 5-phosphate biosynthetic process (GO:1901159)	2023-02-05	0.00824231	0.144403	0	0	21.9266	105.214	AKR1A1;SORD
negative regulation of cell volume (GO:0045794)	2023-02-05	0.00824231	0.144403	0	0	21.9266	105.214	P2RX7;CLCN3
negative regulation of cellular respiration (GO:1901856)	2023-02-05	0.00824231	0.144403	0	0	21.9266	105.214	TRAP1;PDE12
oxaloacetate transport (GO:0015729)	2023-02-05	0.00824231	0.144403	0	0	21.9266	105.214	SLC25A10;SLC13A5
positive regulation of protein localization to cell cortex (GO:1904778)	2023-02-05	0.00824231	0.144403	0	0	21.9266	105.214	EPB41;EPB41L2
glutathione metabolic process (GO:0006749)	5/43	0.00850181	0.147976	0	0	4.34188	20.6998	GSTP1;GSR;MGST2;GCLM;SOD1
histone mRNA metabolic process (GO:0008334)	2023-04-28	0.00884848	0.15301	0	0	5.49433	25.9745	ERI1;SNRPG;SNRPE;TENT4B
modulation by host of viral genome replication (GO:0044827)	2023-03-15	0.009001	0.154643	0	0	8.2326	38.779	CCL8;EIF2AK4;PHB
monocarboxylic acid biosynthetic process (GO:0072330)	6/63	0.0106931	0.182536	0	0	3.47602	15.7747	GATM;AMACR;OXSM;ALDH1A2;AKR1C4;CBR4
regulation of oxidative phosphorylation (GO:0002082)	2023-03-16	0.0108379	0.182666	0	0	7.59893	34.3829	COX7A2L;PDE12;COX7A2
late endosome to vacuole transport via multivesicular body sorting pathway (GO:0032511)	2023-03-16	0.0108379	0.182666	0	0	7.59893	34.3829	LEPROT;CHMP4A;CHMP6
non-canonical Wnt signaling pathway (GO:0035567)	9/124	0.0114991	0.18989	0	0	2.58986	11.565	PSMD10;PSMD9;PSMB5;PSMC3;ROR2;PSMF1;PSMB10;PSMB8;PSMB9
regulation of extrinsic apoptotic signaling pathway (GO:2001236)	6/64	0.0115125	0.18989	0	0	3.41591	15.2497	PYCARD;BMP4;TRADD;GSTP1;BID;PML
regulation of mRNA stability (GO:0043488)	10/146	0.0116946	0.18989	0	0	2.43481	10.8316	PSMD10;PSMD9;RIDA;PSMB5;PSMC3;PDE12;PSMF1;PSMB10;PSMB8;PSMB9
steroid metabolic process (GO:0008202)	8/104	0.0120866	0.18989	0	0	2.75571	12.1683	HSD11B1;AMACR;CYP24A1;HSD17B1;FDX1;AKR1C4;SULT2A1;DHRS4
GDP-mannose metabolic process (GO:0019673)	2023-02-06	0.0121221	0.18989	0	0	16.4441	72.5631	GMDS;PMM1
glycoside metabolic process (GO:0016137)	2023-02-06	0.0121221	0.18989	0	0	16.4441	72.5631	FUCA1;GLA
glycosyl compound catabolic process (GO:1901658)	2023-02-06	0.0121221	0.18989	0	0	16.4441	72.5631	FUCA1;GLA
glycosylceramide catabolic process (GO:0046477)	2023-02-06	0.0121221	0.18989	0	0	16.4441	72.5631	GBA;GLA
snRNA modification (GO:0040031)	2023-02-06	0.0121221	0.18989	0	0	16.4441	72.5631	DKC1;NHP2
positive regulation of endothelial cell development (GO:1901552)	2023-02-06	0.0121221	0.18989	0	0	16.4441	72.5631	CDH5;S1PR2
positive regulation of establishment of endothelial barrier (GO:1903142)	2023-02-06	0.0121221	0.18989	0	0	16.4441	72.5631	CDH5;S1PR2
positive regulation of ion transmembrane transport (GO:0034767)	2023-02-06	0.0121221	0.18989	0	0	16.4441	72.5631	P2RX7;TRPC6
negative regulation of cold-induced thermogenesis (GO:0120163)	5/47	0.0123066	0.191651	0	0	3.92756	17.2719	PLCL2;ALDH1A1;ID1;PGAM5;NR1D1
regulation of establishment of endothelial barrier (GO:1903140)	2023-03-17	0.0128753	0.199342	0	0	7.05578	30.7099	CDH5;ZDHHC21;S1PR2
positive regulation of reactive oxygen species metabolic process (GO:2000379)	5/49	0.0145827	0.224473	0	0	3.74864	15.849	CBR1;GSTP1;MAPK14;DHRS4;SOD1
regulation of adaptive immune response (GO:0002819)	2023-03-18	0.0151163	0.22615	0	0	6.58506	27.6045	PYCARD;IRF7;EIF2AK4
cellular response to dsRNA (GO:0071359)	2023-03-18	0.0151163	0.22615	0	0	6.58506	27.6045	STING1;PDE12;PQBP1
regulation of mitochondrial outer membrane permeabilization involved in apoptotic signaling pathway (GO:1901028)	2023-03-18	0.0151163	0.22615	0	0	6.58506	27.6045	CHCHD10;BAK1;BID
endothelial cell proliferation (GO:0001935)	2023-03-18	0.0151163	0.22615	0	0	6.58506	27.6045	BMP4;PRKX;THAP1
regulation of protein-containing complex disassembly (GO:0043244)	2023-03-18	0.0151163	0.22615	0	0	6.58506	27.6045	GLE1;GBA;SHFL
interferon-gamma-mediated signaling pathway (GO:0060333)	6/68	0.0152346	0.226646	0	0	3.19487	13.3679	VCAM1;IRF7;IRF8;TRIM21;PML;ICAM1
apoptotic mitochondrial changes (GO:0008637)	4/33	0.0157503	0.232753	0	0	4.54586	18.8694	IFI6;BAK1;BID;CLU
regulation of complement activation (GO:0030449)	5/50	0.0158199	0.232753	0	0	3.66515	15.1975	C1S;C1R;PHB;CFP;CLU
glyceraldehyde-3-phosphate metabolic process (GO:0019682)	2023-02-07	0.0166405	0.234464	0	0	13.1546	53.88	TPI1;ALDH1A1
succinate transport (GO:0015744)	2023-02-07	0.0166405	0.234464	0	0	13.1546	53.88	SLC25A10;SLC13A5
macropinocytosis (GO:0044351)	2023-02-07	0.0166405	0.234464	0	0	13.1546	53.88	PYCARD;DOCK2
tRNA threonylcarbamoyladenosine metabolic process (GO:0070525)	2023-02-07	0.0166405	0.234464	0	0	13.1546	53.88	TPRKB;OSGEP
mRNA pseudouridine synthesis (GO:1990481)	2023-02-07	0.0166405	0.234464	0	0	13.1546	53.88	TRUB2;DKC1
negative regulation by host of viral genome replication (GO:0044828)	2023-02-07	0.0166405	0.234464	0	0	13.1546	53.88	CCL8;EIF2AK4
negative regulation of neurotransmitter secretion (GO:0046929)	2023-02-07	0.0166405	0.234464	0	0	13.1546	53.88	PNKD;SLC30A1
positive regulation by symbiont of host autophagy (GO:0075044)	2023-02-07	0.0166405	0.234464	0	0	13.1546	53.88	EIF2AK4;ATG7
mitotic nuclear membrane organization (GO:0101024)	5/51	0.017125	0.238764	0	0	3.58529	14.5821	NUP93;UBE2I;CHMP4A;CHMP6;RAN
mitotic nuclear membrane reassembly (GO:0007084)	5/51	0.017125	0.238764	0	0	3.58529	14.5821	NUP93;UBE2I;CHMP4A;CHMP6;RAN
positive regulation of mitochondrial outer membrane permeabilization involved in apoptotic signaling pathway (GO:1901030)	4/34	0.0174431	0.239849	0	0	4.3941	17.7909	TFDP1;CHCHD10;BAK1;BID
aspartate family amino acid metabolic process (GO:0009066)	2023-03-19	0.0175631	0.239849	0	0	6.17317	24.9517	ADI1;GOT2;SMS
fatty acid transmembrane transport (GO:1902001)	2023-03-19	0.0175631	0.239849	0	0	6.17317	24.9517	ABCD4;SLC25A20;CPT1B
positive regulation of cellular protein catabolic process (GO:1903364)	2023-03-19	0.0175631	0.239849	0	0	6.17317	24.9517	ATP5IF1;RNF128;GBA
glycolipid metabolic process (GO:0006664)	5/52	0.0184996	0.251349	0	0	3.50883	14.0002	ARSA;HEXB;FUCA1;GBA;GLA
nuclear-transcribed mRNA catabolic process, exonucleolytic (GO:0000291)	4/35	0.019245	0.26015	0	0	4.25214	16.7981	LSM7;POLR2G;DCPS;LSM2
proteasomal protein catabolic process (GO:0010498)	12/205	0.0193656	0.260458	0	0	2.05985	8.12459	PSMD10;PSMD9;PSMB5;PSMC3;WWP1;RBCK1;PSMF1;NR1D1;PSMB8;PSMB10;PML;PSMB9
cellular modified amino acid biosynthetic process (GO:0042398)	2023-03-20	0.0202172	0.268228	0	0	5.80975	22.6651	GATM;MGST2;GCLM
endoplasmic reticulum calcium ion homeostasis (GO:0032469)	2023-03-20	0.0202172	0.268228	0	0	5.80975	22.6651	BCAP31;BAK1;PML
telomere maintenance via telomere lengthening (GO:0010833)	4/36	0.0211579	0.268228	0	0	4.11905	15.882	DCLRE1B;DKC1;RPA1;NHP2
nuclear membrane reassembly (GO:0031468)	5/54	0.0214621	0.268228	0	0	3.36526	12.9275	NUP93;UBE2I;CHMP4A;CHMP6;RAN
negative regulation of cell death (GO:0060548)	7/94	0.0215148	0.268228	0	0	2.65737	10.2017	BMP4;PDE12;GBA;CHMP4A;TM7SF3;CLU;DCPS
regulation of protein localization to cell cortex (GO:1904776)	2023-02-08	0.0217564	0.268228	0	0	10.9616	41.9593	EPB41;EPB41L2
folic acid transport (GO:0015884)	2023-02-08	0.0217564	0.268228	0	0	10.9616	41.9593	PDPN;SLC19A1
regulation of translational termination (GO:0006449)	2023-02-08	0.0217564	0.268228	0	0	10.9616	41.9593	GLE1;SHFL
glycoside catabolic process (GO:0016139)	2023-02-08	0.0217564	0.268228	0	0	10.9616	41.9593	FUCA1;GLA
glyoxylate metabolic process (GO:0046487)	2023-02-08	0.0217564	0.268228	0	0	10.9616	41.9593	GRHPR;GOT2
histidine catabolic process (GO:0006548)	2023-02-08	0.0217564	0.268228	0	0	10.9616	41.9593	AMDHD1;HNMT
histidine metabolic process (GO:0006547)	2023-02-08	0.0217564	0.268228	0	0	10.9616	41.9593	AMDHD1;HNMT
rRNA base methylation (GO:0070475)	2023-02-08	0.0217564	0.268228	0	0	10.9616	41.9593	BUD23;METTL15
methionine metabolic process (GO:0006555)	2023-02-08	0.0217564	0.268228	0	0	10.9616	41.9593	ADI1;SMS
vitamin K metabolic process (GO:0042373)	2023-02-08	0.0217564	0.268228	0	0	10.9616	41.9593	VKORC1;CBR1
peptidyl-tyrosine dephosphorylation involved in inactivation of protein kinase activity (GO:1990264)	2023-02-08	0.0217564	0.268228	0	0	10.9616	41.9593	PTPRB;PTPRO
positive regulation of adaptive immune response (GO:0002821)	2023-02-08	0.0217564	0.268228	0	0	10.9616	41.9593	PYCARD;EIF2AK4
protein deglutamylation (GO:0035608)	2023-02-08	0.0217564	0.268228	0	0	10.9616	41.9593	AGBL5;AGBL2
calcium-mediated signaling using intracellular calcium source (GO:0035584)	2023-03-21	0.0230792	0.278093	0	0	5.4867	20.6784	BCAP31;TRPM2;VCAM1
regulation of mitochondrial translation (GO:0070129)	2023-03-21	0.0230792	0.278093	0	0	5.4867	20.6784	TRUB2;MRPS27;MALSU1
sterol transport (GO:0015918)	2023-03-21	0.0230792	0.278093	0	0	5.4867	20.6784	MSR1;NPC2;LDLRAP1
regulation of actin cytoskeleton reorganization (GO:2000249)	4/37	0.0231831	0.278093	0	0	3.99402	15.0348	NRP1;TRPM2;PTK2B;RAPGEF3
regulation of transport (GO:0051049)	4/37	0.0231831	0.278093	0	0	3.99402	15.0348	NRP1;YRDC;EPB41;ARL6IP5
glutamine family amino acid metabolic process (GO:0009064)	4/37	0.0231831	0.278093	0	0	3.99402	15.0348	GOT2;ALDH18A1;GCLM;GLS
regulation of protein binding (GO:0043393)	8/118	0.0240955	0.287741	0	0	2.40324	8.95382	BMP4;SNAPIN;BAG2;STING1;EPB41;LDLRAP1;TRIM21;RAN
water-soluble vitamin metabolic process (GO:0006767)	6/76	0.0250231	0.297484	0	0	2.82857	10.4316	ABCD4;PCCA;MMAB;PCCB;ACP5;SLC19A1
positive regulation of cysteine-type endopeptidase activity involved in apoptotic process (GO:0043280)	8/119	0.0251898	0.298135	0	0	2.38146	8.76692	PYCARD;BCAP31;NDUFA13;AIFM1;TRADD;PDCD5;ARL6IP5;BID
spliceosomal snRNP assembly (GO:0000387)	4/38	0.0253221	0.298375	0	0	3.87635	14.2498	SNRPD1;SNRPG;SNRPE;LSM2
regulation of viral release from host cell (GO:1902186)	2023-03-22	0.0261492	0.300402	0	0	5.19766	18.9399	TRIM21;MID2;PML
tetrapyrrole metabolic process (GO:0033013)	2023-03-22	0.0261492	0.300402	0	0	5.19766	18.9399	ABCD4;ABCB6;MMAB
metallo-sulfur cluster assembly (GO:0031163)	2023-03-22	0.0261492	0.300402	0	0	5.19766	18.9399	NFU1;NUBPL;HSCB
regulation of reactive oxygen species metabolic process (GO:2000377)	5/57	0.0264572	0.300402	0	0	3.17062	11.5164	CBR1;RAC2;MAPK14;COQ7;DHRS4
import into nucleus (GO:0051170)	6/77	0.0264844	0.300402	0	0	2.78859	10.1259	NUP93;SNRPD1;SNRPG;HEATR3;SNRPE;RAN
positive regulation of type I interferon production (GO:0032481)	6/77	0.0264844	0.300402	0	0	2.78859	10.1259	STING1;IRF7;POLR3H;POLR3K;PQBP1;POLR2L
actin-mediated cell contraction (GO:0070252)	2023-02-09	0.0274306	0.300402	0	0	9.39516	33.7859	PDPN;EPDR1
alpha-amino acid biosynthetic process (GO:1901607)	2023-02-09	0.0274306	0.300402	0	0	9.39516	33.7859	ILVBL;ALDH18A1
biotin metabolic process (GO:0006768)	2023-02-09	0.0274306	0.300402	0	0	9.39516	33.7859	PCCA;PCCB
CD40 signaling pathway (GO:0023035)	2023-02-09	0.0274306	0.300402	0	0	9.39516	33.7859	CD40;PHB
regulation of leukocyte mediated cytotoxicity (GO:0001910)	2023-02-09	0.0274306	0.300402	0	0	9.39516	33.7859	PIK3R6;ICAM1
complement activation, classical pathway (GO:0006958)	2023-02-09	0.0274306	0.300402	0	0	9.39516	33.7859	C1S;C1R
regulation of mitotic centrosome separation (GO:0046602)	2023-02-09	0.0274306	0.300402	0	0	9.39516	33.7859	RANBP1;CEP85
ketone biosynthetic process (GO:0042181)	2023-02-09	0.0274306	0.300402	0	0	9.39516	33.7859	TPI1;HSD17B1
mitochondrial respirasome assembly (GO:0097250)	2023-02-09	0.0274306	0.300402	0	0	9.39516	33.7859	COX7A2L;COX7A2
cellular response to interferon-gamma (GO:0071346)	8/121	0.0274815	0.300402	0	0	2.33907	8.40719	VCAM1;CCL8;PDE12;IRF7;IRF8;TRIM21;PML;ICAM1
endothelial cell migration (GO:0043542)	4/39	0.0275761	0.300402	0	0	3.7654	13.5208	NRP1;CDH5;ID1;PRKX
phospholipid dephosphorylation (GO:0046839)	4/39	0.0275761	0.300402	0	0	3.7654	13.5208	MTMR1;MTMR8;PLPP1;MTM1
response to UV (GO:0009411)	7/99	0.0276374	0.300402	0	0	2.5123	9.0156	TMEM161A;TP53I13;ERCC3;DCUN1D3;EIF2AK4;BAK1;COPS9
negative regulation of apoptotic signaling pathway (GO:2001234)	6/78	0.0280012	0.303119	0	0	2.74972	9.83163	PSMD10;BMP4;NDUFA13;GSTP1;CAAP1;CLU
positive regulation of mitochondrion organization (GO:0010822)	5/58	0.0282734	0.303597	0	0	3.11064	11.092	PYCARD;PDCD5;CHCHD10;BAK1;BID
positive regulation of protein binding (GO:0032092)	5/58	0.0282734	0.303597	0	0	3.11064	11.092	BMP4;STING1;EPB41;TRIM21;RAN
regulation of mRNA catabolic process (GO:0061013)	8/122	0.0286798	0.306724	0	0	2.31843	8.23406	PSMD10;PSMD9;PSMB5;PSMC3;PSMF1;PSMB10;PSMB8;PSMB9
blood vessel endothelial cell migration (GO:0043534)	2023-03-23	0.0294267	0.313453	0	0	4.93752	17.409	NRP1;CDH5;ID1
cellular response to organic substance (GO:0071310)	8/123	0.0299138	0.316453	0	0	2.29815	8.06522	CLEC3B;STING1;TRAF6;ARL6IP5;LDLRAP1;DCPS;CERS1;IL18BP
negative regulation of I-kappaB kinase/NF-kappaB signaling (GO:0043124)	4/40	0.029946	0.316453	0	0	3.66062	12.8428	PYCARD;NLRX1;GSTP1;NR1D1
response to interferon-gamma (GO:0034341)	6/80	0.0312042	0.328005	0	0	2.67512	9.27519	CD40;CCL8;PDE12;IRF8;TRIM21;SHFL
positive regulation of DNA-binding transcription factor activity (GO:0051091)	13/246	0.0320621	0.328005	0	0	1.84775	6.35642	CD40;TAF12;TRADD;CLU;MID2;PRDX3;PYCARD;TFDP1;STING1;TRAF6;RBCK1;TRIM21;PPARGC1B
response to organic cyclic compound (GO:0014070)	5/60	0.032138	0.328005	0	0	2.99721	10.3036	TRPM2;TP53I13;CYP24A1;STING1;ARL6IP5
transcription, DNA-templated (GO:0006351)	12/221	0.0322188	0.328005	0	0	1.90058	6.52887	PPP5C;TFDP1;THRA;TAF12;ERCC3;PIR;POLR2G;POLR3H;MRPL12;POLR3K;THAP1;POLR2L
regulation of viral transcription (GO:0046782)	4/41	0.0324325	0.328005	0	0	3.5615	12.2109	POLR2G;TRIM21;MID2;POLR2L
cellular response to oxidative stress (GO:0034599)	8/125	0.0324902	0.328005	0	0	2.25863	7.73993	PRDX3;TMEM161A;GSTP1;TXNRD1;GSR;NUDT2;GPX7;SOD1
iron-sulfur cluster assembly (GO:0016226)	2023-03-24	0.0329105	0.328005	0	0	4.70216	16.053	NFU1;NUBPL;HSCB
sulfur amino acid metabolic process (GO:0000096)	2023-03-24	0.0329105	0.328005	0	0	4.70216	16.053	AHCY;ADI1;SMS
acetyl-CoA biosynthetic process (GO:0006085)	2023-02-10	0.0336257	0.328005	0	0	8.22034	27.8872	DLAT;PDHB
protein O-linked glycosylation via serine (GO:0018242)	2023-02-10	0.0336257	0.328005	0	0	8.22034	27.8872	POGLUT1;POGLUT3
cytoplasmic pattern recognition receptor signaling pathway in response to virus (GO:0039528)	2023-02-10	0.0336257	0.328005	0	0	8.22034	27.8872	IRF7;PHB
regulation of phospholipid metabolic process (GO:1903725)	2023-02-10	0.0336257	0.328005	0	0	8.22034	27.8872	DNAJC19;MTMR1
regulation of protein neddylation (GO:2000434)	2023-02-10	0.0336257	0.328005	0	0	8.22034	27.8872	DCUN1D3;COPS9
regulation of RNA polymerase II transcription preinitiation complex assembly (GO:0045898)	2023-02-10	0.0336257	0.328005	0	0	8.22034	27.8872	PSMC3;THRA
fatty acid beta-oxidation using acyl-CoA dehydrogenase (GO:0033539)	2023-02-10	0.0336257	0.328005	0	0	8.22034	27.8872	ACADM;ACADS
glycosphingolipid catabolic process (GO:0046479)	2023-02-10	0.0336257	0.328005	0	0	8.22034	27.8872	HEXB;GLA
rRNA pseudouridine synthesis (GO:0031118)	2023-02-10	0.0336257	0.328005	0	0	8.22034	27.8872	DKC1;NHP2
membrane lipid catabolic process (GO:0046466)	2023-02-10	0.0336257	0.328005	0	0	8.22034	27.8872	FUCA1;MGST2
myelin maintenance (GO:0043217)	2023-02-10	0.0336257	0.328005	0	0	8.22034	27.8872	CLU;SOD1
pinocytosis (GO:0006907)	2023-02-10	0.0336257	0.328005	0	0	8.22034	27.8872	PYCARD;DOCK2
protein insertion into ER membrane by stop-transfer membrane-anchor sequence (GO:0045050)	2023-02-10	0.0336257	0.328005	0	0	8.22034	27.8872	EMC4;EMC9
phosphatidylinositol biosynthetic process (GO:0006661)	8/126	0.0338334	0.328826	0	0	2.23938	7.58322	INPP4A;MTMR1;SOCS3;PIGP;MTMR8;PIGL;PIK3R6;MTM1
nucleic acid-templated transcription (GO:0097659)	4/42	0.0350363	0.339279	0	0	3.4676	11.6212	PPP5C;POLR2G;POLR2L;THAP1
regulation of I-kappaB kinase/NF-kappaB signaling (GO:0043122)	12/224	0.0351828	0.339463	0	0	1.87339	6.27061	PYCARD;PPP5C;CD40;NLRX1;GSTP1;TRADD;TRAF6;SHISA5;RBCK1;NR1D1;TRIM21;MID2
peptide metabolic process (GO:0006518)	6/83	0.0364413	0.345613	0	0	2.5705	8.51362	DNPEP;GSTP1;GSR;TPP1;APEH;SOD1
positive regulation of plasma membrane bounded cell projection assembly (GO:0120034)	6/83	0.0364413	0.345613	0	0	2.5705	8.51362	EPS8;P2RX7;NRP1;PALM;RAC2;FAM98A
endosome transport via multivesicular body sorting pathway (GO:0032509)	2023-03-25	0.0365989	0.345613	0	0	4.48819	14.8458	LEPROT;CHMP4A;CHMP6
regulation of proteolysis involved in cellular protein catabolic process (GO:1903050)	2023-03-25	0.0365989	0.345613	0	0	4.48819	14.8458	ATP5IF1;GBA;PTK2B
phosphatidylinositol dephosphorylation (GO:0046856)	2023-03-25	0.0365989	0.345613	0	0	4.48819	14.8458	MTMR1;MTMR8;MTM1
positive regulation of release of cytochrome c from mitochondria (GO:0090200)	2023-03-25	0.0365989	0.345613	0	0	4.48819	14.8458	PYCARD;PDCD5;BID
regulation of mitotic cell cycle (GO:0007346)	10/178	0.0394695	0.363847	0	0	1.96776	6.36026	PSMD10;PSMD9;PSMB5;ERCC3;PSMC3;PSMF1;PSMB10;PSMB8;THAP1;PSMB9
positive regulation of canonical Wnt signaling pathway (GO:0090263)	8/130	0.0395823	0.363847	0	0	2.16551	6.99323	PSMD10;PSMD9;PSMB5;PSMC3;PSMF1;PSMB10;PSMB8;PSMB9
negative regulation of defense response (GO:0031348)	6/85	0.0402277	0.363847	0	0	2.50516	8.04959	CDH5;GHSR;GBA;GPR31;NR1D1;TRIM21
carnitine shuttle (GO:0006853)	2023-02-11	0.040306	0.363847	0	0	7.30659	23.4633	SLC25A20;CPT1B
cyclooxygenase pathway (GO:0019371)	2023-02-11	0.040306	0.363847	0	0	7.30659	23.4633	CBR1;PTGES2
glutamine family amino acid biosynthetic process (GO:0009084)	2023-02-11	0.040306	0.363847	0	0	7.30659	23.4633	ALDH18A1;GLS
glutathione biosynthetic process (GO:0006750)	2023-02-11	0.040306	0.363847	0	0	7.30659	23.4633	MGST2;GCLM
glycerol metabolic process (GO:0006071)	2023-02-11	0.040306	0.363847	0	0	7.30659	23.4633	COQ3;TPI1
humoral immune response mediated by circulating immunoglobulin (GO:0002455)	2023-02-11	0.040306	0.363847	0	0	7.30659	23.4633	C1S;C1R
mitochondrion morphogenesis (GO:0070584)	2023-02-11	0.040306	0.363847	0	0	7.30659	23.4633	NUBPL;MTM1
monocyte differentiation (GO:0030224)	2023-02-11	0.040306	0.363847	0	0	7.30659	23.4633	BMP4;PIR
negative regulation of receptor signaling pathway via STAT (GO:1904893)	2023-02-11	0.040306	0.363847	0	0	7.30659	23.4633	SOCS3;LEPROT
proteasome assembly (GO:0043248)	2023-02-11	0.040306	0.363847	0	0	7.30659	23.4633	PSMD10;PSMD9
mRNA catabolic process (GO:0006402)	4/44	0.0405972	0.365238	0	0	3.29388	10.5538	RIDA;PDE12;MRTO4;LSM2
cellular response to hypoxia (GO:0071456)	8/131	0.0411152	0.368653	0	0	2.14779	6.85441	PSMD10;PSMD9;PSMB5;PSMC3;PSMF1;PSMB10;PSMB8;PSMB9
positive regulation of NF-kappaB transcription factor activity (GO:0051092)	9/155	0.0413153	0.369203	0	0	2.03668	6.48992	PYCARD;PRDX3;CD40;TRADD;TRAF6;RBCK1;CLU;TRIM21;MID2
steroid biosynthetic process (GO:0006694)	5/65	0.0431852	0.384623	0	0	2.74673	8.63095	HSD11B1;EBP;AMACR;HSD17B1;AKR1C4
nucleobase-containing small molecule interconversion (GO:0015949)	2023-03-27	0.0445807	0.395728	0	0	4.11375	12.7956	TXNRD1;AK1;GSR
regulation of protein kinase activity (GO:0045859)	7/110	0.0450181	0.398283	0	0	2.24272	6.95398	ALS2;PRKRIP1;GSTP1;PTK2B;CEP85;CACUL1;SOD1
actin crosslink formation (GO:0051764)	2023-02-12	0.0474374	0.408821	0	0	6.57559	20.0447	EPS8;GAS2L3
cellular response to thyroid hormone stimulus (GO:0097067)	2023-02-12	0.0474374	0.408821	0	0	6.57559	20.0447	LMO2;CTSS
glycine metabolic process (GO:0006544)	2023-02-12	0.0474374	0.408821	0	0	6.57559	20.0447	GCSH;RIDA
keratan sulfate catabolic process (GO:0042340)	2023-02-12	0.0474374	0.408821	0	0	6.57559	20.0447	HEXB;GNS
tricarboxylic acid metabolic process (GO:0072350)	2023-02-12	0.0474374	0.408821	0	0	6.57559	20.0447	IDH3B;ACO2
negative regulation of amyloid fibril formation (GO:1905907)	2023-02-12	0.0474374	0.408821	0	0	6.57559	20.0447	PFDN2;CLU
nonribosomal peptide biosynthetic process (GO:0019184)	2023-02-12	0.0474374	0.408821	0	0	6.57559	20.0447	MGST2;GCLM
phosphate ion transmembrane transport (GO:0035435)	2023-02-12	0.0474374	0.408821	0	0	6.57559	20.0447	SLC25A10;XPR1
cilium assembly (GO:0060271)	15/314	0.0477702	0.410361	0	0	1.66143	5.053	DYNC2I2;BBS2;DYNLT2B;WDR19;HAUS4;CKAP5;PTPDC1;WDR11;IFT52;PRKAR2B;TCTN2;TMEM216;TEKT3;WDPCP;CEP41
regulation of cysteine-type endopeptidase activity involved in apoptotic process (GO:0043281)	6/89	0.0485241	0.411858	0	0	2.38394	7.21307	PYCARD;BCAP31;NDUFA13;PDCD5;ARL6IP5;IFI6
RNA phosphodiester bond hydrolysis (GO:0090501)	2023-03-28	0.0488686	0.411858	0	0	3.949	11.9205	RNASEH1;PDE12;NHP2
leukocyte cell-cell adhesion (GO:0007159)	2023-03-28	0.0488686	0.411858	0	0	3.949	11.9205	VCAM1;CD209;ICAM1
transcription by RNA polymerase III (GO:0006383)	2023-03-28	0.0488686	0.411858	0	0	3.949	11.9205	POLR3H;POLR3K;POLR2L
positive regulation of defense response to virus by host (GO:0002230)	2023-03-28	0.0488686	0.411858	0	0	3.949	11.9205	STING1;EIF2AK4;PQBP1
cytokine-mediated signaling pathway (GO:0019221)	26/621	0.0488724	0.411858	0	0	1.45244	4.38425	PSMD10;CD40;TRADD;IFI6;PSMB10;IL18BP;ICAM1;PYCARD;PSMD9;SOCS3;PSMB5;CCL8;PTK2B;PSMF1;TNFRSF4;TRIM21;VCAM1;FLT3LG;PSMB8;PML;PSMB9;SOD1;PSMC3;TRAF6;IRF7;IRF8
cellular calcium ion homeostasis (GO:0006874)	8/136	0.0493696	0.414736	0	0	2.06336	6.20744	CDH5;CD40;TRPC6;CCL8;RMDN3;SLC30A1;BAK1;PML
glycosphingolipid metabolic process (GO:0006687)	4/47	0.0498227	0.416441	0	0	3.0636	9.1886	ARSA;HEXB;GBA;GLA
organelle assembly (GO:0070925)	19/425	0.0498854	0.416441	0	0	1.55193	4.65273	DYNC2I2;BBS2;HDAC3;ABCB6;WDR19;DYNLT2B;HAUS4;PTPDC1;WDR11;IFT52;STING1;TCTN2;TMEM216;TEKT3;WDPCP;CHMP4A;CEP41;CHMP6;ATG7
sulfur compound biosynthetic process (GO:0044272)	7/113	0.0507501	0.421027	0	0	2.17891	6.49498	GSTP1;ESD;AKR1A1;B3GNT3;MGST2;MAT2B;GCLM
negative regulation of protein kinase activity (GO:0006469)	6/90	0.0507509	0.421027	0	0	2.35544	7.02115	PYCARD;PTPRB;GSTP1;PRKRIP1;PTPRO;CEP85
glycolytic process (GO:0006096)	2023-03-29	0.0533502	0.434515	0	0	3.79692	11.1283	TPI1;PKLR;PGM1
telomere maintenance via telomerase (GO:0007004)	2023-03-29	0.0533502	0.434515	0	0	3.79692	11.1283	DKC1;RPA1;NHP2
positive regulation of extrinsic apoptotic signaling pathway (GO:2001238)	2023-03-29	0.0533502	0.434515	0	0	3.79692	11.1283	PYCARD;BID;PML
cellular amide metabolic process (GO:0043603)	7/115	0.054816	0.434515	0	0	2.13833	6.20924	DNPEP;PCCA;OXSM;PCCB;PLPP1;SLC19A1;ACSF2
protein neddylation (GO:0045116)	2023-02-13	0.0549874	0.434515	0	0	5.9775	17.3387	DCUN1D3;UBE2M
cell part morphogenesis (GO:0032990)	2023-02-13	0.0549874	0.434515	0	0	5.9775	17.3387	NUBPL;MTM1
cellular biogenic amine metabolic process (GO:0006576)	2023-02-13	0.0549874	0.434515	0	0	5.9775	17.3387	SMS;HNMT
regulation of leukocyte adhesion to vascular endothelial cell (GO:1904994)	2023-02-13	0.0549874	0.434515	0	0	5.9775	17.3387	TRAF6;ZDHHC21
regulation of T cell differentiation in thymus (GO:0033081)	2023-02-13	0.0549874	0.434515	0	0	5.9775	17.3387	BMP4;SOD1
glucan biosynthetic process (GO:0009250)	2023-02-13	0.0549874	0.434515	0	0	5.9775	17.3387	NR1D1;PGM1
glycogen biosynthetic process (GO:0005978)	2023-02-13	0.0549874	0.434515	0	0	5.9775	17.3387	NR1D1;PGM1
response to thyroid hormone (GO:0097066)	2023-02-13	0.0549874	0.434515	0	0	5.9775	17.3387	LMO2;CTSS
muscle tissue development (GO:0060537)	2023-02-13	0.0549874	0.434515	0	0	5.9775	17.3387	BMP4;POGLUT1
negative regulation of autophagosome assembly (GO:1902902)	2023-02-13	0.0549874	0.434515	0	0	5.9775	17.3387	CHMP4A;MTM1
oligosaccharide-lipid intermediate biosynthetic process (GO:0006490)	2023-02-13	0.0549874	0.434515	0	0	5.9775	17.3387	ALG8;SRD5A3
positive regulation of ruffle assembly (GO:1900029)	2023-02-13	0.0549874	0.434515	0	0	5.9775	17.3387	EPS8;FAM98A
DNA-templated transcription, termination (GO:0006353)	5/70	0.0562548	0.440607	0	0	2.53479	7.29479	ERCC3;SNRPG;SNRPE;POLR3K;POLR2L
sterol metabolic process (GO:0016125)	5/70	0.0562548	0.440607	0	0	2.53479	7.29479	EBP;FDX1;GBA;LDLRAP1;SULT2A1
negative regulation of viral process (GO:0048525)	5/70	0.0562548	0.440607	0	0	2.53479	7.29479	PARP10;TRIM21;SHFL;MID2;PML
response to unfolded protein (GO:0006986)	4/49	0.0565595	0.441694	0	0	2.92714	8.40809	DNAJC4;HSPA4L;BAK1;TM7SF3
negative regulation of canonical Wnt signaling pathway (GO:0090090)	9/165	0.0571782	0.445221	0	0	1.90513	5.45169	PSMD10;PSMD9;PSMB5;PSMC3;PTPRO;PSMF1;PSMB10;PSMB8;PSMB9
Golgi to plasma membrane protein transport (GO:0043001)	2023-03-30	0.0580217	0.44786	0	0	3.6561	10.4087	GGA2;BBS2;VAMP5
RNA-dependent DNA biosynthetic process (GO:0006278)	2023-03-30	0.0580217	0.44786	0	0	3.6561	10.4087	DKC1;RPA1;NHP2
positive regulation of protein import (GO:1904591)	2023-03-30	0.0580217	0.44786	0	0	3.6561	10.4087	HDAC3;PDCD5;RAN
negative regulation of Wnt signaling pathway (GO:0030178)	10/191	0.0583817	0.449337	0	0	1.8252	5.18494	PSMD10;PSMD9;RNF43;PSMB5;PSMC3;PTPRO;PSMF1;PSMB10;PSMB8;PSMB9
organic hydroxy compound biosynthetic process (GO:1901617)	4/50	0.060102	0.455353	0	0	2.86335	8.05093	EBP;AMACR;HSD17B1;AKR1C4
negative regulation of MAPK cascade (GO:0043409)	6/94	0.0602757	0.455353	0	0	2.24791	6.31398	PSMD10;BMP4;P2RX7;GSTP1;GBA;PHB
negative regulation of response to external stimulus (GO:0032102)	7/118	0.0612857	0.455353	0	0	2.08022	5.80841	RTN4R;CDH5;GHSR;GBA;GPR31;NR1D1;TRIM21
positive regulation of protein-containing complex assembly (GO:0031334)	7/118	0.0612857	0.455353	0	0	2.08022	5.80841	CDH5;ERCC3;PSMC3;RPA1;BAK1;BID;CLU
cellular protein-containing complex assembly (GO:0034622)	9/168	0.0626099	0.455353	0	0	1.8689	5.1784	CHCHD4;NUP93;COX7A2L;IMMP2L;AIFM1;CHMP4A;COX7A2;NDUFAF1;CLU
negative regulation of DNA-binding transcription factor activity (GO:0043433)	8/143	0.062621	0.455353	0	0	1.95566	5.41845	PYCARD;PSMD10;PARP10;ID1;RBCK1;EIF2AK4;TNFRSF4;TRIM21
ciliary basal body-plasma membrane docking (GO:0097711)	6/95	0.0628118	0.455353	0	0	2.22253	6.15111	PRKAR2B;TCTN2;TMEM216;HAUS4;CEP41;CKAP5
aminoglycan catabolic process (GO:0006026)	2023-03-31	0.0628793	0.455353	0	0	3.52535	9.753	FUCA1;SDC3;GNS
steroid hormone biosynthetic process (GO:0120178)	2023-03-31	0.0628793	0.455353	0	0	3.52535	9.753	HSD17B1;SRD5A3;FDX1
negative regulation of response to DNA damage stimulus (GO:2001021)	2023-03-31	0.0628793	0.455353	0	0	3.52535	9.753	PSMD10;TMEM161A;CLU
positive regulation of protein targeting to mitochondrion (GO:1903955)	2023-03-31	0.0628793	0.455353	0	0	3.52535	9.753	LEPROT;PDCD5;RAC2
activation of cysteine-type endopeptidase activity (GO:0097202)	2023-02-14	0.0629252	0.455353	0	0	5.4791	15.1541	ASPH;BAK1
C4-dicarboxylate transport (GO:0015740)	2023-02-14	0.0629252	0.455353	0	0	5.4791	15.1541	SLC25A10;SLC13A5
dicarboxylic acid catabolic process (GO:0043649)	2023-02-14	0.0629252	0.455353	0	0	5.4791	15.1541	GOT2;QPRT
steroid catabolic process (GO:0006706)	2023-02-14	0.0629252	0.455353	0	0	5.4791	15.1541	HSD11B1;CYP24A1
sulfate transport (GO:0008272)	2023-02-14	0.0629252	0.455353	0	0	5.4791	15.1541	SLC25A10;SLC26A11
myeloid dendritic cell activation (GO:0001773)	2023-02-14	0.0629252	0.455353	0	0	5.4791	15.1541	PYCARD;DOCK2
negative regulation of T cell differentiation (GO:0045581)	2023-02-14	0.0629252	0.455353	0	0	5.4791	15.1541	BMP4;CTLA4
negative regulation of viral transcription (GO:0032897)	2023-02-14	0.0629252	0.455353	0	0	5.4791	15.1541	TRIM21;MID2
positive regulation of mitochondrial translation (GO:0070131)	2023-02-14	0.0629252	0.455353	0	0	5.4791	15.1541	TRUB2;MRPS27
positive regulation of SMAD protein signal transduction (GO:0060391)	2023-02-14	0.0629252	0.455353	0	0	5.4791	15.1541	BMP4;NUP93
positive regulation of superoxide anion generation (GO:0032930)	2023-02-14	0.0629252	0.455353	0	0	5.4791	15.1541	GSTP1;SOD1
cholesterol transport (GO:0030301)	4/51	0.0637596	0.460141	0	0	2.80229	7.71367	MSR1;NPC2;LDLRAP1;CLU
positive regulation of MAPK cascade (GO:0043410)	13/274	0.0649571	0.467515	0	0	1.64712	4.50327	NRP1;CD40;PHB;PIK3R6;ICAM1;PYCARD;MYDGF;CCL8;DDT;ARL6IP5;PTK2B;ALKAL2;ROR2
regulation of intrinsic apoptotic signaling pathway (GO:2001242)	4/52	0.0675313	0.480254	0	0	2.74376	7.39489	PYCARD;BCAP31;NDUFA13;BID
protein homotetramerization (GO:0051289)	4/52	0.0675313	0.480254	0	0	2.74376	7.39489	TRPM2;ALDH1A2;CBR4;GLS
7-methylguanosine mRNA capping (GO:0006370)	3/32	0.0679187	0.480254	0	0	3.40361	9.15381	ERCC3;POLR2G;POLR2L
7-methylguanosine RNA capping (GO:0009452)	3/32	0.0679187	0.480254	0	0	3.40361	9.15381	ERCC3;POLR2G;POLR2L
long-chain fatty acid transport (GO:0015909)	3/32	0.0679187	0.480254	0	0	3.40361	9.15381	ABCD4;SLC25A20;CPT1B
mitochondrial membrane organization (GO:0007006)	3/32	0.0679187	0.480254	0	0	3.40361	9.15381	APOO;MTX2;BAK1
protein homooligomerization (GO:0051260)	7/121	0.0682034	0.480254	0	0	2.02516	5.43809	PYCARD;TRPM2;ALS2;ALDH1A2;CLYBL;CBR4;GLS
positive regulation of ERK1 and ERK2 cascade (GO:0070374)	9/172	0.0703468	0.480254	0	0	1.82265	4.8379	PYCARD;NRP1;CCL8;DDT;PTK2B;ALKAL2;ROR2;PHB;ICAM1
regulation of aerobic respiration (GO:1903715)	2023-02-15	0.0712213	0.480254	0	0	5.05737	13.3614	COX7A2L;COX7A2
regulation of amyloid fibril formation (GO:1905906)	2023-02-15	0.0712213	0.480254	0	0	5.05737	13.3614	PFDN2;CLU
cellular response to exogenous dsRNA (GO:0071360)	2023-02-15	0.0712213	0.480254	0	0	5.05737	13.3614	STING1;PQBP1
regulation of nuclear-transcribed mRNA poly(A) tail shortening (GO:0060211)	2023-02-15	0.0712213	0.480254	0	0	5.05737	13.3614	POLR2G;TENT4B
electron transport chain (GO:0022900)	2023-02-15	0.0712213	0.480254	0	0	5.05737	13.3614	SDHB;PDIA5
fatty acid beta-oxidation using acyl-CoA oxidase (GO:0033540)	2023-02-15	0.0712213	0.480254	0	0	5.05737	13.3614	AMACR;EHHADH
regulation of superoxide anion generation (GO:0032928)	2023-02-15	0.0712213	0.480254	0	0	5.05737	13.3614	GSTP1;SOD1
response to acidic pH (GO:0010447)	2023-02-15	0.0712213	0.480254	0	0	5.05737	13.3614	GPR31;CTSS
GTP metabolic process (GO:0046039)	2023-02-15	0.0712213	0.480254	0	0	5.05737	13.3614	IMPDH1;RAN
response to ethanol (GO:0045471)	2023-02-15	0.0712213	0.480254	0	0	5.05737	13.3614	GOT2;SOD1
histone mRNA catabolic process (GO:0071044)	2023-02-15	0.0712213	0.480254	0	0	5.05737	13.3614	ERI1;TENT4B
intracellular cholesterol transport (GO:0032367)	2023-02-15	0.0712213	0.480254	0	0	5.05737	13.3614	NPC2;LDLRAP1
steroid hormone mediated signaling pathway (GO:0043401)	2023-02-15	0.0712213	0.480254	0	0	5.05737	13.3614	BMP4;PLPP1
medium-chain fatty acid metabolic process (GO:0051791)	2023-02-15	0.0712213	0.480254	0	0	5.05737	13.3614	OXSM;ACADM
positive regulation of telomerase RNA localization to Cajal body (GO:1904874)	2023-02-15	0.0712213	0.480254	0	0	5.05737	13.3614	DKC1;NHP2
protein hydroxylation (GO:0018126)	2023-02-15	0.0712213	0.480254	0	0	5.05737	13.3614	ASPH;VPS33B
regulation of immune effector process (GO:0002697)	4/53	0.0714159	0.480254	0	0	2.68763	7.09329	C1S;C1R;CFP;CLU
IRE1-mediated unfolded protein response (GO:0036498)	4/53	0.0714159	0.480254	0	0	2.68763	7.09329	MYDGF;FKBP14;TPP1;PDIA5
regulation of neurotransmitter secretion (GO:0046928)	3/33	0.0731356	0.4869	0	0	3.28998	8.60475	PNKD;SNAPIN;SLC30A1
exonucleolytic catabolism of deadenylated mRNA (GO:0043928)	3/33	0.0731356	0.4869	0	0	3.28998	8.60475	LSM7;DCPS;LSM2
keratan sulfate metabolic process (GO:0042339)	3/33	0.0731356	0.4869	0	0	3.28998	8.60475	HEXB;B3GNT3;GNS
lytic vacuole organization (GO:0080171)	3/33	0.0731356	0.4869	0	0	3.28998	8.60475	SNAPIN;GBA;TPP1
regulation of humoral immune response (GO:0002920)	4/54	0.0754122	0.500805	0	0	2.63374	6.80766	C1S;C1R;CFP;CLU
organic acid transport (GO:0015849)	6/100	0.0764229	0.505069	0	0	2.10377	5.40978	GOT2;PDPN;SLC25A10;AKR1C4;SLC13A5;SLC19A1
cellular response to organic cyclic compound (GO:0071407)	8/150	0.0778989	0.505069	0	0	1.85858	4.74372	FAM210B;H2AZ1;P2RX7;TRPM2;STING1;PDE12;ARL6IP5;RAPGEF3
response to cytokine (GO:0034097)	8/150	0.0778989	0.505069	0	0	1.85858	4.74372	CD40;ALDH1A2;TRAF6;LDLRAP1;TRIM21;SHFL;PML;IL18BP
purine ribonucleotide metabolic process (GO:0009150)	5/77	0.0779657	0.505069	0	0	2.28753	5.83659	OXSM;ABHD14B;ACSF2;RAN;SULT2A1
cellular response to UV (GO:0034644)	5/77	0.0779657	0.505069	0	0	2.28753	5.83659	TMEM161A;BAK1;EIF2AK4;CERS1;COPS9
cholesterol metabolic process (GO:0008203)	5/77	0.0779657	0.505069	0	0	2.28753	5.83659	EBP;FDX1;GBA;LDLRAP1;SULT2A1
platelet degranulation (GO:0002576)	7/125	0.0781262	0.505069	0	0	1.95611	4.98695	CLEC3B;TMX3;SELENOP;ENDOD1;LHFPL2;CLU;SOD1
regulation of myoblast differentiation (GO:0045661)	3/34	0.0785252	0.505069	0	0	3.18369	8.10038	BMP4;BOC;MAPK14
negative regulation of protein modification by small protein conjugation or removal (GO:1903321)	4/55	0.0795189	0.505069	0	0	2.58197	6.53692	BAG2;DCUN1D3;TRIM21;COPS9
purine ribonucleoside monophosphate biosynthetic process (GO:0009168)	2023-02-16	0.0798475	0.505069	0	0	4.69588	11.8695	IMPDH1;NUDT2
basement membrane organization (GO:0071711)	2023-02-16	0.0798475	0.505069	0	0	4.69588	11.8695	NID1;CTSS
regulation of ERBB signaling pathway (GO:1901184)	2023-02-16	0.0798475	0.505069	0	0	4.69588	11.8695	IFI6;WDR54
regulation of establishment of cell polarity (GO:2000114)	2023-02-16	0.0798475	0.505069	0	0	4.69588	11.8695	CDH5;PTK2B
ceramide catabolic process (GO:0046514)	2023-02-16	0.0798475	0.505069	0	0	4.69588	11.8695	HEXB;GLA
regulation of intrinsic apoptotic signaling pathway in response to DNA damage (GO:1902229)	2023-02-16	0.0798475	0.505069	0	0	4.69588	11.8695	TMEM161A;CLU
filopodium assembly (GO:0046847)	2023-02-16	0.0798475	0.505069	0	0	4.69588	11.8695	S1PR2;FGD2
negative regulation of receptor signaling pathway via JAK-STAT (GO:0046426)	2023-02-16	0.0798475	0.505069	0	0	4.69588	11.8695	SOCS3;LEPROT
negative regulation of release of cytochrome c from mitochondria (GO:0090201)	2023-02-16	0.0798475	0.505069	0	0	4.69588	11.8695	PSMD10;CLU
nucleoside diphosphate metabolic process (GO:0009132)	2023-02-16	0.0798475	0.505069	0	0	4.69588	11.8695	AK1;ENTPD6
positive regulation of syncytium formation by plasma membrane fusion (GO:0060143)	2023-02-16	0.0798475	0.505069	0	0	4.69588	11.8695	MAPK14;RAPGEF3
negative regulation of protein serine/threonine kinase activity (GO:0071901)	5/78	0.081388	0.513593	0	0	2.25607	5.65942	PYCARD;BMP4;PRKAR2B;GSTP1;GBA
intrinsic apoptotic signaling pathway (GO:0097193)	6/102	0.0822993	0.518116	0	0	2.05973	5.14395	PYCARD;AIFM1;ARL6IP5;IFI6;BAK1;PML
regulation of translation (GO:0006417)	9/178	0.0830226	0.519778	0	0	1.7574	4.37353	GLE1;TRAP1;RIDA;PYM1;NOLC1;EIF2AK4;MALSU1;MRPL13;SHFL
apoptotic process (GO:0006915)	11/231	0.0830516	0.519778	0	0	1.65129	4.1089	PYCARD;IFI27L2;AIFM1;ERCC3;TRADD;IFI6;NUDT2;PTK2B;MRPS30;BAK1;BID
regulation of ATP metabolic process (GO:1903578)	4/56	0.0837344	0.519778	0	0	2.53218	6.28008	ATP5IF1;NUP93;COX7A2L;COX7A2
glycosaminoglycan catabolic process (GO:0006027)	4/56	0.0837344	0.519778	0	0	2.53218	6.28008	HEXB;FUCA1;SDC3;GNS
nuclear-transcribed mRNA catabolic process, deadenylation-dependent decay (GO:0000288)	4/56	0.0837344	0.519778	0	0	2.53218	6.28008	LSM7;PDE12;DCPS;LSM2
positive regulation of establishment of protein localization to mitochondrion (GO:1903749)	4/56	0.0837344	0.519778	0	0	2.53218	6.28008	LEPROT;TFDP1;RAC2;BID
oxoacid metabolic process (GO:0043436)	3/35	0.0840827	0.520726	0	0	3.08404	7.63594	GRHPR;ABHD14B;SULT2A1
negative regulation of NF-kappaB transcription factor activity (GO:0032088)	5/79	0.0848889	0.524416	0	0	2.22547	5.48893	PYCARD;PSMD10;PARP10;RBCK1;TRIM21
positive regulation of Wnt signaling pathway (GO:0030177)	8/153	0.0850723	0.524416	0	0	1.81984	4.48455	PSMD10;PSMD9;PSMB5;PSMC3;PSMF1;PSMB10;PSMB8;PSMB9
regulation of bone mineralization (GO:0030500)	4/57	0.0880572	0.528889	0	0	2.48428	6.03622	BMP4;P2RX7;PTK2B;ATRAID
ribosomal large subunit biogenesis (GO:0042273)	4/57	0.0880572	0.528889	0	0	2.48428	6.03622	MRTO4;NHP2;HEATR3;MALSU1
negative regulation of extrinsic apoptotic signaling pathway (GO:2001237)	5/80	0.0884679	0.528889	0	0	2.19568	5.32479	BMP4;TRADD;GSTP1;IFI6;ICAM1
amyloid-beta metabolic process (GO:0050435)	2023-02-17	0.0887771	0.528889	0	0	4.3826	10.613	PSENEN;APEH
regulation of cholesterol biosynthetic process (GO:0045540)	2023-02-17	0.0887771	0.528889	0	0	4.3826	10.613	RAN;SOD1
dolichol-linked oligosaccharide biosynthetic process (GO:0006488)	2023-02-17	0.0887771	0.528889	0	0	4.3826	10.613	ALG8;SRD5A3
response to purine-containing compound (GO:0014074)	2023-02-17	0.0887771	0.528889	0	0	4.3826	10.613	P2RX7;TRPM2
ribosomal small subunit assembly (GO:0000028)	2023-02-17	0.0887771	0.528889	0	0	4.3826	10.613	MRPS11;MRPS7
tail-anchored membrane protein insertion into ER membrane (GO:0071816)	2023-02-17	0.0887771	0.528889	0	0	4.3826	10.613	EMC4;EMC9
midbody abscission (GO:0061952)	2023-02-17	0.0887771	0.528889	0	0	4.3826	10.613	CHMP4A;CHMP6
modified amino acid transport (GO:0072337)	2023-02-17	0.0887771	0.528889	0	0	4.3826	10.613	PDPN;SLC19A1
negative regulation of ATPase activity (GO:0032780)	2023-02-17	0.0887771	0.528889	0	0	4.3826	10.613	ATP5IF1;PAM16
phosphate ion transport (GO:0006817)	2023-02-17	0.0887771	0.528889	0	0	4.3826	10.613	SLC25A10;XPR1
preassembly of GPI anchor in ER membrane (GO:0016254)	2023-02-17	0.0887771	0.528889	0	0	4.3826	10.613	PIGP;PIGL
protein heterooligomerization (GO:0051291)	2023-02-17	0.0887771	0.528889	0	0	4.3826	10.613	TMEM120B;CBR4
regulation of defense response to virus by host (GO:0050691)	3/36	0.0898031	0.530257	0	0	2.99043	7.20734	STING1;EIF2AK4;PQBP1
regulation of protein import into nucleus (GO:0042306)	3/36	0.0898031	0.530257	0	0	2.99043	7.20734	BMP4;HDAC3;RAN
establishment of protein localization to plasma membrane (GO:0061951)	3/36	0.0898031	0.530257	0	0	2.99043	7.20734	GGA2;BBS2;VAMP5
positive regulation of bone mineralization (GO:0030501)	3/36	0.0898031	0.530257	0	0	2.99043	7.20734	BMP4;P2RX7;ATRAID
regulation of tumor necrosis factor-mediated signaling pathway (GO:0010803)	4/58	0.0924856	0.544888	0	0	2.43815	5.8045	PYCARD;TRADD;GSTP1;RBCK1
protein localization to nucleus (GO:0034504)	6/106	0.0947827	0.557188	0	0	1.97693	4.65798	NUP93;BMP4;CHCHD10;HEATR3;PML;RAN
acyl-CoA metabolic process (GO:0006637)	3/37	0.0956814	0.558744	0	0	2.90233	6.81098	OXSM;OGDH;ACSF2
lysosome localization (GO:0032418)	3/37	0.0956814	0.558744	0	0	2.90233	6.81098	SNAPIN;VPS33B;FAM98A
positive regulation of cytoskeleton organization (GO:0051495)	5/82	0.0958571	0.558744	0	0	2.13843	5.0144	PYCARD;P2RX7;NRP1;PTK2B;PFDN2
positive regulation of apoptotic signaling pathway (GO:2001235)	4/59	0.0970179	0.558744	0	0	2.39369	5.58415	PYCARD;BCAP31;BID;PML
amyloid precursor protein metabolic process (GO:0042982)	2023-02-18	0.0979847	0.558744	0	0	4.10847	9.54375	PSENEN;LDLRAP1
carbohydrate derivative transport (GO:1901264)	2023-02-18	0.0979847	0.558744	0	0	4.10847	9.54375	NPC2;SLC29A1
regulation of establishment or maintenance of cell polarity (GO:0032878)	2023-02-18	0.0979847	0.558744	0	0	4.10847	9.54375	CDH5;PTK2B
dendritic cell migration (GO:0036336)	2023-02-18	0.0979847	0.558744	0	0	4.10847	9.54375	EPS8;TRPM2
regulation of telomerase RNA localization to Cajal body (GO:1904872)	2023-02-18	0.0979847	0.558744	0	0	4.10847	9.54375	DKC1;NHP2
mitochondrial fusion (GO:0008053)	2023-02-18	0.0979847	0.558744	0	0	4.10847	9.54375	MIGA2;MIGA1
negative regulation of biosynthetic process (GO:0009890)	2023-02-18	0.0979847	0.558744	0	0	4.10847	9.54375	TRAP1;GSTP1
negative regulation of fibroblast proliferation (GO:0048147)	2023-02-18	0.0979847	0.558744	0	0	4.10847	9.54375	PARP10;GSTP1
positive regulation of myoblast differentiation (GO:0045663)	2023-02-18	0.0979847	0.558744	0	0	4.10847	9.54375	BOC;MAPK14
prostanoid metabolic process (GO:0006692)	2023-02-18	0.0979847	0.558744	0	0	4.10847	9.54375	GSTP1;AKR1C4
protein deubiquitination (GO:0016579)	12/267	0.100373	0.571141	0	0	1.554	3.57242	PSMD10;PSMD9;MBD5;PSMB5;RNF128;PSMC3;TRAF6;BRCC3;PSMF1;PSMB8;PSMB10;PSMB9
cellular response to oxygen-containing compound (GO:1901701)	14/323	0.100629	0.571376	0	0	1.49711	3.43782	H2AZ1;NDUFA13;GSTP1;NR1D1;MAPK14;PRDX3;FAM210B;PYCARD;P2RX7;TRAF6;PTK2B;LAMTOR2;RAPGEF3;CERS1
lysosome organization (GO:0007040)	3/38	0.101712	0.575073	0	0	2.81926	6.44372	SNAPIN;GBA;TPP1
mRNA destabilization (GO:0061157)	3/38	0.101712	0.575073	0	0	2.81926	6.44372	RIDA;PDE12;DCPS
ubiquitin-dependent protein catabolic process (GO:0006511)	15/354	0.105523	0.580102	0	0	1.46232	3.28851	PSMD10;RNF43;UBE2I;WWP1;PSMB8;PSMB10;PML;PSMB9;PSMD9;PSMB5;RNF128;PSMC3;RBCK1;PSMF1;RNF130
protein lipidation (GO:0006497)	4/61	0.106387	0.580102	0	0	2.30946	5.17476	PIGP;ZDHHC21;PIGL;ATG7
purine ribonucleoside bisphosphate metabolic process (GO:0034035)	2023-02-19	0.107446	0.580102	0	0	3.8666	8.62548	ABHD14B;SULT2A1
Rac protein signal transduction (GO:0016601)	2023-02-19	0.107446	0.580102	0	0	3.8666	8.62548	EPS8;RAC2
aspartate family amino acid catabolic process (GO:0009068)	2023-02-19	0.107446	0.580102	0	0	3.8666	8.62548	GOT2;OGDH
ethanol metabolic process (GO:0006067)	2023-02-19	0.107446	0.580102	0	0	3.8666	8.62548	ALDH1A1;SULT2A1
histone deubiquitination (GO:0016578)	2023-02-19	0.107446	0.580102	0	0	3.8666	8.62548	BRCC3;EPOP
sphingosine metabolic process (GO:0006670)	2023-02-19	0.107446	0.580102	0	0	3.8666	8.62548	GBA;PLPP1
synaptic transmission, cholinergic (GO:0007271)	2023-02-19	0.107446	0.580102	0	0	3.8666	8.62548	NQO1;RIC3
maintenance of protein localization in organelle (GO:0072595)	2023-02-19	0.107446	0.580102	0	0	3.8666	8.62548	CHCHD10;PML
myeloid cell activation involved in immune response (GO:0002275)	2023-02-19	0.107446	0.580102	0	0	3.8666	8.62548	PYCARD;DOCK2
pore complex assembly (GO:0046931)	2023-02-19	0.107446	0.580102	0	0	3.8666	8.62548	NUP93;P2RX7
prostaglandin biosynthetic process (GO:0001516)	2023-02-19	0.107446	0.580102	0	0	3.8666	8.62548	CBR1;PTGES2
regulation of protein targeting to mitochondrion (GO:1903214)	3/39	0.10789	0.580102	0	0	2.7408	6.10279	ATP5IF1;LEPROT;RAC2
negative regulation of secretion by cell (GO:1903531)	3/39	0.10789	0.580102	0	0	2.7408	6.10279	PNKD;SLC30A1;SERGEF
nucleotide-excision repair, DNA incision (GO:0033683)	3/39	0.10789	0.580102	0	0	2.7408	6.10279	ERCC3;OGG1;RPA1
response to tumor necrosis factor (GO:0034612)	6/110	0.108221	0.580102	0	0	1.9005	4.22592	PYCARD;CD40;CCL8;TRADD;GBA;NR1D1
negative regulation of kinase activity (GO:0033673)	4/62	0.111219	0.580102	0	0	2.26953	4.98446	PRDX3;GSTP1;PRKRIP1;CEP85
response to interleukin-1 (GO:0070555)	5/86	0.111538	0.580102	0	0	2.03241	4.45787	PYCARD;CD40;CCL8;TRAF6;NR1D1
positive regulation of endothelial cell migration (GO:0010595)	5/86	0.111538	0.580102	0	0	2.03241	4.45787	BMP4;NRP1;CD40;PTK2B;MAPK14
cellular divalent inorganic cation homeostasis (GO:0072503)	6/111	0.111726	0.580102	0	0	1.8823	4.12545	CDH5;CD40;CCL8;RMDN3;SLC30A1;MT1E
regulation of apoptotic process (GO:0042981)	28/742	0.113211	0.580102	0	0	1.29982	2.83166	PSMD10;HDAC3;GSTP1;TRADD;DCUN1D3;PDCD5;IFI6;PHB;CLU;FGD2;PRDX3;PYCARD;MYDGF;CALHM2;AIFM1;MCF2L;PDPN;ARL6IP5;CTLA4;PTK2B;BAK1;BID;ATG7;PSENEN;SOD1;BMP4;ERCC3;TRAF6
intraciliary transport involved in cilium assembly (GO:0035735)	3/40	0.11421	0.580102	0	0	2.66659	5.78574	DYNC2I2;IFT52;WDR19
nucleocytoplasmic transport (GO:0006913)	3/40	0.11421	0.580102	0	0	2.66659	5.78574	SNRPD1;SNRPG;SNRPE
positive regulation of catalytic activity (GO:0043085)	3/40	0.11421	0.580102	0	0	2.66659	5.78574	PSENEN;MAPK14;SOD1
positive regulation of intrinsic apoptotic signaling pathway (GO:2001244)	3/40	0.11421	0.580102	0	0	2.66659	5.78574	BCAP31;BID;SOD1
positive regulation of ossification (GO:0045778)	3/40	0.11421	0.580102	0	0	2.66659	5.78574	BMP4;P2RX7;ATRAID
protein-containing complex subunit organization (GO:0043933)	6/112	0.115288	0.580102	0	0	1.86445	4.0278	CD40;WDR19;CHCHD10;PTK2B;NDUFAF1;PML
positive regulation of viral process (GO:0048524)	4/63	0.116147	0.580102	0	0	2.23095	4.803	PDE12;CD209;POLR2G;POLR2L
adaptive immune response based on somatic recombination of immune receptors built from immunoglobulin superfamily domains (GO:0002460)	2023-02-20	0.117138	0.580102	0	0	3.6516	7.83049	PHB;IL18BP
cellular response to nitrogen compound (GO:1901699)	2023-02-20	0.117138	0.580102	0	0	3.6516	7.83049	PDE12;TIMELESS
fatty acid transport (GO:0015908)	2023-02-20	0.117138	0.580102	0	0	3.6516	7.83049	GOT2;CPT1B
maintenance of protein location in nucleus (GO:0051457)	2023-02-20	0.117138	0.580102	0	0	3.6516	7.83049	CHCHD10;PML
miRNA metabolic process (GO:0010586)	2023-02-20	0.117138	0.580102	0	0	3.6516	7.83049	TENT4B;RAN
mitotic cytokinetic process (GO:1902410)	2023-02-20	0.117138	0.580102	0	0	3.6516	7.83049	CHMP4A;CHMP6
positive regulation of activated T cell proliferation (GO:0042104)	2023-02-20	0.117138	0.580102	0	0	3.6516	7.83049	PYCARD;HHLA2
positive regulation of protein processing (GO:0010954)	2023-02-20	0.117138	0.580102	0	0	3.6516	7.83049	CLEC3B;BAG2
protein modification by small protein removal (GO:0070646)	12/276	0.119761	0.580102	0	0	1.50031	3.18405	PSMD10;PSMD9;MBD5;PSMB5;RNF128;PSMC3;TRAF6;BRCC3;PSMF1;PSMB8;PSMB10;PSMB9
carbohydrate catabolic process (GO:0016052)	3/41	0.120666	0.580102	0	0	2.59628	5.49043	TPI1;PKLR;PGM1
regulation of filopodium assembly (GO:0051489)	3/41	0.120666	0.580102	0	0	2.59628	5.49043	NRP1;TRPM2;PALM
endosome organization (GO:0007032)	3/41	0.120666	0.580102	0	0	2.59628	5.49043	ALS2;VPS33B;CLCN3
positive regulation of biomineral tissue development (GO:0070169)	3/41	0.120666	0.580102	0	0	2.59628	5.49043	BMP4;P2RX7;ATRAID
diterpenoid metabolic process (GO:0016101)	4/64	0.121169	0.580102	0	0	2.19365	4.62984	PECR;ALDH1A1;SDC3;AKR1C4
transcription initiation from RNA polymerase II promoter (GO:0006367)	7/140	0.122345	0.580102	0	0	1.73414	3.64328	HDAC3;THRA;TAF12;ERCC3;POLR2G;NR1D1;POLR2L
positive regulation of cellular component organization (GO:0051130)	6/114	0.122582	0.580102	0	0	1.82973	3.84056	CDH5;GBA;BAK1;BID;CLU;RAPGEF3
positive regulation of cytokine production (GO:0001819)	14/335	0.124322	0.580102	0	0	1.44023	3.00271	SETD4;CD40;HHLA2;PHB;MAPK14;PQBP1;SOD1;PYCARD;STING1;TRAF6;IRF7;POLR3H;POLR3K;POLR2L
cellular response to type I interferon (GO:0071357)	4/65	0.126283	0.580102	0	0	2.15758	4.46452	IRF7;IFI6;IRF8;PSMB8
type I interferon signaling pathway (GO:0060337)	4/65	0.126283	0.580102	0	0	2.15758	4.46452	IRF7;IFI6;IRF8;PSMB8
protein autoubiquitination (GO:0051865)	4/65	0.126283	0.580102	0	0	2.15758	4.46452	TRAF6;RNF181;TRIM21;RNF141
DNA-templated transcription, initiation (GO:0006352)	8/168	0.126487	0.580102	0	0	1.64795	3.40731	HDAC3;THRA;TAF12;ERCC3;POLR2G;POLR3H;NR1D1;POLR2L
purinergic nucleotide receptor signaling pathway (GO:0035590)	2023-02-21	0.127039	0.580102	0	0	3.45923	7.1373	P2RX7;PYCARD
androgen metabolic process (GO:0008209)	2023-02-21	0.127039	0.580102	0	0	3.45923	7.1373	SRD5A3;AKR1C4
regulation of cholesterol metabolic process (GO:0090181)	2023-02-21	0.127039	0.580102	0	0	3.45923	7.1373	LDLRAP1;RAN
cellular response to estradiol stimulus (GO:0071392)	2023-02-21	0.127039	0.580102	0	0	3.45923	7.1373	H2AZ1;FAM210B
cobalamin metabolic process (GO:0009235)	2023-02-21	0.127039	0.580102	0	0	3.45923	7.1373	ABCD4;MMAB
intrinsic apoptotic signaling pathway in response to DNA damage by p53 class mediator (GO:0042771)	2023-02-21	0.127039	0.580102	0	0	3.45923	7.1373	PYCARD;PML
melanosome localization (GO:0032400)	2023-02-21	0.127039	0.580102	0	0	3.45923	7.1373	BBS2;VPS33B
zinc ion transport (GO:0006829)	2023-02-21	0.127039	0.580102	0	0	3.45923	7.1373	TRPM2;SLC30A1
NAD biosynthetic process (GO:0009435)	2023-02-21	0.127039	0.580102	0	0	3.45923	7.1373	PARP10;QPRT
nucleotide-excision repair, DNA incision, 3'-to lesion (GO:0006295)	2023-02-21	0.127039	0.580102	0	0	3.45923	7.1373	ERCC3;RPA1
nucleotide-excision repair, preincision complex stabilization (GO:0006293)	2023-02-21	0.127039	0.580102	0	0	3.45923	7.1373	ERCC3;RPA1
regulation of ubiquitin-dependent protein catabolic process (GO:2000058)	3/42	0.127253	0.580102	0	0	2.52958	5.21493	PTK2B;CLU;PML
heterophilic cell-cell adhesion via plasma membrane cell adhesion molecules (GO:0007157)	3/42	0.127253	0.580102	0	0	2.52958	5.21493	VCAM1;CD209;ICAM1
positive regulation of binding (GO:0051099)	5/90	0.12837	0.580102	0	0	1.93637	3.97505	BMP4;STING1;EPB41;TRIM21;RAN
sphingolipid metabolic process (GO:0006665)	6/116	0.130097	0.580102	0	0	1.79628	3.66346	ARSA;HEXB;GBA;GLA;PLPP1;CERS1
positive regulation of T cell proliferation (GO:0042102)	4/66	0.131486	0.580102	0	0	2.12267	4.30658	PYCARD;VCAM1;HHLA2;CD209
regulation of actin cytoskeleton organization (GO:0032956)	5/91	0.132749	0.580102	0	0	1.91375	3.86443	EPS8;TRPM2;RAC2;PTK2B;RAPGEF3
positive regulation of transport (GO:0051050)	5/91	0.132749	0.580102	0	0	1.91375	3.86443	PYCARD;CHCHD10;BAK1;DOCK2;BID
regulation of cell-substrate adhesion (GO:0010810)	3/43	0.133965	0.580102	0	0	2.46621	4.95752	PTPRO;PDPN;RAC2
positive regulation of I-kappaB kinase/NF-kappaB signaling (GO:0043123)	8/171	0.135844	0.580102	0	0	1.61736	3.22865	PPP5C;CD40;TRADD;TRAF6;SHISA5;RBCK1;TRIM21;MID2
protein N-linked glycosylation (GO:0006487)	4/67	0.136776	0.580102	0	0	2.08887	4.15561	ALG8;PMM1;SRD5A3;ASGR2
anion transmembrane transport (GO:0098656)	4/67	0.136776	0.580102	0	0	2.08887	4.15561	ARL6IP5;SLC25A10;SLC13A5;SLC19A1
regulation of DNA recombination at telomere (GO:0072695)	2023-02-22	0.137128	0.580102	0	0	3.2861	6.52896	POLR2G;POLR2L
chaperone-mediated protein complex assembly (GO:0051131)	2023-02-22	0.137128	0.580102	0	0	3.2861	6.52896	NDUFAF1;CLU
regulation of macrophage chemotaxis (GO:0010758)	2023-02-22	0.137128	0.580102	0	0	3.2861	6.52896	DDT;PTK2B
maturation of 5.8S rRNA from tricistronic rRNA transcript (SSU-rRNA, 5.8S rRNA, LSU-rRNA) (GO:0000466)	2023-02-22	0.137128	0.580102	0	0	3.2861	6.52896	ERI1;KRI1
membrane protein intracellular domain proteolysis (GO:0031293)	2023-02-22	0.137128	0.580102	0	0	3.2861	6.52896	PSENEN;TRAF6
zinc ion transmembrane transport (GO:0071577)	2023-02-22	0.137128	0.580102	0	0	3.2861	6.52896	TRPM2;SLC30A1
mRNA modification (GO:0016556)	2023-02-22	0.137128	0.580102	0	0	3.2861	6.52896	TRUB2;DKC1
negative regulation of DNA recombination at telomere (GO:0048239)	2023-02-22	0.137128	0.580102	0	0	3.2861	6.52896	POLR2G;POLR2L
negative regulation of myeloid cell differentiation (GO:0045638)	2023-02-22	0.137128	0.580102	0	0	3.2861	6.52896	MEIS1;PTK2B
negative regulation of phosphate metabolic process (GO:0045936)	2023-02-22	0.137128	0.580102	0	0	3.2861	6.52896	BMP4;PRKRIP1
organelle fusion (GO:0048284)	2023-02-22	0.137128	0.580102	0	0	3.2861	6.52896	MIGA2;MIGA1
positive regulation of peptidase activity (GO:0010952)	2023-02-22	0.137128	0.580102	0	0	3.2861	6.52896	PSENEN;NDUFA13
regulation of lipid metabolic process (GO:0019216)	5/92	0.137195	0.580102	0	0	1.89166	3.75749	HDAC3;NPC2;NR1D1;PLPP1;TM6SF2
protein processing involved in protein targeting to mitochondrion (GO:0006627)	2023-01-05	0.139507	0.580102	0	0	8.20812	16.1671	IMMP2L
protein sialylation (GO:1990743)	2023-01-05	0.139507	0.580102	0	0	8.20812	16.1671	ST6GALNAC2
protein side chain deglutamylation (GO:0035610)	2023-01-05	0.139507	0.580102	0	0	8.20812	16.1671	AGBL2
activation of protein kinase C activity (GO:1990051)	2023-01-05	0.139507	0.580102	0	0	8.20812	16.1671	PHB
pulmonary artery morphogenesis (GO:0061156)	2023-01-05	0.139507	0.580102	0	0	8.20812	16.1671	BMP4
pyrimidine nucleoside transport (GO:0015864)	2023-01-05	0.139507	0.580102	0	0	8.20812	16.1671	SLC29A1
anion homeostasis (GO:0055081)	2023-01-05	0.139507	0.580102	0	0	8.20812	16.1671	GLS
receptor-mediated virion attachment to host cell (GO:0046813)	2023-01-05	0.139507	0.580102	0	0	8.20812	16.1671	ICAM1
regulation of astrocyte activation (GO:0061888)	2023-01-05	0.139507	0.580102	0	0	8.20812	16.1671	NR1D1
auditory receptor cell morphogenesis (GO:0002093)	2023-01-05	0.139507	0.580102	0	0	8.20812	16.1671	SOD1
auditory receptor cell stereocilium organization (GO:0060088)	2023-01-05	0.139507	0.580102	0	0	8.20812	16.1671	SOD1
BMP signaling pathway involved in heart development (GO:0061312)	2023-01-05	0.139507	0.580102	0	0	8.20812	16.1671	BMP4
C-terminal protein lipidation (GO:0006501)	2023-01-05	0.139507	0.580102	0	0	8.20812	16.1671	ATG7
cadmium ion transmembrane transport (GO:0070574)	2023-01-05	0.139507	0.580102	0	0	8.20812	16.1671	SLC30A1
cadmium ion transport (GO:0015691)	2023-01-05	0.139507	0.580102	0	0	8.20812	16.1671	SLC30A1
regulation of cell proliferation involved in heart morphogenesis (GO:2000136)	2023-01-05	0.139507	0.580102	0	0	8.20812	16.1671	BMP4
regulation of chaperone-mediated protein folding (GO:1903644)	2023-01-05	0.139507	0.580102	0	0	8.20812	16.1671	PDCD5
regulation of circadian sleep/wake cycle (GO:0042749)	2023-01-05	0.139507	0.580102	0	0	8.20812	16.1671	NR1D1
regulation of cyclase activity (GO:0031279)	2023-01-05	0.139507	0.580102	0	0	8.20812	16.1671	MAPK14
regulation of glomerular mesangial cell proliferation (GO:0072124)	2023-01-05	0.139507	0.580102	0	0	8.20812	16.1671	BMP4
cellular response to vitamin D (GO:0071305)	2023-01-05	0.139507	0.580102	0	0	8.20812	16.1671	CYP24A1
regulation of inositol trisphosphate biosynthetic process (GO:0032960)	2023-01-05	0.139507	0.580102	0	0	8.20812	16.1671	PTK2B
regulation of kidney development (GO:0090183)	2023-01-05	0.139507	0.580102	0	0	8.20812	16.1671	BMP4
cyclic-GMP-AMP transmembrane import across plasma membrane (GO:0140361)	2023-01-05	0.139507	0.580102	0	0	8.20812	16.1671	SLC19A1
regulation of natural killer cell mediated immunity (GO:0002715)	2023-01-05	0.139507	0.580102	0	0	8.20812	16.1671	PIK3R6
drug transport (GO:0015893)	2023-01-05	0.139507	0.580102	0	0	8.20812	16.1671	SLC19A1
regulation of phosphatidylinositol dephosphorylation (GO:0060304)	2023-01-05	0.139507	0.580102	0	0	8.20812	16.1671	MTMR1
regulation of protein import (GO:1904589)	2023-01-05	0.139507	0.580102	0	0	8.20812	16.1671	BMP4
endothelin receptor signaling pathway (GO:0086100)	2023-01-05	0.139507	0.580102	0	0	8.20812	16.1671	PTK2B
fatty acid omega-oxidation (GO:0010430)	2023-01-05	0.139507	0.580102	0	0	8.20812	16.1671	CYP24A1
folate transmembrane transport (GO:0098838)	2023-01-05	0.139507	0.580102	0	0	8.20812	16.1671	SLC19A1
fructose catabolic process (GO:0006001)	2023-01-05	0.139507	0.580102	0	0	8.20812	16.1671	ALDH1A1
fructose catabolic process to hydroxyacetone phosphate and glyceraldehyde-3-phosphate (GO:0061624)	2023-01-05	0.139507	0.580102	0	0	8.20812	16.1671	ALDH1A1
gamma-aminobutyric acid metabolic process (GO:0009448)	2023-01-05	0.139507	0.580102	0	0	8.20812	16.1671	ALDH1A1
glucosylceramide metabolic process (GO:0006678)	2023-01-05	0.139507	0.580102	0	0	8.20812	16.1671	GBA
regulation of vascular associated smooth muscle contraction (GO:0003056)	2023-01-05	0.139507	0.580102	0	0	8.20812	16.1671	ZDHHC21
heart field specification (GO:0003128)	2023-01-05	0.139507	0.580102	0	0	8.20812	16.1671	BMP4
histone H4-K20 methylation (GO:0034770)	2023-01-05	0.139507	0.580102	0	0	8.20812	16.1671	SETD4
histone H4-K20 trimethylation (GO:0034773)	2023-01-05	0.139507	0.580102	0	0	8.20812	16.1671	SETD4
ribosome localization (GO:0033750)	2023-01-05	0.139507	0.580102	0	0	8.20812	16.1671	RAN
RNA localization to Cajal body (GO:0090670)	2023-01-05	0.139507	0.580102	0	0	8.20812	16.1671	DKC1
RNA phosphodiester bond hydrolysis, exonucleolytic (GO:0090503)	2023-01-05	0.139507	0.580102	0	0	8.20812	16.1671	PDE12
scaRNA localization to Cajal body (GO:0090666)	2023-01-05	0.139507	0.580102	0	0	8.20812	16.1671	DKC1
secondary heart field specification (GO:0003139)	2023-01-05	0.139507	0.580102	0	0	8.20812	16.1671	BMP4
intracellular sequestering of iron ion (GO:0006880)	2023-01-05	0.139507	0.580102	0	0	8.20812	16.1671	FTL
isocitrate metabolic process (GO:0006102)	2023-01-05	0.139507	0.580102	0	0	8.20812	16.1671	IDH3B
kidney morphogenesis (GO:0060993)	2023-01-05	0.139507	0.580102	0	0	8.20812	16.1671	PRKX
L-methionine salvage from methylthioadenosine (GO:0019509)	2023-01-05	0.139507	0.580102	0	0	8.20812	16.1671	ADI1
lung morphogenesis (GO:0060425)	2023-01-05	0.139507	0.580102	0	0	8.20812	16.1671	BMP4
lymph node development (GO:0048535)	2023-01-05	0.139507	0.580102	0	0	8.20812	16.1671	PDPN
succinyl-CoA metabolic process (GO:0006104)	2023-01-05	0.139507	0.580102	0	0	8.20812	16.1671	OGDH
medium-chain fatty acid catabolic process (GO:0051793)	2023-01-05	0.139507	0.580102	0	0	8.20812	16.1671	ACADM
tight junction organization (GO:0120193)	2023-01-05	0.139507	0.580102	0	0	8.20812	16.1671	CLDN12
transcription initiation from RNA polymerase III promoter (GO:0006384)	2023-01-05	0.139507	0.580102	0	0	8.20812	16.1671	POLR3H
metanephric renal vesicle morphogenesis (GO:0072283)	2023-01-05	0.139507	0.580102	0	0	8.20812	16.1671	BMP4
uridine transport (GO:0015862)	2023-01-05	0.139507	0.580102	0	0	8.20812	16.1671	SLC29A1
vesicle tethering to Golgi (GO:0099041)	2023-01-05	0.139507	0.580102	0	0	8.20812	16.1671	WDR11
modulation by symbiont of host autophagy (GO:0075071)	2023-01-05	0.139507	0.580102	0	0	8.20812	16.1671	ATG7
negative regulation of anion transmembrane transport (GO:1903960)	2023-01-05	0.139507	0.580102	0	0	8.20812	16.1671	ARL6IP5
negative regulation of cholesterol biosynthetic process (GO:0045541)	2023-01-05	0.139507	0.580102	0	0	8.20812	16.1671	SOD1
negative regulation of cholesterol metabolic process (GO:0090206)	2023-01-05	0.139507	0.580102	0	0	8.20812	16.1671	SOD1
negative regulation of CREB transcription factor activity (GO:0032792)	2023-01-05	0.139507	0.580102	0	0	8.20812	16.1671	EIF2AK4
negative regulation of cysteine-type endopeptidase activity involved in apoptotic signaling pathway (GO:2001268)	2023-01-05	0.139507	0.580102	0	0	8.20812	16.1671	CAAP1
negative regulation of macrophage chemotaxis (GO:0010760)	2023-01-05	0.139507	0.580102	0	0	8.20812	16.1671	DDT
negative regulation of protein polyubiquitination (GO:1902915)	2023-01-05	0.139507	0.580102	0	0	8.20812	16.1671	PARP10
negative regulation of regulatory T cell differentiation (GO:0045590)	2023-01-05	0.139507	0.580102	0	0	8.20812	16.1671	CTLA4
negative regulation of smooth muscle contraction (GO:0045986)	2023-01-05	0.139507	0.580102	0	0	8.20812	16.1671	SOD1
negative regulation of sterol biosynthetic process (GO:0106119)	2023-01-05	0.139507	0.580102	0	0	8.20812	16.1671	SOD1
nucleoside transport (GO:0015858)	2023-01-05	0.139507	0.580102	0	0	8.20812	16.1671	SLC29A1
p38MAPK cascade (GO:0038066)	2023-01-05	0.139507	0.580102	0	0	8.20812	16.1671	MAPK14
PML body organization (GO:0030578)	2023-01-05	0.139507	0.580102	0	0	8.20812	16.1671	PML
positive regulation of 3'-UTR-mediated mRNA stabilization (GO:1905870)	2023-01-05	0.139507	0.580102	0	0	8.20812	16.1671	TENT4B
positive regulation of action potential (GO:0045760)	2023-01-05	0.139507	0.580102	0	0	8.20812	16.1671	GBA
positive regulation of axon extension involved in axon guidance (GO:0048842)	2023-01-05	0.139507	0.580102	0	0	8.20812	16.1671	NRP1
positive regulation of cell proliferation involved in heart morphogenesis (GO:2000138)	2023-01-05	0.139507	0.580102	0	0	8.20812	16.1671	BMP4
positive regulation of fertilization (GO:1905516)	2023-01-05	0.139507	0.580102	0	0	8.20812	16.1671	LHFPL2
positive regulation of protein catabolic process in the vacuole (GO:1904352)	2023-01-05	0.139507	0.580102	0	0	8.20812	16.1671	RNF128
positive regulation of protein neddylation (GO:2000436)	2023-01-05	0.139507	0.580102	0	0	8.20812	16.1671	DCUN1D3
positive regulation of translation in response to stress (GO:0032056)	2023-01-05	0.139507	0.580102	0	0	8.20812	16.1671	EIF2AK4
proline biosynthetic process (GO:0006561)	2023-01-05	0.139507	0.580102	0	0	8.20812	16.1671	ALDH18A1
protein lipoylation (GO:0009249)	2023-01-05	0.139507	0.580102	0	0	8.20812	16.1671	GCSH
regulation of endothelial cell apoptotic process (GO:2000351)	3/44	0.140797	0.580102	0	0	2.40594	4.71669	CDH5;CD40;ICAM1
intracellular steroid hormone receptor signaling pathway (GO:0030518)	3/44	0.140797	0.580102	0	0	2.40594	4.71669	PHB;PPARGC1B;PLPP1
protein polyubiquitination (GO:0000209)	13/314	0.141701	0.580102	0	0	1.42525	2.78499	PSMD10;MARCHF1;WWP1;PSMB8;PSMB10;PSMB9;PSMD9;PSMB5;PSMC3;TRAF6;RBCK1;PSMF1;TRIM21
macroautophagy (GO:0016236)	6/120	0.145768	0.580102	0	0	1.73289	3.33709	TOMM40;VPS33B;CHMP4A;PGAM5;CHMP6;ATG7
hemopoiesis (GO:0030097)	5/94	0.146281	0.580102	0	0	1.84896	3.55411	PRDX3;BMP4;MEIS1;FLT3LG;PRKX
post-translational protein modification (GO:0043687)	14/345	0.146315	0.580102	0	0	1.39599	2.68308	PSMD10;DCUN1D3;SHISA5;DCAF4;PSMB8;PSMB10;PSMB9;BMP4;PSMD9;SOCS3;PSMB5;PSMC3;PSMF1;UBE2M
regulation of cysteine-type endopeptidase activity (GO:2000116)	2023-02-23	0.147385	0.580102	0	0	3.12946	5.99199	PYCARD;PSMB9
regulation of peptidase activity (GO:0052547)	2023-02-23	0.147385	0.580102	0	0	3.12946	5.99199	NDUFA13;PSMB8
regulation of SMAD protein signal transduction (GO:0060390)	2023-02-23	0.147385	0.580102	0	0	3.12946	5.99199	BMP4;NUP93
respiratory chain complex IV assembly (GO:0008535)	2023-02-23	0.147385	0.580102	0	0	3.12946	5.99199	COX15;TIMM21
regulation of DNA repair (GO:0006282)	3/45	0.147743	0.580102	0	0	2.34853	4.49106	TMEM161A;BRCC3;PML
zymogen activation (GO:0031638)	3/45	0.147743	0.580102	0	0	2.34853	4.49106	ASPH;C1R;BAK1
positive regulation of intracellular protein transport (GO:0090316)	7/148	0.15022	0.580102	0	0	1.63507	3.09954	LEPROT;TFDP1;HDAC3;RAC2;BID;RAPGEF3;RAN
cellular response to light stimulus (GO:0071482)	4/70	0.153144	0.580102	0	0	1.99361	3.74076	TMEM161A;BAK1;EIF2AK4;COPS9
alpha-amino acid metabolic process (GO:1901605)	3/46	0.154797	0.580102	0	0	2.2938	4.2794	GOT2;ALDH18A1;GLS
regulation of B cell proliferation (GO:0030888)	3/46	0.154797	0.580102	0	0	2.2938	4.2794	CD40;CTLA4;TNFRSF4
spliceosomal complex assembly (GO:0000245)	3/46	0.154797	0.580102	0	0	2.2938	4.2794	SNRPD1;SNRPG;SNRPE
positive regulation of nucleocytoplasmic transport (GO:0046824)	3/46	0.154797	0.580102	0	0	2.2938	4.2794	HDAC3;RAN;RAPGEF3
positive regulation of smooth muscle cell proliferation (GO:0048661)	3/46	0.154797	0.580102	0	0	2.2938	4.2794	BMP4;PHB;LDLRAP1
cellular transition metal ion homeostasis (GO:0046916)	5/96	0.155616	0.580102	0	0	1.80813	3.36378	ABCB6;SLC30A1;FTL;MT1E;SOD1
regulation of cytokine production (GO:0001817)	7/150	0.157619	0.580102	0	0	1.61204	2.97836	STING1;HHLA2;IRF7;IRF8;MAPK14;TRIM21;SOD1
C21-steroid hormone metabolic process (GO:0008207)	2023-02-24	0.157792	0.580102	0	0	2.98706	5.51553	FDX1;AKR1C4
canonical glycolysis (GO:0061621)	2023-02-24	0.157792	0.580102	0	0	2.98706	5.51553	TPI1;PKLR
dendritic cell differentiation (GO:0097028)	2023-02-24	0.157792	0.580102	0	0	2.98706	5.51553	TRPM2;IRF8
regulation of ruffle assembly (GO:1900027)	2023-02-24	0.157792	0.580102	0	0	2.98706	5.51553	EPS8;FAM98A
glucose catabolic process to pyruvate (GO:0061718)	2023-02-24	0.157792	0.580102	0	0	2.98706	5.51553	TPI1;PKLR
ncRNA 3'-end processing (GO:0043628)	2023-02-24	0.157792	0.580102	0	0	2.98706	5.51553	INTS14;ERI1
negative regulation of synaptic transmission (GO:0050805)	2023-02-24	0.157792	0.580102	0	0	2.98706	5.51553	PNKD;SLC30A1
protein tetramerization (GO:0051262)	4/71	0.158758	0.580102	0	0	1.96375	3.61404	TRPM2;ALDH1A2;CBR4;GLS
myeloid leukocyte differentiation (GO:0002573)	4/71	0.158758	0.580102	0	0	1.96375	3.61404	BMP4;PIR;MAPK14;PML
nucleic acid metabolic process (GO:0090304)	4/71	0.158758	0.580102	0	0	1.96375	3.61404	PDE12;POLR2G;RAN;POLR2L
regulation of inflammatory response (GO:0050727)	9/206	0.158865	0.580102	0	0	1.50542	2.76953	SETD4;CDH5;GHSR;DDT;TRADD;GBA;MGST2;GPR31;NR1D1
calcium ion homeostasis (GO:0055074)	5/97	0.160374	0.580102	0	0	1.78839	3.27318	CDH5;CD40;CCL8;RMDN3;SLC30A1
regulation of MAP kinase activity (GO:0043405)	5/97	0.160374	0.580102	0	0	1.78839	3.27318	BMP4;CD40;GSTP1;GBA;PIK3R6
positive regulation of cold-induced thermogenesis (GO:0120162)	5/97	0.160374	0.580102	0	0	1.78839	3.27318	GATM;HDAC3;THRA;PPARGC1B;DECR1
regulation of cellular metabolic process (GO:0031323)	3/47	0.161955	0.580102	0	0	2.24155	4.0806	NPC2;GBA;COQ7
fatty acid metabolic process (GO:0006631)	6/124	0.162252	0.580102	0	0	1.6738	3.04398	OXSM;NUDT19;ACADM;CPT1B;ACSF2;CBR4
regulation of tumor necrosis factor production (GO:0032680)	6/124	0.162252	0.580102	0	0	1.6738	3.04398	PYCARD;SETD4;GHSR;DDT;GSTP1;CLU
extrinsic apoptotic signaling pathway (GO:0097191)	4/72	0.164446	0.580102	0	0	1.93477	3.4926	P2RX7;TRADD;BAK1;BID
protein repair (GO:0030091)	2023-01-06	0.164984	0.580102	0	0	6.56616	11.8316	MSRB2
activation of Janus kinase activity (GO:0042976)	2023-01-06	0.164984	0.580102	0	0	6.56616	11.8316	PTK2B
proton-transporting V-type ATPase complex assembly (GO:0070070)	2023-01-06	0.164984	0.580102	0	0	6.56616	11.8316	VMA21
alditol metabolic process (GO:0019400)	2023-01-06	0.164984	0.580102	0	0	6.56616	11.8316	COQ3
regulation of 3'-UTR-mediated mRNA stabilization (GO:1905868)	2023-01-06	0.164984	0.580102	0	0	6.56616	11.8316	TENT4B
aspartate metabolic process (GO:0006531)	2023-01-06	0.164984	0.580102	0	0	6.56616	11.8316	GOT2
blood vessel endothelial cell proliferation involved in sprouting angiogenesis (GO:0002043)	2023-01-06	0.164984	0.580102	0	0	6.56616	11.8316	BMP4
carnitine transport (GO:0015879)	2023-01-06	0.164984	0.580102	0	0	6.56616	11.8316	SLC25A20
regulation of digestive system process (GO:0044058)	2023-01-06	0.164984	0.580102	0	0	6.56616	11.8316	EPB41
cellular hyperosmotic response (GO:0071474)	2023-01-06	0.164984	0.580102	0	0	6.56616	11.8316	RCSD1
cellular phosphate ion homeostasis (GO:0030643)	2023-01-06	0.164984	0.580102	0	0	6.56616	11.8316	XPR1
cellular response to cold (GO:0070417)	2023-01-06	0.164984	0.580102	0	0	6.56616	11.8316	EIF2AK4
regulation of glomerular filtration (GO:0003093)	2023-01-06	0.164984	0.580102	0	0	6.56616	11.8316	PTPRO
cellular response to lipoteichoic acid (GO:0071223)	2023-01-06	0.164984	0.580102	0	0	6.56616	11.8316	MAPK14
regulation of hydrogen peroxide metabolic process (GO:0010310)	2023-01-06	0.164984	0.580102	0	0	6.56616	11.8316	RAC2
regulation of immature T cell proliferation in thymus (GO:0033084)	2023-01-06	0.164984	0.580102	0	0	6.56616	11.8316	BMP4
cellular trivalent inorganic anion homeostasis (GO:0072502)	2023-01-06	0.164984	0.580102	0	0	6.56616	11.8316	XPR1
regulation of macrophage apoptotic process (GO:2000109)	2023-01-06	0.164984	0.580102	0	0	6.56616	11.8316	IRF7
regulation of peptidyl-cysteine S-nitrosylation (GO:2000169)	2023-01-06	0.164984	0.580102	0	0	6.56616	11.8316	SNTA1
regulation of protein lipidation (GO:1903059)	2023-01-06	0.164984	0.580102	0	0	6.56616	11.8316	GBA
enzyme-directed rRNA pseudouridine synthesis (GO:0000455)	2023-01-06	0.164984	0.580102	0	0	6.56616	11.8316	DKC1
regulation of protein targeting (GO:1903533)	2023-01-06	0.164984	0.580102	0	0	6.56616	11.8316	ATP5IF1
epithelial tube branching involved in lung morphogenesis (GO:0060441)	2023-01-06	0.164984	0.580102	0	0	6.56616	11.8316	BMP4
erythrose 4-phosphate/phosphoenolpyruvate family amino acid metabolic process (GO:1902221)	2023-01-06	0.164984	0.580102	0	0	6.56616	11.8316	PCBD1
regulation of thymocyte apoptotic process (GO:0070243)	2023-01-06	0.164984	0.580102	0	0	6.56616	11.8316	BMP4
glomerular epithelial cell differentiation (GO:0072311)	2023-01-06	0.164984	0.580102	0	0	6.56616	11.8316	PTPRO
regulation of type B pancreatic cell proliferation (GO:0061469)	2023-01-06	0.164984	0.580102	0	0	6.56616	11.8316	NR1D1
glycolipid transport (GO:0046836)	2023-01-06	0.164984	0.580102	0	0	6.56616	11.8316	NPC2
renal filtration cell differentiation (GO:0061318)	2023-01-06	0.164984	0.580102	0	0	6.56616	11.8316	PTPRO
renal system process involved in regulation of blood volume (GO:0001977)	2023-01-06	0.164984	0.580102	0	0	6.56616	11.8316	PTPRO
glycosylceramide metabolic process (GO:0006677)	2023-01-06	0.164984	0.580102	0	0	6.56616	11.8316	GLA
growth hormone secretion (GO:0030252)	2023-01-06	0.164984	0.580102	0	0	6.56616	11.8316	GHSR
guanine nucleotide transmembrane transport (GO:1903790)	2023-01-06	0.164984	0.580102	0	0	6.56616	11.8316	SLC19A1
histamine metabolic process (GO:0001692)	2023-01-06	0.164984	0.580102	0	0	6.56616	11.8316	HNMT
response to lipoteichoic acid (GO:0070391)	2023-01-06	0.164984	0.580102	0	0	6.56616	11.8316	MAPK14
retinal ganglion cell axon guidance (GO:0031290)	2023-01-06	0.164984	0.580102	0	0	6.56616	11.8316	NRP1
hydrogen peroxide biosynthetic process (GO:0050665)	2023-01-06	0.164984	0.580102	0	0	6.56616	11.8316	SOD1
hydrogen sulfide metabolic process (GO:0070813)	2023-01-06	0.164984	0.580102	0	0	6.56616	11.8316	SQOR
sialylation (GO:0097503)	2023-01-06	0.164984	0.580102	0	0	6.56616	11.8316	ST6GALNAC2
isoleucine metabolic process (GO:0006549)	2023-01-06	0.164984	0.580102	0	0	6.56616	11.8316	ILVBL
snoRNA localization (GO:0048254)	2023-01-06	0.164984	0.580102	0	0	6.56616	11.8316	FBL
succinate transmembrane transport (GO:0071422)	2023-01-06	0.164984	0.580102	0	0	6.56616	11.8316	SLC25A10
medium-chain fatty acid biosynthetic process (GO:0051792)	2023-01-06	0.164984	0.580102	0	0	6.56616	11.8316	OXSM
melanosome assembly (GO:1903232)	2023-01-06	0.164984	0.580102	0	0	6.56616	11.8316	ABCB6
tongue development (GO:0043586)	2023-01-06	0.164984	0.580102	0	0	6.56616	11.8316	WDPCP
mesenchymal to epithelial transition involved in metanephros morphogenesis (GO:0003337)	2023-01-06	0.164984	0.580102	0	0	6.56616	11.8316	BMP4
metanephric collecting duct development (GO:0072205)	2023-01-06	0.164984	0.580102	0	0	6.56616	11.8316	BMP4
negative regulation of amino acid transport (GO:0051956)	2023-01-06	0.164984	0.580102	0	0	6.56616	11.8316	ARL6IP5
negative regulation of astrocyte differentiation (GO:0048712)	2023-01-06	0.164984	0.580102	0	0	6.56616	11.8316	NR1D1
negative regulation of endoplasmic reticulum calcium ion concentration (GO:0032471)	2023-01-06	0.164984	0.580102	0	0	6.56616	11.8316	BCAP31
negative regulation of fat cell proliferation (GO:0070345)	2023-01-06	0.164984	0.580102	0	0	6.56616	11.8316	TFDP1
negative regulation of glucocorticoid receptor signaling pathway (GO:2000323)	2023-01-06	0.164984	0.580102	0	0	6.56616	11.8316	PHB
negative regulation of morphogenesis of an epithelium (GO:1905331)	2023-01-06	0.164984	0.580102	0	0	6.56616	11.8316	BMP4
negative regulation of myeloid cell apoptotic process (GO:0033033)	2023-01-06	0.164984	0.580102	0	0	6.56616	11.8316	IRF7
negative regulation of T cell differentiation in thymus (GO:0033085)	2023-01-06	0.164984	0.580102	0	0	6.56616	11.8316	BMP4
peptidyl-glutamine methylation (GO:0018364)	2023-01-06	0.164984	0.580102	0	0	6.56616	11.8316	FBL
positive regulation of autophagy of mitochondrion in response to mitochondrial depolarization (GO:1904925)	2023-01-06	0.164984	0.580102	0	0	6.56616	11.8316	ATP5IF1
positive regulation of cholesterol metabolic process (GO:0090205)	2023-01-06	0.164984	0.580102	0	0	6.56616	11.8316	LDLRAP1
positive regulation of cholesterol storage (GO:0010886)	2023-01-06	0.164984	0.580102	0	0	6.56616	11.8316	MSR1
positive regulation of kidney development (GO:0090184)	2023-01-06	0.164984	0.580102	0	0	6.56616	11.8316	BMP4
positive regulation of lipoprotein particle clearance (GO:0010986)	2023-01-06	0.164984	0.580102	0	0	6.56616	11.8316	LDLRAP1
positive regulation of plasminogen activation (GO:0010756)	2023-01-06	0.164984	0.580102	0	0	6.56616	11.8316	CLEC3B
positive regulation of receptor binding (GO:1900122)	2023-01-06	0.164984	0.580102	0	0	6.56616	11.8316	NRP1
positive regulation of tau-protein kinase activity (GO:1902949)	2023-01-06	0.164984	0.580102	0	0	6.56616	11.8316	CLU
protein localization to ciliary transition zone (GO:1904491)	2023-01-06	0.164984	0.580102	0	0	6.56616	11.8316	TCTN2
protein localization to nucleolus (GO:1902570)	2023-01-06	0.164984	0.580102	0	0	6.56616	11.8316	RAN
regulated exocytosis (GO:0045055)	8/180	0.165915	0.580102	0	0	1.53202	2.75193	CLEC3B;TMX3;SNAPIN;SELENOP;ENDOD1;LHFPL2;CLU;SOD1
regulation of phosphorylation (GO:0042325)	6/125	0.166494	0.580102	0	0	1.65965	2.97541	NUP93;BMP4;CDH5;NRP1;PRKRIP1;PML
3'-phosphoadenosine 5'-phosphosulfate metabolic process (GO:0050427)	2023-02-25	0.168331	0.580102	0	0	2.85704	5.09074	ABHD14B;SULT2A1
regulation of myotube differentiation (GO:0010830)	2023-02-25	0.168331	0.580102	0	0	2.85704	5.09074	HDAC3;MAPK14
energy derivation by oxidation of organic compounds (GO:0015980)	2023-02-25	0.168331	0.580102	0	0	2.85704	5.09074	COX15;LYRM7
glycolytic process through glucose-6-phosphate (GO:0061620)	2023-02-25	0.168331	0.580102	0	0	2.85704	5.09074	TPI1;PKLR
outflow tract septum morphogenesis (GO:0003148)	2023-02-25	0.168331	0.580102	0	0	2.85704	5.09074	BMP4;NRP1
Golgi to plasma membrane transport (GO:0006893)	3/48	0.169209	0.580102	0	0	2.19162	3.89368	GGA2;BBS2;VAMP5
negative regulation of MAP kinase activity (GO:0043407)	3/48	0.169209	0.580102	0	0	2.19162	3.89368	BMP4;GSTP1;GBA
nucleus organization (GO:0006997)	3/48	0.169209	0.580102	0	0	2.19162	3.89368	NUP93;CHMP4A;CHMP6
positive regulation of DNA repair (GO:0045739)	3/48	0.169209	0.580102	0	0	2.19162	3.89368	TMEM161A;TIMELESS;BRCC3
regulation of ERK1 and ERK2 cascade (GO:0070372)	10/238	0.16981	0.580102	0	0	1.44541	2.56282	PYCARD;NRP1;CCL8;DDT;GSTP1;PTK2B;ALKAL2;ROR2;PHB;ICAM1
transcription-coupled nucleotide-excision repair (GO:0006283)	4/73	0.170207	0.580102	0	0	1.90664	3.37615	ERCC3;RPA1;POLR2G;POLR2L
regulation of cytokine-mediated signaling pathway (GO:0001959)	4/74	0.176037	0.580102	0	0	1.8793	3.26446	PYCARD;SOCS3;TRADD;RBCK1
regulation of interferon-beta production (GO:0032648)	3/49	0.176556	0.580102	0	0	2.14387	3.71772	PYCARD;STING1;IRF7
response to hydrogen peroxide (GO:0042542)	3/49	0.176556	0.580102	0	0	2.14387	3.71772	PRDX3;TRPM2;SOD1
RNA catabolic process (GO:0006401)	3/49	0.176556	0.580102	0	0	2.14387	3.71772	RIDA;RNASEH1;LSM2
negative regulation of inflammatory response (GO:0050728)	9/212	0.17845	0.580102	0	0	1.46047	2.51704	CDH5;GHSR;FCGR2A;PRKAR2B;GSTP1;GBA;GPR31;NR1D1;MAPK14
regulation of protein insertion into mitochondrial membrane involved in apoptotic signaling pathway (GO:1900739)	2023-02-26	0.178984	0.580102	0	0	2.73785	4.71036	TFDP1;BID
endothelial cell development (GO:0001885)	2023-02-26	0.178984	0.580102	0	0	2.73785	4.71036	RAPGEF3;ICAM1
regulation of viral life cycle (GO:1903900)	2023-02-26	0.178984	0.580102	0	0	2.73785	4.71036	CD209;TRIM21
histone methylation (GO:0016571)	2023-02-26	0.178984	0.580102	0	0	2.73785	4.71036	FBL;SMYD3
negative regulation of interleukin-1 beta production (GO:0032691)	2023-02-26	0.178984	0.580102	0	0	2.73785	4.71036	GHSR;GSTP1
negative regulation of intrinsic apoptotic signaling pathway in response to DNA damage (GO:1902230)	2023-02-26	0.178984	0.580102	0	0	2.73785	4.71036	TMEM161A;CLU
negative regulation of macroautophagy (GO:0016242)	2023-02-26	0.178984	0.580102	0	0	2.73785	4.71036	CHMP4A;MTM1
negative regulation of proteolysis involved in cellular protein catabolic process (GO:1903051)	2023-02-26	0.178984	0.580102	0	0	2.73785	4.71036	PSMF1;PML
positive regulation of filopodium assembly (GO:0051491)	2023-02-26	0.178984	0.580102	0	0	2.73785	4.71036	NRP1;PALM
positive regulation of ion transmembrane transporter activity (GO:0032414)	2023-02-26	0.178984	0.580102	0	0	2.73785	4.71036	TRPC6;CTSS
positive regulation of protein insertion into mitochondrial membrane involved in apoptotic signaling pathway (GO:1900740)	2023-02-26	0.178984	0.580102	0	0	2.73785	4.71036	TFDP1;BID
positive regulation of viral transcription (GO:0050434)	2023-02-26	0.178984	0.580102	0	0	2.73785	4.71036	POLR2G;POLR2L
plasma membrane bounded cell projection organization (GO:0120036)	6/128	0.179494	0.580102	0	0	1.61859	2.78011	ARMC2;SNAPIN;GBA;WDPCP;IQCG;PQBP1
nucleic acid phosphodiester bond hydrolysis (GO:0090305)	4/75	0.181935	0.580102	0	0	1.85274	3.15726	ERCC3;PDE12;OGG1;RPA1
positive regulation of lymphocyte proliferation (GO:0050671)	4/75	0.181935	0.580102	0	0	1.85274	3.15726	CD40;VCAM1;CD209;TNFRSF4
regulation of protein catabolic process (GO:0042176)	5/102	0.185009	0.580102	0	0	1.69576	2.86134	NDUFA13;WWP1;PHB;CHMP6;ATG7
positive regulation of vasculature development (GO:1904018)	5/102	0.185009	0.580102	0	0	1.69576	2.86134	CDH5;MYDGF;CD40;PIK3R6;RAPGEF3
organonitrogen compound biosynthetic process (GO:1901566)	7/158	0.188797	0.580102	0	0	1.526	2.54396	STARD7;GSTP1;ESD;AKR1A1;MGST2;PLPP1;CERS1
MAPK cascade (GO:0000165)	12/303	0.189484	0.580102	0	0	1.35919	2.26095	PSMD10;PSMD9;PPP5C;PSMB5;PSMC3;FLT3LG;LAMTOR2;PSMF1;PSMB8;PSMB10;PSMB9;RASGRP3
aldehyde biosynthetic process (GO:0046184)	2023-01-07	0.189708	0.580102	0	0	5.47152	9.09515	TPI1
amino sugar catabolic process (GO:0046348)	2023-01-07	0.189708	0.580102	0	0	5.47152	9.09515	ALDH1A1
amino-acid betaine metabolic process (GO:0006577)	2023-01-07	0.189708	0.580102	0	0	5.47152	9.09515	CPT1B
bleb assembly (GO:0032060)	2023-01-07	0.189708	0.580102	0	0	5.47152	9.09515	P2RX7
regulation of chromatin assembly or disassembly (GO:0001672)	2023-01-07	0.189708	0.580102	0	0	5.47152	9.09515	PARP10
cellular protein complex disassembly (GO:0043624)	2023-01-07	0.189708	0.580102	0	0	5.47152	9.09515	APEH
regulation of fat cell proliferation (GO:0070344)	2023-01-07	0.189708	0.580102	0	0	5.47152	9.09515	TFDP1
cellular response to interleukin-18 (GO:0071351)	2023-01-07	0.189708	0.580102	0	0	5.47152	9.09515	IL18BP
regulation of glucocorticoid receptor signaling pathway (GO:2000322)	2023-01-07	0.189708	0.580102	0	0	5.47152	9.09515	PHB
regulation of inositol phosphate biosynthetic process (GO:0010919)	2023-01-07	0.189708	0.580102	0	0	5.47152	9.09515	PTK2B
citrulline metabolic process (GO:0000052)	2023-01-07	0.189708	0.580102	0	0	5.47152	9.09515	ALDH18A1
complement activation, alternative pathway (GO:0006957)	2023-01-07	0.189708	0.580102	0	0	5.47152	9.09515	CFP
regulation of lysosomal protein catabolic process (GO:1905165)	2023-01-07	0.189708	0.580102	0	0	5.47152	9.09515	GBA
coronary vasculature development (GO:0060976)	2023-01-07	0.189708	0.580102	0	0	5.47152	9.09515	BMP4
creatine metabolic process (GO:0006600)	2023-01-07	0.189708	0.580102	0	0	5.47152	9.09515	GATM
cyclic nucleotide transport (GO:0070729)	2023-01-07	0.189708	0.580102	0	0	5.47152	9.09515	SLC19A1
cytochrome complex assembly (GO:0017004)	2023-01-07	0.189708	0.580102	0	0	5.47152	9.09515	COX15
deadenylation-dependent decapping of nuclear-transcribed mRNA (GO:0000290)	2023-01-07	0.189708	0.580102	0	0	5.47152	9.09515	DCPS
death-inducing signaling complex assembly (GO:0071550)	2023-01-07	0.189708	0.580102	0	0	5.47152	9.09515	TRADD
dendrite arborization (GO:0140059)	2023-01-07	0.189708	0.580102	0	0	5.47152	9.09515	NRP1
dolichyl diphosphate biosynthetic process (GO:0006489)	2023-01-07	0.189708	0.580102	0	0	5.47152	9.09515	SRD5A3
dolichyl diphosphate metabolic process (GO:0046465)	2023-01-07	0.189708	0.580102	0	0	5.47152	9.09515	SRD5A3
regulation of protein deubiquitination (GO:0090085)	2023-01-07	0.189708	0.580102	0	0	5.47152	9.09515	TRIM21
epithelial cell differentiation involved in kidney development (GO:0035850)	2023-01-07	0.189708	0.580102	0	0	5.47152	9.09515	BMP4
ethanol catabolic process (GO:0006068)	2023-01-07	0.189708	0.580102	0	0	5.47152	9.09515	SULT2A1
flavin-containing compound metabolic process (GO:0042726)	2023-01-07	0.189708	0.580102	0	0	5.47152	9.09515	ACP5
ganglioside catabolic process (GO:0006689)	2023-01-07	0.189708	0.580102	0	0	5.47152	9.09515	HEXB
glandular epithelial cell development (GO:0002068)	2023-01-07	0.189708	0.580102	0	0	5.47152	9.09515	BMP4
regulation of vesicle size (GO:0097494)	2023-01-07	0.189708	0.580102	0	0	5.47152	9.09515	ALS2
heme transport (GO:0015886)	2023-01-07	0.189708	0.580102	0	0	5.47152	9.09515	ABCB6
response to lead ion (GO:0010288)	2023-01-07	0.189708	0.580102	0	0	5.47152	9.09515	PPP5C
histone H3-K4 dimethylation (GO:0044648)	2023-01-07	0.189708	0.580102	0	0	5.47152	9.09515	SETD4
hyperosmotic response (GO:0006972)	2023-01-07	0.189708	0.580102	0	0	5.47152	9.09515	RCSD1
riboflavin metabolic process (GO:0006771)	2023-01-07	0.189708	0.580102	0	0	5.47152	9.09515	ACP5
ribosomal large subunit export from nucleus (GO:0000055)	2023-01-07	0.189708	0.580102	0	0	5.47152	9.09515	RAN
ribosomal small subunit export from nucleus (GO:0000056)	2023-01-07	0.189708	0.580102	0	0	5.47152	9.09515	RAN
RIG-I signaling pathway (GO:0039529)	2023-01-07	0.189708	0.580102	0	0	5.47152	9.09515	PHB
rRNA-containing ribonucleoprotein complex export from nucleus (GO:0071428)	2023-01-07	0.189708	0.580102	0	0	5.47152	9.09515	RAN
interleukin-18-mediated signaling pathway (GO:0035655)	2023-01-07	0.189708	0.580102	0	0	5.47152	9.09515	IL18BP
iron coordination entity transport (GO:1901678)	2023-01-07	0.189708	0.580102	0	0	5.47152	9.09515	ABCB6
sinoatrial node development (GO:0003163)	2023-01-07	0.189708	0.580102	0	0	5.47152	9.09515	BMP4
L-methionine salvage (GO:0071267)	2023-01-07	0.189708	0.580102	0	0	5.47152	9.09515	ADI1
late nucleophagy (GO:0044805)	2023-01-07	0.189708	0.580102	0	0	5.47152	9.09515	ATG7
leucine metabolic process (GO:0006551)	2023-01-07	0.189708	0.580102	0	0	5.47152	9.09515	BCAT2
sphingosine-1-phosphate receptor signaling pathway (GO:0003376)	2023-01-07	0.189708	0.580102	0	0	5.47152	9.09515	S1PR2
substrate-dependent cell migration, cell extension (GO:0006930)	2023-01-07	0.189708	0.580102	0	0	5.47152	9.09515	NRP1
lymphoid progenitor cell differentiation (GO:0002320)	2023-01-07	0.189708	0.580102	0	0	5.47152	9.09515	BMP4
lysosomal microautophagy (GO:0016237)	2023-01-07	0.189708	0.580102	0	0	5.47152	9.09515	ATG7
maintenance of synapse structure (GO:0099558)	2023-01-07	0.189708	0.580102	0	0	5.47152	9.09515	CHCHD10
malate metabolic process (GO:0006108)	2023-01-07	0.189708	0.580102	0	0	5.47152	9.09515	MDH2
marginal zone B cell differentiation (GO:0002315)	2023-01-07	0.189708	0.580102	0	0	5.47152	9.09515	PTK2B
membrane invagination (GO:0010324)	2023-01-07	0.189708	0.580102	0	0	5.47152	9.09515	CHMP4A
miRNA catabolic process (GO:0010587)	2023-01-07	0.189708	0.580102	0	0	5.47152	9.09515	TENT4B
tRNA transcription by RNA polymerase III (GO:0042797)	2023-01-07	0.189708	0.580102	0	0	5.47152	9.09515	POLR2L
type B pancreatic cell development (GO:0003323)	2023-01-07	0.189708	0.580102	0	0	5.47152	9.09515	BMP4
very long-chain fatty acid catabolic process (GO:0042760)	2023-01-07	0.189708	0.580102	0	0	5.47152	9.09515	ABCD4
vitamin A metabolic process (GO:0006776)	2023-01-07	0.189708	0.580102	0	0	5.47152	9.09515	ALDH1A2
negative regulation of acute inflammatory response (GO:0002674)	2023-01-07	0.189708	0.580102	0	0	5.47152	9.09515	GSTP1
negative regulation of axon regeneration (GO:0048681)	2023-01-07	0.189708	0.580102	0	0	5.47152	9.09515	RTN4R
negative regulation of protein K63-linked ubiquitination (GO:1900045)	2023-01-07	0.189708	0.580102	0	0	5.47152	9.09515	PARP10
negative regulation of stress-activated protein kinase signaling cascade (GO:0070303)	2023-01-07	0.189708	0.580102	0	0	5.47152	9.09515	GSTP1
negative regulation of striated muscle tissue development (GO:0045843)	2023-01-07	0.189708	0.580102	0	0	5.47152	9.09515	BMP4
negative regulation of T cell apoptotic process (GO:0070233)	2023-01-07	0.189708	0.580102	0	0	5.47152	9.09515	BMP4
nicotinamide nucleotide biosynthetic process (GO:0019359)	2023-01-07	0.189708	0.580102	0	0	5.47152	9.09515	QPRT
Notch receptor processing, ligand-dependent (GO:0035333)	2023-01-07	0.189708	0.580102	0	0	5.47152	9.09515	PSENEN
peptide transport (GO:0015833)	2023-01-07	0.189708	0.580102	0	0	5.47152	9.09515	CD209
pharyngeal arch artery morphogenesis (GO:0061626)	2023-01-07	0.189708	0.580102	0	0	5.47152	9.09515	BMP4
piecemeal microautophagy of the nucleus (GO:0034727)	2023-01-07	0.189708	0.580102	0	0	5.47152	9.09515	ATG7
polyamine biosynthetic process (GO:0006596)	2023-01-07	0.189708	0.580102	0	0	5.47152	9.09515	SMS
positive regulation of cardiac muscle cell differentiation (GO:2000727)	2023-01-07	0.189708	0.580102	0	0	5.47152	9.09515	BMP4
positive regulation of ER-associated ubiquitin-dependent protein catabolic process (GO:1903071)	2023-01-07	0.189708	0.580102	0	0	5.47152	9.09515	BCAP31
positive regulation of humoral immune response (GO:0002922)	2023-01-07	0.189708	0.580102	0	0	5.47152	9.09515	PHB
positive regulation of IRE1-mediated unfolded protein response (GO:1903896)	2023-01-07	0.189708	0.580102	0	0	5.47152	9.09515	BAK1
positive regulation of microtubule nucleation (GO:0090063)	2023-01-07	0.189708	0.580102	0	0	5.47152	9.09515	CKAP5
positive regulation of multicellular organism growth (GO:0040018)	2023-01-07	0.189708	0.580102	0	0	5.47152	9.09515	GHSR
positive regulation of oxidative stress-induced cell death (GO:1903209)	2023-01-07	0.189708	0.580102	0	0	5.47152	9.09515	SOD1
positive regulation of RNA polymerase II transcription preinitiation complex assembly (GO:0045899)	2023-01-07	0.189708	0.580102	0	0	5.47152	9.09515	PSMC3
proline metabolic process (GO:0006560)	2023-01-07	0.189708	0.580102	0	0	5.47152	9.09515	ALDH18A1
protection from non-homologous end joining at telomere (GO:0031848)	2023-01-07	0.189708	0.580102	0	0	5.47152	9.09515	DCLRE1B
protein localization to ciliary membrane (GO:1903441)	2023-01-07	0.189708	0.580102	0	0	5.47152	9.09515	WDR19
protein localization to endoplasmic reticulum exit site (GO:0070973)	2023-01-07	0.189708	0.580102	0	0	5.47152	9.09515	BCAP31
bile acid biosynthetic process (GO:0006699)	2023-02-27	0.189737	0.580102	0	0	2.6282	4.36839	AMACR;AKR1C4
cellular lipid catabolic process (GO:0044242)	2023-02-27	0.189737	0.580102	0	0	2.6282	4.36839	NUDT19;MGST2
cellular response to unfolded protein (GO:0034620)	2023-02-27	0.189737	0.580102	0	0	2.6282	4.36839	BAK1;TM7SF3
cellular senescence (GO:0090398)	2023-02-27	0.189737	0.580102	0	0	2.6282	4.36839	MAPK14;PML
melanosome organization (GO:0032438)	2023-02-27	0.189737	0.580102	0	0	2.6282	4.36839	SNAPIN;ABCB6
negative regulation of endothelial cell apoptotic process (GO:2000352)	2023-02-27	0.189737	0.580102	0	0	2.6282	4.36839	CDH5;ICAM1
peptidyl-lysine methylation (GO:0018022)	2023-02-27	0.189737	0.580102	0	0	2.6282	4.36839	SETD4;SMYD3
positive regulation of BMP signaling pathway (GO:0030513)	2023-02-27	0.189737	0.580102	0	0	2.6282	4.36839	BMP4;CDH5
positive regulation of erythrocyte differentiation (GO:0045648)	2023-02-27	0.189737	0.580102	0	0	2.6282	4.36839	FAM210B;MAPK14
positive regulation of muscle cell differentiation (GO:0051149)	2023-02-27	0.189737	0.580102	0	0	2.6282	4.36839	BOC;MAPK14
protein export from nucleus (GO:0006611)	2023-02-27	0.189737	0.580102	0	0	2.6282	4.36839	STRADB;RAN
regulation of protein modification process (GO:0031399)	3/51	0.191504	0.584163	0	0	2.05433	3.39549	CDH5;ATG7;PML
intrinsic apoptotic signaling pathway in response to DNA damage (GO:0008630)	3/51	0.191504	0.584163	0	0	2.05433	3.39549	PYCARD;BAK1;PML
positive regulation of protein modification by small protein conjugation or removal (GO:1903322)	4/77	0.19392	0.590182	0	0	1.80179	2.95549	PSMD10;HDAC3;TRAF6;DCUN1D3
positive regulation of tumor necrosis factor production (GO:0032760)	4/77	0.19392	0.590182	0	0	1.80179	2.95549	SETD4;PYCARD;DDT;CLU
cellular metal ion homeostasis (GO:0006875)	5/104	0.19523	0.590653	0	0	1.66133	2.71391	CDH5;CD40;CCL8;RMDN3;SLC30A1
sprouting angiogenesis (GO:0002040)	3/52	0.199094	0.590653	0	0	2.0123	3.24781	BMP4;NRP1;PTK2B
myeloid cell differentiation (GO:0030099)	3/52	0.199094	0.590653	0	0	2.0123	3.24781	ATP5IF1;PRDX3;PRKX
negative regulation of protein metabolic process (GO:0051248)	3/52	0.199094	0.590653	0	0	2.0123	3.24781	PFDN2;PHB;CLU
negative regulation of protein-containing complex assembly (GO:0031333)	3/52	0.199094	0.590653	0	0	2.0123	3.24781	THRA;GBA;CLU
protein modification process (GO:0036211)	4/78	0.200003	0.590653	0	0	1.77735	2.86051	UBE2I;GGCX;SEPHS1;UBE2M
nucleotide-excision repair (GO:0006289)	5/105	0.200413	0.590653	0	0	1.64463	2.64354	ERCC3;OGG1;RPA1;POLR2G;POLR2L
amide transport (GO:0042886)	2023-02-28	0.200573	0.590653	0	0	2.52699	4.05981	PDPN;SLC19A1
carbohydrate derivative biosynthetic process (GO:1901137)	2023-02-28	0.200573	0.590653	0	0	2.52699	4.05981	ALG8;TPI1
cellular response to interleukin-6 (GO:0071354)	2023-02-28	0.200573	0.590653	0	0	2.52699	4.05981	SOCS3;PHB
cellular zinc ion homeostasis (GO:0006882)	2023-02-28	0.200573	0.590653	0	0	2.52699	4.05981	SLC30A1;MT1E
regulation of immunoglobulin production (GO:0002637)	2023-02-28	0.200573	0.590653	0	0	2.52699	4.05981	PHB;TNFRSF4
regulation of sodium ion transmembrane transport (GO:1902305)	2023-02-28	0.200573	0.590653	0	0	2.52699	4.05981	FXYD7;SNTA1
glycogen metabolic process (GO:0005977)	2023-02-28	0.200573	0.590653	0	0	2.52699	4.05981	NR1D1;PGM1
GPI anchor metabolic process (GO:0006505)	2023-02-28	0.200573	0.590653	0	0	2.52699	4.05981	PIGP;PIGL
response to interferon-beta (GO:0035456)	2023-02-28	0.200573	0.590653	0	0	2.52699	4.05981	NDUFA13;SHFL
sulfur compound transport (GO:0072348)	2023-02-28	0.200573	0.590653	0	0	2.52699	4.05981	SLC26A11;SLC25A10
T cell activation involved in immune response (GO:0002286)	2023-02-28	0.200573	0.590653	0	0	2.52699	4.05981	EIF2AK4;ICAM1
positive regulation of protein import into nucleus (GO:0042307)	2023-02-28	0.200573	0.590653	0	0	2.52699	4.05981	HDAC3;RAN
protein localization to cell surface (GO:0034394)	2023-02-28	0.200573	0.590653	0	0	2.52699	4.05981	GGA2;RIC3
cellular response to lipid (GO:0071396)	9/219	0.202598	0.590653	0	0	1.41127	2.25314	FAM210B;PYCARD;H2AZ1;NDUFA13;GSTP1;TRAF6;PTK2B;NR1D1;MAPK14
peptidyl-lysine modification (GO:0018205)	5/106	0.205642	0.590653	0	0	1.62827	2.57529	GCSH;NUP93;UBE2I;SUMO3;VPS33B
positive regulation of proteasomal ubiquitin-dependent protein catabolic process (GO:0032436)	4/79	0.206142	0.590653	0	0	1.75356	2.7692	PSMD10;BCAP31;BAG2;CLU
positive regulation of NIK/NF-kappaB signaling (GO:1901224)	3/53	0.206755	0.590653	0	0	1.97195	3.10824	TRADD;TRAF6;PHB
ribosome biogenesis (GO:0042254)	8/192	0.210242	0.590653	0	0	1.43121	2.23197	FBL;DKC1;POP4;MRTO4;NOLC1;HEATR3;MALSU1;RAN
establishment of endothelial barrier (GO:0061028)	2/29	0.211478	0.590653	0	0	2.43327	3.78041	RAPGEF3;ICAM1
hydrogen peroxide metabolic process (GO:0042743)	2/29	0.211478	0.590653	0	0	2.43327	3.78041	PRDX3;SOD1
intrinsic apoptotic signaling pathway in response to endoplasmic reticulum stress (GO:0070059)	2/29	0.211478	0.590653	0	0	2.43327	3.78041	AIFM1;BAK1
mismatch repair (GO:0006298)	2/29	0.211478	0.590653	0	0	2.43327	3.78041	RPA1;MLH1
MyD88-dependent toll-like receptor signaling pathway (GO:0002755)	2/29	0.211478	0.590653	0	0	2.43327	3.78041	TRAF6;TLR10
negative regulation of transferase activity (GO:0051348)	2/29	0.211478	0.590653	0	0	2.43327	3.78041	PRDX3;CERS1
nucleotide-excision repair, preincision complex assembly (GO:0006294)	2/29	0.211478	0.590653	0	0	2.43327	3.78041	ERCC3;RPA1
positive regulation of dephosphorylation (GO:0035306)	2/29	0.211478	0.590653	0	0	2.43327	3.78041	CDH5;GBA
amine metabolic process (GO:0009308)	2023-01-08	0.213701	0.590653	0	0	4.68963	7.23694	VCAM1
regulation of actin filament length (GO:0030832)	2023-01-08	0.213701	0.590653	0	0	4.68963	7.23694	EPS8
axon extension involved in axon guidance (GO:0048846)	2023-01-08	0.213701	0.590653	0	0	4.68963	7.23694	NRP1
regulation of Cdc42 protein signal transduction (GO:0032489)	2023-01-08	0.213701	0.590653	0	0	4.68963	7.23694	NRP1
cell-cell adhesion mediated by cadherin (GO:0044331)	2023-01-08	0.213701	0.590653	0	0	4.68963	7.23694	CDH5
regulation of dopamine receptor signaling pathway (GO:0060159)	2023-01-08	0.213701	0.590653	0	0	4.68963	7.23694	PALM
regulation of establishment of protein localization to mitochondrion (GO:1903747)	2023-01-08	0.213701	0.590653	0	0	4.68963	7.23694	ATP5IF1
cellular response to hepatocyte growth factor stimulus (GO:0035729)	2023-01-08	0.213701	0.590653	0	0	4.68963	7.23694	NRP1
cellular response to interferon-alpha (GO:0035457)	2023-01-08	0.213701	0.590653	0	0	4.68963	7.23694	PDE12
collecting duct development (GO:0072044)	2023-01-08	0.213701	0.590653	0	0	4.68963	7.23694	BMP4
commissural neuron axon guidance (GO:0071679)	2023-01-08	0.213701	0.590653	0	0	4.68963	7.23694	NRP1
coronary vasculature morphogenesis (GO:0060977)	2023-01-08	0.213701	0.590653	0	0	4.68963	7.23694	NRP1
cytoplasmic sequestering of NF-kappaB (GO:0007253)	2023-01-08	0.213701	0.590653	0	0	4.68963	7.23694	PSMD10
depyrimidination (GO:0045008)	2023-01-08	0.213701	0.590653	0	0	4.68963	7.23694	OGG1
regulation of MyD88-independent toll-like receptor signaling pathway (GO:0034127)	2023-01-08	0.213701	0.590653	0	0	4.68963	7.23694	IRF7
regulation of myeloid leukocyte differentiation (GO:0002761)	2023-01-08	0.213701	0.590653	0	0	4.68963	7.23694	IRF7
endonucleolytic cleavage in ITS1 to separate SSU-rRNA from 5.8S rRNA and LSU-rRNA from tricistronic rRNA transcript (SSU-rRNA, 5.8S rRNA, LSU-rRNA) (GO:0000447)	2023-01-08	0.213701	0.590653	0	0	4.68963	7.23694	KRI1
regulation of protein K63-linked ubiquitination (GO:1900044)	2023-01-08	0.213701	0.590653	0	0	4.68963	7.23694	PARP10
regulation of striated muscle tissue development (GO:0016202)	2023-01-08	0.213701	0.590653	0	0	4.68963	7.23694	BMP4
fructose metabolic process (GO:0006000)	2023-01-08	0.213701	0.590653	0	0	4.68963	7.23694	SORD
replication fork protection (GO:0048478)	2023-01-08	0.213701	0.590653	0	0	4.68963	7.23694	TIMELESS
respiratory chain complex III assembly (GO:0017062)	2023-01-08	0.213701	0.590653	0	0	4.68963	7.23694	LYRM7
hair cell differentiation (GO:0035315)	2023-01-08	0.213701	0.590653	0	0	4.68963	7.23694	ERCC3
response to hepatocyte growth factor (GO:0035728)	2023-01-08	0.213701	0.590653	0	0	4.68963	7.23694	NRP1
histone H3-K4 demethylation (GO:0034720)	2023-01-08	0.213701	0.590653	0	0	4.68963	7.23694	RIOX1
histone H3-K4 monomethylation (GO:0097692)	2023-01-08	0.213701	0.590653	0	0	4.68963	7.23694	SETD4
isoprenoid metabolic process (GO:0006720)	2023-01-08	0.213701	0.590653	0	0	4.68963	7.23694	PHYH
somatic hypermutation of immunoglobulin genes (GO:0016446)	2023-01-08	0.213701	0.590653	0	0	4.68963	7.23694	MLH1
leukocyte aggregation (GO:0070486)	2023-01-08	0.213701	0.590653	0	0	4.68963	7.23694	RAC2
store-operated calcium entry (GO:0002115)	2023-01-08	0.213701	0.590653	0	0	4.68963	7.23694	ORAI2
stress-induced premature senescence (GO:0090400)	2023-01-08	0.213701	0.590653	0	0	4.68963	7.23694	MAPK14
lymphatic endothelial cell differentiation (GO:0060836)	2023-01-08	0.213701	0.590653	0	0	4.68963	7.23694	PDPN
tRNA transcription (GO:0009304)	2023-01-08	0.213701	0.590653	0	0	4.68963	7.23694	POLR2L
mitochondrial respiratory chain complex III assembly (GO:0034551)	2023-01-08	0.213701	0.590653	0	0	4.68963	7.23694	LYRM7
negative regulation of appetite (GO:0032099)	2023-01-08	0.213701	0.590653	0	0	4.68963	7.23694	BBS2
negative regulation of calcium ion import (GO:0090281)	2023-01-08	0.213701	0.590653	0	0	4.68963	7.23694	SLC30A1
negative regulation of cAMP-dependent protein kinase activity (GO:2000480)	2023-01-08	0.213701	0.590653	0	0	4.68963	7.23694	PRKAR2B
negative regulation of macrophage migration (GO:1905522)	2023-01-08	0.213701	0.590653	0	0	4.68963	7.23694	DDT
negative regulation of microglial cell activation (GO:1903979)	2023-01-08	0.213701	0.590653	0	0	4.68963	7.23694	NR1D1
negative regulation of mitochondrial membrane potential (GO:0010917)	2023-01-08	0.213701	0.590653	0	0	4.68963	7.23694	ARL6IP5
negative regulation of mitotic nuclear division (GO:0045839)	2023-01-08	0.213701	0.590653	0	0	4.68963	7.23694	BMP4
negative regulation of monooxygenase activity (GO:0032769)	2023-01-08	0.213701	0.590653	0	0	4.68963	7.23694	GLA
negative regulation of neuron projection regeneration (GO:0070571)	2023-01-08	0.213701	0.590653	0	0	4.68963	7.23694	RTN4R
negative regulation of osteoblast proliferation (GO:0033689)	2023-01-08	0.213701	0.590653	0	0	4.68963	7.23694	ATRAID
neuron projection extension involved in neuron projection guidance (GO:1902284)	2023-01-08	0.213701	0.590653	0	0	4.68963	7.23694	NRP1
neurotransmitter reuptake (GO:0098810)	2023-01-08	0.213701	0.590653	0	0	4.68963	7.23694	SLC29A1
peptidyl-lysine hydroxylation (GO:0017185)	2023-01-08	0.213701	0.590653	0	0	4.68963	7.23694	VPS33B
plasma membrane phospholipid scrambling (GO:0017121)	2023-01-08	0.213701	0.590653	0	0	4.68963	7.23694	P2RX7
positive regulation of extracellular matrix disassembly (GO:0090091)	2023-01-08	0.213701	0.590653	0	0	4.68963	7.23694	PDPN
positive regulation of homotypic cell-cell adhesion (GO:0034112)	2023-01-08	0.213701	0.590653	0	0	4.68963	7.23694	PDPN
positive regulation of myotube differentiation (GO:0010831)	2023-01-08	0.213701	0.590653	0	0	4.68963	7.23694	MAPK14
positive regulation of steroid biosynthetic process (GO:0010893)	2023-01-08	0.213701	0.590653	0	0	4.68963	7.23694	NR1D1
progesterone receptor signaling pathway (GO:0050847)	2023-01-08	0.213701	0.590653	0	0	4.68963	7.23694	PHB
protein localization to microtubule (GO:0035372)	2023-01-08	0.213701	0.590653	0	0	4.68963	7.23694	MID2
protein localization to microtubule cytoskeleton (GO:0072698)	2023-01-08	0.213701	0.590653	0	0	4.68963	7.23694	MID2
regulation of cyclin-dependent protein kinase activity (GO:1904029)	3/54	0.214481	0.590653	0	0	1.93319	2.97621	SERTAD1;CCNE1;CCNG1
regulation of proteasomal protein catabolic process (GO:0061136)	3/54	0.214481	0.590653	0	0	1.93319	2.97621	BAG2;PSMC3;PSMF1
glycosaminoglycan metabolic process (GO:0030203)	3/54	0.214481	0.590653	0	0	1.93319	2.97621	FUCA1;SDC3;GNS
inorganic anion transport (GO:0015698)	3/54	0.214481	0.590653	0	0	1.93319	2.97621	SLC26A11;SLC25A10;XPR1
regulation of neuron projection development (GO:0010975)	7/165	0.217955	0.597622	0	0	1.45786	2.221	RTN4R;PTPRO;KIF13B;PTK2B;ALKAL2;ROR2;RTN4IP1
activation of cysteine-type endopeptidase activity involved in apoptotic process (GO:0006919)	4/81	0.218581	0.597622	0	0	1.70784	2.59694	PYCARD;AIFM1;TRADD;BID
positive regulation of tumor necrosis factor superfamily cytokine production (GO:1903557)	4/81	0.218581	0.597622	0	0	1.70784	2.59694	SETD4;PYCARD;DDT;CLU
protein sumoylation (GO:0016925)	3/55	0.222267	0.597622	0	0	1.89591	2.85122	NUP93;UBE2I;SUMO3
regulation of blood vessel endothelial cell migration (GO:0043535)	3/55	0.222267	0.597622	0	0	1.89591	2.85122	CD40;PRCP;MAPK14
regulation of gene silencing by RNA (GO:0060966)	3/55	0.222267	0.597622	0	0	1.89591	2.85122	NUP93;POLR2G;POLR2L
ceramide metabolic process (GO:0006672)	3/55	0.222267	0.597622	0	0	1.89591	2.85122	GBA;CERS1;PLPP1
regulation of posttranscriptional gene silencing (GO:0060147)	3/55	0.222267	0.597622	0	0	1.89591	2.85122	NUP93;POLR2G;POLR2L
interstrand cross-link repair (GO:0036297)	3/55	0.222267	0.597622	0	0	1.89591	2.85122	DCLRE1B;RPA1;FANCF
protein N-linked glycosylation via asparagine (GO:0018279)	2/30	0.222439	0.597622	0	0	2.34625	3.52665	ALG8;ASGR2
artery morphogenesis (GO:0048844)	2/30	0.222439	0.597622	0	0	2.34625	3.52665	BMP4;NRP1
extrinsic apoptotic signaling pathway via death domain receptors (GO:0008625)	2/30	0.222439	0.597622	0	0	2.34625	3.52665	TRADD;BID
respiratory tube development (GO:0030323)	2/30	0.222439	0.597622	0	0	2.34625	3.52665	BMP4;PDPN
response to alcohol (GO:0097305)	2/30	0.222439	0.597622	0	0	2.34625	3.52665	GOT2;SOD1
maintenance of blood-brain barrier (GO:0035633)	2/30	0.222439	0.597622	0	0	2.34625	3.52665	CDH5;CLDN12
maturation of SSU-rRNA from tricistronic rRNA transcript (SSU-rRNA, 5.8S rRNA, LSU-rRNA) (GO:0000462)	2/30	0.222439	0.597622	0	0	2.34625	3.52665	MRPS11;KRI1
termination of RNA polymerase I transcription (GO:0006363)	2/30	0.222439	0.597622	0	0	2.34625	3.52665	ERCC3;POLR2L
TRIF-dependent toll-like receptor signaling pathway (GO:0035666)	2/30	0.222439	0.597622	0	0	2.34625	3.52665	CD40;IRF7
zinc ion homeostasis (GO:0055069)	2/30	0.222439	0.597622	0	0	2.34625	3.52665	SLC30A1;MT1E
morphogenesis of an epithelium (GO:0002009)	2/30	0.222439	0.597622	0	0	2.34625	3.52665	TIMELESS;PRKX
multivesicular body assembly (GO:0036258)	2/30	0.222439	0.597622	0	0	2.34625	3.52665	CHMP4A;CHMP6
negative regulation of interleukin-1 production (GO:0032692)	2/30	0.222439	0.597622	0	0	2.34625	3.52665	GHSR;GSTP1
positive regulation of B cell proliferation (GO:0030890)	2/30	0.222439	0.597622	0	0	2.34625	3.52665	CD40;TNFRSF4
positive regulation of endopeptidase activity (GO:0010950)	2/30	0.222439	0.597622	0	0	2.34625	3.52665	PYCARD;PSENEN
regulation of cyclin-dependent protein serine/threonine kinase activity (GO:0000079)	4/82	0.224874	0.597622	0	0	1.68585	2.51566	PSMD10;SERTAD1;CCNE1;CCNG1
positive regulation of protein ubiquitination (GO:0031398)	4/82	0.224874	0.597622	0	0	1.68585	2.51566	PSMD10;HDAC3;TRAF6;DCUN1D3
telomere maintenance (GO:0000723)	3/56	0.230108	0.597622	0	0	1.86004	2.73279	DCLRE1B;RPA1;TPRKB
regulation of interleukin-1 beta production (GO:0032651)	4/83	0.231214	0.597622	0	0	1.66443	2.43741	PYCARD;P2RX7;GHSR;GSTP1
purine nucleoside bisphosphate metabolic process (GO:0034032)	2/31	0.233443	0.597622	0	0	2.26523	3.29549	OXSM;ACSF2
regulation of developmental growth (GO:0048638)	2/31	0.233443	0.597622	0	0	2.26523	3.29549	MBD5;SOD1
cellular nitrogen compound biosynthetic process (GO:0044271)	2/31	0.233443	0.597622	0	0	2.26523	3.29549	NQO1;GBA
ribonucleoside bisphosphate metabolic process (GO:0033875)	2/31	0.233443	0.597622	0	0	2.26523	3.29549	OXSM;ACSF2
vitamin transport (GO:0051180)	2/31	0.233443	0.597622	0	0	2.26523	3.29549	PDPN;SLC19A1
multivesicular body organization (GO:0036257)	2/31	0.233443	0.597622	0	0	2.26523	3.29549	CHMP4A;CHMP6
MyD88-independent toll-like receptor signaling pathway (GO:0002756)	2/31	0.233443	0.597622	0	0	2.26523	3.29549	CD40;IRF7
negative regulation of interleukin-6 production (GO:0032715)	2/31	0.233443	0.597622	0	0	2.26523	3.29549	GHSR;GBA
peptidyl-asparagine modification (GO:0018196)	2/31	0.233443	0.597622	0	0	2.26523	3.29549	ALG8;ASGR2
positive regulation of leukocyte cell-cell adhesion (GO:1903039)	2/31	0.233443	0.597622	0	0	2.26523	3.29549	PYCARD;TRAF6
prostaglandin metabolic process (GO:0006693)	2/31	0.233443	0.597622	0	0	2.26523	3.29549	GSTP1;AKR1C4
negative regulation of intracellular signal transduction (GO:1902532)	8/198	0.233972	0.597622	0	0	1.38558	2.01263	PYCARD;PSMD10;P2RX7;NDUFA13;NLRX1;GSTP1;NR1D1;MAPK14
amyloid-beta formation (GO:0034205)	2023-01-09	0.236984	0.597622	0	0	4.10321	5.90765	PSENEN
androgen biosynthetic process (GO:0006702)	2023-01-09	0.236984	0.597622	0	0	4.10321	5.90765	SRD5A3
regulation of cellular extravasation (GO:0002691)	2023-01-09	0.236984	0.597622	0	0	4.10321	5.90765	ICAM1
regulation of endothelial cell development (GO:1901550)	2023-01-09	0.236984	0.597622	0	0	4.10321	5.90765	ZDHHC21
regulation of ER-associated ubiquitin-dependent protein catabolic process (GO:1903069)	2023-01-09	0.236984	0.597622	0	0	4.10321	5.90765	BCAP31
regulation of fertilization (GO:0080154)	2023-01-09	0.236984	0.597622	0	0	4.10321	5.90765	LHFPL2
cilium movement involved in cell motility (GO:0060294)	2023-01-09	0.236984	0.597622	0	0	4.10321	5.90765	TEKT3
development of primary female sexual characteristics (GO:0046545)	2023-01-09	0.236984	0.597622	0	0	4.10321	5.90765	LHFPL2
DNA topological change (GO:0006265)	2023-01-09	0.236984	0.597622	0	0	4.10321	5.90765	ERCC3
endochondral ossification (GO:0001958)	2023-01-09	0.236984	0.597622	0	0	4.10321	5.90765	BMP4
endothelial cell chemotaxis (GO:0035767)	2023-01-09	0.236984	0.597622	0	0	4.10321	5.90765	NRP1
epithelial to mesenchymal transition involved in endocardial cushion formation (GO:0003198)	2023-01-09	0.236984	0.597622	0	0	4.10321	5.90765	BMP4
regulation of respiratory burst (GO:0060263)	2023-01-09	0.236984	0.597622	0	0	4.10321	5.90765	RAC2
estrogen biosynthetic process (GO:0006703)	2023-01-09	0.236984	0.597622	0	0	4.10321	5.90765	HSD17B1
exonucleolytic trimming involved in rRNA processing (GO:0000459)	2023-01-09	0.236984	0.597622	0	0	4.10321	5.90765	ERI1
exonucleolytic trimming to generate mature 3'-end of 5.8S rRNA from tricistronic rRNA transcript (SSU-rRNA, 5.8S rRNA, LSU-rRNA) (GO:0000467)	2023-01-09	0.236984	0.597622	0	0	4.10321	5.90765	ERI1
regulation of sterol biosynthetic process (GO:0106118)	2023-01-09	0.236984	0.597622	0	0	4.10321	5.90765	RAN
hepoxilin biosynthetic process (GO:0051122)	2023-01-09	0.236984	0.597622	0	0	4.10321	5.90765	GSTP1
hepoxilin metabolic process (GO:0051121)	2023-01-09	0.236984	0.597622	0	0	4.10321	5.90765	GSTP1
response to leptin (GO:0044321)	2023-01-09	0.236984	0.597622	0	0	4.10321	5.90765	NR1D1
response to misfolded protein (GO:0051788)	2023-01-09	0.236984	0.597622	0	0	4.10321	5.90765	CLU
response to type I interferon (GO:0034340)	2023-01-09	0.236984	0.597622	0	0	4.10321	5.90765	SHFL
response to UV-C (GO:0010225)	2023-01-09	0.236984	0.597622	0	0	4.10321	5.90765	DCUN1D3
response to vitamin (GO:0033273)	2023-01-09	0.236984	0.597622	0	0	4.10321	5.90765	CYP24A1
response to vitamin D (GO:0033280)	2023-01-09	0.236984	0.597622	0	0	4.10321	5.90765	CYP24A1
sensory organ morphogenesis (GO:0090596)	2023-01-09	0.236984	0.597622	0	0	4.10321	5.90765	WDPCP
L-phenylalanine metabolic process (GO:0006558)	2023-01-09	0.236984	0.597622	0	0	4.10321	5.90765	PCBD1
sympathetic ganglion development (GO:0061549)	2023-01-09	0.236984	0.597622	0	0	4.10321	5.90765	NRP1
T-helper 1 type immune response (GO:0042088)	2023-01-09	0.236984	0.597622	0	0	4.10321	5.90765	IL18BP
mesodermal cell differentiation (GO:0048333)	2023-01-09	0.236984	0.597622	0	0	4.10321	5.90765	BMP4
type B pancreatic cell differentiation (GO:0003309)	2023-01-09	0.236984	0.597622	0	0	4.10321	5.90765	BMP4
negative regulation of bone resorption (GO:0045779)	2023-01-09	0.236984	0.597622	0	0	4.10321	5.90765	P2RX7
negative regulation of leukocyte proliferation (GO:0070664)	2023-01-09	0.236984	0.597622	0	0	4.10321	5.90765	GSTP1
negative regulation of membrane potential (GO:0045837)	2023-01-09	0.236984	0.597622	0	0	4.10321	5.90765	ARL6IP5
negative regulation of nitric oxide biosynthetic process (GO:0045019)	2023-01-09	0.236984	0.597622	0	0	4.10321	5.90765	GLA
negative regulation of nitric oxide metabolic process (GO:1904406)	2023-01-09	0.236984	0.597622	0	0	4.10321	5.90765	GLA
negative regulation of systemic arterial blood pressure (GO:0003085)	2023-01-09	0.236984	0.597622	0	0	4.10321	5.90765	PRCP
negative regulation of ubiquitin protein ligase activity (GO:1904667)	2023-01-09	0.236984	0.597622	0	0	4.10321	5.90765	BAG2
Notch receptor processing (GO:0007220)	2023-01-09	0.236984	0.597622	0	0	4.10321	5.90765	PSENEN
nucleoside diphosphate catabolic process (GO:0009134)	2023-01-09	0.236984	0.597622	0	0	4.10321	5.90765	ENTPD6
nucleoside diphosphate phosphorylation (GO:0006165)	2023-01-09	0.236984	0.597622	0	0	4.10321	5.90765	AK1
nucleoside triphosphate biosynthetic process (GO:0009142)	2023-01-09	0.236984	0.597622	0	0	4.10321	5.90765	AK1
nucleotide phosphorylation (GO:0046939)	2023-01-09	0.236984	0.597622	0	0	4.10321	5.90765	AK1
organic cyclic compound catabolic process (GO:1901361)	2023-01-09	0.236984	0.597622	0	0	4.10321	5.90765	HSD11B1
ornithine metabolic process (GO:0006591)	2023-01-09	0.236984	0.597622	0	0	4.10321	5.90765	ALDH18A1
positive regulation of ligase activity (GO:0051351)	2023-01-09	0.236984	0.597622	0	0	4.10321	5.90765	GCLM
positive regulation of mitochondrial calcium ion concentration (GO:0051561)	2023-01-09	0.236984	0.597622	0	0	4.10321	5.90765	BCAP31
positive regulation of protein kinase C signaling (GO:0090037)	2023-01-09	0.236984	0.597622	0	0	4.10321	5.90765	CD40
progesterone metabolic process (GO:0042448)	2023-01-09	0.236984	0.597622	0	0	4.10321	5.90765	AKR1C4
phosphatidylinositol metabolic process (GO:0046488)	5/112	0.237901	0.597919	0	0	1.53648	2.20624	INPP4A;MTMR1;MTMR8;PIK3R6;MTM1
arachidonic acid metabolic process (GO:0019369)	3/57	0.238	0.597919	0	0	1.8255	2.62048	CBR1;CYP2U1;PTGES2
cellular response to peptide (GO:1901653)	3/57	0.238	0.597919	0	0	1.8255	2.62048	VCAM1;TIMELESS;ICAM1
positive regulation of gene expression, epigenetic (GO:0045815)	3/57	0.238	0.597919	0	0	1.8255	2.62048	SERTAD1;ASF1A;POLR2L
transcription by RNA polymerase II (GO:0006366)	12/320	0.241215	0.602668	0	0	1.28303	1.82455	INTS14;TFDP1;HDAC3;THRA;TAF12;ERCC3;SNRPG;PIR;SNRPE;POLR2G;NR1D1;POLR2L
positive regulation of metabolic process (GO:0009893)	5/113	0.24341	0.602668	0	0	1.52218	2.15085	GATM;HDAC3;THRA;PPARGC1B;DECR1
regulation of cell cycle G2/M phase transition (GO:1902749)	4/85	0.244021	0.602668	0	0	1.62316	2.28947	PRKAR2B;HAUS4;CEP41;CKAP5
nuclear-transcribed mRNA catabolic process (GO:0000956)	7/171	0.244141	0.602668	0	0	1.40409	1.97977	PDE12;ERI1;MRTO4;PYM1;POLR2G;TENT4B;DCPS
cellular response to topologically incorrect protein (GO:0035967)	2/32	0.244478	0.602668	0	0	2.1896	3.08434	BAK1;TM7SF3
regulation of transcription involved in G1/S transition of mitotic cell cycle (GO:0000083)	2/32	0.244478	0.602668	0	0	2.1896	3.08434	TFDP1;CCNE1
GPI anchor biosynthetic process (GO:0006506)	2/32	0.244478	0.602668	0	0	2.1896	3.08434	PIGP;PIGL
membrane depolarization (GO:0051899)	2/32	0.244478	0.602668	0	0	2.1896	3.08434	ATP5IF1;P2RX7
transcription initiation from RNA polymerase I promoter (GO:0006361)	2/32	0.244478	0.602668	0	0	2.1896	3.08434	ERCC3;POLR2L
negative regulation of developmental growth (GO:0048640)	2/32	0.244478	0.602668	0	0	2.1896	3.08434	RTN4R;BBS2
negative regulation of DNA biosynthetic process (GO:2000279)	2/32	0.244478	0.602668	0	0	2.1896	3.08434	TENT4B;CERS1
Ras protein signal transduction (GO:0007265)	6/142	0.244907	0.602668	0	0	1.45091	2.04126	EPS8;PDPN;RAC2;MAPK14;RAPGEF3;RASGRP3
cellular iron ion homeostasis (GO:0006879)	3/58	0.245937	0.602668	0	0	1.79222	2.51391	ABCB6;FTL;SOD1
fat cell differentiation (GO:0045444)	3/58	0.245937	0.602668	0	0	1.79222	2.51391	BBS2;TMEM120B;PSMB8
activation of protein kinase activity (GO:0032147)	5/114	0.248953	0.602668	0	0	1.50813	2.09705	PRKAR2B;STRADB;TRAF6;PTK2B;PHB
negative regulation of cellular amide metabolic process (GO:0034249)	4/86	0.250484	0.602668	0	0	1.60329	2.21953	RIDA;MALSU1;CLU;MRPL13
positive regulation of proteasomal protein catabolic process (GO:1901800)	4/86	0.250484	0.602668	0	0	1.60329	2.21953	PSMD10;BAG2;PSMC3;CLU
rRNA processing (GO:0006364)	7/173	0.253084	0.602668	0	0	1.38703	1.90582	FBL;DKC1;ERI1;POP4;MRTO4;NHP2;NOLC1
protein polymerization (GO:0051258)	3/59	0.253915	0.602668	0	0	1.76013	2.4127	MSRB2;CHMP4A;CKAP5
response to reactive oxygen species (GO:0000302)	3/59	0.253915	0.602668	0	0	1.76013	2.4127	PRDX3;GSTP1;SOD1
calcium ion transport (GO:0006816)	5/115	0.254527	0.602668	0	0	1.49435	2.04479	P2RX7;TRPM2;TRPC6;CCL8;ORAI2
cellular response to molecule of bacterial origin (GO:0071219)	5/115	0.254527	0.602668	0	0	1.49435	2.04479	PYCARD;TRAF6;GSTP1;NR1D1;MAPK14
positive regulation of protein metabolic process (GO:0051247)	5/115	0.254527	0.602668	0	0	1.49435	2.04479	NDUFA13;GBA;WWP1;CLU;ATG7
bile acid metabolic process (GO:0008206)	2/33	0.255533	0.602668	0	0	2.11886	2.89099	AMACR;AKR1C4
regulation of protein localization to cell surface (GO:2000008)	2/33	0.255533	0.602668	0	0	2.11886	2.89099	RIC3;LEPROT
negative regulation of JNK cascade (GO:0046329)	2/33	0.255533	0.602668	0	0	2.11886	2.89099	HDAC3;GSTP1
neuron projection extension (GO:1990138)	2/33	0.255533	0.602668	0	0	2.11886	2.89099	NRP1;EIF2AK4
positive regulation of organelle organization (GO:0010638)	2/33	0.255533	0.602668	0	0	2.11886	2.89099	P2RX7;PFDN2
calcium ion transmembrane transport (GO:0070588)	4/87	0.256982	0.602668	0	0	1.58389	2.1521	P2RX7;TRPM2;TRPC6;PHB
protein poly-ADP-ribosylation (GO:0070212)	2023-01-10	0.25958	0.602668	0	0	3.64711	4.91883	PARP10
Rap protein signal transduction (GO:0032486)	2023-01-10	0.25958	0.602668	0	0	3.64711	4.91883	RAPGEF3
regulation of actin filament-based movement (GO:1903115)	2023-01-10	0.25958	0.602668	0	0	3.64711	4.91883	PDPN
aromatic amino acid family metabolic process (GO:0009072)	2023-01-10	0.25958	0.602668	0	0	3.64711	4.91883	PCBD1
regulation of axon guidance (GO:1902667)	2023-01-10	0.25958	0.602668	0	0	3.64711	4.91883	NRP1
regulation of bile acid biosynthetic process (GO:0070857)	2023-01-10	0.25958	0.602668	0	0	3.64711	4.91883	NR1D1
regulation of carbohydrate biosynthetic process (GO:0043255)	2023-01-10	0.25958	0.602668	0	0	3.64711	4.91883	SDHAF3
cell differentiation involved in metanephros development (GO:0072202)	2023-01-10	0.25958	0.602668	0	0	3.64711	4.91883	BMP4
cellular biogenic amine catabolic process (GO:0042402)	2023-01-10	0.25958	0.602668	0	0	3.64711	4.91883	HNMT
regulation of endoplasmic reticulum unfolded protein response (GO:1900101)	2023-01-10	0.25958	0.602668	0	0	3.64711	4.91883	BAK1
cellular response to hydroxyurea (GO:0072711)	2023-01-10	0.25958	0.602668	0	0	3.64711	4.91883	TIMELESS
cellular response to leucine starvation (GO:1990253)	2023-01-10	0.25958	0.602668	0	0	3.64711	4.91883	EIF2AK4
cellular response to oxygen levels (GO:0071453)	2023-01-10	0.25958	0.602668	0	0	3.64711	4.91883	NDUFS2
cellular response to purine-containing compound (GO:0071415)	2023-01-10	0.25958	0.602668	0	0	3.64711	4.91883	TRPM2
regulation of low-density lipoprotein particle clearance (GO:0010988)	2023-01-10	0.25958	0.602668	0	0	3.64711	4.91883	LDLRAP1
regulation of macrophage migration (GO:1905521)	2023-01-10	0.25958	0.602668	0	0	3.64711	4.91883	PTK2B
regulation of microtubule nucleation (GO:0010968)	2023-01-10	0.25958	0.602668	0	0	3.64711	4.91883	CKAP5
dicarboxylic acid biosynthetic process (GO:0043650)	2023-01-10	0.25958	0.602668	0	0	3.64711	4.91883	GLS
regulation of neutrophil migration (GO:1902622)	2023-01-10	0.25958	0.602668	0	0	3.64711	4.91883	RAC2
DNA replication-dependent nucleosome assembly (GO:0006335)	2023-01-10	0.25958	0.602668	0	0	3.64711	4.91883	ASF1A
DNA replication-dependent nucleosome organization (GO:0034723)	2023-01-10	0.25958	0.602668	0	0	3.64711	4.91883	ASF1A
regulation of organ growth (GO:0046620)	2023-01-10	0.25958	0.602668	0	0	3.64711	4.91883	SOD1
endothelial tube morphogenesis (GO:0061154)	2023-01-10	0.25958	0.602668	0	0	3.64711	4.91883	BMP4
regulation of tau-protein kinase activity (GO:1902947)	2023-01-10	0.25958	0.602668	0	0	3.64711	4.91883	CLU
removal of superoxide radicals (GO:0019430)	2023-01-10	0.25958	0.602668	0	0	3.64711	4.91883	SOD1
histone H3-K36 demethylation (GO:0070544)	2023-01-10	0.25958	0.602668	0	0	3.64711	4.91883	RIOX1
histone H4 deacetylation (GO:0070933)	2023-01-10	0.25958	0.602668	0	0	3.64711	4.91883	HDAC3
inner ear receptor cell stereocilium organization (GO:0060122)	2023-01-10	0.25958	0.602668	0	0	3.64711	4.91883	SOD1
RNA polymerase II preinitiation complex assembly (GO:0051123)	2023-01-10	0.25958	0.602668	0	0	3.64711	4.91883	TAF12
rRNA 3'-end processing (GO:0031125)	2023-01-10	0.25958	0.602668	0	0	3.64711	4.91883	ERI1
secretory granule organization (GO:0033363)	2023-01-10	0.25958	0.602668	0	0	3.64711	4.91883	VPS33B
serine family amino acid catabolic process (GO:0009071)	2023-01-10	0.25958	0.602668	0	0	3.64711	4.91883	GCSH
ionotropic glutamate receptor signaling pathway (GO:0035235)	2023-01-10	0.25958	0.602668	0	0	3.64711	4.91883	PTK2B
iron ion transmembrane transport (GO:0034755)	2023-01-10	0.25958	0.602668	0	0	3.64711	4.91883	ABCB6
smooth muscle tissue development (GO:0048745)	2023-01-10	0.25958	0.602668	0	0	3.64711	4.91883	BMP4
L-glutamate transmembrane transport (GO:0015813)	2023-01-10	0.25958	0.602668	0	0	3.64711	4.91883	ARL6IP5
leptin-mediated signaling pathway (GO:0033210)	2023-01-10	0.25958	0.602668	0	0	3.64711	4.91883	BBS2
lung epithelium development (GO:0060428)	2023-01-10	0.25958	0.602668	0	0	3.64711	4.91883	BMP4
telomere maintenance in response to DNA damage (GO:0043247)	2023-01-10	0.25958	0.602668	0	0	3.64711	4.91883	DCLRE1B
mesenchymal to epithelial transition (GO:0060231)	2023-01-10	0.25958	0.602668	0	0	3.64711	4.91883	BMP4
methylguanosine-cap decapping (GO:0110156)	2023-01-10	0.25958	0.602668	0	0	3.64711	4.91883	DCPS
negative regulation of cellular protein catabolic process (GO:1903363)	2023-01-10	0.25958	0.602668	0	0	3.64711	4.91883	ATRAID
negative regulation of interferon-beta production (GO:0032688)	2023-01-10	0.25958	0.602668	0	0	3.64711	4.91883	PYCARD
negative regulation of telomerase activity (GO:0051974)	2023-01-10	0.25958	0.602668	0	0	3.64711	4.91883	CERS1
negative regulation of toll-like receptor 4 signaling pathway (GO:0034144)	2023-01-10	0.25958	0.602668	0	0	3.64711	4.91883	NR1D1
negative regulation of transcription by competitive promoter binding (GO:0010944)	2023-01-10	0.25958	0.602668	0	0	3.64711	4.91883	PHB
negative regulation of tyrosine phosphorylation of STAT protein (GO:0042532)	2023-01-10	0.25958	0.602668	0	0	3.64711	4.91883	SOCS3
nuclear pore complex assembly (GO:0051292)	2023-01-10	0.25958	0.602668	0	0	3.64711	4.91883	NUP93
nucleic acid transport (GO:0050657)	2023-01-10	0.25958	0.602668	0	0	3.64711	4.91883	CKAP5
omega-hydroxylase P450 pathway (GO:0097267)	2023-01-10	0.25958	0.602668	0	0	3.64711	4.91883	CYP2U1
peptidyl-amino acid modification (GO:0018193)	2023-01-10	0.25958	0.602668	0	0	3.64711	4.91883	FKBP7
phosphate ion homeostasis (GO:0055062)	2023-01-10	0.25958	0.602668	0	0	3.64711	4.91883	XPR1
positive regulation of epidermis development (GO:0045684)	2023-01-10	0.25958	0.602668	0	0	3.64711	4.91883	BMP4
positive regulation of establishment of protein localization to telomere (GO:1904851)	2023-01-10	0.25958	0.602668	0	0	3.64711	4.91883	DKC1
positive regulation of myoblast fusion (GO:1901741)	2023-01-10	0.25958	0.602668	0	0	3.64711	4.91883	MAPK14
positive regulation of rRNA processing (GO:2000234)	2023-01-10	0.25958	0.602668	0	0	3.64711	4.91883	BUD23
primary alcohol catabolic process (GO:0034310)	2023-01-10	0.25958	0.602668	0	0	3.64711	4.91883	SULT2A1
protein localization to endosome (GO:0036010)	2023-01-10	0.25958	0.602668	0	0	3.64711	4.91883	NRP1
regulation of protein-containing complex assembly (GO:0043254)	5/116	0.260132	0.6029	0	0	1.48081	1.994	CDH5;GBA;BAK1;BID;CLU
positive regulation of angiogenesis (GO:0045766)	5/116	0.260132	0.6029	0	0	1.48081	1.994	CDH5;MYDGF;CD40;PIK3R6;RAPGEF3
ribonucleoprotein complex biogenesis (GO:0022613)	3/60	0.261929	0.606009	0	0	1.72916	2.31652	MRTO4;HEATR3;MALSU1
RNA methylation (GO:0001510)	3/60	0.261929	0.606009	0	0	1.72916	2.31652	FBL;MTERF4;BUD23
cellular response to cytokine stimulus (GO:0071345)	17/482	0.263316	0.608485	0	0	1.20442	1.60718	CD40;NDUFA13;VCAM1;TRADD;GBA;FLT3LG;NR1D1;PHB;IL18BP;ICAM1;PYCARD;SOCS3;CCL8;PDE12;TRAF6;IRF8;LDLRAP1
regulation of activated T cell proliferation (GO:0046006)	2/34	0.266596	0.608485	0	0	2.05254	2.71351	PYCARD;HHLA2
cellular response to vascular endothelial growth factor stimulus (GO:0035924)	2/34	0.266596	0.608485	0	0	2.05254	2.71351	NRP1;MAPK14
epithelial tube morphogenesis (GO:0060562)	2/34	0.266596	0.608485	0	0	2.05254	2.71351	BMP4;PRKX
termination of RNA polymerase II transcription (GO:0006369)	2/34	0.266596	0.608485	0	0	2.05254	2.71351	SNRPG;SNRPE
transcription by RNA polymerase I (GO:0006360)	2/34	0.266596	0.608485	0	0	2.05254	2.71351	ERCC3;POLR2L
tRNA export from nucleus (GO:0006409)	2/34	0.266596	0.608485	0	0	2.05254	2.71351	NUP93;RAN
tRNA-containing ribonucleoprotein complex export from nucleus (GO:0071431)	2/34	0.266596	0.608485	0	0	2.05254	2.71351	NUP93;RAN
negative regulation of extrinsic apoptotic signaling pathway via death domain receptors (GO:1902042)	2/34	0.266596	0.608485	0	0	2.05254	2.71351	TRADD;ICAM1
negative regulation of mitochondrion organization (GO:0010823)	2/34	0.266596	0.608485	0	0	2.05254	2.71351	PSMD10;CLU
positive regulation of interleukin-12 production (GO:0032735)	2/34	0.266596	0.608485	0	0	2.05254	2.71351	CD40;MAPK14
positive regulation of protein dephosphorylation (GO:0035307)	2/34	0.266596	0.608485	0	0	2.05254	2.71351	CDH5;GBA
protein destabilization (GO:0031648)	2/34	0.266596	0.608485	0	0	2.05254	2.71351	NR1D1;TRIM21
protein localization to chromosome (GO:0034502)	2/34	0.266596	0.608485	0	0	2.05254	2.71351	RPA1;TPP1
response to light stimulus (GO:0009416)	3/61	0.269974	0.608485	0	0	1.69926	2.22506	TP53I13;ERCC3;CPT1B
iron ion homeostasis (GO:0055072)	3/61	0.269974	0.608485	0	0	1.69926	2.22506	ABCB6;FTL;SOD1
pattern recognition receptor signaling pathway (GO:0002221)	3/61	0.269974	0.608485	0	0	1.69926	2.22506	TRAF6;TLR10;CTSS
regulation of endothelial cell migration (GO:0010594)	4/89	0.270077	0.608485	0	0	1.54646	2.02439	BMP4;NRP1;PTK2B;PRCP
positive regulation of inflammatory response (GO:0050729)	4/89	0.270077	0.608485	0	0	1.54646	2.02439	SETD4;DDT;TRADD;MGST2
protein import (GO:0017038)	4/89	0.270077	0.608485	0	0	1.54646	2.02439	NUP93;HEATR3;CLU;RAN
negative regulation of translation (GO:0017148)	4/90	0.276668	0.608485	0	0	1.5284	1.9639	RIDA;MALSU1;EIF2AK4;MRPL13
positive regulation of autophagy (GO:0010508)	4/90	0.276668	0.608485	0	0	1.5284	1.9639	STING1;EIF2AK4;TRIM21;MID2
protein complex oligomerization (GO:0051259)	4/90	0.276668	0.608485	0	0	1.5284	1.9639	PYCARD;TMEM120B;ALS2;STING1
regulation of autophagosome assembly (GO:2000785)	2/35	0.277657	0.608485	0	0	1.99024	2.55023	CHMP4A;MTM1
base-excision repair, gap-filling (GO:0006287)	2/35	0.277657	0.608485	0	0	1.99024	2.55023	OGG1;RPA1
cellular response to amyloid-beta (GO:1904646)	2/35	0.277657	0.608485	0	0	1.99024	2.55023	VCAM1;ICAM1
cellular response to virus (GO:0098586)	2/35	0.277657	0.608485	0	0	1.99024	2.55023	IFI6;MAPK14
regulation of JUN kinase activity (GO:0043506)	2/35	0.277657	0.608485	0	0	1.99024	2.55023	GSTP1;TRAF6
regulation of muscle cell differentiation (GO:0051147)	2/35	0.277657	0.608485	0	0	1.99024	2.55023	BOC;MAPK14
respiratory system development (GO:0060541)	2/35	0.277657	0.608485	0	0	1.99024	2.55023	BMP4;PDPN
response to exogenous dsRNA (GO:0043330)	2/35	0.277657	0.608485	0	0	1.99024	2.55023	STING1;PQBP1
lung development (GO:0030324)	2/35	0.277657	0.608485	0	0	1.99024	2.55023	BMP4;PDPN
negative regulation of organelle assembly (GO:1902116)	2/35	0.277657	0.608485	0	0	1.99024	2.55023	CHMP4A;MTM1
peptidyl-tyrosine dephosphorylation (GO:0035335)	2/35	0.277657	0.608485	0	0	1.99024	2.55023	PTPRB;PTPRO
positive regulation of immunoglobulin production (GO:0002639)	2/35	0.277657	0.608485	0	0	1.99024	2.55023	PHB;TNFRSF4
protein localization to cilium (GO:0061512)	2/35	0.277657	0.608485	0	0	1.99024	2.55023	TCTN2;WDR19
response to retinoic acid (GO:0032526)	3/62	0.278046	0.608485	0	0	1.67037	2.13802	NDUFA13;TMEM161A;PTK2B
I-kappaB kinase/NF-kappaB signaling (GO:0007249)	3/62	0.278046	0.608485	0	0	1.67037	2.13802	TRADD;TRAF6;RBCK1
mitotic cell cycle phase transition (GO:0044772)	8/209	0.279664	0.608485	0	0	1.309	1.66789	EPS8;PRKAR2B;CCNE1;CCNG1;HAUS4;CEP41;CACUL1;CKAP5
positive regulation of hydrolase activity (GO:0051345)	6/149	0.279924	0.608485	0	0	1.37939	1.75629	RTN4R;NDUFA13;CD40;CCL8;ALS2;RAPGEF3
protein polyglutamylation (GO:0018095)	2023-01-11	0.281507	0.608485	0	0	3.28223	4.16055	CEP41
alcohol catabolic process (GO:0046164)	2023-01-11	0.281507	0.608485	0	0	3.28223	4.16055	SRD5A3
pyrimidine nucleoside salvage (GO:0043097)	2023-01-11	0.281507	0.608485	0	0	3.28223	4.16055	PUDP
pyrimidine-containing compound salvage (GO:0008655)	2023-01-11	0.281507	0.608485	0	0	3.28223	4.16055	PUDP
angiogenesis involved in wound healing (GO:0060055)	2023-01-11	0.281507	0.608485	0	0	3.28223	4.16055	PRCP
regulation of biosynthetic process (GO:0009889)	2023-01-11	0.281507	0.608485	0	0	3.28223	4.16055	GSTP1
regulation of cysteine-type endopeptidase activity involved in apoptotic signaling pathway (GO:2001267)	2023-01-11	0.281507	0.608485	0	0	3.28223	4.16055	CAAP1
regulation of establishment of protein localization to telomere (GO:0070203)	2023-01-11	0.281507	0.608485	0	0	3.28223	4.16055	DKC1
cellular response to increased oxygen levels (GO:0036295)	2023-01-11	0.281507	0.608485	0	0	3.28223	4.16055	ATG7
cellular response to interleukin-2 (GO:0071352)	2023-01-11	0.281507	0.608485	0	0	3.28223	4.16055	PTK2B
regulation of histone H3-K9 acetylation (GO:2000615)	2023-01-11	0.281507	0.608485	0	0	3.28223	4.16055	RAPGEF3
cellular response to superoxide (GO:0071451)	2023-01-11	0.281507	0.608485	0	0	3.28223	4.16055	SOD1
cellular response to UV-A (GO:0071492)	2023-01-11	0.281507	0.608485	0	0	3.28223	4.16055	CERS1
central nervous system myelination (GO:0022010)	2023-01-11	0.281507	0.608485	0	0	3.28223	4.16055	CLU
chromatin-mediated maintenance of transcription (GO:0048096)	2023-01-11	0.281507	0.608485	0	0	3.28223	4.16055	SERTAD1
regulation of lamellipodium morphogenesis (GO:2000392)	2023-01-11	0.281507	0.608485	0	0	3.28223	4.16055	PDPN
regulation of microtubule-based movement (GO:0060632)	2023-01-11	0.281507	0.608485	0	0	3.28223	4.16055	DYNLT2B
regulation of mitochondrial depolarization (GO:0051900)	2023-01-11	0.281507	0.608485	0	0	3.28223	4.16055	IFI6
regulation of monocyte chemotactic protein-1 production (GO:0071637)	2023-01-11	0.281507	0.608485	0	0	3.28223	4.16055	GSTP1
regulation of pH (GO:0006885)	2023-01-11	0.281507	0.608485	0	0	3.28223	4.16055	CLCN3
regulation of protein localization to Cajal body (GO:1904869)	2023-01-11	0.281507	0.608485	0	0	3.28223	4.16055	DKC1
regulation of stress-activated protein kinase signaling cascade (GO:0070302)	2023-01-11	0.281507	0.608485	0	0	3.28223	4.16055	GSTP1
glucocorticoid biosynthetic process (GO:0006704)	2023-01-11	0.281507	0.608485	0	0	3.28223	4.16055	HSD11B1
glucocorticoid metabolic process (GO:0008211)	2023-01-11	0.281507	0.608485	0	0	3.28223	4.16055	HSD11B1
hepatocyte growth factor receptor signaling pathway (GO:0048012)	2023-01-11	0.281507	0.608485	0	0	3.28223	4.16055	NRP1
response to hydroxyurea (GO:0072710)	2023-01-11	0.281507	0.608485	0	0	3.28223	4.16055	TIMELESS
interleukin-2-mediated signaling pathway (GO:0038110)	2023-01-11	0.281507	0.608485	0	0	3.28223	4.16055	PTK2B
lipoprotein biosynthetic process (GO:0042158)	2023-01-11	0.281507	0.608485	0	0	3.28223	4.16055	ATG7
synaptic vesicle transport (GO:0048489)	2023-01-11	0.281507	0.608485	0	0	3.28223	4.16055	SNAPIN
telomere maintenance via recombination (GO:0000722)	2023-01-11	0.281507	0.608485	0	0	3.28223	4.16055	TPRKB
mesonephros development (GO:0001823)	2023-01-11	0.281507	0.608485	0	0	3.28223	4.16055	BMP4
mitochondrial protein processing (GO:0034982)	2023-01-11	0.281507	0.608485	0	0	3.28223	4.16055	IMMP2L
mitochondrial transcription (GO:0006390)	2023-01-11	0.281507	0.608485	0	0	3.28223	4.16055	MRPL12
negative regulation of bone remodeling (GO:0046851)	2023-01-11	0.281507	0.608485	0	0	3.28223	4.16055	P2RX7
negative regulation of nuclear division (GO:0051784)	2023-01-11	0.281507	0.608485	0	0	3.28223	4.16055	BMP4
negative regulation of protein localization to cell surface (GO:2000009)	2023-01-11	0.281507	0.608485	0	0	3.28223	4.16055	LEPROT
peptidyl-lysine monomethylation (GO:0018026)	2023-01-11	0.281507	0.608485	0	0	3.28223	4.16055	SETD4
positive regulation of cellular extravasation (GO:0002693)	2023-01-11	0.281507	0.608485	0	0	3.28223	4.16055	ICAM1
positive regulation of production of miRNAs involved in gene silencing by miRNA (GO:1903800)	2023-01-11	0.281507	0.608485	0	0	3.28223	4.16055	BMP4
positive regulation of protein localization to Cajal body (GO:1904871)	2023-01-11	0.281507	0.608485	0	0	3.28223	4.16055	DKC1
protein kinase C-activating G protein-coupled receptor signaling pathway (GO:0007205)	2023-01-11	0.281507	0.608485	0	0	3.28223	4.16055	PLPP1
cellular response to lipopolysaccharide (GO:0071222)	5/120	0.282824	0.610837	0	0	1.42901	1.80473	PYCARD;TRAF6;GSTP1;NR1D1;MAPK14
innate immune response (GO:0045087)	11/302	0.283932	0.612733	0	0	1.24378	1.56594	CD40;STING1;IFI6;IRF7;PTK2B;PHB;CFP;TRIM21;SHFL;MID2;PML
positive regulation of DNA metabolic process (GO:0051054)	3/63	0.286141	0.615981	0	0	1.64244	2.05514	TMEM161A;BRCC3;PML
axonal transport (GO:0098930)	2/36	0.288707	0.615981	0	0	1.93161	2.39971	SNAPIN;SOD1
regulation of embryonic development (GO:0045995)	2/36	0.288707	0.615981	0	0	1.93161	2.39971	POGLUT1;WDPCP
regulation of sodium ion transport (GO:0002028)	2/36	0.288707	0.615981	0	0	1.93161	2.39971	P2RX7;SNTA1
intrinsic apoptotic signaling pathway by p53 class mediator (GO:0072332)	2/36	0.288707	0.615981	0	0	1.93161	2.39971	PYCARD;PML
transition metal ion transport (GO:0000041)	2/36	0.288707	0.615981	0	0	1.93161	2.39971	TRPC6;SLC30A1
mitochondrion disassembly (GO:0061726)	2/36	0.288707	0.615981	0	0	1.93161	2.39971	CISD2;ATG7
positive regulation of interferon-beta production (GO:0032728)	2/36	0.288707	0.615981	0	0	1.93161	2.39971	STING1;IRF7
regulation of endothelial cell proliferation (GO:0001936)	4/92	0.289925	0.615981	0	0	1.49351	1.84916	ATP5IF1;BMP4;NRP1;MYDGF
retinoid metabolic process (GO:0001523)	4/92	0.289925	0.615981	0	0	1.49351	1.84916	ALDH1A2;ALDH1A1;SDC3;AKR1C4
positive regulation of cellular component biogenesis (GO:0044089)	4/92	0.289925	0.615981	0	0	1.49351	1.84916	CDH5;BAK1;BID;CLU
negative regulation of intrinsic apoptotic signaling pathway (GO:2001243)	3/64	0.294255	0.615981	0	0	1.61544	1.97618	NDUFA13;TMEM161A;CLU
epithelium development (GO:0060429)	5/122	0.294312	0.615981	0	0	1.40443	1.71778	CBR1;PTER;ALDH1A2;TIMELESS;TPP1
mRNA splicing, via spliceosome (GO:0000398)	10/274	0.29465	0.615981	0	0	1.24596	1.52253	LSM7;SNRPD1;SNRPG;SNRPE;POLR2G;SNRNP25;DCPS;PQBP1;LSM2;POLR2L
proton transmembrane transport (GO:1902600)	2/37	0.299737	0.615981	0	0	1.87632	2.26068	COX15;NNT
anterograde axonal transport (GO:0008089)	2/37	0.299737	0.615981	0	0	1.87632	2.26068	SNAPIN;SOD1
regulation of erythrocyte differentiation (GO:0045646)	2/37	0.299737	0.615981	0	0	1.87632	2.26068	FAM210B;MAPK14
tRNA transport (GO:0051031)	2/37	0.299737	0.615981	0	0	1.87632	2.26068	NUP93;RAN
ncRNA metabolic process (GO:0034660)	2/37	0.299737	0.615981	0	0	1.87632	2.26068	TENT4B;RAN
negative regulation of epithelial cell apoptotic process (GO:1904036)	2/37	0.299737	0.615981	0	0	1.87632	2.26068	CDH5;ICAM1
negative regulation of stress-activated MAPK cascade (GO:0032873)	2/37	0.299737	0.615981	0	0	1.87632	2.26068	HDAC3;GSTP1
nucleotide-excision repair, DNA incision, 5'-to lesion (GO:0006296)	2/37	0.299737	0.615981	0	0	1.87632	2.26068	ERCC3;RPA1
phagocytosis, engulfment (GO:0006911)	2/37	0.299737	0.615981	0	0	1.87632	2.26068	MSR1;RAC2
positive regulation of calcium ion transport (GO:0051928)	2/37	0.299737	0.615981	0	0	1.87632	2.26068	P2RX7;TRPC6
positive regulation of myeloid cell differentiation (GO:0045639)	2/37	0.299737	0.615981	0	0	1.87632	2.26068	FAM210B;MAPK14
protein insertion into ER membrane (GO:0045048)	2/37	0.299737	0.615981	0	0	1.87632	2.26068	EMC4;EMC9
negative regulation of multicellular organismal process (GO:0051241)	8/214	0.301186	0.615981	0	0	1.2769	1.53232	BBS2;BMP4;ID1;PTPRO;ALDH1A1;PLCL2;PGAM5;NR1D1
positive regulation of protein modification process (GO:0031401)	8/214	0.301186	0.615981	0	0	1.2769	1.53232	BMP4;MYDGF;CDH5;CD40;HDAC3;GBA;ATG7;RAPGEF3
inorganic anion transmembrane transport (GO:0098661)	3/65	0.302382	0.615981	0	0	1.5893	1.9009	SLC25A10;CLCN3;XPR1
tRNA modification (GO:0006400)	3/65	0.302382	0.615981	0	0	1.5893	1.9009	DTWD2;TPRKB;OSGEP
protein mono-ADP-ribosylation (GO:0140289)	2023-01-12	0.302786	0.615981	0	0	2.98369	3.56471	PARP10
purine nucleoside monophosphate biosynthetic process (GO:0009127)	2023-01-12	0.302786	0.615981	0	0	2.98369	3.56471	IMPDH1
regulation of alcohol biosynthetic process (GO:1902930)	2023-01-12	0.302786	0.615981	0	0	2.98369	3.56471	RAN
regulation of axon regeneration (GO:0048679)	2023-01-12	0.302786	0.615981	0	0	2.98369	3.56471	RTN4R
brain morphogenesis (GO:0048854)	2023-01-12	0.302786	0.615981	0	0	2.98369	3.56471	BBS2
C-terminal protein amino acid modification (GO:0018410)	2023-01-12	0.302786	0.615981	0	0	2.98369	3.56471	ATG7
cellular response to fluid shear stress (GO:0071498)	2023-01-12	0.302786	0.615981	0	0	2.98369	3.56471	HDAC3
regulation of feeding behavior (GO:0060259)	2023-01-12	0.302786	0.615981	0	0	2.98369	3.56471	EIF2AK4
cellular response to nitrogen levels (GO:0043562)	2023-01-12	0.302786	0.615981	0	0	2.98369	3.56471	ATG7
cellular response to nitrogen starvation (GO:0006995)	2023-01-12	0.302786	0.615981	0	0	2.98369	3.56471	ATG7
depurination (GO:0045007)	2023-01-12	0.302786	0.615981	0	0	2.98369	3.56471	OGG1
regulation of myoblast fusion (GO:1901739)	2023-01-12	0.302786	0.615981	0	0	2.98369	3.56471	MAPK14
regulation of plasminogen activation (GO:0010755)	2023-01-12	0.302786	0.615981	0	0	2.98369	3.56471	CLEC3B
endoplasmic reticulum membrane organization (GO:0090158)	2023-01-12	0.302786	0.615981	0	0	2.98369	3.56471	STEEP1
regulation of sequestering of calcium ion (GO:0051282)	2023-01-12	0.302786	0.615981	0	0	2.98369	3.56471	PTK2B
ethanol oxidation (GO:0006069)	2023-01-12	0.302786	0.615981	0	0	2.98369	3.56471	ALDH1A1
exit from mitosis (GO:0010458)	2023-01-12	0.302786	0.615981	0	0	2.98369	3.56471	EPS8
fat-soluble vitamin catabolic process (GO:0042363)	2023-01-12	0.302786	0.615981	0	0	2.98369	3.56471	CYP24A1
ganglion development (GO:0061548)	2023-01-12	0.302786	0.615981	0	0	2.98369	3.56471	NRP1
glomerular visceral epithelial cell differentiation (GO:0072112)	2023-01-12	0.302786	0.615981	0	0	2.98369	3.56471	PTPRO
glutamine metabolic process (GO:0006541)	2023-01-12	0.302786	0.615981	0	0	2.98369	3.56471	GLS
intrinsic apoptotic signaling pathway in response to oxidative stress (GO:0008631)	2023-01-12	0.302786	0.615981	0	0	2.98369	3.56471	ARL6IP5
serine family amino acid biosynthetic process (GO:0009070)	2023-01-12	0.302786	0.615981	0	0	2.98369	3.56471	SEPHS1
smooth muscle cell differentiation (GO:0051145)	2023-01-12	0.302786	0.615981	0	0	2.98369	3.56471	BMP4
sphingoid metabolic process (GO:0046519)	2023-01-12	0.302786	0.615981	0	0	2.98369	3.56471	PLPP1
lysine catabolic process (GO:0006554)	2023-01-12	0.302786	0.615981	0	0	2.98369	3.56471	OGDH
lysine metabolic process (GO:0006553)	2023-01-12	0.302786	0.615981	0	0	2.98369	3.56471	OGDH
mitochondrion distribution (GO:0048311)	2023-01-12	0.302786	0.615981	0	0	2.98369	3.56471	MTM1
negative regulation of B cell proliferation (GO:0030889)	2023-01-12	0.302786	0.615981	0	0	2.98369	3.56471	CTLA4
negative regulation of JUN kinase activity (GO:0043508)	2023-01-12	0.302786	0.615981	0	0	2.98369	3.56471	GSTP1
negative regulation of leukocyte apoptotic process (GO:2000107)	2023-01-12	0.302786	0.615981	0	0	2.98369	3.56471	IRF7
negative regulation of leukocyte chemotaxis (GO:0002689)	2023-01-12	0.302786	0.615981	0	0	2.98369	3.56471	DDT
negative regulation of microtubule polymerization (GO:0031115)	2023-01-12	0.302786	0.615981	0	0	2.98369	3.56471	CDH5
negative regulation of receptor internalization (GO:0002091)	2023-01-12	0.302786	0.615981	0	0	2.98369	3.56471	WDR54
neurotransmitter uptake (GO:0001504)	2023-01-12	0.302786	0.615981	0	0	2.98369	3.56471	SLC29A1
nuclear body organization (GO:0030575)	2023-01-12	0.302786	0.615981	0	0	2.98369	3.56471	PML
nucleoside salvage (GO:0043174)	2023-01-12	0.302786	0.615981	0	0	2.98369	3.56471	PUDP
nucleotide-sugar metabolic process (GO:0009225)	2023-01-12	0.302786	0.615981	0	0	2.98369	3.56471	GMDS
organic hydroxy compound catabolic process (GO:1901616)	2023-01-12	0.302786	0.615981	0	0	2.98369	3.56471	CYP24A1
poly-N-acetyllactosamine biosynthetic process (GO:0030311)	2023-01-12	0.302786	0.615981	0	0	2.98369	3.56471	B3GNT3
positive regulation of endoplasmic reticulum unfolded protein response (GO:1900103)	2023-01-12	0.302786	0.615981	0	0	2.98369	3.56471	BAK1
positive regulation of protein localization to chromosome, telomeric region (GO:1904816)	2023-01-12	0.302786	0.615981	0	0	2.98369	3.56471	DKC1
positive regulation of protein maturation (GO:1903319)	2023-01-12	0.302786	0.615981	0	0	2.98369	3.56471	BAG2
posttranslational protein targeting to endoplasmic reticulum membrane (GO:0006620)	2023-01-12	0.302786	0.615981	0	0	2.98369	3.56471	CHMP4A
protein auto-ADP-ribosylation (GO:0070213)	2023-01-12	0.302786	0.615981	0	0	2.98369	3.56471	PARP10
negative regulation of cellular protein metabolic process (GO:0032269)	4/94	0.303267	0.616488	0	0	1.46017	1.74219	RIDA;MALSU1;ATRAID;MRPL13
positive regulation of protein kinase activity (GO:0045860)	6/154	0.305594	0.618313	0	0	1.33244	1.57961	ALS2;STRADB;TRAF6;PTK2B;CLU;CACUL1
mRNA metabolic process (GO:0016071)	4/95	0.309963	0.618313	0	0	1.44405	1.69141	RIDA;SNRPG;SNRPE;LSM2
positive regulation of cell death (GO:0010942)	3/66	0.31052	0.618313	0	0	1.56399	1.8291	BMP4;PHB;CLU
DNA replication initiation (GO:0006270)	2/38	0.310739	0.618313	0	0	1.82411	2.13202	POLE4;RPA1
response to estradiol (GO:0032355)	2/38	0.310739	0.618313	0	0	1.82411	2.13202	H2AZ1;FAM210B
lymphocyte proliferation (GO:0046651)	2/38	0.310739	0.618313	0	0	1.82411	2.13202	CD40;TNFRSF4
ncRNA export from nucleus (GO:0097064)	2/38	0.310739	0.618313	0	0	1.82411	2.13202	NUP93;RAN
positive regulation of insulin secretion (GO:0032024)	2/38	0.310739	0.618313	0	0	1.82411	2.13202	PSMD9;TM7SF3
positive regulation of production of molecular mediator of immune response (GO:0002702)	2/38	0.310739	0.618313	0	0	1.82411	2.13202	PHB;TNFRSF4
negative regulation of cell growth (GO:0030308)	5/126	0.317506	0.618313	0	0	1.35772	1.55766	RTN4R;NDUFA13;DCUN1D3;PHB;PML
negative regulation of growth (GO:0045926)	5/126	0.317506	0.618313	0	0	1.35772	1.55766	NDUFA13;DCUN1D3;PHB;PML;MT1E
regulation of gene silencing by miRNA (GO:0060964)	3/67	0.318665	0.618313	0	0	1.53947	1.76057	NUP93;POLR2G;POLR2L
regulation of viral genome replication (GO:0045069)	3/67	0.318665	0.618313	0	0	1.53947	1.76057	PARP10;PDE12;SHFL
transcription elongation from RNA polymerase II promoter (GO:0006368)	3/67	0.318665	0.618313	0	0	1.53947	1.76057	ERCC3;POLR2G;POLR2L
vascular endothelial growth factor receptor signaling pathway (GO:0048010)	3/67	0.318665	0.618313	0	0	1.53947	1.76057	NRP1;PTK2B;MAPK14
positive regulation of catabolic process (GO:0009896)	3/67	0.318665	0.618313	0	0	1.53947	1.76057	NDUFA13;WWP1;ATG7
regulation of ion transmembrane transporter activity (GO:0032412)	2/39	0.321703	0.618313	0	0	1.77471	2.01275	TRPC6;FXYD7
regulation of nitric-oxide synthase activity (GO:0050999)	2/39	0.321703	0.618313	0	0	1.77471	2.01275	ZDHHC21;GLA
DNA replication-independent nucleosome assembly (GO:0006336)	2/39	0.321703	0.618313	0	0	1.77471	2.01275	CENPM;ASF1A
regulation of receptor-mediated endocytosis (GO:0048259)	2/39	0.321703	0.618313	0	0	1.77471	2.01275	LDLRAP1;CLU
regulation of T cell differentiation (GO:0045580)	2/39	0.321703	0.618313	0	0	1.77471	2.01275	CTLA4;SOD1
regulation of viral entry into host cell (GO:0046596)	2/39	0.321703	0.618313	0	0	1.77471	2.01275	TRIM21;MID2
membrane protein proteolysis (GO:0033619)	2/39	0.321703	0.618313	0	0	1.77471	2.01275	PSENEN;TRAF6
negative regulation of cellular metabolic process (GO:0031324)	2/39	0.321703	0.618313	0	0	1.77471	2.01275	TRAP1;WDR54
negative regulation of protein secretion (GO:0050709)	2/39	0.321703	0.618313	0	0	1.77471	2.01275	PSMD9;SERGEF
protein maturation (GO:0051604)	4/97	0.323397	0.618313	0	0	1.41284	1.59493	GCSH;NFU1;PSENEN;CTSS
purine ribonucleoside triphosphate metabolic process (GO:0009205)	2023-01-13	0.323436	0.618313	0	0	2.73491	3.08704	RAN
purine-containing compound salvage (GO:0043101)	2023-01-13	0.323436	0.618313	0	0	2.73491	3.08704	APRT
pyrimidine deoxyribonucleotide catabolic process (GO:0009223)	2023-01-13	0.323436	0.618313	0	0	2.73491	3.08704	OGG1
AMP metabolic process (GO:0046033)	2023-01-13	0.323436	0.618313	0	0	2.73491	3.08704	NUDT2
cardiac right ventricle morphogenesis (GO:0003215)	2023-01-13	0.323436	0.618313	0	0	2.73491	3.08704	BMP4
chondroitin sulfate catabolic process (GO:0030207)	2023-01-13	0.323436	0.618313	0	0	2.73491	3.08704	HEXB
chromatin organization involved in regulation of transcription (GO:0034401)	2023-01-13	0.323436	0.618313	0	0	2.73491	3.08704	SERTAD1
regulation of nucleocytoplasmic transport (GO:0046822)	2023-01-13	0.323436	0.618313	0	0	2.73491	3.08704	BMP4
DNA replication-independent nucleosome organization (GO:0034724)	2023-01-13	0.323436	0.618313	0	0	2.73491	3.08704	ASF1A
regulation of oxidoreductase activity (GO:0051341)	2023-01-13	0.323436	0.618313	0	0	2.73491	3.08704	ECSIT
embryonic hemopoiesis (GO:0035162)	2023-01-13	0.323436	0.618313	0	0	2.73491	3.08704	FLT3LG
endochondral bone morphogenesis (GO:0060350)	2023-01-13	0.323436	0.618313	0	0	2.73491	3.08704	BMP4
regulation of protein acetylation (GO:1901983)	2023-01-13	0.323436	0.618313	0	0	2.73491	3.08704	RAPGEF3
endonucleolytic cleavage of tricistronic rRNA transcript (SSU-rRNA, 5.8S rRNA, LSU-rRNA) (GO:0000479)	2023-01-13	0.323436	0.618313	0	0	2.73491	3.08704	KRI1
regulation of retrograde protein transport, ER to cytosol (GO:1904152)	2023-01-13	0.323436	0.618313	0	0	2.73491	3.08704	BCAP31
regulation of tube diameter (GO:0035296)	2023-01-13	0.323436	0.618313	0	0	2.73491	3.08704	GCLM
response to interleukin-6 (GO:0070741)	2023-01-13	0.323436	0.618313	0	0	2.73491	3.08704	PHB
reticulophagy (GO:0061709)	2023-01-13	0.323436	0.618313	0	0	2.73491	3.08704	STING1
ribosomal subunit export from nucleus (GO:0000054)	2023-01-13	0.323436	0.618313	0	0	2.73491	3.08704	RAN
semaphorin-plexin signaling pathway involved in neuron projection guidance (GO:1902285)	2023-01-13	0.323436	0.618313	0	0	2.73491	3.08704	NRP1
intracellular sterol transport (GO:0032366)	2023-01-13	0.323436	0.618313	0	0	2.73491	3.08704	NPC2
sphingoid biosynthetic process (GO:0046520)	2023-01-13	0.323436	0.618313	0	0	2.73491	3.08704	GBA
sphingosine biosynthetic process (GO:0046512)	2023-01-13	0.323436	0.618313	0	0	2.73491	3.08704	GBA
spliceosomal tri-snRNP complex assembly (GO:0000244)	2023-01-13	0.323436	0.618313	0	0	2.73491	3.08704	LSM2
synaptic vesicle localization (GO:0097479)	2023-01-13	0.323436	0.618313	0	0	2.73491	3.08704	SNAPIN
mature B cell differentiation involved in immune response (GO:0002313)	2023-01-13	0.323436	0.618313	0	0	2.73491	3.08704	PTK2B
toll-like receptor 9 signaling pathway (GO:0034162)	2023-01-13	0.323436	0.618313	0	0	2.73491	3.08704	TRAF6
transcription preinitiation complex assembly (GO:0070897)	2023-01-13	0.323436	0.618313	0	0	2.73491	3.08704	TAF12
tRNA 5'-leader removal (GO:0001682)	2023-01-13	0.323436	0.618313	0	0	2.73491	3.08704	POP4
vascular process in circulatory system (GO:0003018)	2023-01-13	0.323436	0.618313	0	0	2.73491	3.08704	GCLM
myelination in peripheral nervous system (GO:0022011)	2023-01-13	0.323436	0.618313	0	0	2.73491	3.08704	SOD1
negative regulation by host of viral transcription (GO:0043922)	2023-01-13	0.323436	0.618313	0	0	2.73491	3.08704	PSMC3
negative regulation of adenylate cyclase activity (GO:0007194)	2023-01-13	0.323436	0.618313	0	0	2.73491	3.08704	PALM
negative regulation of alcohol biosynthetic process (GO:1902931)	2023-01-13	0.323436	0.618313	0	0	2.73491	3.08704	SOD1
negative regulation of chromatin organization (GO:1905268)	2023-01-13	0.323436	0.618313	0	0	2.73491	3.08704	ASF1A
negative regulation of chromatin silencing (GO:0031936)	2023-01-13	0.323436	0.618313	0	0	2.73491	3.08704	ASF1A
negative regulation of DNA-dependent DNA replication (GO:2000104)	2023-01-13	0.323436	0.618313	0	0	2.73491	3.08704	TIMELESS
negative regulation of epidermal growth factor-activated receptor activity (GO:0007175)	2023-01-13	0.323436	0.618313	0	0	2.73491	3.08704	CHMP6
negative regulation of gene silencing (GO:0060969)	2023-01-13	0.323436	0.618313	0	0	2.73491	3.08704	ASF1A
negative regulation of hippo signaling (GO:0035331)	2023-01-13	0.323436	0.618313	0	0	2.73491	3.08704	MAPK14
negative regulation of macromolecule biosynthetic process (GO:0010558)	2023-01-13	0.323436	0.618313	0	0	2.73491	3.08704	GSTP1
negative regulation of myoblast differentiation (GO:0045662)	2023-01-13	0.323436	0.618313	0	0	2.73491	3.08704	BMP4
negative regulation of myotube differentiation (GO:0010832)	2023-01-13	0.323436	0.618313	0	0	2.73491	3.08704	HDAC3
negative regulation of potassium ion transport (GO:0043267)	2023-01-13	0.323436	0.618313	0	0	2.73491	3.08704	PTK2B
negative regulation of reactive oxygen species biosynthetic process (GO:1903427)	2023-01-13	0.323436	0.618313	0	0	2.73491	3.08704	TRAP1
pentose-phosphate shunt (GO:0006098)	2023-01-13	0.323436	0.618313	0	0	2.73491	3.08704	PGD
plasma membrane tubulation (GO:0097320)	2023-01-13	0.323436	0.618313	0	0	2.73491	3.08704	CHMP4A
poly-N-acetyllactosamine metabolic process (GO:0030309)	2023-01-13	0.323436	0.618313	0	0	2.73491	3.08704	B3GNT3
polyamine metabolic process (GO:0006595)	2023-01-13	0.323436	0.618313	0	0	2.73491	3.08704	SMS
positive regulation of ERAD pathway (GO:1904294)	2023-01-13	0.323436	0.618313	0	0	2.73491	3.08704	BCAP31
positive regulation of nuclear-transcribed mRNA poly(A) tail shortening (GO:0060213)	2023-01-13	0.323436	0.618313	0	0	2.73491	3.08704	POLR2G
positive regulation of protein acetylation (GO:1901985)	2023-01-13	0.323436	0.618313	0	0	2.73491	3.08704	RAPGEF3
positive regulation of protein exit from endoplasmic reticulum (GO:0070863)	2023-01-13	0.323436	0.618313	0	0	2.73491	3.08704	BCAP31
positive regulation of protein localization to cell surface (GO:2000010)	2023-01-13	0.323436	0.618313	0	0	2.73491	3.08704	RIC3
positive regulation of steroid metabolic process (GO:0045940)	2023-01-13	0.323436	0.618313	0	0	2.73491	3.08704	LDLRAP1
positive regulation of transporter activity (GO:0032411)	2023-01-13	0.323436	0.618313	0	0	2.73491	3.08704	TRPC6
protein heterotetramerization (GO:0051290)	2023-01-13	0.323436	0.618313	0	0	2.73491	3.08704	CBR4
RNA splicing, via transesterification reactions with bulged adenosine as nucleophile (GO:0000377)	9/251	0.326669	0.619947	0	0	1.22262	1.36787	LSM7;SNRPD1;SNRPG;SNRPE;POLR2G;SNRNP25;PQBP1;LSM2;POLR2L
regulation of translational initiation (GO:0006446)	3/68	0.326811	0.619947	0	0	1.51571	1.69513	GLE1;POLR2G;EIF2AK4
positive regulation of protein localization to nucleus (GO:1900182)	3/68	0.326811	0.619947	0	0	1.51571	1.69513	HDAC3;DKC1;RAN
regulation of GTPase activity (GO:0043087)	7/189	0.327536	0.619947	0	0	1.26404	1.41086	RTN4R;CD40;CCL8;ALS2;RAPGEF3;FGD2;SOD1
negative regulation of neuron death (GO:1901215)	4/98	0.330129	0.619947	0	0	1.39774	1.54908	GBA;PTK2B;CHMP4A;SOD1
positive regulation of defense response (GO:0031349)	4/98	0.330129	0.619947	0	0	1.39774	1.54908	SETD4;DDT;TRADD;MGST2
response to lipopolysaccharide (GO:0032496)	6/159	0.331658	0.619947	0	0	1.28856	1.42213	PYCARD;PRDX3;TRAF6;GSTP1;NR1D1;MAPK14
autophagy of mitochondrion (GO:0000422)	2/40	0.332624	0.619947	0	0	1.72792	1.902	CISD2;ATG7
regulation of nitric oxide biosynthetic process (GO:0045428)	2/40	0.332624	0.619947	0	0	1.72792	1.902	CLU;GLA
glycolipid biosynthetic process (GO:0009247)	2/40	0.332624	0.619947	0	0	1.72792	1.902	PIGP;PIGL
ribosomal small subunit biogenesis (GO:0042274)	2/40	0.332624	0.619947	0	0	1.72792	1.902	MRPS11;MRPS7
sulfur compound catabolic process (GO:0044273)	2/40	0.332624	0.619947	0	0	1.72792	1.902	HEXB;GNS
organic hydroxy compound transport (GO:0015850)	2/40	0.332624	0.619947	0	0	1.72792	1.902	NPC2;AKR1C4
negative regulation of cell population proliferation (GO:0008285)	13/379	0.333212	0.619947	0	0	1.16814	1.28376	GSTP1;PDCD5;PHB;ATRAID;PML;PARP10;BMP4;TFDP1;ALDH1A2;PDPN;PTK2B;ROR2;PLPP1
regulation of canonical Wnt signaling pathway (GO:0060828)	9/253	0.334939	0.619947	0	0	1.21247	1.32621	PSMD10;PSMD9;PSMB5;PSMC3;PTPRO;PSMF1;PSMB8;PSMB10;PSMB9
DNA-templated transcription, elongation (GO:0006354)	3/69	0.334957	0.619947	0	0	1.49267	1.63261	ERCC3;POLR2G;POLR2L
positive regulation of MAP kinase activity (GO:0043406)	3/69	0.334957	0.619947	0	0	1.49267	1.63261	CD40;TRAF6;PIK3R6
positive regulation of stress-activated MAPK cascade (GO:0032874)	4/99	0.336869	0.619947	0	0	1.38296	1.50474	PYCARD;TRAF6;ARL6IP5;PTK2B
negative regulation of programmed cell death (GO:0043069)	13/381	0.339969	0.619947	0	0	1.16167	1.25333	PSMD10;HDAC3;GSTP1;IFI6;TM7SF3;PRDX3;BMP4;MYDGF;TRAF6;PDPN;PTK2B;BID;DCPS
protein glycosylation (GO:0006486)	5/130	0.340914	0.619947	0	0	1.314	1.41403	ALG8;POGLUT1;ST6GALNAC2;PMM1;B3GNT3
cellular response to DNA damage stimulus (GO:0006974)	12/350	0.342964	0.619947	0	0	1.16731	1.24917	ERCC3;OGG1;RPA1;TIMELESS;IRF7;CTLA4;BAK1;BID;MAPK14;ASF1A;PML;FANCF
snRNA transcription by RNA polymerase II (GO:0042795)	3/70	0.343098	0.619947	0	0	1.47031	1.57285	INTS14;POLR2G;POLR2L
protein localization to vacuole (GO:0072665)	2023-01-14	0.343475	0.619947	0	0	2.5244	2.69768	RNF128
protein maturation by iron-sulfur cluster transfer (GO:0097428)	2023-01-14	0.343475	0.619947	0	0	2.5244	2.69768	NFU1
protein modification by small protein conjugation or removal (GO:0070647)	2023-01-14	0.343475	0.619947	0	0	2.5244	2.69768	ATG7
pyrimidine nucleoside biosynthetic process (GO:0046134)	2023-01-14	0.343475	0.619947	0	0	2.5244	2.69768	PUDP
amyloid precursor protein catabolic process (GO:0042987)	2023-01-14	0.343475	0.619947	0	0	2.5244	2.69768	PSENEN
antiviral innate immune response (GO:0140374)	2023-01-14	0.343475	0.619947	0	0	2.5244	2.69768	PHB
regulation of cAMP-dependent protein kinase activity (GO:2000479)	2023-01-14	0.343475	0.619947	0	0	2.5244	2.69768	PRKAR2B
branching involved in blood vessel morphogenesis (GO:0001569)	2023-01-14	0.343475	0.619947	0	0	2.5244	2.69768	NRP1
calcium ion import across plasma membrane (GO:0098703)	2023-01-14	0.343475	0.619947	0	0	2.5244	2.69768	TRPM2
cell junction maintenance (GO:0034331)	2023-01-14	0.343475	0.619947	0	0	2.5244	2.69768	CHCHD10
cellular copper ion homeostasis (GO:0006878)	2023-01-14	0.343475	0.619947	0	0	2.5244	2.69768	ABCB6
regulation of gastrulation (GO:0010470)	2023-01-14	0.343475	0.619947	0	0	2.5244	2.69768	POGLUT1
regulation of IRE1-mediated unfolded protein response (GO:1903894)	2023-01-14	0.343475	0.619947	0	0	2.5244	2.69768	BAK1
regulation of lamellipodium organization (GO:1902743)	2023-01-14	0.343475	0.619947	0	0	2.5244	2.69768	PDPN
cytoplasmic sequestering of transcription factor (GO:0042994)	2023-01-14	0.343475	0.619947	0	0	2.5244	2.69768	PSMD10
defense response to protozoan (GO:0042832)	2023-01-14	0.343475	0.619947	0	0	2.5244	2.69768	CD40
regulation of nitric-oxide synthase biosynthetic process (GO:0051769)	2023-01-14	0.343475	0.619947	0	0	2.5244	2.69768	GSTP1
regulation of protein kinase C signaling (GO:0090036)	2023-01-14	0.343475	0.619947	0	0	2.5244	2.69768	CD40
regulation of response to endoplasmic reticulum stress (GO:1905897)	2023-01-14	0.343475	0.619947	0	0	2.5244	2.69768	CLU
regulation of response to interferon-gamma (GO:0060330)	2023-01-14	0.343475	0.619947	0	0	2.5244	2.69768	SOCS3
genitalia development (GO:0048806)	2023-01-14	0.343475	0.619947	0	0	2.5244	2.69768	DNAJC19
respiratory electron transport chain (GO:0022904)	2023-01-14	0.343475	0.619947	0	0	2.5244	2.69768	SDHB
heart process (GO:0003015)	2023-01-14	0.343475	0.619947	0	0	2.5244	2.69768	SOD1
response to UV-A (GO:0070141)	2023-01-14	0.343475	0.619947	0	0	2.5244	2.69768	CERS1
response to X-ray (GO:0010165)	2023-01-14	0.343475	0.619947	0	0	2.5244	2.69768	BRCC3
ribonucleoside monophosphate biosynthetic process (GO:0009156)	2023-01-14	0.343475	0.619947	0	0	2.5244	2.69768	IMPDH1
immune response-regulating cell surface receptor signaling pathway (GO:0002768)	2023-01-14	0.343475	0.619947	0	0	2.5244	2.69768	CD40
substrate-dependent cell migration (GO:0006929)	2023-01-14	0.343475	0.619947	0	0	2.5244	2.69768	NRP1
manganese ion transport (GO:0006828)	2023-01-14	0.343475	0.619947	0	0	2.5244	2.69768	TRPC6
thymus development (GO:0048538)	2023-01-14	0.343475	0.619947	0	0	2.5244	2.69768	SOD1
tRNA wobble uridine modification (GO:0002098)	2023-01-14	0.343475	0.619947	0	0	2.5244	2.69768	ELP1
vascular endothelial growth factor signaling pathway (GO:0038084)	2023-01-14	0.343475	0.619947	0	0	2.5244	2.69768	NRP1
vasodilation (GO:0042311)	2023-01-14	0.343475	0.619947	0	0	2.5244	2.69768	SOD1
NAD biosynthesis via nicotinamide riboside salvage pathway (GO:0034356)	2023-01-14	0.343475	0.619947	0	0	2.5244	2.69768	PARP10
negative regulation of bone mineralization (GO:0030502)	2023-01-14	0.343475	0.619947	0	0	2.5244	2.69768	PTK2B
negative regulation of cell activation (GO:0050866)	2023-01-14	0.343475	0.619947	0	0	2.5244	2.69768	NR1D1
negative regulation of cyclase activity (GO:0031280)	2023-01-14	0.343475	0.619947	0	0	2.5244	2.69768	PALM
negative regulation of DNA damage response, signal transduction by p53 class mediator (GO:0043518)	2023-01-14	0.343475	0.619947	0	0	2.5244	2.69768	PSMD10
negative regulation of neuroinflammatory response (GO:0150079)	2023-01-14	0.343475	0.619947	0	0	2.5244	2.69768	NR1D1
negative regulation of pri-miRNA transcription by RNA polymerase II (GO:1902894)	2023-01-14	0.343475	0.619947	0	0	2.5244	2.69768	BMP4
negative regulation of translational initiation (GO:0045947)	2023-01-14	0.343475	0.619947	0	0	2.5244	2.69768	EIF2AK4
neuromuscular process controlling balance (GO:0050885)	2023-01-14	0.343475	0.619947	0	0	2.5244	2.69768	TPP1
neuron fate commitment (GO:0048663)	2023-01-14	0.343475	0.619947	0	0	2.5244	2.69768	EPOP
nuclear pore organization (GO:0006999)	2023-01-14	0.343475	0.619947	0	0	2.5244	2.69768	NUP93
nucleoside phosphate biosynthetic process (GO:1901293)	2023-01-14	0.343475	0.619947	0	0	2.5244	2.69768	AK1
nucleoside phosphate catabolic process (GO:1901292)	2023-01-14	0.343475	0.619947	0	0	2.5244	2.69768	ENTPD6
nucleoside triphosphate metabolic process (GO:0009141)	2023-01-14	0.343475	0.619947	0	0	2.5244	2.69768	AK1
ovarian follicle development (GO:0001541)	2023-01-14	0.343475	0.619947	0	0	2.5244	2.69768	SOD1
peptidyl-serine dephosphorylation (GO:0070262)	2023-01-14	0.343475	0.619947	0	0	2.5244	2.69768	PPP5C
positive regulation of cyclase activity (GO:0031281)	2023-01-14	0.343475	0.619947	0	0	2.5244	2.69768	MAPK14
positive regulation of long-term synaptic potentiation (GO:1900273)	2023-01-14	0.343475	0.619947	0	0	2.5244	2.69768	EIF2AK4
positive regulation of lymphocyte migration (GO:2000403)	2023-01-14	0.343475	0.619947	0	0	2.5244	2.69768	PYCARD
positive regulation of protein-containing complex disassembly (GO:0043243)	2023-01-14	0.343475	0.619947	0	0	2.5244	2.69768	GBA
positive regulation of transmembrane transport (GO:0034764)	2023-01-14	0.343475	0.619947	0	0	2.5244	2.69768	P2RX7
carboxylic acid transmembrane transport (GO:1905039)	2/41	0.343494	0.619947	0	0	1.68353	1.799	SLC25A10;SLC19A1
regulation of protein dephosphorylation (GO:0035304)	2/41	0.343494	0.619947	0	0	1.68353	1.799	CDH5;GBA
epithelial cell migration (GO:0010631)	2/41	0.343494	0.619947	0	0	1.68353	1.799	NRP1;PRKX
import into cell (GO:0098657)	2/41	0.343494	0.619947	0	0	1.68353	1.799	SLC29A1;SLC19A1
nucleobase-containing compound catabolic process (GO:0034655)	2/41	0.343494	0.619947	0	0	1.68353	1.799	RNASEH1;ENTPD6
positive regulation of TOR signaling (GO:0032008)	2/41	0.343494	0.619947	0	0	1.68353	1.799	HDAC3;LAMTOR2
positive regulation of translation (GO:0045727)	4/100	0.343613	0.619947	0	0	1.36848	1.46186	TRUB2;MRPS27;PYM1;POLR2G
epithelial cell differentiation (GO:0030855)	4/101	0.350361	0.629207	0	0	1.3543	1.42038	BMP4;CBR1;PTER;TPP1
regulation of endopeptidase activity (GO:0052548)	3/71	0.35123	0.629207	0	0	1.44862	1.51571	PSENEN;PSMB8;PSMB9
cholesterol homeostasis (GO:0042632)	3/71	0.35123	0.629207	0	0	1.44862	1.51571	NPC2;NR1D1;LDLRAP1
regulation of TOR signaling (GO:0032006)	3/71	0.35123	0.629207	0	0	1.44862	1.51571	HDAC3;GBA;LAMTOR2
snRNA transcription (GO:0009301)	3/71	0.35123	0.629207	0	0	1.44862	1.51571	INTS14;POLR2G;POLR2L
proteasome-mediated ubiquitin-dependent protein catabolic process (GO:0043161)	11/321	0.353386	0.629207	0	0	1.16639	1.21327	PSMD10;PSMD9;PSMB5;PSMC3;WWP1;RBCK1;PSMF1;PSMB8;PSMB10;PML;PSMB9
regulation of double-strand break repair (GO:2000779)	2/42	0.354306	0.629207	0	0	1.64136	1.70306	TIMELESS;PML
regulation of extrinsic apoptotic signaling pathway via death domain receptors (GO:1902041)	2/42	0.354306	0.629207	0	0	1.64136	1.70306	TRADD;ICAM1
ceramide biosynthetic process (GO:0046513)	2/42	0.354306	0.629207	0	0	1.64136	1.70306	GBA;CERS1
translesion synthesis (GO:0019985)	2/42	0.354306	0.629207	0	0	1.64136	1.70306	PARP10;RPA1
monocyte chemotaxis (GO:0002548)	2/42	0.354306	0.629207	0	0	1.64136	1.70306	CCL8;PTPRO
negative regulation of protein catabolic process (GO:0042177)	2/42	0.354306	0.629207	0	0	1.64136	1.70306	PHB;ATRAID
protein O-linked glycosylation (GO:0006493)	4/102	0.35711	0.629207	0	0	1.34041	1.38024	POGLUT1;ST6GALNAC2;B3GNT3;POGLUT3
regulation of cell death (GO:0010941)	4/102	0.35711	0.629207	0	0	1.34041	1.38024	BMP4;PDE12;PHB;CLU
calcium-mediated signaling (GO:0019722)	4/102	0.35711	0.629207	0	0	1.34041	1.38024	BCAP31;P2RX7;TRPM2;VCAM1
positive regulation of cellular protein metabolic process (GO:0032270)	4/102	0.35711	0.629207	0	0	1.34041	1.38024	ASPH;PYM1;BAK1;ATG7
response to ionizing radiation (GO:0010212)	3/72	0.359352	0.629207	0	0	1.42755	1.46103	DCUN1D3;BRCC3;MAPK14
sterol homeostasis (GO:0055092)	3/72	0.359352	0.629207	0	0	1.42755	1.46103	NPC2;NR1D1;LDLRAP1
negative regulation of supramolecular fiber organization (GO:1902904)	3/72	0.359352	0.629207	0	0	1.42755	1.46103	CDH5;PFDN2;CLU
protein trimerization (GO:0070206)	2023-01-15	0.362922	0.629207	0	0	2.34397	2.37577	CLYBL
aflatoxin metabolic process (GO:0046222)	2023-01-15	0.362922	0.629207	0	0	2.34397	2.37577	MGST2
androgen receptor signaling pathway (GO:0030521)	2023-01-15	0.362922	0.629207	0	0	2.34397	2.37577	PLPP1
anterograde synaptic vesicle transport (GO:0048490)	2023-01-15	0.362922	0.629207	0	0	2.34397	2.37577	SNAPIN
regulation of branching involved in ureteric bud morphogenesis (GO:0090189)	2023-01-15	0.362922	0.629207	0	0	2.34397	2.37577	BMP4
C21-steroid hormone biosynthetic process (GO:0006700)	2023-01-15	0.362922	0.629207	0	0	2.34397	2.37577	FDX1
calcium ion import into cytosol (GO:1902656)	2023-01-15	0.362922	0.629207	0	0	2.34397	2.37577	TRPM2
regulation of dephosphorylation (GO:0035303)	2023-01-15	0.362922	0.629207	0	0	2.34397	2.37577	MTMR1
cellular response to ATP (GO:0071318)	2023-01-15	0.362922	0.629207	0	0	2.34397	2.37577	P2RX7
regulation of extracellular matrix disassembly (GO:0010715)	2023-01-15	0.362922	0.629207	0	0	2.34397	2.37577	PDPN
regulation of microglial cell activation (GO:1903978)	2023-01-15	0.362922	0.629207	0	0	2.34397	2.37577	NR1D1
engulfment of apoptotic cell (GO:0043652)	2023-01-15	0.362922	0.629207	0	0	2.34397	2.37577	RAC2
histone H3 deacetylation (GO:0070932)	2023-01-15	0.362922	0.629207	0	0	2.34397	2.37577	HDAC3
icosanoid biosynthetic process (GO:0046456)	2023-01-15	0.362922	0.629207	0	0	2.34397	2.37577	MGST2
RNA phosphodiester bond hydrolysis, endonucleolytic (GO:0090502)	2023-01-15	0.362922	0.629207	0	0	2.34397	2.37577	RNASEH1
integrated stress response signaling (GO:0140467)	2023-01-15	0.362922	0.629207	0	0	2.34397	2.37577	EIF2AK4
macrophage differentiation (GO:0030225)	2023-01-15	0.362922	0.629207	0	0	2.34397	2.37577	BMP4
synaptic vesicle transport along microtubule (GO:0099517)	2023-01-15	0.362922	0.629207	0	0	2.34397	2.37577	SNAPIN
synaptonemal complex assembly (GO:0007130)	2023-01-15	0.362922	0.629207	0	0	2.34397	2.37577	TEX12
synaptonemal complex organization (GO:0070193)	2023-01-15	0.362922	0.629207	0	0	2.34397	2.37577	TEX12
T cell proliferation (GO:0042098)	2023-01-15	0.362922	0.629207	0	0	2.34397	2.37577	TNFRSF4
tRNA 5'-end processing (GO:0099116)	2023-01-15	0.362922	0.629207	0	0	2.34397	2.37577	POP4
mitochondrial RNA metabolic process (GO:0000959)	2023-01-15	0.362922	0.629207	0	0	2.34397	2.37577	MRPL12
mitotic recombination (GO:0006312)	2023-01-15	0.362922	0.629207	0	0	2.34397	2.37577	TPRKB
vitamin D metabolic process (GO:0042359)	2023-01-15	0.362922	0.629207	0	0	2.34397	2.37577	CYP24A1
mycotoxin metabolic process (GO:0043385)	2023-01-15	0.362922	0.629207	0	0	2.34397	2.37577	MGST2
negative regulation of androgen receptor signaling pathway (GO:0060766)	2023-01-15	0.362922	0.629207	0	0	2.34397	2.37577	PHB
negative regulation of blood pressure (GO:0045776)	2023-01-15	0.362922	0.629207	0	0	2.34397	2.37577	PRCP
negative regulation of ubiquitin-protein transferase activity (GO:0051444)	2023-01-15	0.362922	0.629207	0	0	2.34397	2.37577	BAG2
nitric oxide biosynthetic process (GO:0006809)	2023-01-15	0.362922	0.629207	0	0	2.34397	2.37577	NQO1
nucleobase-containing small molecule catabolic process (GO:0034656)	2023-01-15	0.362922	0.629207	0	0	2.34397	2.37577	ENTPD6
organic heteropentacyclic compound metabolic process (GO:1901376)	2023-01-15	0.362922	0.629207	0	0	2.34397	2.37577	MGST2
peptidyl-tyrosine autophosphorylation (GO:0038083)	2023-01-15	0.362922	0.629207	0	0	2.34397	2.37577	PTK2B
placenta development (GO:0001890)	2023-01-15	0.362922	0.629207	0	0	2.34397	2.37577	SOD1
positive regulation of chromosome organization (GO:2001252)	2023-01-15	0.362922	0.629207	0	0	2.34397	2.37577	PML
positive regulation of double-strand break repair via homologous recombination (GO:1905168)	2023-01-15	0.362922	0.629207	0	0	2.34397	2.37577	TIMELESS
positive regulation of osteoclast differentiation (GO:0045672)	2023-01-15	0.362922	0.629207	0	0	2.34397	2.37577	TRAF6
positive regulation of protein export from nucleus (GO:0046827)	2023-01-15	0.362922	0.629207	0	0	2.34397	2.37577	RAPGEF3
protein homotrimerization (GO:0070207)	2023-01-15	0.362922	0.629207	0	0	2.34397	2.37577	CLYBL
protein localization to cell-cell junction (GO:0150105)	2023-01-15	0.362922	0.629207	0	0	2.34397	2.37577	CDH5
protein localization to chromosome, telomeric region (GO:0070198)	2023-01-15	0.362922	0.629207	0	0	2.34397	2.37577	TPP1
cellular response to organonitrogen compound (GO:0071417)	4/103	0.363859	0.630032	0	0	1.32681	1.34139	P2RX7;TRPM2;LAMTOR2;RAPGEF3
anion transport (GO:0006820)	2/43	0.365054	0.630032	0	0	1.60124	1.61359	SLC13A5;SLC19A1
regulation of cytokine production involved in inflammatory response (GO:1900015)	2/43	0.365054	0.630032	0	0	1.60124	1.61359	PYCARD;MAPK14
cellular response to retinoic acid (GO:0071300)	2/43	0.365054	0.630032	0	0	1.60124	1.61359	NDUFA13;PTK2B
DNA synthesis involved in DNA repair (GO:0000731)	2/43	0.365054	0.630032	0	0	1.60124	1.61359	PARP10;RPA1
negative regulation of type I interferon production (GO:0032480)	2/43	0.365054	0.630032	0	0	1.60124	1.61359	PYCARD;NLRX1
positive regulation of peptide hormone secretion (GO:0090277)	2/43	0.365054	0.630032	0	0	1.60124	1.61359	PSMD9;TM7SF3
regulation of hydrolase activity (GO:0051336)	3/73	0.367458	0.63254	0	0	1.40708	1.4087	ATP5IF1;FGD2;SOD1
regulation of Rho protein signal transduction (GO:0035023)	3/73	0.367458	0.63254	0	0	1.40708	1.4087	EPS8;RTN4R;NRP1
neurotransmitter transport (GO:0006836)	3/73	0.367458	0.63254	0	0	1.40708	1.4087	SNAPIN;SLC29A1;GLS
positive regulation of JNK cascade (GO:0046330)	3/73	0.367458	0.63254	0	0	1.40708	1.4087	PYCARD;TRAF6;PTK2B
cellular component assembly (GO:0022607)	9/261	0.368338	0.633604	0	0	1.17349	1.17203	EPS8;CD40;WDR19;RAC2;TEX12;CHCHD10;PTK2B;NDUFAF1;PML
regulation of MAPK cascade (GO:0043408)	6/166	0.368552	0.633604	0	0	1.23174	1.22949	PSMD10;P2RX7;MYDGF;GSTP1;ROR2;WDR54
regulation of insulin secretion (GO:0050796)	4/104	0.370604	0.636243	0	0	1.31347	1.30378	PSMD9;NR1D1;TM7SF3;RAPGEF3
sphingolipid biosynthetic process (GO:0030148)	3/74	0.375546	0.636243	0	0	1.38719	1.35858	GBA;CERS1;PLPP1
branching morphogenesis of an epithelial tube (GO:0048754)	2/44	0.375733	0.636243	0	0	1.56303	1.53002	BMP4;NRP1
cation transmembrane transport (GO:0098655)	2/44	0.375733	0.636243	0	0	1.56303	1.53002	TRPM2;SLC25A20
response to amyloid-beta (GO:1904645)	2/44	0.375733	0.636243	0	0	1.56303	1.53002	VCAM1;ICAM1
positive regulation of cell-matrix adhesion (GO:0001954)	2/44	0.375733	0.636243	0	0	1.56303	1.53002	NRP1;PTK2B
positive regulation of mRNA catabolic process (GO:0061014)	2/44	0.375733	0.636243	0	0	1.56303	1.53002	RIDA;POLR2G
positive regulation of osteoblast differentiation (GO:0045669)	2/44	0.375733	0.636243	0	0	1.56303	1.53002	BMP4;ATRAID
positive regulation of receptor-mediated endocytosis (GO:0048260)	2/44	0.375733	0.636243	0	0	1.56303	1.53002	LDLRAP1;CLU
positive regulation of stress fiber assembly (GO:0051496)	2/44	0.375733	0.636243	0	0	1.56303	1.53002	NRP1;RAPGEF3
protein K63-linked ubiquitination (GO:0070534)	2/44	0.375733	0.636243	0	0	1.56303	1.53002	TRAF6;TRIM21
ribonucleoprotein complex assembly (GO:0022618)	5/136	0.376221	0.636243	0	0	1.25343	1.22533	SNRPD1;MRPS11;SNRPG;SNRPE;MRPS7
regulation of JNK cascade (GO:0046328)	4/105	0.377344	0.636243	0	0	1.3004	1.26737	PYCARD;HDAC3;TRAF6;PTK2B
activation of NF-kappaB-inducing kinase activity (GO:0007250)	2023-01-16	0.381794	0.636243	0	0	2.18759	2.10638	TRAF6
regulation of amyloid-beta clearance (GO:1900221)	2023-01-16	0.381794	0.636243	0	0	2.18759	2.10638	CLU
autophagy of nucleus (GO:0044804)	2023-01-16	0.381794	0.636243	0	0	2.18759	2.10638	ATG7
regulation of cholesterol storage (GO:0010885)	2023-01-16	0.381794	0.636243	0	0	2.18759	2.10638	MSR1
regulation of chromatin silencing (GO:0031935)	2023-01-16	0.381794	0.636243	0	0	2.18759	2.10638	ASF1A
dendritic cell chemotaxis (GO:0002407)	2023-01-16	0.381794	0.636243	0	0	2.18759	2.10638	TRPM2
regulation of monocyte differentiation (GO:0045655)	2023-01-16	0.381794	0.636243	0	0	2.18759	2.10638	IRF7
DNA unwinding involved in DNA replication (GO:0006268)	2023-01-16	0.381794	0.636243	0	0	2.18759	2.10638	RPA1
eosinophil chemotaxis (GO:0048245)	2023-01-16	0.381794	0.636243	0	0	2.18759	2.10638	CCL8
eosinophil migration (GO:0072677)	2023-01-16	0.381794	0.636243	0	0	2.18759	2.10638	CCL8
epiboly involved in wound healing (GO:0090505)	2023-01-16	0.381794	0.636243	0	0	2.18759	2.10638	PDPN
regulation of Rac protein signal transduction (GO:0035020)	2023-01-16	0.381794	0.636243	0	0	2.18759	2.10638	ALS2
regulation of rRNA processing (GO:2000232)	2023-01-16	0.381794	0.636243	0	0	2.18759	2.10638	BUD23
regulation of systemic arterial blood pressure (GO:0003073)	2023-01-16	0.381794	0.636243	0	0	2.18759	2.10638	PRCP
glutamine family amino acid catabolic process (GO:0009065)	2023-01-16	0.381794	0.636243	0	0	2.18759	2.10638	GLS
heme catabolic process (GO:0042167)	2023-01-16	0.381794	0.636243	0	0	2.18759	2.10638	BLVRB
response to organophosphorus (GO:0046683)	2023-01-16	0.381794	0.636243	0	0	2.18759	2.10638	P2RX7
retrograde axonal transport (GO:0008090)	2023-01-16	0.381794	0.636243	0	0	2.18759	2.10638	SOD1
sphingolipid catabolic process (GO:0030149)	2023-01-16	0.381794	0.636243	0	0	2.18759	2.10638	GLA
sympathetic nervous system development (GO:0048485)	2023-01-16	0.381794	0.636243	0	0	2.18759	2.10638	NRP1
mesenchyme development (GO:0060485)	2023-01-16	0.381794	0.636243	0	0	2.18759	2.10638	BMP4
motor neuron axon guidance (GO:0008045)	2023-01-16	0.381794	0.636243	0	0	2.18759	2.10638	RAC2
mRNA cis splicing, via spliceosome (GO:0045292)	2023-01-16	0.381794	0.636243	0	0	2.18759	2.10638	DCPS
necroptotic process (GO:0070266)	2023-01-16	0.381794	0.636243	0	0	2.18759	2.10638	PGAM5
negative regulation of lyase activity (GO:0051350)	2023-01-16	0.381794	0.636243	0	0	2.18759	2.10638	PALM
negative regulation of macrophage activation (GO:0043031)	2023-01-16	0.381794	0.636243	0	0	2.18759	2.10638	NR1D1
neural tube development (GO:0021915)	2023-01-16	0.381794	0.636243	0	0	2.18759	2.10638	ALDH1A2
nitric oxide metabolic process (GO:0046209)	2023-01-16	0.381794	0.636243	0	0	2.18759	2.10638	NQO1
platelet-derived growth factor receptor signaling pathway (GO:0048008)	2023-01-16	0.381794	0.636243	0	0	2.18759	2.10638	NRP1
porphyrin-containing compound catabolic process (GO:0006787)	2023-01-16	0.381794	0.636243	0	0	2.18759	2.10638	BLVRB
positive regulation of collagen biosynthetic process (GO:0032967)	2023-01-16	0.381794	0.636243	0	0	2.18759	2.10638	BMP4
positive regulation of endothelial cell apoptotic process (GO:2000353)	2023-01-16	0.381794	0.636243	0	0	2.18759	2.10638	CD40
positive regulation of isotype switching (GO:0045830)	2023-01-16	0.381794	0.636243	0	0	2.18759	2.10638	CD40
positive regulation of leukocyte adhesion to vascular endothelial cell (GO:1904996)	2023-01-16	0.381794	0.636243	0	0	2.18759	2.10638	TRAF6
positive regulation of small molecule metabolic process (GO:0062013)	2023-01-16	0.381794	0.636243	0	0	2.18759	2.10638	LDLRAP1
protein localization to endoplasmic reticulum (GO:0070972)	2023-01-16	0.381794	0.636243	0	0	2.18759	2.10638	BCAP31
positive regulation of T cell activation (GO:0050870)	3/75	0.383613	0.638875	0	0	1.36786	1.31057	PYCARD;VCAM1;CD209
regulation of receptor signaling pathway via JAK-STAT (GO:0046425)	2/45	0.386337	0.642207	0	0	1.52661	1.45187	SOCS3;LEPROT
positive regulation of RNA metabolic process (GO:0051254)	2/45	0.386337	0.642207	0	0	1.52661	1.45187	BMP4;BUD23
protein deacetylation (GO:0006476)	2/45	0.386337	0.642207	0	0	1.52661	1.45187	HDAC3;PHB
DNA repair (GO:0006281)	10/298	0.388415	0.645258	0	0	1.1407	1.07874	DCLRE1B;PPP5C;ERCC3;OGG1;RPA1;TIMELESS;BRCC3;MLH1;ASF1A;FANCF
cellular response to hormone stimulus (GO:0032870)	3/76	0.391656	0.646925	0	0	1.34905	1.26456	LMO2;AKR1C4;CTSS
establishment of protein localization to organelle (GO:0072594)	3/76	0.391656	0.646925	0	0	1.34905	1.26456	NUP93;HEATR3;RAN
protein import into nucleus (GO:0006606)	3/76	0.391656	0.646925	0	0	1.34905	1.26456	NUP93;HEATR3;RAN
protein-containing complex assembly (GO:0065003)	9/267	0.393604	0.646925	0	0	1.14584	1.06839	P2RX7;CD40;STING1;TRADD;WDR19;CHCHD10;PTK2B;NDUFAF1;PML
mRNA processing (GO:0006397)	10/300	0.396381	0.646925	0	0	1.13272	1.04819	LSM7;ERCC3;SNRPD1;SNRPG;SNRPE;POLR2G;SNRNP25;PQBP1;LSM2;POLR2L
regulation of fibroblast proliferation (GO:0048145)	2/46	0.396862	0.646925	0	0	1.49183	1.3787	PARP10;GSTP1
regulation of telomerase activity (GO:0051972)	2/46	0.396862	0.646925	0	0	1.49183	1.3787	DKC1;CERS1
vesicle organization (GO:0016050)	2/46	0.396862	0.646925	0	0	1.49183	1.3787	ALS2;VPS33B
negative regulation of tumor necrosis factor production (GO:0032720)	2/46	0.396862	0.646925	0	0	1.49183	1.3787	GHSR;GSTP1
postreplication repair (GO:0006301)	2/46	0.396862	0.646925	0	0	1.49183	1.3787	PARP10;RPA1
positive regulation of endothelial cell proliferation (GO:0001938)	3/77	0.399672	0.646925	0	0	1.33075	1.22044	BMP4;NRP1;MYDGF
activation of protein kinase A activity (GO:0034199)	2023-01-17	0.400107	0.646925	0	0	2.05076	1.87854	PRKAR2B
acyl-CoA biosynthetic process (GO:0071616)	2023-01-17	0.400107	0.646925	0	0	2.05076	1.87854	CBR4
pulmonary valve morphogenesis (GO:0003184)	2023-01-17	0.400107	0.646925	0	0	2.05076	1.87854	BMP4
purine ribonucleotide transport (GO:0015868)	2023-01-17	0.400107	0.646925	0	0	2.05076	1.87854	SLC19A1
regulation of cell killing (GO:0031341)	2023-01-17	0.400107	0.646925	0	0	2.05076	1.87854	ICAM1
regulation of cellular respiration (GO:0043457)	2023-01-17	0.400107	0.646925	0	0	2.05076	1.87854	TRAP1
cell surface receptor signaling pathway involved in heart development (GO:0061311)	2023-01-17	0.400107	0.646925	0	0	2.05076	1.87854	BMP4
cellular modified amino acid catabolic process (GO:0042219)	2023-01-17	0.400107	0.646925	0	0	2.05076	1.87854	GOT2
cellular response to fatty acid (GO:0071398)	2023-01-17	0.400107	0.646925	0	0	2.05076	1.87854	AKR1C4
regulation of leukocyte migration (GO:0002685)	2023-01-17	0.400107	0.646925	0	0	2.05076	1.87854	RAC2
copper ion homeostasis (GO:0055070)	2023-01-17	0.400107	0.646925	0	0	2.05076	1.87854	ABCB6
regulation of metal ion transport (GO:0010959)	2023-01-17	0.400107	0.646925	0	0	2.05076	1.87854	EPB41
diol biosynthetic process (GO:0034312)	2023-01-17	0.400107	0.646925	0	0	2.05076	1.87854	GBA
DNA replication checkpoint signaling (GO:0000076)	2023-01-17	0.400107	0.646925	0	0	2.05076	1.87854	TIMELESS
regulation of osteoblast proliferation (GO:0033688)	2023-01-17	0.400107	0.646925	0	0	2.05076	1.87854	ATRAID
gliogenesis (GO:0042063)	2023-01-17	0.400107	0.646925	0	0	2.05076	1.87854	NDUFS2
reverse cholesterol transport (GO:0043691)	2023-01-17	0.400107	0.646925	0	0	2.05076	1.87854	CLU
stabilization of membrane potential (GO:0030322)	2023-01-17	0.400107	0.646925	0	0	2.05076	1.87854	CHCHD10
stem cell development (GO:0048864)	2023-01-17	0.400107	0.646925	0	0	2.05076	1.87854	NOLC1
sulfation (GO:0051923)	2023-01-17	0.400107	0.646925	0	0	2.05076	1.87854	SULT2A1
mesonephric tubule development (GO:0072164)	2023-01-17	0.400107	0.646925	0	0	2.05076	1.87854	BMP4
vasculature development (GO:0001944)	2023-01-17	0.400107	0.646925	0	0	2.05076	1.87854	CDH5
muscle tissue morphogenesis (GO:0060415)	2023-01-17	0.400107	0.646925	0	0	2.05076	1.87854	BMP4
negative regulation of amyloid-beta formation (GO:1902430)	2023-01-17	0.400107	0.646925	0	0	2.05076	1.87854	CLU
negative regulation of ATP metabolic process (GO:1903579)	2023-01-17	0.400107	0.646925	0	0	2.05076	1.87854	PDE12
negative regulation of chemokine production (GO:0032682)	2023-01-17	0.400107	0.646925	0	0	2.05076	1.87854	GSTP1
negative regulation of insulin secretion (GO:0046676)	2023-01-17	0.400107	0.646925	0	0	2.05076	1.87854	PSMD9
negative regulation of viral entry into host cell (GO:0046597)	2023-01-17	0.400107	0.646925	0	0	2.05076	1.87854	MID2
pharyngeal system development (GO:0060037)	2023-01-17	0.400107	0.646925	0	0	2.05076	1.87854	BMP4
positive regulation of collagen metabolic process (GO:0010714)	2023-01-17	0.400107	0.646925	0	0	2.05076	1.87854	BMP4
positive regulation of cyclin-dependent protein serine/threonine kinase activity (GO:0045737)	2023-01-17	0.400107	0.646925	0	0	2.05076	1.87854	PSMD10
positive regulation of smooth muscle cell migration (GO:0014911)	2023-01-17	0.400107	0.646925	0	0	2.05076	1.87854	NRP1
positive regulation of stem cell proliferation (GO:2000648)	2023-01-17	0.400107	0.646925	0	0	2.05076	1.87854	CCNE1
regulation of protein ubiquitination (GO:0031396)	4/109	0.404218	0.650767	0	0	1.2506	1.13279	PSMD10;HDAC3;BAG2;TRAF6
regulation of protein localization to nucleus (GO:1900180)	2/47	0.407302	0.650767	0	0	1.45861	1.31012	BMP4;SUMO3
regulation of T cell activation (GO:0050863)	2/47	0.407302	0.650767	0	0	1.45861	1.31012	PYCARD;CD209
histone deacetylation (GO:0016575)	2/47	0.407302	0.650767	0	0	1.45861	1.31012	HDAC3;PHB
telomere organization (GO:0032200)	2/47	0.407302	0.650767	0	0	1.45861	1.31012	DCLRE1B;RPA1
regulation of interleukin-6 production (GO:0032675)	4/110	0.410906	0.650767	0	0	1.23874	1.10172	PYCARD;SETD4;GHSR;GBA
regulation of cellular response to heat (GO:1900034)	3/79	0.415614	0.650767	0	0	1.29559	1.13753	NUP93;BAG2;RPA1
positive regulation of ubiquitin-dependent protein catabolic process (GO:2000060)	3/79	0.415614	0.650767	0	0	1.29559	1.13753	PSMD10;BAG2;CLU
regulation of protein serine/threonine kinase activity (GO:0071900)	4/111	0.417578	0.650767	0	0	1.2271	1.0716	PYCARD;SERTAD1;CCNE1;CCNG1
purine ribonucleotide biosynthetic process (GO:0009152)	2/48	0.417654	0.650767	0	0	1.42682	1.24576	IMPDH1;NUDT2
base-excision repair (GO:0006284)	2/48	0.417654	0.650767	0	0	1.42682	1.24576	OGG1;RPA1
regulation of protein metabolic process (GO:0051246)	2/48	0.417654	0.650767	0	0	1.42682	1.24576	GBA;CHMP6
negative regulation of tumor necrosis factor superfamily cytokine production (GO:1903556)	2/48	0.417654	0.650767	0	0	1.42682	1.24576	GHSR;GSTP1
positive regulation of blood vessel endothelial cell migration (GO:0043536)	2/48	0.417654	0.650767	0	0	1.42682	1.24576	CD40;MAPK14
positive regulation of endocytosis (GO:0045807)	2/48	0.417654	0.650767	0	0	1.42682	1.24576	LDLRAP1;CLU
3'-UTR-mediated mRNA stabilization (GO:0070935)	2023-01-18	0.417879	0.650767	0	0	1.93003	1.68407	MAPK14
acidic amino acid transport (GO:0015800)	2023-01-18	0.417879	0.650767	0	0	1.93003	1.68407	ARL6IP5
adenine nucleotide transport (GO:0051503)	2023-01-18	0.417879	0.650767	0	0	1.93003	1.68407	SLC19A1
pulmonary valve development (GO:0003177)	2023-01-18	0.417879	0.650767	0	0	1.93003	1.68407	BMP4
alternative mRNA splicing, via spliceosome (GO:0000380)	2023-01-18	0.417879	0.650767	0	0	1.93003	1.68407	PQBP1
regulation of cartilage development (GO:0061035)	2023-01-18	0.417879	0.650767	0	0	1.93003	1.68407	BMP4
regulation of catabolic process (GO:0009894)	2023-01-18	0.417879	0.650767	0	0	1.93003	1.68407	CHMP6
regulation of cellular protein catabolic process (GO:1903362)	2023-01-18	0.417879	0.650767	0	0	1.93003	1.68407	ATRAID
cell migration involved in sprouting angiogenesis (GO:0002042)	2023-01-18	0.417879	0.650767	0	0	1.93003	1.68407	NRP1
cellular response to zinc ion (GO:0071294)	2023-01-18	0.417879	0.650767	0	0	1.93003	1.68407	MT1E
DNA conformation change (GO:0071103)	2023-01-18	0.417879	0.650767	0	0	1.93003	1.68407	ERCC3
DNA strand elongation (GO:0022616)	2023-01-18	0.417879	0.650767	0	0	1.93003	1.68407	DCLRE1B
regulation of oxidative stress-induced intrinsic apoptotic signaling pathway (GO:1902175)	2023-01-18	0.417879	0.650767	0	0	1.93003	1.68407	SOD1
regulation of platelet aggregation (GO:0090330)	2023-01-18	0.417879	0.650767	0	0	1.93003	1.68407	PDPN
embryonic digit morphogenesis (GO:0042733)	2023-01-18	0.417879	0.650767	0	0	1.93003	1.68407	WDPCP
regulation of production of miRNAs involved in gene silencing by miRNA (GO:1903798)	2023-01-18	0.417879	0.650767	0	0	1.93003	1.68407	BMP4
establishment of vesicle localization (GO:0051650)	2023-01-18	0.417879	0.650767	0	0	1.93003	1.68407	SNAPIN
fluid transport (GO:0042044)	2023-01-18	0.417879	0.650767	0	0	1.93003	1.68407	PDPN
regulation of transcription by RNA polymerase I (GO:0006356)	2023-01-18	0.417879	0.650767	0	0	1.93003	1.68407	POLR2L
regulation of ventricular cardiac muscle cell membrane repolarization (GO:0060307)	2023-01-18	0.417879	0.650767	0	0	1.93003	1.68407	SNTA1
response to axon injury (GO:0048678)	2023-01-18	0.417879	0.650767	0	0	1.93003	1.68407	SOD1
response to interferon-alpha (GO:0035455)	2023-01-18	0.417879	0.650767	0	0	1.93003	1.68407	PDE12
hyaluronan catabolic process (GO:0030214)	2023-01-18	0.417879	0.650767	0	0	1.93003	1.68407	HEXB
RNA destabilization (GO:0050779)	2023-01-18	0.417879	0.650767	0	0	1.93003	1.68407	RIDA
interleukin-6-mediated signaling pathway (GO:0070102)	2023-01-18	0.417879	0.650767	0	0	1.93003	1.68407	SOCS3
intermediate filament organization (GO:0045109)	2023-01-18	0.417879	0.650767	0	0	1.93003	1.68407	MTM1
intracellular estrogen receptor signaling pathway (GO:0030520)	2023-01-18	0.417879	0.650767	0	0	1.93003	1.68407	PPARGC1B
sodium ion import across plasma membrane (GO:0098719)	2023-01-18	0.417879	0.650767	0	0	1.93003	1.68407	SLC9A9
leukocyte tethering or rolling (GO:0050901)	2023-01-18	0.417879	0.650767	0	0	1.93003	1.68407	VCAM1
melanosome transport (GO:0032402)	2023-01-18	0.417879	0.650767	0	0	1.93003	1.68407	BBS2
microtubule depolymerization (GO:0007019)	2023-01-18	0.417879	0.650767	0	0	1.93003	1.68407	CKAP5
ventricular cardiac muscle cell action potential (GO:0086005)	2023-01-18	0.417879	0.650767	0	0	1.93003	1.68407	SNTA1
water transport (GO:0006833)	2023-01-18	0.417879	0.650767	0	0	1.93003	1.68407	PDPN
negative regulation of peptide hormone secretion (GO:0090278)	2023-01-18	0.417879	0.650767	0	0	1.93003	1.68407	PSMD9
negative regulation of signal transduction by p53 class mediator (GO:1901797)	2023-01-18	0.417879	0.650767	0	0	1.93003	1.68407	PSMD10
negative regulation of tumor necrosis factor-mediated signaling pathway (GO:0010804)	2023-01-18	0.417879	0.650767	0	0	1.93003	1.68407	GSTP1
pigment granule transport (GO:0051904)	2023-01-18	0.417879	0.650767	0	0	1.93003	1.68407	BBS2
positive chemotaxis (GO:0050918)	2023-01-18	0.417879	0.650767	0	0	1.93003	1.68407	NRP1
positive regulation of amyloid-beta formation (GO:1902004)	2023-01-18	0.417879	0.650767	0	0	1.93003	1.68407	CLU
positive regulation of cartilage development (GO:0061036)	2023-01-18	0.417879	0.650767	0	0	1.93003	1.68407	BMP4
positive regulation of excitatory postsynaptic potential (GO:2000463)	2023-01-18	0.417879	0.650767	0	0	1.93003	1.68407	PTK2B
positive regulation of extracellular matrix organization (GO:1903055)	2023-01-18	0.417879	0.650767	0	0	1.93003	1.68407	PDPN
positive regulation of lymphocyte chemotaxis (GO:0140131)	2023-01-18	0.417879	0.650767	0	0	1.93003	1.68407	PTK2B
positive regulation of macrophage derived foam cell differentiation (GO:0010744)	2023-01-18	0.417879	0.650767	0	0	1.93003	1.68407	MSR1
positive regulation of response to endoplasmic reticulum stress (GO:1905898)	2023-01-18	0.417879	0.650767	0	0	1.93003	1.68407	BAK1
positive regulation of stress-activated protein kinase signaling cascade (GO:0070304)	2023-01-18	0.417879	0.650767	0	0	1.93003	1.68407	ARL6IP5
positive regulation of synaptic transmission, glutamatergic (GO:0051968)	2023-01-18	0.417879	0.650767	0	0	1.93003	1.68407	PTK2B
programmed necrotic cell death (GO:0097300)	2023-01-18	0.417879	0.650767	0	0	1.93003	1.68407	PGAM5
regulation of NIK/NF-kappaB signaling (GO:1901222)	3/80	0.423534	0.656509	0	0	1.2787	1.09856	TRADD;TRAF6;PHB
lipid biosynthetic process (GO:0008610)	3/80	0.423534	0.656509	0	0	1.2787	1.09856	OXSM;HSD17B1;CBR4
negative regulation of cellular component organization (GO:0051129)	3/80	0.423534	0.656509	0	0	1.2787	1.09856	GBA;CLU;RAPGEF3
regulation of macroautophagy (GO:0016241)	4/112	0.424233	0.656509	0	0	1.21567	1.04241	STING1;GBA;MTMR8;LAMTOR2
glycerophospholipid biosynthetic process (GO:0046474)	6/177	0.426715	0.656509	0	0	1.15185	0.980957	INPP4A;MTMR1;STARD7;MTMR8;PIK3R6;MTM1
aminoglycan biosynthetic process (GO:0006023)	2/49	0.427913	0.656509	0	0	1.39639	1.18531	SDC3;B3GNT3
regulation of cellular protein metabolic process (GO:0032268)	2/49	0.427913	0.656509	0	0	1.39639	1.18531	GBA;NOLC1
cellular response to mechanical stimulus (GO:0071260)	2/49	0.427913	0.656509	0	0	1.39639	1.18531	CD40;BAK1
regulation of smooth muscle cell proliferation (GO:0048660)	2/49	0.427913	0.656509	0	0	1.39639	1.18531	BMP4;PHB
regulation of stress-activated MAPK cascade (GO:0032872)	2/49	0.427913	0.656509	0	0	1.39639	1.18531	GSTP1;ARL6IP5
negative regulation of cell projection organization (GO:0031345)	2/49	0.427913	0.656509	0	0	1.39639	1.18531	RTN4R;PTPRO
positive regulation of actin filament polymerization (GO:0030838)	2/49	0.427913	0.656509	0	0	1.39639	1.18531	PYCARD;PTK2B
actin filament capping (GO:0051693)	2023-01-19	0.435125	0.656509	0	0	1.82271	1.51672	EPS8
barbed-end actin filament capping (GO:0051016)	2023-01-19	0.435125	0.656509	0	0	1.82271	1.51672	EPS8
branching involved in ureteric bud morphogenesis (GO:0001658)	2023-01-19	0.435125	0.656509	0	0	1.82271	1.51672	BMP4
carbohydrate derivative catabolic process (GO:1901136)	2023-01-19	0.435125	0.656509	0	0	1.82271	1.51672	FUCA1
regulation of collagen biosynthetic process (GO:0032965)	2023-01-19	0.435125	0.656509	0	0	1.82271	1.51672	BMP4
regulation of epithelial cell differentiation (GO:0030856)	2023-01-19	0.435125	0.656509	0	0	1.82271	1.51672	PRKX
cellular response to copper ion (GO:0071280)	2023-01-19	0.435125	0.656509	0	0	1.82271	1.51672	MT1E
regulation of exosomal secretion (GO:1903541)	2023-01-19	0.435125	0.656509	0	0	1.82271	1.51672	CHMP6
cellular response to glucagon stimulus (GO:0071377)	2023-01-19	0.435125	0.656509	0	0	1.82271	1.51672	PRKAR2B
regulation of leukocyte chemotaxis (GO:0002688)	2023-01-19	0.435125	0.656509	0	0	1.82271	1.51672	PTK2B
regulation of lymphocyte proliferation (GO:0050670)	2023-01-19	0.435125	0.656509	0	0	1.82271	1.51672	CD209
regulation of mitochondrial membrane permeability (GO:0046902)	2023-01-19	0.435125	0.656509	0	0	1.82271	1.51672	BAK1
regulation of neuroinflammatory response (GO:0150077)	2023-01-19	0.435125	0.656509	0	0	1.82271	1.51672	NR1D1
diol metabolic process (GO:0034311)	2023-01-19	0.435125	0.656509	0	0	1.82271	1.51672	PLPP1
endocardial cushion morphogenesis (GO:0003203)	2023-01-19	0.435125	0.656509	0	0	1.82271	1.51672	BMP4
establishment of melanosome localization (GO:0032401)	2023-01-19	0.435125	0.656509	0	0	1.82271	1.51672	BBS2
regulation of synaptic vesicle exocytosis (GO:2000300)	2023-01-19	0.435125	0.656509	0	0	1.82271	1.51672	SNAPIN
regulation of T cell cytokine production (GO:0002724)	2023-01-19	0.435125	0.656509	0	0	1.82271	1.51672	TRAF6
folic acid metabolic process (GO:0046655)	2023-01-19	0.435125	0.656509	0	0	1.82271	1.51672	SLC19A1
response to ATP (GO:0033198)	2023-01-19	0.435125	0.656509	0	0	1.82271	1.51672	P2RX7
response to fatty acid (GO:0070542)	2023-01-19	0.435125	0.656509	0	0	1.82271	1.51672	PPP5C
leukocyte adhesion to vascular endothelial cell (GO:0061756)	2023-01-19	0.435125	0.656509	0	0	1.82271	1.51672	VCAM1
leukotriene biosynthetic process (GO:0019370)	2023-01-19	0.435125	0.656509	0	0	1.82271	1.51672	MGST2
long-term memory (GO:0007616)	2023-01-19	0.435125	0.656509	0	0	1.82271	1.51672	EIF2AK4
telomere capping (GO:0016233)	2023-01-19	0.435125	0.656509	0	0	1.82271	1.51672	DCLRE1B
mesenchymal cell development (GO:0014031)	2023-01-19	0.435125	0.656509	0	0	1.82271	1.51672	NOLC1
ureteric bud development (GO:0001657)	2023-01-19	0.435125	0.656509	0	0	1.82271	1.51672	BMP4
ureteric bud morphogenesis (GO:0060675)	2023-01-19	0.435125	0.656509	0	0	1.82271	1.51672	BMP4
mitochondrion localization (GO:0051646)	2023-01-19	0.435125	0.656509	0	0	1.82271	1.51672	MTM1
negative regulation of amyloid precursor protein catabolic process (GO:1902992)	2023-01-19	0.435125	0.656509	0	0	1.82271	1.51672	CLU
negative regulation of calcium ion transport (GO:0051926)	2023-01-19	0.435125	0.656509	0	0	1.82271	1.51672	SLC30A1
negative regulation of cytokine production involved in inflammatory response (GO:1900016)	2023-01-19	0.435125	0.656509	0	0	1.82271	1.51672	PYCARD
negative regulation of oxidative stress-induced intrinsic apoptotic signaling pathway (GO:1902176)	2023-01-19	0.435125	0.656509	0	0	1.82271	1.51672	TRAP1
negative regulation of striated muscle cell differentiation (GO:0051154)	2023-01-19	0.435125	0.656509	0	0	1.82271	1.51672	HDAC3
neural crest cell differentiation (GO:0014033)	2023-01-19	0.435125	0.656509	0	0	1.82271	1.51672	NOLC1
neuromuscular process (GO:0050905)	2023-01-19	0.435125	0.656509	0	0	1.82271	1.51672	TPP1
nucleotide-sugar biosynthetic process (GO:0009226)	2023-01-19	0.435125	0.656509	0	0	1.82271	1.51672	PMM1
peptidyl-lysine dimethylation (GO:0018027)	2023-01-19	0.435125	0.656509	0	0	1.82271	1.51672	SETD4
positive regulation of actin cytoskeleton reorganization (GO:2000251)	2023-01-19	0.435125	0.656509	0	0	1.82271	1.51672	NRP1
positive regulation of establishment of protein localization (GO:1904951)	2023-01-19	0.435125	0.656509	0	0	1.82271	1.51672	DKC1
positive regulation of focal adhesion assembly (GO:0051894)	2023-01-19	0.435125	0.656509	0	0	1.82271	1.51672	NRP1
positive regulation of G protein-coupled receptor signaling pathway (GO:0045745)	2023-01-19	0.435125	0.656509	0	0	1.82271	1.51672	PHB
positive regulation of neutrophil chemotaxis (GO:0090023)	2023-01-19	0.435125	0.656509	0	0	1.82271	1.51672	RAC2
DNA metabolic process (GO:0006259)	9/277	0.435809	0.657169	0	0	1.10251	0.915687	DCLRE1B;POLE4;RNASEH1;ERCC3;OGG1;RPA1;TIMELESS;ASF1A;RAN
cellular response to transforming growth factor beta stimulus (GO:0071560)	4/114	0.437483	0.65798	0	0	1.19344	0.98664	CDH5;CLEC3B;PDCD5;ID1
positive regulation of kinase activity (GO:0033674)	4/114	0.437483	0.65798	0	0	1.19344	0.98664	ALS2;PTK2B;ROR2;CACUL1
actin polymerization or depolymerization (GO:0008154)	2/50	0.438077	0.65798	0	0	1.36723	1.12846	GHSR;MSRB2
ribosome assembly (GO:0042255)	2/50	0.438077	0.65798	0	0	1.36723	1.12846	MRPS11;MRPS7
negative regulation of ERK1 and ERK2 cascade (GO:0070373)	2/50	0.438077	0.65798	0	0	1.36723	1.12846	GSTP1;PHB
neuron migration (GO:0001764)	2/50	0.438077	0.65798	0	0	1.36723	1.12846	NRP1;TUBB2A
positive regulation of ion transport (GO:0043270)	2/50	0.438077	0.65798	0	0	1.36723	1.12846	P2RX7;TRPC6
regulation of osteoblast differentiation (GO:0045667)	3/83	0.447062	0.663345	0	0	1.23056	0.990673	BMP4;RIOX1;ATRAID
regulation of axonogenesis (GO:0050770)	2/51	0.448141	0.663345	0	0	1.33926	1.07495	RTN4R;KIF13B
blood circulation (GO:0008015)	2/51	0.448141	0.663345	0	0	1.33926	1.07495	GCLM;SOD1
regulation of interleukin-12 production (GO:0032655)	2/51	0.448141	0.663345	0	0	1.33926	1.07495	CD40;MAPK14
DNA duplex unwinding (GO:0032508)	2/51	0.448141	0.663345	0	0	1.33926	1.07495	ERCC3;RPA1
regulation of smoothened signaling pathway (GO:0008589)	2/51	0.448141	0.663345	0	0	1.33926	1.07495	PDCL;WDR11
regulation of substrate adhesion-dependent cell spreading (GO:1900024)	2/51	0.448141	0.663345	0	0	1.33926	1.07495	NRP1;PDPN
mitotic metaphase plate congression (GO:0007080)	2/51	0.448141	0.663345	0	0	1.33926	1.07495	CHMP4A;CHMP6
negative regulation of transport (GO:0051051)	2/51	0.448141	0.663345	0	0	1.33926	1.07495	YRDC;ARL6IP5
positive regulation of actin filament bundle assembly (GO:0032233)	2/51	0.448141	0.663345	0	0	1.33926	1.07495	NRP1;RAPGEF3
positive regulation of intracellular signal transduction (GO:1902533)	17/546	0.450479	0.663345	0	0	1.05513	0.841404	BCAP31;CD40;HDAC3;TRADD;SHISA5;FLT3LG;PHB;MID2;MYDGF;PPP5C;TRAF6;RAC2;LAMTOR2;RBCK1;ROR2;BID;TRIM21
ion transport (GO:0006811)	4/116	0.450646	0.663345	0	0	1.17201	0.934179	TRPC6;SLC9A9;SLC26A11;SLC25A10
protein targeting to lysosome (GO:0006622)	2023-01-20	0.451861	0.663345	0	0	1.72669	1.37165	CLU
adrenergic receptor signaling pathway (GO:0071875)	2023-01-20	0.451861	0.663345	0	0	1.72669	1.37165	ZDHHC21
purine ribonucleoside monophosphate metabolic process (GO:0009167)	2023-01-20	0.451861	0.663345	0	0	1.72669	1.37165	IMPDH1
regulation of acute inflammatory response (GO:0002673)	2023-01-20	0.451861	0.663345	0	0	1.72669	1.37165	GSTP1
base-excision repair, AP site formation (GO:0006285)	2023-01-20	0.451861	0.663345	0	0	1.72669	1.37165	OGG1
calcium-independent cell-cell adhesion via plasma membrane cell-adhesion molecules (GO:0016338)	2023-01-20	0.451861	0.663345	0	0	1.72669	1.37165	CLDN12
cardiac epithelial to mesenchymal transition (GO:0060317)	2023-01-20	0.451861	0.663345	0	0	1.72669	1.37165	BMP4
cellular response to interferon-beta (GO:0035458)	2023-01-20	0.451861	0.663345	0	0	1.72669	1.37165	NDUFA13
regulation of hippo signaling (GO:0035330)	2023-01-20	0.451861	0.663345	0	0	1.72669	1.37165	MAPK14
regulation of protein kinase A signaling (GO:0010738)	2023-01-20	0.451861	0.663345	0	0	1.72669	1.37165	PRKAR2B
regulation of protein localization to cell periphery (GO:1904375)	2023-01-20	0.451861	0.663345	0	0	1.72669	1.37165	LDLRAP1
regulation of protein modification by small protein conjugation or removal (GO:1903320)	2023-01-20	0.451861	0.663345	0	0	1.72669	1.37165	DCUN1D3
regulation of smooth muscle cell migration (GO:0014910)	2023-01-20	0.451861	0.663345	0	0	1.72669	1.37165	NRP1
regulation of smooth muscle contraction (GO:0006940)	2023-01-20	0.451861	0.663345	0	0	1.72669	1.37165	ZDHHC21
folic acid-containing compound metabolic process (GO:0006760)	2023-01-20	0.451861	0.663345	0	0	1.72669	1.37165	SLC19A1
regulation of T cell migration (GO:2000404)	2023-01-20	0.451861	0.663345	0	0	1.72669	1.37165	PYCARD
ganglioside metabolic process (GO:0001573)	2023-01-20	0.451861	0.663345	0	0	1.72669	1.37165	HEXB
granulocyte differentiation (GO:0030851)	2023-01-20	0.451861	0.663345	0	0	1.72669	1.37165	PML
skeletal muscle contraction (GO:0003009)	2023-01-20	0.451861	0.663345	0	0	1.72669	1.37165	RCSD1
mitochondrial cytochrome c oxidase assembly (GO:0033617)	2023-01-20	0.451861	0.663345	0	0	1.72669	1.37165	TIMM21
modulation by symbiont of entry into host (GO:0052372)	2023-01-20	0.451861	0.663345	0	0	1.72669	1.37165	TRIM21
negative regulation of telomere maintenance via telomerase (GO:0032211)	2023-01-20	0.451861	0.663345	0	0	1.72669	1.37165	TENT4B
negative regulation of viral life cycle (GO:1903901)	2023-01-20	0.451861	0.663345	0	0	1.72669	1.37165	MID2
nucleobase-containing compound biosynthetic process (GO:0034654)	2023-01-20	0.451861	0.663345	0	0	1.72669	1.37165	APRT
positive regulation of cyclin-dependent protein kinase activity (GO:1904031)	2023-01-20	0.451861	0.663345	0	0	1.72669	1.37165	PSMD10
positive regulation of epidermal cell differentiation (GO:0045606)	2023-01-20	0.451861	0.663345	0	0	1.72669	1.37165	BMP4
positive regulation of epithelial cell differentiation (GO:0030858)	2023-01-20	0.451861	0.663345	0	0	1.72669	1.37165	BMP4
positive regulation of interferon-alpha production (GO:0032727)	2023-01-20	0.451861	0.663345	0	0	1.72669	1.37165	IRF7
positive regulation of nitrogen compound metabolic process (GO:0051173)	2023-01-20	0.451861	0.663345	0	0	1.72669	1.37165	GBA
negative regulation of cellular macromolecule biosynthetic process (GO:2000113)	17/547	0.453499	0.665382	0	0	1.05308	0.832735	NDUFA13;HDAC3;UBE2I;THRA;WWP1;NR1D1;PHB;MALSU1;MRPL13;PML;BMP4;RIDA;RIOX1;TRAF6;ID1;TIMELESS;TNFRSF4
amide biosynthetic process (GO:0043604)	2/52	0.458103	0.671028	0	0	1.31241	1.02455	GBA;CERS1
signal transduction in response to DNA damage (GO:0042770)	2/52	0.458103	0.671028	0	0	1.31241	1.02455	BID;MAPK14
positive regulation of protein localization to cell periphery (GO:1904377)	2/52	0.458103	0.671028	0	0	1.31241	1.02455	EPB41;EPB41L2
B cell activation (GO:0042113)	3/85	0.462532	0.674179	0	0	1.20042	0.925574	CD40;VCAM1;PHB
G1/S transition of mitotic cell cycle (GO:0000082)	3/85	0.462532	0.674179	0	0	1.20042	0.925574	TFDP1;CCNE1;CACUL1
positive regulation of protein catabolic process (GO:0045732)	3/85	0.462532	0.674179	0	0	1.20042	0.925574	NDUFA13;WWP1;ATG7
regulation of cell growth (GO:0001558)	7/217	0.462694	0.674179	0	0	1.0939	0.84306	OGFR;PSMD10;NDUFA13;DCUN1D3;LAMTOR2;PHB;PML
positive regulation of B cell activation (GO:0050871)	2/53	0.46796	0.674179	0	0	1.28661	0.977015	CD40;TNFRSF4
positive regulation of phagocytosis (GO:0050766)	2/53	0.46796	0.674179	0	0	1.28661	0.977015	PYCARD;DOCK2
autonomic nervous system development (GO:0048483)	2023-01-21	0.468103	0.674179	0	0	1.64027	1.24508	NRP1
calcium ion transport into cytosol (GO:0060402)	2023-01-21	0.468103	0.674179	0	0	1.64027	1.24508	TRPM2
cellular response to inorganic substance (GO:0071241)	2023-01-21	0.468103	0.674179	0	0	1.64027	1.24508	TIMELESS
cellular response to steroid hormone stimulus (GO:0071383)	2023-01-21	0.468103	0.674179	0	0	1.64027	1.24508	BMP4
endocardial cushion development (GO:0003197)	2023-01-21	0.468103	0.674179	0	0	1.64027	1.24508	BMP4
error-prone translesion synthesis (GO:0042276)	2023-01-21	0.468103	0.674179	0	0	1.64027	1.24508	RPA1
extrinsic apoptotic signaling pathway in absence of ligand (GO:0097192)	2023-01-21	0.468103	0.674179	0	0	1.64027	1.24508	BAK1
regulation of ubiquitin protein ligase activity (GO:1904666)	2023-01-21	0.468103	0.674179	0	0	1.64027	1.24508	BAG2
response to glucagon (GO:0033762)	2023-01-21	0.468103	0.674179	0	0	1.64027	1.24508	PRKAR2B
hydrogen peroxide catabolic process (GO:0042744)	2023-01-21	0.468103	0.674179	0	0	1.64027	1.24508	PRDX3
sensory perception of pain (GO:0019233)	2023-01-21	0.468103	0.674179	0	0	1.64027	1.24508	P2RX7
linoleic acid metabolic process (GO:0043651)	2023-01-21	0.468103	0.674179	0	0	1.64027	1.24508	GSTP1
long-term synaptic potentiation (GO:0060291)	2023-01-21	0.468103	0.674179	0	0	1.64027	1.24508	PTK2B
mitochondrial calcium ion transmembrane transport (GO:0006851)	2023-01-21	0.468103	0.674179	0	0	1.64027	1.24508	PHB
negative regulation of response to wounding (GO:1903035)	2023-01-21	0.468103	0.674179	0	0	1.64027	1.24508	RTN4R
neuron apoptotic process (GO:0051402)	2023-01-21	0.468103	0.674179	0	0	1.64027	1.24508	BID
nuclear envelope organization (GO:0006998)	2023-01-21	0.468103	0.674179	0	0	1.64027	1.24508	NUP93
poly(A)+ mRNA export from nucleus (GO:0016973)	2023-01-21	0.468103	0.674179	0	0	1.64027	1.24508	NUP93
positive regulation of glycolytic process (GO:0045821)	2023-01-21	0.468103	0.674179	0	0	1.64027	1.24508	P2RX7
positive regulation of lipid storage (GO:0010884)	2023-01-21	0.468103	0.674179	0	0	1.64027	1.24508	MSR1
positive regulation of purine nucleotide metabolic process (GO:1900544)	2023-01-21	0.468103	0.674179	0	0	1.64027	1.24508	P2RX7
positive regulation of smoothened signaling pathway (GO:0045880)	2023-01-21	0.468103	0.674179	0	0	1.64027	1.24508	PDCL
positive regulation of T cell cytokine production (GO:0002726)	2023-01-21	0.468103	0.674179	0	0	1.64027	1.24508	TRAF6
positive regulation of transcription regulatory region DNA binding (GO:2000679)	2023-01-21	0.468103	0.674179	0	0	1.64027	1.24508	TRAF6
positive regulation of vascular associated smooth muscle cell proliferation (GO:1904707)	2023-01-21	0.468103	0.674179	0	0	1.64027	1.24508	LDLRAP1
regulation of neuron death (GO:1901214)	3/86	0.470196	0.676463	0	0	1.1859	0.894885	GBA;CHMP4A;CLU
negative regulation of phosphorylation (GO:0042326)	3/86	0.470196	0.676463	0	0	1.1859	0.894885	PRDX3;BMP4;PRKRIP1
organelle organization (GO:0006996)	13/420	0.474539	0.682342	0	0	1.04821	0.781345	ABCD4;MTX2;GBA;ARL1;CHCHD10;PHB;IQCG;FGD2;PRDX3;ARMC2;WDPCP;CHMP4A;CHMP6
dephosphorylation (GO:0016311)	5/153	0.475222	0.682955	0	0	1.10848	0.824678	PPP5C;PTPRB;PTPRO;PLPP1;MTM1
cellular protein modification process (GO:0006464)	31/1025	0.477287	0.685072	0	0	1.02367	0.757146	PSMD10;ST6GALNAC2;DCUN1D3;PTPRO;DCAF4;PSMB10;MTM1;PSMD9;SOCS3;PSMB5;MKNK1;PTK2B;PSMF1;SEPHS1;ATG7;UBE2I;STRADB;SHISA5;EIF2AK4;PSMB8;PSMB9;PARP10;BMP4;PPP5C;PTPRB;PSMC3;GGCX;CCNE1;B3GNT3;COQ8A;UBE2M
regulation of proteolysis (GO:0030162)	2/54	0.477709	0.685072	0	0	1.2618	0.932159	ASPH;BAK1
negative regulation of viral genome replication (GO:0045071)	2/54	0.477709	0.685072	0	0	1.2618	0.932159	PARP10;SHFL
proteolysis (GO:0006508)	9/287	0.477724	0.685072	0	0	1.06229	0.78474	PSENEN;PSMB5;RNPEP;TPP1;PRCP;LAP3;APEH;CTSS;DPP3
regulation of adenylate cyclase activity (GO:0045761)	2023-01-22	0.483863	0.685752	0	0	1.56208	1.134	PALM
regulation of cardiac muscle cell membrane repolarization (GO:0099623)	2023-01-22	0.483863	0.685752	0	0	1.56208	1.134	SNTA1
cell projection assembly (GO:0030031)	2023-01-22	0.483863	0.685752	0	0	1.56208	1.134	RAC2
cellular response to osmotic stress (GO:0071470)	2023-01-22	0.483863	0.685752	0	0	1.56208	1.134	RCSD1
error-free translesion synthesis (GO:0070987)	2023-01-22	0.483863	0.685752	0	0	1.56208	1.134	RPA1
exogenous drug catabolic process (GO:0042738)	2023-01-22	0.483863	0.685752	0	0	1.56208	1.134	CYP2U1
fatty-acyl-CoA metabolic process (GO:0035337)	2023-01-22	0.483863	0.685752	0	0	1.56208	1.134	CBR4
female gonad development (GO:0008585)	2023-01-22	0.483863	0.685752	0	0	1.56208	1.134	SOD1
regulation of vacuole organization (GO:0044088)	2023-01-22	0.483863	0.685752	0	0	1.56208	1.134	MTM1
membrane lipid metabolic process (GO:0006643)	2023-01-22	0.483863	0.685752	0	0	1.56208	1.134	MGST2
microglial cell activation (GO:0001774)	2023-01-22	0.483863	0.685752	0	0	1.56208	1.134	CLU
mitochondrial calcium ion homeostasis (GO:0051560)	2023-01-22	0.483863	0.685752	0	0	1.56208	1.134	BCAP31
negative regulation of B cell activation (GO:0050869)	2023-01-22	0.483863	0.685752	0	0	1.56208	1.134	CTLA4
negative regulation of biomineral tissue development (GO:0070168)	2023-01-22	0.483863	0.685752	0	0	1.56208	1.134	PTK2B
nucleotide-excision repair, DNA duplex unwinding (GO:0000717)	2023-01-22	0.483863	0.685752	0	0	1.56208	1.134	ERCC3
osteoclast differentiation (GO:0030316)	2023-01-22	0.483863	0.685752	0	0	1.56208	1.134	MAPK14
peptidyl-threonine dephosphorylation (GO:0035970)	2023-01-22	0.483863	0.685752	0	0	1.56208	1.134	PPP5C
positive regulation of amyloid precursor protein catabolic process (GO:1902993)	2023-01-22	0.483863	0.685752	0	0	1.56208	1.134	CLU
positive regulation of axon extension (GO:0045773)	2023-01-22	0.483863	0.685752	0	0	1.56208	1.134	NRP1
positive regulation of granulocyte chemotaxis (GO:0071624)	2023-01-22	0.483863	0.685752	0	0	1.56208	1.134	RAC2
positive regulation of neutrophil migration (GO:1902624)	2023-01-22	0.483863	0.685752	0	0	1.56208	1.134	RAC2
positive regulation of translational initiation (GO:0045948)	2023-01-22	0.483863	0.685752	0	0	1.56208	1.134	POLR2G
sensory perception of mechanical stimulus (GO:0050954)	3/88	0.485374	0.686797	0	0	1.15787	0.836952	TIMM13;TIMM10;SOD1
metal ion transport (GO:0030001)	3/88	0.485374	0.686797	0	0	1.15787	0.836952	TRPM2;CCL8;SLC30A1
positive regulation of neuron projection development (GO:0010976)	3/88	0.485374	0.686797	0	0	1.15787	0.836952	PTK2B;ALKAL2;ROR2
regulation of cardiac conduction (GO:1903779)	2/55	0.487348	0.688493	0	0	1.23793	0.889793	ASPH;FXYD7
negative regulation of cysteine-type endopeptidase activity involved in apoptotic process (GO:0043154)	2/55	0.487348	0.688493	0	0	1.23793	0.889793	IFI6;CAAP1
positive regulation of response to DNA damage stimulus (GO:2001022)	2/55	0.487348	0.688493	0	0	1.23793	0.889793	TMEM161A;BRCC3
protein ubiquitination (GO:0016567)	16/525	0.488568	0.68985	0	0	1.03138	0.738752	PSMD10;RNF43;MARCHF1;WWP1;PSMB8;PSMB10;PSMB9;PSMD9;PSMB5;PSMC3;TRAF6;RNF181;RBCK1;PSMF1;RNF141;TRIM21
regulation of signal transduction by p53 class mediator (GO:1901796)	5/156	0.492234	0.692682	0	0	1.08628	0.76996	TAF12;CCNG1;RPA1;MAPK14;PML
protein-containing complex disassembly (GO:0032984)	2/56	0.496876	0.692682	0	0	1.21494	0.849748	VPS33B;PYM1
autophagosome organization (GO:1905037)	2/56	0.496876	0.692682	0	0	1.21494	0.849748	STING1;ATG7
blood vessel morphogenesis (GO:0048514)	2/56	0.496876	0.692682	0	0	1.21494	0.849748	NRP1;ID1
chemokine-mediated signaling pathway (GO:0070098)	2/56	0.496876	0.692682	0	0	1.21494	0.849748	CCL8;PTK2B
DNA damage response, signal transduction by p53 class mediator resulting in cell cycle arrest (GO:0006977)	2/56	0.496876	0.692682	0	0	1.21494	0.849748	TFDP1;PML
Rho protein signal transduction (GO:0007266)	2/56	0.496876	0.692682	0	0	1.21494	0.849748	EPS8;PDPN
tight junction assembly (GO:0120192)	2/56	0.496876	0.692682	0	0	1.21494	0.849748	CDH5;CLDN12
positive regulation of interleukin-1 beta production (GO:0032731)	2/56	0.496876	0.692682	0	0	1.21494	0.849748	PYCARD;P2RX7
artery development (GO:0060840)	2023-01-23	0.499158	0.692682	0	0	1.491	1.036	NRP1
regulation of calcium ion transmembrane transport (GO:1903169)	2023-01-23	0.499158	0.692682	0	0	1.491	1.036	PTK2B
regulation of interferon-gamma-mediated signaling pathway (GO:0060334)	2023-01-23	0.499158	0.692682	0	0	1.491	1.036	SOCS3
cilium-dependent cell motility (GO:0060285)	2023-01-23	0.499158	0.692682	0	0	1.491	1.036	TEKT3
drug catabolic process (GO:0042737)	2023-01-23	0.499158	0.692682	0	0	1.491	1.036	CYP2U1
regulation of protein export from nucleus (GO:0046825)	2023-01-23	0.499158	0.692682	0	0	1.491	1.036	RAPGEF3
regulation of toll-like receptor 4 signaling pathway (GO:0034143)	2023-01-23	0.499158	0.692682	0	0	1.491	1.036	NR1D1
glucose 6-phosphate metabolic process (GO:0051156)	2023-01-23	0.499158	0.692682	0	0	1.491	1.036	PGD
response to copper ion (GO:0046688)	2023-01-23	0.499158	0.692682	0	0	1.491	1.036	MT1E
hyaluronan metabolic process (GO:0030212)	2023-01-23	0.499158	0.692682	0	0	1.491	1.036	HEXB
membrane protein ectodomain proteolysis (GO:0006509)	2023-01-23	0.499158	0.692682	0	0	1.491	1.036	PSENEN
negative regulation of extrinsic apoptotic signaling pathway in absence of ligand (GO:2001240)	2023-01-23	0.499158	0.692682	0	0	1.491	1.036	IFI6
negative regulation of reactive oxygen species metabolic process (GO:2000378)	2023-01-23	0.499158	0.692682	0	0	1.491	1.036	TRAP1
negative regulation of signal transduction in absence of ligand (GO:1901099)	2023-01-23	0.499158	0.692682	0	0	1.491	1.036	IFI6
nucleotide metabolic process (GO:0009117)	2023-01-23	0.499158	0.692682	0	0	1.491	1.036	AK1
peptidyl-L-cysteine S-palmitoylation (GO:0018230)	2023-01-23	0.499158	0.692682	0	0	1.491	1.036	ZDHHC21
peptidyl-S-diacylglycerol-L-cysteine biosynthetic process from peptidyl-cysteine (GO:0018231)	2023-01-23	0.499158	0.692682	0	0	1.491	1.036	ZDHHC21
positive regulation of epithelial cell apoptotic process (GO:1904037)	2023-01-23	0.499158	0.692682	0	0	1.491	1.036	CD40
positive regulation of interleukin-17 production (GO:0032740)	2023-01-23	0.499158	0.692682	0	0	1.491	1.036	PHB
positive regulation of JUN kinase activity (GO:0043507)	2023-01-23	0.499158	0.692682	0	0	1.491	1.036	TRAF6
positive regulation of morphogenesis of an epithelium (GO:1905332)	2023-01-23	0.499158	0.692682	0	0	1.491	1.036	BMP4
positive regulation of transcription initiation from RNA polymerase II promoter (GO:0060261)	2023-01-23	0.499158	0.692682	0	0	1.491	1.036	PSMC3
protein alkylation (GO:0008213)	2023-01-23	0.499158	0.692682	0	0	1.491	1.036	FAM98A
protein deacylation (GO:0035601)	2023-01-23	0.499158	0.692682	0	0	1.491	1.036	HDAC3
cellular response to growth factor stimulus (GO:0071363)	5/158	0.503463	0.698293	0	0	1.07197	0.735636	BMP4;NRP1;CLEC3B;PDCD5;MAPK14
negative regulation of DNA recombination (GO:0045910)	2/57	0.506289	0.701847	0	0	1.19279	0.811868	POLR2G;POLR2L
sensory perception of sound (GO:0007605)	3/91	0.50774	0.702761	0	0	1.11823	0.757919	TIMM13;TIMM10;SOD1
toll-like receptor signaling pathway (GO:0002224)	3/91	0.50774	0.702761	0	0	1.11823	0.757919	TRAF6;TLR10;CTSS
positive regulation of supramolecular fiber organization (GO:1902905)	3/91	0.50774	0.702761	0	0	1.11823	0.757919	PYCARD;PTK2B;CLU
negative regulation of nucleic acid-templated transcription (GO:1903507)	14/464	0.509249	0.703386	0	0	1.02042	0.6886	NDUFA13;HDAC3;UBE2I;THRA;WWP1;NR1D1;PHB;PML;BMP4;RIOX1;TRAF6;ID1;TIMELESS;TNFRSF4
regulation of axon extension involved in axon guidance (GO:0048841)	2023-01-24	0.514	0.703386	0	0	1.4261	0.949117	NRP1
axon extension (GO:0048675)	2023-01-24	0.514	0.703386	0	0	1.4261	0.949117	NRP1
cholesterol efflux (GO:0033344)	2023-01-24	0.514	0.703386	0	0	1.4261	0.949117	NPC2
regulation of monooxygenase activity (GO:0032768)	2023-01-24	0.514	0.703386	0	0	1.4261	0.949117	ZDHHC21
DNA packaging (GO:0006323)	2023-01-24	0.514	0.703386	0	0	1.4261	0.949117	AIFM1
response to gamma radiation (GO:0010332)	2023-01-24	0.514	0.703386	0	0	1.4261	0.949117	DCUN1D3
immune response-activating cell surface receptor signaling pathway (GO:0002429)	2023-01-24	0.514	0.703386	0	0	1.4261	0.949117	SPG21
leukotriene metabolic process (GO:0006691)	2023-01-24	0.514	0.703386	0	0	1.4261	0.949117	MGST2
lymphocyte activation involved in immune response (GO:0002285)	2023-01-24	0.514	0.703386	0	0	1.4261	0.949117	EIF2AK4
wound healing, spreading of cells (GO:0044319)	2023-01-24	0.514	0.703386	0	0	1.4261	0.949117	PDPN
negative regulation of neuron differentiation (GO:0045665)	2023-01-24	0.514	0.703386	0	0	1.4261	0.949117	EIF2AK4
negative regulation of ossification (GO:0030279)	2023-01-24	0.514	0.703386	0	0	1.4261	0.949117	PTK2B
negative regulation of protein tyrosine kinase activity (GO:0061099)	2023-01-24	0.514	0.703386	0	0	1.4261	0.949117	CHMP6
nucleotide-binding domain, leucine rich repeat containing receptor signaling pathway (GO:0035872)	2023-01-24	0.514	0.703386	0	0	1.4261	0.949117	TRAF6
nucleotide-excision repair, DNA gap filling (GO:0006297)	2023-01-24	0.514	0.703386	0	0	1.4261	0.949117	RPA1
positive regulation of carbohydrate metabolic process (GO:0045913)	2023-01-24	0.514	0.703386	0	0	1.4261	0.949117	P2RX7
positive regulation of cell-substrate junction organization (GO:0150117)	2023-01-24	0.514	0.703386	0	0	1.4261	0.949117	NRP1
positive regulation of lamellipodium assembly (GO:0010592)	2023-01-24	0.514	0.703386	0	0	1.4261	0.949117	RAC2
positive regulation of phospholipase activity (GO:0010518)	2023-01-24	0.514	0.703386	0	0	1.4261	0.949117	ARL1
positive regulation of viral life cycle (GO:1903902)	2023-01-24	0.514	0.703386	0	0	1.4261	0.949117	CD209
T cell activation (GO:0042110)	3/92	0.515082	0.703386	0	0	1.10561	0.733491	KIF13B;EIF2AK4;TNFRSF4
positive regulation of transmembrane receptor protein serine/threonine kinase signaling pathway (GO:0090100)	3/92	0.515082	0.703386	0	0	1.10561	0.733491	NUP93;BMP4;CDH5
autophagosome assembly (GO:0000045)	2/58	0.515588	0.703386	0	0	1.17143	0.776011	STING1;ATG7
regulation of calcium ion transport (GO:0051924)	2/58	0.515588	0.703386	0	0	1.17143	0.776011	TRPC6;EPB41
regulation of phagocytosis (GO:0050764)	2/58	0.515588	0.703386	0	0	1.17143	0.776011	PYCARD;DOCK2
membrane lipid biosynthetic process (GO:0046467)	2/58	0.515588	0.703386	0	0	1.17143	0.776011	CERS1;PLPP1
negative regulation of neuron projection development (GO:0010977)	2/58	0.515588	0.703386	0	0	1.17143	0.776011	RTN4R;PTPRO
visual perception (GO:0007601)	3/93	0.522365	0.712268	0	0	1.09327	0.709953	BBS2;DNAJC19;CRYBB1
negative regulation of autophagy (GO:0010507)	2/59	0.524769	0.712474	0	0	1.15082	0.742044	MTMR8;ATG7
positive regulation of tyrosine phosphorylation of STAT protein (GO:0042531)	2/59	0.524769	0.712474	0	0	1.15082	0.742044	SOCS3;CD40
rRNA metabolic process (GO:0016072)	5/162	0.52562	0.712474	0	0	1.04444	0.671762	FBL;DKC1;POP4;MRTO4;NOLC1
receptor catabolic process (GO:0032801)	2023-01-25	0.528403	0.712474	0	0	1.36661	0.871756	RNF43
regulation of calcium ion import (GO:0090279)	2023-01-25	0.528403	0.712474	0	0	1.36661	0.871756	SLC30A1
regulation of cAMP-mediated signaling (GO:0043949)	2023-01-25	0.528403	0.712474	0	0	1.36661	0.871756	PRKAR2B
cAMP-mediated signaling (GO:0019933)	2023-01-25	0.528403	0.712474	0	0	1.36661	0.871756	RAPGEF3
cardiac conduction system development (GO:0003161)	2023-01-25	0.528403	0.712474	0	0	1.36661	0.871756	BMP4
cellular polysaccharide biosynthetic process (GO:0033692)	2023-01-25	0.528403	0.712474	0	0	1.36661	0.871756	B3GNT3
regulation of epidermal cell differentiation (GO:0045604)	2023-01-25	0.528403	0.712474	0	0	1.36661	0.871756	BMP4
regulation of interferon-alpha production (GO:0032647)	2023-01-25	0.528403	0.712474	0	0	1.36661	0.871756	IRF7
regulation of neutrophil chemotaxis (GO:0090022)	2023-01-25	0.528403	0.712474	0	0	1.36661	0.871756	RAC2
regulation of protein processing (GO:0070613)	2023-01-25	0.528403	0.712474	0	0	1.36661	0.871756	BAG2
response to dsRNA (GO:0043331)	2023-01-25	0.528403	0.712474	0	0	1.36661	0.871756	PDE12
negative regulation of ion transport (GO:0043271)	2023-01-25	0.528403	0.712474	0	0	1.36661	0.871756	PTK2B
negative regulation of response to endoplasmic reticulum stress (GO:1903573)	2023-01-25	0.528403	0.712474	0	0	1.36661	0.871756	CLU
negative regulation of sequestering of calcium ion (GO:0051283)	2023-01-25	0.528403	0.712474	0	0	1.36661	0.871756	TRPM2
organophosphate ester transport (GO:0015748)	2023-01-25	0.528403	0.712474	0	0	1.36661	0.871756	NPC2
peptide catabolic process (GO:0043171)	2023-01-25	0.528403	0.712474	0	0	1.36661	0.871756	TPP1
peroxisome organization (GO:0007031)	2023-01-25	0.528403	0.712474	0	0	1.36661	0.871756	ABCD4
positive regulation of peptidyl-threonine phosphorylation (GO:0010800)	2023-01-25	0.528403	0.712474	0	0	1.36661	0.871756	S1PR2
positive regulation of T cell migration (GO:2000406)	2023-01-25	0.528403	0.712474	0	0	1.36661	0.871756	PYCARD
regulation of kinase activity (GO:0043549)	3/94	0.529589	0.713351	0	0	1.0812	0.687267	PRDX3;ROR2;SOD1
positive regulation of epithelial cell migration (GO:0010634)	3/94	0.529589	0.713351	0	0	1.0812	0.687267	BMP4;NRP1;PTK2B
regulation of intracellular signal transduction (GO:1902531)	13/437	0.53243	0.716816	0	0	1.00528	0.633631	TAF12;GBA;RPA1;MAPK14;WDR54;PML;FGD2;PYCARD;PRKAR2B;TRAF6;MCF2L;CCNG1;RAC2
cellular response to chemokine (GO:1990869)	2/60	0.533833	0.717978	0	0	1.13092	0.709847	CCL8;PTK2B
Notch signaling pathway (GO:0007219)	2/60	0.533833	0.717978	0	0	1.13092	0.709847	PSENEN;GMDS
sensory perception of light stimulus (GO:0050953)	3/95	0.53675	0.721096	0	0	1.06939	0.665397	BBS2;DNAJC19;CRYBB1
intracellular protein transport (GO:0006886)	10/336	0.538026	0.721096	0	0	1.00573	0.623402	NUP93;GGA2;STRADB;VPS33B;VPS26C;KIF13B;ARL1;HEATR3;RAN;WDR11
G2/M transition of mitotic cell cycle (GO:0000086)	4/130	0.539415	0.721096	0	0	1.04103	0.642598	PRKAR2B;HAUS4;CEP41;CKAP5
purine-containing compound biosynthetic process (GO:0072522)	2023-01-26	0.542379	0.721096	0	0	1.31188	0.802594	APRT
cellular response to drug (GO:0035690)	2023-01-26	0.542379	0.721096	0	0	1.31188	0.802594	CERS1
DNA modification (GO:0006304)	2023-01-26	0.542379	0.721096	0	0	1.31188	0.802594	OGG1
regulation of regulatory T cell differentiation (GO:0045589)	2023-01-26	0.542379	0.721096	0	0	1.31188	0.802594	CTLA4
regulation of telomere maintenance (GO:0032204)	2023-01-26	0.542379	0.721096	0	0	1.31188	0.802594	PML
global genome nucleotide-excision repair (GO:0070911)	2023-01-26	0.542379	0.721096	0	0	1.31188	0.802594	ERCC3
histone lysine demethylation (GO:0070076)	2023-01-26	0.542379	0.721096	0	0	1.31188	0.802594	RIOX1
retinoic acid metabolic process (GO:0042573)	2023-01-26	0.542379	0.721096	0	0	1.31188	0.802594	ALDH1A2
RNA polyadenylation (GO:0043631)	2023-01-26	0.542379	0.721096	0	0	1.31188	0.802594	TENT4B
snRNA processing (GO:0016180)	2023-01-26	0.542379	0.721096	0	0	1.31188	0.802594	INTS14
lamellipodium assembly (GO:0030032)	2023-01-26	0.542379	0.721096	0	0	1.31188	0.802594	PTPRO
maturation of LSU-rRNA (GO:0000470)	2023-01-26	0.542379	0.721096	0	0	1.31188	0.802594	NHP2
metanephros development (GO:0001656)	2023-01-26	0.542379	0.721096	0	0	1.31188	0.802594	BMP4
mRNA polyadenylation (GO:0006378)	2023-01-26	0.542379	0.721096	0	0	1.31188	0.802594	TENT4B
negative regulation of protein transport (GO:0051224)	2023-01-26	0.542379	0.721096	0	0	1.31188	0.802594	SERGEF
[truncated: 665 more rows]

## Sheet: pink
The complete list of the functional analysis for semi-preserved module
Term	Overlap	P-value	Adjusted P-value	Old P-value	Old Adjusted P-value	Odds Ratio	Combined Score	Genes
sterol biosynthetic process (GO:0016126)	14/38	7.04233e-14	2.00988e-10	0	0	25.0653	759.085	FDPS;MVK;HMGCS1;INSIG1;PRKAG2;DHCR24;HMGCR;LSS;ACAT2;ACLY;NSDHL;MVD;DHCR7;FDFT1
secondary alcohol biosynthetic process (GO:1902653)	13/34	3.17034e-13	4.52407e-10	0	0	26.5456	763.976	FDPS;MVK;HMGCS1;INSIG1;DHCR24;HMGCR;LSS;ACAT2;ACLY;NSDHL;MVD;DHCR7;FDFT1
cholesterol biosynthetic process (GO:0006695)	13/35	4.93731e-13	4.69703e-10	0	0	25.3377	717.988	FDPS;MVK;HMGCS1;INSIG1;DHCR24;HMGCR;LSS;ACAT2;ACLY;NSDHL;MVD;DHCR7;FDFT1
cholesterol metabolic process (GO:0008203)	14/77	2.65832e-09	1.89671e-06	0	0	9.52961	188.168	FDPS;MVK;HMGCS1;ABCA5;INSIG1;DHCR24;HMGCR;LSS;ACAT2;ACLY;NSDHL;MVD;DHCR7;FDFT1
regulation of lipid metabolic process (GO:0019216)	13/92	2.21984e-07	0.000126708	0	0	7.03544	107.788	FDPS;CREBBP;MVK;HMGCS1;NFYA;PRKAG2;HMGCR;LSS;IL1B;ID2;MVD;DHCR7;FDFT1
cellular response to lipid (GO:0071396)	19/219	1.04919e-06	0.000434329	0	0	4.09029	56.313	IL10;MAP4K1;MEF2C;CXCL8;INSIG1;SERPINE1;TNFAIP3;CXCL3;SSTR2;CXCL2;CXCL5;IL1A;IL6;ADAM15;PTK7;TNFSF4;IL1B;ABL2;MGARP
response to lipopolysaccharide (GO:0032496)	16/159	1.06528e-06	0.000434329	0	0	4.79955	66.0048	IL10;MEF2C;CXCL8;GCH1;SLC11A1;SERPINE1;TNFAIP3;CXCL3;CXCL2;CXCL5;TIRAP;IL1A;IL6;TNFSF4;IL1B;MAPKAPK2
regulation of interleukin-6 production (GO:0032675)	13/110	1.79938e-06	0.000641927	0	0	5.72459	75.7253	IL10;C5AR2;TNFAIP3;FOXJ1;TIRAP;EREG;IL1A;IL6;TNFSF4;IL1B;MAPKAPK2;RAB7B;TMEM106A
cellular response to molecule of bacterial origin (GO:0071219)	13/115	2.98225e-06	0.000945704	0	0	5.44258	69.245	IL10;MEF2C;CXCL8;SERPINE1;TNFAIP3;CXCL3;CXCL2;CXCL5;TIRAP;IL1A;IL6;TNFSF4;IL1B
response to molecule of bacterial origin (GO:0002237)	10/73	7.43137e-06	0.00193198	0	0	6.74742	79.6857	IL10;IL6;CXCL8;GCH1;SLC11A1;IL1B;MAPKAPK2;TNFAIP3;CXCL2;TIRAP
negative regulation of cell-matrix adhesion (GO:0001953)	7/32	7.44631e-06	0.00193198	0	0	11.8481	139.9	JAG1;ADAM15;NEXMIF;DLC1;SERPINE1;CORO1C;MAP4K4
positive regulation of acute inflammatory response (GO:0002675)	2023-05-15	1.69862e-05	0.00403988	0	0	21.0821	231.547	IL6;CREB3L3;IL1B;ADAM8;PTGS2
positive regulation of transcription, DNA-templated (GO:0045893)	51/1183	1.89884e-05	0.00416867	0	0	1.98795	21.6124	CSRNP1;CALCOCO1;SERPINE1;PRDM2;CREB3L3;CREB3L2;KAT8;IL10;MEF2C;EDN1;PRMT2;SLC11A1;TET2;ZEB2;IL1B;PADI2;HOXB3;HCLS1;MAPRE3;NCOA7;SMARCD1;DOT1L;FOXO1;TP53INP2;ABL1;FZD1;AKIRIN2;CREBBP;JAG1;NFYA;AUTS2;FOXF1;VDR;LIF;NFATC2;ZNF76;FOXJ1;FOSL2;NFKB2;VEGFA;NFKBIA;PER1;NR4A1;DAB2;IL6;RGCC;GDNF;ID2;SNAI1;LPIN1;RNF187
regulation of p38MAPK cascade (GO:1900744)	7/37	2.05873e-05	0.00419686	0	0	9.87086	106.515	PER1;PHLPP1;DUSP1;GADD45A;IL1B;RASGRP1;VEGFA
cellular response to lipopolysaccharide (GO:0071222)	12/120	2.51241e-05	0.00478027	0	0	4.73294	50.1298	IL10;IL1A;MEF2C;IL6;CXCL8;TNFSF4;IL1B;SERPINE1;TNFAIP3;CXCL3;CXCL2;CXCL5
inflammatory response (GO:0006954)	17/230	3.16892e-05	0.00565256	0	0	3.41883	35.4175	CCL25;CXCL8;SLC11A1;C5AR2;PLA2G4B;C5AR1;MEFV;CXCL3;CXCL2;CXCL5;IL1A;IL6;TNFSF4;IL1B;HYAL3;MAPKAPK2;ADAM8
positive regulation of secretion by cell (GO:1903532)	9/72	4.48801e-05	0.00753458	0	0	6.05945	60.6642	IL1A;STX1B;EDN1;RGCC;IL1B;RAB9A;ADAM8;STXBP5;APBB3
regulation of primary metabolic process (GO:0080090)	12/130	5.56538e-05	0.00882421	0	0	4.32962	42.4145	FDPS;CREBBP;MVK;HMGCS1;NFYA;ID2;MVD;DHCR7;HMGCR;LSS;LDLR;FDFT1
positive regulation of multicellular organismal process (GO:0051240)	21/345	6.96967e-05	0.0104692	0	0	2.78515	26.6577	IL10;IL4R;VDR;SLC11A1;SERPINE1;FOXJ1;ACVR1B;ADRA2A;EREG;VEGFA;BSCL2;IL1A;DAB2;IL6;RGCC;GDNF;TNFSF4;IL1B;HMCES;SNAI1;LPIN1
cellular response to oxygen-containing compound (GO:1901701)	20/323	8.17327e-05	0.0116633	0	0	2.83313	26.6656	IL10;MEF2C;CXCL8;INSIG1;AQP9;SERPINE1;TNFAIP3;CXCL3;SSTR2;CXCL2;FOXO1;CXCL5;TIRAP;IL1A;IL6;PTK7;TNFSF4;IL1B;RAPGEF1;ABL2
regulation of germinal center formation (GO:0002634)	2023-03-05	0.000122923	0.0147077	0	0	63	567.249	MEF2C;FOXJ1;TNFAIP3
presynapse organization (GO:0099172)	2023-04-12	0.000126203	0.0147077	0	0	21.0388	188.878	FZD1;NLGN3;NLGN2;C5AR1
regulation of membrane protein ectodomain proteolysis (GO:0051043)	2023-05-22	0.00013009	0.0147077	0	0	12.3968	110.917	IL10;IL1B;ADAM8;SNX33;ADRA2A
negative regulation of B cell activation (GO:0050869)	2023-05-22	0.00013009	0.0147077	0	0	12.3968	110.917	IL10;ID2;FOXJ1;TNFAIP3;INHA
regulation of cell-matrix adhesion (GO:0001952)	8/65	0.000132769	0.0147077	0	0	5.94203	53.0439	CCL25;MACF1;JAG1;ADAM15;PLAU;NEXMIF;CORO1C;MAP4K4
positive regulation of cytokine production (GO:0001819)	20/335	0.000133988	0.0147077	0	0	2.7235	24.2875	IL10;FCN1;CREBBP;CRCP;SLC11A1;SERPINE1;PTGS2;RASGRP1;ADRA2A;TIRAP;EREG;NFKB2;IL1A;MAPK11;IL6;RGCC;TNFSF4;IL1B;RAB7B;TMEM106A
cardiac cell development (GO:0055006)	2023-04-13	0.00017893	0.0187649	0	0	18.7002	161.355	JAG1;ALPK3;MYH11;VEGFA
myeloid cell differentiation (GO:0030099)	7/52	0.000197746	0.0187649	0	0	6.57551	56.0794	FLVCR1;TET2;KAT8;HCLS1;INHA;TIRAP;RASGRP4
axon extension (GO:0048675)	2023-05-24	0.000202021	0.0187649	0	0	11.0907	94.3503	NLGN3;AUTS2;ULK2;SLIT3;SPG11
cardiac muscle cell differentiation (GO:0055007)	2023-05-24	0.000202021	0.0187649	0	0	11.0907	94.3503	MEF2C;NRG1;ALPK3;MYH11;VEGFA
positive regulation of transcription by RNA polymerase II (GO:0045944)	39/908	0.000203824	0.0187649	0	0	1.9524	16.592	SMARCD1;CSRNP1;CALCOCO1;SERPINE1;DOT1L;PRDM2;FOXO1;CREB3L3;ABL1;KAT8;IL10;AKIRIN2;MEF2C;CREBBP;EDN1;JAG1;AUTS2;FOXF1;VDR;SLC11A1;TET2;LIF;ZNF76;FOXJ1;FOSL2;NFKB2;VEGFA;NFKBIA;PER1;NR4A1;ZEB2;DAB2;IL6;RGCC;GDNF;HOXB3;HCLS1;NCOA7;LPIN1
acetyl-CoA metabolic process (GO:0006084)	2023-04-15	0.000329121	0.027747	0	0	15.2986	122.681	ACLY;MVK;HMGCS1;MVD
positive regulation of membrane protein ectodomain proteolysis (GO:0051044)	2023-04-15	0.000329121	0.027747	0	0	15.2986	122.681	IL1B;ADAM8;SNX33;ADRA2A
regulation of mitotic nuclear division (GO:0007088)	7/57	0.000353459	0.027747	0	0	5.91644	47.0224	IL1A;EDN1;RGCC;DUSP1;IL1B;RCC1;EREG
negative regulation of cell-cell adhesion (GO:0022408)	6/41	0.000356851	0.027747	0	0	7.23451	57.4289	IL10;JAG1;RGCC;NEXMIF;ASS1;VEGFA
positive regulation of nuclear division (GO:0051785)	2023-05-27	0.000362155	0.027747	0	0	9.57687	75.8818	IL1A;EDN1;RGCC;IL1B;EREG
positive regulation of striated muscle cell differentiation (GO:0051155)	2023-05-27	0.000362155	0.027747	0	0	9.57687	75.8818	EDN1;MEF2C;NRG1;ATP11A;MYLK3
negative regulation of cytokine production (GO:0001818)	13/182	0.000369442	0.027747	0	0	3.27354	25.8725	IL10;MAPKBP1;SLC2A10;SLC11A1;C5AR2;TNFAIP3;FOXJ1;MEFV;IL6;CEACAM1;RGCC;TNFSF4;INHA
regulation of epithelial to mesenchymal transition (GO:0010717)	8/76	0.000396538	0.028293	0	0	4.97801	38.9914	SPRED2;PHLDB1;DAB2;IL6;RGCC;IL1B;SNAI1;SPRY1
positive regulation of interleukin-6 production (GO:0032755)	8/76	0.000396538	0.028293	0	0	4.97801	38.9914	IL1A;IL6;IL1B;TNFSF4;RAB7B;TIRAP;TMEM106A;EREG
positive regulation of epithelial to mesenchymal transition (GO:0010718)	6/42	0.000408198	0.0284145	0	0	7.03319	54.8853	DAB2;IL6;JAG1;RGCC;IL1B;SNAI1
regulation of B cell activation (GO:0050864)	2023-05-28	0.000432479	0.0287045	0	0	9.16002	70.9533	IL10;IL6;TNFSF4;TNFAIP3;FOXJ1
positive regulation of nitric oxide metabolic process (GO:1904407)	2023-05-28	0.000432479	0.0287045	0	0	9.16002	70.9533	EDN1;IL1B;PTGS2;ASS1;TMEM106A
regulation of MAP kinase activity (GO:0043405)	9/97	0.000450628	0.0292294	0	0	4.33244	33.3809	RGS2;EDN1;DUSP1;IL1B;ADAM8;SPRY1;RASGRP1;ADRA2A;VEGFA
positive regulation of defense response (GO:0031349)	9/98	0.000486127	0.0308313	0	0	4.28354	32.6793	NFKBIA;AKIRIN2;MEF2C;TNFSF4;IL1B;SERPINE1;NFKBIZ;ADAM8;EREG
lipid biosynthetic process (GO:0008610)	8/80	0.000562062	0.0348723	0	0	4.70048	35.1779	ACLY;ACSS2;MVK;LPCAT1;MVD;HMGCR;LSS;FDFT1
regulation of interleukin-8 production (GO:0032677)	8/81	0.000611135	0.0371102	0	0	4.63585	34.3062	FCN1;IL10;MAPKBP1;IL6;IL1B;C5AR2;SERPINE1;TIRAP
regulation of chemokine-mediated signaling pathway (GO:0070099)	2023-03-08	0.000653106	0.0372793	0	0	25.1961	184.783	EDN1;PADI2;SLIT3
regulation of response to wounding (GO:1903034)	2023-03-08	0.000653106	0.0372793	0	0	25.1961	184.783	IL10;STK24;PLAU
isoprenoid metabolic process (GO:0006720)	2023-03-08	0.000653106	0.0372793	0	0	25.1961	184.783	MVK;MVD;HMGCR
regulation of protein secretion (GO:0050708)	10/125	0.000721262	0.0403624	0	0	3.68654	26.6703	IL1A;IL6;IL1B;ADAM8;ITPR3;STXBP5;HMGCR;APBB3;DRD4;ADRA2A
steroid biosynthetic process (GO:0006694)	7/65	0.000792921	0.0435191	0	0	5.09829	36.4007	INSIG1;OSBP;PRKAG2;HMGCR;DHCR7;LSS;FDFT1
regulation of cytokine production (GO:0001817)	11/150	0.000825328	0.044222	0	0	3.3582	23.8423	IL10;IL1A;PER1;IL6;RGCC;SLC11A1;C5AR2;TNFSF4;MAPKAPK2;ADRA2A;EREG
phosphatidic acid biosynthetic process (GO:0006654)	6/48	0.000848524	0.044222	0	0	6.02659	42.6201	ABHD4;PLA2G4B;GPD1;LPCAT1;GPD1L;DGKH
positive regulation of protein serine/threonine kinase activity (GO:0071902)	9/106	0.000861121	0.044222	0	0	3.92864	27.7255	EDN1;RGCC;IL1B;ADAM8;PARP16;MAPRE3;RASGRP1;ADRA2A;VEGFA
positive regulation of oxidoreductase activity (GO:0051353)	2023-04-19	0.000867706	0.044222	0	0	11.2167	79.0737	EDN1;GDNF;ABL1;ABL2
isoprenoid biosynthetic process (GO:0008299)	2023-03-09	0.000962675	0.0482013	0	0	20.9957	145.832	MVK;MVD;HMGCR
phosphatidic acid metabolic process (GO:0046473)	6/50	0.00105643	0.0515042	0	0	5.75207	39.4181	ABHD4;PLA2G4B;GPD1;LPCAT1;GPD1L;DGKH
energy reserve metabolic process (GO:0006112)	2023-04-20	0.00106473	0.0515042	0	0	10.5151	71.9761	GFPT1;PHKG2;PRKAG2;PYGM
cellular response to decreased oxygen levels (GO:0036294)	7/69	0.00113438	0.0525547	0	0	4.76839	32.3376	RGCC;TBL2;ADAM8;MGARP;PTGS2;CPEB2;VEGFA
positive regulation of inflammatory response (GO:0050729)	8/89	0.00114115	0.0525547	0	0	4.17627	28.2973	NFKBIA;IL6;CREB3L3;IL1B;TNFSF4;SERPINE1;NFKBIZ;ADAM8
apoptotic process (GO:0006915)	14/231	0.00114169	0.0525547	0	0	2.74478	18.5965	PPP1R15A;CSRNP1;HIP1;GADD45A;JADE1;DHCR24;ATP2A1;FOXO1;NFKBIA;IL1A;ADAM15;IL1B;DLC1;RELT
positive regulation of T cell cytokine production (GO:0002726)	2023-04-21	0.00129114	0.0584909	0	0	9.89604	65.8307	DENND1B;IL6;IL1B;TNFSF4
sarcoplasmic reticulum calcium ion transport (GO:0070296)	2023-03-10	0.00135143	0.0593384	0	0	17.9954	118.888	RYR1;ATP2A1;NOL3
negative regulation of cell-cell adhesion mediated by cadherin (GO:2000048)	2023-03-10	0.00135143	0.0593384	0	0	17.9954	118.888	RGCC;NEXMIF;VEGFA
positive regulation of mitotic nuclear division (GO:0045840)	5/36	0.00142277	0.061296	0	0	6.79335	44.5315	IL1A;EDN1;RGCC;IL1B;EREG
positive regulation of B cell activation (GO:0050871)	6/53	0.00143897	0.061296	0	0	5.38408	35.2325	MEF2C;IL6;HMCES;TNFSF4;NFATC2;TIRAP
regulation of focal adhesion assembly (GO:0051893)	6/54	0.00158741	0.0666247	0	0	5.27165	33.9792	MACF1;DLC1;ABL1;CORO1C;MAP4K4;VEGFA
positive regulation of signaling receptor activity (GO:2000273)	5/37	0.00161388	0.0667537	0	0	6.58072	42.3082	NLGN3;IL10;EDN1;ADRA2A;EREG
positive regulation of cellular catabolic process (GO:0031331)	10/141	0.00180579	0.0734033	0	0	3.23361	20.4259	PFKFB3;IL1B;ORMDL3;PHKG2;ADAM8;SNX33;MEFV;FOXO1;ADRA2A;VGLL4
cellular glucan metabolic process (GO:0006073)	2023-03-11	0.00182608	0.0734033	0	0	15.7452	99.2824	PHKG2;PRKAG2;PYGM
cardiac muscle cell development (GO:0055013)	2023-04-24	0.00216876	0.0814427	0	0	8.41034	51.5857	ALPK3;MYH11;MYLK3;VEGFA
regulation of monooxygenase activity (GO:0032768)	2023-04-24	0.00216876	0.0814427	0	0	8.41034	51.5857	IL1A;GDNF;VDR;IL1B
negative regulation of lipid metabolic process (GO:0045833)	2023-04-24	0.00216876	0.0814427	0	0	8.41034	51.5857	BSCL2;CEACAM1;IL1B;ADRA2A
positive regulation of cellular response to transforming growth factor beta stimulus (GO:1903846)	2023-04-24	0.00216876	0.0814427	0	0	8.41034	51.5857	CREBBP;DAB2;ZEB2;SLC2A10
positive regulation of transforming growth factor beta receptor signaling pathway (GO:0030511)	2023-04-24	0.00216876	0.0814427	0	0	8.41034	51.5857	CREBBP;DAB2;ZEB2;SLC2A10
negative regulation of cell-substrate adhesion (GO:0010812)	5/40	0.0023004	0.0852643	0	0	6.01574	36.5436	JAG1;ADAM15;NEXMIF;CORO1C;MAP4K4
histone H3-K9 demethylation (GO:0033169)	2023-03-12	0.00239271	0.0864404	0	0	13.995	84.4643	KDM4A;KDM4B;KDM3B
negative regulation of leukocyte chemotaxis (GO:0002689)	2023-03-12	0.00239271	0.0864404	0	0	13.995	84.4643	DUSP1;PADI2;RIN3
regulation of anatomical structure morphogenesis (GO:0022603)	9/123	0.00243892	0.0870084	0	0	3.33987	20.0933	PHLDB1;MEF2C;IL6;CEACAM1;SPARC;GDNF;ADGRA2;VASH2;TNFAIP3
positive regulation of vascular endothelial growth factor production (GO:0010575)	2023-04-25	0.00253468	0.0893084	0	0	8.00944	47.8779	IL1A;IL6;IL1B;PTGS2
regulation of tumor necrosis factor production (GO:0032680)	9/124	0.00257678	0.0896844	0	0	3.31066	19.7355	IL10;IL1A;IL6;C5AR2;MAPKAPK2;TNFAIP3;RASGRP1;TIRAP;TMEM106A
cellular response to chemokine (GO:1990869)	6/60	0.00273609	0.0940821	0	0	4.68446	27.6441	CCL25;CXCL8;DUSP1;CXCL3;CXCL2;CXCL5
phosphorylation (GO:0016310)	19/400	0.00295711	0.0999187	0	0	2.12703	12.3869	MAP4K1;AMHR2;LIMK2;PRKAG2;LMTK2;STK19;ACVR1B;MYLK3;CLK2;BCKDK;STK24;GRK4;MAPKAPK2;GRK6;ABL1;PI4KA;MAP3K21;DGKH;MAP4K4
regulation of endocytosis (GO:0030100)	6/61	0.00297585	0.0999187	0	0	4.59906	26.7537	DAB2;HIP1;RAB4B;ABL1;ABL2;SNX33
regulation of angiogenesis (GO:0045765)	12/203	0.00308266	0.102301	0	0	2.66478	15.4077	IL1A;CEACAM1;IL6;SPARC;RGCC;CXCL8;ADGRA2;IL1B;SERPINE1;VASH2;TNFAIP3;VEGFA
protein phosphorylation (GO:0006468)	22/496	0.00332729	0.1035	0	0	1.98329	11.3159	MAP4K1;AMHR2;LIMK2;PRKAG2;LMTK2;STK19;VRK3;ACVR1B;MYLK3;CLK2;BCKDK;STK24;GRK4;RPS6KA2;MAPKAPK2;GRK6;ABL1;ABL2;MAP3K21;ULK2;STK32C;MAP4K4
regulation of vascular endothelial growth factor production (GO:0010574)	2023-04-27	0.0033893	0.1035	0	0	7.31222	41.5855	IL1A;IL6;IL1B;PTGS2
response to glucocorticoid (GO:0051384)	2023-04-27	0.0033893	0.1035	0	0	7.31222	41.5855	IL10;IL6;SLIT3;SSTR2
positive regulation of muscle cell differentiation (GO:0051149)	2023-04-27	0.0033893	0.1035	0	0	7.31222	41.5855	MAPK11;MEF2C;ABL1;NRG1
positive regulation of nitric oxide biosynthetic process (GO:0045429)	2023-04-27	0.0033893	0.1035	0	0	7.31222	41.5855	EDN1;IL1B;PTGS2;ASS1
cellular response to peptide hormone stimulus (GO:0071375)	8/106	0.00345789	0.1035	0	0	3.4488	19.5447	NR4A1;CEACAM1;INSIG1;MGARP;LPIN1;CPEB2;FOXO1;VAMP2
chromosome organization (GO:0051276)	8/106	0.00345789	0.1035	0	0	3.4488	19.5447	CUL4A;SATB1;DOT1L;ABL1;PADI2;SAFB;GEM;EZH1
regulation of inflammatory response (GO:0050727)	12/206	0.00347106	0.1035	0	0	2.62317	14.8558	IL10;NFKBIA;IL6;MVK;TNFSF4;IL1B;SERPINE1;NFKBIZ;TNFAIP3;MEFV;PTGS2;VAMP2
positive regulation of Ras protein signal transduction (GO:0046579)	6/63	0.00350203	0.1035	0	0	4.43723	25.0899	AUTS2;RAPGEF1;STK19;RASGRP1;RASGRP4;MAP4K4
positive regulation of cellular biosynthetic process (GO:0031328)	11/180	0.00351256	0.1035	0	0	2.7578	15.5855	IL6;EDN1;ZEB2;FXR2;RGCC;CXCL8;IL1B;PTGS2;LDLR;ASS1;EREG
positive regulation of cell-matrix adhesion (GO:0001954)	5/44	0.0035177	0.1035	0	0	5.39763	30.4963	CCL25;ABL1;RIN2;MAP4K4;VEGFA
regulation of cell migration (GO:0030334)	19/408	0.00366612	0.106766	0	0	2.08242	11.6795	MACF1;EDN1;JAG1;SERPINE1;SEMA3B;ADRA2A;CORO1C;VEGFA;DAB2;CEACAM1;STK24;ADAM15;PLAU;IL1B;DLC1;SNAI1;PLXNA2;SRGAP1;MAP4K4
positive regulation of protein catabolic process (GO:0045732)	7/85	0.00377381	0.108623	0	0	3.78714	21.131	IL1B;TNFAIP3;ADAM8;SNX33;ADRA2A;VGLL4;FOXO1
positive regulation of type 2 immune response (GO:0002830)	2023-03-14	0.00382348	0.108623	0	0	11.4493	63.7334	DENND1B;IL6;TNFSF4
glycogen metabolic process (GO:0005977)	2023-04-28	0.00388211	0.108623	0	0	7.00718	38.8995	PHKG2;PRKAG2;PYGM;PHKA2
positive regulation of monooxygenase activity (GO:0032770)	2023-04-28	0.00388211	0.108623	0	0	7.00718	38.8995	GCH1;GDNF;VDR;IL1B
cellular response to growth factor stimulus (GO:0071363)	10/158	0.00412198	0.114215	0	0	2.85967	15.7037	NR4A1;MEF2C;CXCL8;AMHR2;HAS1;MAPKAPK2;RAPGEF1;ACVR1B;MTSS2;VEGFA
erythrocyte differentiation (GO:0030218)	5/46	0.00427409	0.116174	0	0	5.1338	28.0058	ID2;FLVCR1;HCLS1;INHA;VEGFA
positive regulation of smooth muscle cell proliferation (GO:0048661)	5/46	0.00427409	0.116174	0	0	5.1338	28.0058	IL10;EDN1;IL6;ID2;EREG
phosphate-containing compound metabolic process (GO:0006796)	12/212	0.00436631	0.116253	0	0	2.54368	13.822	BCKDK;DUSP5;ISYNA1;PFKFB3;PLA2G4B;LIMK2;ITPK1;GFPT1;PI4KA;THNSL2;DUSP16;PLB1
regulation of macrophage differentiation (GO:0045649)	2023-03-15	0.00469707	0.116253	0	0	10.4946	56.2598	ID2;LIF;INHA
regulation of phospholipase C activity (GO:1900274)	2023-03-15	0.00469707	0.116253	0	0	10.4946	56.2598	ABL1;ABL2;RASGRP1
endoderm development (GO:0007492)	2023-03-15	0.00469707	0.116253	0	0	10.4946	56.2598	DUSP5;DUSP1;LAMC1
fibrinolysis (GO:0042730)	2023-03-15	0.00469707	0.116253	0	0	10.4946	56.2598	PLAU;SERPINE1;PLAUR
glucan catabolic process (GO:0009251)	2023-03-15	0.00469707	0.116253	0	0	10.4946	56.2598	PHKG2;PYGM;PHKA2
glycogen catabolic process (GO:0005980)	2023-03-15	0.00469707	0.116253	0	0	10.4946	56.2598	PHKG2;PYGM;PHKA2
T cell proliferation (GO:0042098)	2023-03-15	0.00469707	0.116253	0	0	10.4946	56.2598	LMBR1L;SLC11A1;RASGRP1
regulation of epidermal growth factor receptor signaling pathway (GO:0042058)	6/67	0.00475773	0.116253	0	0	4.14541	22.1696	CEACAM1;HIP1;PLAUR;SPRY1;EPS15L1;EREG
cellular response to cytokine stimulus (GO:0071345)	21/482	0.00498831	0.116253	0	0	1.9435	10.3018	CCL25;IL10;IL4R;CXCL8;DUSP1;LIF;GAB2;PTGS2;CXCL2;MYLK3;FOXO1;EREG;VEGFA;IL1A;MAPK11;IL6;IL1B;HYAL3;RAPGEF1;HCLS1;ABL2
negative regulation of interleukin-1 production (GO:0032692)	2023-04-30	0.00500859	0.116253	0	0	6.46751	34.2558	IL10;CEACAM1;TNFAIP3;MEFV
positive regulation of small GTPase mediated signal transduction (GO:0051057)	2023-04-30	0.00500859	0.116253	0	0	6.46751	34.2558	RAPGEF1;STK19;RASGRP1;RASGRP4
alditol phosphate metabolic process (GO:0052646)	2023-02-05	0.00521386	0.116253	0	0	27.9385	146.857	GPD1;ABHD6
regulation of astrocyte activation (GO:0061888)	2023-02-05	0.00521386	0.116253	0	0	27.9385	146.857	IL6;LDLR
regulation of fever generation (GO:0031620)	2023-02-05	0.00521386	0.116253	0	0	27.9385	146.857	IL1B;PTGS2
regulation of respiratory gaseous exchange by nervous system process (GO:0002087)	2023-02-05	0.00521386	0.116253	0	0	27.9385	146.857	NLGN3;NLGN2
regulation of systemic arterial blood pressure by endothelin (GO:0003100)	2023-02-05	0.00521386	0.116253	0	0	27.9385	146.857	EDN1;ECE1
isopentenyl diphosphate biosynthetic process (GO:0009240)	2023-02-05	0.00521386	0.116253	0	0	27.9385	146.857	MVK;MVD
negative regulation of B cell differentiation (GO:0045578)	2023-02-05	0.00521386	0.116253	0	0	27.9385	146.857	ID2;INHA
neutral lipid catabolic process (GO:0046461)	2023-02-05	0.00521386	0.116253	0	0	27.9385	146.857	ABHD2;ABHD6
positive regulation of glial cell proliferation (GO:0060252)	2023-02-05	0.00521386	0.116253	0	0	27.9385	146.857	IL6;IL1B
positive regulation of heat generation (GO:0031652)	2023-02-05	0.00521386	0.116253	0	0	27.9385	146.857	IL1B;PTGS2
positive regulation of prostaglandin biosynthetic process (GO:0031394)	2023-02-05	0.00521386	0.116253	0	0	27.9385	146.857	IL1B;PTGS2
negative regulation of transcription, DNA-templated (GO:0045892)	35/948	0.00538862	0.11836	0	0	1.64841	8.61042	SATB1;PRDM2;PRDM1;FOXO1;SAP130;KAT8;JARID2;KDM4A;MEF2C;CREBBP;EDN1;TGIF2;PRMT2;GADD45A;VDR;PHF12;ZBTB32;FOXJ1;NRG1;ZNF12;EREG;VEGFA;PER1;ZEB2;DAB2;SP2;PSPC1;TNFSF4;ID2;SNAI1;FOSB;EZH1;RCOR1;VGLL4;MCPH1
positive regulation of DNA-binding transcription factor activity (GO:0051091)	13/246	0.00546676	0.11836	0	0	2.36652	12.3274	FZD1;IL10;EDN1;TIRAP;VEGFA;NFKB2;NFKBIA;IL6;RGCC;IL1B;HCLS1;ADAM8;RAB7B
regulation of smooth muscle cell proliferation (GO:0048660)	5/49	0.0056161	0.11836	0	0	4.78304	24.7863	EDN1;IL6;ID2;TNFAIP3;EREG
regulation of stress-activated MAPK cascade (GO:0032872)	5/49	0.0056161	0.11836	0	0	4.78304	24.7863	PER1;PHLPP1;RASGRP1;FOXO1;MAP4K4
negative regulation of catabolic process (GO:0009895)	5/49	0.0056161	0.11836	0	0	4.78304	24.7863	BSCL2;IL1B;AGAP2;HMGCR;ADRA2A
negative regulation of interleukin-6 production (GO:0032715)	4/31	0.00564604	0.11836	0	0	6.22765	32.2393	IL10;C5AR2;TNFAIP3;FOXJ1
cellular polysaccharide catabolic process (GO:0044247)	2023-03-16	0.00568161	0.11836	0	0	9.68685	50.0861	PHKG2;PYGM;PHKA2
regulation of hormone secretion (GO:0046883)	2023-03-16	0.00568161	0.11836	0	0	9.68685	50.0861	EDN1;LIF;VAMP2
regulation of interleukin-1 production (GO:0032652)	2023-03-16	0.00568161	0.11836	0	0	9.68685	50.0861	IL10;CEACAM1;MEFV
regulation of MAPK cascade (GO:0043408)	10/166	0.00581752	0.120202	0	0	2.7119	13.9578	IL6;CEACAM1;PHLPP1;DUSP1;IL1B;LIF;RASGRP1;ADRA2A;TMEM106A;MAP4K4
sterol metabolic process (GO:0016125)	6/70	0.00589638	0.120202	0	0	3.95049	20.2795	NSDHL;ABCA5;INSIG1;PRKAG2;HMGCR;DHCR7
neutrophil chemotaxis (GO:0030593)	6/70	0.00589638	0.120202	0	0	3.95049	20.2795	CCL25;EDN1;CXCL8;CXCL3;CXCL2;CXCL5
regulation of cellular component movement (GO:0051270)	5/50	0.00612274	0.122198	0	0	4.67651	23.8303	ABL1;ABL2;NRG1;EREG;VEGFA
organic hydroxy compound biosynthetic process (GO:1901617)	5/50	0.00612274	0.122198	0	0	4.67651	23.8303	INSIG1;OSBP;PRKAG2;HMGCR;DHCR7
positive regulation of ion transport (GO:0043270)	5/50	0.00612274	0.122198	0	0	4.67651	23.8303	CACNB2;GDNF;GPD1L;ADRA2A;DRD4
chromatin organization (GO:0006325)	9/142	0.00629232	0.12471	0	0	2.85994	14.4954	SMARCD1;KDM4A;KDM4B;SATB1;SNAI1;PADI2;JARID2;SAFB;EZH1
regulation of interleukin-12 production (GO:0032655)	5/51	0.00666064	0.1311	0	0	4.57461	22.9258	IL10;MAPK11;TNFSF4;MEFV;TIRAP
negative regulation of chemokine production (GO:0032682)	2023-03-17	0.00678061	0.132547	0	0	8.99447	44.9156	IL10;IL6;MEFV
negative regulation of cell migration (GO:0030336)	9/144	0.00687831	0.133542	0	0	2.81728	14.0283	JAG1;ADAM15;STK24;NEXMIF;HAS1;DLC1;SERPINE1;SRGAP1;CORO1C
neuron projection extension (GO:1990138)	4/33	0.00707839	0.135653	0	0	5.79756	28.702	NLGN3;AUTS2;ULK2;SPG11
negative regulation of intracellular signal transduction (GO:1902532)	11/198	0.00711956	0.135653	0	0	2.49002	12.3129	MAPKBP1;PER1;PHLPP1;PDE10A;DUSP1;TBC1D7;PLAUR;TNFAIP3;GPD1L;VGLL4;BCL2L2
granulocyte chemotaxis (GO:0071621)	6/73	0.00722184	0.135653	0	0	3.77302	18.6034	CCL25;EDN1;CXCL8;CXCL3;CXCL2;CXCL5
regulation of vesicle-mediated transport (GO:0060627)	7/96	0.00732923	0.135653	0	0	3.31719	16.3069	HIP1;RAB4B;RAB26;ABL1;ABL2;STXBP5;VAMP2
cellular response to cold (GO:0070417)	2023-02-06	0.00770001	0.135653	0	0	20.9528	101.967	NFKBIA;FOXO1
regulation of immature T cell proliferation in thymus (GO:0033084)	2023-02-06	0.00770001	0.135653	0	0	20.9528	101.967	IL1A;IL1B
regulation of immunoglobulin mediated immune response (GO:0002889)	2023-02-06	0.00770001	0.135653	0	0	20.9528	101.967	IL10;TNFSF4
regulation of mast cell chemotaxis (GO:0060753)	2023-02-06	0.00770001	0.135653	0	0	20.9528	101.967	RIN3;VEGFA
regulation of sarcomere organization (GO:0060297)	2023-02-06	0.00770001	0.135653	0	0	20.9528	101.967	EDN1;MYLK3
release of sequestered calcium ion into cytosol by sarcoplasmic reticulum (GO:0014808)	2023-02-06	0.00770001	0.135653	0	0	20.9528	101.967	RYR1;NOL3
macromolecule biosynthetic process (GO:0009059)	2023-02-06	0.00770001	0.135653	0	0	20.9528	101.967	SLC11A1;RPS23
vesicle localization (GO:0051648)	2023-02-06	0.00770001	0.135653	0	0	20.9528	101.967	MYO1A;LIMK2
negative regulation of chemokine-mediated signaling pathway (GO:0070100)	2023-02-06	0.00770001	0.135653	0	0	20.9528	101.967	PADI2;SLIT3
negative regulation of lens fiber cell differentiation (GO:1902747)	2023-02-06	0.00770001	0.135653	0	0	20.9528	101.967	SPRED2;SPRY1
positive regulation of fever generation (GO:0031622)	2023-02-06	0.00770001	0.135653	0	0	20.9528	101.967	IL1B;PTGS2
regulation of cell adhesion mediated by integrin (GO:0033628)	4/34	0.00787668	0.13667	0	0	5.60402	27.145	PLAU;NEXMIF;SERPINE1;LIF
positive regulation of epidermal growth factor receptor signaling pathway (GO:0045742)	4/34	0.00787668	0.13667	0	0	5.60402	27.145	HIP1;PLAUR;ADRA2A;EREG
negative regulation of lipid catabolic process (GO:0050995)	2023-03-18	0.00799717	0.13667	0	0	8.39441	40.5338	BSCL2;IL1B;ADRA2A
positive regulation of excitatory postsynaptic potential (GO:2000463)	2023-03-18	0.00799717	0.13667	0	0	8.39441	40.5338	NLGN3;STX1B;NLGN2
presynapse assembly (GO:0099054)	2023-03-18	0.00799717	0.13667	0	0	8.39441	40.5338	FZD1;NLGN3;NLGN2
positive regulation of lymphocyte proliferation (GO:0050671)	6/75	0.00821722	0.139595	0	0	3.66328	17.5893	MEF2C;IL6;IL1B;TNFSF4;NFATC2;TIRAP
positive regulation of cell population proliferation (GO:0008284)	20/474	0.00848729	0.14333	0	0	1.87598	8.94691	MEF2C;EDN1;DOT1L;C5AR1;LIF;NRG1;GAB2;LAMC1;ADRA2A;CXCL5;EREG;VEGFA;IL6;GDNF;TNFSF4;ID2;IL1B;HCLS1;MVD;RNF187
regulation of muscle cell differentiation (GO:0051147)	4/35	0.00873189	0.145736	0	0	5.42297	25.7091	MAPK11;MEF2C;ID2;ABL1
positive regulation of immunoglobulin production (GO:0002639)	4/35	0.00873189	0.145736	0	0	5.42297	25.7091	IL10;IL6;HMCES;TNFSF4
glycerophospholipid biosynthetic process (GO:0046474)	10/177	0.00898439	0.149078	0	0	2.53184	11.9307	PGS1;PHOSPHO1;ABHD4;PLA2G4B;GPD1;PI4KA;LPCAT1;GPD1L;LPIN1;DGKH
neutrophil migration (GO:1990266)	6/77	0.0093075	0.149658	0	0	3.55972	16.6486	CCL25;EDN1;CXCL8;CXCL3;CXCL2;CXCL5
phosphatidylcholine metabolic process (GO:0046470)	6/77	0.0093075	0.149658	0	0	3.55972	16.6486	PHOSPHO1;ABHD4;PLA2G4B;LPCAT1;LPIN1;PLB1
regulation of cell-cell adhesion mediated by cadherin (GO:2000047)	2023-03-19	0.00933395	0.149658	0	0	7.86935	36.7821	RGCC;NEXMIF;VEGFA
regulation of neuroinflammatory response (GO:0150077)	2023-03-19	0.00933395	0.149658	0	0	7.86935	36.7821	IL6;IL1B;PTGS2
glycerolipid catabolic process (GO:0046503)	2023-03-19	0.00933395	0.149658	0	0	7.86935	36.7821	ABHD2;PLA2G4B;ABHD6
positive regulation of focal adhesion assembly (GO:0051894)	2023-03-19	0.00933395	0.149658	0	0	7.86935	36.7821	ABL1;VEGFA;MAP4K4
chemokine-mediated signaling pathway (GO:0070098)	5/56	0.00985228	0.15078	0	0	4.12506	19.058	CCL25;CXCL8;CXCL3;CXCL2;CXCL5
negative regulation of protein serine/threonine kinase activity (GO:0071901)	6/78	0.00988967	0.15078	0	0	3.5101	16.2036	RGS2;DUSP1;GADD45A;IL1B;ABL1;SPRY1
cellular protein modification process (GO:0006464)	36/1025	0.0101857	0.15078	0	0	1.56244	7.16654	AMHR2;SERPINC1;PRKAG2;STK19;LAMC1;ACVR1B;DUSP16;TRIOBP;MYLK3;NAA80;FBXO40;GRK4;GRK6;ABL1;ABL2;MAP3K21;FBXO6;MAP4K4;MAP4K1;DUSP5;SERPIND1;DUSP1;IGFBP4;LIMK2;LMTK2;PARP16;PHKA2;CLK2;BCKDK;CUL4A;IL6;STK24;ADPRH;MAPKAPK2;RAB38;MFGE8
positive regulation of protein kinase activity (GO:0045860)	9/154	0.0104581	0.15078	0	0	2.62164	11.9556	SLC11A1;AGAP2;PRKAG2;PARP16;MAPRE3;ADRA2A;EREG;MAP4K4;VEGFA
positive regulation of cell junction assembly (GO:1901890)	5/57	0.0105974	0.15078	0	0	4.04552	18.3956	NLGN3;NLGN2;ABL1;MAP4K4;VEGFA
regulation of calcidiol 1-monooxygenase activity (GO:0060558)	2023-02-07	0.0106139	0.15078	0	0	16.7614	76.1904	VDR;IL1B
cellular response to platelet-derived growth factor stimulus (GO:0036120)	2023-02-07	0.0106139	0.15078	0	0	16.7614	76.1904	HAS1;MTSS2
regulation of lens fiber cell differentiation (GO:1902746)	2023-02-07	0.0106139	0.15078	0	0	16.7614	76.1904	SPRED2;SPRY1
cleavage furrow formation (GO:0036089)	2023-02-07	0.0106139	0.15078	0	0	16.7614	76.1904	SPIRE2;SNX33
regulation of prostaglandin biosynthetic process (GO:0031392)	2023-02-07	0.0106139	0.15078	0	0	16.7614	76.1904	IL1B;PTGS2
regulation of respiratory system process (GO:0044065)	2023-02-07	0.0106139	0.15078	0	0	16.7614	76.1904	NLGN3;NLGN2
glomerular epithelial cell development (GO:0072310)	2023-02-07	0.0106139	0.15078	0	0	16.7614	76.1904	JAG1;FOXJ1
release of sequestered calcium ion into cytosol by endoplasmic reticulum (GO:1903514)	2023-02-07	0.0106139	0.15078	0	0	16.7614	76.1904	RYR1;NOL3
hyaluronan biosynthetic process (GO:0030213)	2023-02-07	0.0106139	0.15078	0	0	16.7614	76.1904	HAS1;IL1B
inhibitory postsynaptic potential (GO:0060080)	2023-02-07	0.0106139	0.15078	0	0	16.7614	76.1904	NLGN3;DRD4
macropinocytosis (GO:0044351)	2023-02-07	0.0106139	0.15078	0	0	16.7614	76.1904	MAPKAPK2;SNX33
negative regulation of lymphocyte differentiation (GO:0045620)	2023-02-07	0.0106139	0.15078	0	0	16.7614	76.1904	ID2;INHA
positive regulation of gliogenesis (GO:0014015)	2023-02-07	0.0106139	0.15078	0	0	16.7614	76.1904	IL6;IL1B
positive regulation of striated muscle contraction (GO:0045989)	2023-02-07	0.0106139	0.15078	0	0	16.7614	76.1904	RGS2;ATP2A1
positive regulation of trophoblast cell migration (GO:1901165)	2023-02-07	0.0106139	0.15078	0	0	16.7614	76.1904	ACVR1B;VEGFA
positive regulation of unsaturated fatty acid biosynthetic process (GO:2001280)	2023-02-07	0.0106139	0.15078	0	0	16.7614	76.1904	IL1B;PTGS2
positive regulation of voltage-gated calcium channel activity (GO:1901387)	2023-02-07	0.0106139	0.15078	0	0	16.7614	76.1904	CACNB2;STAC3
positive regulation of exocytosis (GO:0045921)	4/37	0.0106191	0.15078	0	0	5.09378	23.1518	SMPD3;SDC4;RAB9A;STXBP5
regulation of acute inflammatory response (GO:0002673)	2023-03-20	0.0107932	0.151407	0	0	7.40607	33.5409	IL6;CREB3L3;ADAM8
embryonic digestive tract development (GO:0048566)	2023-03-20	0.0107932	0.151407	0	0	7.40607	33.5409	CXCL8;FOXF1;ID2
regulation of transcription by RNA polymerase II (GO:0006357)	68/2206	0.0108224	0.151407	0	0	1.38306	6.25992	CSRNP1;CALCOCO1;SERPINE1;HMGB3;PRDM2;PRDM1;CHD2;CREB3L3;CREB3L2;SAP130;KAT8;MEF2C;EDN1;TGIF2;SLC11A1;TET2;ZBTB32;ZNF12;SAFB;ETV3;ZEB2;HOXB3;HCLS1;NCOA7;ZNF236;ZSCAN29;MCPH1;ZNF397;HOMEZ;SMARCD1;KDM3B;ZBTB47;SATB1;DOT1L;FOXO1;ABL1;ZNF784;AKIRIN2;CREBBP;JAG1;NFYA;AUTS2;FOXF1;GADD45A;VDR;PHF12;LIF;NFATC2;ZNF76;FOXJ1;FOSL2;NFKB2;VEGFA;NFKBIA;PER1;NR4A1;DAB2;IL6;RGCC;SP2;GDNF;ID2;SNAI1;FOSB;LPIN1;MAML…
cellular response to interleukin-1 (GO:0071347)	9/155	0.010881	0.151485	0	0	2.60355	11.7699	NFKBIA;CCL25;IL1A;MAPK11;CXCL8;IL1B;HYAL3;MAP3K8;MYLK3
skin development (GO:0043588)	6/80	0.0111309	0.153467	0	0	3.41488	15.3602	RYR1;JAG1;SLC2A10;TXNIP;DHCR24;EREG
negative regulation of extrinsic apoptotic signaling pathway (GO:2001237)	6/80	0.0111309	0.153467	0	0	3.41488	15.3602	IL1A;GDNF;IL1B;SERPINE1;TNFAIP3;NOL3
lymphocyte proliferation (GO:0046651)	4/38	0.0116539	0.159905	0	0	4.94371	22.01	LMBR1L;IL10;MEF2C;RASGRP1
regulation of JNK cascade (GO:0046328)	7/105	0.0117198	0.16004	0	0	3.01116	13.389	PER1;PHLPP1;GADD45A;IL1B;RASGRP1;TIRAP;MAP4K4
positive regulation of tumor necrosis factor superfamily cytokine production (GO:1903557)	6/81	0.0117911	0.160247	0	0	3.36918	14.9605	IL1A;IL6;ADAM8;RASGRP1;TIRAP;TMEM106A
cellular response to hypoxia (GO:0071456)	8/131	0.0120196	0.162578	0	0	2.74429	12.1331	CREBBP;RGCC;TBL2;ADAM8;MGARP;PTGS2;CPEB2;VEGFA
negative regulation of multicellular organismal process (GO:0051241)	11/214	0.0123156	0.164296	0	0	2.29187	10.0771	IL10;SPRED2;MEF2C;RGS2;RGCC;SLC11A1;IL1B;ABHD6;SPRY1;HMGCR;CORO1C
positive regulation of GTPase activity (GO:0043547)	11/214	0.0123156	0.164296	0	0	2.29187	10.0771	CCL25;RGP1;RGS1;ADPRH;TBC1D7;RAPGEF1;FOXJ1;RASGRP1;MTSS2;MAP4K4;CORO1C
purinergic nucleotide receptor signaling pathway (GO:0035590)	2023-03-21	0.0123769	0.164296	0	0	6.99427	30.7183	IL1B;TXNIP;MEFV
regulation of lipid catabolic process (GO:0050994)	2023-03-21	0.0123769	0.164296	0	0	6.99427	30.7183	BSCL2;IL1B;ADRA2A
regulation of G protein-coupled receptor signaling pathway (GO:0008277)	6/82	0.0124784	0.164877	0	0	3.32468	14.5746	RGS2;EDN1;CXCL8;GRK4;GRK6;RASGRP4
protein autophosphorylation (GO:0046777)	9/159	0.0127018	0.166174	0	0	2.53359	11.0617	MAP4K1;STK24;MAPKAPK2;ABL1;LMTK2;ULK2;MAP3K21;ACVR1B;CLK2
endothelial cell migration (GO:0043542)	4/39	0.0127513	0.166174	0	0	4.80222	20.9479	NR4A1;ADGRA2;ABL1;VEGFA
negative regulation of protein secretion (GO:0050709)	4/39	0.0127513	0.166174	0	0	4.80222	20.9479	IL1B;HMGCR;DRD4;ADRA2A
regulation of cell adhesion (GO:0030155)	8/133	0.0130818	0.167513	0	0	2.7001	11.7091	CXCL8;PLAU;DUSP1;ABL1;PLXNA2;ABL2;ADAM8;VEGFA
regulation of cell population proliferation (GO:0042127)	28/764	0.013257	0.167513	0	0	1.62515	7.02589	CXCL8;DOT1L;CXCL5;RPS6KA2;IL10;EDN1;JAG1;VDR;LIF;NRG1;GAB2;SSTR2;ADRA2A;EREG;VEGFA;IL1A;IL6;RGCC;GDNF;TNFSF4;ID2;IL1B;DLC1;HCLS1;MVD;INHA;IL9R;RNF187
regulation of nitric oxide biosynthetic process (GO:0045428)	4/40	0.0139125	0.167513	0	0	4.66858	19.958	EDN1;IL1B;PTGS2;ASS1
response to organonitrogen compound (GO:0010243)	4/40	0.0139125	0.167513	0	0	4.66858	19.958	IL6;DNAJB12;RNF185;DRD4
negative regulation of blood coagulation (GO:0030195)	4/40	0.0139125	0.167513	0	0	4.66858	19.958	EDN1;PLAU;SERPINE1;PLAUR
regulation of dopamine uptake involved in synaptic transmission (GO:0051584)	2023-02-08	0.0139341	0.167513	0	0	13.9671	59.6872	GDNF;DRD4
chromatin silencing at telomere (GO:0006348)	2023-02-08	0.0139341	0.167513	0	0	13.9671	59.6872	DOT1L;EZH1
commissural neuron axon guidance (GO:0071679)	2023-02-08	0.0139341	0.167513	0	0	13.9671	59.6872	GDNF;VEGFA
cytoplasmic sequestering of NF-kappaB (GO:0007253)	2023-02-08	0.0139341	0.167513	0	0	13.9671	59.6872	IL10;NFKBIA
regulation of toll-like receptor 3 signaling pathway (GO:0034139)	2023-02-08	0.0139341	0.167513	0	0	13.9671	59.6872	TNFAIP3;TIRAP
regulation of vascular wound healing (GO:0061043)	2023-02-08	0.0139341	0.167513	0	0	13.9671	59.6872	SERPINE1;TNFAIP3
SREBP signaling pathway (GO:0032933)	2023-02-08	0.0139341	0.167513	0	0	13.9671	59.6872	INSIG1;ERLIN2
negative regulation of muscle cell differentiation (GO:0051148)	2023-02-08	0.0139341	0.167513	0	0	13.9671	59.6872	ID2;EREG
negative regulation of phospholipase activity (GO:0010519)	2023-02-08	0.0139341	0.167513	0	0	13.9671	59.6872	RGS2;ABL1
positive regulation of T-helper 2 cell cytokine production (GO:2000553)	2023-02-08	0.0139341	0.167513	0	0	13.9671	59.6872	DENND1B;IL6
response to insulin (GO:0032868)	6/84	0.0139366	0.167513	0	0	3.23909	13.8414	CEACAM1;INSIG1;LPIN1;CPEB2;VAMP2;FOXO1
positive regulation of interleukin-8 production (GO:0032757)	5/61	0.0139624	0.167513	0	0	3.75579	16.0424	FCN1;IL6;IL1B;SERPINE1;TIRAP
regulation of voltage-gated calcium channel activity (GO:1901385)	2023-03-22	0.0140866	0.167513	0	0	6.62581	28.2427	CACNB2;STAC3;DRD4
negative regulation of lymphocyte activation (GO:0051250)	2023-03-22	0.0140866	0.167513	0	0	6.62581	28.2427	FOXJ1;TNFAIP3;PAG1
peptidyl-threonine dephosphorylation (GO:0035970)	2023-03-22	0.0140866	0.167513	0	0	6.62581	28.2427	DUSP5;DUSP1;DUSP16
positive regulation of neutrophil migration (GO:1902624)	2023-03-22	0.0140866	0.167513	0	0	6.62581	28.2427	CXCL8;ADAM8;TIRAP
positive regulation of protein phosphorylation (GO:0001934)	16/371	0.0144696	0.171098	0	0	1.9122	8.09952	LIMK2;AGAP2;LIF;PLAUR;PRKAG2;RASGRP1;EREG;VEGFA;DAB2;IL6;FXR2;IL1B;ABL1;HCLS1;MAPRE3;INHA
negative regulation of cellular process (GO:0048523)	22/566	0.014508	0.171098	0	0	1.72174	7.28823	IL10;CXCL8;DUSP1;VDR;JADE1;PARP16;SSTR2;ACVR1B;EREG;IL1A;NR4A1;IL6;RGCC;ADAM15;RPS6KA2;IL1B;DLC1;PLXNA2;TXNIP;SLIT3;INHA;VGLL4
organic substance transport (GO:0071702)	8/136	0.0148016	0.173714	0	0	2.63641	11.1073	ABCA5;AQP9;SLC22A1;FLVCR1;TXNIP;RAB38;ABCB9;VAMP2
response to endoplasmic reticulum stress (GO:0034976)	7/110	0.0148515	0.173714	0	0	2.86425	12.0575	PPP1R15A;CXCL8;CREB3L3;CREB3L2;DNAJB12;ATP2A1;RNF185
acylglycerol metabolic process (GO:0006639)	4/41	0.0151387	0.17635	0	0	4.54217	19.034	PGS1;ABHD2;ABHD6;DGKH
regulation of Ras protein signal transduction (GO:0046578)	6/86	0.0155095	0.179207	0	0	3.15779	13.1563	DLC1;RAPGEF1;STK19;SPRY1;RASGRP1;RASGRP4
response to interleukin-1 (GO:0070555)	6/86	0.0155095	0.179207	0	0	3.15779	13.1563	CCL25;MAPK11;CXCL8;IL1B;HYAL3;MYLK3
regulation of toll-like receptor 4 signaling pathway (GO:0034143)	2023-03-23	0.0159234	0.180339	0	0	6.29419	26.0577	TNFAIP3;RAB7B;TIRAP
hyaluronan metabolic process (GO:0030212)	2023-03-23	0.0159234	0.180339	0	0	6.29419	26.0577	HAS1;IL1B;HYAL3
negative regulation of extrinsic apoptotic signaling pathway in absence of ligand (GO:2001240)	2023-03-23	0.0159234	0.180339	0	0	6.29419	26.0577	IL1A;GDNF;IL1B
negative regulation of signal transduction in absence of ligand (GO:1901099)	2023-03-23	0.0159234	0.180339	0	0	6.29419	26.0577	IL1A;GDNF;IL1B
positive regulation of morphogenesis of an epithelium (GO:1905332)	2023-03-23	0.0159234	0.180339	0	0	6.29419	26.0577	GDNF;LIF;VEGFA
negative regulation of macromolecule metabolic process (GO:0010605)	10/194	0.0162812	0.183662	0	0	2.2959	9.45393	KDM4A;MEF2C;CXCL8;SLC2A10;VDR;ID2;RIN3;LDLR;ANKRD13A;VEGFA
negative regulation of protein catabolic process (GO:0042177)	4/42	0.0164309	0.184269	0	0	4.42241	18.1699	IL10;RGP1;AGAP2;HMGCR
positive regulation of phosphorylation (GO:0042327)	12/253	0.0164641	0.184269	0	0	2.10646	8.65035	DAB2;FXR2;PFKFB3;IL1B;LIMK2;ABL1;PLAUR;LMTK2;RASGRP1;DRD4;EREG;VEGFA
positive regulation of response to external stimulus (GO:0032103)	8/139	0.0166801	0.185957	0	0	2.57564	10.5435	NFKBIA;AKIRIN2;TNFSF4;IL1B;SERPINE1;NFKBIZ;ADAM8;EREG
regulation of innate immune response (GO:0045088)	5/64	0.0169118	0.186464	0	0	3.56426	14.5413	AKIRIN2;TNFAIP3;ADAM8;TIRAP;EREG
regulation of cell adhesion molecule production (GO:0060353)	2023-02-09	0.0176403	0.186464	0	0	11.9712	48.3345	CXCL8;IL1B
regulation of endothelial cell differentiation (GO:0045601)	2023-02-09	0.0176403	0.186464	0	0	11.9712	48.3345	CEACAM1;APOLD1
regulation of glial cell proliferation (GO:0060251)	2023-02-09	0.0176403	0.186464	0	0	11.9712	48.3345	IL6;IL1B
cellular response to sterol depletion (GO:0071501)	2023-02-09	0.0176403	0.186464	0	0	11.9712	48.3345	INSIG1;ERLIN2
embryonic digestive tract morphogenesis (GO:0048557)	2023-02-09	0.0176403	0.186464	0	0	11.9712	48.3345	FOXF1;ID2
endothelial cell chemotaxis (GO:0035767)	2023-02-09	0.0176403	0.186464	0	0	11.9712	48.3345	NR4A1;VEGFA
inositol metabolic process (GO:0006020)	2023-02-09	0.0176403	0.186464	0	0	11.9712	48.3345	ISYNA1;ITPK1
negative regulation of bone resorption (GO:0045779)	2023-02-09	0.0176403	0.186464	0	0	11.9712	48.3345	IL6;TNFAIP3
negative regulation of lipid localization (GO:1905953)	2023-02-09	0.0176403	0.186464	0	0	11.9712	48.3345	NFKBIA;IL6
negative regulation of smooth muscle cell differentiation (GO:0051151)	2023-02-09	0.0176403	0.186464	0	0	11.9712	48.3345	NFATC2;EREG
neurotransmitter receptor transport to postsynaptic membrane (GO:0098969)	2023-02-09	0.0176403	0.186464	0	0	11.9712	48.3345	GRIPAP1;STX1B
positive regulation of extracellular matrix assembly (GO:1901203)	2023-02-09	0.0176403	0.186464	0	0	11.9712	48.3345	PHLDB1;RGCC
postsynaptic membrane assembly (GO:0097104)	2023-02-09	0.0176403	0.186464	0	0	11.9712	48.3345	NLGN3;NLGN2
activation of protein kinase activity (GO:0032147)	7/114	0.0177542	0.186976	0	0	2.7566	11.1122	SLC11A1;ABL1;NRG1;ADRA2A;TIRAP;MAP4K4;VEGFA
positive regulation of cell-substrate junction organization (GO:0150117)	2023-03-24	0.0178884	0.187009	0	0	5.99416	24.1181	ABL1;VEGFA;MAP4K4
positive regulation of p38MAPK cascade (GO:1900745)	2023-03-24	0.0178884	0.187009	0	0	5.99416	24.1181	GADD45A;IL1B;VEGFA
regulation of endothelial cell migration (GO:0010594)	6/89	0.0180929	0.188457	0	0	3.04319	12.21	EDN1;CEACAM1;SPARC;ABL1;RIN2;VEGFA
positive regulation of cell differentiation (GO:0045597)	12/258	0.0188877	0.19602	0	0	2.06312	8.18901	MAPK11;MEF2C;CEACAM1;DAB2;IL6;RGCC;GDNF;ID2;IL1B;SNAI1;ABL1;RIN2
regulation of endothelial cell apoptotic process (GO:2000351)	4/44	0.0192174	0.19729	0	0	4.20086	16.6015	IL10;RGCC;SERPINE1;TNFAIP3
mRNA stabilization (GO:0048255)	4/44	0.0192174	0.19729	0	0	4.20086	16.6015	GDNF;SLC11A1;MAPKAPK2;TIRAP
positive regulation of receptor-mediated endocytosis (GO:0048260)	4/44	0.0192174	0.19729	0	0	4.20086	16.6015	DAB2;HIP1;SERPINE1;VEGFA
positive regulation of gene expression (GO:0010628)	19/482	0.0194201	0.197488	0	0	1.74283	6.86925	IL10;MEF2C;CALCOCO1;CXCL8;SLC2A10;VDR;SLC11A1;ADRA2A;EREG;VEGFA;IL1A;MAPK11;IL6;RGCC;FXR2;POLR2A;TNFSF4;ID2;IL1B
receptor-mediated endocytosis (GO:0006898)	8/143	0.0194443	0.197488	0	0	2.49881	9.8458	LMBR1L;NLGN3;DAB2;SPARC;CXCL8;GRK4;GPR107;LDLR
nitrogen compound transport (GO:0071705)	8/143	0.0194443	0.197488	0	0	2.49881	9.8458	EDN1;SLC11A1;AQP9;SLC22A1;FLVCR1;TXNIP;RAB38;VAMP2
regulation of AMPA receptor activity (GO:2000311)	2023-03-25	0.019982	0.199401	0	0	5.72141	22.3874	NLGN3;MEF2C;NLGN2
chemical synaptic transmission, postsynaptic (GO:0099565)	2023-03-25	0.019982	0.199401	0	0	5.72141	22.3874	NLGN3;MEF2C;DRD4
regulation of neutrophil chemotaxis (GO:0090022)	2023-03-25	0.019982	0.199401	0	0	5.72141	22.3874	CXCL8;C5AR2;TIRAP
negative regulation of cell junction assembly (GO:1901889)	2023-03-25	0.019982	0.199401	0	0	5.72141	22.3874	DLC1;IL1B;CORO1C
phosphatidylglycerol metabolic process (GO:0046471)	2023-03-25	0.019982	0.199401	0	0	5.72141	22.3874	PGS1;PLA2G4B;LPCAT1
negative regulation of T cell activation (GO:0050868)	4/45	0.0207135	0.204513	0	0	4.09819	15.8886	IL10;CEACAM1;SDC4;PAG1
neural crest cell development (GO:0014032)	4/45	0.0207135	0.204513	0	0	4.09819	15.8886	GDNF;SEMA3B;NRG1;CORO1C
regulation of gene expression (GO:0010468)	36/1079	0.0208507	0.204513	0	0	1.47723	5.71742	CALCOCO1;CXCL8;PRDM2;PRDM1;MEFV;ACVR1B;POLR2A;NFKBIZ;ABL1;APBB3;IL10;KDM4A;MEF2C;CREBBP;TGIF2;NFYA;SLC2A10;VDR;SLC11A1;PHF12;NFATC2;NFKB2;VEGFA;CLK2;STX1B;IL1A;PER1;MAPK11;IL6;RGCC;GDNF;PSPC1;ID2;IL1B;HCLS1;RNF187
positive regulation of cellular component biogenesis (GO:0044089)	6/92	0.0209567	0.204513	0	0	2.93658	11.3507	SMPD3;RGCC;SDC4;NRG1;TIRAP;VEGFA
positive regulation of transmembrane receptor protein serine/threonine kinase signaling pathway (GO:0090100)	6/92	0.0209567	0.204513	0	0	2.93658	11.3507	ZEB2;CREBBP;DAB2;SLC2A10;ACVR1B;INHA
cytokine-mediated signaling pathway (GO:0019221)	23/621	0.0209958	0.204513	0	0	1.63647	6.3224	CCL25;IL10;IL4R;CXCL8;LIF;GAB2;PTGS2;CXCL3;CXCL2;FOXO1;CXCL5;EREG;VEGFA;NFKBIA;IL1A;CEACAM1;IL6;TNFSF4;IL1B;RAPGEF1;ABL2;MAP3K8;IL9R
regulation of transcription, DNA-templated (GO:0006355)	67/2244	0.0216778	0.204513	0	0	1.33198	5.10343	CSRNP1;CALCOCO1;HMGB3;PRDM2;PRDM1;CHD2;CREB3L3;CREB3L2;KAT8;JARID2;IL10;MEF2C;TGIF2;PRMT2;ZBTB32;NRG1;ZNF12;SAFB;ETV3;EREG;ZEB2;PSPC1;IL1B;HOXB3;HCLS1;MAPRE3;NCOA7;ZNF236;VGLL4;ZSCAN29;ZNF397;HOMEZ;SMARCD1;KDM3B;ZBTB47;SATB1;ACVR1B;FOXO1;POLR2A;TP53INP2;ABL1;APBB3;ZNF784;FZD1;KDM4A;CREBBP;NFYA;FOXF1;VDR;PHF12;NFATC2;ZNF76;FOXJ1;FOSL2;NFKB2;VEGFA;PER1;NR4A1;IL6;SP2;TNFSF4;ID2;SNAI1;FOSB;MAMLD1;RCO…
B cell homeostasis (GO:0001782)	2023-02-10	0.0217125	0.204513	0	0	10.4742	40.115	MEF2C;TNFAIP3
regulation of granulocyte differentiation (GO:0030852)	2023-02-10	0.0217125	0.204513	0	0	10.4742	40.115	CEACAM1;HCLS1
histone H3-K36 demethylation (GO:0070544)	2023-02-10	0.0217125	0.204513	0	0	10.4742	40.115	KDM4A;KDM4B
negative regulation of cell adhesion mediated by integrin (GO:0033629)	2023-02-10	0.0217125	0.204513	0	0	10.4742	40.115	NEXMIF;SERPINE1
negative regulation of hormone secretion (GO:0046888)	2023-02-10	0.0217125	0.204513	0	0	10.4742	40.115	IL1B;LIF
negative regulation of receptor binding (GO:1900121)	2023-02-10	0.0217125	0.204513	0	0	10.4742	40.115	IL10;ADAM15
negative regulation of toll-like receptor 4 signaling pathway (GO:0034144)	2023-02-10	0.0217125	0.204513	0	0	10.4742	40.115	TNFAIP3;RAB7B
pinocytosis (GO:0006907)	2023-02-10	0.0217125	0.204513	0	0	10.4742	40.115	MAPKAPK2;SNX33
positive regulation of vasculogenesis (GO:2001214)	2023-02-10	0.0217125	0.204513	0	0	10.4742	40.115	CEACAM1;RIN2
presynaptic membrane assembly (GO:0097105)	2023-02-10	0.0217125	0.204513	0	0	10.4742	40.115	NLGN3;NLGN2
regulation of synapse organization (GO:0050807)	2023-03-26	0.0222048	0.207779	0	0	5.47237	20.8358	GRIPAP1;MEF2C;ABL1
histone lysine demethylation (GO:0070076)	2023-03-26	0.0222048	0.207779	0	0	5.47237	20.8358	KDM4A;KDM4B;KDM3B
regulation of B cell proliferation (GO:0030888)	4/46	0.0222792	0.207793	0	0	4.00041	15.218	IL10;MEF2C;NFATC2;TIRAP
positive regulation of MAP kinase activity (GO:0043406)	5/69	0.0226946	0.210979	0	0	3.28496	12.4356	EDN1;ADAM8;RASGRP1;ADRA2A;VEGFA
hemopoiesis (GO:0030097)	6/94	0.0230276	0.212003	0	0	2.86954	10.8212	IL10;JAG1;TET2;KAT8;TIRAP;RASGRP4
negative regulation of MAPK cascade (GO:0043409)	6/94	0.0230276	0.212003	0	0	2.86954	10.8212	SPRED2;RGS2;DUSP1;IL1B;SPRY1;FOXO1
positive regulation of epithelial cell migration (GO:0010634)	6/94	0.0230276	0.212003	0	0	2.86954	10.8212	EDN1;SPARC;ABL1;RIN2;MAP4K4;VEGFA
regulation of wound healing (GO:0061041)	4/47	0.0239151	0.219465	0	0	3.90718	14.5865	PLAU;SERPINE1;TNFAIP3;ADRA2A
acute inflammatory response (GO:0002526)	2023-03-27	0.0245568	0.220393	0	0	5.24409	19.4386	IL6;TNFSF4;MYLK3
regulation of cell junction assembly (GO:1901888)	2023-03-27	0.0245568	0.220393	0	0	5.24409	19.4386	MEF2C;RAPGEF1;SNAI1
regulation of vasculature development (GO:1901342)	2023-03-27	0.0245568	0.220393	0	0	5.24409	19.4386	IL6;ADGRA2;VASH2
stress-activated protein kinase signaling cascade (GO:0031098)	2023-03-27	0.0245568	0.220393	0	0	5.24409	19.4386	MAPK11;CCDC88C;MAP3K8
modulation of excitatory postsynaptic potential (GO:0098815)	2023-03-27	0.0245568	0.220393	0	0	5.24409	19.4386	NLGN3;STX1B;NLGN2
negative regulation of endothelial cell apoptotic process (GO:2000352)	2023-03-27	0.0245568	0.220393	0	0	5.24409	19.4386	IL10;SERPINE1;TNFAIP3
presynaptic endocytosis (GO:0140238)	2023-03-27	0.0245568	0.220393	0	0	5.24409	19.4386	NLGN3;NLGN2;VAMP2
positive regulation of cellular protein localization (GO:1903829)	5/71	0.0253255	0.222627	0	0	3.18509	11.7082	LIMK2;ORMDL3;LIF;SNX33;GPD1L
negative regulation of MAP kinase activity (GO:0043407)	4/48	0.0256219	0.222627	0	0	3.81818	13.991	RGS2;DUSP1;IL1B;SPRY1
camera-type eye morphogenesis (GO:0048593)	2023-02-11	0.0261317	0.222627	0	0	9.30997	33.9312	IFT122;VEGFA
chromatin-mediated maintenance of transcription (GO:0048096)	2023-02-11	0.0261317	0.222627	0	0	9.30997	33.9312	SMARCD1;PADI2
complement receptor mediated signaling pathway (GO:0002430)	2023-02-11	0.0261317	0.222627	0	0	9.30997	33.9312	C5AR2;C5AR1
regulation of phospholipase activity (GO:0010517)	2023-02-11	0.0261317	0.222627	0	0	9.30997	33.9312	RGS2;RASGRP1
regulation of T-helper 2 cell cytokine production (GO:2000551)	2023-02-11	0.0261317	0.222627	0	0	9.30997	33.9312	DENND1B;IL6
regulation of toll-like receptor 2 signaling pathway (GO:0034135)	2023-02-11	0.0261317	0.222627	0	0	9.30997	33.9312	TNFAIP3;TIRAP
glutamine family amino acid biosynthetic process (GO:0009084)	2023-02-11	0.0261317	0.222627	0	0	9.30997	33.9312	GLS2;ASS1
response to corticosteroid (GO:0031960)	2023-02-11	0.0261317	0.222627	0	0	9.30997	33.9312	IL10;IL6
induction of positive chemotaxis (GO:0050930)	2023-02-11	0.0261317	0.222627	0	0	9.30997	33.9312	CXCL8;VEGFA
negative regulation of bone remodeling (GO:0046851)	2023-02-11	0.0261317	0.222627	0	0	9.30997	33.9312	IL6;TNFAIP3
Notch signaling involved in heart development (GO:0061314)	2023-02-11	0.0261317	0.222627	0	0	9.30997	33.9312	JAG1;SNAI1
positive regulation of epidermal growth factor-activated receptor activity (GO:0045741)	2023-02-11	0.0261317	0.222627	0	0	9.30997	33.9312	ADRA2A;EREG
positive regulation of macrophage differentiation (GO:0045651)	2023-02-11	0.0261317	0.222627	0	0	9.30997	33.9312	ID2;LIF
postsynapse assembly (GO:0099068)	2023-02-11	0.0261317	0.222627	0	0	9.30997	33.9312	NLGN3;NLGN2
presynaptic membrane organization (GO:0097090)	2023-02-11	0.0261317	0.222627	0	0	9.30997	33.9312	NLGN3;NLGN2
negative regulation of epithelial cell proliferation (GO:0050680)	5/72	0.0267111	0.226885	0	0	3.13739	11.3658	CEACAM1;SPARC;RGCC;VDR;EREG
MAPK cascade (GO:0000165)	13/303	0.0268305	0.226958	0	0	1.89576	6.85928	DUSP5;MEF2C;SPTBN5;NRG1;RASGRP1;RASGRP4;EREG;MAPK11;GDNF;IL1B;MAPKAPK2;MAP3K8;MAP4K4
regulation of extrinsic apoptotic signaling pathway in absence of ligand (GO:2001239)	2023-03-28	0.0270377	0.226958	0	0	5.03406	18.1756	IL1A;GDNF;IL1B
regulation of immunoglobulin production (GO:0002637)	2023-03-28	0.0270377	0.226958	0	0	5.03406	18.1756	IL10;IL6;TNFSF4
response to ketone (GO:1901654)	2023-03-28	0.0270377	0.226958	0	0	5.03406	18.1756	CATSPERD;ABHD2;SLIT3
response to hydrogen peroxide (GO:0042542)	4/49	0.0274002	0.229326	0	0	3.73314	13.4289	IL6;STK24;ABL1;TNFAIP3
negative regulation of cell adhesion (GO:0007162)	5/73	0.0281441	0.234179	0	0	3.09109	11.0365	JAG1;DUSP1;NEXMIF;SERPINE1;PLXNA2
positive regulation of synaptic transmission (GO:0050806)	5/73	0.0281441	0.234179	0	0	3.09109	11.0365	NLGN3;STX1B;SLC24A1;NLGN2;VAMP2
chemical synaptic transmission (GO:0007268)	13/306	0.0287459	0.238491	0	0	1.87606	6.65863	NLGN3;NLGN2;STAC3;SYN2;CACNB2;HTR7;HRH2;RPS6KA2;RIMBP2;PDE7B;SPG11;VAMP2;DRD4
regulation of intracellular signal transduction (GO:1902531)	17/437	0.029094	0.240679	0	0	1.71526	6.06725	PHLPP1;PRKAG2;PRDM1;ARHGAP26;ITFG2;VEGFA;ARHGAP23;NFKBIA;GNA13;ARHGAP21;MAPK11;GPR143;CEACAM1;IL1B;DLC1;SRGAP1;MAP4K4
regulation of complement activation (GO:0030449)	4/50	0.0292505	0.240793	0	0	3.6518	12.8976	C7;IL1B;C5AR2;C5AR1
regulation of fatty acid biosynthetic process (GO:0042304)	2023-03-29	0.0296473	0.240793	0	0	4.8402	17.0297	CEACAM1;PRKAG2;ERLIN2
positive regulation of leukocyte migration (GO:0002687)	2023-03-29	0.0296473	0.240793	0	0	4.8402	17.0297	IL6;ADAM8;VEGFA
regulation of transforming growth factor beta receptor signaling pathway (GO:0017015)	6/100	0.0300517	0.240793	0	0	2.68555	9.4124	SPRED2;CREBBP;DAB2;ZEB2;SLC2A10;SPRY1
regulation of astrocyte differentiation (GO:0048710)	2023-02-12	0.0308795	0.240793	0	0	8.37854	29.1377	IL6;ID2
regulation of B cell apoptotic process (GO:0002902)	2023-02-12	0.0308795	0.240793	0	0	8.37854	29.1377	IL10;ORMDL3
cellular response to fluid shear stress (GO:0071498)	2023-02-12	0.0308795	0.240793	0	0	8.37854	29.1377	MEF2C;ASS1
regulation of MHC class II biosynthetic process (GO:0045346)	2023-02-12	0.0308795	0.240793	0	0	8.37854	29.1377	IL10;TMEM106A
tricarboxylic acid metabolic process (GO:0072350)	2023-02-12	0.0308795	0.240793	0	0	8.37854	29.1377	ACLY;ASS1
mRNA transcription (GO:0009299)	2023-02-12	0.0308795	0.240793	0	0	8.37854	29.1377	C5AR1;EREG
negative regulation of cardiac muscle hypertrophy (GO:0010614)	2023-02-12	0.0308795	0.240793	0	0	8.37854	29.1377	RGS2;FOXO1
negative regulation of cilium assembly (GO:1902018)	2023-02-12	0.0308795	0.240793	0	0	8.37854	29.1377	LIMK2;TBC1D7
negative regulation of fatty acid biosynthetic process (GO:0045717)	2023-02-12	0.0308795	0.240793	0	0	8.37854	29.1377	CEACAM1;ERLIN2
negative regulation of hemostasis (GO:1900047)	2023-02-12	0.0308795	0.240793	0	0	8.37854	29.1377	EDN1;SERPINE1
negative regulation of receptor internalization (GO:0002091)	2023-02-12	0.0308795	0.240793	0	0	8.37854	29.1377	RIN3;ANKRD13A
negative regulation of vascular permeability (GO:0043116)	2023-02-12	0.0308795	0.240793	0	0	8.37854	29.1377	CEACAM1;VEGFA
phagolysosome assembly (GO:0001845)	2023-02-12	0.0308795	0.240793	0	0	8.37854	29.1377	RAB7B;CORO1A
phasic smooth muscle contraction (GO:0014821)	2023-02-12	0.0308795	0.240793	0	0	8.37854	29.1377	EDN1;GDNF
positive regulation of branching involved in ureteric bud morphogenesis (GO:0090190)	2023-02-12	0.0308795	0.240793	0	0	8.37854	29.1377	GDNF;VEGFA
positive regulation of neuroinflammatory response (GO:0150078)	2023-02-12	0.0308795	0.240793	0	0	8.37854	29.1377	IL6;IL1B
positive regulation of T-helper 1 type immune response (GO:0002827)	2023-02-12	0.0308795	0.240793	0	0	8.37854	29.1377	IL1B;SLC11A1
integrin-mediated signaling pathway (GO:0007229)	5/75	0.0311541	0.241614	0	0	3.00247	10.415	CEACAM1;DAB2;ADAM15;ITGA10;ABL1
positive regulation of immune response (GO:0050778)	5/75	0.0311541	0.241614	0	0	3.00247	10.415	IL10;AKIRIN2;TNFSF4;ADAM8;EREG
positive regulation of cell cycle process (GO:0090068)	6/101	0.0313445	0.242432	0	0	2.65714	9.20093	IL1A;FEN1;EDN1;RGCC;IL1B;EREG
artery morphogenesis (GO:0048844)	2023-03-30	0.032385	0.247134	0	0	4.66069	15.9865	JAG1;FOXF1;VEGFA
Golgi to plasma membrane protein transport (GO:0043001)	2023-03-30	0.032385	0.247134	0	0	4.66069	15.9865	MACF1;RAB26;VAMP2
phosphatidylcholine acyl-chain remodeling (GO:0036151)	2023-03-30	0.032385	0.247134	0	0	4.66069	15.9865	PLA2G4B;LPCAT1;PLB1
positive regulation of B cell proliferation (GO:0030890)	2023-03-30	0.032385	0.247134	0	0	4.66069	15.9865	MEF2C;NFATC2;TIRAP
intrinsic apoptotic signaling pathway (GO:0097193)	6/102	0.0326731	0.247134	0	0	2.62933	8.99547	PPP1R15A;CUL4A;STK24;ABL1;ATP2A1;BCL2L2
positive regulation of vasculature development (GO:1904018)	6/102	0.0326731	0.247134	0	0	2.62933	8.99547	IL1A;CXCL8;IL1B;SERPINE1;VASH2;VEGFA
positive regulation of nucleic acid-templated transcription (GO:1903508)	19/511	0.0326881	0.247134	0	0	1.6376	5.60183	FZD1;IL10;MEF2C;CREBBP;CALCOCO1;PRMT2;NFYA;FOXF1;NFATC2;FOXO1;IL6;TP53INP2;ID2;IL1B;CREB3L2;SNAI1;KAT8;MAPRE3;RNF187
regulation of T cell proliferation (GO:0042129)	5/76	0.0327318	0.247134	0	0	2.96003	10.1215	IL10;IL6;SDC4;IL1B;TNFSF4
phospholipid metabolic process (GO:0006644)	5/76	0.0327318	0.247134	0	0	2.96003	10.1215	SMPD3;PLA2G4B;LPCAT1;PLB1;FDFT1
regulation of exocytosis (GO:0017157)	4/52	0.0331682	0.247806	0	0	3.49928	11.9191	RAB26;RAB9A;STXBP5;VAMP2
signal transduction in response to DNA damage (GO:0042770)	4/52	0.0331682	0.247806	0	0	3.49928	11.9191	GADD45A;DOT1L;ABL1;FBXO6
negative regulation of cellular biosynthetic process (GO:0031327)	4/52	0.0331682	0.247806	0	0	3.49928	11.9191	CEACAM1;SNAI1;ERLIN2;CLK2
negative regulation of protein metabolic process (GO:0051248)	4/52	0.0331682	0.247806	0	0	3.49928	11.9191	EDN1;AGAP2;HMGCR;LDLR
chromatin remodeling (GO:0006338)	6/103	0.0340377	0.253639	0	0	2.60209	8.7958	SMARCD1;KDM4A;KDM4B;SATB1;JARID2;EZH1
regulation of GTPase activity (GO:0043087)	9/189	0.034229	0.2544	0	0	2.10806	7.11404	CCL25;RGP1;RGS1;TBC1D7;PLXNA2;RAPGEF1;RASGRP1;CPEB2;MAP4K4
positive regulation of tumor necrosis factor production (GO:0032760)	5/77	0.0343585	0.254699	0	0	2.91877	9.83888	IL1A;IL6;RASGRP1;TIRAP;TMEM106A
IRE1-mediated unfolded protein response (GO:0036498)	4/53	0.0352363	0.257062	0	0	3.42769	11.468	PLA2G4B;GFPT1;SRPRA;PARP16
positive regulation of chemokine production (GO:0032722)	4/53	0.0352363	0.257062	0	0	3.42769	11.468	IL6;IL1B;TNFSF4;TIRAP
phosphatidylethanolamine metabolic process (GO:0046337)	2023-03-31	0.0352499	0.257062	0	0	4.49401	15.0338	PHOSPHO1;ABHD4;LPIN1
protein acetylation (GO:0006473)	2023-03-31	0.0352499	0.257062	0	0	4.49401	15.0338	CREBBP;FOXO1;NAA80
chromatin organization involved in regulation of transcription (GO:0034401)	2023-02-13	0.0359382	0.257062	0	0	7.61647	25.332	SMARCD1;PADI2
regulation of oxidoreductase activity (GO:0051341)	2023-02-13	0.0359382	0.257062	0	0	7.61647	25.332	ABL1;ABL2
regulation of receptor signaling pathway via STAT (GO:1904892)	2023-02-13	0.0359382	0.257062	0	0	7.61647	25.332	IL6;DOT1L
regulation of T cell differentiation in thymus (GO:0033081)	2023-02-13	0.0359382	0.257062	0	0	7.61647	25.332	FOXJ1;ADAM8
glucose import (GO:0046323)	2023-02-13	0.0359382	0.257062	0	0	7.61647	25.332	RAB4B;SLC2A10
transport along microtubule (GO:0010970)	2023-02-13	0.0359382	0.257062	0	0	7.61647	25.332	ARHGAP21;SPG11
negative regulation of macromolecule biosynthetic process (GO:0010558)	2023-02-13	0.0359382	0.257062	0	0	7.61647	25.332	IL10;EDN1
negative regulation of macrophage derived foam cell differentiation (GO:0010745)	2023-02-13	0.0359382	0.257062	0	0	7.61647	25.332	NFKBIA;ABCA5
positive regulation of adaptive immune response based on somatic recombination of immune receptors built from immunoglobulin superfamily domains (GO:0002824)	2023-02-13	0.0359382	0.257062	0	0	7.61647	25.332	SLC11A1;IL1B
positive regulation of protein localization to cell surface (GO:2000010)	2023-02-13	0.0359382	0.257062	0	0	7.61647	25.332	SNX33;GPD1L
activation of GTPase activity (GO:0090630)	6/105	0.0368761	0.262455	0	0	2.54926	8.41304	ADPRH;TBC1D7;FOXJ1;RASGRP1;CORO1C;MTSS2
positive regulation of cellular metabolic process (GO:0031325)	6/105	0.0368761	0.262455	0	0	2.54926	8.41304	NFKBIA;ACLY;CXCL8;GADD45A;ECE1;VEGFA
regulation of cell motility (GO:2000145)	7/133	0.0370484	0.263025	0	0	2.33864	7.70705	MACF1;CEACAM1;ABL1;PLXNA2;ABL2;NRG1;EREG
negative regulation of NF-kappaB transcription factor activity (GO:0032088)	5/79	0.03776	0.267412	0	0	2.83959	9.30393	IL10;NFKBIA;PRMT2;TNFAIP3;FOXJ1
aortic valve morphogenesis (GO:0003180)	3/32	0.038241	0.268817	0	0	4.33882	14.1612	JAG1;SNAI1;SLIT3
B cell proliferation (GO:0042100)	3/32	0.038241	0.268817	0	0	4.33882	14.1612	IL10;MEF2C;RASGRP1
positive regulation of immune effector process (GO:0002699)	3/32	0.038241	0.268817	0	0	4.33882	14.1612	IL10;IL1B;TNFSF4
small GTPase mediated signal transduction (GO:0007264)	6/106	0.0383505	0.268925	0	0	2.52364	8.22955	MAPK11;CCDC88C;RAB38;RIN2;RASGRP1;ADRA2A
neutrophil mediated immunity (GO:0002446)	18/488	0.0394224	0.273596	0	0	1.6223	5.24557	FCN1;RAB4B;SLC11A1;C5AR1;LPCAT1;PLAUR;ATP11A;AMPD3;ACLY;CEACAM1;IL6;PLAU;ORMDL3;PADI2;ADAM8;CYSTM1;VAMP2;TXNDC5
heart development (GO:0007507)	8/164	0.0394305	0.273596	0	0	2.16009	6.98403	MEF2C;FOXF1;ID2;DLC1;IFT122;ALPK3;ECE1;VEGFA
negative regulation of cell cycle (GO:0045786)	5/80	0.0395353	0.273596	0	0	2.80158	9.05069	IL10;NR4A1;DUSP1;RPS6KA2;INHA
regulation of blood vessel endothelial cell migration (GO:0043535)	4/55	0.0395919	0.273596	0	0	3.29293	10.6333	MEF2C;RGCC;GADD45A;VEGFA
regulation of cardiac conduction (GO:1903779)	4/55	0.0395919	0.273596	0	0	3.29293	10.6333	RYR1;ATP2A1;ITPR3;FXYD6
negative regulation of cysteine-type endopeptidase activity involved in apoptotic process (GO:0043154)	4/55	0.0395919	0.273596	0	0	3.29293	10.6333	PLAUR;DHCR24;NOL3;VEGFA
cytoplasmic sequestering of transcription factor (GO:0042994)	2023-02-14	0.0412907	0.274497	0	0	6.9814	22.2506	IL10;NFKBIA
regulation of protein kinase C signaling (GO:0090036)	2023-02-14	0.0412907	0.274497	0	0	6.9814	22.2506	GPD1L;VEGFA
regulation of trophoblast cell migration (GO:1901163)	2023-02-14	0.0412907	0.274497	0	0	6.9814	22.2506	ACVR1B;VEGFA
regulation of vasculogenesis (GO:2001212)	2023-02-14	0.0412907	0.274497	0	0	6.9814	22.2506	CEACAM1;RIN2
relaxation of muscle (GO:0090075)	2023-02-14	0.0412907	0.274497	0	0	6.9814	22.2506	RGS2;ATP2A1
heterochromatin organization (GO:0070828)	2023-02-14	0.0412907	0.274497	0	0	6.9814	22.2506	SNAI1;EZH1
NAD biosynthesis via nicotinamide riboside salvage pathway (GO:0034356)	2023-02-14	0.0412907	0.274497	0	0	6.9814	22.2506	PARP16;PTGS2
negative regulation of coagulation (GO:0050819)	2023-02-14	0.0412907	0.274497	0	0	6.9814	22.2506	EDN1;SERPINE1
negative regulation of interleukin-12 production (GO:0032695)	2023-02-14	0.0412907	0.274497	0	0	6.9814	22.2506	IL10;MEFV
negative regulation of smooth muscle cell migration (GO:0014912)	2023-02-14	0.0412907	0.274497	0	0	6.9814	22.2506	MEF2C;SERPINE1
negative regulation of T cell differentiation (GO:0045581)	2023-02-14	0.0412907	0.274497	0	0	6.9814	22.2506	TNFSF4;FOXJ1
ovarian follicle development (GO:0001541)	2023-02-14	0.0412907	0.274497	0	0	6.9814	22.2506	INHA;VEGFA
positive regulation of granulocyte macrophage colony-stimulating factor production (GO:0032725)	2023-02-14	0.0412907	0.274497	0	0	6.9814	22.2506	IL1B;RASGRP1
positive regulation of T-helper cell differentiation (GO:0045624)	2023-02-14	0.0412907	0.274497	0	0	6.9814	22.2506	TNFSF4;NFKBIZ
muscle cell development (GO:0055001)	3/33	0.0413573	0.274497	0	0	4.19398	13.3599	MYH11;ALPK3;VEGFA
negative regulation of smooth muscle cell proliferation (GO:0048662)	3/33	0.0413573	0.274497	0	0	4.19398	13.3599	IL10;MEF2C;TNFAIP3
phosphatidylcholine biosynthetic process (GO:0006656)	3/33	0.0413573	0.274497	0	0	4.19398	13.3599	PHOSPHO1;LPCAT1;LPIN1
positive regulation of cytoskeleton organization (GO:0051495)	5/82	0.043236	0.286301	0	0	2.72853	8.57055	EDN1;CDC42EP4;ABL1;HCLS1;MYLK3
positive regulation of interferon-gamma production (GO:0032729)	4/57	0.0442405	0.289424	0	0	3.16835	9.87927	SLC11A1;IL1B;TNFSF4;RASGRP1
positive regulation of proteolysis (GO:0045862)	4/57	0.0442405	0.289424	0	0	3.16835	9.87927	IL1B;ADAM8;SNX33;ADRA2A
cellular response to vascular endothelial growth factor stimulus (GO:0035924)	3/34	0.0445973	0.289424	0	0	4.05848	12.6222	NR4A1;MAPKAPK2;VEGFA
response to steroid hormone (GO:0048545)	3/34	0.0445973	0.289424	0	0	4.05848	12.6222	CATSPERD;ABHD2;MGARP
synaptic vesicle recycling (GO:0036465)	3/34	0.0445973	0.289424	0	0	4.05848	12.6222	NLGN3;NLGN2;VAMP2
negative regulation of blood vessel endothelial cell migration (GO:0043537)	3/34	0.0445973	0.289424	0	0	4.05848	12.6222	MEF2C;RGCC;GADD45A
organic cyclic compound biosynthetic process (GO:1901362)	3/34	0.0445973	0.289424	0	0	4.05848	12.6222	GCH1;LSS;FDFT1
positive regulation of interleukin-12 production (GO:0032735)	3/34	0.0445973	0.289424	0	0	4.05848	12.6222	MAPK11;TNFSF4;TIRAP
regulation of protein kinase activity (GO:0045859)	6/110	0.0446204	0.289424	0	0	2.42607	7.54403	CEACAM1;C5AR1;AGAP2;PRKAG2;MAPRE3;EREG
regulation of cellular component organization (GO:0051128)	7/139	0.0452311	0.29272	0	0	2.23164	6.9091	CEACAM1;RAB4B;HIP1;SLC2A10;ABL1;RAPGEF1;ABL2
regulation of macromolecule metabolic process (GO:0060255)	9/200	0.0462513	0.293665	0	0	1.98553	6.10284	IL10;STX1B;GDNF;NFKBIZ;PRDM2;PRDM1;MEFV;LDLR;RNF187
muscle organ development (GO:0007517)	4/58	0.0466746	0.293665	0	0	3.10951	9.52928	MEF2C;FHL3;COL6A3;CHD2
regulation of branching involved in ureteric bud morphogenesis (GO:0090189)	2023-02-15	0.0469205	0.293665	0	0	6.44404	19.7143	GDNF;VEGFA
regulation of microglial cell activation (GO:1903978)	2023-02-15	0.0469205	0.293665	0	0	6.44404	19.7143	IL6;LDLR
histone H4-K5 acetylation (GO:0043981)	2023-02-15	0.0469205	0.293665	0	0	6.44404	19.7143	JADE1;KAT8
histone H4-K8 acetylation (GO:0043982)	2023-02-15	0.0469205	0.293665	0	0	6.44404	19.7143	JADE1;KAT8
intracellular cholesterol transport (GO:0032367)	2023-02-15	0.0469205	0.293665	0	0	6.44404	19.7143	OSBP;LDLR
steroid hormone mediated signaling pathway (GO:0043401)	2023-02-15	0.0469205	0.293665	0	0	6.44404	19.7143	CALCOCO1;ABHD2
medium-chain fatty acid metabolic process (GO:0051791)	2023-02-15	0.0469205	0.293665	0	0	6.44404	19.7143	ABHD2;ACAD9
myoblast differentiation (GO:0045445)	2023-02-15	0.0469205	0.293665	0	0	6.44404	19.7143	JAG1;NRG1
phosphatidylethanolamine biosynthetic process (GO:0006646)	2023-02-15	0.0469205	0.293665	0	0	6.44404	19.7143	PHOSPHO1;LPIN1
positive regulation of chromosome organization (GO:2001252)	2023-02-15	0.0469205	0.293665	0	0	6.44404	19.7143	FEN1;PPP1R10
positive regulation of exosomal secretion (GO:1903543)	2023-02-15	0.0469205	0.293665	0	0	6.44404	19.7143	SMPD3;SDC4
positive regulation of heterotypic cell-cell adhesion (GO:0034116)	2023-02-15	0.0469205	0.293665	0	0	6.44404	19.7143	IL10;IL1B
prostanoid biosynthetic process (GO:0046457)	2023-02-15	0.0469205	0.293665	0	0	6.44404	19.7143	EDN1;PTGS2
cellular response to hydrogen peroxide (GO:0070301)	3/35	0.0479597	0.295631	0	0	3.93145	11.9414	IL6;ABL1;TNFAIP3
regulation of postsynaptic membrane potential (GO:0060078)	3/35	0.0479597	0.295631	0	0	3.93145	11.9414	NLGN3;MEF2C;DRD4
regulation of protein polymerization (GO:0032271)	3/35	0.0479597	0.295631	0	0	3.93145	11.9414	ABL1;HCLS1;MAPRE3
lung development (GO:0030324)	3/35	0.0479597	0.295631	0	0	3.93145	11.9414	FOXF1;FOXJ1;VEGFA
negative regulation of Ras protein signal transduction (GO:0046580)	3/35	0.0479597	0.295631	0	0	3.93145	11.9414	DLC1;ABL2;SPRY1
peptidyl-tyrosine dephosphorylation (GO:0035335)	3/35	0.0479597	0.295631	0	0	3.93145	11.9414	DUSP5;DUSP1;DUSP16
positive regulation of reproductive process (GO:2000243)	3/35	0.0479597	0.295631	0	0	3.93145	11.9414	HYAL3;ACVR1B;VEGFA
negative regulation of defense response (GO:0031348)	5/85	0.0491649	0.301212	0	0	2.62581	7.91045	IL10;MAPKBP1;MVK;TNFAIP3;MEFV
regulation of secretion by cell (GO:1903530)	4/59	0.0491817	0.301212	0	0	3.05282	9.19581	MEF2C;RAB26;STXBP5;VAMP2
positive regulation of tyrosine phosphorylation of STAT protein (GO:0042531)	4/59	0.0491817	0.301212	0	0	3.05282	9.19581	IL6;LIF;HCLS1;VEGFA
regulation of interferon-gamma production (GO:0032649)	5/86	0.0512424	0.30682	0	0	2.59326	7.70506	SLC11A1;IL1B;TNFSF4;INHA;RASGRP1
positive regulation of endothelial cell migration (GO:0010595)	5/86	0.0512424	0.30682	0	0	2.59326	7.70506	EDN1;SPARC;ABL1;RIN2;VEGFA
aortic valve development (GO:0003176)	3/36	0.0514428	0.30682	0	0	3.81212	11.3116	JAG1;SNAI1;SLIT3
regulation of microtubule-based process (GO:0032886)	3/36	0.0514428	0.30682	0	0	3.81212	11.3116	MACF1;PHLDB1;MAP6D1
regulation of receptor internalization (GO:0002090)	3/36	0.0514428	0.30682	0	0	3.81212	11.3116	RIN3;ANKRD13A;VEGFA
establishment of protein localization to plasma membrane (GO:0061951)	3/36	0.0514428	0.30682	0	0	3.81212	11.3116	MACF1;RAB26;VAMP2
macrophage activation (GO:0042116)	3/36	0.0514428	0.30682	0	0	3.81212	11.3116	SLC11A1;C5AR1;TMEM106A
positive regulation of innate immune response (GO:0045089)	3/36	0.0514428	0.30682	0	0	3.81212	11.3116	AKIRIN2;ADAM8;EREG
positive regulation of myeloid leukocyte differentiation (GO:0002763)	3/36	0.0514428	0.30682	0	0	3.81212	11.3116	ID2;LIF;HCLS1
response to lipid (GO:0033993)	6/114	0.0514949	0.30682	0	0	2.33574	6.92843	GCH1;SLC11A1;IL1B;MAPKAPK2;FOXO1;TIRAP
histone modification (GO:0016570)	6/114	0.0514949	0.30682	0	0	2.33574	6.92843	KDM4A;CREBBP;PRMT2;KAT8;PADI2;RCOR1
negative regulation of cell motility (GO:2000146)	6/114	0.0514949	0.30682	0	0	2.33574	6.92843	JAG1;ADAM15;STK24;DLC1;SERPINE1;SRGAP1
positive regulation of kinase activity (GO:0033674)	6/114	0.0514949	0.30682	0	0	2.33574	6.92843	AGAP2;LMTK2;PRKAG2;MAPRE3;DRD4;EREG
regulation of ceramide biosynthetic process (GO:2000303)	2023-02-16	0.0528117	0.307601	0	0	5.98345	17.5974	SMPD3;ORMDL3
regulation of granulocyte macrophage colony-stimulating factor production (GO:0032645)	2023-02-16	0.0528117	0.307601	0	0	5.98345	17.5974	IL1B;RASGRP1
regulation of isotype switching (GO:0045191)	2023-02-16	0.0528117	0.307601	0	0	5.98345	17.5974	IL10;HMCES
digestive tract morphogenesis (GO:0048546)	2023-02-16	0.0528117	0.307601	0	0	5.98345	17.5974	FOXF1;ID2
regulation of systemic arterial blood pressure by hormone (GO:0001990)	2023-02-16	0.0528117	0.307601	0	0	5.98345	17.5974	EDN1;ECE1
N-terminal protein amino acid acetylation (GO:0006474)	2023-02-16	0.0528117	0.307601	0	0	5.98345	17.5974	CREBBP;NAA80
negative regulation of cell-substrate junction organization (GO:0150118)	2023-02-16	0.0528117	0.307601	0	0	5.98345	17.5974	DLC1;CORO1C
negative regulation of epithelial cell differentiation (GO:0030857)	2023-02-16	0.0528117	0.307601	0	0	5.98345	17.5974	SPRED2;SPRY1
negative regulation of focal adhesion assembly (GO:0051895)	2023-02-16	0.0528117	0.307601	0	0	5.98345	17.5974	DLC1;CORO1C
neuron cell-cell adhesion (GO:0007158)	2023-02-16	0.0528117	0.307601	0	0	5.98345	17.5974	NLGN3;NLGN2
positive regulation of immunoglobulin mediated immune response (GO:0002891)	2023-02-16	0.0528117	0.307601	0	0	5.98345	17.5974	HMCES;TNFSF4
negative regulation of transcription by RNA polymerase II (GO:0000122)	23/684	0.0530653	0.308449	0	0	1.47557	4.33263	MEF2C;CREBBP;EDN1;TGIF2;GADD45A;SATB1;VDR;PHF12;ZBTB32;FOXJ1;PRDM2;PRDM1;VEGFA;PER1;ZEB2;DAB2;SP2;ID2;SAP130;SNAI1;FOSB;EZH1;MCPH1
regulation of actin cytoskeleton reorganization (GO:2000249)	3/37	0.0550449	0.314826	0	0	3.69981	10.728	ABL1;ABL2;HCLS1
regulation of microtubule cytoskeleton organization (GO:0070507)	3/37	0.0550449	0.314826	0	0	3.69981	10.728	PHLDB1;MAP6D1;MAPRE3
negative regulation of endothelial cell proliferation (GO:0001937)	3/37	0.0550449	0.314826	0	0	3.69981	10.728	MEF2C;SPARC;RGCC
negative regulation of epithelial cell apoptotic process (GO:1904036)	3/37	0.0550449	0.314826	0	0	3.69981	10.728	IL10;SERPINE1;TNFAIP3
negative regulation of stress-activated MAPK cascade (GO:0032873)	3/37	0.0550449	0.314826	0	0	3.69981	10.728	PER1;DUSP1;FOXO1
neural crest cell migration (GO:0001755)	3/37	0.0550449	0.314826	0	0	3.69981	10.728	GDNF;SEMA3B;CORO1C
phospholipid biosynthetic process (GO:0008654)	3/37	0.0550449	0.314826	0	0	3.69981	10.728	FDPS;LPCAT1;MVD
positive regulation of myeloid cell differentiation (GO:0045639)	3/37	0.0550449	0.314826	0	0	3.69981	10.728	MAPK11;ACVR1B;RAB7B
positive regulation of angiogenesis (GO:0045766)	6/116	0.0551616	0.314862	0	0	2.29303	6.64404	IL1A;CXCL8;IL1B;SERPINE1;VASH2;VEGFA
metal ion transport (GO:0030001)	5/88	0.0555495	0.316444	0	0	2.53051	7.31439	RYR1;SLC24A1;SLC11A1;NIPAL3;ATP2A1
axonogenesis (GO:0007409)	10/240	0.05667	0.322183	0	0	1.83235	5.25979	NLGN3;SPTBN5;AUTS2;GDNF;SEMA3B;ULK2;LMTK2;SLIT3;GAB2;SPG11
regulation of type I interferon production (GO:0032479)	5/89	0.0577791	0.3256	0	0	2.50026	7.12856	CREBBP;CRCP;TNFAIP3;TIRAP;NFKB2
positive regulation of cytosolic calcium ion concentration (GO:0007204)	7/147	0.0578238	0.3256	0	0	2.10325	5.99502	EDN1;C5AR2;C5AR1;ABL1;ABL2;ITPR3;GPR157
positive regulation of MAPK cascade (GO:0043410)	11/274	0.0584788	0.3256	0	0	1.76352	5.00679	CCL25;EDN1;IL6;C5AR1;LIF;ADAM8;RASGRP1;TMEM106A;ADRA2A;TIRAP;VEGFA
synaptic vesicle endocytosis (GO:0048488)	3/38	0.0587642	0.3256	0	0	3.59392	10.186	NLGN3;NLGN2;VAMP2
negative regulation of endothelial cell migration (GO:0010596)	3/38	0.0587642	0.3256	0	0	3.59392	10.186	MEF2C;RGCC;GADD45A
positive regulation of production of molecular mediator of immune response (GO:0002702)	3/38	0.0587642	0.3256	0	0	3.59392	10.186	IL10;IL6;TNFSF4
pyrimidine-containing compound catabolic process (GO:0072529)	2023-02-17	0.0589492	0.3256	0	0	5.58426	15.8095	DPYS;TET2
cell surface receptor signaling pathway involved in heart development (GO:0061311)	2023-02-17	0.0589492	0.3256	0	0	5.58426	15.8095	JAG1;SNAI1
regulation of establishment of endothelial barrier (GO:1903140)	2023-02-17	0.0589492	0.3256	0	0	5.58426	15.8095	IL1B;VEGFA
negative regulation of fatty acid metabolic process (GO:0045922)	2023-02-17	0.0589492	0.3256	0	0	5.58426	15.8095	CEACAM1;ERLIN2
negative regulation of vascular associated smooth muscle cell proliferation (GO:1904706)	2023-02-17	0.0589492	0.3256	0	0	5.58426	15.8095	IL10;MEF2C
positive regulation of cardiac muscle tissue growth (GO:0055023)	2023-02-17	0.0589492	0.3256	0	0	5.58426	15.8095	EDN1;MEF2C
positive regulation of cyclin-dependent protein serine/threonine kinase activity (GO:0045737)	2023-02-17	0.0589492	0.3256	0	0	5.58426	15.8095	RGCC;MAPRE3
positive regulation of positive chemotaxis (GO:0050927)	2023-02-17	0.0589492	0.3256	0	0	5.58426	15.8095	CXCL8;VEGFA
negative regulation of response to external stimulus (GO:0032102)	6/118	0.0589821	0.3256	0	0	2.25186	6.37392	IL10;MAPKBP1;MVK;SERPINE1;TNFAIP3;MEFV
regulation of cytosolic calcium ion concentration (GO:0051480)	7/148	0.0595357	0.328021	0	0	2.08823	5.89127	RYR1;EDN1;C5AR2;C5AR1;ABL1;ABL2;ITPR3
negative regulation of protein kinase activity (GO:0006469)	5/90	0.0600593	0.330268	0	0	2.47072	6.9487	CEACAM1;GADD45A;ABL1;PRKAG2;CORO1C
neutrophil degranulation (GO:0043312)	17/481	0.0612188	0.335679	0	0	1.54903	4.3269	FCN1;RAB4B;SLC11A1;C5AR1;LPCAT1;PLAUR;ATP11A;AMPD3;ACLY;CEACAM1;PLAU;ORMDL3;PADI2;ADAM8;CYSTM1;VAMP2;TXNDC5
positive regulation of hydrolase activity (GO:0051345)	7/149	0.0612786	0.335679	0	0	2.07342	5.78965	CCL25;RGP1;RGS1;TBC1D7;RAPGEF1;RASGRP1;MAP4K4
anterograde trans-synaptic signaling (GO:0098916)	10/244	0.0619175	0.336495	0	0	1.80066	5.00934	NLGN3;CACNB2;HTR7;NLGN2;HRH2;RPS6KA2;PDE7B;SYN2;SPG11;DRD4
cellular response to ketone (GO:1901655)	3/39	0.0625986	0.336495	0	0	3.49391	9.68166	MAP4K1;ADAM15;TNFSF4
regulation of nitric-oxide synthase activity (GO:0050999)	3/39	0.0625986	0.336495	0	0	3.49391	9.68166	IL1A;GCH1;IL1B
regulation of T cell differentiation (GO:0045580)	3/39	0.0625986	0.336495	0	0	3.49391	9.68166	ABL1;NFATC2;PRDM1
negative regulation of cellular metabolic process (GO:0031324)	3/39	0.0625986	0.336495	0	0	3.49391	9.68166	EDN1;RIN3;ANKRD13A
negative regulation of secretion by cell (GO:1903531)	3/39	0.0625986	0.336495	0	0	3.49391	9.68166	LIF;HMGCR;DRD4
protein acylation (GO:0043543)	3/39	0.0625986	0.336495	0	0	3.49391	9.68166	CREBBP;FOXO1;NAA80
antimicrobial humoral immune response mediated by antimicrobial peptide (GO:0061844)	4/64	0.0628042	0.336495	0	0	2.7977	7.74329	CXCL8;CXCL3;CXCL2;CXCL5
negative regulation of intrinsic apoptotic signaling pathway (GO:2001243)	4/64	0.0628042	0.336495	0	0	2.7977	7.74329	PLAUR;SNAI1;NOL3;BCL2L2
cellular response to organic cyclic compound (GO:0071407)	7/150	0.0630524	0.336495	0	0	2.05881	5.69012	MEF2C;INSIG1;IL1B;AQP9;RAPGEF1;MGARP;SSTR2
regulation of endothelial cell proliferation (GO:0001936)	5/92	0.0647712	0.336495	0	0	2.41367	6.60596	NR4A1;SPARC;RGCC;VASH2;VEGFA
regulation of peptidyl-tyrosine phosphorylation (GO:0050730)	5/92	0.0647712	0.336495	0	0	2.41367	6.60596	IL6;ABL1;LIF;HCLS1;VEGFA
negative regulation of apoptotic process (GO:0043066)	17/485	0.0650198	0.336495	0	0	1.53547	4.19653	IL10;MEF2C;AGAP2;PLAUR;DHCR24;NOL3;FOXO1;VEGFA;NFKBIA;DAB2;IL6;GDNF;HCLS1;ADAM8;BCL2L2;TXNDC5;MAP4K4
neutrophil activation involved in immune response (GO:0002283)	17/485	0.0650198	0.336495	0	0	1.53547	4.19653	FCN1;RAB4B;SLC11A1;C5AR1;LPCAT1;PLAUR;ATP11A;AMPD3;ACLY;CEACAM1;PLAU;ORMDL3;PADI2;ADAM8;CYSTM1;VAMP2;TXNDC5
positive regulation of protein modification process (GO:0031401)	9/214	0.0652257	0.336495	0	0	1.84859	5.04647	DAB2;FXR2;IL1B;DLC1;LIMK2;ABL1;PLAUR;RASGRP1;VEGFA
3'-UTR-mediated mRNA stabilization (GO:0070935)	2023-02-18	0.0653183	0.336495	0	0	5.23498	14.2836	MAPKAPK2;TIRAP
regulation of B cell differentiation (GO:0045577)	2023-02-18	0.0653183	0.336495	0	0	5.23498	14.2836	ID2;INHA
regulation of cellular protein catabolic process (GO:1903362)	2023-02-18	0.0653183	0.336495	0	0	5.23498	14.2836	RGP1;VGLL4
cell migration involved in sprouting angiogenesis (GO:0002042)	2023-02-18	0.0653183	0.336495	0	0	5.23498	14.2836	NR4A1;VEGFA
DNA conformation change (GO:0071103)	2023-02-18	0.0653183	0.336495	0	0	5.23498	14.2836	ABL1;HMGB3
embryonic digit morphogenesis (GO:0042733)	2023-02-18	0.0653183	0.336495	0	0	5.23498	14.2836	CREBBP;ECE1
establishment of vesicle localization (GO:0051650)	2023-02-18	0.0653183	0.336495	0	0	5.23498	14.2836	LIMK2;SPG11
regulation of transforming growth factor beta production (GO:0071634)	2023-02-18	0.0653183	0.336495	0	0	5.23498	14.2836	LRRC32;PTGS2
intracellular estrogen receptor signaling pathway (GO:0030520)	2023-02-18	0.0653183	0.336495	0	0	5.23498	14.2836	PADI2;SAFB
negative regulation of biosynthetic process (GO:0009890)	2023-02-18	0.0653183	0.336495	0	0	5.23498	14.2836	CEACAM1;IL6
negative regulation of interleukin-8 production (GO:0032717)	2023-02-18	0.0653183	0.336495	0	0	5.23498	14.2836	IL10;MAPKBP1
negative regulation of leukocyte cell-cell adhesion (GO:1903038)	2023-02-18	0.0653183	0.336495	0	0	5.23498	14.2836	ASS1;PAG1
negative regulation of Rho protein signal transduction (GO:0035024)	2023-02-18	0.0653183	0.336495	0	0	5.23498	14.2836	DLC1;ABL2
phosphatidylglycerol acyl-chain remodeling (GO:0036148)	2023-02-18	0.0653183	0.336495	0	0	5.23498	14.2836	PLA2G4B;LPCAT1
positive chemotaxis (GO:0050918)	2023-02-18	0.0653183	0.336495	0	0	5.23498	14.2836	CORO1A;VEGFA
positive regulation of cell migration involved in sprouting angiogenesis (GO:0090050)	2023-02-18	0.0653183	0.336495	0	0	5.23498	14.2836	PTGS2;VEGFA
positive regulation of extracellular matrix organization (GO:1903055)	2023-02-18	0.0653183	0.336495	0	0	5.23498	14.2836	IL6;RGCC
positive regulation of synaptic transmission, glutamatergic (GO:0051968)	2023-02-18	0.0653183	0.336495	0	0	5.23498	14.2836	NLGN3;NLGN2
G protein-coupled receptor signaling pathway, coupled to cyclic nucleotide second messenger (GO:0007187)	4/65	0.0657435	0.338076	0	0	2.7517	7.4901	HTR7;HRH2;SSTR2;DRD4
stem cell differentiation (GO:0048863)	3/40	0.0665461	0.339754	0	0	3.3993	9.21163	LMBR1L;MEF2C;JARID2
negative regulation of ERBB signaling pathway (GO:1901185)	3/40	0.0665461	0.339754	0	0	3.3993	9.21163	SPRY1;EPS15L1;EREG
negative regulation of I-kappaB kinase/NF-kappaB signaling (GO:0043124)	3/40	0.0665461	0.339754	0	0	3.3993	9.21163	MAPKBP1;PER1;TNFAIP3
organic hydroxy compound transport (GO:0015850)	3/40	0.0665461	0.339754	0	0	3.3993	9.21163	CEACAM1;AQP9;OSBP
actin filament organization (GO:0007015)	7/152	0.066693	0.339896	0	0	2.0302	5.49709	HIP1;MYO1A;TPM2;SPIRE2;CORO1A;TRIOBP;CORO1C
regulation of epithelial cell proliferation (GO:0050678)	5/93	0.0672028	0.341884	0	0	2.38612	6.44262	NR4A1;C5AR1;LAMC1;EREG;VEGFA
cellular component disassembly (GO:0022411)	4/66	0.0687533	0.348295	0	0	2.70717	7.24773	KIF9;ADAM15;ADAM8;LAMC1
extracellular matrix disassembly (GO:0022617)	4/66	0.0687533	0.348295	0	0	2.70717	7.24773	KIF9;ADAM15;ADAM8;LAMC1
positive regulation of macromolecule metabolic process (GO:0010604)	14/384	0.0688292	0.348295	0	0	1.59702	4.27384	MEF2C;CALCOCO1;CXCL8;SLC2A10;VDR;SLC11A1;ECE1;VEGFA;IL1A;MAPK11;IL6;RGCC;ID2;IL1B
cellular response to organic substance (GO:0071310)	6/123	0.0692083	0.349185	0	0	2.15507	5.7554	AMHR2;IL1B;HCLS1;SLIT3;ACVR1B;ADRA2A
cellular response to DNA damage stimulus (GO:0006974)	13/350	0.0692497	0.349185	0	0	1.62738	4.34518	PPP1R15A;FEN1;GADD45A;DOT1L;NFATC2;FOXO1;CUL4A;HERC2;HMCES;MAPKAPK2;ABL1;FBXO6;BCL2L2
regulation of apoptotic process (GO:0042981)	24/742	0.069454	0.349597	0	0	1.4164	3.77766	IL10;MEF2C;CREBBP;PHLPP1;HIP1;PRMT2;GLS2;GADD45A;PLAUR;DHCR24;NOL3;FOXO1;VEGFA;NFKBIA;GNA13;DAB2;IL6;GDNF;ADAMTSL4;RPS6KA2;ABL1;BCL2L2;TXNDC5;MAP4K4
regulation of cell development (GO:0060284)	3/41	0.0706046	0.349601	0	0	3.30968	8.77283	ADGRA2;IL1B;FOXO1
epithelial cell migration (GO:0010631)	3/41	0.0706046	0.349601	0	0	3.30968	8.77283	ZEB2;ADGRA2;ABL1
response to growth factor (GO:0070848)	3/41	0.0706046	0.349601	0	0	3.30968	8.77283	AMHR2;TBC1D7;ACVR1B
keratinocyte differentiation (GO:0030216)	3/41	0.0706046	0.349601	0	0	3.30968	8.77283	JAG1;TXNIP;EREG
activin receptor signaling pathway (GO:0032924)	2023-02-19	0.0719047	0.349601	0	0	4.92679	12.9693	AMHR2;ACVR1B
regulation of collagen biosynthetic process (GO:0032965)	2023-02-19	0.0719047	0.349601	0	0	4.92679	12.9693	IL6;RGCC
regulation of epithelial cell differentiation (GO:0030856)	2023-02-19	0.0719047	0.349601	0	0	4.92679	12.9693	CEACAM1;APOLD1
regulation of exosomal secretion (GO:1903541)	2023-02-19	0.0719047	0.349601	0	0	4.92679	12.9693	SMPD3;SDC4
regulation of glucose transmembrane transport (GO:0010827)	2023-02-19	0.0719047	0.349601	0	0	4.92679	12.9693	IL1B;PRKAG2
dopamine metabolic process (GO:0042417)	2023-02-19	0.0719047	0.349601	0	0	4.92679	12.9693	GCH1;DRD4
regulation of peptidyl-serine phosphorylation of STAT protein (GO:0033139)	2023-02-19	0.0719047	0.349601	0	0	4.92679	12.9693	GADD45A;LIF
histone H4-K16 acetylation (GO:0043984)	2023-02-19	0.0719047	0.349601	0	0	4.92679	12.9693	JADE1;KAT8
striated muscle cell differentiation (GO:0051146)	2023-02-19	0.0719047	0.349601	0	0	4.92679	12.9693	MEF2C;NRG1
negative regulation of nervous system development (GO:0051961)	2023-02-19	0.0719047	0.349601	0	0	4.92679	12.9693	IL6;IL1B
neural crest cell differentiation (GO:0014033)	2023-02-19	0.0719047	0.349601	0	0	4.92679	12.9693	MEF2C;NRG1
nucleotide-sugar biosynthetic process (GO:0009226)	2023-02-19	0.0719047	0.349601	0	0	4.92679	12.9693	SLC35D1;GFPT1
positive regulation of actin cytoskeleton reorganization (GO:2000251)	2023-02-19	0.0719047	0.349601	0	0	4.92679	12.9693	ABL1;HCLS1
positive regulation of neutrophil chemotaxis (GO:0090023)	2023-02-19	0.0719047	0.349601	0	0	4.92679	12.9693	CXCL8;TIRAP
postsynaptic membrane organization (GO:0001941)	2023-02-19	0.0719047	0.349601	0	0	4.92679	12.9693	NLGN3;NLGN2
prostaglandin biosynthetic process (GO:0001516)	2023-02-19	0.0719047	0.349601	0	0	4.92679	12.9693	EDN1;PTGS2
positive regulation of NF-kappaB transcription factor activity (GO:0051092)	7/155	0.0723868	0.351347	0	0	1.98874	5.22191	NFKBIA;IL6;IL1B;ADAM8;RAB7B;TIRAP;NFKB2
peptidyl-serine phosphorylation (GO:0018105)	7/156	0.0743469	0.360248	0	0	1.97529	5.13382	MAP4K1;RPS6KA2;MAPKAPK2;LMTK2;ULK2;VRK3;STK32C
calcium ion transmembrane import into cytosol (GO:0097553)	3/42	0.0747718	0.361485	0	0	3.22465	8.36253	RYR1;SLC24A1;ITPR3
regulation of tyrosine phosphorylation of STAT protein (GO:0042509)	4/68	0.0749821	0.361485	0	0	2.62231	6.7931	IL6;LIF;HCLS1;VEGFA
positive regulation of protein localization to nucleus (GO:1900182)	4/68	0.0749821	0.361485	0	0	2.62231	6.7931	LIMK2;ORMDL3;LIF;HCLS1
negative regulation of cell growth (GO:0030308)	6/126	0.0758062	0.364841	0	0	2.10087	5.41934	ADAM15;JADE1;ULK2;SLIT3;ACVR1B;VGLL4
positive regulation of cell motility (GO:2000147)	9/221	0.0763216	0.366704	0	0	1.7869	4.59734	EDN1;DAB2;PLAU;IL1B;SEMA3B;SNAI1;ADRA2A;MAP4K4;VEGFA
negative regulation of gene expression (GO:0010629)	12/322	0.077196	0.368019	0	0	1.63175	4.17957	IL10;KDM4A;MEF2C;FXR2;RGCC;CXCL8;SLC2A10;VDR;SLC11A1;ID2;JARID2;VEGFA
positive regulation of protein transport (GO:0051222)	4/69	0.0781998	0.368019	0	0	2.58183	6.57976	IL1A;ADAM8;APBB3;VAMP2
cellular response to starvation (GO:0009267)	7/158	0.0783601	0.368019	0	0	1.94893	4.96283	WDR59;TBL2;MAP1LC3A;STK24;PRKAG2;ITFG2;FOXO1
organonitrogen compound biosynthetic process (GO:1901566)	7/158	0.0783601	0.368019	0	0	1.94893	4.96283	PHOSPHO1;GCH1;LPCAT1;GSTT1;INHA;LPIN1;ASS1
cardiac epithelial to mesenchymal transition (GO:0060317)	2023-02-20	0.0786948	0.368019	0	0	4.65284	11.8283	SNAI1;SPRY1
cellular response to misfolded protein (GO:0071218)	2023-02-20	0.0786948	0.368019	0	0	4.65284	11.8283	DNAJB12;RNF185
regulation of lymphocyte differentiation (GO:0045619)	2023-02-20	0.0786948	0.368019	0	0	4.65284	11.8283	ABL1;PRDM1
regulation of smooth muscle cell migration (GO:0014910)	2023-02-20	0.0786948	0.368019	0	0	4.65284	11.8283	PLAU;SERPINE1
eye morphogenesis (GO:0048592)	2023-02-20	0.0786948	0.368019	0	0	4.65284	11.8283	IFT122;VEGFA
glucose transmembrane transport (GO:1904659)	2023-02-20	0.0786948	0.368019	0	0	4.65284	11.8283	RAB4B;SLC2A10
inositol phosphate-mediated signaling (GO:0048016)	2023-02-20	0.0786948	0.368019	0	0	4.65284	11.8283	EDN1;NFATC2
negative regulation of lipid storage (GO:0010888)	2023-02-20	0.0786948	0.368019	0	0	4.65284	11.8283	NFKBIA;IL6
neuromuscular synaptic transmission (GO:0007274)	2023-02-20	0.0786948	0.368019	0	0	4.65284	11.8283	STAC3;RIMBP2
positive regulation of cyclin-dependent protein kinase activity (GO:1904031)	2023-02-20	0.0786948	0.368019	0	0	4.65284	11.8283	RGCC;MAPRE3
positive regulation of heart contraction (GO:0045823)	2023-02-20	0.0786948	0.368019	0	0	4.65284	11.8283	EDN1;RGS2
regulation of cell-cell adhesion (GO:0022407)	3/43	0.0790454	0.368019	0	0	3.14387	7.9783	CEACAM1;JAG1;ADAM8
regulation of cytokine production involved in inflammatory response (GO:1900015)	3/43	0.0790454	0.368019	0	0	3.14387	7.9783	PER1;IL6;MEFV
cellular response to glucose starvation (GO:0042149)	3/43	0.0790454	0.368019	0	0	3.14387	7.9783	TBL2;PRKAG2;ITFG2
positive regulation of phospholipase C activity (GO:0010863)	3/43	0.0790454	0.368019	0	0	3.14387	7.9783	C5AR1;ABL2;RASGRP4
regulation of peptidyl-serine phosphorylation (GO:0033135)	5/98	0.0801095	0.372366	0	0	2.25725	5.69812	IL6;LIF;HCLS1;GPD1L;VEGFA
negative regulation of nucleic acid-templated transcription (GO:1903507)	16/464	0.0802844	0.372572	0	0	1.5079	3.8032	KDM4A;PRMT2;VDR;PHF12;NRG1;ZNF12;FOXO1;EREG;PER1;PSPC1;TNFSF4;ID2;KAT8;JARID2;RCOR1;VGLL4
negative regulation of cell differentiation (GO:0045596)	8/191	0.0806791	0.373796	0	0	1.83882	4.62882	NFKBIA;SPRED2;IL6;JAG1;ABCA5;ID2;SPRY1;FOXO1
wound healing (GO:0042060)	4/70	0.0814854	0.37692	0	0	2.54258	6.37509	MACF1;SLC11A1;NRG1;EREG
cellular response to insulin stimulus (GO:0032869)	6/129	0.0827488	0.380277	0	0	2.04931	5.10677	CEACAM1;INSIG1;LPIN1;CPEB2;FOXO1;VAMP2
positive regulation of macromolecule biosynthetic process (GO:0010557)	6/129	0.0827488	0.380277	0	0	2.04931	5.10677	IL6;FXR2;RGCC;IL1B;TMEM106A;EREG
organic anion transport (GO:0015711)	5/99	0.0828391	0.380277	0	0	2.23312	5.56239	CA12;SLC4A7;SLC2A10;SLCO4A1;AQP9
positive regulation of stress-activated MAPK cascade (GO:0032874)	5/99	0.0828391	0.380277	0	0	2.23312	5.56239	GADD45A;IL1B;RASGRP1;TIRAP;VEGFA
cardiac ventricle morphogenesis (GO:0003208)	3/44	0.0834231	0.380277	0	0	3.06703	7.61799	MEF2C;JAG1;FOXF1
embryonic organ morphogenesis (GO:0048562)	3/44	0.0834231	0.380277	0	0	3.06703	7.61799	FOXF1;ID2;HOXB3
intracellular steroid hormone receptor signaling pathway (GO:0030518)	3/44	0.0834231	0.380277	0	0	3.06703	7.61799	CALCOCO1;PADI2;SAFB
negative regulation of epidermal growth factor receptor signaling pathway (GO:0042059)	3/44	0.0834231	0.380277	0	0	3.06703	7.61799	SPRY1;EPS15L1;EREG
regulation of G1/S transition of mitotic cell cycle (GO:2000045)	4/71	0.0848383	0.380277	0	0	2.5045	6.17863	RGCC;PRMT2;ID2;JADE1
histone acetylation (GO:0016573)	4/71	0.0848383	0.380277	0	0	2.5045	6.17863	PER1;CREBBP;JADE1;KAT8
negative regulation of neuron apoptotic process (GO:0043524)	4/71	0.0848383	0.380277	0	0	2.5045	6.17863	MEF2C;GDNF;AGAP2;ADAM8
phosphatidylinositol-mediated signaling (GO:0048015)	4/71	0.0848383	0.380277	0	0	2.5045	6.17863	EDN1;GPR143;PI4KA;GAB2
regulation of response to external stimulus (GO:0032101)	6/130	0.085139	0.380277	0	0	2.03268	5.00744	STK24;ADGRA2;GRK4;TNFSF4;PTGS2;TIRAP
regulation of cardiac muscle cell proliferation (GO:0060043)	2023-02-21	0.0856757	0.380277	0	0	4.40773	10.8306	MEF2C;VGLL4
regulation of cell-substrate junction assembly (GO:0090109)	2023-02-21	0.0856757	0.380277	0	0	4.40773	10.8306	MACF1;CORO1C
regulation of fibroblast migration (GO:0010762)	2023-02-21	0.0856757	0.380277	0	0	4.40773	10.8306	HAS1;CORO1C
cellular response to steroid hormone stimulus (GO:0071383)	2023-02-21	0.0856757	0.380277	0	0	4.40773	10.8306	ABHD2;MGARP
response to progesterone (GO:0032570)	2023-02-21	0.0856757	0.380277	0	0	4.40773	10.8306	CATSPERD;ABHD2
sterol transport (GO:0015918)	2023-02-21	0.0856757	0.380277	0	0	4.40773	10.8306	OSBP;LDLR
long-term synaptic potentiation (GO:0060291)	2023-02-21	0.0856757	0.380277	0	0	4.40773	10.8306	SLC24A1;VAMP2
NAD biosynthetic process (GO:0009435)	2023-02-21	0.0856757	0.380277	0	0	4.40773	10.8306	PARP16;PTGS2
natural killer cell activation involved in immune response (GO:0002323)	2023-02-21	0.0856757	0.380277	0	0	4.40773	10.8306	CORO1A;VAMP2
negative regulation of cell communication (GO:0010648)	2023-02-21	0.0856757	0.380277	0	0	4.40773	10.8306	IL1B;LIF
negative regulation of peptidyl-serine phosphorylation (GO:0033137)	2023-02-21	0.0856757	0.380277	0	0	4.40773	10.8306	GADD45A;GPD1L
negative regulation of reproductive process (GO:2000242)	2023-02-21	0.0856757	0.380277	0	0	4.40773	10.8306	DUSP1;HYAL3
positive regulation of phosphatase activity (GO:0010922)	2023-02-21	0.0856757	0.380277	0	0	4.40773	10.8306	PPP1R15A;MEF2C
cellular component assembly (GO:0022607)	10/261	0.0876545	0.387749	0	0	1.67722	4.08295	FZD1;M1AP;NLGN3;CREBBP;NLGN2;HAS1;FOXJ1;LAMC1;QRICH2;VAMP2
regulation of receptor signaling pathway via JAK-STAT (GO:0046425)	3/45	0.0879024	0.387749	0	0	2.99386	7.27965	IL10;IL6;DOT1L
positive regulation of response to biotic stimulus (GO:0002833)	3/45	0.0879024	0.387749	0	0	2.99386	7.27965	AKIRIN2;ADAM8;EREG
positive regulation of RNA metabolic process (GO:0051254)	3/45	0.0879024	0.387749	0	0	2.99386	7.27965	IL6;POLR2A;IL1B
positive regulation of protein secretion (GO:0050714)	4/72	0.0882575	0.388714	0	0	2.46755	5.98996	IL1A;NLGN2;ADAM8;APBB3
regulation of cell cycle (GO:0051726)	11/296	0.0893041	0.392718	0	0	1.62553	3.9268	PPP1R15A;NR4A1;RGCC;CXCL8;GADD45A;DUSP1;RPS6KA2;ID2;ABL1;DHCR24;INHA
regulation of protein catabolic process (GO:0042176)	5/102	0.0913188	0.398113	0	0	2.16372	5.17865	RAB26;AGAP2;TNFAIP3;HMGCR;FOXO1
ubiquitin-dependent ERAD pathway (GO:0030433)	4/73	0.0917423	0.398113	0	0	2.43166	5.80868	DNAJB12;FBXO6;ERLIN2;RNF185
neurotransmitter transport (GO:0006836)	4/73	0.0917423	0.398113	0	0	2.43166	5.80868	GLS2;SLC22A1;SYN2;VAMP2
positive regulation of JNK cascade (GO:0046330)	4/73	0.0917423	0.398113	0	0	2.43166	5.80868	GADD45A;IL1B;RASGRP1;TIRAP
regulation of synaptic transmission, glutamatergic (GO:0051966)	3/46	0.0924807	0.398113	0	0	2.92408	6.96152	NLGN3;MEF2C;NLGN2
negative regulation of tumor necrosis factor production (GO:0032720)	3/46	0.0924807	0.398113	0	0	2.92408	6.96152	IL10;C5AR2;TNFAIP3
regulation of lipid storage (GO:0010883)	2023-02-22	0.0928346	0.398113	0	0	4.18712	9.95253	NFKBIA;IL6
female gonad development (GO:0008585)	2023-02-22	0.0928346	0.398113	0	0	4.18712	9.95253	INHA;VEGFA
natural killer cell mediated cytotoxicity (GO:0042267)	2023-02-22	0.0928346	0.398113	0	0	4.18712	9.95253	CORO1A;VAMP2
negative regulation of lipid biosynthetic process (GO:0051055)	2023-02-22	0.0928346	0.398113	0	0	4.18712	9.95253	CEACAM1;ERLIN2
negative regulation of small molecule metabolic process (GO:0062014)	2023-02-22	0.0928346	0.398113	0	0	4.18712	9.95253	BCKDK;CLK2
positive regulation of axon extension (GO:0045773)	2023-02-22	0.0928346	0.398113	0	0	4.18712	9.95253	MACF1;VEGFA
positive regulation of calcium ion transmembrane transporter activity (GO:1901021)	2023-02-22	0.0928346	0.398113	0	0	4.18712	9.95253	STAC3;ATP2A1
positive regulation of granulocyte chemotaxis (GO:0071624)	2023-02-22	0.0928346	0.398113	0	0	4.18712	9.95253	CXCL8;TIRAP
regulation of autophagy (GO:0010506)	9/231	0.0940641	0.398113	0	0	1.70553	4.03149	IL10;KDM4A;ORMDL3;ABL1;KAT8;PRKAG2;ABL2;MEFV;FOXO1
regulation of peptide hormone secretion (GO:0090276)	4/74	0.0952919	0.398113	0	0	2.3968	5.63442	IL6;IL1B;ITPR3;ADRA2A
regulation of protein phosphorylation (GO:0001932)	10/266	0.0962943	0.398113	0	0	1.64404	3.84762	DAB2;FXR2;IL1B;LIMK2;CCDC88C;ABL1;PLAUR;RASGRP1;VEGFA;CORO1C
regulation of DNA binding (GO:0051101)	3/47	0.0971557	0.398113	0	0	2.85748	6.66204	NFKBIA;DOT1L;PLAUR
regulation of protein localization to nucleus (GO:1900180)	3/47	0.0971557	0.398113	0	0	2.85748	6.66204	LIMK2;ORMDL3;LIF
regulation of synapse assembly (GO:0051963)	3/47	0.0971557	0.398113	0	0	2.85748	6.66204	NLGN3;MEF2C;NLGN2
positive regulation of cell-cell adhesion (GO:0022409)	3/47	0.0971557	0.398113	0	0	2.85748	6.66204	IL10;IL1B;PLAUR
regulation of insulin secretion (GO:0050796)	5/104	0.0972112	0.398113	0	0	2.11979	4.94096	IL6;NLGN2;IL1B;ITPR3;ADRA2A
positive regulation of cellular process (GO:0048522)	20/625	0.0988565	0.398113	0	0	1.39662	3.2319	EDN1;SLC11A1;DOT1L;LIF;NRG1;GAB2;ADRA2A;CXCL5;EREG;VEGFA;ACLY;IL6;FXR2;GDNF;TNFSF4;IL1B;HCLS1;ADAM8;MVD;RNF187
artery development (GO:0060840)	2023-02-23	0.100159	0.398113	0	0	3.98753	9.17528	SLC2A10;VEGFA
blood vessel endothelial cell migration (GO:0043534)	2023-02-23	0.100159	0.398113	0	0	3.98753	9.17528	NR4A1;VEGFA
cytoskeleton-dependent intracellular transport (GO:0030705)	2023-02-23	0.100159	0.398113	0	0	3.98753	9.17528	CCDC88C;MAP6D1
diacylglycerol metabolic process (GO:0046339)	2023-02-23	0.100159	0.398113	0	0	3.98753	9.17528	PGS1;DGKH
regulation of SMAD protein signal transduction (GO:0060390)	2023-02-23	0.100159	0.398113	0	0	3.98753	9.17528	DAB2;SLC2A10
regulation of supramolecular fiber organization (GO:1902903)	2023-02-23	0.100159	0.398113	0	0	3.98753	9.17528	ABL1;MAPRE3
negative regulation of G protein-coupled receptor signaling pathway (GO:0045744)	2023-02-23	0.100159	0.398113	0	0	3.98753	9.17528	RGS2;CXCL8
positive regulation of epithelial cell apoptotic process (GO:1904037)	2023-02-23	0.100159	0.398113	0	0	3.98753	9.17528	IL6;RGCC
positive regulation of histone acetylation (GO:0035066)	2023-02-23	0.100159	0.398113	0	0	3.98753	9.17528	IL1B;LIF
positive regulation of cell migration (GO:0030335)	10/269	0.101711	0.398113	0	0	1.62474	3.71353	EDN1;DAB2;PLAU;IL1B;SEMA3B;SNAI1;ACVR1B;ADRA2A;MAP4K4;VEGFA
cellular response to alcohol (GO:0097306)	3/48	0.101925	0.398113	0	0	2.79384	6.37978	MAP4K1;ADAM15;TNFSF4
regulation of interleukin-2 production (GO:0032663)	3/48	0.101925	0.398113	0	0	2.79384	6.37978	IL1A;IL1B;TNFAIP3
regulation of protein metabolic process (GO:0051246)	3/48	0.101925	0.398113	0	0	2.79384	6.37978	PLAUR;LDLR;CNDP1
Golgi to plasma membrane transport (GO:0006893)	3/48	0.101925	0.398113	0	0	2.79384	6.37978	MACF1;RAB26;VAMP2
histone H4 acetylation (GO:0043967)	3/48	0.101925	0.398113	0	0	2.79384	6.37978	PER1;JADE1;KAT8
negative regulation of tumor necrosis factor superfamily cytokine production (GO:1903556)	3/48	0.101925	0.398113	0	0	2.79384	6.37978	IL10;C5AR2;TNFAIP3
positive regulation of endocytosis (GO:0045807)	3/48	0.101925	0.398113	0	0	2.79384	6.37978	DAB2;HIP1;SERPINE1
cellular response to hormone stimulus (GO:0032870)	4/76	0.102582	0.398113	0	0	2.32998	5.30559	MEF2C;SLIT3;MGARP;ADRA2A
peptidyl-serine modification (GO:0018209)	7/169	0.102634	0.398113	0	0	1.81556	4.13329	MAP4K1;RPS6KA2;MAPKAPK2;LMTK2;ULK2;VRK3;STK32C
nervous system development (GO:0007399)	15/447	0.104556	0.398113	0	0	1.46401	3.30577	NLGN3;MEF2C;JAG1;NLGN2;NRG1;HMGCR;ARHGAP26;ACVR1B;VEGFA;ZEB2;GDNF;ADGRA2;SCN8A;BTBD2;JARID2
receptor internalization (GO:0031623)	3/49	0.106785	0.398113	0	0	2.73296	6.11346	CEACAM1;CXCL8;GRK4
regulation of cellular protein metabolic process (GO:0032268)	3/49	0.106785	0.398113	0	0	2.73296	6.11346	NFKBIA;EDN1;CNDP1
regulation of axon extension involved in axon guidance (GO:0048841)	2023-02-24	0.107639	0.398113	0	0	3.80609	8.48367	SEMA3B;VEGFA
regulation of cardiac muscle hypertrophy (GO:0010611)	2023-02-24	0.107639	0.398113	0	0	3.80609	8.48367	EDN1;RGS2
extracellular matrix assembly (GO:0085029)	2023-02-24	0.107639	0.398113	0	0	3.80609	8.48367	HAS1;MYH11
immune response-activating cell surface receptor signaling pathway (GO:0002429)	2023-02-24	0.107639	0.398113	0	0	3.80609	8.48367	C5AR2;C5AR1
mammary gland development (GO:0030879)	2023-02-24	0.107639	0.398113	0	0	3.80609	8.48367	NRG1;VEGFA
negative regulation of synaptic transmission (GO:0050805)	2023-02-24	0.107639	0.398113	0	0	3.80609	8.48367	SLC24A1;IL1B
positive regulation of phospholipase activity (GO:0010518)	2023-02-24	0.107639	0.398113	0	0	3.80609	8.48367	GNA13;ABL2
positive regulation of transcription from RNA polymerase II promoter in response to stress (GO:0036003)	2023-02-24	0.107639	0.398113	0	0	3.80609	8.48367	CREB3L3;VEGFA
protein modification process (GO:0036211)	4/78	0.110119	0.398113	0	0	2.26678	5.00094	ADPRH;ABL1;ABL2;PHKA2
negative regulation of cell population proliferation (GO:0008285)	13/379	0.110202	0.398113	0	0	1.49617	3.29972	IL10;CXCL8;VDR;TNFAIP3;SSTR2;EREG;IL1A;IL6;RGCC;RPS6KA2;IL1B;DLC1;VGLL4
activation of protein kinase C activity (GO:1990051)	2023-01-05	0.111661	0.398113	0	0	10.454	22.9181	ABL1
pulmonary artery morphogenesis (GO:0061156)	2023-01-05	0.111661	0.398113	0	0	10.454	22.9181	JAG1
amine transport (GO:0015837)	2023-01-05	0.111661	0.398113	0	0	10.454	22.9181	AQP9
receptor transactivation (GO:0035624)	2023-01-05	0.111661	0.398113	0	0	10.454	22.9181	ADRA2A
regulation of adherens junction organization (GO:1903391)	2023-01-05	0.111661	0.398113	0	0	10.454	22.9181	VEGFA
regulation of basement membrane assembly involved in embryonic body morphogenesis (GO:1904259)	2023-01-05	0.111661	0.398113	0	0	10.454	22.9181	PHLDB1
regulation of catecholamine uptake involved in synaptic transmission (GO:0051940)	2023-01-05	0.111661	0.398113	0	0	10.454	22.9181	GDNF
cadmium ion transmembrane transport (GO:0070574)	2023-01-05	0.111661	0.398113	0	0	10.454	22.9181	SLC11A1
cadmium ion transport (GO:0015691)	2023-01-05	0.111661	0.398113	0	0	10.454	22.9181	SLC11A1
cardiac endothelial cell differentiation (GO:0003348)	2023-01-05	0.111661	0.398113	0	0	10.454	22.9181	NRG1
cardiac muscle cell myoblast differentiation (GO:0060379)	2023-01-05	0.111661	0.398113	0	0	10.454	22.9181	NRG1
CD4-positive, alpha-beta T cell activation (GO:0035710)	2023-01-05	0.111661	0.398113	0	0	10.454	22.9181	TNFSF4
cellular response to antibiotic (GO:0071236)	2023-01-05	0.111661	0.398113	0	0	10.454	22.9181	MEF2C
regulation of histone H4-K16 acetylation (GO:2000618)	2023-01-05	0.111661	0.398113	0	0	10.454	22.9181	AUTS2
regulation of homophilic cell adhesion (GO:1903385)	2023-01-05	0.111661	0.398113	0	0	10.454	22.9181	CEACAM1
cellular response to vitamin D (GO:0071305)	2023-01-05	0.111661	0.398113	0	0	10.454	22.9181	VDR
coronary artery morphogenesis (GO:0060982)	2023-01-05	0.111661	0.398113	0	0	10.454	22.9181	VEGFA
regulation of morphogenesis of a branching structure (GO:0060688)	2023-01-05	0.111661	0.398113	0	0	10.454	22.9181	GDNF
regulation of natural killer cell differentiation (GO:0032823)	2023-01-05	0.111661	0.398113	0	0	10.454	22.9181	PRDM1
dopamine biosynthetic process (GO:0042416)	2023-01-05	0.111661	0.398113	0	0	10.454	22.9181	GCH1
regulation of platelet-derived growth factor receptor-beta signaling pathway (GO:2000586)	2023-01-05	0.111661	0.398113	0	0	10.454	22.9181	HIP1
endocardial cell differentiation (GO:0060956)	2023-01-05	0.111661	0.398113	0	0	10.454	22.9181	NRG1
endothelial cell apoptotic process (GO:0072577)	2023-01-05	0.111661	0.398113	0	0	10.454	22.9181	IL10
endothelin receptor signaling pathway (GO:0086100)	2023-01-05	0.111661	0.398113	0	0	10.454	22.9181	EDN1
regulation of retinal ganglion cell axon guidance (GO:0090259)	2023-01-05	0.111661	0.398113	0	0	10.454	22.9181	VEGFA
establishment of monopolar cell polarity (GO:0061162)	2023-01-05	0.111661	0.398113	0	0	10.454	22.9181	FOXJ1
regulation of skeletal muscle tissue development (GO:0048641)	2023-01-05	0.111661	0.398113	0	0	10.454	22.9181	MEF2C
regulation of sodium:proton antiporter activity (GO:0032415)	2023-01-05	0.111661	0.398113	0	0	10.454	22.9181	DRD4
regulation of synaptic vesicle priming (GO:0010807)	2023-01-05	0.111661	0.398113	0	0	10.454	22.9181	STX1B
regulation of synaptic vesicle recycling (GO:1903421)	2023-01-05	0.111661	0.398113	0	0	10.454	22.9181	GRIPAP1
regulation of T-helper 1 cell cytokine production (GO:2000554)	2023-01-05	0.111661	0.398113	0	0	10.454	22.9181	IL1B
fructose 2,6-bisphosphate metabolic process (GO:0006003)	2023-01-05	0.111661	0.398113	0	0	10.454	22.9181	PFKFB3
regulation of type B pancreatic cell apoptotic process (GO:2000674)	2023-01-05	0.111661	0.398113	0	0	10.454	22.9181	IL6
glucose import across plasma membrane (GO:0098708)	2023-01-05	0.111661	0.398113	0	0	10.454	22.9181	SLC2A10
renal tubule development (GO:0061326)	2023-01-05	0.111661	0.398113	0	0	10.454	22.9181	MEF2C
heart field specification (GO:0003128)	2023-01-05	0.111661	0.398113	0	0	10.454	22.9181	MEF2C
hemoglobin metabolic process (GO:0020027)	2023-01-05	0.111661	0.398113	0	0	10.454	22.9181	INHA
His-Purkinje system development (GO:0003164)	2023-01-05	0.111661	0.398113	0	0	10.454	22.9181	ID2
histone citrullination (GO:0036414)	2023-01-05	0.111661	0.398113	0	0	10.454	22.9181	PADI2
Roundabout signaling pathway (GO:0035385)	2023-01-05	0.111661	0.398113	0	0	10.454	22.9181	SLIT3
insulin metabolic process (GO:1901142)	2023-01-05	0.111661	0.398113	0	0	10.454	22.9181	CEACAM1
secondary heart field specification (GO:0003139)	2023-01-05	0.111661	0.398113	0	0	10.454	22.9181	MEF2C
serotonin transport (GO:0006837)	2023-01-05	0.111661	0.398113	0	0	10.454	22.9181	SLC22A1
serotonin uptake (GO:0051610)	2023-01-05	0.111661	0.398113	0	0	10.454	22.9181	SLC22A1
late endosome to Golgi transport (GO:0034499)	2023-01-05	0.111661	0.398113	0	0	10.454	22.9181	RAB7B
medium-chain fatty acid catabolic process (GO:0051793)	2023-01-05	0.111661	0.398113	0	0	10.454	22.9181	ABHD2
membrane depolarization during AV node cell action potential (GO:0086045)	2023-01-05	0.111661	0.398113	0	0	10.454	22.9181	CACNB2
tonic smooth muscle contraction (GO:0014820)	2023-01-05	0.111661	0.398113	0	0	10.454	22.9181	EDN1
transcription initiation from RNA polymerase III promoter (GO:0006384)	2023-01-05	0.111661	0.398113	0	0	10.454	22.9181	CRCP
vascular endothelial growth factor receptor-2 signaling pathway (GO:0036324)	2023-01-05	0.111661	0.398113	0	0	10.454	22.9181	VEGFA
ventricular cardiac muscle cell differentiation (GO:0055012)	2023-01-05	0.111661	0.398113	0	0	10.454	22.9181	MEF2C
modulation by symbiont of host autophagy (GO:0075071)	2023-01-05	0.111661	0.398113	0	0	10.454	22.9181	ULK2
negative regulation of calcium ion-dependent exocytosis (GO:0045955)	2023-01-05	0.111661	0.398113	0	0	10.454	22.9181	ADRA2A
negative regulation of cardiac muscle cell proliferation (GO:0060044)	2023-01-05	0.111661	0.398113	0	0	10.454	22.9181	VGLL4
negative regulation of ceramide biosynthetic process (GO:1900060)	2023-01-05	0.111661	0.398113	0	0	10.454	22.9181	ORMDL3
negative regulation of cGMP-mediated signaling (GO:0010754)	2023-01-05	0.111661	0.398113	0	0	10.454	22.9181	PDE10A
negative regulation of cholesterol biosynthetic process (GO:0045541)	2023-01-05	0.111661	0.398113	0	0	10.454	22.9181	ERLIN2
negative regulation of cholesterol metabolic process (GO:0090206)	2023-01-05	0.111661	0.398113	0	0	10.454	22.9181	ERLIN2
negative regulation of collateral sprouting (GO:0048671)	2023-01-05	0.111661	0.398113	0	0	10.454	22.9181	ULK2
negative regulation of cysteine-type endopeptidase activity involved in apoptotic signaling pathway (GO:2001268)	2023-01-05	0.111661	0.398113	0	0	10.454	22.9181	PLAUR
negative regulation of gonadotropin secretion (GO:0032277)	2023-01-05	0.111661	0.398113	0	0	10.454	22.9181	INHA
negative regulation of hydrogen peroxide-induced neuron death (GO:1903208)	2023-01-05	0.111661	0.398113	0	0	10.454	22.9181	IL10
negative regulation of interferon-alpha production (GO:0032687)	2023-01-05	0.111661	0.398113	0	0	10.454	22.9181	IL10
negative regulation of leukocyte adhesion to vascular endothelial cell (GO:1904995)	2023-01-05	0.111661	0.398113	0	0	10.454	22.9181	CCL25
negative regulation of macrophage differentiation (GO:0045650)	2023-01-05	0.111661	0.398113	0	0	10.454	22.9181	INHA
negative regulation of PERK-mediated unfolded protein response (GO:1903898)	2023-01-05	0.111661	0.398113	0	0	10.454	22.9181	PPP1R15A
negative regulation of pinocytosis (GO:0048550)	2023-01-05	0.111661	0.398113	0	0	10.454	22.9181	STX1B
negative regulation of plasminogen activation (GO:0010757)	2023-01-05	0.111661	0.398113	0	0	10.454	22.9181	SERPINE1
negative regulation of regulatory T cell differentiation (GO:0045590)	2023-01-05	0.111661	0.398113	0	0	10.454	22.9181	TNFSF4
negative regulation of sphingolipid biosynthetic process (GO:0090155)	2023-01-05	0.111661	0.398113	0	0	10.454	22.9181	ORMDL3
negative regulation of sterol biosynthetic process (GO:0106119)	2023-01-05	0.111661	0.398113	0	0	10.454	22.9181	ERLIN2
negative regulation of vascular endothelial cell proliferation (GO:1905563)	2023-01-05	0.111661	0.398113	0	0	10.454	22.9181	MEF2C
negative regulation of vitamin D biosynthetic process (GO:0010957)	2023-01-05	0.111661	0.398113	0	0	10.454	22.9181	SNAI1
oxaloacetate metabolic process (GO:0006107)	2023-01-05	0.111661	0.398113	0	0	10.454	22.9181	ACLY
peristalsis (GO:0030432)	2023-01-05	0.111661	0.398113	0	0	10.454	22.9181	GDNF
positive regulation of AMPA receptor activity (GO:2000969)	2023-01-05	0.111661	0.398113	0	0	10.454	22.9181	NLGN3
positive regulation of axon extension involved in axon guidance (GO:0048842)	2023-01-05	0.111661	0.398113	0	0	10.454	22.9181	VEGFA
positive regulation of basement membrane assembly involved in embryonic body morphogenesis (GO:1904261)	2023-01-05	0.111661	0.398113	0	0	10.454	22.9181	PHLDB1
positive regulation of cardiac muscle contraction (GO:0060452)	2023-01-05	0.111661	0.398113	0	0	10.454	22.9181	RGS2
positive regulation of endothelial cell chemotaxis by VEGF-activated vascular endothelial growth factor receptor signaling pathway (GO:0038033)	2023-01-05	0.111661	0.398113	0	0	10.454	22.9181	VEGFA
positive regulation of endothelial cell-matrix adhesion via fibronectin (GO:1904906)	2023-01-05	0.111661	0.398113	0	0	10.454	22.9181	RIN2
positive regulation of mast cell activation involved in immune response (GO:0033008)	2023-01-05	0.111661	0.398113	0	0	10.454	22.9181	GAB2
positive regulation of mast cell chemotaxis (GO:0060754)	2023-01-05	0.111661	0.398113	0	0	10.454	22.9181	VEGFA
positive regulation of neurotransmitter transport (GO:0051590)	2023-01-05	0.111661	0.398113	0	0	10.454	22.9181	STX1B
positive regulation of neutrophil extravasation (GO:2000391)	2023-01-05	0.111661	0.398113	0	0	10.454	22.9181	ADAM8
positive regulation of prostaglandin secretion (GO:0032308)	2023-01-05	0.111661	0.398113	0	0	10.454	22.9181	IL1B
positive regulation of protein catabolic process in the vacuole (GO:1904352)	2023-01-05	0.111661	0.398113	0	0	10.454	22.9181	LDLR
positive regulation of protein localization to synapse (GO:1902474)	2023-01-05	0.111661	0.398113	0	0	10.454	22.9181	NLGN2
positive regulation of T-helper 1 cell cytokine production (GO:2000556)	2023-01-05	0.111661	0.398113	0	0	10.454	22.9181	IL1B
positive regulation of transcription from RNA polymerase II promoter in response to hypoxia (GO:0061419)	2023-01-05	0.111661	0.398113	0	0	10.454	22.9181	VEGFA
postsynaptic density protein 95 clustering (GO:0097119)	2023-01-05	0.111661	0.398113	0	0	10.454	22.9181	NLGN2
protein citrullination (GO:0018101)	2023-01-05	0.111661	0.398113	0	0	10.454	22.9181	PADI2
protein de-ADP-ribosylation (GO:0051725)	2023-01-05	0.111661	0.398113	0	0	10.454	22.9181	ADPRH
protein K29-linked deubiquitination (GO:0035523)	2023-01-05	0.111661	0.398113	0	0	10.454	22.9181	TNFAIP3
protein localization to microtubule end (GO:1905725)	2023-01-05	0.111661	0.398113	0	0	10.454	22.9181	MAPRE3
protein localization to microtubule plus-end (GO:1904825)	2023-01-05	0.111661	0.398113	0	0	10.454	22.9181	MAPRE3
neuron migration (GO:0001764)	3/50	0.111734	0.398113	0	0	2.67467	5.86191	MEF2C;AUTS2;VEGFA
modulation of chemical synaptic transmission (GO:0050804)	5/109	0.112755	0.398758	0	0	2.01736	4.40296	NLGN3;STX1B;MEF2C;NLGN2;IL1B
negative regulation of programmed cell death (GO:0043069)	13/381	0.113465	0.398758	0	0	1.48789	3.23804	IL10;PLAUR;DHCR24;NOL3;FOXO1;VEGFA;NFKBIA;DAB2;IL6;GDNF;BCL2L2;MAP4K4;TXNDC5
regulation of small GTPase mediated signal transduction (GO:0051056)	6/141	0.113886	0.398758	0	0	1.86599	4.05398	GNA13;ARHGAP21;DLC1;ARHGAP26;SRGAP1;ARHGAP23
cAMP-mediated signaling (GO:0019933)	2023-02-25	0.115261	0.398758	0	0	3.64042	7.86533	PDE7B;PDE7A
regulation of heterotypic cell-cell adhesion (GO:0034114)	2023-02-25	0.115261	0.398758	0	0	3.64042	7.86533	IL10;IL1B
in utero embryonic development (GO:0001701)	2023-02-25	0.115261	0.398758	0	0	3.64042	7.86533	FOXF1;VEGFA
negative regulation of sequestering of calcium ion (GO:0051283)	2023-02-25	0.115261	0.398758	0	0	3.64042	7.86533	RYR1;ITPR3
negative regulation of signaling (GO:0023057)	2023-02-25	0.115261	0.398758	0	0	3.64042	7.86533	IL1B;LIF
peripheral nervous system development (GO:0007422)	2023-02-25	0.115261	0.398758	0	0	3.64042	7.86533	GDNF;SCN8A
positive regulation of ERBB signaling pathway (GO:1901186)	2023-02-25	0.115261	0.398758	0	0	3.64042	7.86533	HIP1;PLAUR
Ras protein signal transduction (GO:0007265)	6/142	0.116717	0.398758	0	0	1.85218	3.97849	GNA13;MAPK11;CDC42EP4;RAPGEF1;RASGRP1;ADRA2A
regulation of epithelial cell migration (GO:0010632)	3/51	0.116769	0.398758	0	0	2.61882	5.62406	MACF1;CEACAM1;CORO1C
cholesterol transport (GO:0030301)	3/51	0.116769	0.398758	0	0	2.61882	5.62406	ABCA5;OSBP;LDLR
regulation of protein modification process (GO:0031399)	3/51	0.116769	0.398758	0	0	2.61882	5.62406	SPRED2;CCDC88C;CORO1C
regulation of substrate adhesion-dependent cell spreading (GO:1900024)	3/51	0.116769	0.398758	0	0	2.61882	5.62406	ABL1;TRIOBP;CORO1C
inositol lipid-mediated signaling (GO:0048017)	3/51	0.116769	0.398758	0	0	2.61882	5.62406	GPR143;PI4KA;GAB2
response to interferon-gamma (GO:0034341)	4/80	0.117896	0.398758	0	0	2.2069	4.71823	CCL25;GCH1;SLC11A1;MEFV
cellular divalent inorganic cation homeostasis (GO:0072503)	5/111	0.119288	0.398758	0	0	1.97909	4.20797	SLC24A1;EDN1;SLC11A1;ATP2A1;DRD4
negative regulation of DNA-binding transcription factor activity (GO:0043433)	6/143	0.119582	0.398758	0	0	1.83856	3.90465	NFKBIA;PRMT2;ID2;TNFSF4;TNFAIP3;FOXJ1
phospholipase C-activating G protein-coupled receptor signaling pathway (GO:0007200)	4/81	0.121872	0.398758	0	0	2.17812	4.58448	C5AR2;C5AR1;ADRA2A;GPR157
ameboidal-type cell migration (GO:0001667)	3/52	0.121887	0.398758	0	0	2.56524	5.39895	GDNF;SEMA3B;CORO1C
cartilage development (GO:0051216)	3/52	0.121887	0.398758	0	0	2.56524	5.39895	MEF2C;CREB3L2;HYAL3
endocytic recycling (GO:0032456)	3/52	0.121887	0.398758	0	0	2.56524	5.39895	DENND1B;EHD4;LMTK2
sprouting angiogenesis (GO:0002040)	3/52	0.121887	0.398758	0	0	2.56524	5.39895	NR4A1;ADGRA2;VEGFA
regulation of cytoskeleton organization (GO:0051493)	5/112	0.12262	0.398758	0	0	1.9605	4.11442	PHLDB1;DLC1;ABL1;MAP6D1;CORO1A
cellular response to drug (GO:0035690)	2023-02-26	0.123016	0.398758	0	0	3.48856	7.31007	MEF2C;IL1B
regulation of monocyte chemotaxis (GO:0090025)	2023-02-26	0.123016	0.398758	0	0	3.48856	7.31007	DUSP1;SERPINE1
regulation of regulatory T cell differentiation (GO:0045589)	2023-02-26	0.123016	0.398758	0	0	3.48856	7.31007	TNFSF4;NFATC2
histone methylation (GO:0016571)	2023-02-26	0.123016	0.398758	0	0	3.48856	7.31007	CREBBP;PRMT2
negative regulation of cell development (GO:0010721)	2023-02-26	0.123016	0.398758	0	0	3.48856	7.31007	IL6;IL1B
negative regulation of interleukin-1 beta production (GO:0032691)	2023-02-26	0.123016	0.398758	0	0	3.48856	7.31007	TNFAIP3;MEFV
negative regulation of protein transport (GO:0051224)	2023-02-26	0.123016	0.398758	0	0	3.48856	7.31007	HMGCR;DRD4
negative regulation of receptor-mediated endocytosis (GO:0048261)	2023-02-26	0.123016	0.398758	0	0	3.48856	7.31007	RIN3;ANKRD13A
phosphatidylethanolamine acyl-chain remodeling (GO:0036152)	2023-02-26	0.123016	0.398758	0	0	3.48856	7.31007	ABHD4;PLA2G4B
positive regulation of histone methylation (GO:0031062)	2023-02-26	0.123016	0.398758	0	0	3.48856	7.31007	AUTS2;JARID2
positive regulation of interleukin-2 production (GO:0032743)	2023-02-26	0.123016	0.398758	0	0	3.48856	7.31007	IL1A;IL1B
regulation of cyclin-dependent protein serine/threonine kinase activity (GO:0000079)	4/82	0.125905	0.398758	0	0	2.15009	4.45548	CCNJ;RGCC;GADD45A;MAPRE3
positive regulation of metabolic process (GO:0009893)	5/113	0.125996	0.398758	0	0	1.94224	4.02338	BSCL2;ACLY;IL4R;LPIN1;VEGFA
organelle assembly (GO:0070925)	14/425	0.12659	0.398758	0	0	1.43463	2.9651	FOXJ1;IFT122;CORO1A;CCDC28B;BSCL2;EHD4;MAP1LC3A;TP53INP2;DHX37;RCC1;ULK2;RAB38;MAPRE3;RPS23
regulation of immune effector process (GO:0002697)	3/53	0.127086	0.398758	0	0	2.51381	5.1857	C7;C5AR2;C5AR1
epidermal cell differentiation (GO:0009913)	3/53	0.127086	0.398758	0	0	2.51381	5.1857	JAG1;TXNIP;EREG
positive regulation of cellular component organization (GO:0051130)	5/114	0.129413	0.398758	0	0	1.92433	3.93476	PPP1R15A;DAB2;NRG1;TIRAP;VEGFA
regulation of interleukin-1 beta production (GO:0032651)	4/83	0.129993	0.398758	0	0	2.12276	4.33102	IL6;TNFAIP3;MEFV;TMEM106A
regulation of blood coagulation (GO:0030193)	2023-02-27	0.130892	0.398758	0	0	3.34884	6.80947	EDN1;SERPINE1
camera-type eye development (GO:0043010)	2023-02-27	0.130892	0.398758	0	0	3.34884	6.80947	IFT122;VEGFA
regulation of epidermal growth factor-activated receptor activity (GO:0007176)	2023-02-27	0.130892	0.398758	0	0	3.34884	6.80947	ADRA2A;EREG
entrainment of circadian clock by photoperiod (GO:0043153)	2023-02-27	0.130892	0.398758	0	0	3.34884	6.80947	PER1;ID2
release of sequestered calcium ion into cytosol (GO:0051209)	2023-02-27	0.130892	0.398758	0	0	3.34884	6.80947	RYR1;ITPR3
melanosome organization (GO:0032438)	2023-02-27	0.130892	0.398758	0	0	3.34884	6.80947	GPR143;RAB38
negative regulation of plasma membrane bounded cell projection assembly (GO:0120033)	2023-02-27	0.130892	0.398758	0	0	3.34884	6.80947	LIMK2;TBC1D7
peptide hormone secretion (GO:0030072)	2023-02-27	0.130892	0.398758	0	0	3.34884	6.80947	EDN1;IL6
positive regulation of erythrocyte differentiation (GO:0045648)	2023-02-27	0.130892	0.398758	0	0	3.34884	6.80947	MAPK11;ACVR1B
regulation of humoral immune response (GO:0002920)	3/54	0.132363	0.398758	0	0	2.46439	4.9835	C7;C5AR2;C5AR1
positive regulation of leukocyte chemotaxis (GO:0002690)	3/54	0.132363	0.398758	0	0	2.46439	4.9835	IL6;SERPINE1;VEGFA
3'-phosphoadenosine 5'-phosphosulfate biosynthetic process (GO:0050428)	2023-01-06	0.132454	0.398758	0	0	8.36274	16.9055	PAPSS2
5S class rRNA transcription by RNA polymerase III (GO:0042791)	2023-01-06	0.132454	0.398758	0	0	8.36274	16.9055	GTF3C4
activation of transmembrane receptor protein tyrosine kinase activity (GO:0007171)	2023-01-06	0.132454	0.398758	0	0	8.36274	16.9055	NRG1
adherens junction maintenance (GO:0034334)	2023-01-06	0.132454	0.398758	0	0	8.36274	16.9055	KIFC3
pteridine-containing compound biosynthetic process (GO:0042559)	2023-01-06	0.132454	0.398758	0	0	8.36274	16.9055	GCH1
purine nucleobase transport (GO:0006863)	2023-01-06	0.132454	0.398758	0	0	8.36274	16.9055	AQP9
purine ribonucleoside bisphosphate biosynthetic process (GO:0034036)	2023-01-06	0.132454	0.398758	0	0	8.36274	16.9055	PAPSS2
radial glial cell differentiation (GO:0060019)	2023-01-06	0.132454	0.398758	0	0	8.36274	16.9055	GPR157
regulation of adiponectin secretion (GO:0070163)	2023-01-06	0.132454	0.398758	0	0	8.36274	16.9055	IL1B
aspartate metabolic process (GO:0006531)	2023-01-06	0.132454	0.398758	0	0	8.36274	16.9055	ASS1
axo-dendritic transport (GO:0008088)	2023-01-06	0.132454	0.398758	0	0	8.36274	16.9055	SPG11
regulation of blood vessel remodeling (GO:0060312)	2023-01-06	0.132454	0.398758	0	0	8.36274	16.9055	CEACAM1
regulation of cardiac muscle hypertrophy in response to stress (GO:1903242)	2023-01-06	0.132454	0.398758	0	0	8.36274	16.9055	FOXO1
cardiac ventricle formation (GO:0003211)	2023-01-06	0.132454	0.398758	0	0	8.36274	16.9055	MEF2C
regulation of endothelial cell-matrix adhesion via fibronectin (GO:1904904)	2023-01-06	0.132454	0.398758	0	0	8.36274	16.9055	RIN2
cellular response to bacterial lipopeptide (GO:0071221)	2023-01-06	0.132454	0.398758	0	0	8.36274	16.9055	TIRAP
regulation of epinephrine secretion (GO:0014060)	2023-01-06	0.132454	0.398758	0	0	8.36274	16.9055	ADRA2A
regulation of extracellular exosome assembly (GO:1903551)	2023-01-06	0.132454	0.398758	0	0	8.36274	16.9055	SDC4
regulation of focal adhesion disassembly (GO:0120182)	2023-01-06	0.132454	0.398758	0	0	8.36274	16.9055	MAP4K4
regulation of glucagon secretion (GO:0070092)	2023-01-06	0.132454	0.398758	0	0	8.36274	16.9055	IL6
cellular response to lipoteichoic acid (GO:0071223)	2023-01-06	0.132454	0.398758	0	0	8.36274	16.9055	TIRAP
regulation of hepatocyte proliferation (GO:2000345)	2023-01-06	0.132454	0.398758	0	0	8.36274	16.9055	CEACAM1
regulation of interleukin-1-mediated signaling pathway (GO:2000659)	2023-01-06	0.132454	0.398758	0	0	8.36274	16.9055	IL6
cholesterol import (GO:0070508)	2023-01-06	0.132454	0.398758	0	0	8.36274	16.9055	LDLR
chromatin organization involved in negative regulation of transcription (GO:0097549)	2023-01-06	0.132454	0.398758	0	0	8.36274	16.9055	EZH1
regulation of macrophage apoptotic process (GO:2000109)	2023-01-06	0.132454	0.398758	0	0	8.36274	16.9055	MEF2C
dehydroascorbic acid transport (GO:0070837)	2023-01-06	0.132454	0.398758	0	0	8.36274	16.9055	SLC2A10
dendrite extension (GO:0097484)	2023-01-06	0.132454	0.398758	0	0	8.36274	16.9055	AUTS2
regulation of mitotic sister chromatid segregation (GO:0033047)	2023-01-06	0.132454	0.398758	0	0	8.36274	16.9055	DUSP1
regulation of mitotic spindle checkpoint (GO:1903504)	2023-01-06	0.132454	0.398758	0	0	8.36274	16.9055	DUSP1
regulation of neutrophil extravasation (GO:2000389)	2023-01-06	0.132454	0.398758	0	0	8.36274	16.9055	ADAM8
regulation of nitric oxide mediated signal transduction (GO:0010749)	2023-01-06	0.132454	0.398758	0	0	8.36274	16.9055	VEGFA
ear development (GO:0043583)	2023-01-06	0.132454	0.398758	0	0	8.36274	16.9055	ECE1
embryonic skeletal joint development (GO:0072498)	2023-01-06	0.132454	0.398758	0	0	8.36274	16.9055	SLC2A10
regulation of response to reactive oxygen species (GO:1901031)	2023-01-06	0.132454	0.398758	0	0	8.36274	16.9055	GCH1
regulation of superoxide metabolic process (GO:0090322)	2023-01-06	0.132454	0.398758	0	0	8.36274	16.9055	GCH1
regulation of thymocyte apoptotic process (GO:0070243)	2023-01-06	0.132454	0.398758	0	0	8.36274	16.9055	ADAM8
regulation of type 2 immune response (GO:0002828)	2023-01-06	0.132454	0.398758	0	0	8.36274	16.9055	TNFSF4
regulation of type B pancreatic cell proliferation (GO:0061469)	2023-01-06	0.132454	0.398758	0	0	8.36274	16.9055	NR4A1
regulation of ventricular cardiac muscle cell membrane depolarization (GO:0060373)	2023-01-06	0.132454	0.398758	0	0	8.36274	16.9055	GPD1L
glycerol-3-phosphate metabolic process (GO:0006072)	2023-01-06	0.132454	0.398758	0	0	8.36274	16.9055	GPD1
regulation of vitamin D biosynthetic process (GO:0060556)	2023-01-06	0.132454	0.398758	0	0	8.36274	16.9055	SNAI1
hexose import across plasma membrane (GO:0140271)	2023-01-06	0.132454	0.398758	0	0	8.36274	16.9055	SLC2A10
response to lipoteichoic acid (GO:0070391)	2023-01-06	0.132454	0.398758	0	0	8.36274	16.9055	TIRAP
response to peptidoglycan (GO:0032494)	2023-01-06	0.132454	0.398758	0	0	8.36274	16.9055	IL6
histone H4-K12 acetylation (GO:0043983)	2023-01-06	0.132454	0.398758	0	0	8.36274	16.9055	JADE1
IMP biosynthetic process (GO:0006188)	2023-01-06	0.132454	0.398758	0	0	8.36274	16.9055	AMPD3
inner ear auditory receptor cell differentiation (GO:0042491)	2023-01-06	0.132454	0.398758	0	0	8.36274	16.9055	SLC4A7
sterol import (GO:0035376)	2023-01-06	0.132454	0.398758	0	0	8.36274	16.9055	LDLR
lymphocyte apoptotic process (GO:0070227)	2023-01-06	0.132454	0.398758	0	0	8.36274	16.9055	LMBR1L
T-helper 17 cell lineage commitment (GO:0072540)	2023-01-06	0.132454	0.398758	0	0	8.36274	16.9055	IL6
medium-chain fatty acid biosynthetic process (GO:0051792)	2023-01-06	0.132454	0.398758	0	0	8.36274	16.9055	ABHD2
melanosome assembly (GO:1903232)	2023-01-06	0.132454	0.398758	0	0	8.36274	16.9055	RAB38
venous blood vessel morphogenesis (GO:0048845)	2023-01-06	0.132454	0.398758	0	0	8.36274	16.9055	VEGFA
xenobiotic transport across blood-brain barrier (GO:1990962)	2023-01-06	0.132454	0.398758	0	0	8.36274	16.9055	SLC22A1
negative regulation of astrocyte differentiation (GO:0048712)	2023-01-06	0.132454	0.398758	0	0	8.36274	16.9055	LDLR
negative regulation of cardiac muscle cell apoptotic process (GO:0010667)	2023-01-06	0.132454	0.398758	0	0	8.36274	16.9055	PPP1R10
negative regulation of cardiac muscle tissue growth (GO:0055022)	2023-01-06	0.132454	0.398758	0	0	8.36274	16.9055	VGLL4
negative regulation of cellular extravasation (GO:0002692)	2023-01-06	0.132454	0.398758	0	0	8.36274	16.9055	CCL25
negative regulation of cellular response to hypoxia (GO:1900038)	2023-01-06	0.132454	0.398758	0	0	8.36274	16.9055	NOL3
negative regulation of endoplasmic reticulum calcium ion concentration (GO:0032471)	2023-01-06	0.132454	0.398758	0	0	8.36274	16.9055	ATP2A1
negative regulation of fibroblast migration (GO:0010764)	2023-01-06	0.132454	0.398758	0	0	8.36274	16.9055	HAS1
negative regulation of glucocorticoid receptor signaling pathway (GO:2000323)	2023-01-06	0.132454	0.398758	0	0	8.36274	16.9055	PER1
negative regulation of meiotic cell cycle (GO:0051447)	2023-01-06	0.132454	0.398758	0	0	8.36274	16.9055	DUSP1
negative regulation of monocyte chemotaxis (GO:0090027)	2023-01-06	0.132454	0.398758	0	0	8.36274	16.9055	DUSP1
negative regulation of neuron migration (GO:2001223)	2023-01-06	0.132454	0.398758	0	0	8.36274	16.9055	NEXMIF
negative regulation of SMAD protein signal transduction (GO:0060392)	2023-01-06	0.132454	0.398758	0	0	8.36274	16.9055	SLC2A10
negative regulation of T cell differentiation in thymus (GO:0033085)	2023-01-06	0.132454	0.398758	0	0	8.36274	16.9055	FOXJ1
negative regulation of toll-like receptor 2 signaling pathway (GO:0034136)	2023-01-06	0.132454	0.398758	0	0	8.36274	16.9055	TNFAIP3
negative regulation of vitamin metabolic process (GO:0046137)	2023-01-06	0.132454	0.398758	0	0	8.36274	16.9055	SNAI1
nephron tubule development (GO:0072080)	2023-01-06	0.132454	0.398758	0	0	8.36274	16.9055	MEF2C
neurotransmitter receptor transport, endosome to postsynaptic membrane (GO:0098887)	2023-01-06	0.132454	0.398758	0	0	8.36274	16.9055	GRIPAP1
norepinephrine transport (GO:0015874)	2023-01-06	0.132454	0.398758	0	0	8.36274	16.9055	SLC22A1
peptidyl-glutamine methylation (GO:0018364)	2023-01-06	0.132454	0.398758	0	0	8.36274	16.9055	CREBBP
positive regulation of activin receptor signaling pathway (GO:0032927)	2023-01-06	0.132454	0.398758	0	0	8.36274	16.9055	ACVR1B
positive regulation of animal organ morphogenesis (GO:0110110)	2023-01-06	0.132454	0.398758	0	0	8.36274	16.9055	GDNF
positive regulation of antigen processing and presentation (GO:0002579)	2023-01-06	0.132454	0.398758	0	0	8.36274	16.9055	SLC11A1
positive regulation of deacetylase activity (GO:0090045)	2023-01-06	0.132454	0.398758	0	0	8.36274	16.9055	VEGFA
positive regulation of dendritic cell antigen processing and presentation (GO:0002606)	2023-01-06	0.132454	0.398758	0	0	8.36274	16.9055	SLC11A1
positive regulation of epithelial cell differentiation involved in kidney development (GO:2000698)	2023-01-06	0.132454	0.398758	0	0	8.36274	16.9055	LIF
positive regulation of focal adhesion disassembly (GO:0120183)	2023-01-06	0.132454	0.398758	0	0	8.36274	16.9055	MAP4K4
positive regulation of gonad development (GO:1905941)	2023-01-06	0.132454	0.398758	0	0	8.36274	16.9055	DHX37
positive regulation of granulocyte differentiation (GO:0030854)	2023-01-06	0.132454	0.398758	0	0	8.36274	16.9055	HCLS1
positive regulation of histone phosphorylation (GO:0033129)	2023-01-06	0.132454	0.398758	0	0	8.36274	16.9055	IL1B
positive regulation of male gonad development (GO:2000020)	2023-01-06	0.132454	0.398758	0	0	8.36274	16.9055	DHX37
positive regulation of neurotransmitter secretion (GO:0001956)	2023-01-06	0.132454	0.398758	0	0	8.36274	16.9055	STX1B
positive regulation of T cell differentiation in thymus (GO:0033089)	2023-01-06	0.132454	0.398758	0	0	8.36274	16.9055	ADAM8
positive regulation of T-helper 2 cell differentiation (GO:0045630)	2023-01-06	0.132454	0.398758	0	0	8.36274	16.9055	TNFSF4
positive regulation of toll-like receptor 2 signaling pathway (GO:0034137)	2023-01-06	0.132454	0.398758	0	0	8.36274	16.9055	TIRAP
positive regulation of toll-like receptor 3 signaling pathway (GO:0034141)	2023-01-06	0.132454	0.398758	0	0	8.36274	16.9055	TIRAP
positive regulation of Wnt signaling pathway, planar cell polarity pathway (GO:2000096)	2023-01-06	0.132454	0.398758	0	0	8.36274	16.9055	DAB2
postsynaptic density assembly (GO:0097107)	2023-01-06	0.132454	0.398758	0	0	8.36274	16.9055	NLGN2
protein deubiquitination involved in ubiquitin-dependent protein catabolic process (GO:0071947)	2023-01-06	0.132454	0.398758	0	0	8.36274	16.9055	TNFAIP3
calcium ion transport (GO:0006816)	5/115	0.132872	0.399176	0	0	1.90673	3.84849	RYR1;CACNB2;SLC24A1;CRACR2B;ATP2A1
positive regulation of protein metabolic process (GO:0051247)	5/115	0.132872	0.399176	0	0	1.90673	3.84849	NFKBIA;IL1B;TNFAIP3;RASGRP1;FOXO1
regulation of nucleic acid-templated transcription (GO:1903506)	14/430	0.135115	0.405486	0	0	1.41702	2.83635	MEF2C;CREBBP;TGIF2;NFYA;PHF12;NFATC2;PRDM2;ACVR1B;NFKB2;POLR2A;PSPC1;ABL1;HCLS1;APBB3
regulation of protein-containing complex assembly (GO:0043254)	5/116	0.136373	0.407456	0	0	1.88946	3.76449	STX1B;KIF9;NRG1;TIRAP;VEGFA
negative regulation of cytokine-mediated signaling pathway (GO:0001960)	3/55	0.137716	0.407456	0	0	2.41687	4.79161	IL6;PADI2;SLIT3
positive regulation of signal transduction (GO:0009967)	9/252	0.138453	0.407456	0	0	1.55644	3.07743	NLGN3;STX1B;MACF1;CREBBP;IL6;JAG1;NLGN2;IL1B;TNFAIP3
calcium ion import (GO:0070509)	2023-02-28	0.138881	0.407456	0	0	3.21987	6.35647	CACNB2;ATP2A1
regulation of DNA damage response, signal transduction by p53 class mediator (GO:0043516)	2023-02-28	0.138881	0.407456	0	0	3.21987	6.35647	SPRED2;SNAI1
regulation of microtubule polymerization or depolymerization (GO:0031110)	2023-02-28	0.138881	0.407456	0	0	3.21987	6.35647	ABL1;MAPRE3
regulation of sodium ion transmembrane transport (GO:1902305)	2023-02-28	0.138881	0.407456	0	0	3.21987	6.35647	FXYD6;GPD1L
internal peptidyl-lysine acetylation (GO:0018393)	2023-02-28	0.138881	0.407456	0	0	3.21987	6.35647	CREBBP;KAT8
transcription by RNA polymerase III (GO:0006383)	2023-02-28	0.138881	0.407456	0	0	3.21987	6.35647	CRCP;GTF3C4
negative regulation of calcium ion transmembrane transporter activity (GO:1901020)	2023-02-28	0.138881	0.407456	0	0	3.21987	6.35647	DRD4;ADRA2A
photoperiodism (GO:0009648)	2023-02-28	0.138881	0.407456	0	0	3.21987	6.35647	PER1;ID2
positive regulation of synapse assembly (GO:0051965)	2023-02-28	0.138881	0.407456	0	0	3.21987	6.35647	NLGN3;NLGN2
positive regulation of cell projection organization (GO:0031346)	5/117	0.139914	0.407456	0	0	1.87249	3.68269	FZD1;PTK7;PLXNA2;RAPGEF1;ABL2
response to cytokine (GO:0034097)	6/150	0.140596	0.407456	0	0	1.74856	3.43043	GCH1;SLC11A1;IL1B;MAPKAPK2;HCLS1;MEFV
regulation of canonical Wnt signaling pathway (GO:0060828)	9/253	0.1408	0.407456	0	0	1.54998	3.03862	TLE4;LMBR1L;ZEB2;DAB2;ADGRA2;PTK7;IGFBP4;CCDC88C;JADE1
glucose homeostasis (GO:0042593)	4/86	0.14258	0.407456	0	0	2.04479	3.98294	IL6;HECTD4;ADRA2A;FOXO1
autophagosome organization (GO:1905037)	3/56	0.14314	0.407456	0	0	2.37115	4.60935	MAP1LC3A;TP53INP2;ULK2
Rho protein signal transduction (GO:0007266)	3/56	0.14314	0.407456	0	0	2.37115	4.60935	GNA13;CDC42EP4;ADRA2A
negative regulation of cellular macromolecule biosynthetic process (GO:2000113)	17/547	0.144777	0.407456	0	0	1.35144	2.61174	KDM4A;PRMT2;VDR;PHF12;NRG1;ZNF12;FOXO1;EREG;PER1;FXR2;PSPC1;TNFSF4;ID2;KAT8;JARID2;RCOR1;VGLL4
ERAD pathway (GO:0036503)	4/87	0.146879	0.407456	0	0	2.02005	3.87474	DNAJB12;FBXO6;ERLIN2;RNF185
regulation of actin polymerization or depolymerization (GO:0008064)	2/29	0.146973	0.407456	0	0	3.10046	5.94516	HCLS1;NAA80
regulation of calcium ion transmembrane transporter activity (GO:1901019)	2/29	0.146973	0.407456	0	0	3.10046	5.94516	CACNB2;ADRA2A
beta-catenin-TCF complex assembly (GO:1904837)	2/29	0.146973	0.407456	0	0	3.10046	5.94516	TLE4;CREBBP
intrinsic apoptotic signaling pathway in response to endoplasmic reticulum stress (GO:0070059)	2/29	0.146973	0.407456	0	0	3.10046	5.94516	PPP1R15A;ATP2A1
negative regulation of epithelial to mesenchymal transition (GO:0010719)	2/29	0.146973	0.407456	0	0	3.10046	5.94516	SPRED2;SPRY1
negative regulation of interferon-gamma production (GO:0032689)	2/29	0.146973	0.407456	0	0	3.10046	5.94516	TNFSF4;INHA
negative regulation of mRNA catabolic process (GO:1902373)	2/29	0.146973	0.407456	0	0	3.10046	5.94516	GDNF;SLC11A1
negative regulation of myeloid leukocyte differentiation (GO:0002762)	2/29	0.146973	0.407456	0	0	3.10046	5.94516	CEACAM1;INHA
negative regulation of wound healing (GO:0061045)	2/29	0.146973	0.407456	0	0	3.10046	5.94516	EDN1;SERPINE1
icosanoid metabolic process (GO:0006690)	3/57	0.148635	0.407456	0	0	2.32712	4.4361	PLA2G4B;MAPKAPK2;PTGS2
retrograde transport, endosome to Golgi (GO:0042147)	4/88	0.151228	0.407456	0	0	1.99589	3.77017	RGP1;RAB9A;RAB7B;SNX8
positive regulation of neuron projection development (GO:0010976)	4/88	0.151228	0.407456	0	0	1.99589	3.77017	FZD1;PTK7;RAPGEF1;ABL2
AV node cell action potential (GO:0086016)	2023-01-07	0.15276	0.407456	0	0	6.96859	13.0932	CACNB2
regulation of blood-brain barrier permeability (GO:1905603)	2023-01-07	0.15276	0.407456	0	0	6.96859	13.0932	VEGFA
regulation of cGMP-mediated signaling (GO:0010752)	2023-01-07	0.15276	0.407456	0	0	6.96859	13.0932	PDE10A
regulation of chromatin assembly or disassembly (GO:0001672)	2023-01-07	0.15276	0.407456	0	0	6.96859	13.0932	PADI2
cardiolipin biosynthetic process (GO:0032049)	2023-01-07	0.15276	0.407456	0	0	6.96859	13.0932	PGS1
catecholamine uptake (GO:0090493)	2023-01-07	0.15276	0.407456	0	0	6.96859	13.0932	SLC22A1
regulation of defense response to bacterium (GO:1900424)	2023-01-07	0.15276	0.407456	0	0	6.96859	13.0932	MAPKBP1
regulation of dopamine metabolic process (GO:0042053)	2023-01-07	0.15276	0.407456	0	0	6.96859	13.0932	DRD4
regulation of entry of bacterium into host cell (GO:2000535)	2023-01-07	0.15276	0.407456	0	0	6.96859	13.0932	CXCL8
cellular response to caffeine (GO:0071313)	2023-01-07	0.15276	0.407456	0	0	6.96859	13.0932	RYR1
regulation of extracellular matrix assembly (GO:1901201)	2023-01-07	0.15276	0.407456	0	0	6.96859	13.0932	RGCC
cellular response to laminar fluid shear stress (GO:0071499)	2023-01-07	0.15276	0.407456	0	0	6.96859	13.0932	ASS1
regulation of glucocorticoid receptor signaling pathway (GO:2000322)	2023-01-07	0.15276	0.407456	0	0	6.96859	13.0932	PER1
cellular response to prostaglandin E stimulus (GO:0071380)	2023-01-07	0.15276	0.407456	0	0	6.96859	13.0932	TNFSF4
regulation of histamine secretion by mast cell (GO:1903593)	2023-01-07	0.15276	0.407456	0	0	6.96859	13.0932	VAMP2
regulation of histone deacetylase activity (GO:1901725)	2023-01-07	0.15276	0.407456	0	0	6.96859	13.0932	VEGFA
chemical homeostasis within a tissue (GO:0048875)	2023-01-07	0.15276	0.407456	0	0	6.96859	13.0932	VEGFA
chylomicron remnant clearance (GO:0034382)	2023-01-07	0.15276	0.407456	0	0	6.96859	13.0932	LDLR
citrulline metabolic process (GO:0000052)	2023-01-07	0.15276	0.407456	0	0	6.96859	13.0932	ASS1
regulation of lysosomal protein catabolic process (GO:1905165)	2023-01-07	0.15276	0.407456	0	0	6.96859	13.0932	LDLR
regulation of male gonad development (GO:2000018)	2023-01-07	0.15276	0.407456	0	0	6.96859	13.0932	DHX37
regulation of microtubule binding (GO:1904526)	2023-01-07	0.15276	0.407456	0	0	6.96859	13.0932	ABL1
regulation of natural killer cell mediated cytotoxicity directed against tumor cell target (GO:0002858)	2023-01-07	0.15276	0.407456	0	0	6.96859	13.0932	CEACAM1
regulation of norepinephrine secretion (GO:0014061)	2023-01-07	0.15276	0.407456	0	0	6.96859	13.0932	ADRA2A
dolichyl diphosphate biosynthetic process (GO:0006489)	2023-01-07	0.15276	0.407456	0	0	6.96859	13.0932	MVD
dolichyl diphosphate metabolic process (GO:0046465)	2023-01-07	0.15276	0.407456	0	0	6.96859	13.0932	MVD
dopamine transport (GO:0015872)	2023-01-07	0.15276	0.407456	0	0	6.96859	13.0932	SLC22A1
epithelial cell differentiation involved in kidney development (GO:0035850)	2023-01-07	0.15276	0.407456	0	0	6.96859	13.0932	MEF2C
exocrine system development (GO:0035272)	2023-01-07	0.15276	0.407456	0	0	6.96859	13.0932	RAB26
regulation of smooth muscle cell differentiation (GO:0051150)	2023-01-07	0.15276	0.407456	0	0	6.96859	13.0932	EREG
regulation of striated muscle cell differentiation (GO:0051153)	2023-01-07	0.15276	0.407456	0	0	6.96859	13.0932	NRG1
regulation of T-helper 1 cell differentiation (GO:0045625)	2023-01-07	0.15276	0.407456	0	0	6.96859	13.0932	TNFSF4
regulation of transforming growth factor beta activation (GO:1901388)	2023-01-07	0.15276	0.407456	0	0	6.96859	13.0932	LRRC32
glomerular visceral epithelial cell development (GO:0072015)	2023-01-07	0.15276	0.407456	0	0	6.96859	13.0932	JAG1
regulation of vascular associated smooth muscle cell differentiation (GO:1905063)	2023-01-07	0.15276	0.407456	0	0	6.96859	13.0932	NFATC2
regulation of vesicle size (GO:0097494)	2023-01-07	0.15276	0.407456	0	0	6.96859	13.0932	RIN3
glycerol transport (GO:0015793)	2023-01-07	0.15276	0.407456	0	0	6.96859	13.0932	AQP9
response to alkaloid (GO:0043279)	2023-01-07	0.15276	0.407456	0	0	6.96859	13.0932	RYR1
response to caffeine (GO:0031000)	2023-01-07	0.15276	0.407456	0	0	6.96859	13.0932	RYR1
heme transport (GO:0015886)	2023-01-07	0.15276	0.407456	0	0	6.96859	13.0932	FLVCR1
inhibition of cysteine-type endopeptidase activity (GO:0097340)	2023-01-07	0.15276	0.407456	0	0	6.96859	13.0932	NOL3
iron coordination entity transport (GO:1901678)	2023-01-07	0.15276	0.407456	0	0	6.96859	13.0932	FLVCR1
keratinocyte proliferation (GO:0043616)	2023-01-07	0.15276	0.407456	0	0	6.96859	13.0932	EREG
late nucleophagy (GO:0044805)	2023-01-07	0.15276	0.407456	0	0	6.96859	13.0932	ULK2
long-term synaptic depression (GO:0060292)	2023-01-07	0.15276	0.407456	0	0	6.96859	13.0932	SLC24A1
lysosomal microautophagy (GO:0016237)	2023-01-07	0.15276	0.407456	0	0	6.96859	13.0932	ULK2
surfactant homeostasis (GO:0043129)	2023-01-07	0.15276	0.407456	0	0	6.96859	13.0932	VEGFA
synaptic vesicle docking (GO:0016081)	2023-01-07	0.15276	0.407456	0	0	6.96859	13.0932	STX1B
T cell apoptotic process (GO:0070231)	2023-01-07	0.15276	0.407456	0	0	6.96859	13.0932	LMBR1L
T-helper 17 cell differentiation (GO:0072539)	2023-01-07	0.15276	0.407456	0	0	6.96859	13.0932	IL6
terpenoid metabolic process (GO:0006721)	2023-01-07	0.15276	0.407456	0	0	6.96859	13.0932	FDFT1
membrane fission (GO:0090148)	2023-01-07	0.15276	0.407456	0	0	6.96859	13.0932	CORO1C
tRNA transcription by RNA polymerase III (GO:0042797)	2023-01-07	0.15276	0.407456	0	0	6.96859	13.0932	GTF3C4
ureter development (GO:0072189)	2023-01-07	0.15276	0.407456	0	0	6.96859	13.0932	FOXF1
vascular associated smooth muscle cell development (GO:0097084)	2023-01-07	0.15276	0.407456	0	0	6.96859	13.0932	VEGFA
vascular wound healing (GO:0061042)	2023-01-07	0.15276	0.407456	0	0	6.96859	13.0932	VEGFA
monoacylglycerol catabolic process (GO:0052651)	2023-01-07	0.15276	0.407456	0	0	6.96859	13.0932	ABHD6
mRNA transcription by RNA polymerase II (GO:0042789)	2023-01-07	0.15276	0.407456	0	0	6.96859	13.0932	C5AR1
negative regulation of catecholamine secretion (GO:0033604)	2023-01-07	0.15276	0.407456	0	0	6.96859	13.0932	ADRA2A
negative regulation of cell cycle phase transition (GO:1901988)	2023-01-07	0.15276	0.407456	0	0	6.96859	13.0932	RGCC
negative regulation of cytoplasmic translation (GO:2000766)	2023-01-07	0.15276	0.407456	0	0	6.96859	13.0932	CPEB2
negative regulation of intracellular transport (GO:0032387)	2023-01-07	0.15276	0.407456	0	0	6.96859	13.0932	INSIG1
negative regulation of membrane protein ectodomain proteolysis (GO:0051045)	2023-01-07	0.15276	0.407456	0	0	6.96859	13.0932	IL10
negative regulation of NLRP3 inflammasome complex assembly (GO:1900226)	2023-01-07	0.15276	0.407456	0	0	6.96859	13.0932	MEFV
negative regulation of p38MAPK cascade (GO:1903753)	2023-01-07	0.15276	0.407456	0	0	6.96859	13.0932	DUSP1
negative regulation of protein kinase activity by regulation of protein phosphorylation (GO:0044387)	2023-01-07	0.15276	0.407456	0	0	6.96859	13.0932	CORO1C
negative regulation of stress-activated protein kinase signaling cascade (GO:0070303)	2023-01-07	0.15276	0.407456	0	0	6.96859	13.0932	FOXO1
neurotransmitter receptor transport, endosome to plasma membrane (GO:0099639)	2023-01-07	0.15276	0.407456	0	0	6.96859	13.0932	GRIPAP1
nodal signaling pathway (GO:0038092)	2023-01-07	0.15276	0.407456	0	0	6.96859	13.0932	ACVR1B
nucleobase catabolic process (GO:0046113)	2023-01-07	0.15276	0.407456	0	0	6.96859	13.0932	DPYS
parallel actin filament bundle assembly (GO:0030046)	2023-01-07	0.15276	0.407456	0	0	6.96859	13.0932	SPIRE2
peptide transport (GO:0015833)	2023-01-07	0.15276	0.407456	0	0	6.96859	13.0932	ABCB9
piecemeal microautophagy of the nucleus (GO:0034727)	2023-01-07	0.15276	0.407456	0	0	6.96859	13.0932	ULK2
positive regulation by symbiont of host autophagy (GO:0075044)	2023-01-07	0.15276	0.407456	0	0	6.96859	13.0932	ULK2
positive regulation of cardiac epithelial to mesenchymal transition (GO:0062043)	2023-01-07	0.15276	0.407456	0	0	6.96859	13.0932	JAG1
positive regulation of cardiac muscle cell differentiation (GO:2000727)	2023-01-07	0.15276	0.407456	0	0	6.96859	13.0932	MEF2C
positive regulation of catecholamine secretion (GO:0033605)	2023-01-07	0.15276	0.407456	0	0	6.96859	13.0932	GDNF
positive regulation of chemokine (C-X-C motif) ligand 2 production (GO:2000343)	2023-01-07	0.15276	0.407456	0	0	6.96859	13.0932	TIRAP
positive regulation of epithelial tube formation (GO:1905278)	2023-01-07	0.15276	0.407456	0	0	6.96859	13.0932	GDNF
positive regulation of histone H3-K9 methylation (GO:0051574)	2023-01-07	0.15276	0.407456	0	0	6.96859	13.0932	JARID2
positive regulation of histone H4 acetylation (GO:0090240)	2023-01-07	0.15276	0.407456	0	0	6.96859	13.0932	AUTS2
positive regulation of humoral immune response (GO:0002922)	2023-01-07	0.15276	0.407456	0	0	6.96859	13.0932	IL1B
positive regulation of icosanoid secretion (GO:0032305)	2023-01-07	0.15276	0.407456	0	0	6.96859	13.0932	IL1B
positive regulation of lamellipodium morphogenesis (GO:2000394)	2023-01-07	0.15276	0.407456	0	0	6.96859	13.0932	CORO1C
positive regulation of lymphocyte apoptotic process (GO:0070230)	2023-01-07	0.15276	0.407456	0	0	6.96859	13.0932	IL10
positive regulation of synaptic transmission, GABAergic (GO:0032230)	2023-01-07	0.15276	0.407456	0	0	6.96859	13.0932	NLGN2
positive regulation of T-helper 17 cell differentiation (GO:2000321)	2023-01-07	0.15276	0.407456	0	0	6.96859	13.0932	NFKBIZ
receptor metabolic process (GO:0043112)	3/58	0.154196	0.410136	0	0	2.28469	4.2713	CXCL8;GRK4;LMTK2
autophagosome assembly (GO:0000045)	3/58	0.154196	0.410136	0	0	2.28469	4.2713	MAP1LC3A;TP53INP2;ULK2
fat cell differentiation (GO:0045444)	3/58	0.154196	0.410136	0	0	2.28469	4.2713	BSCL2;NR4A1;FOXO1
respiratory tube development (GO:0030323)	2/30	0.155157	0.410398	0	0	2.98958	5.57052	FOXF1;VEGFA
maintenance of blood-brain barrier (GO:0035633)	2/30	0.155157	0.410398	0	0	2.98958	5.57052	IL6;LAMC1
maturation of SSU-rRNA from tricistronic rRNA transcript (SSU-rRNA, 5.8S rRNA, LSU-rRNA) (GO:0000462)	2/30	0.155157	0.410398	0	0	2.98958	5.57052	DHX37;WDR46
non-motile cilium assembly (GO:1905515)	2/30	0.155157	0.410398	0	0	2.98958	5.57052	IFT122;TMEM80
plasma membrane invagination (GO:0099024)	2/30	0.155157	0.410398	0	0	2.98958	5.57052	SPIRE2;SNX33
primary neural tube formation (GO:0014020)	2/30	0.155157	0.410398	0	0	2.98958	5.57052	DLC1;IFT122
regulation of cation channel activity (GO:2001257)	4/89	0.155626	0.411256	0	0	1.97231	3.66909	CACNB2;MEF2C;NLGN2;VAMP2
protein transport (GO:0015031)	12/369	0.15857	0.415328	0	0	1.41346	2.60297	STX1B;MACF1;ARL4D;HERC2;RAB26;ADPRH;TXNIP;LMTK2;RAB38;SNX33;SNX8;VAMP2
negative regulation of Wnt signaling pathway (GO:0030178)	7/191	0.161785	0.415328	0	0	1.59667	2.90831	TLE4;LMBR1L;DAB2;IGFBP4;CCDC88C;JADE1;VGLL4
positive regulation of epithelial cell proliferation (GO:0050679)	5/123	0.161977	0.415328	0	0	1.77673	3.23419	NR4A1;C5AR1;VASH2;LAMC1;VEGFA
activation of protein kinase B activity (GO:0032148)	2/31	0.163427	0.415328	0	0	2.88634	5.22829	NRG1;ADRA2A
regulation of cellular component size (GO:0032535)	2/31	0.163427	0.415328	0	0	2.88634	5.22829	PPP1R15A;RIN3
regulation of cellular pH (GO:0030641)	2/31	0.163427	0.415328	0	0	2.88634	5.22829	SLC4A7;SLC9A8
cellular response to cAMP (GO:0071320)	2/31	0.163427	0.415328	0	0	2.88634	5.22829	AQP9;RAPGEF1
regulation of macrophage derived foam cell differentiation (GO:0010743)	2/31	0.163427	0.415328	0	0	2.88634	5.22829	NFKBIA;ABCA5
tube closure (GO:0060606)	2/31	0.163427	0.415328	0	0	2.88634	5.22829	DLC1;IFT122
negative regulation of response to biotic stimulus (GO:0002832)	2/31	0.163427	0.415328	0	0	2.88634	5.22829	MAPKBP1;TNFAIP3
prostaglandin metabolic process (GO:0006693)	2/31	0.163427	0.415328	0	0	2.88634	5.22829	EDN1;PTGS2
regulation of actin cytoskeleton organization (GO:0032956)	4/91	0.164562	0.415328	0	0	1.92677	3.4768	DLC1;ABL1;ABL2;CORO1A
adenylate cyclase-inhibiting G protein-coupled receptor signaling pathway (GO:0007193)	3/60	0.165509	0.415328	0	0	2.2043	3.96494	RGS1;ADRA2A;DRD4
Notch signaling pathway (GO:0007219)	3/60	0.165509	0.415328	0	0	2.2043	3.96494	CREBBP;JAG1;SNAI1
extracellular matrix organization (GO:0030198)	10/300	0.167581	0.415328	0	0	1.44873	2.58785	KIF9;SPARC;ADAM15;ADAMTSL4;HAS1;ITGA10;SERPINE1;COL6A3;ADAM8;LAMC1
cellular response to fibroblast growth factor stimulus (GO:0044344)	4/92	0.169098	0.415328	0	0	1.90478	3.38532	SPRED2;NR4A1;CXCL8;POLR2A
regulation of phosphorylation (GO:0042325)	5/125	0.169626	0.415328	0	0	1.74694	3.09935	CCDC88C;PRKAG2;INHA;EREG;CORO1C
activation of phospholipase C activity (GO:0007202)	2/32	0.171773	0.415328	0	0	2.78999	4.91479	C5AR1;RASGRP4
regulation of cell migration involved in sprouting angiogenesis (GO:0090049)	2/32	0.171773	0.415328	0	0	2.78999	4.91479	PTGS2;VEGFA
regulation of cell morphogenesis (GO:0022604)	2/32	0.171773	0.415328	0	0	2.78999	4.91479	MACF1;SPARC
regulation of cellular biosynthetic process (GO:0031326)	2/32	0.171773	0.415328	0	0	2.78999	4.91479	CXCL8;PRKAG2
chondrocyte differentiation (GO:0002062)	2/32	0.171773	0.415328	0	0	2.78999	4.91479	MEF2C;CREB3L2
DNA damage checkpoint signaling (GO:0000077)	2/32	0.171773	0.415328	0	0	2.78999	4.91479	DOT1L;FBXO6
ERBB2 signaling pathway (GO:0038128)	2/32	0.171773	0.415328	0	0	2.78999	4.91479	NRG1;EREG
RNA biosynthetic process (GO:0032774)	2/32	0.171773	0.415328	0	0	2.78999	4.91479	POLR2A;TTF2
membrane depolarization (GO:0051899)	2/32	0.171773	0.415328	0	0	2.78999	4.91479	SCN8A;ABL1
negative regulation of intracellular steroid hormone receptor signaling pathway (GO:0033144)	2/32	0.171773	0.415328	0	0	2.78999	4.91479	PER1;DAB2
positive regulation of interleukin-10 production (GO:0032733)	2/32	0.171773	0.415328	0	0	2.78999	4.91479	IL6;TNFSF4
positive regulation of lamellipodium organization (GO:1902745)	2/32	0.171773	0.415328	0	0	2.78999	4.91479	AUTS2;CORO1C
positive regulation of receptor signaling pathway via STAT (GO:1904894)	2/32	0.171773	0.415328	0	0	2.78999	4.91479	IL10;IL6
protein K63-linked deubiquitination (GO:0070536)	2/32	0.171773	0.415328	0	0	2.78999	4.91479	TNFAIP3;OTUD1
adenosine to inosine editing (GO:0006382)	2023-01-08	0.172593	0.415328	0	0	5.97277	10.4931	ADARB2
purine ribonucleoside monophosphate catabolic process (GO:0009169)	2023-01-08	0.172593	0.415328	0	0	5.97277	10.4931	AMPD3
amine metabolic process (GO:0009308)	2023-01-08	0.172593	0.415328	0	0	5.97277	10.4931	AOC2
pyrimidine nucleobase catabolic process (GO:0006208)	2023-01-08	0.172593	0.415328	0	0	5.97277	10.4931	DPYS
antigen processing and presentation of endogenous peptide antigen via MHC class I (GO:0019885)	2023-01-08	0.172593	0.415328	0	0	5.97277	10.4931	ABCB9
regulation of actin filament length (GO:0030832)	2023-01-08	0.172593	0.415328	0	0	5.97277	10.4931	NAA80
regulation of alpha-beta T cell differentiation (GO:0046637)	2023-01-08	0.172593	0.415328	0	0	5.97277	10.4931	PRDM1
regulation of alpha-beta T cell proliferation (GO:0046640)	2023-01-08	0.172593	0.415328	0	0	5.97277	10.4931	TNFSF4
aromatic compound biosynthetic process (GO:0019438)	2023-01-08	0.172593	0.415328	0	0	5.97277	10.4931	GCH1
aromatic compound catabolic process (GO:0019439)	2023-01-08	0.172593	0.415328	0	0	5.97277	10.4931	TET2
regulation of ATPase-coupled calcium transmembrane transporter activity (GO:1901894)	2023-01-08	0.172593	0.415328	0	0	5.97277	10.4931	ATP2A1
axon extension involved in axon guidance (GO:0048846)	2023-01-08	0.172593	0.415328	0	0	5.97277	10.4931	SLIT3
regulation of Cdc42 protein signal transduction (GO:0032489)	2023-01-08	0.172593	0.415328	0	0	5.97277	10.4931	ABL1
carbohydrate phosphorylation (GO:0046835)	2023-01-08	0.172593	0.415328	0	0	5.97277	10.4931	ITPK1
regulation of chemokine (C-C motif) ligand 5 production (GO:0071649)	2023-01-08	0.172593	0.415328	0	0	5.97277	10.4931	IL10
regulation of collateral sprouting (GO:0048670)	2023-01-08	0.172593	0.415328	0	0	5.97277	10.4931	ULK2
regulation of cytoplasmic translational elongation (GO:1900247)	2023-01-08	0.172593	0.415328	0	0	5.97277	10.4931	CPEB2
regulation of extent of cell growth (GO:0061387)	2023-01-08	0.172593	0.415328	0	0	5.97277	10.4931	ABL1
regulation of extracellular matrix constituent secretion (GO:0003330)	2023-01-08	0.172593	0.415328	0	0	5.97277	10.4931	RGCC
cellular response to UV-B (GO:0071493)	2023-01-08	0.172593	0.415328	0	0	5.97277	10.4931	HYAL3
regulation of interleukin-18 production (GO:0032661)	2023-01-08	0.172593	0.415328	0	0	5.97277	10.4931	IL10
coronary vasculature morphogenesis (GO:0060977)	2023-01-08	0.172593	0.415328	0	0	5.97277	10.4931	VEGFA
depyrimidination (GO:0045008)	2023-01-08	0.172593	0.415328	0	0	5.97277	10.4931	NEIL2
DNA damage induced protein phosphorylation (GO:0006975)	2023-01-08	0.172593	0.415328	0	0	5.97277	10.4931	ABL1
regulation of nitric oxide metabolic process (GO:0080164)	2023-01-08	0.172593	0.415328	0	0	5.97277	10.4931	TMEM106A
regulation of nitrogen compound metabolic process (GO:0051171)	2023-01-08	0.172593	0.415328	0	0	5.97277	10.4931	LDLR
dopamine uptake (GO:0090494)	2023-01-08	0.172593	0.415328	0	0	5.97277	10.4931	SLC22A1
elastic fiber assembly (GO:0048251)	2023-01-08	0.172593	0.415328	0	0	5.97277	10.4931	MYH11
regulation of positive chemotaxis (GO:0050926)	2023-01-08	0.172593	0.415328	0	0	5.97277	10.4931	VEGFA
establishment of Golgi localization (GO:0051683)	2023-01-08	0.172593	0.415328	0	0	5.97277	10.4931	ARHGAP21
regulation of RNA biosynthetic process (GO:2001141)	2023-01-08	0.172593	0.415328	0	0	5.97277	10.4931	IL1B
regulation of T-helper 2 cell differentiation (GO:0045628)	2023-01-08	0.172593	0.415328	0	0	5.97277	10.4931	TNFSF4
histidine catabolic process (GO:0006548)	2023-01-08	0.172593	0.415328	0	0	5.97277	10.4931	UROC1
histidine metabolic process (GO:0006547)	2023-01-08	0.172593	0.415328	0	0	5.97277	10.4931	UROC1
immunological synapse formation (GO:0001771)	2023-01-08	0.172593	0.415328	0	0	5.97277	10.4931	CORO1A
skeletal myofibril assembly (GO:0014866)	2023-01-08	0.172593	0.415328	0	0	5.97277	10.4931	MYH11
leukocyte aggregation (GO:0070486)	2023-01-08	0.172593	0.415328	0	0	5.97277	10.4931	IL1B
store-operated calcium entry (GO:0002115)	2023-01-08	0.172593	0.415328	0	0	5.97277	10.4931	CRACR2B
mammary gland epithelial cell differentiation (GO:0060644)	2023-01-08	0.172593	0.415328	0	0	5.97277	10.4931	ID2
T-helper cell lineage commitment (GO:0002295)	2023-01-08	0.172593	0.415328	0	0	5.97277	10.4931	IL6
thyroid gland development (GO:0030878)	2023-01-08	0.172593	0.415328	0	0	5.97277	10.4931	TG
tRNA transcription (GO:0009304)	2023-01-08	0.172593	0.415328	0	0	5.97277	10.4931	GTF3C4
vascular associated smooth muscle contraction (GO:0014829)	2023-01-08	0.172593	0.415328	0	0	5.97277	10.4931	EDN1
venous blood vessel development (GO:0060841)	2023-01-08	0.172593	0.415328	0	0	5.97277	10.4931	FOXF1
ventricular trabecula myocardium morphogenesis (GO:0003222)	2023-01-08	0.172593	0.415328	0	0	5.97277	10.4931	NRG1
water homeostasis (GO:0030104)	2023-01-08	0.172593	0.415328	0	0	5.97277	10.4931	AQP9
myeloid leukocyte mediated immunity (GO:0002444)	2023-01-08	0.172593	0.415328	0	0	5.97277	10.4931	IL6
negative regulation of actin nucleation (GO:0051126)	2023-01-08	0.172593	0.415328	0	0	5.97277	10.4931	CORO1A
negative regulation of amyloid-beta clearance (GO:1900222)	2023-01-08	0.172593	0.415328	0	0	5.97277	10.4931	HMGCR
negative regulation of B cell apoptotic process (GO:0002903)	2023-01-08	0.172593	0.415328	0	0	5.97277	10.4931	ORMDL3
negative regulation of keratinocyte proliferation (GO:0010839)	2023-01-08	0.172593	0.415328	0	0	5.97277	10.4931	VDR
negative regulation of long-term synaptic potentiation (GO:1900272)	2023-01-08	0.172593	0.415328	0	0	5.97277	10.4931	ABL1
negative regulation of microglial cell activation (GO:1903979)	2023-01-08	0.172593	0.415328	0	0	5.97277	10.4931	LDLR
negative regulation of muscle hypertrophy (GO:0014741)	2023-01-08	0.172593	0.415328	0	0	5.97277	10.4931	RGS2
negative regulation of nitrogen compound metabolic process (GO:0051172)	2023-01-08	0.172593	0.415328	0	0	5.97277	10.4931	LDLR
negative regulation of regulated secretory pathway (GO:1903306)	2023-01-08	0.172593	0.415328	0	0	5.97277	10.4931	ADRA2A
negative regulation of striated muscle cell apoptotic process (GO:0010664)	2023-01-08	0.172593	0.415328	0	0	5.97277	10.4931	PPP1R10
negative regulation of T cell mediated cytotoxicity (GO:0001915)	2023-01-08	0.172593	0.415328	0	0	5.97277	10.4931	CEACAM1
negative regulation of vascular associated smooth muscle cell differentiation (GO:1905064)	2023-01-08	0.172593	0.415328	0	0	5.97277	10.4931	NFATC2
neuron projection extension involved in neuron projection guidance (GO:1902284)	2023-01-08	0.172593	0.415328	0	0	5.97277	10.4931	SLIT3
neurotransmitter reuptake (GO:0098810)	2023-01-08	0.172593	0.415328	0	0	5.97277	10.4931	SLC22A1
positive regulation of astrocyte differentiation (GO:0048711)	2023-01-08	0.172593	0.415328	0	0	5.97277	10.4931	ID2
positive regulation of CD4-positive, alpha-beta T cell differentiation (GO:0043372)	2023-01-08	0.172593	0.415328	0	0	5.97277	10.4931	TNFSF4
positive regulation of cell migration by vascular endothelial growth factor signaling pathway (GO:0038089)	2023-01-08	0.172593	0.415328	0	0	5.97277	10.4931	VEGFA
positive regulation of early endosome to late endosome transport (GO:2000643)	2023-01-08	0.172593	0.415328	0	0	5.97277	10.4931	DAB2
positive regulation of execution phase of apoptosis (GO:1900119)	2023-01-08	0.172593	0.415328	0	0	5.97277	10.4931	DLC1
positive regulation of extracellular matrix disassembly (GO:0090091)	2023-01-08	0.172593	0.415328	0	0	5.97277	10.4931	IL6
positive regulation of homotypic cell-cell adhesion (GO:0034112)	2023-01-08	0.172593	0.415328	0	0	5.97277	10.4931	PLAUR
positive regulation of melanin biosynthetic process (GO:0048023)	2023-01-08	0.172593	0.415328	0	0	5.97277	10.4931	ZEB2
positive regulation of MHC class II biosynthetic process (GO:0045348)	2023-01-08	0.172593	0.415328	0	0	5.97277	10.4931	TMEM106A
positive regulation of monocyte chemotactic protein-1 production (GO:0071639)	2023-01-08	0.172593	0.415328	0	0	5.97277	10.4931	IL1B
positive regulation of myeloid cell apoptotic process (GO:0033034)	2023-01-08	0.172593	0.415328	0	0	5.97277	10.4931	MEF2C
positive regulation of myotube differentiation (GO:0010831)	2023-01-08	0.172593	0.415328	0	0	5.97277	10.4931	ATP11A
positive regulation of secondary metabolite biosynthetic process (GO:1900378)	2023-01-08	0.172593	0.415328	0	0	5.97277	10.4931	ZEB2
postsynaptic density organization (GO:0097106)	2023-01-08	0.172593	0.415328	0	0	5.97277	10.4931	NLGN2
circulatory system development (GO:0072359)	5/126	0.173503	0.416185	0	0	1.73241	3.03443	MEF2C;FOXF1;ID2;ALPK3;ECE1
negative regulation of growth (GO:0045926)	5/126	0.173503	0.416185	0	0	1.73241	3.03443	ADAM15;JADE1;SLIT3;ACVR1B;VGLL4
regulation of heart contraction (GO:0008016)	4/93	0.173678	0.416185	0	0	1.88328	3.29679	RYR1;ATP2A1;ITPR3;FXYD6
visual perception (GO:0007601)	4/93	0.173678	0.416185	0	0	1.88328	3.29679	SLC24A1;GPR143;KIFC3;IMPG2
positive regulation of peptidyl-serine phosphorylation (GO:0033138)	4/93	0.173678	0.416185	0	0	1.88328	3.29679	IL6;LIF;HCLS1;VEGFA
negative regulation of signal transduction (GO:0009968)	9/267	0.175712	0.420705	0	0	1.46481	2.54718	IL10;RGS2;CXCL8;SLC2A10;IL1B;IFT122;TNFAIP3;SPRY1;VGLL4
positive regulation of protein kinase B signaling (GO:0051897)	6/161	0.176755	0.422849	0	0	1.62354	2.81358	HIP1;HCLS1;ADAM8;NRG1;GAB2;EREG
interleukin-1-mediated signaling pathway (GO:0070498)	4/94	0.1783	0.426187	0	0	1.86226	3.21108	NFKBIA;IL1A;IL1B;MAP3K8
apoptotic cell clearance (GO:0043277)	2/33	0.180187	0.42712	0	0	2.69985	4.6269	FCN1;TXNDC5
regulation of cholesterol efflux (GO:0010874)	2/33	0.180187	0.42712	0	0	2.69985	4.6269	NFKBIA;ABCA5
regulation of interleukin-17 production (GO:0032660)	2/33	0.180187	0.42712	0	0	2.69985	4.6269	IL6;TNFSF4
regulation of neurotransmitter secretion (GO:0046928)	2/33	0.180187	0.42712	0	0	2.69985	4.6269	STX1B;MEF2C
regulation of protein localization to cell surface (GO:2000008)	2/33	0.180187	0.42712	0	0	2.69985	4.6269	SNX33;GPD1L
regulation of sprouting angiogenesis (GO:1903670)	2/33	0.180187	0.42712	0	0	2.69985	4.6269	CEACAM1;VEGFA
RNA stabilization (GO:0043489)	2/33	0.180187	0.42712	0	0	2.69985	4.6269	GDNF;SLC11A1
negative chemotaxis (GO:0050919)	2/33	0.180187	0.42712	0	0	2.69985	4.6269	SEMA3B;SLIT3
positive regulation of cholesterol transport (GO:0032376)	2/33	0.180187	0.42712	0	0	2.69985	4.6269	NFKBIA;ABCA5
positive regulation of receptor signaling pathway via JAK-STAT (GO:0046427)	2/33	0.180187	0.42712	0	0	2.69985	4.6269	IL10;IL6
cell cycle G1/S phase transition (GO:0044843)	3/63	0.182914	0.431705	0	0	2.09376	3.55675	CUL4A;RCC1;ACVR1B
cellular response to reactive oxygen species (GO:0034614)	3/63	0.182914	0.431705	0	0	2.09376	3.55675	IL6;ABL1;TNFAIP3
negative regulation of endopeptidase activity (GO:0010951)	3/63	0.182914	0.431705	0	0	2.09376	3.55675	SERPIND1;SERPINC1;SERPINE1
negative regulation of peptidase activity (GO:0010466)	3/63	0.182914	0.431705	0	0	2.09376	3.55675	SERPIND1;SERPINC1;SERPINE1
sensory perception of light stimulus (GO:0050953)	4/95	0.182963	0.431705	0	0	1.8417	3.12808	SLC24A1;GPR143;KIFC3;IMPG2
regulation of signal transduction (GO:0009966)	7/198	0.183275	0.431705	0	0	1.5376	2.60895	CREBBP;RGS2;GDNF;IGFBP4;GRK4;GRK6;RASGRP4
B cell receptor signaling pathway (GO:0050853)	2/34	0.188661	0.431705	0	0	2.61534	4.36188	MEF2C;NFATC2
cell-substrate junction assembly (GO:0007044)	2/34	0.188661	0.431705	0	0	2.61534	4.36188	DLC1;LAMC1
negative regulation of extrinsic apoptotic signaling pathway via death domain receptors (GO:1902042)	2/34	0.188661	0.431705	0	0	2.61534	4.36188	SERPINE1;TNFAIP3
neural tube closure (GO:0001843)	2/34	0.188661	0.431705	0	0	2.61534	4.36188	DLC1;IFT122
organelle disassembly (GO:1903008)	2/34	0.188661	0.431705	0	0	2.61534	4.36188	KIF9;ULK2
positive regulation of protein dephosphorylation (GO:0035307)	2/34	0.188661	0.431705	0	0	2.61534	4.36188	PPP1R15A;DLC1
protein destabilization (GO:0031648)	2/34	0.188661	0.431705	0	0	2.61534	4.36188	CREBBP;CCDC88C
negative regulation of canonical Wnt signaling pathway (GO:0090090)	6/165	0.190761	0.431705	0	0	1.58237	2.62157	TLE4;LMBR1L;DAB2;IGFBP4;CCDC88C;JADE1
actin-mediated cell contraction (GO:0070252)	2023-01-09	0.191962	0.431705	0	0	5.22591	8.62515	CCDC88C
quaternary ammonium group transport (GO:0015697)	2023-01-09	0.191962	0.431705	0	0	5.22591	8.62515	SLC22A1
regulation of actin filament organization (GO:0110053)	2023-01-09	0.191962	0.431705	0	0	5.22591	8.62515	NAA80
astral microtubule organization (GO:0030953)	2023-01-09	0.191962	0.431705	0	0	5.22591	8.62515	LIMK2
regulation of cellular extravasation (GO:0002691)	2023-01-09	0.191962	0.431705	0	0	5.22591	8.62515	ADAM8
regulation of cellular response to oxidative stress (GO:1900407)	2023-01-09	0.191962	0.431705	0	0	5.22591	8.62515	GCH1
regulation of complement-dependent cytotoxicity (GO:1903659)	2023-01-09	0.191962	0.431705	0	0	5.22591	8.62515	IL10
regulation of dendritic cell antigen processing and presentation (GO:0002604)	2023-01-09	0.191962	0.431705	0	0	5.22591	8.62515	SLC11A1
regulation of endothelial cell development (GO:1901550)	2023-01-09	0.191962	0.431705	0	0	5.22591	8.62515	IL1B
regulation of gap junction assembly (GO:1903596)	2023-01-09	0.191962	0.431705	0	0	5.22591	8.62515	IL1B
cellular response to interleukin-9 (GO:0071355)	2023-01-09	0.191962	0.431705	0	0	5.22591	8.62515	IL9R
cellular response to nitric oxide (GO:0071732)	2023-01-09	0.191962	0.431705	0	0	5.22591	8.62515	FOXO1
cellular response to reactive nitrogen species (GO:1902170)	2023-01-09	0.191962	0.431705	0	0	5.22591	8.62515	FOXO1
regulation of nephron tubule epithelial cell differentiation (GO:0072182)	2023-01-09	0.191962	0.431705	0	0	5.22591	8.62515	LIF
regulation of PERK-mediated unfolded protein response (GO:1903897)	2023-01-09	0.191962	0.431705	0	0	5.22591	8.62515	PPP1R15A
endochondral ossification (GO:0001958)	2023-01-09	0.191962	0.431705	0	0	5.22591	8.62515	MEF2C
regulation of protein deacetylation (GO:0090311)	2023-01-09	0.191962	0.431705	0	0	5.22591	8.62515	SPRED2
endosome to melanosome transport (GO:0035646)	2023-01-09	0.191962	0.431705	0	0	5.22591	8.62515	RAB38
endosome to pigment granule transport (GO:0043485)	2023-01-09	0.191962	0.431705	0	0	5.22591	8.62515	RAB38
epithelial cell apoptotic process (GO:1904019)	2023-01-09	0.191962	0.431705	0	0	5.22591	8.62515	IL10
epithelial to mesenchymal transition involved in endocardial cushion formation (GO:0003198)	2023-01-09	0.191962	0.431705	0	0	5.22591	8.62515	SNAI1
regulation of skeletal muscle cell differentiation (GO:2001014)	2023-01-09	0.191962	0.431705	0	0	5.22591	8.62515	MEF2C
regulation of T-helper 1 type immune response (GO:0002825)	2023-01-09	0.191962	0.431705	0	0	5.22591	8.62515	SLC11A1
regulation of tumor necrosis factor superfamily cytokine production (GO:1903555)	2023-01-09	0.191962	0.431705	0	0	5.22591	8.62515	MAPKAPK2
regulation of Wnt signaling pathway, planar cell polarity pathway (GO:2000095)	2023-01-09	0.191962	0.431705	0	0	5.22591	8.62515	DAB2
response to misfolded protein (GO:0051788)	2023-01-09	0.191962	0.431705	0	0	5.22591	8.62515	DNAJB12
IMP metabolic process (GO:0046040)	2023-01-09	0.191962	0.431705	0	0	5.22591	8.62515	AMPD3
inner ear receptor cell development (GO:0060119)	2023-01-09	0.191962	0.431705	0	0	5.22591	8.62515	SLC4A7
interleukin-9-mediated signaling pathway (GO:0038113)	2023-01-09	0.191962	0.431705	0	0	5.22591	8.62515	IL9R
intestinal cholesterol absorption (GO:0030299)	2023-01-09	0.191962	0.431705	0	0	5.22591	8.62515	LDLR
semaphorin-plexin signaling pathway involved in axon guidance (GO:1902287)	2023-01-09	0.191962	0.431705	0	0	5.22591	8.62515	PLXNA2
skeletal muscle fiber development (GO:0048741)	2023-01-09	0.191962	0.431705	0	0	5.22591	8.62515	RYR1
muscle cell fate commitment (GO:0042693)	2023-01-09	0.191962	0.431705	0	0	5.22591	8.62515	MEF2C
N-acylphosphatidylethanolamine metabolic process (GO:0070292)	2023-01-09	0.191962	0.431705	0	0	5.22591	8.62515	ABHD4
negative regulation of fibrinolysis (GO:0051918)	2023-01-09	0.191962	0.431705	0	0	5.22591	8.62515	SERPINE1
negative regulation of glycoprotein biosynthetic process (GO:0010561)	2023-01-09	0.191962	0.431705	0	0	5.22591	8.62515	SLC2A10
negative regulation of leukocyte degranulation (GO:0043301)	2023-01-09	0.191962	0.431705	0	0	5.22591	8.62515	CEACAM1
negative regulation of leukocyte proliferation (GO:0070664)	2023-01-09	0.191962	0.431705	0	0	5.22591	8.62515	TNFAIP3
negative regulation of lipase activity (GO:0060192)	2023-01-09	0.191962	0.431705	0	0	5.22591	8.62515	RGS2
negative regulation of platelet aggregation (GO:0090331)	2023-01-09	0.191962	0.431705	0	0	5.22591	8.62515	CEACAM1
negative regulation of production of molecular mediator of immune response (GO:0002701)	2023-01-09	0.191962	0.431705	0	0	5.22591	8.62515	IL10
phosphatidylglycerol biosynthetic process (GO:0006655)	2023-01-09	0.191962	0.431705	0	0	5.22591	8.62515	PGS1
plasminogen activation (GO:0031639)	2023-01-09	0.191962	0.431705	0	0	5.22591	8.62515	PLAU
positive regulation of B cell differentiation (GO:0045579)	2023-01-09	0.191962	0.431705	0	0	5.22591	8.62515	IL10
positive regulation of blood pressure (GO:0045777)	2023-01-09	0.191962	0.431705	0	0	5.22591	8.62515	ID2
positive regulation of blood vessel endothelial cell proliferation involved in sprouting angiogenesis (GO:1903589)	2023-01-09	0.191962	0.431705	0	0	5.22591	8.62515	VEGFA
positive regulation of mast cell degranulation (GO:0043306)	2023-01-09	0.191962	0.431705	0	0	5.22591	8.62515	GAB2
positive regulation of megakaryocyte differentiation (GO:0045654)	2023-01-09	0.191962	0.431705	0	0	5.22591	8.62515	RAB7B
positive regulation of memory T cell differentiation (GO:0043382)	2023-01-09	0.191962	0.431705	0	0	5.22591	8.62515	TNFSF4
positive regulation of mitochondrial calcium ion concentration (GO:0051561)	2023-01-09	0.191962	0.431705	0	0	5.22591	8.62515	ATP2A1
positive regulation of protein kinase C signaling (GO:0090037)	2023-01-09	0.191962	0.431705	0	0	5.22591	8.62515	VEGFA
calcium ion homeostasis (GO:0055074)	4/97	0.192407	0.431705	0	0	1.80191	2.96981	SLC24A1;EDN1;ATP2A1;DRD4
glycosaminoglycan biosynthetic process (GO:0006024)	4/97	0.192407	0.431705	0	0	1.80191	2.96981	SDC4;IL1B;HAS1;CHST15
positive regulation of cold-induced thermogenesis (GO:0120162)	4/97	0.192407	0.431705	0	0	1.80191	2.96981	BSCL2;IL4R;LPIN1;VEGFA
regulation of cellular catabolic process (GO:0031329)	3/65	0.194777	0.434911	0	0	2.02601	3.31436	ABL1;KAT8;ABL2
chemical homeostasis (GO:0048878)	3/65	0.194777	0.434911	0	0	2.02601	3.31436	SLC4A7;ABHD4;AQP9
regulation of ERK1 and ERK2 cascade (GO:0070372)	8/238	0.195887	0.434911	0	0	1.45951	2.37932	CCL25;SPRED2;CEACAM1;IL1B;C5AR1;SPRY1;RASGRP1;TIRAP
regulation of neuron apoptotic process (GO:0043523)	4/98	0.197185	0.434911	0	0	1.78265	2.89433	MEF2C;GDNF;AGAP2;ADAM8
negative regulation of neuron death (GO:1901215)	4/98	0.197185	0.434911	0	0	1.78265	2.89433	MEF2C;GDNF;AGAP2;ADAM8
acylglycerol catabolic process (GO:0046464)	2/35	0.197188	0.434911	0	0	2.53596	4.11738	ABHD2;ABHD6
bicarbonate transport (GO:0015701)	2/35	0.197188	0.434911	0	0	2.53596	4.11738	CA12;SLC4A7
blood vessel diameter maintenance (GO:0097746)	2/35	0.197188	0.434911	0	0	2.53596	4.11738	EDN1;ECE1
cellular response to virus (GO:0098586)	2/35	0.197188	0.434911	0	0	2.53596	4.11738	MAPK11;IL6
regulation of lipid biosynthetic process (GO:0046890)	2/35	0.197188	0.434911	0	0	2.53596	4.11738	CEACAM1;PRKAG2
embryonic skeletal system development (GO:0048706)	2/35	0.197188	0.434911	0	0	2.53596	4.11738	SLC2A10;HOXB3
regulation of trans-synaptic signaling (GO:0099177)	2/35	0.197188	0.434911	0	0	2.53596	4.11738	NLGN3;NLGN2
respiratory system development (GO:0060541)	2/35	0.197188	0.434911	0	0	2.53596	4.11738	FOXF1;VEGFA
semaphorin-plexin signaling pathway (GO:0071526)	2/35	0.197188	0.434911	0	0	2.53596	4.11738	SEMA3B;PLXNA2
intracellular pH reduction (GO:0051452)	2/35	0.197188	0.434911	0	0	2.53596	4.11738	SLC11A1;RAB38
maturation of SSU-rRNA (GO:0030490)	2/35	0.197188	0.434911	0	0	2.53596	4.11738	DHX37;WDR46
muscle cell differentiation (GO:0042692)	2/35	0.197188	0.434911	0	0	2.53596	4.11738	FBXO40;MEF2C
negative regulation of cell cycle G1/S phase transition (GO:1902807)	2/35	0.197188	0.434911	0	0	2.53596	4.11738	PRMT2;JADE1
negative regulation of neurogenesis (GO:0050768)	2/35	0.197188	0.434911	0	0	2.53596	4.11738	IL6;IL1B
[truncated: 1,563 more rows]

## Sheet: purple
The complete list of the functional analysis for semi-preserved module
[truncated: 1,261 more rows]

[truncated: 7 more sheets: midnightblue, lightyellow, darkgrey, orange, darkorange, saddlebrown, paleturquoise]
