# Supplementary material for: Integrated co-expression analysis of regulatory elements (miRNA, lncRNA, and TFs) in bovine monocytes induced by Str. uberis
Source: Sci Rep. 2023 Sep 12;13:15076. doi: 10.1038/s41598-023-42067-4 (PMC10497586; doi:10.1038/s41598-023-42067-4)
Supplement: Supplementary file 14 — Supplementary Table S14. [file 41598_2023_42067_MOESM14_ESM.xlsx]

## Sheet: cyan
The complete list of the functional analysis for hub-non-preserved module
Name	P-value	Adjusted p-value	Odds Ratio	Combined score
response to leucine (GO:0043201)	0.001499	0.01299	1110.44	7220.95
cellular response to leucine (GO:0071233)	0.001499	0.01299	1110.44	7220.95
cellular response to leucine starvation (GO:1990253)	0.001499	0.01299	1110.44	7220.95
negative regulation of TORC1 signaling (GO:1904262)	0.002099	0.01364	768.62	4739.66
cellular response to amino acid stimulus (GO:0071230)	0.005092	0.02062	302.48	1597.17
regulation of TORC1 signaling (GO:1903432)	0.005241	0.02062	293.57	1541.63
negative regulation of TOR signaling (GO:0032007)	0.005689	0.02062	269.73	1394.27
cellular response to glucose starvation (GO:0042149)	0.006436	0.02062	237.56	1198.68
regulation of DNA replication (GO:0006275)	0.007929	0.02062	191.78	927.67
positive regulation of macroautophagy (GO:0016239)	0.007929	0.02062	191.78	927.67
cellular response to amino acid starvation (GO:0034198)	0.01106	0.02428	136.47	614.71
response to amino acid starvation (GO:1990928)	0.01121	0.02428	134.61	604.57
positive regulation of autophagy (GO:0010508)	0.01344	0.02688	111.84	481.99
regulation of macroautophagy (GO:0016241)	0.01671	0.03103	89.58	366.54
cellular response to starvation (GO:0009267)	0.02351	0.04076	63.18	236.95
cellular response to DNA damage stimulus (GO:0006974)	0.05159	0.08383	28.15	83.45
regulation of nucleic acid-templated transcription (GO:1903506)	0.06313	0.09384	22.81	63.01
negative regulation of nucleic acid-templated transcription (GO:1903507)	0.068	0.09384	21.1	56.71
regulation of cellular macromolecule biosynthetic process (GO:2000112)	0.06857	0.09384	20.91	56.04
negative regulation of cellular macromolecule biosynthetic process (GO:2000113)	0.07983	0.1038	17.81	45.03
positive regulation of transcription by RNA polymerase II (GO:0045944)	0.1301	0.1602	10.52	21.46
negative regulation of transcription, DNA-templated (GO:0045892)	0.1356	0.1602	10.06	20.1
regulation of gene expression (GO:0010468)	0.1533	0.1733	8.78	16.46
positive regulation of transcription, DNA-templated (GO:0045893)	0.1672	0.1811	7.96	14.24
regulation of transcription by RNA polymerase II (GO:0006357)	0.2958	0.3003	4.03	4.91
regulation of transcription, DNA-templated (GO:0006355)	0.3003	0.3003	3.96	4.76

## Sheet: darkred
The complete list of the functional analysis for hub-non-preserved module
Name	P-value	Adjusted p-value	Odds Ratio	Combined score
positive regulation of leukocyte mediated immunity (GO:0002705)	0.003246	0.04742	416.31	2385.6
regulation of dendritic cell cytokine production (GO:0002730)	0.003246	0.04742	416.31	2385.6
negative regulation of PERK-mediated unfolded protein response (GO:1903898)	0.003246	0.04742	416.31	2385.6
positive regulation of I-kappaB phosphorylation (GO:1903721)	0.003894	0.04742	333.03	1847.77
regulation of I-kappaB phosphorylation (GO:1903719)	0.004542	0.04742	277.51	1497.03
regulation of T-helper 1 cell differentiation (GO:0045625)	0.004542	0.04742	277.51	1497.03
tRNA threonylcarbamoyladenosine metabolic process (GO:0070525)	0.004542	0.04742	277.51	1497.03
positive regulation of interleukin-23 production (GO:0032747)	0.004542	0.04742	277.51	1497.03
positive regulation of interleukin-2 production (GO:0032743)	0.0001256	0.02625	151.23	1358.4
positive regulation of dendritic cell cytokine production (GO:0002732)	0.005189	0.04742	237.86	1251.42
negative regulation of mRNA polyadenylation (GO:1900364)	0.005189	0.04742	237.86	1251.42
myeloid leukocyte mediated immunity (GO:0002444)	0.005189	0.04742	237.86	1251.42
regulation of interleukin-23 production (GO:0032667)	0.005836	0.04742	208.11	1070.48
negative regulation of mRNA 3'-end processing (GO:0031441)	0.005836	0.04742	208.11	1070.48
regulation of PERK-mediated unfolded protein response (GO:1903897)	0.005836	0.04742	208.11	1070.48
positive regulation of macrophage cytokine production (GO:0060907)	0.005836	0.04742	208.11	1070.48
granulocyte activation (GO:0036230)	0.006482	0.04742	184.98	932.06
positive regulation of cell cycle G1/S phase transition (GO:1902808)	0.0002293	0.02625	109.94	921.36
dermatan sulfate biosynthetic process (GO:0030208)	0.007774	0.04742	151.33	735.02
positive regulation of calcium-mediated signaling (GO:0050850)	0.00842	0.04742	138.72	662.67
macrophage activation involved in immune response (GO:0002281)	0.00842	0.04742	138.72	662.67
antifungal innate immune response (GO:0061760)	0.00842	0.04742	138.72	662.67
positive regulation of reactive oxygen species biosynthetic process (GO:1903428)	0.00842	0.04742	138.72	662.67
chondroitin sulfate catabolic process (GO:0030207)	0.00842	0.04742	138.72	662.67
negative regulation of endoplasmic reticulum unfolded protein response (GO:1900102)	0.00842	0.04742	138.72	662.67
toll-like receptor 9 signaling pathway (GO:0034162)	0.00842	0.04742	138.72	662.67
dermatan sulfate metabolic process (GO:0030205)	0.00842	0.04742	138.72	662.67
regulation of interleukin-2 production (GO:0032663)	0.0004326	0.02747	78.82	610.51
regulation of macrophage cytokine production (GO:0010935)	0.009064	0.04742	128.04	602.21
positive regulation of T-helper cell differentiation (GO:0045624)	0.009064	0.04742	128.04	602.21
positive regulation of granulocyte macrophage colony-stimulating factor production (GO:0032725)	0.009064	0.04742	128.04	602.21
peptidyl-serine dephosphorylation (GO:0070262)	0.009064	0.04742	128.04	602.21
negative regulation of androgen receptor signaling pathway (GO:0060766)	0.009709	0.04742	118.89	551
dermatan sulfate proteoglycan biosynthetic process (GO:0050651)	0.009709	0.04742	118.89	551
positive regulation of histone H3-K4 methylation (GO:0051571)	0.009709	0.04742	118.89	551
positive regulation of myeloid leukocyte cytokine production involved in immune response (GO:0061081)	0.01035	0.04742	110.96	507.12
regulation of granulocyte macrophage colony-stimulating factor production (GO:0032645)	0.01035	0.04742	110.96	507.12
neutrophil activation (GO:0042119)	0.01035	0.04742	110.96	507.12
positive regulation by host of viral transcription (GO:0043923)	0.01035	0.04742	110.96	507.12
pattern recognition receptor signaling pathway (GO:0002221)	0.0006984	0.03199	61.41	446.26
positive regulation of phosphoprotein phosphatase activity (GO:0032516)	0.01164	0.05023	97.89	435.94
positive regulation of cell cycle phase transition (GO:1901989)	0.01164	0.05023	97.89	435.94
regulation of mRNA polyadenylation (GO:1900363)	0.01164	0.05023	97.89	435.94
DNA alkylation (GO:0006305)	0.01228	0.05023	92.45	406.73
DNA methylation or demethylation (GO:0044728)	0.01228	0.05023	92.45	406.73
myeloid cell activation involved in immune response (GO:0002275)	0.01228	0.05023	92.45	406.73
positive regulation of phosphatase activity (GO:0010922)	0.01357	0.05357	83.2	357.74
chondroitin sulfate biosynthetic process (GO:0030206)	0.01357	0.05357	83.2	357.74
regulation of response to cytokine stimulus (GO:0060759)	0.01421	0.0544	79.23	337.03
DNA methylation (GO:0006306)	0.01485	0.0544	75.63	318.35
defense response to fungus (GO:0050832)	0.01549	0.0544	72.33	301.44
nucleotide-binding domain, leucine rich repeat containing receptor signaling pathway (GO:0035872)	0.01549	0.0544	72.33	301.44
negative regulation of sequestering of calcium ion (GO:0051283)	0.01613	0.0544	69.32	286.06
positive regulation of DNA-templated transcription, elongation (GO:0032786)	0.01613	0.0544	69.32	286.06
positive regulation of G1/S transition of mitotic cell cycle (GO:1900087)	0.01677	0.0544	66.54	272.01
positive regulation of viral transcription (GO:0050434)	0.01677	0.0544	66.54	272.01
toll-like receptor signaling pathway (GO:0002224)	0.001546	0.04718	40.65	263.09
regulation of peptidyl-tyrosine phosphorylation (GO:0050730)	0.00158	0.04718	40.2	259.29
chondroitin sulfate proteoglycan biosynthetic process (GO:0050650)	0.01741	0.0544	63.98	259.14
cytoplasmic pattern recognition receptor signaling pathway (GO:0002753)	0.01741	0.0544	63.98	259.14
release of sequestered calcium ion into cytosol (GO:0051209)	0.01741	0.0544	63.98	259.14
interleukin-1-mediated signaling pathway (GO:0070498)	0.001648	0.04718	39.32	251.95
regulation of reactive oxygen species biosynthetic process (GO:1903426)	0.01805	0.0544	61.6	247.31
positive regulation of cell communication (GO:0010647)	0.01805	0.0544	61.6	247.31
positive regulation of synapse assembly (GO:0051965)	0.01805	0.0544	61.6	247.31
regulation of calcineurin-NFAT signaling cascade (GO:0070884)	0.01805	0.0544	61.6	247.31
regulation of calcium-mediated signaling (GO:0050848)	0.01805	0.0544	61.6	247.31
nucleotide-binding oligomerization domain containing signaling pathway (GO:0070423)	0.01805	0.0544	61.6	247.31
regulation of DNA-templated transcription, elongation (GO:0032784)	0.01805	0.0544	61.6	247.31
MyD88-dependent toll-like receptor signaling pathway (GO:0002755)	0.01869	0.05559	59.4	236.4
chondroitin sulfate metabolic process (GO:0030204)	0.01933	0.05604	57.35	226.31
negative regulation of intracellular steroid hormone receptor signaling pathway (GO:0033144)	0.02061	0.05755	53.65	208.26
positive regulation of interleukin-10 production (GO:0032733)	0.02061	0.05755	53.65	208.26
modulation by host of symbiont process (GO:0051851)	0.02061	0.05755	53.65	208.26
positive regulation of cytokine production involved in immune response (GO:0002720)	0.02125	0.05827	51.97	200.15
positive regulation of protein dephosphorylation (GO:0035307)	0.02188	0.05827	50.39	192.59
B cell receptor signaling pathway (GO:0050853)	0.02188	0.05827	50.39	192.59
positive regulation of interleukin-12 production (GO:0032735)	0.02188	0.05827	50.39	192.59
positive regulation of DNA-binding transcription factor activity (GO:0051091)	0.0004799	0.02747	24.38	186.27
negative regulation of T cell proliferation (GO:0042130)	0.02252	0.05885	48.9	185.51
macrophage activation (GO:0042116)	0.02316	0.05885	47.5	178.88
regulation of androgen receptor signaling pathway (GO:0060765)	0.02316	0.05885	47.5	178.88
regulation of cell cycle G1/S phase transition (GO:1902806)	0.02316	0.05885	47.5	178.88
positive regulation of signaling (GO:0023056)	0.02443	0.06015	44.93	166.79
regulation of phosphoprotein phosphatase activity (GO:0043666)	0.02443	0.06015	44.93	166.79
negative regulation of lymphocyte proliferation (GO:0050672)	0.02506	0.06106	43.75	161.27
positive regulation of peptidyl-tyrosine phosphorylation (GO:0050731)	0.003311	0.04742	27.35	156.17
sulfur compound catabolic process (GO:0044273)	0.0257	0.06153	42.62	156.06
JNK cascade (GO:0007254)	0.02633	0.06153	41.56	151.14
regulation of viral transcription (GO:0046782)	0.02633	0.06153	41.56	151.14
calcium ion transmembrane import into cytosol (GO:0097553)	0.02697	0.06175	40.54	146.48
positive regulation of biosynthetic process (GO:0009891)	0.02823	0.06389	38.65	137.88
positive regulation of nervous system development (GO:0051962)	0.02887	0.06389	37.77	133.9
negative regulation of T cell activation (GO:0050868)	0.02887	0.06389	37.77	133.9
erythrocyte differentiation (GO:0030218)	0.0295	0.06389	36.93	130.12
positive regulation of response to stimulus (GO:0048584)	0.0295	0.06389	36.93	130.12
cellular response to interleukin-1 (GO:0071347)	0.004401	0.04742	23.57	127.89
positive regulation of NF-kappaB transcription factor activity (GO:0051092)	0.004401	0.04742	23.57	127.89
regulation of synapse assembly (GO:0051963)	0.03013	0.06389	36.13	126.52
glycosphingolipid metabolic process (GO:0006687)	0.03013	0.06389	36.13	126.52
polyol metabolic process (GO:0019751)	0.03013	0.06389	36.13	126.52
regulation of interleukin-10 production (GO:0032653)	0.03076	0.06404	35.35	123.08
inositol phosphate metabolic process (GO:0043647)	0.03076	0.06404	35.35	123.08
positive regulation of reactive oxygen species metabolic process (GO:2000379)	0.0314	0.06477	34.62	119.81
regulation of interleukin-12 production (GO:0032655)	0.03266	0.0656	33.23	113.7
regulation of epithelial cell migration (GO:0010632)	0.03266	0.0656	33.23	113.7
glycolipid metabolic process (GO:0006664)	0.03329	0.06571	32.58	110.84
myeloid cell differentiation (GO:0030099)	0.03329	0.06571	32.58	110.84
regulation of megakaryocyte differentiation (GO:0045652)	0.03455	0.06704	31.34	105.48
regulation of cyclin-dependent protein kinase activity (GO:1904029)	0.03455	0.06704	31.34	105.48
protein sumoylation (GO:0016925)	0.03518	0.06769	30.76	102.97
glycosaminoglycan catabolic process (GO:0006027)	0.03581	0.06833	30.2	100.56
positive regulation of cell junction assembly (GO:1901890)	0.03643	0.06895	29.66	98.24
positive regulation of mitotic cell cycle phase transition (GO:1901992)	0.03706	0.06957	29.14	96.01
regulation of signal transduction (GO:0009966)	0.007079	0.04742	18.36	90.89
B cell differentiation (GO:0030183)	0.03894	0.07191	27.68	89.83
stress-activated MAPK cascade (GO:0051403)	0.03957	0.07191	27.22	87.92
I-kappaB kinase/NF-kappaB signaling (GO:0007249)	0.03957	0.07191	27.22	87.92
positive regulation of viral process (GO:0048524)	0.0402	0.07191	26.78	86.07
positive regulation of T cell proliferation (GO:0042102)	0.04207	0.07431	25.54	80.92
transcription elongation from RNA polymerase II promoter (GO:0006368)	0.0427	0.07445	25.15	79.32
regulation of translational initiation (GO:0006446)	0.04332	0.07445	24.78	77.77
regulation of myeloid cell differentiation (GO:0045637)	0.04332	0.07445	24.78	77.77
DNA-templated transcription, elongation (GO:0006354)	0.04395	0.07445	24.41	76.28
cellular response to calcium ion (GO:0071277)	0.04395	0.07445	24.41	76.28
snRNA transcription by RNA polymerase II (GO:0042795)	0.04457	0.07445	24.06	74.83
regulation of G1/S transition of mitotic cell cycle (GO:2000045)	0.04519	0.07445	23.71	73.43
snRNA transcription (GO:0009301)	0.04519	0.07445	23.71	73.43
Fc-gamma receptor signaling pathway involved in phagocytosis (GO:0038096)	0.04519	0.07445	23.71	73.43
Fc-gamma receptor signaling pathway (GO:0038094)	0.04582	0.07494	23.38	72.07
cellular response to cytokine stimulus (GO:0071345)	0.003322	0.04742	12.22	69.73
Fc receptor mediated stimulatory signaling pathway (GO:0002431)	0.04706	0.07525	22.73	69.48
regulation of cytokine-mediated signaling pathway (GO:0001959)	0.04706	0.07525	22.73	69.48
positive regulation of T cell activation (GO:0050870)	0.04768	0.07525	22.42	68.24
positive regulation of lymphocyte proliferation (GO:0050671)	0.04768	0.07525	22.42	68.24
regulation of T cell proliferation (GO:0042129)	0.0483	0.07525	22.12	67.04
positive regulation of interleukin-6 production (GO:0032755)	0.0483	0.07525	22.12	67.04
positive regulation of tumor necrosis factor production (GO:0032760)	0.04892	0.0757	21.83	65.88
negative regulation of NF-kappaB transcription factor activity (GO:0032088)	0.05016	0.07659	21.27	63.65
positive regulation of tumor necrosis factor superfamily cytokine production (GO:1903557)	0.0514	0.07744	20.74	61.55
negative regulation of protein modification process (GO:0031400)	0.0514	0.07744	20.74	61.55
regulation of cyclin-dependent protein serine/threonine kinase activity (GO:0000079)	0.05202	0.07786	20.48	60.54
lymphocyte differentiation (GO:0030098)	0.05326	0.0792	19.98	58.6
B cell activation (GO:0042113)	0.05388	0.07949	19.75	57.68
response to interleukin-1 (GO:0070555)	0.0545	0.07949	19.51	56.77
negative regulation of phosphorylation (GO:0042326)	0.0545	0.07949	19.51	56.77
second-messenger-mediated signaling (GO:0019932)	0.05635	0.08167	18.84	54.2
Wnt signaling pathway (GO:0016055)	0.05819	0.08381	18.22	51.82
positive regulation of epithelial cell migration (GO:0010634)	0.05942	0.08505	17.83	50.32
glycosaminoglycan biosynthetic process (GO:0006024)	0.06127	0.08714	17.27	48.22
cytokine-mediated signaling pathway (GO:0019221)	0.006751	0.04742	9.4	46.99
calcium-mediated signaling (GO:0019722)	0.06433	0.09093	16.41	45.02
peptidyl-lysine modification (GO:0018205)	0.06677	0.09381	15.78	42.71
positive regulation of cytokine production (GO:0001819)	0.01931	0.05604	10.73	42.35
response to calcium ion (GO:0051592)	0.06738	0.094	15.63	42.16
regulation of interleukin-6 production (GO:0032675)	0.06921	0.094	15.2	40.59
response to endoplasmic reticulum stress (GO:0034976)	0.06921	0.094	15.2	40.59
Fc-epsilon receptor signaling pathway (GO:0038095)	0.06982	0.094	15.06	40.08
regulation of protein serine/threonine kinase activity (GO:0071900)	0.06982	0.094	15.06	40.08
protein-containing complex subunit organization (GO:0043933)	0.07042	0.094	14.92	39.59
Fc receptor signaling pathway (GO:0038093)	0.07042	0.094	14.92	39.59
phosphatidylinositol metabolic process (GO:0046488)	0.07042	0.094	14.92	39.59
sulfur compound biosynthetic process (GO:0044272)	0.07103	0.094	14.79	39.11
cellular response to lectin (GO:1990858)	0.07225	0.094	14.53	38.17
cellular response to molecule of bacterial origin (GO:0071219)	0.07225	0.094	14.53	38.17
stimulatory C-type lectin receptor signaling pathway (GO:0002223)	0.07225	0.094	14.53	38.17
positive regulation of protein metabolic process (GO:0051247)	0.07225	0.094	14.53	38.17
sphingolipid metabolic process (GO:0006665)	0.07285	0.09425	14.4	37.72
adenylate cyclase-activating G protein-coupled receptor signaling pathway (GO:0007189)	0.07406	0.09528	14.15	36.84
innate immune response activating cell surface receptor signaling pathway (GO:0002220)	0.07467	0.09553	14.03	36.41
positive regulation of protein phosphorylation (GO:0001934)	0.02339	0.05885	9.67	36.3
cellular response to lipopolysaccharide (GO:0071222)	0.07527	0.09577	13.91	35.99
regulation of tumor necrosis factor production (GO:0032680)	0.07769	0.09829	13.46	34.39
phosphatidylinositol biosynthetic process (GO:0006661)	0.0789	0.09927	13.24	33.63
phosphorylation (GO:0016310)	0.0269	0.06175	8.95	32.35
cellular response to metal ion (GO:0071248)	0.08191	0.1025	12.73	31.85
RNA metabolic process (GO:0016070)	0.08311	0.1034	12.53	31.18
negative regulation of inflammatory response to antigenic stimulus (GO:0002862)	0.08491	0.1051	12.25	30.22
regulation of inflammatory response to antigenic stimulus (GO:0002861)	0.0855	0.1053	12.16	29.91
protein dephosphorylation (GO:0006470)	0.0867	0.1062	11.99	29.31
regulation of intracellular signal transduction (GO:1902531)	0.03169	0.06479	8.17	28.21
negative regulation of DNA-binding transcription factor activity (GO:0043433)	0.08909	0.1085	11.65	28.16
response to cytokine (GO:0034097)	0.09326	0.113	11.1	26.32
negative regulation of protein phosphorylation (GO:0001933)	0.09444	0.1138	10.95	25.83
regulation of signal transduction by p53 class mediator (GO:1901796)	0.09681	0.1161	10.66	24.9
skeletal system development (GO:0001501)	0.098	0.1163	10.53	24.45
T cell receptor signaling pathway (GO:0050852)	0.098	0.1163	10.53	24.45
response to lipopolysaccharide (GO:0032496)	0.09859	0.1164	10.46	24.23
positive regulation of protein kinase B signaling (GO:0051897)	0.09977	0.1172	10.33	23.8
protein phosphorylation (GO:0006468)	0.03996	0.07191	7.17	23.1
adenylate cyclase-modulating G protein-coupled receptor signaling pathway (GO:0007188)	0.1021	0.1193	10.07	22.98
regulation of MAPK cascade (GO:0043408)	0.1027	0.1194	10.01	22.78
positive regulation of nucleic acid-templated transcription (GO:1903508)	0.04219	0.07431	6.96	22.03
glycerophospholipid biosynthetic process (GO:0046474)	0.1092	0.1263	9.38	20.78
negative regulation of immune response (GO:0050777)	0.1097	0.1263	9.33	20.61
cellular protein modification process (GO:0006464)	0.0261	0.06153	5.57	20.3
positive regulation of intracellular signal transduction (GO:1902533)	0.04756	0.07525	6.5	19.79
antigen receptor-mediated signaling pathway (GO:0050851)	0.1138	0.1303	8.97	19.49
regulation of protein kinase B signaling (GO:0051896)	0.1265	0.1442	8	16.54
negative regulation of inflammatory response (GO:0050728)	0.1294	0.146	7.81	15.97
phosphate-containing compound metabolic process (GO:0006796)	0.1294	0.146	7.81	15.97
positive regulation of transcription, DNA-templated (GO:0045893)	0.0378	0.07037	4.78	15.66
extracellular structure organization (GO:0043062)	0.1317	0.1477	7.66	15.54
external encapsulating structure organization (GO:0045229)	0.1323	0.1477	7.63	15.43
cellular response to lipid (GO:0071396)	0.1334	0.1483	7.56	15.22
transcription, DNA-templated (GO:0006351)	0.1345	0.1488	7.49	15.02
regulation of I-kappaB kinase/NF-kappaB signaling (GO:0043122)	0.1362	0.15	7.39	14.72
positive regulation of signal transduction (GO:0009967)	0.152	0.1666	6.55	12.34
cellular component assembly (GO:0022607)	0.157	0.1712	6.32	11.71
regulation of protein phosphorylation (GO:0001932)	0.1598	0.1728	6.2	11.37
protein-containing complex assembly (GO:0065003)	0.1604	0.1728	6.18	11.31
central nervous system development (GO:0007417)	0.1609	0.1728	6.15	11.24
positive regulation of cell migration (GO:0030335)	0.1615	0.1728	6.13	11.18
positive regulation of MAPK cascade (GO:0043410)	0.1642	0.1749	6.02	10.87
regulation of transcription, DNA-templated (GO:0006355)	0.0493	0.07576	3.52	10.6
extracellular matrix organization (GO:0030198)	0.1784	0.1892	5.49	9.46
innate immune response (GO:0045087)	0.1795	0.1894	5.45	9.36
transcription by RNA polymerase II (GO:0006366)	0.1892	0.1988	5.14	8.55
cellular response to oxygen-containing compound (GO:1901701)	0.1908	0.1995	5.09	8.43
post-translational protein modification (GO:0043687)	0.2025	0.2108	4.76	7.6
positive regulation of macromolecule metabolic process (GO:0010604)	0.2228	0.2309	4.27	6.4
protein modification by small protein conjugation (GO:0032446)	0.2356	0.243	4	5.78
cellular protein metabolic process (GO:0044267)	0.2397	0.2461	3.92	5.6
nervous system development (GO:0007399)	0.2547	0.2604	3.65	4.99
positive regulation of gene expression (GO:0010628)	0.2718	0.2767	3.38	4.4
neutrophil mediated immunity (GO:0002446)	0.2747	0.2784	3.34	4.31
positive regulation of transcription by RNA polymerase II (GO:0045944)	0.4535	0.4555	1.75	1.39
regulation of transcription by RNA polymerase II (GO:0006357)	0.4284	0.4322	1.47	1.24
regulation of gene expression (GO:0010468)	0.5138	0.5138	1.46	0.97

## Sheet: greenyellow
The complete list of the functional analysis for hub-non-preserved module
Name	P-value	Adjusted p-value	Odds Ratio	Combined score
glycosphingolipid biosynthetic process (GO:0006688)	2.69e-05	0.003605	356.71	3753.85
regulation of nuclease activity (GO:0032069)	0.002997	0.04085	444.11	2580.41
neuroblast proliferation (GO:0007405)	0.002997	0.04085	444.11	2580.41
axon ensheathment in central nervous system (GO:0032291)	0.003495	0.04085	370.07	2093.27
mitotic spindle elongation (GO:0000022)	0.003994	0.04085	317.19	1751.86
mitotic spindle midzone assembly (GO:0051256)	0.003994	0.04085	317.19	1751.86
DNA topological change (GO:0006265)	0.004492	0.04085	277.53	1500.17
positive regulation of megakaryocyte differentiation (GO:0045654)	0.004492	0.04085	277.53	1500.17
removal of superoxide radicals (GO:0019430)	0.00499	0.04085	246.68	1307.49
defense response to tumor cell (GO:0002357)	0.00499	0.04085	246.68	1307.49
regulation of attachment of spindle microtubules to kinetochore (GO:0051988)	0.00499	0.04085	246.68	1307.49
V(D)J recombination (GO:0033151)	0.005488	0.04085	222	1155.57
cellular response to superoxide (GO:0071451)	0.005488	0.04085	222	1155.57
central nervous system myelination (GO:0022010)	0.005488	0.04085	222	1155.57
glycolipid biosynthetic process (GO:0009247)	0.0001737	0.01073	131.26	1136.48
central nervous system neuron axonogenesis (GO:0021955)	0.006482	0.04274	184.98	932.06
glycosphingolipid metabolic process (GO:0006687)	0.0002403	0.01073	110.81	923.4
sulfate transport (GO:0008272)	0.006979	0.04274	170.74	847.7
regulation of synaptic transmission, GABAergic (GO:0032228)	0.007476	0.04274	158.54	776.21
central nervous system neuron development (GO:0021954)	0.007476	0.04274	158.54	776.21
ganglioside biosynthetic process (GO:0001574)	0.007476	0.04274	158.54	776.21
oligodendrocyte development (GO:0014003)	0.007973	0.04274	147.96	714.91
apoptotic DNA fragmentation (GO:0006309)	0.007973	0.04274	147.96	714.91
regulation of stem cell proliferation (GO:0072091)	0.008469	0.04291	138.71	661.82
DNA conformation change (GO:0071103)	0.008966	0.04291	130.54	615.43
neuron maturation (GO:0042551)	0.008966	0.04291	130.54	615.43
N-glycan processing (GO:0006491)	0.009462	0.04372	123.28	574.57
sphingolipid biosynthetic process (GO:0030148)	0.0005962	0.01997	69.16	513.51
hydrogen peroxide catabolic process (GO:0042744)	0.01045	0.04669	110.94	506.01
DNA catabolic process, endonucleolytic (GO:0000737)	0.01144	0.04907	100.85	450.83
apoptotic nuclear changes (GO:0030262)	0.01194	0.04907	96.46	427.12
organophosphate ester transport (GO:0015748)	0.01243	0.04907	92.44	405.55
DNA geometric change (GO:0032392)	0.01293	0.04907	88.73	385.85
positive regulation of erythrocyte differentiation (GO:0045648)	0.01342	0.04907	85.32	367.79
keratan sulfate biosynthetic process (GO:0018146)	0.01392	0.04907	82.15	351.18
regulation of multicellular organismal development (GO:2000026)	0.01392	0.04907	82.15	351.18
sulfur compound transport (GO:0072348)	0.01392	0.04907	82.15	351.18
hydrogen peroxide metabolic process (GO:0042743)	0.01441	0.04918	79.21	335.86
purine nucleoside bisphosphate metabolic process (GO:0034032)	0.0154	0.04918	73.93	308.54
ribonucleoside bisphosphate metabolic process (GO:0033875)	0.0154	0.04918	73.93	308.54
superoxide metabolic process (GO:0006801)	0.01589	0.04918	71.54	296.32
keratan sulfate metabolic process (GO:0042339)	0.01638	0.04918	69.3	284.93
phosphatidylcholine biosynthetic process (GO:0006656)	0.01638	0.04918	69.3	284.93
positive regulation of DNA binding (GO:0043388)	0.01687	0.04918	67.2	274.29
regulation of embryonic development (GO:0045995)	0.01786	0.04918	63.35	255
positive regulation of myeloid cell differentiation (GO:0045639)	0.01835	0.04918	61.59	246.23
acyl-CoA metabolic process (GO:0006637)	0.01835	0.04918	61.59	246.23
positive regulation of cytokinesis (GO:0032467)	0.01835	0.04918	61.59	246.23
regulation of erythrocyte differentiation (GO:0045646)	0.01835	0.04918	61.59	246.23
regulation of cell development (GO:0060284)	0.02032	0.05261	55.42	215.92
regulation of nervous system development (GO:0051960)	0.02081	0.05261	54.06	209.35
ceramide biosynthetic process (GO:0046513)	0.02081	0.05261	54.06	209.35
mitotic spindle assembly (GO:0090307)	0.02179	0.05308	51.54	197.22
positive regulation of cell division (GO:0051781)	0.02179	0.05308	51.54	197.22
negative regulation of cold-induced thermogenesis (GO:0120163)	0.02326	0.05413	48.17	181.19
regulation of DNA binding (GO:0051101)	0.02326	0.05413	48.17	181.19
myelination (GO:0042552)	0.02375	0.05413	47.15	176.34
oligosaccharide metabolic process (GO:0009311)	0.02424	0.05413	46.16	171.72
mitotic cytokinesis (GO:0000281)	0.02424	0.05413	46.16	171.72
inorganic anion transport (GO:0015698)	0.02668	0.05766	41.8	151.46
regulation of megakaryocyte differentiation (GO:0045652)	0.02668	0.05766	41.8	151.46
glycoprotein metabolic process (GO:0009100)	0.02717	0.05779	41.02	147.91
negative regulation of metabolic process (GO:0009892)	0.02766	0.0579	40.27	144.5
nucleosome assembly (GO:0006334)	0.02863	0.05902	38.86	138.07
phospholipid transport (GO:0015914)	0.02912	0.05912	38.18	135.03
generation of neurons (GO:0048699)	0.004331	0.04085	24.74	134.62
regulation of neurogenesis (GO:0050767)	0.03058	0.06026	36.3	126.6
double-strand break repair via nonhomologous end joining (GO:0006303)	0.03058	0.06026	36.3	126.6
cell chemotaxis (GO:0060326)	0.03398	0.06503	32.55	110.09
defense response to Gram-positive bacterium (GO:0050830)	0.03446	0.06503	32.08	108.04
cytoskeleton-dependent cytokinesis (GO:0061640)	0.03543	0.06503	31.17	104.12
defense response to Gram-negative bacterium (GO:0050829)	0.03591	0.06503	30.74	102.25
response to molecule of bacterial origin (GO:0002237)	0.03591	0.06503	30.74	102.25
chromatin assembly (GO:0031497)	0.03591	0.06503	30.74	102.25
purine ribonucleotide metabolic process (GO:0009150)	0.03785	0.06587	29.11	95.32
phosphatidylcholine metabolic process (GO:0046470)	0.03785	0.06587	29.11	95.32
positive regulation of endothelial cell proliferation (GO:0001938)	0.03785	0.06587	29.11	95.32
glycoprotein biosynthetic process (GO:0009101)	0.04074	0.06986	26.98	86.34
regulation of cytokinesis (GO:0032465)	0.04122	0.06986	26.65	84.98
retrograde vesicle-mediated transport, Golgi to endoplasmic reticulum (GO:0006890)	0.04171	0.06986	26.33	83.66
positive regulation of binding (GO:0051099)	0.04411	0.07297	24.85	77.54
regulation of endothelial cell proliferation (GO:0001936)	0.04507	0.07365	24.3	75.31
nucleosome organization (GO:0034728)	0.04603	0.07431	23.77	73.18
glycosaminoglycan biosynthetic process (GO:0006024)	0.04747	0.07519	23.03	70.18
antigen processing and presentation of exogenous peptide antigen via MHC class II (GO:0019886)	0.04794	0.07519	22.79	69.22
antigen processing and presentation of peptide antigen via MHC class II (GO:0002495)	0.0489	0.07519	22.32	67.37
positive regulation of cell cycle process (GO:0090068)	0.04938	0.07519	22.1	66.48
cellular response to chemical stress (GO:0062197)	0.04938	0.07519	22.1	66.48
antigen processing and presentation of exogenous peptide antigen (GO:0002478)	0.05033	0.07578	21.66	64.76
regulation of cell cycle process (GO:0010564)	0.05176	0.07623	21.04	62.31
chromosome organization (GO:0051276)	0.05176	0.07623	21.04	62.31
lipid transport (GO:0006869)	0.05319	0.07665	20.45	60.01
modulation of chemical synaptic transmission (GO:0050804)	0.05319	0.07665	20.45	60.01
sulfur compound biosynthetic process (GO:0044272)	0.0551	0.07743	19.72	57.16
response to lipid (GO:0033993)	0.05557	0.07743	19.54	56.49
cellular response to molecule of bacterial origin (GO:0071219)	0.05605	0.07743	19.37	55.82
cellular amide metabolic process (GO:0043603)	0.05605	0.07743	19.37	55.82
cellular response to lipopolysaccharide (GO:0071222)	0.05842	0.07988	18.55	52.69
positive regulation of epithelial cell proliferation (GO:0050679)	0.05984	0.08099	18.09	50.96
cellular response to oxidative stress (GO:0034599)	0.06078	0.08145	17.8	49.85
protein glycosylation (GO:0006486)	0.06314	0.08378	17.11	47.25
organic substance transport (GO:0071702)	0.06597	0.08667	16.34	44.43
regulation of small GTPase mediated signal transduction (GO:0051056)	0.06832	0.08755	15.75	42.28
chromatin organization (GO:0006325)	0.06879	0.08755	15.64	41.87
protein-DNA complex assembly (GO:0065004)	0.06926	0.08755	15.53	41.47
neuron development (GO:0048666)	0.06926	0.08755	15.53	41.47
positive regulation of hydrolase activity (GO:0051345)	0.07207	0.09025	14.9	39.18
organonitrogen compound biosynthetic process (GO:1901566)	0.07627	0.09433	14.04	36.12
response to lipopolysaccharide (GO:0032496)	0.07673	0.09433	13.95	35.81
double-strand break repair (GO:0006302)	0.07906	0.0963	13.52	34.3
defense response to bacterium (GO:0042742)	0.08461	0.1018	12.58	31.07
glycerophospholipid biosynthetic process (GO:0046474)	0.08508	0.1018	12.51	30.82
regulation of programmed cell death (GO:0043067)	0.09289	0.1102	11.4	27.08
negative regulation of multicellular organismal process (GO:0051241)	0.102	0.1199	10.32	23.55
cellular response to lipid (GO:0071396)	0.1043	0.1215	10.08	22.78
axonogenesis (GO:0007409)	0.1137	0.1314	9.18	19.96
protein deubiquitination (GO:0016579)	0.1258	0.1441	8.24	17.08
protein modification by small protein removal (GO:0070646)	0.1298	0.1466	7.97	16.27
DNA metabolic process (GO:0006259)	0.1302	0.1466	7.94	16.18
cellular response to oxygen-containing compound (GO:1901701)	0.1503	0.1678	6.79	12.86
negative regulation of programmed cell death (GO:0043069)	0.175	0.1938	5.73	9.99
regulation of intracellular signal transduction (GO:1902531)	0.1983	0.2178	4.98	8.06
negative regulation of nucleic acid-templated transcription (GO:1903507)	0.2093	0.228	4.69	7.33
negative regulation of apoptotic process (GO:0043066)	0.2177	0.2353	4.48	6.83
positive regulation of nucleic acid-templated transcription (GO:1903508)	0.2281	0.2445	4.24	6.27
negative regulation of cellular macromolecule biosynthetic process (GO:2000113)	0.2422	0.2576	3.96	5.61
regulation of apoptotic process (GO:0042981)	0.3149	0.3322	2.89	3.34
regulation of cell population proliferation (GO:0042127)	0.3227	0.3378	2.8	3.17
positive regulation of transcription by RNA polymerase II (GO:0045944)	0.3717	0.3861	2.34	2.31
negative regulation of transcription, DNA-templated (GO:0045892)	0.3847	0.3966	2.23	2.13
cellular protein modification process (GO:0006464)	0.4092	0.4185	2.06	1.84
positive regulation of transcription, DNA-templated (GO:0045893)	0.4566	0.4635	1.77	1.39
regulation of transcription by RNA polymerase II (GO:0006357)	0.6893	0.6945	0.9	0.33
regulation of transcription, DNA-templated (GO:0006355)	0.6959	0.6959	0.88	0.32

## Sheet: grey60
The complete list of the functional analysis for hub-non-preserved module
Name	P-value	Adjusted p-value	Odds Ratio	Combined score
replicative senescence (GO:0090399)	3.297e-06	0.0002077	1332.33	16817.5
positive regulation of icosanoid secretion (GO:0032305)	0.001749	0.02098	832.88	5287.72
regulation of phospholipase A2 activity (GO:0032429)	0.001999	0.02098	713.86	4436.86
negative regulation of phospholipase activity (GO:0010519)	0.001999	0.02098	713.86	4436.86
DNA damage induced protein phosphorylation (GO:0006975)	0.001999	0.02098	713.86	4436.86
stress-induced premature senescence (GO:0090400)	0.001999	0.02098	713.86	4436.86
magnesium ion transport (GO:0015693)	0.002997	0.02359	454.18	2638.91
mitotic DNA integrity checkpoint signaling (GO:0044774)	0.003246	0.02359	416.31	2385.6
positive regulation of DNA damage response, signal transduction by p53 class mediator (GO:0043517)	0.003745	0.02359	356.8	1993.61
mitotic intra-S DNA damage checkpoint signaling (GO:0031573)	0.003745	0.02359	356.8	1993.61
regulation of catabolic process (GO:0009894)	0.004492	0.02573	293.79	1588.07
positive regulation of signal transduction by p53 class mediator (GO:1901798)	0.005488	0.0278	237.79	1237.7
positive regulation of epithelial cell apoptotic process (GO:1904037)	0.005737	0.0278	226.97	1171.32
regulation of DNA damage response, signal transduction by p53 class mediator (GO:0043516)	0.006981	0.03141	184.89	917.89
DNA damage checkpoint signaling (GO:0000077)	0.007975	0.0335	161	777.86
DNA integrity checkpoint signaling (GO:0031570)	0.009713	0.03758	131.3	608.47
mitotic spindle assembly (GO:0090307)	0.01095	0.03758	116	523.64
regulation of protein metabolic process (GO:0051246)	0.01194	0.03758	106.11	469.79
intrinsic apoptotic signaling pathway in response to DNA damage (GO:0008630)	0.01269	0.03758	99.72	435.52
signal transduction in response to DNA damage (GO:0042770)	0.01293	0.03758	97.76	425.07
cellular macromolecule catabolic process (GO:0044265)	0.01318	0.03758	95.88	415.06
positive regulation of response to DNA damage stimulus (GO:2001022)	0.01368	0.03758	92.32	396.25
DNA damage response, signal transduction by p53 class mediator resulting in cell cycle arrest (GO:0006977)	0.01392	0.03758	90.64	387.4
mitotic DNA damage checkpoint signaling (GO:0044773)	0.01466	0.03758	85.94	362.85
cellular protein catabolic process (GO:0044257)	0.01491	0.03758	84.47	355.27
protein catabolic process (GO:0030163)	0.0159	0.03767	79.1	327.57
mitotic G1 DNA damage checkpoint signaling (GO:0031571)	0.01615	0.03767	77.86	321.24
mitotic nuclear division (GO:0140014)	0.01837	0.0399	68.23	272.72
DNA damage response, signal transduction by p53 class mediator (GO:0030330)	0.01837	0.0399	68.23	272.72
spindle assembly (GO:0051225)	0.02083	0.04374	59.98	232.2
metal ion transport (GO:0030001)	0.02181	0.04432	57.21	218.84
intrinsic apoptotic signaling pathway (GO:0097193)	0.02524	0.04819	49.24	181.17
regulation of protein catabolic process (GO:0042176)	0.02524	0.04819	49.24	181.17
phosphatidylinositol metabolic process (GO:0046488)	0.02769	0.05131	44.78	160.62
macroautophagy (GO:0016236)	0.02964	0.05222	41.76	146.92
cellular response to oxidative stress (GO:0034599)	0.03086	0.05222	40.06	139.34
phosphatidylinositol biosynthetic process (GO:0006661)	0.03111	0.05222	39.74	137.91
G2/M transition of mitotic cell cycle (GO:0000086)	0.03208	0.05222	38.5	132.42
cell cycle G2/M phase transition (GO:0044839)	0.03233	0.05222	38.2	131.1
regulation of cytokine production (GO:0001817)	0.03695	0.05733	33.3	109.83
regulation of signal transduction by p53 class mediator (GO:1901796)	0.0384	0.05733	32	104.31
mitotic spindle organization (GO:0007052)	0.03864	0.05733	31.79	103.44
protein autophosphorylation (GO:0046777)	0.03913	0.05733	31.39	101.73
double-strand break repair (GO:0006302)	0.04034	0.05776	30.42	97.65
glycerophospholipid biosynthetic process (GO:0046474)	0.04348	0.06021	28.15	88.27
protein stabilization (GO:0050821)	0.04396	0.06021	27.83	86.96
mitotic cell cycle phase transition (GO:0044772)	0.05117	0.0686	23.78	70.69
DNA repair (GO:0006281)	0.07232	0.09492	16.58	43.55
positive regulation of cytokine production (GO:0001819)	0.081	0.1041	14.72	36.99
positive regulation of multicellular organismal process (GO:0051240)	0.08333	0.1044	14.28	35.49
cellular response to DNA damage stimulus (GO:0006974)	0.0845	0.1044	14.07	34.77
phosphorylation (GO:0016310)	0.09609	0.1164	12.28	28.76
cellular protein metabolic process (GO:0044267)	0.1	0.1189	11.77	27.09
regulation of nucleic acid-templated transcription (GO:1903506)	0.103	0.1198	11.4	25.92
regulation of intracellular signal transduction (GO:1902531)	0.1046	0.1198	11.22	25.32
regulation of cellular macromolecule biosynthetic process (GO:2000112)	0.1117	0.1256	10.45	22.92
positive regulation of gene expression (GO:0010628)	0.1148	0.1269	10.14	21.95
protein phosphorylation (GO:0006468)	0.118	0.1282	9.85	21.05
positive regulation of nucleic acid-templated transcription (GO:1903508)	0.1214	0.1296	9.55	20.14
cellular protein modification process (GO:0006464)	0.2313	0.2429	4.63	6.78
regulation of gene expression (GO:0010468)	0.2422	0.2501	4.39	6.22
positive regulation of transcription, DNA-templated (GO:0045893)	0.2628	0.267	3.98	5.32
regulation of transcription, DNA-templated (GO:0006355)	0.4485	0.4485	1.98	1.59

## Sheet: lightcyan
The complete list of the functional analysis for hub-non-preserved module
Name	P-value	Adjusted p-value	Odds Ratio	Combined score
p38MAPK cascade (GO:0038066)	0.0009997	0.007851	1666	11508.9
negative regulation of mast cell activation involved in immune response (GO:0033007)	0.0009997	0.007851	1666	11508.9
positive regulation of CD4-positive, alpha-beta T cell proliferation (GO:2000563)	0.0009997	0.007851	1666	11508.9
positive regulation of CD4-positive, CD25-positive, alpha-beta regulatory T cell differentiation (GO:0032831)	0.0009997	0.007851	1666	11508.9
mature conventional dendritic cell differentiation (GO:0097029)	0.0009997	0.007851	1666	11508.9
positive regulation of dendritic cell differentiation (GO:2001200)	0.0009997	0.007851	1666	11508.9
toll-like receptor 2 signaling pathway (GO:0034134)	0.0009997	0.007851	1666	11508.9
dendritic cell differentiation (GO:0097028)	8.268e-06	0.00124	907.91	10625.4
negative regulation of myeloid leukocyte mediated immunity (GO:0002887)	0.0012	0.007851	1332.73	8963.74
regulation of T cell activation via T cell receptor contact with antigen bound to MHC molecule on antigen presenting cell (GO:2001188)	0.0012	0.007851	1332.73	8963.74
T-helper 17 cell lineage commitment (GO:0072540)	0.0012	0.007851	1332.73	8963.74
lymphoid progenitor cell differentiation (GO:0002320)	0.001399	0.007851	1110.56	7298.3
T-helper 17 cell differentiation (GO:0072539)	0.001399	0.007851	1110.56	7298.3
negative regulation of CD4-positive, alpha-beta T cell proliferation (GO:2000562)	0.001599	0.007851	951.86	6128.34
positive regulation of leukocyte differentiation (GO:1902107)	0.001599	0.007851	951.86	6128.34
regulation of dendritic cell chemotaxis (GO:2000508)	0.001599	0.007851	951.86	6128.34
positive regulation of cysteine-type endopeptidase activity involved in apoptotic signaling pathway (GO:2001269)	0.001599	0.007851	951.86	6128.34
T-helper cell lineage commitment (GO:0002295)	0.001599	0.007851	951.86	6128.34
positive regulation of dendritic cell chemotaxis (GO:2000510)	0.001599	0.007851	951.86	6128.34
positive regulation of monocyte chemotactic protein-1 production (GO:0071639)	0.001599	0.007851	951.86	6128.34
negative regulation of leukocyte degranulation (GO:0043301)	0.001799	0.007851	832.83	5264
somatic recombination of immunoglobulin genes involved in immune response (GO:0002204)	0.001799	0.007851	832.83	5264
endothelial cell chemotaxis (GO:0035767)	0.001799	0.007851	832.83	5264
hematopoietic stem cell differentiation (GO:0060218)	0.001999	0.007851	740.26	4600.93
positive regulation of viral entry into host cell (GO:0046598)	0.001999	0.007851	740.26	4600.93
myeloid dendritic cell differentiation (GO:0043011)	0.001999	0.007851	740.26	4600.93
positive regulation of T cell apoptotic process (GO:0070234)	0.001999	0.007851	740.26	4600.93
positive regulation by symbiont of entry into host (GO:0075294)	0.001999	0.007851	740.26	4600.93
negative regulation of alpha-beta T cell proliferation (GO:0046642)	0.001999	0.007851	740.26	4600.93
isotype switching (GO:0045190)	0.002198	0.007851	666.2	4077.19
regulation of CD4-positive, alpha-beta T cell proliferation (GO:2000561)	0.002198	0.007851	666.2	4077.19
regulation of monocyte chemotactic protein-1 production (GO:0071637)	0.002198	0.007851	666.2	4077.19
positive regulation of transforming growth factor beta production (GO:0071636)	0.002198	0.007851	666.2	4077.19
positive regulation of interleukin-13 production (GO:0032736)	0.002198	0.007851	666.2	4077.19
negative regulation of natural killer cell mediated immunity (GO:0002716)	0.002198	0.007851	666.2	4077.19
positive regulation of leukocyte apoptotic process (GO:2000108)	0.002198	0.007851	666.2	4077.19
regulation of cysteine-type endopeptidase activity involved in apoptotic signaling pathway (GO:2001267)	0.002198	0.007851	666.2	4077.19
regulation of dendritic cell apoptotic process (GO:2000668)	0.002198	0.007851	666.2	4077.19
negative regulation of activated T cell proliferation (GO:0046007)	0.002198	0.007851	666.2	4077.19
regulation of dendritic cell differentiation (GO:2001198)	0.002398	0.008365	605.61	3653.7
negative regulation of CD4-positive, alpha-beta T cell activation (GO:2000515)	0.002598	0.00847	555.11	3304.67
positive regulation of CD4-positive, alpha-beta T cell activation (GO:2000516)	0.002598	0.00847	555.11	3304.67
regulation of interleukin-5 production (GO:0032674)	0.002598	0.00847	555.11	3304.67
defense response to protozoan (GO:0042832)	0.002797	0.008563	512.38	3012.37
T-helper cell differentiation (GO:0042093)	0.002797	0.008563	512.38	3012.37
myeloid dendritic cell activation (GO:0001773)	0.002797	0.008563	512.38	3012.37
negative regulation of leukocyte mediated cytotoxicity (GO:0001911)	0.002997	0.008717	475.76	2764.28
myeloid leukocyte differentiation (GO:0002573)	7.421e-05	0.005566	288.8	2746.07
positive regulation of alpha-beta T cell proliferation (GO:0046641)	0.003196	0.008717	444.02	2551.24
negative regulation of natural killer cell mediated cytotoxicity (GO:0045953)	0.003196	0.008717	444.02	2551.24
regulation of interleukin-13 production (GO:0032656)	0.003196	0.008717	444.02	2551.24
regulation of mast cell degranulation (GO:0043304)	0.003196	0.008717	444.02	2551.24
B cell activation involved in immune response (GO:0002312)	0.003196	0.008717	444.02	2551.24
negative regulation of chemokine production (GO:0032682)	0.003396	0.008782	416.25	2366.46
positive regulation of interleukin-4 production (GO:0032753)	0.003595	0.008841	391.75	2204.79
cell migration involved in sprouting angiogenesis (GO:0002042)	0.003595	0.008841	391.75	2204.79
regulation of transforming growth factor beta production (GO:0071634)	0.003595	0.008841	391.75	2204.79
toll-like receptor 4 signaling pathway (GO:0034142)	0.003994	0.009663	350.47	1935.63
positive regulation of immune system process (GO:0002684)	0.004194	0.009985	332.93	1822.54
blood vessel endothelial cell migration (GO:0043534)	0.004592	0.01044	302.64	1629.2
ERK1 and ERK2 cascade (GO:0070371)	0.004592	0.01044	302.64	1629.2
regulation of interleukin-4 production (GO:0032673)	0.004592	0.01044	302.64	1629.2
positive regulation of viral life cycle (GO:1903902)	0.004792	0.01073	289.46	1545.99
negative regulation of interferon-gamma production (GO:0032689)	0.005788	0.01277	237.71	1224.71
regulation of natural killer cell mediated cytotoxicity (GO:0042269)	0.005987	0.01301	229.51	1174.65
positive regulation of mononuclear cell migration (GO:0071677)	0.006186	0.01312	221.84	1128.18
hematopoietic progenitor cell differentiation (GO:0002244)	0.006385	0.01312	214.68	1084.94
positive regulation of immune effector process (GO:0002699)	0.006385	0.01312	214.68	1084.94
positive regulation of interleukin-10 production (GO:0032733)	0.006385	0.01312	214.68	1084.94
regulation of cytokine production (GO:0001817)	0.000332	0.007851	134.11	1074.27
signal transduction by p53 class mediator (GO:0072331)	0.006584	0.01321	207.96	1044.6
cellular response to vascular endothelial growth factor stimulus (GO:0035924)	0.006783	0.01321	201.65	1006.89
positive regulation of interleukin-12 production (GO:0032735)	0.006783	0.01321	201.65	1006.89
regulation of activated T cell proliferation (GO:0046006)	0.006783	0.01321	201.65	1006.89
negative regulation of T cell proliferation (GO:0042130)	0.006982	0.01326	195.71	971.56
cellular response to virus (GO:0098586)	0.006982	0.01326	195.71	971.56
regulation of p38MAPK cascade (GO:1900744)	0.00738	0.01384	184.81	907.25
endothelial cell migration (GO:0043542)	0.007778	0.01423	175.07	850.23
regulation of viral entry into host cell (GO:0046596)	0.007778	0.01423	175.07	850.23
stem cell differentiation (GO:0048863)	0.007977	0.01442	170.57	824.08
regulation of chemokine production (GO:0032642)	0.008374	0.01495	162.24	775.91
negative regulation of tumor necrosis factor production (GO:0032720)	0.009169	0.01618	147.79	693.4
negative regulation of tumor necrosis factor superfamily cytokine production (GO:1903556)	0.009566	0.01649	141.48	657.83
regulation of interleukin-10 production (GO:0032653)	0.009566	0.01649	141.48	657.83
regulation of stress-activated MAPK cascade (GO:0032872)	0.009765	0.01664	138.53	641.24
regulation of interleukin-12 production (GO:0032655)	0.01016	0.01703	132.97	610.23
signal transduction in response to DNA damage (GO:0042770)	0.01036	0.01703	130.36	595.71
sprouting angiogenesis (GO:0002040)	0.01036	0.01703	130.36	595.71
positive regulation of NIK/NF-kappaB signaling (GO:1901224)	0.01056	0.01703	127.85	581.8
positive regulation of chemokine production (GO:0032722)	0.01056	0.01703	127.85	581.8
positive regulation of leukocyte chemotaxis (GO:0002690)	0.01076	0.01717	125.43	568.46
positive regulation of interleukin-1 beta production (GO:0032731)	0.01115	0.01761	120.85	543.36
positive regulation of interferon-gamma production (GO:0032729)	0.01135	0.01774	118.69	531.54
muscle organ development (GO:0007517)	0.01155	0.01786	116.6	520.17
positive regulation of interleukin-8 production (GO:0032757)	0.01215	0.01851	110.76	488.52
positive regulation of interleukin-1 production (GO:0032732)	0.01234	0.01851	108.93	478.73
stress-activated MAPK cascade (GO:0051403)	0.01234	0.01851	108.93	478.73
cell chemotaxis (GO:0060326)	0.01373	0.02039	97.69	418.9
response to molecule of bacterial origin (GO:0002237)	0.01452	0.02127	92.24	390.38
DNA damage response, signal transduction by p53 class mediator (GO:0030330)	0.01472	0.02127	90.97	383.78
positive regulation of cytokine production (GO:0001819)	0.001641	0.007851	59.05	378.63
positive regulation of immune response (GO:0050778)	0.01492	0.02127	89.74	377.38
positive regulation of T cell activation (GO:0050870)	0.01492	0.02127	89.74	377.38
positive regulation of interleukin-6 production (GO:0032755)	0.01511	0.02127	88.54	371.16
positive regulation of tumor necrosis factor production (GO:0032760)	0.01531	0.02127	87.37	365.12
positive regulation of endothelial cell proliferation (GO:0001938)	0.01531	0.02127	87.37	365.12
response to interferon-gamma (GO:0034341)	0.01591	0.02157	84.04	348.01
regulation of NIK/NF-kappaB signaling (GO:1901222)	0.01591	0.02157	84.04	348.01
positive regulation of tumor necrosis factor superfamily cytokine production (GO:1903557)	0.0161	0.02157	82.98	342.62
regulation of interleukin-8 production (GO:0032677)	0.0161	0.02157	82.98	342.62
regulation of interleukin-1 beta production (GO:0032651)	0.0165	0.0219	80.95	332.27
response to interleukin-1 (GO:0070555)	0.01709	0.02229	78.08	317.74
regulation of interferon-gamma production (GO:0032649)	0.01709	0.02229	78.08	317.74
toll-like receptor signaling pathway (GO:0002224)	0.01808	0.02323	73.73	295.87
cellular response to fibroblast growth factor stimulus (GO:0044344)	0.01827	0.02323	72.91	291.81
regulation of endothelial cell proliferation (GO:0001936)	0.01827	0.02323	72.91	291.81
regulation of interleukin-6 production (GO:0032675)	0.02182	0.0275	60.82	232.62
positive regulation of gene expression (GO:0010628)	0.003367	0.008782	40.66	231.49
cellular response to cytokine stimulus (GO:0071345)	0.003367	0.008782	40.66	231.49
response to lipid (GO:0033993)	0.02261	0.02826	58.65	222.26
positive regulation of cysteine-type endopeptidase activity involved in apoptotic process (GO:0043280)	0.02359	0.02924	56.15	210.4
cellular response to interferon-gamma (GO:0071346)	0.02398	0.02949	55.21	205.96
positive regulation of epithelial cell proliferation (GO:0050679)	0.02438	0.02972	54.3	201.68
regulation of tumor necrosis factor production (GO:0032680)	0.02457	0.02972	53.86	199.6
response to cytokine (GO:0034097)	0.02967	0.0356	44.4	156.19
positive regulation of NF-kappaB transcription factor activity (GO:0051092)	0.03064	0.03648	42.95	149.69
cellular response to growth factor stimulus (GO:0071363)	0.03123	0.03683	42.12	146.01
response to lipopolysaccharide (GO:0032496)	0.03142	0.03683	41.85	144.82
positive regulation of I-kappaB kinase/NF-kappaB signaling (GO:0043123)	0.03377	0.03919	38.87	131.72
positive regulation of ERK1 and ERK2 cascade (GO:0070374)	0.03396	0.03919	38.65	130.72
negative regulation of cytokine production (GO:0001818)	0.03591	0.04112	36.49	121.4
negative regulation of macromolecule metabolic process (GO:0010605)	0.03824	0.04346	34.2	111.63
regulation of I-kappaB kinase/NF-kappaB signaling (GO:0043122)	0.04406	0.04969	29.56	92.28
inflammatory response (GO:0006954)	0.04522	0.05061	28.77	89.09
regulation of ERK1 and ERK2 cascade (GO:0070372)	0.04676	0.05196	27.79	85.11
positive regulation of DNA-binding transcription factor activity (GO:0051091)	0.0483	0.05328	26.87	81.43
positive regulation of MAPK cascade (GO:0043410)	0.05369	0.05878	24.08	70.43
MAPK cascade (GO:0000165)	0.05924	0.06439	21.74	61.43
negative regulation of gene expression (GO:0010629)	0.06287	0.06736	20.43	56.53
positive regulation of multicellular organismal process (GO:0051240)	0.06724	0.07103	19.04	51.41
cellular response to DNA damage stimulus (GO:0006974)	0.06819	0.07153	18.77	50.39
negative regulation of programmed cell death (GO:0043069)	0.07406	0.07714	17.21	44.79
positive regulation of macromolecule metabolic process (GO:0010604)	0.07462	0.07719	17.07	44.3
negative regulation of apoptotic process (GO:0043066)	0.09353	0.0961	13.44	31.84
positive regulation of intracellular signal transduction (GO:1902533)	0.1048	0.107	11.9	26.83
regulation of transcription by RNA polymerase II (GO:0006357)	0.06269	0.06736	8.07	22.36
cytokine-mediated signaling pathway (GO:0019221)	0.1185	0.1201	10.42	22.21
regulation of transcription, DNA-templated (GO:0006355)	0.06469	0.06882	7.92	21.68
regulation of apoptotic process (GO:0042981)	0.1404	0.1413	8.66	17.01
regulation of gene expression (GO:0010468)	0.199	0.199	5.85	9.44

## Sheet: lightgreen
The complete list of the functional analysis for hub-non-preserved module
Name	P-value	Adjusted p-value	Odds Ratio	Combined score
vitamin D3 metabolic process (GO:0070640)	0.001499	0.02333	999.5	6499.56
cellular lipid biosynthetic process (GO:0097384)	0.001799	0.02333	799.56	5053.71
glycerol ether biosynthetic process (GO:0046504)	0.001799	0.02333	799.56	5053.71
somatic recombination of immunoglobulin gene segments (GO:0016447)	0.002098	0.02333	666.27	4108.59
cardiolipin biosynthetic process (GO:0032049)	0.002098	0.02333	666.27	4108.59
positive regulation of leukocyte differentiation (GO:1902107)	0.002398	0.02333	571.06	3445.29
negative regulation of fatty acid oxidation (GO:0046322)	0.002398	0.02333	571.06	3445.29
sterol catabolic process (GO:0016127)	0.002697	0.02333	499.65	2955.69
cholesterol catabolic process (GO:0006707)	0.002697	0.02333	499.65	2955.69
phosphatidylglycerol biosynthetic process (GO:0006655)	0.002697	0.02333	499.65	2955.69
ether lipid biosynthetic process (GO:0008611)	0.002997	0.02333	444.11	2580.41
fatty acid beta-oxidation using acyl-CoA dehydrogenase (GO:0033539)	0.002997	0.02333	444.11	2580.41
V(D)J recombination (GO:0033151)	0.003296	0.02333	399.68	2284.21
alcohol catabolic process (GO:0046164)	0.003296	0.02333	399.68	2284.21
mitotic G1/S transition checkpoint signaling (GO:0044819)	0.003595	0.02333	363.33	2044.88
negative regulation of fatty acid biosynthetic process (GO:0045717)	0.003595	0.02333	363.33	2044.88
ether lipid metabolic process (GO:0046485)	0.004193	0.02333	307.4	1682.8
cardiolipin metabolic process (GO:0032048)	0.004193	0.02333	307.4	1682.8
regulation of fatty acid oxidation (GO:0046320)	0.004791	0.02333	266.39	1422.78
positive regulation of double-strand break repair via nonhomologous end joining (GO:2001034)	0.004791	0.02333	266.39	1422.78
polyol biosynthetic process (GO:0046173)	0.004791	0.02333	266.39	1422.78
ribosomal small subunit assembly (GO:0000028)	0.00509	0.02333	249.72	1318.68
maturation of 5.8S rRNA (GO:0000460)	0.00509	0.02333	249.72	1318.68
negative regulation of fatty acid metabolic process (GO:0045922)	0.00509	0.02333	249.72	1318.68
telomere capping (GO:0016233)	0.005687	0.02439	221.96	1147.41
positive regulation of lymphocyte differentiation (GO:0045621)	0.005986	0.02439	210.26	1076.21
regulation of lymphocyte differentiation (GO:0045619)	0.005986	0.02439	210.26	1076.21
regulation of cholesterol metabolic process (GO:0090181)	0.006284	0.02469	199.74	1012.63
negative regulation of lipid biosynthetic process (GO:0051055)	0.006583	0.02497	190.22	955.53
regulation of steroid metabolic process (GO:0019218)	0.006881	0.02523	181.56	904
energy derivation by oxidation of organic compounds (GO:0015980)	0.007477	0.02649	166.42	814.75
positive regulation of erythrocyte differentiation (GO:0045648)	0.008074	0.02649	153.6	740.22
bile acid biosynthetic process (GO:0006699)	0.008074	0.02649	153.6	740.22
regulation of small molecule metabolic process (GO:0062012)	0.008372	0.02649	147.9	707.41
regulation of fatty acid biosynthetic process (GO:0042304)	0.00867	0.02649	142.61	677.12
regulation of double-strand break repair via nonhomologous end joining (GO:2001032)	0.00867	0.02649	142.61	677.12
bile acid metabolic process (GO:0008206)	0.00986	0.02931	124.76	576.31
positive regulation of lymphocyte activation (GO:0051251)	0.01046	0.03027	117.41	535.47
positive regulation of myeloid cell differentiation (GO:0045639)	0.01105	0.03039	110.88	499.54
regulation of erythrocyte differentiation (GO:0045646)	0.01105	0.03039	110.88	499.54
positive regulation of double-strand break repair (GO:2000781)	0.01194	0.03204	102.33	453.1
telomere organization (GO:0032200)	0.01402	0.03475	86.73	370.11
regulation of smooth muscle cell proliferation (GO:0048660)	0.01461	0.03475	83.11	351.21
secondary alcohol metabolic process (GO:1902652)	0.01461	0.03475	83.11	351.21
organic hydroxy compound biosynthetic process (GO:1901617)	0.01491	0.03475	81.41	342.39
positive regulation of cell morphogenesis involved in differentiation (GO:0010770)	0.01491	0.03475	81.41	342.39
intrinsic apoptotic signaling pathway in response to DNA damage (GO:0008630)	0.0152	0.03475	79.78	333.96
negative regulation of cellular biosynthetic process (GO:0031327)	0.0155	0.03475	78.21	325.88
fatty acid beta-oxidation (GO:0006635)	0.0155	0.03475	78.21	325.88
IRE1-mediated unfolded protein response (GO:0036498)	0.0158	0.03475	76.7	318.15
telomere maintenance (GO:0000723)	0.01668	0.03599	72.51	296.78
mitotic DNA damage checkpoint signaling (GO:0044773)	0.01757	0.0364	68.74	277.83
fatty acid oxidation (GO:0019395)	0.01757	0.0364	68.74	277.83
peptidyl-threonine phosphorylation (GO:0018107)	0.01787	0.0364	67.58	271.98
double-strand break repair via nonhomologous end joining (GO:0006303)	0.01846	0.03669	65.35	260.91
monocarboxylic acid biosynthetic process (GO:0072330)	0.01875	0.03669	64.3	255.67
mitotic G1 DNA damage checkpoint signaling (GO:0031571)	0.01934	0.03669	62.28	245.72
steroid biosynthetic process (GO:0006694)	0.01934	0.03669	62.28	245.72
peptidyl-threonine modification (GO:0018210)	0.01993	0.03717	60.39	236.44
sterol metabolic process (GO:0016125)	0.02082	0.03746	57.75	223.61
fatty acid catabolic process (GO:0009062)	0.02082	0.03746	57.75	223.61
regulation of hematopoietic stem cell differentiation (GO:1902036)	0.02111	0.03746	56.93	219.61
regulation of hematopoietic progenitor cell differentiation (GO:1901532)	0.02229	0.03863	53.84	204.77
positive regulation of type I interferon production (GO:0032481)	0.02288	0.03863	52.42	198
cholesterol metabolic process (GO:0008203)	0.02288	0.03863	52.42	198
protein modification process (GO:0036211)	0.02318	0.03863	51.73	194.75
positive regulation of cellular amide metabolic process (GO:0034250)	0.02406	0.03892	49.78	185.56
negative regulation of protein modification process (GO:0031400)	0.02406	0.03892	49.78	185.56
response to insulin (GO:0032868)	0.02494	0.03976	47.98	177.1
negative regulation of phosphorylation (GO:0042326)	0.02553	0.04011	46.84	171.83
regulation of type I interferon production (GO:0032479)	0.02641	0.04091	45.24	164.41
regulation of stem cell differentiation (GO:2000736)	0.02699	0.04124	44.23	159.77
regulation of epithelial cell proliferation (GO:0050678)	0.02758	0.04156	43.27	155.35
positive regulation of translation (GO:0045727)	0.02963	0.04317	40.19	141.43
epithelial cell differentiation (GO:0030855)	0.02992	0.04317	39.79	139.62
intrinsic apoptotic signaling pathway (GO:0097193)	0.03022	0.04317	39.39	137.85
positive regulation of cellular protein metabolic process (GO:0032270)	0.03022	0.04317	39.39	137.85
steroid metabolic process (GO:0008202)	0.0308	0.04344	38.62	134.42
cellular response to peptide hormone stimulus (GO:0071375)	0.03139	0.0437	37.88	131.13
epithelium development (GO:0060429)	0.03605	0.04957	32.85	109.15
cellular response to insulin stimulus (GO:0032869)	0.03809	0.05109	31.04	101.44
positive regulation of macromolecule biosynthetic process (GO:0010557)	0.03809	0.05109	31.04	101.44
ribonucleoprotein complex assembly (GO:0022618)	0.04012	0.05317	29.42	94.62
negative regulation of protein phosphorylation (GO:0001933)	0.04475	0.0586	26.28	81.65
peptidyl-serine phosphorylation (GO:0018105)	0.0459	0.0594	25.6	78.88
double-strand break repair (GO:0006302)	0.04821	0.06166	24.33	73.78
peptidyl-serine modification (GO:0018209)	0.04965	0.06277	23.6	70.87
rRNA processing (GO:0006364)	0.0508	0.0635	23.05	68.68
glycerophospholipid biosynthetic process (GO:0046474)	0.05195	0.06383	22.52	66.61
regulation of translation (GO:0006417)	0.05223	0.06383	22.39	66.1
positive regulation of cellular biosynthetic process (GO:0031328)	0.05281	0.06383	22.14	65.12
regulation of protein phosphorylation (GO:0001932)	0.0772	0.09231	14.89	38.14
DNA metabolic process (GO:0006259)	0.08028	0.09496	14.29	36.04
DNA repair (GO:0006281)	0.08615	0.1008	13.26	32.52
positive regulation of cytokine production (GO:0001819)	0.0964	0.1116	11.77	27.54
cellular response to DNA damage stimulus (GO:0006974)	0.1005	0.1152	11.26	25.86
negative regulation of programmed cell death (GO:0043069)	0.109	0.1236	10.32	22.88
phosphorylation (GO:0016310)	0.1142	0.1282	9.82	21.31
protein modification by small protein conjugation (GO:0032446)	0.1166	0.1296	9.6	20.63
cellular protein metabolic process (GO:0044267)	0.1188	0.1306	9.41	20.05
positive regulation of gene expression (GO:0010628)	0.1362	0.1477	8.11	16.18
negative regulation of apoptotic process (GO:0043066)	0.137	0.1477	8.06	16.03
protein phosphorylation (GO:0006468)	0.1399	0.1494	7.88	15.5
protein ubiquitination (GO:0016567)	0.1475	0.156	7.43	14.22
regulation of apoptotic process (GO:0042981)	0.203	0.2126	5.2	8.29
regulation of cell population proliferation (GO:0042127)	0.2084	0.2163	5.04	7.91
positive regulation of transcription by RNA polymerase II (GO:0045944)	0.2433	0.2501	4.21	5.95
cellular protein modification process (GO:0006464)	0.2707	0.2757	3.71	4.84
positive regulation of transcription, DNA-templated (GO:0045893)	0.3064	0.3092	3.18	3.77
regulation of transcription by RNA polymerase II (GO:0006357)	0.5041	0.5041	1.61	1.11

## Sheet: magenta
The complete list of the functional analysis for hub-non-preserved module
Name	P-value	Adjusted p-value	Odds Ratio	Combined score
positive regulation of leukocyte mediated immunity (GO:0002705)	5.243e-06	0.001122	1024.72	12459.1
regulation of guanylate cyclase activity (GO:0031282)	0.003745	0.04418	356.8	1993.61
fatty acid derivative catabolic process (GO:1901569)	0.003745	0.04418	356.8	1993.61
peptidyl-cysteine S-nitrosylation (GO:0018119)	0.003745	0.04418	356.8	1993.61
prostaglandin transport (GO:0015732)	0.003745	0.04418	356.8	1993.61
regulation of dendritic cell cytokine production (GO:0002730)	0.003745	0.04418	356.8	1993.61
isoleucine metabolic process (GO:0006549)	0.004492	0.04418	285.43	1542.87
regulation of retrograde transport, endosome to Golgi (GO:1905279)	0.004492	0.04418	285.43	1542.87
nucleotide transport (GO:0006862)	0.004492	0.04418	285.43	1542.87
positive regulation of killing of cells of other organism (GO:0051712)	0.004492	0.04418	285.43	1542.87
regulation of inositol phosphate biosynthetic process (GO:0010919)	0.005239	0.04418	237.85	1249.08
arginine catabolic process (GO:0006527)	0.005239	0.04418	237.85	1249.08
thiamine-containing compound metabolic process (GO:0042723)	0.005239	0.04418	237.85	1249.08
positive regulation of lipopolysaccharide-mediated signaling pathway (GO:0031666)	0.005239	0.04418	237.85	1249.08
positive regulation of dendritic cell cytokine production (GO:0002732)	0.005985	0.04418	203.86	1043.43
regulation of protein ADP-ribosylation (GO:0010835)	0.005985	0.04418	203.86	1043.43
ketone body biosynthetic process (GO:0046951)	0.006731	0.04418	178.37	892.01
galactose metabolic process (GO:0006012)	0.006731	0.04418	178.37	892.01
regulation of leukocyte mediated cytotoxicity (GO:0001910)	0.006731	0.04418	178.37	892.01
peptidyl-cysteine modification (GO:0018198)	0.006731	0.04418	178.37	892.01
acetyl-CoA biosynthetic process (GO:0006085)	0.007476	0.04418	158.54	776.21
positive regulation of cell activation (GO:0050867)	0.007476	0.04418	158.54	776.21
arginine metabolic process (GO:0006525)	0.007476	0.04418	158.54	776.21
ketone body metabolic process (GO:1902224)	0.008221	0.04418	142.68	685.01
purine nucleoside bisphosphate biosynthetic process (GO:0034033)	0.008221	0.04418	142.68	685.01
coenzyme A biosynthetic process (GO:0015937)	0.008221	0.04418	142.68	685.01
positive regulation of integrin activation (GO:0033625)	0.008221	0.04418	142.68	685.01
ribonucleoside bisphosphate biosynthetic process (GO:0034030)	0.008221	0.04418	142.68	685.01
protein kinase C signaling (GO:0070528)	0.008221	0.04418	142.68	685.01
positive regulation of protein depolymerization (GO:1901881)	0.008965	0.04418	129.7	611.46
pyrimidine-containing compound metabolic process (GO:0072527)	0.008965	0.04418	129.7	611.46
regulation of actin filament depolymerization (GO:0030834)	0.008965	0.04418	129.7	611.46
regulation of actin nucleation (GO:0051125)	0.008965	0.04418	129.7	611.46
toll-like receptor 3 signaling pathway (GO:0034138)	0.008965	0.04418	129.7	611.46
Golgi localization (GO:0051645)	0.008965	0.04418	129.7	611.46
positive regulation of actin filament depolymerization (GO:0030836)	0.008965	0.04418	129.7	611.46
positive regulation of purine nucleotide biosynthetic process (GO:1900373)	0.009709	0.04418	118.89	551
icosanoid secretion (GO:0032309)	0.009709	0.04418	118.89	551
negative regulation of alcohol biosynthetic process (GO:1902931)	0.009709	0.04418	118.89	551
positive regulation of cyclase activity (GO:0031281)	0.01045	0.04418	109.74	500.5
coenzyme A metabolic process (GO:0015936)	0.01045	0.04418	109.74	500.5
acetyl-CoA metabolic process (GO:0006084)	0.01119	0.04418	101.89	457.73
negative regulation of blood pressure (GO:0045776)	0.01119	0.04418	101.89	457.73
positive regulation of cell killing (GO:0031343)	0.01119	0.04418	101.89	457.73
regulation of integrin activation (GO:0033623)	0.01119	0.04418	101.89	457.73
nitric oxide biosynthetic process (GO:0006809)	0.01119	0.04418	101.89	457.73
positive regulation of lyase activity (GO:0051349)	0.01119	0.04418	101.89	457.73
nitric oxide metabolic process (GO:0046209)	0.01194	0.04418	95.1	421.09
glutamine family amino acid catabolic process (GO:0009065)	0.01194	0.04418	95.1	421.09
acyl-CoA biosynthetic process (GO:0071616)	0.01268	0.04418	89.15	389.38
regulation of Arp2/3 complex-mediated actin nucleation (GO:0034315)	0.01268	0.04418	89.15	389.38
regulation of cellular respiration (GO:0043457)	0.01268	0.04418	89.15	389.38
ruffle organization (GO:0031529)	0.01268	0.04418	89.15	389.38
regulation of protein secretion (GO:0050708)	0.0001026	0.01098	40.7	373.82
nitric oxide mediated signal transduction (GO:0007263)	0.01342	0.04418	83.9	361.69
positive regulation of stress-activated protein kinase signaling cascade (GO:0070304)	0.01342	0.04418	83.9	361.69
carbohydrate derivative transport (GO:1901264)	0.01342	0.04418	83.9	361.69
phosphatidylglycerol acyl-chain remodeling (GO:0036148)	0.01342	0.04418	83.9	361.69
phosphatidylinositol acyl-chain remodeling (GO:0036149)	0.01342	0.04418	83.9	361.69
toll-like receptor 4 signaling pathway (GO:0034142)	0.0149	0.04555	75.06	315.73
cortical actin cytoskeleton organization (GO:0030866)	0.0149	0.04555	75.06	315.73
branched-chain amino acid catabolic process (GO:0009083)	0.0149	0.04555	75.06	315.73
branched-chain amino acid metabolic process (GO:0009081)	0.0149	0.04555	75.06	315.73
organic cation transport (GO:0015695)	0.0149	0.04555	75.06	315.73
positive regulation of phosphatase activity (GO:0010922)	0.01564	0.04585	71.3	296.47
regulation of lipopolysaccharide-mediated signaling pathway (GO:0031664)	0.01564	0.04585	71.3	296.47
innate immune response in mucosa (GO:0002227)	0.01564	0.04585	71.3	296.47
negative regulation of phosphate metabolic process (GO:0045936)	0.01638	0.04612	67.9	279.21
regulation of platelet activation (GO:0010543)	0.01638	0.04612	67.9	279.21
phosphatidylserine acyl-chain remodeling (GO:0036150)	0.01638	0.04612	67.9	279.21
positive regulation of interleukin-6 production (GO:0032755)	0.001449	0.04418	41.4	270.59
negative regulation of G protein-coupled receptor signaling pathway (GO:0045744)	0.01712	0.04757	64.81	263.64
purine ribonucleotide catabolic process (GO:0009154)	0.01786	0.04776	61.99	249.55
regulation of cell size (GO:0008361)	0.01786	0.04776	61.99	249.55
regulation of cytokine production involved in immune response (GO:0002718)	0.01786	0.04776	61.99	249.55
negative regulation of cellular carbohydrate metabolic process (GO:0010677)	0.01859	0.04794	59.41	236.74
organophosphate ester transport (GO:0015748)	0.01859	0.04794	59.41	236.74
phosphatidylglycerol metabolic process (GO:0046471)	0.01859	0.04794	59.41	236.74
regulation of actin filament bundle assembly (GO:0032231)	0.01933	0.04867	57.03	225.04
phosphatidylethanolamine acyl-chain remodeling (GO:0036152)	0.01933	0.04867	57.03	225.04
cellular amino acid catabolic process (GO:0009063)	0.002024	0.04418	34.78	215.76
regulation of vasculature development (GO:1901342)	0.02007	0.04946	54.83	214.32
positive regulation of cellular component biogenesis (GO:0044089)	0.002114	0.04418	34.01	209.47
regulation of protein transport (GO:0051223)	0.0208	0.04946	52.8	204.47
sulfur compound transport (GO:0072348)	0.0208	0.04946	52.8	204.47
regulation of calcium-mediated signaling (GO:0050848)	0.0208	0.04946	52.8	204.47
mucosal immune response (GO:0002385)	0.0208	0.04946	52.8	204.47
alpha-amino acid catabolic process (GO:1901606)	0.02227	0.05071	49.15	187
Golgi to plasma membrane protein transport (GO:0043001)	0.02227	0.05071	49.15	187
cell projection organization (GO:0030030)	0.02227	0.05071	49.15	187
phosphatidylcholine acyl-chain remodeling (GO:0036151)	0.02227	0.05071	49.15	187
purine nucleoside bisphosphate metabolic process (GO:0034032)	0.02301	0.05076	47.51	179.21
ribonucleoside bisphosphate metabolic process (GO:0033875)	0.02301	0.05076	47.51	179.21
cellular nitrogen compound biosynthetic process (GO:0044271)	0.02301	0.05076	47.51	179.21
superoxide metabolic process (GO:0006801)	0.02374	0.05132	45.98	171.98
hematopoietic progenitor cell differentiation (GO:0002244)	0.02374	0.05132	45.98	171.98
positive regulation of cytokine production involved in immune response (GO:0002720)	0.02447	0.05238	44.54	165.24
regulation of interleukin-6 production (GO:0032675)	0.003004	0.04418	28.31	164.45
phosphatidylinositol metabolic process (GO:0046488)	0.003112	0.04418	27.8	160.46
positive regulation of interleukin-12 production (GO:0032735)	0.02521	0.05285	43.19	158.95
phosphatidylserine metabolic process (GO:0006658)	0.02521	0.05285	43.19	158.95
positive regulation of protein-containing complex assembly (GO:0031334)	0.003447	0.04418	26.35	149.42
establishment of protein localization to plasma membrane (GO:0061951)	0.02667	0.05436	40.71	147.56
platelet aggregation (GO:0070527)	0.02667	0.05436	40.71	147.56
positive regulation of production of molecular mediator of immune response (GO:0002702)	0.02813	0.05627	38.51	137.51
tRNA aminoacylation (GO:0043039)	0.02813	0.05627	38.51	137.51
fatty acid derivative biosynthetic process (GO:1901570)	0.02959	0.0581	36.53	128.6
sulfur compound catabolic process (GO:0044273)	0.02959	0.0581	36.53	128.6
cortical cytoskeleton organization (GO:0030865)	0.03032	0.05812	35.62	124.51
hexose metabolic process (GO:0019318)	0.03032	0.05812	35.62	124.51
tRNA aminoacylation for protein translation (GO:0006418)	0.03178	0.05914	33.92	116.98
positive regulation of leukocyte mediated cytotoxicity (GO:0001912)	0.03178	0.05914	33.92	116.98
regulation of cytokine production involved in inflammatory response (GO:1900015)	0.03178	0.05914	33.92	116.98
cation transmembrane transport (GO:0098655)	0.03251	0.05946	33.13	113.5
homotypic cell-cell adhesion (GO:0034109)	0.03251	0.05946	33.13	113.5
positive regulation of response to biotic stimulus (GO:0002833)	0.03323	0.06027	32.37	110.2
purine ribonucleotide biosynthetic process (GO:0009152)	0.03541	0.06263	30.3	101.23
Golgi to plasma membrane transport (GO:0006893)	0.03541	0.06263	30.3	101.23
phosphatidic acid biosynthetic process (GO:0006654)	0.03541	0.06263	30.3	101.23
regulation of stress-activated MAPK cascade (GO:0032872)	0.03614	0.06334	29.67	98.51
regulation of generation of precursor metabolites and energy (GO:0043467)	0.03686	0.06334	29.06	95.92
phosphatidic acid metabolic process (GO:0046473)	0.03686	0.06334	29.06	95.92
regulation of interleukin-12 production (GO:0032655)	0.03759	0.06334	28.48	93.44
regulation of protein modification process (GO:0031399)	0.03759	0.06334	28.48	93.44
positive regulation of actin filament bundle assembly (GO:0032233)	0.03759	0.06334	28.48	93.44
negative regulation of cellular biosynthetic process (GO:0031327)	0.03831	0.06355	27.92	91.07
fatty acid beta-oxidation (GO:0006635)	0.03831	0.06355	27.92	91.07
regulation of secretion by cell (GO:1903530)	0.04336	0.07084	24.54	77.01
fatty acid oxidation (GO:0019395)	0.04336	0.07084	24.54	77.01
positive regulation of interleukin-8 production (GO:0032757)	0.0448	0.07263	23.72	73.66
negative regulation of kinase activity (GO:0033673)	0.04552	0.07324	23.33	72.08
actin cytoskeleton reorganization (GO:0031532)	0.04624	0.07384	22.95	70.56
regulation of cellular catabolic process (GO:0031329)	0.04767	0.07557	22.23	67.66
anion transmembrane transport (GO:0098656)	0.04911	0.07727	21.56	64.97
positive regulation of protein transport (GO:0051222)	0.05054	0.0789	20.92	62.45
sterol metabolic process (GO:0016125)	0.05125	0.0789	20.62	61.25
fatty acid catabolic process (GO:0009062)	0.05125	0.0789	20.62	61.25
positive regulation of protein secretion (GO:0050714)	0.05268	0.0799	20.03	58.97
positive regulation of secretion by cell (GO:1903532)	0.05268	0.0799	20.03	58.97
defense response to Gram-negative bacterium (GO:0050829)	0.05339	0.0799	19.75	57.88
response to molecule of bacterial origin (GO:0002237)	0.05339	0.0799	19.75	57.88
regulation of peptide hormone secretion (GO:0090276)	0.0541	0.0804	19.48	56.83
integrin-mediated signaling pathway (GO:0007229)	0.05482	0.0809	19.22	55.81
water-soluble vitamin metabolic process (GO:0006767)	0.05553	0.08132	18.96	54.82
purine ribonucleotide metabolic process (GO:0009150)	0.05624	0.08132	18.71	53.85
phosphatidylcholine metabolic process (GO:0046470)	0.05624	0.08132	18.71	53.85
glycerophospholipid metabolic process (GO:0006650)	0.05837	0.08362	18	51.13
regulation of interleukin-8 production (GO:0032677)	0.05908	0.08362	17.77	50.28
negative regulation of protein modification process (GO:0031400)	0.05908	0.08362	17.77	50.28
regulation of G protein-coupled receptor signaling pathway (GO:0008277)	0.05979	0.08362	17.55	49.44
positive regulation of cytoskeleton organization (GO:0051495)	0.05979	0.08362	17.55	49.44
retrograde vesicle-mediated transport, Golgi to endoplasmic reticulum (GO:0006890)	0.06191	0.08603	16.92	47.08
negative regulation of phosphorylation (GO:0042326)	0.06262	0.08645	16.72	46.33
second-messenger-mediated signaling (GO:0019932)	0.06473	0.0888	16.15	44.21
negative regulation of protein kinase activity (GO:0006469)	0.06544	0.08902	15.97	43.54
toll-like receptor signaling pathway (GO:0002224)	0.06614	0.08902	15.79	42.88
positive regulation of supramolecular fiber organization (GO:1902905)	0.06614	0.08902	15.79	42.88
hemopoiesis (GO:0030097)	0.06825	0.09128	15.28	41.02
positive regulation of stress-activated MAPK cascade (GO:0032874)	0.07176	0.09479	14.49	38.19
organic anion transport (GO:0015711)	0.07176	0.09479	14.49	38.19
steroid metabolic process (GO:0008202)	0.07525	0.09819	13.79	35.67
regulation of insulin secretion (GO:0050796)	0.07525	0.09819	13.79	35.67
positive regulation of cytokine production (GO:0001819)	0.02544	0.05285	9.08	33.34
regulation of protein kinase activity (GO:0045859)	0.07942	0.103	13.02	32.99
positive regulation of cellular component organization (GO:0051130)	0.0822	0.1053	12.56	31.39
response to lipid (GO:0033993)	0.0822	0.1053	12.56	31.39
regulation of protein-containing complex assembly (GO:0043254)	0.08358	0.1065	12.34	30.63
protein transport (GO:0015031)	0.03042	0.05812	8.22	28.72
regulation of anatomical structure morphogenesis (GO:0022603)	0.08841	0.112	11.63	28.21
platelet degranulation (GO:0002576)	0.08979	0.113	11.44	27.58
microtubule cytoskeleton organization involved in mitosis (GO:1902850)	0.09185	0.1143	11.17	26.67
plasma membrane bounded cell projection organization (GO:0120036)	0.09185	0.1143	11.17	26.67
Golgi organization (GO:0007030)	0.09322	0.1153	10.99	26.09
regulation of cell motility (GO:2000145)	0.09527	0.1172	10.74	25.26
positive regulation of response to external stimulus (GO:0032103)	0.09936	0.1215	10.27	23.72
regulation of cytokine production (GO:0001817)	0.1068	0.1299	9.51	21.27
negative regulation of protein phosphorylation (GO:0001933)	0.1082	0.1308	9.38	20.87
mitotic spindle organization (GO:0007052)	0.1115	0.1341	9.08	19.91
response to lipopolysaccharide (GO:0032496)	0.1129	0.1349	8.96	19.55
peptide biosynthetic process (GO:0043043)	0.1149	0.1366	8.8	19.03
positive regulation of ERK1 and ERK2 cascade (GO:0070374)	0.1216	0.1437	8.28	17.44
defense response to bacterium (GO:0042742)	0.1242	0.146	8.09	16.86
glycerophospholipid biosynthetic process (GO:0046474)	0.1249	0.146	8.04	16.73
regulated exocytosis (GO:0045055)	0.1269	0.1475	7.9	16.32
negative regulation of macromolecule metabolic process (GO:0010605)	0.1361	0.1574	7.32	14.61
negative regulation of intracellular signal transduction (GO:1902532)	0.1387	0.1595	7.17	14.17
endomembrane system organization (GO:0010256)	0.1393	0.1595	7.14	14.07
regulation of angiogenesis (GO:0045765)	0.1419	0.1616	7	13.66
translation (GO:0006412)	0.1491	0.1688	6.63	12.62
inflammatory response (GO:0006954)	0.1593	0.1792	6.16	11.32
regulation of autophagy (GO:0010506)	0.16	0.1792	6.14	11.24
regulation of ERK1 and ERK2 cascade (GO:0070372)	0.1644	0.1833	5.95	10.74
positive regulation of signal transduction (GO:0009967)	0.1733	0.1921	5.62	9.84
regulation of protein phosphorylation (GO:0001932)	0.182	0.2004	5.32	9.06
negative regulation of signal transduction (GO:0009968)	0.1826	0.2004	5.3	9
positive regulation of MAPK cascade (GO:0043410)	0.187	0.2041	5.16	8.65
positive regulation of programmed cell death (GO:0043068)	0.1944	0.2101	4.94	8.09
innate immune response (GO:0045087)	0.2041	0.2195	4.67	7.42
cellular macromolecule biosynthetic process (GO:0034645)	0.2114	0.2262	4.49	6.98
negative regulation of gene expression (GO:0010629)	0.2162	0.2301	4.38	6.7
cellular protein localization (GO:0034613)	0.2203	0.2334	4.28	6.48
intracellular protein transport (GO:0006886)	0.2245	0.2367	4.19	6.26
gene expression (GO:0010467)	0.2362	0.2478	3.95	5.7
negative regulation of cell population proliferation (GO:0008285)	0.2495	0.2605	3.71	5.14
positive regulation of macromolecule metabolic process (GO:0010604)	0.2524	0.2622	3.66	5.03
regulation of cell migration (GO:0030334)	0.266	0.275	3.44	4.55
regulation of gene expression (GO:0010468)	0.1925	0.2091	2.7	4.45
cellular protein metabolic process (GO:0044267)	0.2711	0.2789	3.36	4.39
organelle organization (GO:0006996)	0.2727	0.2793	3.34	4.33
positive regulation of gene expression (GO:0010628)	0.3065	0.3109	2.9	3.42
cellular response to cytokine stimulus (GO:0071345)	0.3065	0.3109	2.9	3.42
negative regulation of cellular process (GO:0048523)	0.35	0.3533	2.46	2.58
cytokine-mediated signaling pathway (GO:0019221)	0.3771	0.3788	2.23	2.18
regulation of cell population proliferation (GO:0042127)	0.4426	0.4426	1.8	1.47

## Sheet: salmon
The complete list of the functional analysis for hub-non-preserved module
Name	P-value	Adjusted p-value	Odds Ratio	Combined score
regulation of plasma membrane organization (GO:1903729)	0.0009997	0.01075	1666	11508.9
regulation of keratinocyte apoptotic process (GO:1902172)	0.0012	0.01075	1332.73	8963.74
regulation of macromolecule biosynthetic process (GO:0010556)	0.0012	0.01075	1332.73	8963.74
negative regulation of actin filament depolymerization (GO:0030835)	0.0012	0.01075	1332.73	8963.74
regulation of extracellular matrix constituent secretion (GO:0003330)	0.001599	0.01075	951.86	6128.34
actin filament reorganization (GO:0090527)	0.001599	0.01075	951.86	6128.34
positive regulation of oligodendrocyte differentiation (GO:0048714)	0.001599	0.01075	951.86	6128.34
regulation of RNA biosynthetic process (GO:2001141)	0.001599	0.01075	951.86	6128.34
positive regulation of cysteine-type endopeptidase activity involved in apoptotic signaling pathway (GO:2001269)	0.001599	0.01075	951.86	6128.34
epithelial cell apoptotic process (GO:1904019)	0.001799	0.01075	832.83	5264
actin-mediated cell contraction (GO:0070252)	0.001799	0.01075	832.83	5264
sequestering of actin monomers (GO:0042989)	0.001999	0.01075	740.26	4600.93
regulation of podosome assembly (GO:0071801)	0.001999	0.01075	740.26	4600.93
negative regulation of extracellular matrix organization (GO:1903054)	0.001999	0.01075	740.26	4600.93
positive regulation of actin nucleation (GO:0051127)	0.002198	0.01075	666.2	4077.19
actin filament depolymerization (GO:0030042)	0.002198	0.01075	666.2	4077.19
regulation of T cell mediated immunity (GO:0002709)	0.002198	0.01075	666.2	4077.19
regulation of cysteine-type endopeptidase activity involved in apoptotic signaling pathway (GO:2001267)	0.002198	0.01075	666.2	4077.19
positive regulation of myelination (GO:0031643)	0.002198	0.01075	666.2	4077.19
regulation of actin nucleation (GO:0051125)	0.002398	0.01075	605.61	3653.7
relaxation of cardiac muscle (GO:0055119)	0.002598	0.01075	555.11	3304.67
relaxation of muscle (GO:0090075)	0.002797	0.01075	512.38	3012.37
renal absorption (GO:0070293)	0.002797	0.01075	512.38	3012.37
negative regulation of neuroinflammatory response (GO:0150079)	0.002797	0.01075	512.38	3012.37
response to muscle stretch (GO:0035994)	0.002997	0.01075	475.76	2764.28
positive regulation of membrane protein ectodomain proteolysis (GO:0051044)	0.002997	0.01075	475.76	2764.28
regulation of establishment of cell polarity (GO:2000114)	0.003196	0.01075	444.02	2551.24
stabilization of membrane potential (GO:0030322)	0.003396	0.01075	416.25	2366.46
negative regulation of viral entry into host cell (GO:0046597)	0.003396	0.01075	416.25	2366.46
positive regulation of nervous system process (GO:0031646)	0.003595	0.01075	391.75	2204.79
positive regulation of glial cell differentiation (GO:0045687)	0.003595	0.01075	391.75	2204.79
pulmonary valve development (GO:0003177)	0.003595	0.01075	391.75	2204.79
actin filament capping (GO:0051693)	0.003795	0.01075	369.96	2062.22
regulation of neuroinflammatory response (GO:0150077)	0.003795	0.01075	369.96	2062.22
cardiac muscle cell contraction (GO:0086003)	0.003795	0.01075	369.96	2062.22
regulation of oligodendrocyte differentiation (GO:0048713)	0.003795	0.01075	369.96	2062.22
regulation of T cell cytokine production (GO:0002724)	0.003795	0.01075	369.96	2062.22
regulation of lymphocyte proliferation (GO:0050670)	0.003795	0.01075	369.96	2062.22
barbed-end actin filament capping (GO:0051016)	0.003795	0.01075	369.96	2062.22
negative regulation of viral life cycle (GO:1903901)	0.003994	0.0108	350.47	1935.63
positive regulation of protein processing (GO:0010954)	0.003994	0.0108	350.47	1935.63
cell projection assembly (GO:0030031)	0.004393	0.01136	317.06	1720.94
regulation of membrane protein ectodomain proteolysis (GO:0051043)	0.004393	0.01136	317.06	1720.94
positive regulation of epithelial cell apoptotic process (GO:1904037)	0.004592	0.01163	302.64	1629.2
regulation of cytokine production involved in immune response (GO:0002718)	0.004792	0.01188	289.46	1545.99
negative regulation of actin filament polymerization (GO:0030837)	0.004991	0.01212	277.39	1470.2
regulation of myelination (GO:0031641)	0.00519	0.01235	266.28	1400.9
protein depolymerization (GO:0051261)	0.005589	0.01295	246.53	1278.76
actin filament polymerization (GO:0030041)	0.005788	0.01295	237.71	1224.71
cell projection organization (GO:0030030)	0.005987	0.01295	229.51	1174.65
plasma membrane invagination (GO:0099024)	0.005987	0.01295	229.51	1174.65
regulation of protein localization to membrane (GO:1905475)	0.005987	0.01295	229.51	1174.65
regulation of cellular biosynthetic process (GO:0031326)	0.006385	0.01357	214.68	1084.94
cardiac muscle contraction (GO:0060048)	0.006783	0.01392	201.65	1006.89
protein destabilization (GO:0031648)	0.006783	0.01392	201.65	1006.89
aortic valve development (GO:0003176)	0.007181	0.01448	190.1	938.42
phagocytosis, engulfment (GO:0006911)	0.00738	0.01464	184.81	907.25
negative regulation of secretion by cell (GO:1903531)	0.007778	0.01493	175.07	850.23
regulation of viral entry into host cell (GO:0046596)	0.007778	0.01493	175.07	850.23
regulation of nervous system development (GO:0051960)	0.008374	0.01582	162.24	775.91
regulation of T cell activation (GO:0050863)	0.009368	0.01742	144.57	675.19
regulation of cellular localization (GO:0060341)	0.009765	0.01761	138.53	641.24
positive regulation of actin filament polymerization (GO:0030838)	0.009765	0.01761	138.53	641.24
actin polymerization or depolymerization (GO:0008154)	0.009963	0.0177	135.69	625.39
intrinsic apoptotic signaling pathway in response to DNA damage (GO:0008630)	0.01016	0.01778	132.97	610.23
positive regulation of proteolysis (GO:0045862)	0.01135	0.01958	118.69	531.54
protein polymerization (GO:0051258)	0.01175	0.01997	114.59	509.22
actin cytoskeleton reorganization (GO:0031532)	0.01254	0.02073	107.17	469.28
amyloid fibril formation (GO:1990000)	0.01254	0.02073	107.17	469.28
regulation of RNA metabolic process (GO:0051252)	0.01294	0.02084	103.81	451.34
extracellular matrix disassembly (GO:0022617)	0.01314	0.02084	102.21	442.82
cellular component disassembly (GO:0022411)	0.01314	0.02084	102.21	442.82
extrinsic apoptotic signaling pathway (GO:0097191)	0.01432	0.02243	93.54	397.18
regulation of T cell proliferation (GO:0042129)	0.01511	0.02336	88.54	371.16
regulation of organelle assembly (GO:1902115)	0.01531	0.02336	87.37	365.12
positive regulation of protein catabolic process (GO:0045732)	0.01689	0.02542	79.02	322.45
regulation of neuron death (GO:1901214)	0.01709	0.02542	78.08	317.74
negative regulation of cell death (GO:0060548)	0.01867	0.02743	71.34	283.98
negative regulation of neuron death (GO:1901215)	0.01946	0.02824	68.38	269.39
intrinsic apoptotic signaling pathway (GO:0097193)	0.02025	0.02868	65.66	256.06
regulation of cell death (GO:0010941)	0.02025	0.02868	65.66	256.06
neutrophil degranulation (GO:0043312)	0.003354	0.01075	40.75	232.15
neutrophil activation involved in immune response (GO:0002283)	0.003409	0.01075	40.4	229.53
neutrophil mediated immunity (GO:0002446)	0.00345	0.01075	40.14	227.59
cellular response to molecule of bacterial origin (GO:0071219)	0.0228	0.03146	58.13	219.8
regulation of protein-containing complex assembly (GO:0043254)	0.023	0.03146	57.63	217.38
tumor necrosis factor-mediated signaling pathway (GO:0033209)	0.023	0.03146	57.63	217.38
positive regulation of cysteine-type endopeptidase activity involved in apoptotic process (GO:0043280)	0.02359	0.0318	56.15	210.4
cellular response to lipopolysaccharide (GO:0071222)	0.02379	0.0318	55.68	208.16
potassium ion transport (GO:0006813)	0.02418	0.03197	54.75	203.8
potassium ion transmembrane transport (GO:0071805)	0.02751	0.03598	47.97	172.35
positive regulation of cellular catabolic process (GO:0031331)	0.02791	0.03609	47.28	169.2
regulation of cytokine production (GO:0001817)	0.02967	0.03796	44.4	156.19
actin filament organization (GO:0007015)	0.03006	0.03805	43.81	153.53
response to lipopolysaccharide (GO:0032496)	0.03142	0.03936	41.85	144.82
cation transport (GO:0006812)	0.03435	0.04258	38.19	128.76
cellular response to tumor necrosis factor (GO:0071356)	0.03824	0.04692	34.2	111.63
regulation of inflammatory response (GO:0050727)	0.04057	0.04926	32.18	103.13
negative regulation of inflammatory response (GO:0050728)	0.04173	0.05016	31.26	99.28
cellular response to lipid (GO:0071396)	0.04309	0.05128	30.24	95.09
cilium organization (GO:0044782)	0.04483	0.05282	29.03	90.13
cellular component assembly (GO:0022607)	0.05119	0.05972	25.3	75.2
central nervous system development (GO:0007417)	0.05254	0.0607	24.63	72.57
inorganic cation transmembrane transport (GO:0098662)	0.05369	0.06143	24.08	70.43
plasma membrane bounded cell projection assembly (GO:0120031)	0.05446	0.06172	23.73	69.06
extracellular matrix organization (GO:0030198)	0.05867	0.06586	21.96	62.27
cilium assembly (GO:0060271)	0.06134	0.06822	20.96	58.51
cellular response to oxygen-containing compound (GO:1901701)	0.06306	0.06948	20.37	56.29
cellular response to DNA damage stimulus (GO:0006974)	0.06819	0.07397	18.77	50.39
supramolecular fiber organization (GO:0097435)	0.06838	0.07397	18.71	50.19
positive regulation of macromolecule metabolic process (GO:0010604)	0.07462	0.08	17.07	44.3
organelle assembly (GO:0070925)	0.08233	0.08748	15.39	38.42
nervous system development (GO:0007399)	0.08645	0.09104	14.61	35.77
positive regulation of gene expression (GO:0010628)	0.09298	0.09621	13.52	32.12
cellular response to cytokine stimulus (GO:0071345)	0.09298	0.09621	13.52	32.12
negative regulation of cellular process (GO:0048523)	0.1085	0.1113	11.46	25.46
cytokine-mediated signaling pathway (GO:0019221)	0.1185	0.1203	10.42	22.21
positive regulation of cellular process (GO:0048522)	0.1193	0.1203	10.35	22
regulation of gene expression (GO:0010468)	0.199	0.199	5.85	9.44

## Sheet: tan
The complete list of the functional analysis for hub-non-preserved module
Name	P-value	Adjusted p-value	Odds Ratio	Combined score
tricuspid valve development (GO:0003175)	0.003495	0.0399	384.27	2173.55
tricuspid valve morphogenesis (GO:0003186)	0.003495	0.0399	384.27	2173.55
BMP signaling pathway involved in heart development (GO:0061312)	0.003495	0.0399	384.27	2173.55
glomerular visceral epithelial cell migration (GO:0090521)	0.003495	0.0399	384.27	2173.55
negative regulation of lamellipodium organization (GO:1902744)	0.004193	0.0399	307.4	1682.8
ventricular compact myocardium morphogenesis (GO:0003223)	0.004193	0.0399	307.4	1682.8
mitral valve development (GO:0003174)	0.00489	0.0399	256.15	1362.86
cardiac pacemaker cell development (GO:0060926)	0.00489	0.0399	256.15	1362.86
dorsal aorta development (GO:0035907)	0.00489	0.0399	256.15	1362.86
dorsal aorta morphogenesis (GO:0035912)	0.00489	0.0399	256.15	1362.86
pharyngeal arch artery morphogenesis (GO:0061626)	0.00489	0.0399	256.15	1362.86
regulation of transforming growth factor beta2 production (GO:0032909)	0.00489	0.0399	256.15	1362.86
ventricular trabecula myocardium morphogenesis (GO:0003222)	0.005587	0.04124	219.55	1138.86
negative regulation of actin nucleation (GO:0051126)	0.005587	0.04124	219.55	1138.86
mitral valve morphogenesis (GO:0003183)	0.006284	0.04427	192.1	973.89
regulation of cardiac muscle cell apoptotic process (GO:0010665)	0.007675	0.04758	153.66	748.3
positive regulation of transforming growth factor beta production (GO:0071636)	0.007675	0.04758	153.66	748.3
regulation of lamellipodium morphogenesis (GO:2000392)	0.007675	0.04758	153.66	748.3
regulation of actin nucleation (GO:0051125)	0.00837	0.04879	139.69	668.13
cardiac right ventricle morphogenesis (GO:0003215)	0.009064	0.04879	128.04	602.21
negative regulation of smooth muscle cell migration (GO:0014912)	0.009759	0.04879	118.18	547.14
positive regulation of cardiac muscle cell proliferation (GO:0060045)	0.009759	0.04879	118.18	547.14
positive regulation of SMAD protein signal transduction (GO:0060391)	0.009759	0.04879	118.18	547.14
atrioventricular valve development (GO:0003171)	0.009759	0.04879	118.18	547.14
positive regulation of cardiac muscle tissue growth (GO:0055023)	0.01184	0.05097	96.01	425.94
pharyngeal system development (GO:0060037)	0.01184	0.05097	96.01	425.94
cell surface receptor signaling pathway involved in heart development (GO:0061311)	0.01184	0.05097	96.01	425.94
aorta morphogenesis (GO:0035909)	0.01184	0.05097	96.01	425.94
mesenchyme morphogenesis (GO:0072132)	0.01184	0.05097	96.01	425.94
heart trabecula morphogenesis (GO:0061384)	0.01322	0.05145	85.33	369.14
endocardial cushion morphogenesis (GO:0003203)	0.01322	0.05145	85.33	369.14
atrioventricular valve morphogenesis (GO:0003181)	0.01322	0.05145	85.33	369.14
regulation of smooth muscle cell migration (GO:0014910)	0.01391	0.05145	80.84	345.57
regulation of cardiac muscle cell proliferation (GO:0060043)	0.0146	0.05145	76.79	324.56
positive regulation of vascular associated smooth muscle cell proliferation (GO:1904707)	0.0146	0.05145	76.79	324.56
endocardial cushion development (GO:0003197)	0.0146	0.05145	76.79	324.56
positive regulation of smoothened signaling pathway (GO:0045880)	0.0146	0.05145	76.79	324.56
regulation of SMAD protein signal transduction (GO:0060390)	0.01599	0.05493	69.8	288.72
dorsal/ventral pattern formation (GO:0009953)	0.01667	0.05493	66.77	273.33
outflow tract septum morphogenesis (GO:0003148)	0.01736	0.05493	63.98	259.34
cardiac conduction system development (GO:0003161)	0.01736	0.05493	63.98	259.34
transforming growth factor beta receptor signaling pathway (GO:0007179)	0.001721	0.0399	38.12	242.63
positive regulation of BMP signaling pathway (GO:0030513)	0.01874	0.0581	59.05	234.86
ventricular septum morphogenesis (GO:0060412)	0.01943	0.05905	56.86	224.1
negative regulation of cytoskeleton organization (GO:0051494)	0.0208	0.06084	52.94	205
artery morphogenesis (GO:0048844)	0.0208	0.06084	52.94	205
positive regulation of Rho protein signal transduction (GO:0035025)	0.02149	0.06168	51.17	196.5
ventricular cardiac muscle tissue morphogenesis (GO:0055010)	0.02355	0.06636	46.51	174.36
cellular response to transforming growth factor beta stimulus (GO:0071560)	0.002802	0.0399	29.57	173.82
smoothened signaling pathway (GO:0007224)	0.02423	0.06647	45.14	167.93
positive regulation of bone mineralization (GO:0030501)	0.02492	0.06647	43.85	161.9
regulation of vascular associated smooth muscle cell proliferation (GO:1904705)	0.0256	0.06647	42.63	156.24
ventricular septum development (GO:0003281)	0.02628	0.06647	41.47	150.92
regulation of exit from mitosis (GO:0007096)	0.02697	0.06647	40.38	145.9
positive regulation of ossification (GO:0045778)	0.02765	0.06647	39.34	141.17
transmembrane receptor protein serine/threonine kinase signaling pathway (GO:0007178)	0.00379	0.0399	25.26	140.84
epithelial cell migration (GO:0010631)	0.02833	0.06647	38.36	136.7
keratinocyte differentiation (GO:0030216)	0.02833	0.06647	38.36	136.7
positive regulation of biomineral tissue development (GO:0070169)	0.02833	0.06647	38.36	136.7
response to growth factor (GO:0070848)	0.02833	0.06647	38.36	136.7
endosome organization (GO:0007032)	0.02833	0.06647	38.36	136.7
translesion synthesis (GO:0019985)	0.02901	0.06647	37.42	132.47
DNA synthesis involved in DNA repair (GO:0000731)	0.02969	0.06647	36.53	128.46
negative regulation of cell migration (GO:0030336)	0.004426	0.0399	23.29	126.24
positive regulation of osteoblast differentiation (GO:0045669)	0.03037	0.06647	35.68	124.66
cardiac ventricle morphogenesis (GO:0003208)	0.03037	0.06647	35.68	124.66
establishment of protein localization to extracellular region (GO:0035592)	0.03173	0.06647	34.09	117.61
postreplication repair (GO:0006301)	0.03173	0.06647	34.09	117.61
vesicle organization (GO:0016050)	0.03173	0.06647	34.09	117.61
positive regulation of smooth muscle cell proliferation (GO:0048661)	0.03173	0.06647	34.09	117.61
positive regulation of pathway-restricted SMAD protein phosphorylation (GO:0010862)	0.03241	0.06699	33.34	114.35
mitotic cytokinesis (GO:0000281)	0.03377	0.06731	31.95	108.26
negative regulation of cell projection organization (GO:0031345)	0.03377	0.06731	31.95	108.26
regulation of cellular component movement (GO:0051270)	0.03445	0.06731	31.3	105.42
regulation of smoothened signaling pathway (GO:0008589)	0.03513	0.06731	30.67	102.71
negative regulation of BMP signaling pathway (GO:0030514)	0.0358	0.06731	30.07	100.12
epidermal cell differentiation (GO:0009913)	0.03648	0.06731	29.49	97.64
heart morphogenesis (GO:0003007)	0.03648	0.06731	29.49	97.64
cardiac muscle tissue development (GO:0048738)	0.03648	0.06731	29.49	97.64
regulation of bone mineralization (GO:0030500)	0.03918	0.07101	27.38	88.69
negative regulation of neuron projection development (GO:0010977)	0.03986	0.07101	26.89	86.67
regulation of pathway-restricted SMAD protein phosphorylation (GO:0060393)	0.03986	0.07101	26.89	86.67
response to light stimulus (GO:0009416)	0.04188	0.07376	25.55	81.06
phosphorylation (GO:0016310)	0.002453	0.0399	13.46	80.88
positive regulation of Ras protein signal transduction (GO:0046579)	0.04322	0.07527	24.72	77.65
protein secretion (GO:0009306)	0.04389	0.07559	24.33	76.04
BMP signaling pathway (GO:0030509)	0.04457	0.07591	23.94	74.49
embryonic organ development (GO:0048568)	0.04524	0.07621	23.58	72.99
cellular response to BMP stimulus (GO:0071773)	0.04858	0.08036	21.89	66.19
cytoskeleton-dependent cytokinesis (GO:0061640)	0.04925	0.08036	21.58	64.96
negative regulation of supramolecular fiber organization (GO:1902904)	0.04925	0.08036	21.58	64.96
regulation of Rho protein signal transduction (GO:0035023)	0.04992	0.0806	21.28	63.77
regulation of BMP signaling pathway (GO:0030510)	0.05192	0.08297	20.42	60.41
negative regulation of developmental process (GO:0051093)	0.05259	0.08318	20.15	59.35
protein phosphorylation (GO:0006468)	0.004501	0.0399	10.78	58.27
skin development (GO:0043588)	0.05458	0.08461	19.38	56.37
negative regulation of cellular response to growth factor stimulus (GO:0090288)	0.05458	0.08461	19.38	56.37
positive regulation of plasma membrane bounded cell projection assembly (GO:0120034)	0.05658	0.08514	18.67	53.63
regulation of Notch signaling pathway (GO:0008593)	0.05658	0.08514	18.67	53.63
regulation of osteoblast differentiation (GO:0045667)	0.05658	0.08514	18.67	53.63
positive regulation of autophagy (GO:0010508)	0.06121	0.09123	17.2	48.04
regulation of stem cell differentiation (GO:2000736)	0.06187	0.09133	17.01	47.32
proteolysis (GO:0006508)	0.01667	0.05493	11.52	47.17
positive regulation of transmembrane receptor protein serine/threonine kinase signaling pathway (GO:0090100)	0.06253	0.09143	16.82	46.62
response to UV (GO:0009411)	0.06713	0.09725	15.61	42.17
cellular protein modification process (GO:0006464)	0.004541	0.0399	7.43	40.08
negative regulation of transmembrane receptor protein serine/threonine kinase signaling pathway (GO:0090101)	0.07303	0.1038	14.29	37.4
DNA replication (GO:0006260)	0.07303	0.1038	14.29	37.4
negative regulation of cell motility (GO:2000146)	0.07693	0.1084	13.53	34.7
cellular response to organic substance (GO:0071310)	0.08277	0.1156	12.52	31.21
protein targeting (GO:0006605)	0.08406	0.1163	12.32	30.51
regulation of cell motility (GO:2000145)	0.08921	0.1224	11.57	27.96
protein localization to plasma membrane (GO:0072659)	0.09113	0.1239	11.31	27.1
protein localization to cell periphery (GO:1990778)	0.09369	0.126	10.98	26.01
organelle assembly (GO:0070925)	0.03463	0.06731	7.71	25.92
positive regulation of cellular catabolic process (GO:0031331)	0.09433	0.126	10.9	25.74
cellular response to growth factor stimulus (GO:0071363)	0.1051	0.1393	9.72	21.88
regulation of neuron projection development (GO:0010975)	0.1095	0.1439	9.3	20.56
cellular protein-containing complex assembly (GO:0034622)	0.1114	0.1451	9.13	20.03
positive regulation of developmental process (GO:0051094)	0.1171	0.1512	8.66	18.57
regulation of mitotic cell cycle phase transition (GO:1901990)	0.1239	0.1587	8.14	17.01
negative regulation of macromolecule metabolic process (GO:0010605)	0.1276	0.1616	7.89	16.24
protein localization to membrane (GO:0072657)	0.1282	0.1616	7.85	16.12
regulation of signal transduction (GO:0009966)	0.1301	0.162	7.73	15.76
endomembrane system organization (GO:0010256)	0.1307	0.162	7.69	15.64
cilium organization (GO:0044782)	0.1483	0.1825	6.7	12.78
regulation of autophagy (GO:0010506)	0.1501	0.1833	6.61	12.53
positive regulation of DNA-binding transcription factor activity (GO:0051091)	0.1591	0.1927	6.2	11.39
positive regulation of signal transduction (GO:0009967)	0.1627	0.1955	6.05	10.98
positive regulation of cell differentiation (GO:0045597)	0.1663	0.1982	5.91	10.59
plasma membrane bounded cell projection assembly (GO:0120031)	0.178	0.209	5.47	9.45
regulation of cell cycle (GO:0051726)	0.1885	0.2196	5.13	8.57
protein polyubiquitination (GO:0000209)	0.1988	0.2265	4.83	7.81
cilium assembly (GO:0060271)	0.1988	0.2265	4.83	7.81
cellular macromolecule biosynthetic process (GO:0034645)	0.1988	0.2265	4.83	7.81
negative regulation of gene expression (GO:0010629)	0.2033	0.23	4.71	7.51
intracellular protein transport (GO:0006886)	0.2112	0.2372	4.51	7.02
post-translational protein modification (GO:0043687)	0.2163	0.2394	4.39	6.73
positive regulation of multicellular organismal process (GO:0051240)	0.2163	0.2394	4.39	6.73
cellular response to DNA damage stimulus (GO:0006974)	0.2191	0.2397	4.33	6.57
supramolecular fiber organization (GO:0097435)	0.2196	0.2397	4.32	6.54
protein transport (GO:0015031)	0.2296	0.2483	4.1	6.03
positive regulation of protein phosphorylation (GO:0001934)	0.2307	0.2483	4.08	5.98
regulation of gene expression (GO:0010468)	0.1726	0.2043	2.93	5.14
regulation of cell migration (GO:0030334)	0.2507	0.268	3.7	5.12
organelle organization (GO:0006996)	0.2571	0.273	3.59	4.88
regulation of nucleic acid-templated transcription (GO:1903506)	0.2624	0.2767	3.51	4.69
regulation of cellular macromolecule biosynthetic process (GO:2000112)	0.2822	0.2956	3.22	4.07
positive regulation of cell population proliferation (GO:0008284)	0.2853	0.2968	3.17	3.98
protein ubiquitination (GO:0016567)	0.311	0.3214	2.86	3.34
regulation of cell population proliferation (GO:0042127)	0.4204	0.4316	1.94	1.68
positive regulation of transcription by RNA polymerase II (GO:0045944)	0.4783	0.4846	1.62	1.19
regulation of transcription by RNA polymerase II (GO:0006357)	0.4674	0.4766	1.34	1.02
positive regulation of transcription, DNA-templated (GO:0045893)	0.5742	0.578	1.22	0.68
regulation of transcription, DNA-templated (GO:0006355)	0.8111	0.8111	0.61	0.13
