# Supplementary material for: Integrated co-expression analysis of regulatory elements (miRNA, lncRNA, and TFs) in bovine monocytes induced by Str. uberis
Source: Sci Rep. 2023 Sep 12;13:15076. doi: 10.1038/s41598-023-42067-4 (PMC10497586; doi:10.1038/s41598-023-42067-4)
Supplement: Supplementary file 15 — Supplementary Table S15. [file 41598_2023_42067_MOESM15_ESM.xlsx]

## Sheet: darkgrey
The complete list of the functional analysis for hub-semi-preserved module
Index	Name	P-value	Adjusted p-value	Odds Ratio	Combined score
1	maintenance of DNA repeat elements (GO:0043570)	0.001799	0.02248	799.56	5053.71
2	positive regulation of helicase activity (GO:0051096)	0.002098	0.02248	666.27	4108.59
3	somatic recombination of immunoglobulin gene segments (GO:0016447)	0.002098	0.02248	666.27	4108.59
4	somatic recombination of immunoglobulin genes involved in immune response (GO:0002204)	0.002697	0.02248	499.65	2955.69
5	regulation of helicase activity (GO:0051095)	0.002697	0.02248	499.65	2955.69
6	isotype switching (GO:0045190)	0.003296	0.02248	399.68	2284.21
7	B cell mediated immunity (GO:0019724)	0.003296	0.02248	399.68	2284.21
8	lymphocyte mediated immunity (GO:0002449)	0.003894	0.02248	333.03	1847.77
9	response to UV-B (GO:0010224)	0.003894	0.02248	333.03	1847.77
10	response to X-ray (GO:0010165)	0.004193	0.02248	307.4	1682.8
11	histone H4-K5 acetylation (GO:0043981)	0.004492	0.02248	285.43	1542.87
12	histone H4-K8 acetylation (GO:0043982)	0.004492	0.02248	285.43	1542.87
13	B cell activation involved in immune response (GO:0002312)	0.004791	0.02248	266.39	1422.78
14	histone H4-K16 acetylation (GO:0043984)	0.005687	0.02255	221.96	1147.41
15	adaptive immune response based on somatic recombination of immune receptors built from immunoglobulin superfamily domains (GO:0002460)	0.005986	0.02255	210.26	1076.21
16	intrinsic apoptotic signaling pathway in response to DNA damage by p53 class mediator (GO:0042771)	0.006284	0.02255	199.74	1012.63
17	protein localization to chromatin (GO:0071168)	0.006284	0.02255	199.74	1012.63
18	internal peptidyl-lysine acetylation (GO:0018393)	0.008372	0.02783	147.9	707.41
19	mismatch repair (GO:0006298)	0.00867	0.02783	142.61	677.12
20	protein localization to chromosome (GO:0034502)	0.01016	0.02796	120.98	555.22
21	intrinsic apoptotic signaling pathway by p53 class mediator (GO:0072332)	0.01075	0.02796	114.05	516.95
22	negative regulation of DNA metabolic process (GO:0051053)	0.01075	0.02796	114.05	516.95
23	DNA recombination (GO:0006310)	0.01164	0.02796	105.03	467.7
24	positive regulation of catalytic activity (GO:0043085)	0.01194	0.02796	102.33	453.1
25	positive regulation of ATPase activity (GO:0032781)	0.01254	0.02796	97.33	426.23
26	regulation of DNA recombination (GO:0000018)	0.01254	0.02796	97.33	426.23
27	male gonad development (GO:0008584)	0.01283	0.02796	95.01	413.84
28	development of primary male sexual characteristics (GO:0046546)	0.01283	0.02796	95.01	413.84
29	postreplication repair (GO:0006301)	0.01372	0.02886	88.66	380.25
30	histone H4 acetylation (GO:0043967)	0.01432	0.02898	84.88	360.44
31	intrinsic apoptotic signaling pathway in response to DNA damage (GO:0008630)	0.0152	0.02898	79.78	333.96
32	gonad development (GO:0008406)	0.0152	0.02898	79.78	333.96
33	negative regulation of DNA recombination (GO:0045910)	0.01698	0.03139	71.21	290.22
34	B cell differentiation (GO:0030183)	0.01816	0.03259	66.45	266.34
35	negative regulation of neuron apoptotic process (GO:0043524)	0.02111	0.0353	56.93	219.61
36	histone acetylation (GO:0016573)	0.02111	0.0353	56.93	219.61
37	response to ionizing radiation (GO:0010212)	0.02141	0.0353	56.12	215.73
38	peptide metabolic process (GO:0006518)	0.02465	0.03848	48.57	179.85
39	lymphocyte differentiation (GO:0030098)	0.02494	0.03848	47.98	177.1
40	B cell activation (GO:0042113)	0.02523	0.03848	47.4	174.43
41	protein maturation (GO:0051604)	0.02875	0.04067	41.45	147.12
42	negative regulation of neuron death (GO:1901215)	0.02905	0.04067	41.02	145.18
43	regulation of neuron apoptotic process (GO:0043523)	0.02905	0.04067	41.02	145.18
44	response to UV (GO:0009411)	0.02934	0.04067	40.6	143.29
45	protein processing (GO:0016485)	0.03139	0.04162	37.88	131.13
46	chromosome organization (GO:0051276)	0.03139	0.04162	37.88	131.13
47	histone modification (GO:0016570)	0.03372	0.04322	35.19	119.27
48	cellular amide metabolic process (GO:0043603)	0.03401	0.04322	34.88	117.92
49	regulation of signal transduction by p53 class mediator (GO:1901796)	0.0459	0.05714	25.6	78.88
50	DNA metabolic process (GO:0006259)	0.08028	0.09795	14.29	36.04
51	proteolysis (GO:0006508)	0.08308	0.09937	13.78	34.29
52	DNA repair (GO:0006281)	0.08615	0.1011	13.26	32.52
53	cellular response to DNA damage stimulus (GO:0006974)	0.1005	0.1157	11.26	25.86
54	regulation of intracellular signal transduction (GO:1902531)	0.1242	0.1403	8.97	18.72
55	positive regulation of cell population proliferation (GO:0008284)	0.1341	0.1424	8.25	16.59
56	neutrophil degranulation (GO:0043312)	0.1359	0.1424	8.13	16.23
57	negative regulation of apoptotic process (GO:0043066)	0.137	0.1424	8.06	16.03
58	neutrophil activation involved in immune response (GO:0002283)	0.137	0.1424	8.06	16.03
59	neutrophil mediated immunity (GO:0002446)	0.1378	0.1424	8.01	15.88
60	regulation of transcription by RNA polymerase II (GO:0006357)	0.5041	0.5104	1.61	1.11
61	regulation of transcription, DNA-templated (GO:0006355)	0.5104	0.5104	1.58	1.06

## Sheet: darkorange
Supplementary File S : The complete list of the functional analysis for hub-semi-preserved module
Index	Name	P-value	Adjusted p-value	Odds Ratio	Combined score
1	chaperone-mediated protein complex assembly (GO:0051131)	1.379e-07	1.214e-05	450.47	7115.97
2	response to unfolded protein (GO:0006986)	6.603e-09	1.162e-06	295.48	5565.6
3	ribosome localization (GO:0033750)	0.002498	0.02121	555.17	3326.77
4	RNA localization to Cajal body (GO:0090670)	0.002498	0.02121	555.17	3326.77
5	positive regulation of MHC class I biosynthetic process (GO:0045345)	0.002498	0.02121	555.17	3326.77
6	scaRNA localization to Cajal body (GO:0090666)	0.002498	0.02121	555.17	3326.77
7	positive regulation of tau-protein kinase activity (GO:1902949)	0.002997	0.02121	444.11	2580.41
8	positive regulation of immune response to tumor cell (GO:0002839)	0.002997	0.02121	444.11	2580.41
9	regulation of NK T cell activation (GO:0051133)	0.002997	0.02121	444.11	2580.41
10	positive regulation of T cell mediated immune response to tumor cell (GO:0002842)	0.002997	0.02121	444.11	2580.41
11	positive regulation of NK T cell activation (GO:0051135)	0.003495	0.02121	370.07	2093.27
12	regulation of T cell mediated immune response to tumor cell (GO:0002840)	0.003495	0.02121	370.07	2093.27
13	ribosomal large subunit export from nucleus (GO:0000055)	0.003495	0.02121	370.07	2093.27
14	ribosomal small subunit export from nucleus (GO:0000056)	0.003495	0.02121	370.07	2093.27
15	regulation of transforming growth factor beta activation (GO:1901388)	0.003495	0.02121	370.07	2093.27
16	nicotinamide nucleotide biosynthetic process (GO:0019359)	0.003495	0.02121	370.07	2093.27
17	rRNA-containing ribonucleoprotein complex export from nucleus (GO:0071428)	0.003495	0.02121	370.07	2093.27
18	regulation of MHC class I biosynthetic process (GO:0045343)	0.003495	0.02121	370.07	2093.27
19	negative regulation of nitrogen compound metabolic process (GO:0051172)	0.003994	0.02343	317.19	1751.86
20	positive regulation of telomerase activity (GO:0051973)	0.0001252	0.004405	155.92	1401.11
21	positive regulation of establishment of protein localization to telomere (GO:1904851)	0.00499	0.0261	246.68	1307.49
22	negative regulation of transforming growth factor beta production (GO:0071635)	0.00499	0.0261	246.68	1307.49
23	regulation of tau-protein kinase activity (GO:1902947)	0.00499	0.0261	246.68	1307.49
24	isotype switching (GO:0045190)	0.005488	0.0261	222	1155.57
25	positive regulation of protein localization to Cajal body (GO:1904871)	0.005488	0.0261	222	1155.57
26	regulation of protein localization to Cajal body (GO:1904869)	0.005488	0.0261	222	1155.57
27	regulation of establishment of protein localization to telomere (GO:0070203)	0.005488	0.0261	222	1155.57
28	positive regulation of protein localization to chromosome, telomeric region (GO:1904816)	0.005985	0.02772	201.81	1032.95
29	regulation of telomerase activity (GO:0051972)	0.0002302	0.006751	113.33	949.33
30	central nervous system neuron axonogenesis (GO:0021955)	0.006482	0.02783	184.98	932.06
31	positive regulation of protein localization to cell surface (GO:2000010)	0.006482	0.02783	184.98	932.06
32	ribosomal subunit export from nucleus (GO:0000054)	0.006482	0.02783	184.98	932.06
33	nucleoside phosphate biosynthetic process (GO:1901293)	0.006979	0.02857	170.74	847.7
34	regulation of response to interferon-gamma (GO:0060330)	0.006979	0.02857	170.74	847.7
35	positive regulation of telomerase RNA localization to Cajal body (GO:1904874)	0.007476	0.02924	158.54	776.21
36	central nervous system neuron development (GO:0021954)	0.007476	0.02924	158.54	776.21
37	regulation of proteasomal protein catabolic process (GO:0061136)	0.0003175	0.007248	95.86	772.11
38	protein targeting to mitochondrion (GO:0006626)	0.0003294	0.007248	94.04	754.04
39	nuclear transport (GO:0051169)	0.007973	0.03051	147.96	714.91
40	positive regulation of macrophage activation (GO:0043032)	0.008469	0.03118	138.71	661.82
41	positive regulation of DNA biosynthetic process (GO:2000573)	0.0004053	0.007926	84.45	659.65
42	nucleotide biosynthetic process (GO:0009165)	0.008966	0.03118	130.54	615.43
43	positive regulation of phosphoprotein phosphatase activity (GO:0032516)	0.008966	0.03118	130.54	615.43
44	regulation of telomerase RNA localization to Cajal body (GO:1904872)	0.008966	0.03118	130.54	615.43
45	positive regulation of establishment of protein localization (GO:1904951)	0.009462	0.03118	123.28	574.57
46	positive regulation of leukocyte activation (GO:0002696)	0.009462	0.03118	123.28	574.57
47	positive regulation of alpha-beta T cell activation (GO:0046635)	0.009957	0.03118	116.79	538.34
48	positive regulation of interferon-alpha production (GO:0032727)	0.009957	0.03118	116.79	538.34
49	positive regulation of cyclin-dependent protein kinase activity (GO:1904031)	0.009957	0.03118	116.79	538.34
50	regulation of protein modification by small protein conjugation or removal (GO:1903320)	0.009957	0.03118	116.79	538.34
51	positive regulation of phosphatase activity (GO:0010922)	0.01045	0.03118	110.94	506.01
52	purinergic nucleotide receptor signaling pathway (GO:0035590)	0.01045	0.03118	110.94	506.01
53	NAD biosynthetic process (GO:0009435)	0.01045	0.03118	110.94	506.01
54	cellular protein-containing complex assembly (GO:0034622)	6.69e-05	0.003554	51.49	494.97
55	regulation of cellular response to heat (GO:1900034)	0.0006791	0.01195	64.65	471.62
56	protein stabilization (GO:0050821)	8.077e-05	0.003554	48.25	454.69
57	nucleotide metabolic process (GO:0009117)	0.01144	0.03232	100.85	450.83
58	regulation of interferon-gamma-mediated signaling pathway (GO:0060334)	0.01144	0.03232	100.85	450.83
59	positive regulation of transforming growth factor beta receptor signaling pathway (GO:0030511)	0.01194	0.03232	96.46	427.12
60	positive regulation of cellular response to transforming growth factor beta stimulus (GO:1903846)	0.01194	0.03232	96.46	427.12
61	protein insertion into mitochondrial membrane (GO:0051204)	0.01194	0.03232	96.46	427.12
62	axon extension (GO:0048675)	0.01194	0.03232	96.46	427.12
63	regulation of interferon-alpha production (GO:0032647)	0.01243	0.03315	92.44	405.55
64	negative regulation of proteolysis involved in cellular protein catabolic process (GO:1903051)	0.01293	0.03374	88.73	385.85
65	positive regulation of nitric oxide biosynthetic process (GO:0045429)	0.01342	0.03374	85.32	367.79
66	cellular response to unfolded protein (GO:0034620)	0.01342	0.03374	85.32	367.79
67	protein export from nucleus (GO:0006611)	0.01342	0.03374	85.32	367.79
68	positive regulation of nitric oxide metabolic process (GO:1904407)	0.01392	0.03392	82.15	351.18
69	regulation of proteasomal ubiquitin-dependent protein catabolic process (GO:0032434)	0.001128	0.01806	49.73	337.48
70	MyD88-dependent toll-like receptor signaling pathway (GO:0002755)	0.01441	0.03392	79.21	335.86
71	telomere maintenance via telomerase (GO:0007004)	0.01441	0.03392	79.21	335.86
72	RNA-dependent DNA biosynthetic process (GO:0006278)	0.0149	0.03392	76.48	321.69
73	regulation of macrophage activation (GO:0043030)	0.0149	0.03392	76.48	321.69
74	regulation of type I interferon-mediated signaling pathway (GO:0060338)	0.0149	0.03392	76.48	321.69
75	positive regulation of leukocyte cell-cell adhesion (GO:1903039)	0.0154	0.03392	73.93	308.54
76	negative regulation of proteasomal ubiquitin-dependent protein catabolic process (GO:0032435)	0.0154	0.03392	73.93	308.54
77	protein transmembrane import into intracellular organelle (GO:0044743)	0.01589	0.03392	71.54	296.32
78	positive regulation of interleukin-10 production (GO:0032733)	0.01589	0.03392	71.54	296.32
79	B cell proliferation (GO:0042100)	0.01589	0.03392	71.54	296.32
80	positive regulation of telomere maintenance via telomerase (GO:0032212)	0.01638	0.03392	69.3	284.93
81	neuron projection extension (GO:1990138)	0.01638	0.03392	69.3	284.93
82	apoptotic mitochondrial changes (GO:0008637)	0.01638	0.03392	69.3	284.93
83	regulation of protein localization to cell surface (GO:2000008)	0.01638	0.03392	69.3	284.93
84	regulation of cellular response to stress (GO:0080135)	0.001506	0.02121	42.83	278.34
85	positive regulation of interleukin-12 production (GO:0032735)	0.01687	0.03414	67.2	274.29
86	positive regulation of protein dephosphorylation (GO:0035307)	0.01687	0.03414	67.2	274.29
87	positive regulation of lymphocyte activation (GO:0051251)	0.01737	0.03416	65.22	264.33
88	cellular response to heat (GO:0034605)	0.01786	0.03416	63.35	255
89	positive regulation of telomere maintenance via telomere lengthening (GO:1904358)	0.01786	0.03416	63.35	255
90	telomere maintenance via telomere lengthening (GO:0010833)	0.01786	0.03416	63.35	255
91	positive regulation of T cell mediated immunity (GO:0002711)	0.01786	0.03416	63.35	255
92	negative regulation of ubiquitin-dependent protein catabolic process (GO:2000059)	0.01884	0.03454	59.92	237.98
93	lymphocyte proliferation (GO:0046651)	0.01884	0.03454	59.92	237.98
94	regulation of phosphoprotein phosphatase activity (GO:0043666)	0.01884	0.03454	59.92	237.98
95	negative regulation of proteasomal protein catabolic process (GO:1901799)	0.01884	0.03454	59.92	237.98
96	regulation of nitric oxide biosynthetic process (GO:0045428)	0.01983	0.0356	56.84	222.86
97	nucleocytoplasmic transport (GO:0006913)	0.01983	0.0356	56.84	222.86
98	positive regulation of ATPase activity (GO:0032781)	0.02081	0.03662	54.06	209.35
99	regulation of ubiquitin-dependent protein catabolic process (GO:2000058)	0.02081	0.03662	54.06	209.35
100	positive regulation of transferase activity (GO:0051347)	0.002354	0.02121	33.98	205.63
101	intracellular protein transmembrane transport (GO:0065002)	0.02179	0.03797	51.54	197.22
102	regulation of cellular protein localization (GO:1903827)	0.02277	0.03929	49.25	186.27
103	regulation of T cell activation (GO:0050863)	0.02326	0.03943	48.17	181.19
104	establishment of protein localization to mitochondrion (GO:0072655)	0.02375	0.03943	47.15	176.34
105	regulation of interleukin-10 production (GO:0032653)	0.02375	0.03943	47.15	176.34
106	regulation of protein metabolic process (GO:0051246)	0.02375	0.03943	47.15	176.34
107	regulation of cellular localization (GO:0060341)	0.02424	0.03987	46.16	171.72
108	regulation of interleukin-12 production (GO:0032655)	0.02521	0.04109	44.31	163.08
109	regulation of telomere maintenance via telomerase (GO:0032210)	0.0257	0.04113	43.44	159.04
110	negative regulation of protein metabolic process (GO:0051248)	0.0257	0.04113	43.44	159.04
111	regulation of cyclin-dependent protein kinase activity (GO:1904029)	0.02668	0.0423	41.8	151.46
112	positive regulation of interferon-gamma production (GO:0032729)	0.02814	0.04423	39.55	141.22
113	ribonucleoprotein complex biogenesis (GO:0022613)	0.0296	0.04611	37.53	132.12
114	regulation of innate immune response (GO:0045088)	0.03155	0.04871	35.14	121.47
115	regulation of protein localization (GO:0032880)	0.03252	0.04977	34.06	116.68
116	positive regulation of protein localization to nucleus (GO:1900182)	0.03349	0.05082	33.04	112.22
117	Fc-gamma receptor signaling pathway involved in phagocytosis (GO:0038096)	0.03495	0.05212	31.62	106.05
118	positive regulation of cellular protein localization (GO:1903829)	0.03495	0.05212	31.62	106.05
119	Fc-gamma receptor signaling pathway (GO:0038094)	0.03543	0.0524	31.17	104.12
120	Fc receptor mediated stimulatory signaling pathway (GO:0002431)	0.0364	0.05294	30.32	100.44
121	regulation of cytokine-mediated signaling pathway (GO:0001959)	0.0364	0.05294	30.32	100.44
122	positive regulation of T cell activation (GO:0050870)	0.03688	0.05321	29.9	98.68
123	positive regulation of interleukin-6 production (GO:0032755)	0.03736	0.05347	29.5	96.98
124	positive regulation of type I interferon production (GO:0032481)	0.03785	0.05372	29.11	95.32
125	activation of cysteine-type endopeptidase activity involved in apoptotic process (GO:0006919)	0.03978	0.05601	27.65	89.16
126	nuclear export (GO:0051168)	0.04122	0.05758	26.65	84.98
127	B cell activation (GO:0042113)	0.04171	0.0578	26.33	83.66
128	regulation of interferon-gamma production (GO:0032649)	0.04219	0.05801	26.02	82.37
129	protein import (GO:0017038)	0.04363	0.05952	25.13	78.7
130	toll-like receptor signaling pathway (GO:0002224)	0.04459	0.06009	24.57	76.41
131	positive regulation of transmembrane receptor protein serine/threonine kinase signaling pathway (GO:0090100)	0.04507	0.06009	24.3	75.31
132	T cell activation (GO:0042110)	0.04507	0.06009	24.3	75.31
133	positive regulation of peptidyl-serine phosphorylation (GO:0033138)	0.04555	0.06028	24.03	74.23
134	protein maturation (GO:0051604)	0.04747	0.06234	23.03	70.18
135	regulation of peptidyl-serine phosphorylation (GO:0033135)	0.04794	0.0625	22.79	69.22
136	regulation of transforming growth factor beta receptor signaling pathway (GO:0017015)	0.0489	0.06328	22.32	67.37
137	regulation of protein ubiquitination (GO:0031396)	0.05319	0.06834	20.45	60.01
138	regulation of interleukin-6 production (GO:0032675)	0.05367	0.06845	20.27	59.28
139	positive regulation of cysteine-type endopeptidase activity involved in apoptotic process (GO:0043280)	0.05794	0.07337	18.71	53.3
140	regulation of mRNA catabolic process (GO:0061013)	0.05937	0.07463	18.25	51.53
141	microtubule cytoskeleton organization involved in mitosis (GO:1902850)	0.0622	0.07764	17.38	48.27
142	positive regulation of macromolecule biosynthetic process (GO:0010557)	0.06267	0.07768	17.24	47.76
143	ribonucleoprotein complex assembly (GO:0022618)	0.06597	0.08119	16.34	44.43
144	receptor-mediated endocytosis (GO:0006898)	0.06926	0.08465	15.53	41.47
145	regulation of mRNA stability (GO:0043488)	0.07066	0.08577	15.21	40.3
146	positive regulation of protein kinase activity (GO:0045860)	0.0744	0.08969	14.41	37.43
147	regulation of cell differentiation (GO:0045595)	0.07533	0.09014	14.22	36.77
148	mitotic spindle organization (GO:0007052)	0.0758	0.09014	14.13	36.44
149	positive regulation of protein kinase B signaling (GO:0051897)	0.07766	0.09174	13.77	35.19
150	mitochondrion organization (GO:0007005)	0.08415	0.09874	12.65	31.32
151	positive regulation of developmental process (GO:0051094)	0.08508	0.09916	12.51	30.82
152	positive regulation of cellular biosynthetic process (GO:0031328)	0.08646	0.1001	12.3	30.1
153	ribosome biogenesis (GO:0042254)	0.09198	0.1058	11.52	27.48
154	negative regulation of macromolecule metabolic process (GO:0010605)	0.09289	0.1062	11.4	27.08
155	regulation of protein kinase B signaling (GO:0051896)	0.09883	0.1122	10.67	24.7
156	apoptotic process (GO:0006915)	0.1097	0.1238	9.55	21.1
157	axonogenesis (GO:0007409)	0.1137	0.1275	9.18	19.96
158	positive regulation of cell differentiation (GO:0045597)	0.1218	0.1357	8.53	17.96
159	positive regulation of programmed cell death (GO:0043068)	0.1342	0.1485	7.68	15.43
160	regulation of cell cycle (GO:0051726)	0.1386	0.1524	7.42	14.66
161	positive regulation of apoptotic process (GO:0043065)	0.1447	0.1581	7.08	13.68
162	positive regulation of cytokine production (GO:0001819)	0.1555	0.1683	6.54	12.17
163	intracellular protein transport (GO:0006886)	0.1559	0.1683	6.52	12.12
164	supramolecular fiber organization (GO:0097435)	0.1623	0.1742	6.23	11.34
165	gene expression (GO:0010467)	0.1644	0.1754	6.15	11.09
166	positive regulation of protein phosphorylation (GO:0001934)	0.1708	0.1811	5.89	10.41
167	negative regulation of programmed cell death (GO:0043069)	0.175	0.1844	5.73	9.99
168	neutrophil degranulation (GO:0043312)	0.2161	0.2253	4.52	6.92
169	negative regulation of apoptotic process (GO:0043066)	0.2177	0.2253	4.48	6.83
170	neutrophil activation involved in immune response (GO:0002283)	0.2177	0.2253	4.48	6.83
171	neutrophil mediated immunity (GO:0002446)	0.2189	0.2253	4.45	6.76
172	positive regulation of intracellular signal transduction (GO:1902533)	0.2418	0.2475	3.96	5.63
173	positive regulation of cellular process (GO:0048522)	0.2721	0.2768	3.45	4.49
174	regulation of apoptotic process (GO:0042981)	0.3149	0.3185	2.89	3.34
175	regulation of transcription by RNA polymerase II (GO:0006357)	0.6893	0.6933	0.9	0.33
176	regulation of transcription, DNA-templated (GO:0006355)	0.6959	0.6959	0.88	0.32

## Sheet: green
Supplementary File S : The complete list of the functional analysis for hub-semi-preserved module
Index	Name	P-value	Adjusted p-value	Odds Ratio	Combined score
1	acetyl-CoA biosynthetic process from pyruvate (GO:0006086)	0.005986	0.08064	210.26	1076.21
2	valine metabolic process (GO:0006573)	0.005986	0.08064	210.26	1076.21
3	positive regulation of cholesterol metabolic process (GO:0090205)	0.005986	0.08064	210.26	1076.21
4	positive regulation of lipoprotein particle clearance (GO:0010986)	0.005986	0.08064	210.26	1076.21
5	regulation of vesicle size (GO:0097494)	0.00698	0.08064	175.21	869.87
6	negative regulation of osteoblast proliferation (GO:0033689)	0.007973	0.08064	150.17	725.58
7	rRNA base methylation (GO:0070475)	0.007973	0.08064	150.17	725.58
8	acetyl-CoA biosynthetic process (GO:0006085)	0.009957	0.08064	116.79	538.34
9	negative regulation of cellular protein catabolic process (GO:1903363)	0.009957	0.08064	116.79	538.34
10	regulation of low-density lipoprotein particle clearance (GO:0010988)	0.009957	0.08064	116.79	538.34
11	mitochondrial electron transport, NADH to ubiquinone (GO:0006120)	0.0006885	0.07883	59.89	436.05
12	protein heterotetramerization (GO:0051290)	0.01293	0.08064	87.58	380.84
13	positive regulation of steroid metabolic process (GO:0045940)	0.01293	0.08064	87.58	380.84
14	quinone biosynthetic process (GO:1901663)	0.01391	0.08064	80.84	345.57
15	ubiquinone biosynthetic process (GO:0006744)	0.0149	0.08064	75.06	315.73
16	ubiquinone metabolic process (GO:0006743)	0.0149	0.08064	75.06	315.73
17	intracellular cholesterol transport (GO:0032367)	0.0149	0.08064	75.06	315.73
18	regulation of Rac protein signal transduction (GO:0035020)	0.01589	0.08064	70.05	290.18
19	heme catabolic process (GO:0042167)	0.01589	0.08064	70.05	290.18
20	DNA unwinding involved in DNA replication (GO:0006268)	0.01589	0.08064	70.05	290.18
21	positive regulation of small molecule metabolic process (GO:0062013)	0.01589	0.08064	70.05	290.18
22	porphyrin-containing compound catabolic process (GO:0006787)	0.01589	0.08064	70.05	290.18
23	acyl-CoA biosynthetic process (GO:0071616)	0.01687	0.08064	65.67	268.08
24	regulation of osteoblast proliferation (GO:0033688)	0.01687	0.08064	65.67	268.08
25	protein heterooligomerization (GO:0051291)	0.01687	0.08064	65.67	268.08
26	mitochondrial respiratory chain complex I assembly (GO:0032981)	0.001519	0.07883	39.53	256.56
27	NADH dehydrogenase complex assembly (GO:0010257)	0.001519	0.07883	39.53	256.56
28	regulation of cellular protein catabolic process (GO:1903362)	0.01786	0.08064	61.8	248.79
29	amyloid precursor protein metabolic process (GO:0042982)	0.01786	0.08064	61.8	248.79
30	purine ribonucleoside bisphosphate metabolic process (GO:0034035)	0.01884	0.08064	58.37	231.83
31	branched-chain amino acid catabolic process (GO:0009083)	0.01982	0.08064	55.29	216.81
32	branched-chain amino acid metabolic process (GO:0009081)	0.01982	0.08064	55.29	216.81
33	regulation of protein localization to cell periphery (GO:1904375)	0.01982	0.08064	55.29	216.81
34	nucleotide-excision repair, DNA incision, 3'-to lesion (GO:0006295)	0.0208	0.08064	52.53	203.42
35	nucleotide-excision repair, preincision complex stabilization (GO:0006293)	0.0208	0.08064	52.53	203.42
36	error-prone translesion synthesis (GO:0042276)	0.0208	0.08064	52.53	203.42
37	positive regulation of vascular associated smooth muscle cell proliferation (GO:1904707)	0.0208	0.08064	52.53	203.42
38	sterol transport (GO:0015918)	0.0208	0.08064	52.53	203.42
39	regulation of cholesterol metabolic process (GO:0090181)	0.0208	0.08064	52.53	203.42
40	cellular response to estradiol stimulus (GO:0071392)	0.0208	0.08064	52.53	203.42
41	aerobic electron transport chain (GO:0019646)	0.002203	0.07883	32.54	199.06
42	mitochondrial ATP synthesis coupled electron transport (GO:0042775)	0.002265	0.07883	32.06	195.27
43	error-free translesion synthesis (GO:0070987)	0.02178	0.08064	50.02	191.42
44	fatty-acyl-CoA metabolic process (GO:0035337)	0.02178	0.08064	50.02	191.42
45	rRNA methylation (GO:0031167)	0.02178	0.08064	50.02	191.42
46	nucleotide-excision repair, DNA gap filling (GO:0006297)	0.02374	0.08606	45.67	170.83
47	3'-phosphoadenosine 5'-phosphosulfate metabolic process (GO:0050427)	0.02472	0.08777	43.76	161.94
48	positive regulation of erythrocyte differentiation (GO:0045648)	0.02667	0.09194	40.39	146.39
49	mitochondrial respiratory chain complex assembly (GO:0033108)	0.003609	0.08064	25.12	141.26
50	nucleotide-excision repair, preincision complex assembly (GO:0006294)	0.02862	0.09194	37.5	133.28
51	mismatch repair (GO:0006298)	0.02862	0.09194	37.5	133.28
52	telomere maintenance via telomerase (GO:0007004)	0.02862	0.09194	37.5	133.28
53	fatty-acyl-CoA biosynthetic process (GO:0046949)	0.02959	0.09194	36.21	127.47
54	RNA-dependent DNA biosynthetic process (GO:0006278)	0.02959	0.09194	36.21	127.47
55	regulation of protein localization to membrane (GO:1905475)	0.02959	0.09194	36.21	127.47
56	protein localization to chromosome (GO:0034502)	0.03347	0.09431	31.81	108.07
57	base-excision repair, gap-filling (GO:0006287)	0.03444	0.09431	30.88	104.01
58	oxoacid metabolic process (GO:0043436)	0.03444	0.09431	30.88	104.01
59	positive regulation of bone mineralization (GO:0030501)	0.03541	0.09431	29.99	100.2
60	telomere maintenance via telomere lengthening (GO:0010833)	0.03541	0.09431	29.99	100.2
61	positive regulation of myeloid cell differentiation (GO:0045639)	0.03637	0.09431	29.16	96.63
62	nucleotide-excision repair, DNA incision, 5'-to lesion (GO:0006296)	0.03637	0.09431	29.16	96.63
63	regulation of vascular associated smooth muscle cell proliferation (GO:1904705)	0.03637	0.09431	29.16	96.63
64	regulation of erythrocyte differentiation (GO:0045646)	0.03637	0.09431	29.16	96.63
65	protein homooligomerization (GO:0051260)	0.006423	0.08064	18.54	93.61
66	response to estradiol (GO:0032355)	0.03734	0.09431	28.37	93.27
67	DNA replication initiation (GO:0006270)	0.03734	0.09431	28.37	93.27
68	regulation of receptor-mediated endocytosis (GO:0048259)	0.0383	0.09431	27.62	90.1
69	nucleotide-excision repair, DNA incision (GO:0033683)	0.0383	0.09431	27.62	90.1
70	DNA recombination (GO:0006310)	0.0383	0.09431	27.62	90.1
71	positive regulation of ossification (GO:0045778)	0.03927	0.09431	26.91	87.12
72	fatty acid derivative biosynthetic process (GO:1901570)	0.03927	0.09431	26.91	87.12
73	positive regulation of biomineral tissue development (GO:0070169)	0.04023	0.09431	26.24	84.3
74	endosome organization (GO:0007032)	0.04023	0.09431	26.24	84.3
75	negative regulation of protein catabolic process (GO:0042177)	0.04119	0.09431	25.6	81.64
76	translesion synthesis (GO:0019985)	0.04119	0.09431	25.6	81.64
77	DNA synthesis involved in DNA repair (GO:0000731)	0.04215	0.09496	24.98	79.11
78	positive regulation of osteoblast differentiation (GO:0045669)	0.04311	0.09496	24.4	76.72
79	positive regulation of receptor-mediated endocytosis (GO:0048260)	0.04311	0.09496	24.4	76.72
80	postreplication repair (GO:0006301)	0.04503	0.09555	23.32	72.29
81	vesicle organization (GO:0016050)	0.04503	0.09555	23.32	72.29
82	positive regulation of smooth muscle cell proliferation (GO:0048661)	0.04503	0.09555	23.32	72.29
83	telomere organization (GO:0032200)	0.04599	0.0958	22.81	70.23
84	base-excision repair (GO:0006284)	0.04694	0.0958	22.32	68.28
85	positive regulation of endocytosis (GO:0045807)	0.04694	0.0958	22.32	68.28
86	receptor internalization (GO:0031623)	0.0479	0.0958	21.86	66.41
87	secondary alcohol metabolic process (GO:1902652)	0.0479	0.0958	21.86	66.41
88	DNA duplex unwinding (GO:0032508)	0.04981	0.096	20.98	62.93
89	cholesterol transport (GO:0030301)	0.04981	0.096	20.98	62.93
90	fatty acid beta-oxidation (GO:0006635)	0.05076	0.096	20.57	61.3
91	protein homotetramerization (GO:0051289)	0.05076	0.096	20.57	61.3
92	plasma membrane bounded cell projection morphogenesis (GO:0120039)	0.05076	0.096	20.57	61.3
93	pyruvate metabolic process (GO:0006090)	0.05361	0.09924	19.42	56.83
94	interstrand cross-link repair (GO:0036297)	0.05361	0.09924	19.42	56.83
95	telomere maintenance (GO:0000723)	0.05456	0.09993	19.07	55.46
96	regulation of bone mineralization (GO:0030500)	0.05551	0.1006	18.73	54.14
97	receptor metabolic process (GO:0043112)	0.05646	0.1013	18.4	52.88
98	fatty acid oxidation (GO:0019395)	0.0574	0.1019	18.08	51.66
99	monocarboxylic acid biosynthetic process (GO:0072330)	0.06118	0.1064	16.91	47.24
100	positive regulation of Ras protein signal transduction (GO:0046579)	0.06118	0.1064	16.91	47.24
101	negative regulation of cellular catabolic process (GO:0031330)	0.06682	0.1128	15.41	41.7
102	sterol metabolic process (GO:0016125)	0.06775	0.1128	15.19	40.88
103	fatty acid catabolic process (GO:0009062)	0.06775	0.1128	15.19	40.88
104	protein tetramerization (GO:0051262)	0.06869	0.1128	14.97	40.09
105	fatty acid biosynthetic process (GO:0006633)	0.06869	0.1128	14.97	40.09
106	cholesterol homeostasis (GO:0042632)	0.06869	0.1128	14.97	40.09
107	sterol homeostasis (GO:0055092)	0.06962	0.1132	14.76	39.33
108	transcription-coupled nucleotide-excision repair (GO:0006283)	0.07056	0.1137	14.55	38.58
109	nucleic acid phosphodiester bond hydrolysis (GO:0090305)	0.07242	0.1156	14.16	37.17
110	purine ribonucleotide metabolic process (GO:0009150)	0.07428	0.1164	13.78	35.84
111	cholesterol metabolic process (GO:0008203)	0.07428	0.1164	13.78	35.84
112	regulation of cellular response to heat (GO:1900034)	0.07614	0.1166	13.43	34.58
113	recombinational repair (GO:0000725)	0.07614	0.1166	13.43	34.58
114	lipid biosynthetic process (GO:0008610)	0.07707	0.1166	13.26	33.98
115	regulation of protein localization to plasma membrane (GO:1903076)	0.07707	0.1166	13.26	33.98
116	regulation of osteoblast differentiation (GO:0045667)	0.07984	0.1198	12.77	32.28
117	protein complex oligomerization (GO:0051259)	0.08629	0.1272	11.76	28.82
118	cellular amino acid catabolic process (GO:0009063)	0.08629	0.1272	11.76	28.82
119	negative regulation of cellular protein metabolic process (GO:0032269)	0.08996	0.1315	11.25	27.11
120	double-strand break repair via homologous recombination (GO:0000724)	0.0927	0.1333	10.9	25.93
121	positive regulation of cold-induced thermogenesis (GO:0120162)	0.0927	0.1333	10.9	25.93
122	nucleotide-excision repair (GO:0006289)	0.09997	0.1426	10.06	23.16
123	small GTPase mediated signal transduction (GO:0007264)	0.1009	0.1427	9.96	22.85
124	DNA replication (GO:0006260)	0.1027	0.1441	9.78	22.25
125	regulation of protein kinase activity (GO:0045859)	0.1045	0.1454	9.59	21.67
126	positive regulation of metabolic process (GO:0009893)	0.1072	0.148	9.34	20.85
127	positive regulation of kinase activity (GO:0033674)	0.1081	0.1481	9.25	20.59
128	regulation of cellular response to stress (GO:0080135)	0.1117	0.1495	8.94	19.59
129	positive regulation of protein-containing complex assembly (GO:0031334)	0.1117	0.1495	8.94	19.59
130	regulation of protein binding (GO:0043393)	0.1117	0.1495	8.94	19.59
131	cellular response to organic substance (GO:0071310)	0.1161	0.1542	8.57	18.45
132	fatty acid metabolic process (GO:0006631)	0.117	0.1542	8.5	18.23
133	circulatory system development (GO:0072359)	0.1188	0.1554	8.36	17.81
134	DNA-dependent DNA replication (GO:0006261)	0.1214	0.1577	8.16	17.21
135	neuron projection morphogenesis (GO:0048812)	0.1311	0.1662	7.51	15.26
136	Ras protein signal transduction (GO:0007265)	0.1329	0.1662	7.41	14.95
137	protein localization to organelle (GO:0033365)	0.1329	0.1662	7.41	14.95
138	protein-DNA complex assembly (GO:0065004)	0.1337	0.1662	7.35	14.79
139	monocarboxylic acid metabolic process (GO:0032787)	0.1337	0.1662	7.35	14.79
140	receptor-mediated endocytosis (GO:0006898)	0.1337	0.1662	7.35	14.79
141	positive regulation of hydrolase activity (GO:0051345)	0.139	0.1702	7.05	13.92
142	response to cytokine (GO:0034097)	0.1398	0.1702	7	13.78
143	cellular response to organic cyclic compound (GO:0071407)	0.1398	0.1702	7	13.78
144	positive regulation of protein kinase activity (GO:0045860)	0.1433	0.1732	6.82	13.25
145	regulation of signal transduction by p53 class mediator (GO:1901796)	0.145	0.174	6.73	13
146	heart development (GO:0007507)	0.1519	0.1798	6.4	12.06
147	double-strand break repair (GO:0006302)	0.1519	0.1798	6.4	12.06
148	neuron projection development (GO:0031175)	0.1579	0.1856	6.13	11.32
149	regulation of GTPase activity (GO:0043087)	0.173	0.2021	5.54	9.72
150	endomembrane system organization (GO:0010256)	0.1813	0.2099	5.26	8.98
151	regulation of macromolecule metabolic process (GO:0060255)	0.1822	0.2099	5.23	8.91
152	positive regulation of GTPase activity (GO:0043547)	0.1937	0.2217	4.88	8.02
153	cellular response to lipid (GO:0071396)	0.1977	0.2249	4.77	7.73
154	membrane organization (GO:0061024)	0.2162	0.2443	4.31	6.6
155	positive regulation of cell differentiation (GO:0045597)	0.2288	0.2568	4.04	5.96
156	DNA metabolic process (GO:0006259)	0.2435	0.2716	3.76	5.31
157	proteolysis (GO:0006508)	0.2512	0.2783	3.62	5.01
158	DNA repair (GO:0006281)	0.2595	0.2857	3.49	4.71
159	MAPK cascade (GO:0000165)	0.2632	0.2881	3.43	4.58
160	cellular macromolecule biosynthetic process (GO:0034645)	0.2714	0.2952	3.31	4.31
161	cellular response to oxygen-containing compound (GO:1901701)	0.278	0.3005	3.21	4.11
162	positive regulation of multicellular organismal process (GO:0051240)	0.294	0.3158	3	3.68
163	cellular response to DNA damage stimulus (GO:0006974)	0.2976	0.3177	2.96	3.59
164	positive regulation of protein phosphorylation (GO:0001934)	0.3125	0.3315	2.79	3.24
165	negative regulation of cell population proliferation (GO:0008285)	0.3181	0.3354	2.73	3.13
166	regulation of intracellular signal transduction (GO:1902531)	0.3573	0.3745	2.36	2.43
167	neutrophil degranulation (GO:0043312)	0.3856	0.3992	2.14	2.04
168	cellular response to cytokine stimulus (GO:0071345)	0.3862	0.3992	2.13	2.03
169	neutrophil activation involved in immune response (GO:0002283)	0.3881	0.3992	2.12	2.01
170	neutrophil mediated immunity (GO:0002446)	0.39	0.3992	2.11	1.98
171	positive regulation of transcription by RNA polymerase II (GO:0045944)	0.6053	0.616	1.11	0.56
172	regulation of gene expression (GO:0010468)	0.6704	0.6781	0.92	0.37
173	positive regulation of transcription, DNA-templated (GO:0045893)	0.7048	0.7089	0.84	0.29
174	regulation of transcription by RNA polymerase II (GO:0006357)	0.9035	0.9035	0.42	0.04

## Sheet: lightyellow
Supplementary File S : The complete list of the functional analysis for hub-semi-preserved module
Index	Name	P-value	Adjusted p-value	Odds Ratio	Combined score
1	cellular response to nicotine (GO:0071316)	0.002997	0.03761	454.18	2638.91
2	negative regulation of vitamin D biosynthetic process (GO:0010957)	0.002997	0.03761	454.18	2638.91
3	regulation of miRNA metabolic process (GO:2000628)	0.002997	0.03761	454.18	2638.91
4	histone H3-K27 demethylation (GO:0071557)	0.002997	0.03761	454.18	2638.91
5	regulation of nucleotide-binding oligomerization domain containing signaling pathway (GO:0070424)	0.002997	0.03761	454.18	2638.91
6	embryonic viscerocranium morphogenesis (GO:0048703)	0.002997	0.03761	454.18	2638.91
7	regulation of hyaluronan biosynthetic process (GO:1900125)	0.003595	0.03761	363.33	2044.88
8	cellular response to X-ray (GO:0071481)	0.003595	0.03761	363.33	2044.88
9	negative regulation of vitamin metabolic process (GO:0046137)	0.003595	0.03761	363.33	2044.88
10	regulation of vitamin D biosynthetic process (GO:0060556)	0.003595	0.03761	363.33	2044.88
11	replication-born double-strand break repair via sister chromatid exchange (GO:1990414)	0.003595	0.03761	363.33	2044.88
12	response to angiotensin (GO:1990776)	0.003595	0.03761	363.33	2044.88
13	ear development (GO:0043583)	0.003595	0.03761	363.33	2044.88
14	regulation of calcidiol 1-monooxygenase activity (GO:0060558)	0.004193	0.03761	302.76	1657.4
15	positive regulation of miRNA metabolic process (GO:2000630)	0.004193	0.03761	302.76	1657.4
16	establishment of protein localization to chromatin (GO:0071169)	0.004791	0.03761	259.49	1385.98
17	negative regulation of monooxygenase activity (GO:0032769)	0.004791	0.03761	259.49	1385.98
18	regulation of pattern recognition receptor signaling pathway (GO:0062207)	0.004791	0.03761	259.49	1385.98
19	cellular response to angiotensin (GO:1904385)	0.004791	0.03761	259.49	1385.98
20	positive regulation of protein polyubiquitination (GO:1902916)	0.005388	0.03761	227.05	1185.99
21	embryonic digestive tract morphogenesis (GO:0048557)	0.005388	0.03761	227.05	1185.99
22	embryonic forelimb morphogenesis (GO:0035115)	0.005388	0.03761	227.05	1185.99
23	sensory organ morphogenesis (GO:0090596)	0.005388	0.03761	227.05	1185.99
24	regulation of hair cycle (GO:0042634)	0.005985	0.03761	201.81	1032.95
25	forelimb morphogenesis (GO:0035136)	0.005985	0.03761	201.81	1032.95
26	histone H3-K36 demethylation (GO:0070544)	0.005985	0.03761	201.81	1032.95
27	negative regulation of steroid biosynthetic process (GO:0010894)	0.006582	0.03761	181.62	912.35
28	negative regulation of cholesterol transport (GO:0032375)	0.006582	0.03761	181.62	912.35
29	positive regulation of lipid localization (GO:1905954)	0.006582	0.03761	181.62	912.35
30	digestive system development (GO:0055123)	0.007178	0.03761	165.1	815.05
31	histone H3-K9 demethylation (GO:0033169)	0.007178	0.03761	165.1	815.05
32	regulation of chromatin binding (GO:0035561)	0.007178	0.03761	165.1	815.05
33	positive regulation of neuron migration (GO:2001224)	0.007774	0.03761	151.33	735.02
34	establishment of protein localization to chromosome (GO:0070199)	0.007774	0.03761	151.33	735.02
35	positive regulation of histone deacetylation (GO:0031065)	0.007774	0.03761	151.33	735.02
36	response to interleukin-6 (GO:0070741)	0.007774	0.03761	151.33	735.02
37	negative regulation of alcohol biosynthetic process (GO:1902931)	0.007774	0.03761	151.33	735.02
38	regulation of histone deacetylation (GO:0031063)	0.00837	0.03785	139.69	668.13
39	positive regulation of protein deacetylation (GO:0090312)	0.00837	0.03785	139.69	668.13
40	response to X-ray (GO:0010165)	0.00837	0.03785	139.69	668.13
41	embryonic cranial skeleton morphogenesis (GO:0048701)	0.008965	0.03968	129.7	611.46
42	digestive tract morphogenesis (GO:0048546)	0.00956	0.04058	121.05	562.89
43	mitotic sister chromatid cohesion (GO:0007064)	0.00956	0.04058	121.05	562.89
44	copper ion homeostasis (GO:0055070)	0.01016	0.04136	113.48	520.84
45	regulation of cellular response to growth factor stimulus (GO:0090287)	0.01016	0.04136	113.48	520.84
46	positive regulation of canonical Wnt signaling pathway (GO:0090263)	5.656e-05	0.009548	52.13	509.83
47	regulation of DNA-templated transcription, initiation (GO:2000142)	0.0005922	0.02711	67.56	502.06
48	positive regulation of macrophage derived foam cell differentiation (GO:0010744)	0.01075	0.04136	106.8	484.1
49	regulation of transcription initiation from RNA polymerase II promoter (GO:0060260)	0.0006517	0.02711	64.28	471.54
50	negative regulation of RNA metabolic process (GO:0051253)	0.01134	0.04136	100.86	451.76
51	negative regulation of RNA splicing (GO:0033119)	0.01134	0.04136	100.86	451.76
52	NLS-bearing protein import into nucleus (GO:0006607)	0.01134	0.04136	100.86	451.76
53	positive regulation of nitrogen compound metabolic process (GO:0051173)	0.01194	0.04136	95.55	423.08
54	eye morphogenesis (GO:0048592)	0.01194	0.04136	95.55	423.08
55	hepaticobiliary system development (GO:0061008)	0.01194	0.04136	95.55	423.08
56	embryonic digestive tract development (GO:0048566)	0.01194	0.04136	95.55	423.08
57	positive regulation of Wnt signaling pathway (GO:0030177)	9.181e-05	0.009548	44.08	409.8
58	vacuolar acidification (GO:0007035)	0.01253	0.04136	90.76	397.51
59	positive regulation of lipid storage (GO:0010884)	0.01253	0.04136	90.76	397.51
60	protein localization to chromatin (GO:0071168)	0.01253	0.04136	90.76	397.51
61	limb morphogenesis (GO:0035108)	0.01312	0.04136	86.44	374.56
62	regulation of lipid storage (GO:0010883)	0.01312	0.04136	86.44	374.56
63	positive regulation of DNA-templated transcription, initiation (GO:2000144)	0.01312	0.04136	86.44	374.56
64	membrane protein intracellular domain proteolysis (GO:0031293)	0.01312	0.04136	86.44	374.56
65	positive regulation of transcription initiation from RNA polymerase II promoter (GO:0060261)	0.01372	0.04196	82.5	353.87
66	ear morphogenesis (GO:0042471)	0.01372	0.04196	82.5	353.87
67	positive regulation of carbohydrate metabolic process (GO:0045913)	0.01431	0.04252	78.91	335.13
68	protein K48-linked deubiquitination (GO:0071108)	0.01431	0.04252	78.91	335.13
69	regulation of cholesterol transport (GO:0032374)	0.0149	0.04355	75.62	318.09
70	metanephros development (GO:0001656)	0.01549	0.04355	72.59	302.52
71	histone lysine demethylation (GO:0070076)	0.01549	0.04355	72.59	302.52
72	stress-activated protein kinase signaling cascade (GO:0031098)	0.01608	0.04434	69.8	288.26
73	cellular response to interleukin-6 (GO:0071354)	0.01668	0.04434	67.21	275.14
74	regulation of multicellular organismal development (GO:2000026)	0.01668	0.04434	67.21	275.14
75	regulation of neuron migration (GO:2001222)	0.01668	0.04434	67.21	275.14
76	regulation of response to biotic stimulus (GO:0002831)	0.01727	0.04434	64.81	263.04
77	transition metal ion homeostasis (GO:0055076)	0.01727	0.04434	64.81	263.04
78	regulation of transmembrane receptor protein serine/threonine kinase signaling pathway (GO:0090092)	0.01845	0.04514	60.48	241.48
79	regulation of macrophage derived foam cell differentiation (GO:0010743)	0.01845	0.04514	60.48	241.48
80	regulation of developmental growth (GO:0048638)	0.01845	0.04514	60.48	241.48
81	positive regulation of histone modification (GO:0031058)	0.01963	0.04747	56.69	222.85
82	tRNA export from nucleus (GO:0006409)	0.02022	0.04778	54.97	214.46
83	tRNA-containing ribonucleoprotein complex export from nucleus (GO:0071431)	0.02022	0.04778	54.97	214.46
84	intracellular pH reduction (GO:0051452)	0.0208	0.04837	53.35	206.61
85	regulation of canonical Wnt signaling pathway (GO:0060828)	0.0004044	0.02711	26.32	205.62
86	embryonic limb morphogenesis (GO:0030326)	0.02139	0.04837	51.83	199.25
87	regulation of embryonic development (GO:0045995)	0.02139	0.04837	51.83	199.25
88	tRNA transport (GO:0051031)	0.02198	0.04916	50.38	192.34
89	ncRNA export from nucleus (GO:0097064)	0.02257	0.04994	49.02	185.84
90	negative regulation of cellular metabolic process (GO:0031324)	0.02316	0.05017	47.73	179.72
91	membrane protein proteolysis (GO:0033619)	0.02316	0.05017	47.73	179.72
92	digestive tract development (GO:0048565)	0.02374	0.05092	46.5	173.93
93	regulation of purine nucleotide metabolic process (GO:1900542)	0.0255	0.05358	43.17	158.4
94	regulation of carbohydrate catabolic process (GO:0043470)	0.0255	0.05358	43.17	158.4
95	embryonic organ morphogenesis (GO:0048562)	0.02609	0.05427	42.17	153.75
96	positive regulation of RNA metabolic process (GO:0051254)	0.02668	0.05494	41.21	149.33
97	cellular response to ionizing radiation (GO:0071479)	0.02843	0.05741	38.57	137.32
98	cognition (GO:0050890)	0.02843	0.05741	38.57	137.32
99	cellular response to mechanical stimulus (GO:0071260)	0.02901	0.05748	37.77	133.69
100	regulation of cellular protein metabolic process (GO:0032268)	0.02901	0.05748	37.77	133.69
101	regulation of generation of precursor metabolites and energy (GO:0043467)	0.0296	0.05808	36.99	130.21
102	negative regulation of cellular biosynthetic process (GO:0031327)	0.03077	0.05871	35.54	123.72
103	negative regulation of protein metabolic process (GO:0051248)	0.03077	0.05871	35.54	123.72
104	negative regulation of cysteine-type endopeptidase activity (GO:2000117)	0.03135	0.05874	34.85	120.68
105	heart morphogenesis (GO:0003007)	0.03135	0.05874	34.85	120.68
106	regulation of gene silencing by RNA (GO:0060966)	0.03251	0.05881	33.56	114.98
107	protein sumoylation (GO:0016925)	0.03251	0.05881	33.56	114.98
108	negative regulation of cysteine-type endopeptidase activity involved in apoptotic process (GO:0043154)	0.03251	0.05881	33.56	114.98
109	regulation of posttranscriptional gene silencing (GO:0060147)	0.03251	0.05881	33.56	114.98
110	regulation of ATP metabolic process (GO:1903578)	0.0331	0.05884	32.95	112.29
111	eye development (GO:0001654)	0.03426	0.06039	31.79	107.25
112	stress-activated MAPK cascade (GO:0051403)	0.03658	0.06288	29.7	98.25
113	regulation of innate immune response (GO:0045088)	0.03774	0.06435	28.75	94.22
114	regulation of RNA metabolic process (GO:0051252)	0.03832	0.0648	28.3	92.31
115	regulation of gene silencing by miRNA (GO:0060964)	0.03948	0.06622	27.44	88.69
116	kidney development (GO:0001822)	0.04121	0.06803	26.24	83.69
117	regulation of glycolytic process (GO:0006110)	0.04179	0.06844	25.87	82.13
118	regulation of RNA splicing (GO:0043484)	0.04467	0.0713	24.14	75.03
119	regulation of BMP signaling pathway (GO:0030510)	0.04467	0.0713	24.14	75.03
120	protein import into nucleus (GO:0006606)	0.04467	0.0713	24.14	75.03
121	positive regulation of protein modification by small protein conjugation or removal (GO:1903322)	0.04525	0.0713	23.82	73.73
122	positive regulation of type I interferon production (GO:0032481)	0.04525	0.0713	23.82	73.73
123	regulation of cellular response to heat (GO:1900034)	0.0464	0.07256	23.21	71.25
124	positive regulation of protein ubiquitination (GO:0031398)	0.04812	0.07469	22.34	67.79
125	regulation of defense response (GO:0031347)	0.04869	0.07502	22.07	66.7
126	response to interleukin-1 (GO:0070555)	0.05041	0.0771	21.29	63.6
127	negative regulation of binding (GO:0051100)	0.05155	0.07744	20.8	61.66
128	sensory perception of mechanical stimulus (GO:0050954)	0.05155	0.07744	20.8	61.66
129	regulation of type I interferon production (GO:0032479)	0.05213	0.07744	20.56	60.73
130	regulation of cysteine-type endopeptidase activity involved in apoptotic process (GO:0043281)	0.05213	0.07744	20.56	60.73
131	sensory perception of sound (GO:0007605)	0.05327	0.07858	20.1	58.94
132	Wnt signaling pathway (GO:0016055)	0.05384	0.07886	19.88	58.08
133	negative regulation of cellular protein metabolic process (GO:0032269)	0.05498	0.07941	19.45	56.41
134	interleukin-1-mediated signaling pathway (GO:0070498)	0.05498	0.07941	19.45	56.41
135	double-strand break repair via homologous recombination (GO:0000724)	0.05669	0.08132	18.84	54.07
136	mRNA-containing ribonucleoprotein complex export from nucleus (GO:0071427)	0.05782	0.08238	18.45	52.59
137	negative regulation of gene expression (GO:0010629)	0.01533	0.04355	12.29	51.36
138	mitotic sister chromatid segregation (GO:0000070)	0.05953	0.08423	17.9	50.5
139	mRNA transport (GO:0051028)	0.06066	0.08456	17.55	49.18
140	cellular response to peptide hormone stimulus (GO:0071375)	0.06179	0.08456	17.21	47.92
141	peptidyl-lysine modification (GO:0018205)	0.06179	0.08456	17.21	47.92
142	RNA export from nucleus (GO:0006405)	0.06179	0.08456	17.21	47.92
143	mRNA export from nucleus (GO:0006406)	0.06236	0.08478	17.05	47.31
144	regulation of protein ubiquitination (GO:0031396)	0.06349	0.08575	16.73	46.13
145	cellular response to DNA damage stimulus (GO:0006974)	0.01795	0.04514	11.29	45.38
146	Fc-epsilon receptor signaling pathway (GO:0038095)	0.06462	0.08672	16.43	45
147	Fc receptor signaling pathway (GO:0038093)	0.06519	0.08691	16.28	44.45
148	cellular response to lectin (GO:1990858)	0.06688	0.08749	15.85	42.87
149	cellular response to molecule of bacterial origin (GO:0071219)	0.06688	0.08749	15.85	42.87
150	stimulatory C-type lectin receptor signaling pathway (GO:0002223)	0.06688	0.08749	15.85	42.87
151	regulation of cellular response to stress (GO:0080135)	0.06857	0.08913	15.44	41.38
152	innate immune response activating cell surface receptor signaling pathway (GO:0002220)	0.06913	0.08931	15.31	40.9
153	cellular response to lipopolysaccharide (GO:0071222)	0.06969	0.08948	15.18	40.43
154	negative regulation of programmed cell death (GO:0043069)	0.02106	0.04837	10.35	39.95
155	regulation of phosphorylation (GO:0042325)	0.07249	0.09194	14.56	38.22
156	microtubule cytoskeleton organization involved in mitosis (GO:1902850)	0.07417	0.09294	14.22	36.98
157	plasma membrane bounded cell projection organization (GO:0120036)	0.07417	0.09294	14.22	36.98
158	positive regulation of macromolecule biosynthetic process (GO:0010557)	0.07473	0.09308	14.11	36.59
159	regulation of response to external stimulus (GO:0032101)	0.07529	0.09322	14	36.2
160	neuron development (GO:0048666)	0.08253	0.1016	12.71	31.7
161	brain development (GO:0007420)	0.0864	0.1057	12.1	29.64
162	negative regulation of nucleic acid-templated transcription (GO:1903507)	0.03039	0.05871	8.45	29.53
163	cellular response to interleukin-1 (GO:0071347)	0.08916	0.1078	11.71	28.3
164	positive regulation of NF-kappaB transcription factor activity (GO:0051092)	0.08916	0.1078	11.71	28.3
165	regulation of transcription, DNA-templated (GO:0006355)	0.007112	0.03761	5.66	28.01
166	mitotic spindle organization (GO:0007052)	0.09026	0.1085	11.56	27.8
167	negative regulation of apoptotic process (GO:0043066)	0.03298	0.05884	8.08	27.56
168	T cell receptor signaling pathway (GO:0050852)	0.09081	0.1086	11.48	27.55
169	negative regulation of transcription, DNA-templated (GO:0045892)	0.01694	0.04434	6.72	27.39
170	response to lipopolysaccharide (GO:0032496)	0.09136	0.1086	11.41	27.3
171	heart development (GO:0007507)	0.09411	0.1112	11.06	26.13
172	positive regulation of nucleic acid-templated transcription (GO:1903508)	0.0363	0.06288	7.65	25.38
173	neuron projection development (GO:0031175)	0.09794	0.1151	10.6	24.62
174	regulation of immune response (GO:0050776)	0.1023	0.1189	10.12	23.07
175	negative regulation of cellular macromolecule biosynthetic process (GO:2000113)	0.0411	0.06803	7.14	22.77
176	antigen receptor-mediated signaling pathway (GO:0050851)	0.1056	0.122	9.78	22
177	negative regulation of macromolecule metabolic process (GO:0010605)	0.1104	0.1269	9.32	20.55
178	regulation of inflammatory response (GO:0050727)	0.1169	0.1336	8.77	18.83
179	cellular response to lipid (GO:0071396)	0.1238	0.1407	8.24	17.22
180	transcription, DNA-templated (GO:0006351)	0.1249	0.1411	8.17	17
181	inflammatory response (GO:0006954)	0.1296	0.1457	7.84	16.03
182	negative regulation of transcription by RNA polymerase II (GO:0000122)	0.06144	0.08456	5.66	15.79
183	positive regulation of DNA-binding transcription factor activity (GO:0051091)	0.138	0.1536	7.33	14.51
184	regulation of apoptotic process (GO:0042981)	0.07093	0.09051	5.2	13.77
185	positive regulation of cell differentiation (GO:0045597)	0.1443	0.1597	6.98	13.51
186	regulation of transcription by RNA polymerase II (GO:0006357)	0.03534	0.06178	4.04	13.5
187	protein deubiquitination (GO:0016579)	0.149	0.1634	6.74	12.83
188	central nervous system development (GO:0007417)	0.1495	0.1634	6.71	12.76
189	positive regulation of cell migration (GO:0030335)	0.15	0.1634	6.69	12.69
190	protein modification by small protein removal (GO:0070646)	0.1536	0.1664	6.52	12.21
191	regulation of cell cycle (GO:0051726)	0.1639	0.1757	6.07	10.98
192	MAPK cascade (GO:0000165)	0.1674	0.1786	5.93	10.59
193	transcription by RNA polymerase II (GO:0006366)	0.176	0.1868	5.61	9.74
194	positive regulation of transcription by RNA polymerase II (GO:0045944)	0.1006	0.1175	4.21	9.68
195	cellular response to oxygen-containing compound (GO:1901701)	0.1775	0.1874	5.55	9.6
196	cellular protein localization (GO:0034613)	0.1805	0.1896	5.45	9.33
197	positive regulation of cytokine production (GO:0001819)	0.1835	0.1918	5.35	9.07
198	gene expression (GO:0010467)	0.1939	0.2017	5.03	8.25
199	regulation of gene expression (GO:0010468)	0.1342	0.1501	3.51	7.05
200	protein modification by small protein conjugation (GO:0032446)	0.2196	0.2273	4.36	6.61
201	regulation of intracellular signal transduction (GO:1902531)	0.2329	0.2399	4.08	5.94
202	positive regulation of transcription, DNA-templated (GO:0045893)	0.1559	0.168	3.18	5.92
203	neutrophil degranulation (GO:0043312)	0.2534	0.2588	3.69	5.07
204	cellular response to cytokine stimulus (GO:0071345)	0.2538	0.2588	3.69	5.05
205	neutrophil activation involved in immune response (GO:0002283)	0.2552	0.259	3.66	5
206	neutrophil mediated immunity (GO:0002446)	0.2566	0.2591	3.64	4.95
207	cytokine-mediated signaling pathway (GO:0019221)	0.3152	0.3167	2.84	3.28
208	regulation of cell population proliferation (GO:0042127)	0.3734	0.3734	2.29	2.26

## Sheet: midnightblue
Supplementary File S : The complete list of the functional analysis for hub-semi-preserved module
Index	Name	P-value	Adjusted p-value	Odds Ratio	Combined score
1	aggresome assembly (GO:0070842)	0.001499	0.02172	999.5	6499.56
2	negative regulation of hydrogen peroxide metabolic process (GO:0010727)	0.001499	0.02172	999.5	6499.56
3	regulation of hydrogen peroxide metabolic process (GO:0010310)	0.001799	0.02172	799.56	5053.71
4	inclusion body assembly (GO:0070841)	0.001799	0.02172	799.56	5053.71
5	positive regulation of mitophagy in response to mitochondrial depolarization (GO:0098779)	0.002098	0.02172	666.27	4108.59
6	spermidine metabolic process (GO:0008216)	0.002398	0.02172	571.06	3445.29
7	negative regulation of mitochondrial fusion (GO:0010637)	0.002398	0.02172	571.06	3445.29
8	peptidyl-lysine deacetylation (GO:0034983)	0.002398	0.02172	571.06	3445.29
9	response to misfolded protein (GO:0051788)	0.002697	0.02172	499.65	2955.69
10	negative regulation of protein-containing complex disassembly (GO:0043242)	0.002697	0.02172	499.65	2955.69
11	regulation of microtubule-based movement (GO:0060632)	0.003296	0.02172	399.68	2284.21
12	regulation of mitochondrial fusion (GO:0010635)	0.003296	0.02172	399.68	2284.21
13	UDP-N-acetylglucosamine biosynthetic process (GO:0006048)	0.003296	0.02172	399.68	2284.21
14	amino sugar biosynthetic process (GO:0046349)	0.003595	0.02172	363.33	2044.88
15	negative regulation of oxidoreductase activity (GO:0051354)	0.003595	0.02172	363.33	2044.88
16	UDP-N-acetylglucosamine metabolic process (GO:0006047)	0.003894	0.02172	333.03	1847.77
17	regulation of oxidoreductase activity (GO:0051341)	0.003894	0.02172	333.03	1847.77
18	polyamine metabolic process (GO:0006595)	0.003894	0.02172	333.03	1847.77
19	nuclear migration (GO:0007097)	0.004193	0.02222	307.4	1682.8
20	regulation of protein-containing complex disassembly (GO:0043244)	0.005388	0.02621	235.02	1227.64
21	nucleotide-sugar biosynthetic process (GO:0009226)	0.005687	0.02621	221.96	1147.41
22	regulation of autophagy of mitochondrion (GO:1903146)	0.005687	0.02621	221.96	1147.41
23	protein deacylation (GO:0035601)	0.006881	0.02918	181.56	904
24	negative regulation of reactive oxygen species metabolic process (GO:2000378)	0.006881	0.02918	181.56	904
25	protein quality control for misfolded or incompletely synthesized proteins (GO:0006515)	0.007477	0.03048	166.42	814.75
26	negative regulation of catalytic activity (GO:0043086)	0.008074	0.03082	153.6	740.22
27	aggrephagy (GO:0035973)	0.00867	0.03082	142.61	677.12
28	organelle transport along microtubule (GO:0072384)	0.009265	0.03082	133.09	623.08
29	cellular response to topologically incorrect protein (GO:0035967)	0.009563	0.03082	128.79	598.87
30	negative regulation of mitochondrion organization (GO:0010823)	0.01016	0.03082	120.98	555.22
31	termination of RNA polymerase II transcription (GO:0006369)	0.01016	0.03082	120.98	555.22
32	cellular response to hydrogen peroxide (GO:0070301)	0.01046	0.03082	117.41	535.47
33	regulation of microtubule-based process (GO:0032886)	0.01075	0.03082	114.05	516.95
34	regulation of androgen receptor signaling pathway (GO:0060765)	0.01075	0.03082	114.05	516.95
35	lysosome localization (GO:0032418)	0.01105	0.03082	110.88	499.54
36	regulation of intracellular steroid hormone receptor signaling pathway (GO:0033143)	0.01105	0.03082	110.88	499.54
37	positive regulation of signaling receptor activity (GO:2000273)	0.01105	0.03082	110.88	499.54
38	regulation of apoptotic signaling pathway (GO:2001233)	0.01135	0.03084	107.88	483.15
39	response to growth factor (GO:0070848)	0.01224	0.03243	99.77	439.3
40	negative regulation of proteolysis (GO:0045861)	0.01283	0.03318	95.01	413.84
41	protein deacetylation (GO:0006476)	0.01343	0.03388	90.68	390.89
42	histone deacetylation (GO:0016575)	0.01402	0.03423	86.73	370.11
43	regulation of mitochondrion organization (GO:0010821)	0.01432	0.03423	84.88	360.44
44	response to hydrogen peroxide (GO:0042542)	0.01461	0.03423	83.11	351.21
45	regulation of cellular component movement (GO:0051270)	0.01491	0.03423	81.41	342.39
46	regulation of epithelial cell migration (GO:0010632)	0.0152	0.03423	79.78	333.96
47	negative regulation of protein-containing complex assembly (GO:0031333)	0.0155	0.03423	78.21	325.88
48	regulation of proteolysis (GO:0030162)	0.01609	0.03481	75.25	310.73
49	selective autophagy (GO:0061912)	0.01757	0.03725	68.74	277.83
50	cellular response to reactive oxygen species (GO:0034614)	0.01875	0.03898	64.3	255.67
51	regulation of cellular catabolic process (GO:0031329)	0.01934	0.03943	62.28	245.72
52	DNA-templated transcription, termination (GO:0006353)	0.02082	0.04164	57.75	223.61
53	positive regulation of cell migration (GO:0030335)	0.002609	0.02172	36.94	219.76
54	proteolysis involved in cellular protein catabolic process (GO:0051603)	0.022	0.0431	54.58	208.31
55	positive regulation of phosphatidylinositol 3-kinase signaling (GO:0014068)	0.02288	0.0431	52.42	198
56	negative regulation of developmental process (GO:0051093)	0.02288	0.0431	52.42	198
57	negative regulation of apoptotic signaling pathway (GO:2001234)	0.02318	0.0431	51.73	194.75
58	negative regulation of cellular component organization (GO:0051129)	0.02376	0.04343	50.42	188.54
59	regulation of gene expression, epigenetic (GO:0040029)	0.02435	0.04375	49.17	182.67
60	positive regulation of peptidyl-serine phosphorylation (GO:0033138)	0.02758	0.04766	43.27	155.35
61	negative regulation of cellular protein metabolic process (GO:0032269)	0.02787	0.04766	42.8	153.22
62	positive regulation of epithelial cell migration (GO:0010634)	0.02787	0.04766	42.8	153.22
63	regulation of peptidyl-serine phosphorylation (GO:0033135)	0.02905	0.04887	41.02	145.18
64	peptidyl-lysine modification (GO:0018205)	0.03139	0.05041	37.88	131.13
65	regulation of phosphatidylinositol 3-kinase signaling (GO:0014066)	0.03139	0.05041	37.88	131.13
66	regulation of macroautophagy (GO:0016241)	0.03314	0.05243	35.83	122.06
67	histone modification (GO:0016570)	0.03372	0.05256	35.19	119.27
68	regulation of protein-containing complex assembly (GO:0043254)	0.0343	0.0527	34.57	116.6
69	cellular response to organic substance (GO:0071310)	0.03634	0.05503	32.58	107.99
70	transcription initiation from RNA polymerase II promoter (GO:0006367)	0.04128	0.06077	28.57	91.06
71	positive regulation of protein kinase B signaling (GO:0051897)	0.04734	0.06875	24.79	75.62
72	DNA-templated transcription, initiation (GO:0006352)	0.04936	0.0707	23.74	71.44
73	regulation of protein kinase B signaling (GO:0051896)	0.06052	0.08554	19.21	53.88
74	positive regulation of cell motility (GO:2000147)	0.0645	0.08996	17.98	49.27
75	cilium organization (GO:0044782)	0.06649	0.09151	17.42	47.21
76	regulation of autophagy (GO:0010506)	0.06734	0.09151	17.19	46.37
77	negative regulation of signal transduction (GO:0009968)	0.07748	0.104	14.83	37.94
78	plasma membrane bounded cell projection assembly (GO:0120031)	0.08056	0.1067	14.24	35.86
79	negative regulation of transcription, DNA-templated (GO:0045892)	0.02964	0.04909	10.07	35.42
80	positive regulation of programmed cell death (GO:0043068)	0.0828	0.1084	13.83	34.46
81	cilium assembly (GO:0060271)	0.09059	0.1171	12.58	30.2
82	transcription by RNA polymerase II (GO:0006366)	0.09225	0.1178	12.34	29.4
83	regulation of gene expression (GO:0010468)	0.03772	0.05632	8.78	28.78
84	cellular protein localization (GO:0034613)	0.09474	0.1196	11.99	28.26
85	intracellular protein transport (GO:0006886)	0.09667	0.1206	11.74	27.42
86	protein transport (GO:0015031)	0.1057	0.1295	10.67	23.97
87	positive regulation of protein phosphorylation (GO:0001934)	0.1063	0.1295	10.61	23.78
88	positive regulation of macromolecule metabolic process (GO:0010604)	0.1098	0.1323	10.24	22.62
89	regulation of cell migration (GO:0030334)	0.1163	0.1386	9.63	20.71
90	organelle assembly (GO:0070925)	0.1209	0.1424	9.23	19.5
91	negative regulation of nucleic acid-templated transcription (GO:1903507)	0.1314	0.1504	8.44	17.12
92	positive regulation of cell population proliferation (GO:0008284)	0.1341	0.1504	8.25	16.59
93	neutrophil degranulation (GO:0043312)	0.1359	0.1504	8.13	16.23
94	positive regulation of gene expression (GO:0010628)	0.1362	0.1504	8.11	16.18
95	negative regulation of apoptotic process (GO:0043066)	0.137	0.1504	8.06	16.03
96	neutrophil activation involved in immune response (GO:0002283)	0.137	0.1504	8.06	16.03
97	neutrophil mediated immunity (GO:0002446)	0.1378	0.1504	8.01	15.88
98	positive regulation of nucleic acid-templated transcription (GO:1903508)	0.1439	0.154	7.64	14.82
99	positive regulation of intracellular signal transduction (GO:1902533)	0.153	0.1609	7.14	13.4
100	negative regulation of cellular macromolecule biosynthetic process (GO:2000113)	0.1533	0.1609	7.12	13.36
101	positive regulation of cellular process (GO:0048522)	0.1735	0.1803	6.21	10.88
102	negative regulation of transcription by RNA polymerase II (GO:0000122)	0.1885	0.1939	5.65	9.44
103	regulation of cell population proliferation (GO:0042127)	0.2084	0.2124	5.04	7.91
104	regulation of transcription, DNA-templated (GO:0006355)	0.139	0.1504	3.96	7.81
105	positive regulation of transcription, DNA-templated (GO:0045893)	0.3064	0.3093	3.18	3.77
106	regulation of transcription by RNA polymerase II (GO:0006357)	0.5041	0.5041	1.61	1.11

## Sheet: orange
Supplementary File S : The complete list of the functional analysis for hub-semi-preserved module
Index	Name	P-value	Adjusted p-value	Odds Ratio	Combined score
1	positive thymic T cell selection (GO:0045059)	0.0009997	0.009596	1666	11508.9
2	signal complex assembly (GO:0007172)	0.0012	0.009596	1332.73	8963.74
3	positive regulation of cell-cell adhesion mediated by integrin (GO:0033634)	0.0012	0.009596	1332.73	8963.74
4	regulation of cell-cell adhesion mediated by integrin (GO:0033632)	0.001999	0.01269	740.26	4600.93
5	positive regulation of cell-cell adhesion (GO:0022409)	3.233e-05	0.002328	443.36	4584.04
6	regulation of leukocyte cell-cell adhesion (GO:1903037)	0.002398	0.01269	605.61	3653.7
7	purine ribonucleoside triphosphate metabolic process (GO:0009205)	0.002598	0.01269	555.11	3304.67
8	positive regulation of T cell receptor signaling pathway (GO:0050862)	0.002797	0.01269	512.38	3012.37
9	GTP metabolic process (GO:0046039)	0.002997	0.01269	475.76	2764.28
10	positive regulation of heterotypic cell-cell adhesion (GO:0034116)	0.002997	0.01269	475.76	2764.28
11	regulation of lymphocyte activation (GO:0051249)	0.002997	0.01269	475.76	2764.28
12	positive regulation of T cell activation (GO:0050870)	8.285e-05	0.002982	272.92	2565.03
13	regulation of leukocyte activation (GO:0002694)	0.003196	0.01279	444.02	2551.24
14	positive regulation of cell adhesion mediated by integrin (GO:0033630)	0.003595	0.01362	391.75	2204.79
15	T cell activation (GO:0042110)	0.0001248	0.002996	221.18	1988.07
16	positive regulation of antigen receptor-mediated signaling pathway (GO:0050857)	0.004194	0.0151	332.93	1822.54
17	negative regulation of sequestering of calcium ion (GO:0051283)	0.004991	0.01633	277.39	1470.2
18	regulation of heterotypic cell-cell adhesion (GO:0034114)	0.004991	0.01633	277.39	1470.2
19	release of sequestered calcium ion into cytosol (GO:0051209)	0.005389	0.01677	256.03	1337.3
20	cellular zinc ion homeostasis (GO:0006882)	0.005589	0.01677	246.53	1278.76
21	zinc ion homeostasis (GO:0055069)	0.005987	0.01713	229.51	1174.65
22	enzyme linked receptor protein signaling pathway (GO:0007167)	0.0002892	0.005206	143.9	1172.53
23	positive regulation of leukocyte cell-cell adhesion (GO:1903039)	0.006186	0.01713	221.84	1128.18
24	B cell receptor signaling pathway (GO:0050853)	0.006783	0.01733	201.65	1006.89
25	T cell receptor signaling pathway (GO:0050852)	0.0003682	0.005303	127.18	1005.58
26	regulation of T cell receptor signaling pathway (GO:0050856)	0.006982	0.01733	195.71	971.56
27	positive regulation of lymphocyte activation (GO:0051251)	0.006982	0.01733	195.71	971.56
28	positive regulation of intrinsic apoptotic signaling pathway (GO:2001244)	0.007977	0.01884	170.57	824.08
29	antigen receptor-mediated signaling pathway (GO:0050851)	0.0005044	0.006053	108.27	821.98
30	T cell differentiation (GO:0030217)	0.008175	0.01884	166.3	799.34
31	calcium ion transmembrane import into cytosol (GO:0097553)	0.008374	0.01884	162.24	775.91
32	positive regulation of cell-matrix adhesion (GO:0001954)	0.008772	0.01914	154.67	732.58
33	regulation of T cell activation (GO:0050863)	0.009368	0.01984	144.57	675.19
34	regulation of intrinsic apoptotic signaling pathway (GO:2001242)	0.01036	0.02131	130.36	595.71
35	peptidyl-tyrosine modification (GO:0018212)	0.01115	0.02231	120.85	543.36
36	positive regulation of apoptotic signaling pathway (GO:2001235)	0.01175	0.02286	114.59	509.22
37	regulation of cell-matrix adhesion (GO:0001952)	0.01294	0.02425	103.81	451.34
38	positive regulation of T cell proliferation (GO:0042102)	0.01314	0.02425	102.21	442.82
39	peptidyl-tyrosine phosphorylation (GO:0018108)	0.01373	0.02446	97.69	418.9
40	positive regulation of cell-substrate adhesion (GO:0010811)	0.01393	0.02446	96.27	411.43
41	positive regulation of lymphocyte proliferation (GO:0050671)	0.01492	0.02506	89.74	377.38
42	regulation of T cell proliferation (GO:0042129)	0.01511	0.02506	88.54	371.16
43	purine ribonucleotide metabolic process (GO:0009150)	0.01531	0.02506	87.37	365.12
44	activation of cysteine-type endopeptidase activity involved in apoptotic process (GO:0006919)	0.0161	0.02576	82.98	342.62
45	lymphocyte differentiation (GO:0030098)	0.0167	0.02613	79.97	327.29
46	transmembrane receptor protein tyrosine kinase signaling pathway (GO:0007169)	0.002377	0.01269	48.74	294.48
47	hemopoiesis (GO:0030097)	0.01867	0.0286	71.34	283.98
48	cellular transition metal ion homeostasis (GO:0046916)	0.01906	0.0286	69.83	276.52
49	cellular divalent inorganic cation homeostasis (GO:0072503)	0.02202	0.03199	60.26	229.95
50	protein-containing complex subunit organization (GO:0043933)	0.02221	0.03199	59.71	227.34
51	positive regulation of cysteine-type endopeptidase activity involved in apoptotic process (GO:0043280)	0.02359	0.0333	56.15	210.4
52	positive regulation of protein kinase B signaling (GO:0051897)	0.03182	0.04405	41.33	142.48
53	cellular protein-containing complex assembly (GO:0034622)	0.03318	0.04508	39.58	134.8
54	regulation of immune response (GO:0050776)	0.03532	0.0471	37.11	124.07
55	regulation of programmed cell death (GO:0043067)	0.03824	0.04917	34.2	111.63
56	negative regulation of macromolecule metabolic process (GO:0010605)	0.03824	0.04917	34.2	111.63
57	regulation of signal transduction (GO:0009966)	0.03902	0.04929	33.5	108.67
58	regulation of protein kinase B signaling (GO:0051896)	0.04076	0.0506	32.02	102.47
59	cellular component assembly (GO:0022607)	0.05119	0.06247	25.3	75.2
60	protein-containing complex assembly (GO:0065003)	0.05234	0.06281	24.72	72.93
61	innate immune response (GO:0045087)	0.05905	0.0697	21.81	61.71
62	negative regulation of gene expression (GO:0010629)	0.06287	0.07301	20.43	56.53
63	positive regulation of macromolecule metabolic process (GO:0010604)	0.07462	0.08528	17.07	44.3
64	phosphorylation (GO:0016310)	0.07764	0.08734	16.37	41.84
65	positive regulation of gene expression (GO:0010628)	0.09298	0.1014	13.52	32.12
66	cellular response to cytokine stimulus (GO:0071345)	0.09298	0.1014	13.52	32.12
67	protein phosphorylation (GO:0006468)	0.09558	0.1027	13.13	30.83
68	positive regulation of intracellular signal transduction (GO:1902533)	0.1048	0.111	11.9	26.83
69	cytokine-mediated signaling pathway (GO:0019221)	0.1185	0.1237	10.42	22.21
70	regulation of apoptotic process (GO:0042981)	0.1404	0.1444	8.66	17.01
71	cellular protein modification process (GO:0006464)	0.1898	0.1925	6.18	10.26
72	regulation of gene expression (GO:0010468)	0.199	0.199	5.85	9.44

## Sheet: paleturquoise
Supplementary File S : The complete list of the functional analysis for hub-semi-preserved module
Index	Name	P-value	Adjusted p-value	Odds Ratio	Combined score
1	regulation of receptor catabolic process (GO:2000644)	0.001499	0.02749	999.5	6499.56
2	exocyst localization (GO:0051601)	0.001499	0.02749	999.5	6499.56
3	positive regulation of membrane permeability (GO:1905710)	0.001499	0.02749	999.5	6499.56
4	positive regulation of receptor catabolic process (GO:2000646)	0.002098	0.02749	666.27	4108.59
5	positive regulation of tumor necrosis factor-mediated signaling pathway (GO:1903265)	0.002697	0.02749	499.65	2955.69
6	positive regulation of macrophage cytokine production (GO:0060907)	0.002697	0.02749	499.65	2955.69
7	defense response to tumor cell (GO:0002357)	0.002997	0.02749	444.11	2580.41
8	myeloid dendritic cell differentiation (GO:0043011)	0.002997	0.02749	444.11	2580.41
9	Golgi to lysosome transport (GO:0090160)	0.003296	0.02749	399.68	2284.21
10	positive regulation of epidermal growth factor-activated receptor activity (GO:0045741)	0.003296	0.02749	399.68	2284.21
11	defense response to protozoan (GO:0042832)	0.004193	0.02749	307.4	1682.8
12	myeloid dendritic cell activation (GO:0001773)	0.004193	0.02749	307.4	1682.8
13	regulation of macrophage cytokine production (GO:0010935)	0.004193	0.02749	307.4	1682.8
14	superoxide anion generation (GO:0042554)	0.004492	0.02749	285.43	1542.87
15	positive regulation of myeloid leukocyte cytokine production involved in immune response (GO:0061081)	0.004791	0.02749	266.39	1422.78
16	negative regulation of leukocyte cell-cell adhesion (GO:1903038)	0.005388	0.02749	235.02	1227.64
17	negative regulation of T cell receptor signaling pathway (GO:0050860)	0.005687	0.02749	221.96	1147.41
18	protein targeting to lysosome (GO:0006622)	0.005986	0.02749	210.26	1076.21
19	negative regulation of B cell activation (GO:0050869)	0.006583	0.02749	190.22	955.53
20	negative regulation of interleukin-2 production (GO:0032703)	0.006583	0.02749	190.22	955.53
21	negative regulation of lymphocyte activation (GO:0051250)	0.006583	0.02749	190.22	955.53
22	dendritic cell differentiation (GO:0097028)	0.007179	0.02749	173.66	857.29
23	positive regulation of p38MAPK cascade (GO:1900745)	0.007179	0.02749	173.66	857.29
24	regulation of cytokine production involved in immune response (GO:0002718)	0.007179	0.02749	173.66	857.29
25	negative regulation of antigen receptor-mediated signaling pathway (GO:0050858)	0.007477	0.02749	166.42	814.75
26	regulation of epidermal growth factor-activated receptor activity (GO:0007176)	0.008074	0.02749	153.6	740.22
27	cellular response to cadmium ion (GO:0071276)	0.008074	0.02749	153.6	740.22
28	regulation of B cell activation (GO:0050864)	0.008372	0.02749	147.9	707.41
29	protein localization to lysosome (GO:0061462)	0.008372	0.02749	147.9	707.41
30	negative regulation of interferon-gamma production (GO:0032689)	0.00867	0.02749	142.61	677.12
31	response to cadmium ion (GO:0046686)	0.00867	0.02749	142.61	677.12
32	positive regulation of proteolysis involved in cellular protein catabolic process (GO:1903052)	0.009265	0.02749	133.09	623.08
33	superoxide metabolic process (GO:0006801)	0.009563	0.02749	128.79	598.87
34	positive regulation of cytokine production involved in immune response (GO:0002720)	0.00986	0.02749	124.76	576.31
35	positive regulation of interleukin-12 production (GO:0032735)	0.01016	0.02749	120.98	555.22
36	positive regulation of epidermal growth factor receptor signaling pathway (GO:0045742)	0.01016	0.02749	120.98	555.22
37	regulation of T cell receptor signaling pathway (GO:0050856)	0.01046	0.02749	117.41	535.47
38	positive regulation of cytokine-mediated signaling pathway (GO:0001961)	0.01075	0.02749	114.05	516.95
39	regulation of p38MAPK cascade (GO:1900744)	0.01105	0.02749	110.88	499.54
40	positive regulation of signaling receptor activity (GO:2000273)	0.01105	0.02749	110.88	499.54
41	positive regulation of production of molecular mediator of immune response (GO:0002702)	0.01135	0.02756	107.88	483.15
42	positive regulation of protein tyrosine kinase activity (GO:0061098)	0.01254	0.02906	97.33	426.23
43	regulation of ubiquitin-dependent protein catabolic process (GO:2000058)	0.01254	0.02906	97.33	426.23
44	negative regulation of T cell activation (GO:0050868)	0.01343	0.03043	90.68	390.89
45	regulation of T cell activation (GO:0050863)	0.01402	0.03105	86.73	370.11
46	regulation of interleukin-2 production (GO:0032663)	0.01432	0.03105	84.88	360.44
47	cellular defense response (GO:0006968)	0.01461	0.03105	83.11	351.21
48	regulation of interleukin-12 production (GO:0032655)	0.0152	0.03165	79.78	333.96
49	positive regulation of NIK/NF-kappaB signaling (GO:1901224)	0.0158	0.03223	76.7	318.15
50	regulation of tumor necrosis factor-mediated signaling pathway (GO:0010803)	0.01728	0.03447	69.95	283.9
51	response to reactive oxygen species (GO:0000302)	0.01757	0.03447	68.74	277.83
52	cellular response to reactive oxygen species (GO:0034614)	0.01875	0.03609	64.3	255.67
53	G protein-coupled receptor signaling pathway, coupled to cyclic nucleotide second messenger (GO:0007187)	0.01934	0.03654	62.28	245.72
54	vascular endothelial growth factor receptor signaling pathway (GO:0048010)	0.01993	0.03697	60.39	236.44
55	establishment of protein localization to membrane (GO:0090150)	0.02082	0.03752	57.75	223.61
56	myeloid leukocyte differentiation (GO:0002573)	0.02111	0.03752	56.93	219.61
57	positive regulation of JNK cascade (GO:0046330)	0.0217	0.03752	55.34	211.96
58	antigen processing and presentation of exogenous peptide antigen via MHC class I, TAP-dependent (GO:0002479)	0.0217	0.03752	55.34	211.96
59	positive regulation of phosphatidylinositol 3-kinase signaling (GO:0014068)	0.02288	0.03764	52.42	198
60	positive regulation of protein modification by small protein conjugation or removal (GO:1903322)	0.02288	0.03764	52.42	198
61	antigen processing and presentation of exogenous peptide antigen via MHC class I (GO:0042590)	0.02318	0.03764	51.73	194.75
62	positive regulation of ubiquitin-dependent protein catabolic process (GO:2000060)	0.02347	0.03764	51.07	191.6
63	regulation of NIK/NF-kappaB signaling (GO:1901222)	0.02376	0.03764	50.42	188.54
64	activation of cysteine-type endopeptidase activity involved in apoptotic process (GO:0006919)	0.02406	0.03764	49.78	185.56
65	positive regulation of protein ubiquitination (GO:0031398)	0.02435	0.03764	49.17	182.67
66	regulation of interferon-gamma production (GO:0032649)	0.02553	0.03873	46.84	171.83
67	protein targeting to membrane (GO:0006612)	0.02582	0.03873	46.3	169.29
68	positive regulation of stress-activated MAPK cascade (GO:0032874)	0.02934	0.04337	40.6	143.29
69	cellular response to chemical stress (GO:0062197)	0.02992	0.0436	39.79	139.62
70	regulation of JNK cascade (GO:0046328)	0.03109	0.04446	38.25	132.76
71	regulation of phosphatidylinositol 3-kinase signaling (GO:0014066)	0.03139	0.04446	37.88	131.13
72	regulation of protein ubiquitination (GO:0031396)	0.03226	0.04508	36.83	126.46
73	cytosolic transport (GO:0016482)	0.0343	0.04721	34.57	116.6
74	adenylate cyclase-activating G protein-coupled receptor signaling pathway (GO:0007189)	0.03489	0.04721	33.98	114.02
75	positive regulation of cysteine-type endopeptidase activity involved in apoptotic process (GO:0043280)	0.03518	0.04721	33.69	112.77
76	protein targeting (GO:0006605)	0.03692	0.04828	32.05	105.72
77	cellular response to oxidative stress (GO:0034599)	0.03692	0.04828	32.05	105.72
78	cellular response to metal ion (GO:0071248)	0.03867	0.04992	30.56	99.4
79	positive regulation of cellular catabolic process (GO:0031331)	0.04157	0.053	28.36	90.21
80	positive regulation of cytosolic calcium ion concentration (GO:0007204)	0.0433	0.05422	27.19	85.36
81	regulation of cytosolic calcium ion concentration (GO:0051480)	0.04359	0.05422	27	84.6
82	positive regulation of intracellular signal transduction (GO:1902533)	0.01037	0.02749	17.88	81.67
83	adenylate cyclase-modulating G protein-coupled receptor signaling pathway (GO:0007188)	0.0485	0.05924	24.18	73.18
84	regulation of MAPK cascade (GO:0043408)	0.04878	0.05924	24.04	72.59
85	negative regulation of cytokine production (GO:0001818)	0.05338	0.06405	21.89	64.15
86	anterograde trans-synaptic signaling (GO:0098916)	0.07101	0.08422	16.26	43
87	positive regulation of MAPK cascade (GO:0043410)	0.07944	0.09314	14.45	36.59
88	positive regulation of programmed cell death (GO:0043068)	0.0828	0.09597	13.83	34.46
89	innate immune response (GO:0045087)	0.08726	0.1	13.09	31.91
90	chemical synaptic transmission (GO:0007268)	0.08837	0.1002	12.91	31.32
91	cellular response to oxygen-containing compound (GO:1901701)	0.09308	0.1043	12.22	29.01
92	cellular protein localization (GO:0034613)	0.09474	0.1049	11.99	28.26
93	positive regulation of cytokine production (GO:0001819)	0.0964	0.1049	11.77	27.54
94	intracellular protein transport (GO:0006886)	0.09667	0.1049	11.74	27.42
95	protein transport (GO:0015031)	0.1057	0.1135	10.67	23.97
96	negative regulation of programmed cell death (GO:0043069)	0.109	0.1155	10.32	22.88
97	positive regulation of macromolecule metabolic process (GO:0010604)	0.1098	0.1155	10.24	22.62
98	transmembrane receptor protein tyrosine kinase signaling pathway (GO:0007169)	0.1153	0.12	9.72	21.01
99	positive regulation of nucleic acid-templated transcription (GO:1903508)	0.1439	0.1467	7.64	14.82
100	regulation of transcription, DNA-templated (GO:0006355)	0.139	0.1432	3.96	7.81
101	positive regulation of transcription, DNA-templated (GO:0045893)	0.3064	0.3094	3.18	3.77
102	regulation of transcription by RNA polymerase II (GO:0006357)	0.5041	0.5041	1.61	1.11

## Sheet: pink
Supplementary File S : The complete list of the functional analysis for hub-semi-preserved module
Index	Name	P-value	Adjusted p-value	Odds Ratio	Combined score
1	regulation of synaptic vesicle recycling (GO:1903421)	0.006235	0.06188	208.03	1056.3
2	negative regulation of cysteine-type endopeptidase activity involved in apoptotic signaling pathway (GO:2001268)	0.006235	0.06188	208.03	1056.3
3	regulation of T-helper 1 cell cytokine production (GO:2000554)	0.006235	0.06188	208.03	1056.3
4	positive regulation of glial cell proliferation (GO:0060252)	0.006235	0.06188	208.03	1056.3
5	positive regulation of heat generation (GO:0031652)	0.006235	0.06188	208.03	1056.3
6	regulation of fever generation (GO:0031620)	0.006235	0.06188	208.03	1056.3
7	positive regulation of prostaglandin biosynthetic process (GO:0031394)	0.006235	0.06188	208.03	1056.3
8	positive regulation of prostaglandin secretion (GO:0032308)	0.006235	0.06188	208.03	1056.3
9	positive regulation of T-helper 1 cell cytokine production (GO:2000556)	0.006235	0.06188	208.03	1056.3
10	regulation of adiponectin secretion (GO:0070163)	0.007477	0.06188	166.42	814.75
11	positive regulation of fever generation (GO:0031622)	0.007477	0.06188	166.42	814.75
12	negative regulation of lens fiber cell differentiation (GO:1902747)	0.007477	0.06188	166.42	814.75
13	positive regulation of histone phosphorylation (GO:0033129)	0.007477	0.06188	166.42	814.75
14	response to lipoteichoic acid (GO:0070391)	0.007477	0.06188	166.42	814.75
15	cellular response to bacterial lipopeptide (GO:0071221)	0.007477	0.06188	166.42	814.75
16	cellular response to lipoteichoic acid (GO:0071223)	0.007477	0.06188	166.42	814.75
17	regulation of immature T cell proliferation in thymus (GO:0033084)	0.007477	0.06188	166.42	814.75
18	neurotransmitter receptor transport, endosome to postsynaptic membrane (GO:0098887)	0.007477	0.06188	166.42	814.75
19	positive regulation of toll-like receptor 2 signaling pathway (GO:0034137)	0.007477	0.06188	166.42	814.75
20	positive regulation of toll-like receptor 3 signaling pathway (GO:0034141)	0.007477	0.06188	166.42	814.75
21	peptidyl-glutamine methylation (GO:0018364)	0.007477	0.06188	166.42	814.75
22	positive regulation of chemokine (C-X-C motif) ligand 2 production (GO:2000343)	0.008718	0.06188	138.67	657.63
23	regulation of calcidiol 1-monooxygenase activity (GO:0060558)	0.008718	0.06188	138.67	657.63
24	positive regulation of gliogenesis (GO:0014015)	0.008718	0.06188	138.67	657.63
25	positive regulation of humoral immune response (GO:0002922)	0.008718	0.06188	138.67	657.63
26	positive regulation of icosanoid secretion (GO:0032305)	0.008718	0.06188	138.67	657.63
27	cardiolipin biosynthetic process (GO:0032049)	0.008718	0.06188	138.67	657.63
28	hyaluronan biosynthetic process (GO:0030213)	0.008718	0.06188	138.67	657.63
29	neurotransmitter receptor transport, endosome to plasma membrane (GO:0099639)	0.008718	0.06188	138.67	657.63
30	regulation of lens fiber cell differentiation (GO:1902746)	0.008718	0.06188	138.67	657.63
31	positive regulation of unsaturated fatty acid biosynthetic process (GO:2001280)	0.008718	0.06188	138.67	657.63
32	regulation of prostaglandin biosynthetic process (GO:0031392)	0.008718	0.06188	138.67	657.63
33	regulation of neutrophil chemotaxis (GO:0090022)	0.0004421	0.03206	75.43	582.63
34	myeloid cell differentiation (GO:0030099)	3.662e-05	0.01593	55.45	566.45
35	regulation of RNA biosynthetic process (GO:2001141)	0.009958	0.06188	118.86	547.86
36	regulation of toll-like receptor 3 signaling pathway (GO:0034139)	0.009958	0.06188	118.86	547.86
37	aromatic compound catabolic process (GO:0019439)	0.009958	0.06188	118.86	547.86
38	positive regulation of homotypic cell-cell adhesion (GO:0034112)	0.009958	0.06188	118.86	547.86
39	positive regulation of monocyte chemotactic protein-1 production (GO:0071639)	0.009958	0.06188	118.86	547.86
40	leukocyte aggregation (GO:0070486)	0.009958	0.06188	118.86	547.86
41	internal peptidyl-lysine acetylation (GO:0018393)	0.0005558	0.03454	66.72	500.06
42	regulation of cell adhesion molecule production (GO:0060353)	0.0112	0.06244	103.99	467.16
43	regulation of endothelial cell development (GO:1901550)	0.0112	0.06244	103.99	467.16
44	regulation of gap junction assembly (GO:1903596)	0.0112	0.06244	103.99	467.16
45	regulation of glial cell proliferation (GO:0060251)	0.0112	0.06244	103.99	467.16
46	neurotransmitter receptor transport to postsynaptic membrane (GO:0098969)	0.0112	0.06244	103.99	467.16
47	phosphatidylglycerol biosynthetic process (GO:0006655)	0.0112	0.06244	103.99	467.16
48	regulation of protein deacetylation (GO:0090311)	0.0112	0.06244	103.99	467.16
49	negative regulation of hormone secretion (GO:0046888)	0.01243	0.06289	92.44	405.55
50	histone H3-K36 demethylation (GO:0070544)	0.01243	0.06289	92.44	405.55
51	negative regulation of transmembrane transport (GO:0034763)	0.01243	0.06289	92.44	405.55
52	regulation of histone phosphorylation (GO:0033127)	0.01243	0.06289	92.44	405.55
53	nucleic acid transport (GO:0050657)	0.01243	0.06289	92.44	405.55
54	positive regulation of toll-like receptor 4 signaling pathway (GO:0034145)	0.01243	0.06289	92.44	405.55
55	positive regulation of vascular endothelial growth factor receptor signaling pathway (GO:0030949)	0.01243	0.06289	92.44	405.55
56	peptidyl-lysine acetylation (GO:0018394)	0.01243	0.06289	92.44	405.55
57	regulation of T cell mediated immunity (GO:0002709)	0.01367	0.06533	83.19	357.1
58	regulation of toll-like receptor 2 signaling pathway (GO:0034135)	0.01367	0.06533	83.19	357.1
59	regulation of cysteine-type endopeptidase activity involved in apoptotic signaling pathway (GO:2001267)	0.01367	0.06533	83.19	357.1
60	complement receptor mediated signaling pathway (GO:0002430)	0.01367	0.06533	83.19	357.1
61	regulation of monocyte chemotactic protein-1 production (GO:0071637)	0.01367	0.06533	83.19	357.1
62	negative regulation of glucose transmembrane transport (GO:0010829)	0.0149	0.06752	75.62	318.09
63	histone H3-K9 demethylation (GO:0033169)	0.0149	0.06752	75.62	318.09
64	positive regulation of neuroinflammatory response (GO:0150078)	0.0149	0.06752	75.62	318.09
65	regulation of hemopoiesis (GO:1903706)	0.0149	0.06752	75.62	318.09
66	positive regulation of T-helper 1 type immune response (GO:0002827)	0.0149	0.06752	75.62	318.09
67	regulation of interleukin-8 production (GO:0032677)	0.000138	0.03002	34.78	309.17
68	positive regulation of adaptive immune response based on somatic recombination of immune receptors built from immunoglobulin superfamily domains (GO:0002824)	0.01613	0.0688	69.32	286.06
69	regulation of chemokine (C-X-C motif) ligand 2 production (GO:2000341)	0.01613	0.0688	69.32	286.06
70	regulation of homotypic cell-cell adhesion (GO:0034110)	0.01613	0.0688	69.32	286.06
71	positive regulation of granulocyte macrophage colony-stimulating factor production (GO:0032725)	0.01736	0.07095	63.98	259.34
72	histone H3-K4 trimethylation (GO:0080182)	0.01736	0.07095	63.98	259.34
73	cardiolipin metabolic process (GO:0032048)	0.01736	0.07095	63.98	259.34
74	hemopoiesis (GO:0030097)	0.0002145	0.03111	29.8	251.69
75	positive regulation of cell-cell adhesion (GO:0022409)	0.001567	0.06188	38.51	248.74
76	positive regulation of acute inflammatory response (GO:0002675)	0.01859	0.07095	59.41	236.74
77	fibrinolysis (GO:0042730)	0.01859	0.07095	59.41	236.74
78	positive regulation of DNA damage response, signal transduction by p53 class mediator (GO:0043517)	0.01859	0.07095	59.41	236.74
79	positive regulation of heterotypic cell-cell adhesion (GO:0034116)	0.01859	0.07095	59.41	236.74
80	histone H4-K5 acetylation (GO:0043981)	0.01859	0.07095	59.41	236.74
81	histone H4-K8 acetylation (GO:0043982)	0.01859	0.07095	59.41	236.74
82	positive regulation of membrane protein ectodomain proteolysis (GO:0051044)	0.01859	0.07095	59.41	236.74
83	positive regulation of protein export from nucleus (GO:0046827)	0.01859	0.07095	59.41	236.74
84	regulation of complement activation (GO:0030449)	0.001771	0.06188	36.1	228.73
85	activation of NF-kappaB-inducing kinase activity (GO:0007250)	0.01982	0.07243	55.44	217.4
86	negative regulation of epithelial cell differentiation (GO:0030857)	0.01982	0.07243	55.44	217.4
87	regulation of granulocyte macrophage colony-stimulating factor production (GO:0032645)	0.01982	0.07243	55.44	217.4
88	N-terminal protein amino acid acetylation (GO:0006474)	0.01982	0.07243	55.44	217.4
89	positive regulation of chemokine production (GO:0032722)	0.001988	0.06188	33.97	211.32
90	regulation of interleukin-6 production (GO:0032675)	0.0003409	0.03206	25.32	202.16
91	pyrimidine-containing compound catabolic process (GO:0072529)	0.02105	0.07383	51.98	200.68
92	negative regulation of peptidyl-threonine phosphorylation (GO:0010801)	0.02105	0.07383	51.98	200.68
93	regulation of establishment of endothelial barrier (GO:1903140)	0.02105	0.07383	51.98	200.68
94	positive regulation of transcription of Notch receptor target (GO:0007221)	0.02105	0.07383	51.98	200.68
95	histone modification (GO:0016570)	0.0003786	0.03206	24.4	192.27
96	3'-UTR-mediated mRNA stabilization (GO:0070935)	0.02227	0.07629	48.92	186.1
97	negative regulation of lipid catabolic process (GO:0050995)	0.02227	0.07629	48.92	186.1
98	embryonic digit morphogenesis (GO:0042733)	0.02227	0.07629	48.92	186.1
99	positive regulation of interleukin-8 production (GO:0032757)	0.002624	0.06188	29.35	174.45
100	histone H4-K16 acetylation (GO:0043984)	0.02349	0.07737	46.2	173.28
101	negative regulation of nervous system development (GO:0051961)	0.02349	0.07737	46.2	173.28
102	positive regulation of neutrophil chemotaxis (GO:0090023)	0.02349	0.07737	46.2	173.28
103	regulation of glucose transmembrane transport (GO:0010827)	0.02349	0.07737	46.2	173.28
104	regulation of neuroinflammatory response (GO:0150077)	0.02349	0.07737	46.2	173.28
105	positive regulation of peptidyl-lysine acetylation (GO:2000758)	0.02472	0.07737	43.76	161.94
106	lipopolysaccharide-mediated signaling pathway (GO:0031663)	0.02472	0.07737	43.76	161.94
107	toll-like receptor 4 signaling pathway (GO:0034142)	0.02472	0.07737	43.76	161.94
108	negative regulation of cell communication (GO:0010648)	0.02594	0.07737	41.57	151.83
109	purinergic nucleotide receptor signaling pathway (GO:0035590)	0.02594	0.07737	41.57	151.83
110	regulation of lipid catabolic process (GO:0050994)	0.02594	0.07737	41.57	151.83
111	positive regulation of T cell cytokine production (GO:0002726)	0.02594	0.07737	41.57	151.83
112	positive regulation of granulocyte chemotaxis (GO:0071624)	0.02716	0.07737	39.59	142.77
113	positive regulation of lipid catabolic process (GO:0050996)	0.02716	0.07737	39.59	142.77
114	positive regulation of neutrophil migration (GO:1902624)	0.02716	0.07737	39.59	142.77
115	positive regulation of signal transduction by p53 class mediator (GO:1901798)	0.02716	0.07737	39.59	142.77
116	regulation of membrane protein ectodomain proteolysis (GO:0051043)	0.02716	0.07737	39.59	142.77
117	histone acetylation (GO:0016573)	0.003536	0.06188	25.09	141.61
118	response to molecule of bacterial origin (GO:0002237)	0.003734	0.06188	24.38	136.28
119	positive regulation of JNK cascade (GO:0046330)	0.003734	0.06188	24.38	136.28
120	regulation of toll-like receptor 4 signaling pathway (GO:0034143)	0.02837	0.07737	37.79	134.62
121	negative regulation of extrinsic apoptotic signaling pathway in absence of ligand (GO:2001240)	0.02837	0.07737	37.79	134.62
122	positive regulation of histone acetylation (GO:0035066)	0.02837	0.07737	37.79	134.62
123	hyaluronan metabolic process (GO:0030212)	0.02837	0.07737	37.79	134.62
124	negative regulation of signal transduction in absence of ligand (GO:1901099)	0.02837	0.07737	37.79	134.62
125	diacylglycerol metabolic process (GO:0046339)	0.02837	0.07737	37.79	134.62
126	regulation of protein export from nucleus (GO:0046825)	0.02837	0.07737	37.79	134.62
127	positive regulation of lymphocyte proliferation (GO:0050671)	0.003936	0.06188	23.71	131.28
128	positive regulation of interleukin-6 production (GO:0032755)	0.00404	0.06188	23.39	128.89
129	regulation of epithelial to mesenchymal transition (GO:0010717)	0.00404	0.06188	23.39	128.89
130	positive regulation of cellular response to transforming growth factor beta stimulus (GO:1903846)	0.02959	0.07737	36.14	127.24
131	regulation of vascular endothelial growth factor receptor signaling pathway (GO:0030947)	0.02959	0.07737	36.14	127.24
132	negative regulation of lipid metabolic process (GO:0045833)	0.02959	0.07737	36.14	127.24
133	immune response-activating cell surface receptor signaling pathway (GO:0002429)	0.02959	0.07737	36.14	127.24
134	negative regulation of synaptic transmission (GO:0050805)	0.02959	0.07737	36.14	127.24
135	positive regulation of p38MAPK cascade (GO:1900745)	0.02959	0.07737	36.14	127.24
136	positive regulation of transforming growth factor beta receptor signaling pathway (GO:0030511)	0.02959	0.07737	36.14	127.24
137	regulation of monooxygenase activity (GO:0032768)	0.02959	0.07737	36.14	127.24
138	protein kinase B signaling (GO:0043491)	0.02959	0.07737	36.14	127.24
139	negative regulation of cell junction assembly (GO:1901889)	0.0308	0.07737	34.64	120.54
140	positive regulation of ERBB signaling pathway (GO:1901186)	0.0308	0.07737	34.64	120.54
141	positive regulation of lipid metabolic process (GO:0045834)	0.0308	0.07737	34.64	120.54
142	cellular response to hexose stimulus (GO:0071331)	0.0308	0.07737	34.64	120.54
143	negative regulation of signaling (GO:0023057)	0.0308	0.07737	34.64	120.54
144	regulation of heterotypic cell-cell adhesion (GO:0034114)	0.0308	0.07737	34.64	120.54
145	positive regulation of release of cytochrome c from mitochondria (GO:0090200)	0.0308	0.07737	34.64	120.54
146	positive regulation of vascular endothelial growth factor production (GO:0010575)	0.0308	0.07737	34.64	120.54
147	phosphatidylglycerol metabolic process (GO:0046471)	0.0308	0.07737	34.64	120.54
148	negative regulation of cell development (GO:0010721)	0.03202	0.07737	33.25	114.43
149	regulation of synapse organization (GO:0050807)	0.03202	0.07737	33.25	114.43
150	positive regulation of interleukin-2 production (GO:0032743)	0.03202	0.07737	33.25	114.43
151	histone lysine demethylation (GO:0070076)	0.03202	0.07737	33.25	114.43
152	histone methylation (GO:0016571)	0.03202	0.07737	33.25	114.43
153	cellular response to drug (GO:0035690)	0.03202	0.07737	33.25	114.43
154	regulation of vascular endothelial growth factor production (GO:0010574)	0.03323	0.07771	31.97	108.84
155	negative regulation of insulin receptor signaling pathway (GO:0046627)	0.03323	0.07771	31.97	108.84
156	positive regulation of nitric oxide biosynthetic process (GO:0045429)	0.03323	0.07771	31.97	108.84
157	positive regulation of nuclear division (GO:0051785)	0.03323	0.07771	31.97	108.84
158	positive regulation of toll-like receptor signaling pathway (GO:0034123)	0.03323	0.07771	31.97	108.84
159	negative regulation of cellular response to insulin stimulus (GO:1900077)	0.03444	0.07802	30.78	103.7
160	regulation of DNA damage response, signal transduction by p53 class mediator (GO:0043516)	0.03444	0.07802	30.78	103.7
161	positive regulation of monooxygenase activity (GO:0032770)	0.03444	0.07802	30.78	103.7
162	regulation of extrinsic apoptotic signaling pathway in absence of ligand (GO:2001239)	0.03444	0.07802	30.78	103.7
163	positive regulation of nitric oxide metabolic process (GO:1904407)	0.03444	0.07802	30.78	103.7
164	regulation of type I interferon production (GO:0032479)	0.005496	0.06188	19.88	103.44
165	regulation of response to biotic stimulus (GO:0002831)	0.03565	0.07911	29.68	98.97
166	negative regulation of epithelial to mesenchymal transition (GO:0010719)	0.03565	0.07911	29.68	98.97
167	beta-catenin-TCF complex assembly (GO:1904837)	0.03565	0.07911	29.68	98.97
168	MyD88-dependent toll-like receptor signaling pathway (GO:0002755)	0.03565	0.07911	29.68	98.97
169	regulation of lipid metabolic process (GO:0019216)	0.005861	0.06188	19.21	98.74
170	negative regulation of MAPK cascade (GO:0043409)	0.006111	0.06188	18.79	95.8
171	positive regulation of B cell proliferation (GO:0030890)	0.03685	0.08016	28.66	94.59
172	histone H3-K4 methylation (GO:0051568)	0.03685	0.08016	28.66	94.59
173	positive regulation of small GTPase mediated signal transduction (GO:0051057)	0.03685	0.08016	28.66	94.59
174	peptidyl-lysine trimethylation (GO:0018023)	0.03685	0.08016	28.66	94.59
175	negative regulation of interleukin-6 production (GO:0032715)	0.03806	0.08156	27.7	90.54
176	protein acetylation (GO:0006473)	0.03806	0.08156	27.7	90.54
177	positive regulation of stress-activated MAPK cascade (GO:0032874)	0.006756	0.06188	17.82	89.05
178	regulation of transforming growth factor beta receptor signaling pathway (GO:0017015)	0.006889	0.06188	17.64	87.79
179	positive regulation of immune effector process (GO:0002699)	0.03926	0.08291	26.81	86.78
180	cellular response to glucose stimulus (GO:0071333)	0.03926	0.08291	26.81	86.78
181	positive regulation of histone modification (GO:0031058)	0.04047	0.08423	25.97	83.28
182	regulation of histone acetylation (GO:0035065)	0.04047	0.08423	25.97	83.28
183	regulation of JNK cascade (GO:0046328)	0.00757	0.06188	16.78	81.93
184	positive regulation of DNA binding (GO:0043388)	0.04167	0.0851	25.18	80.02
185	positive regulation of epidermal growth factor receptor signaling pathway (GO:0045742)	0.04167	0.0851	25.18	80.02
186	positive regulation of interleukin-12 production (GO:0032735)	0.04167	0.0851	25.18	80.02
187	protein destabilization (GO:0031648)	0.04167	0.0851	25.18	80.02
188	negative regulation of neurogenesis (GO:0050768)	0.04287	0.08714	24.44	76.97
189	positive regulation of mitotic nuclear division (GO:0045840)	0.04407	0.08793	23.74	74.11
190	positive regulation of T cell mediated immunity (GO:0002711)	0.04407	0.08793	23.74	74.11
191	embryonic limb morphogenesis (GO:0030326)	0.04407	0.08793	23.74	74.11
192	response to lipid (GO:0033993)	0.008869	0.06188	15.42	72.87
193	cellular response to molecule of bacterial origin (GO:0071219)	0.009019	0.06188	15.28	71.96
194	regulation of p38MAPK cascade (GO:1900744)	0.04526	0.08991	23.08	71.43
195	negative regulation of protein secretion (GO:0050709)	0.04765	0.09254	21.86	66.54
196	regulation of intracellular transport (GO:0032386)	0.04765	0.09254	21.86	66.54
197	regulation of nitric-oxide synthase activity (GO:0050999)	0.04765	0.09254	21.86	66.54
198	protein acylation (GO:0043543)	0.04765	0.09254	21.86	66.54
199	regulation of peptidyl-threonine phosphorylation (GO:0010799)	0.04765	0.09254	21.86	66.54
200	regulation of ERK1 and ERK2 cascade (GO:0070372)	0.003154	0.06188	11.45	65.97
201	regulation of tumor necrosis factor production (GO:0032680)	0.01042	0.06244	14.15	64.58
202	negative regulation of blood coagulation (GO:0030195)	0.04885	0.09402	21.3	64.3
203	regulation of nitric oxide biosynthetic process (GO:0045428)	0.04885	0.09402	21.3	64.3
204	regulation of release of cytochrome c from mitochondria (GO:0090199)	0.05004	0.09464	20.77	62.19
205	acylglycerol metabolic process (GO:0006639)	0.05004	0.09464	20.77	62.19
206	regulation of cell development (GO:0060284)	0.05004	0.09464	20.77	62.19
207	nucleobase-containing compound catabolic process (GO:0034655)	0.05004	0.09464	20.77	62.19
208	positive regulation of epithelial to mesenchymal transition (GO:0010718)	0.05123	0.09605	20.26	60.2
209	regulation of nervous system development (GO:0051960)	0.05123	0.09605	20.26	60.2
210	cellular glucose homeostasis (GO:0001678)	0.05242	0.09744	19.77	58.31
211	mRNA stabilization (GO:0048255)	0.0536	0.09922	19.31	56.52
212	positive regulation of Notch signaling pathway (GO:0045747)	0.05479	0.1001	18.87	54.82
213	regulation of insulin receptor signaling pathway (GO:0046626)	0.05479	0.1001	18.87	54.82
214	positive regulation of RNA metabolic process (GO:0051254)	0.05479	0.1001	18.87	54.82
215	regulation of B cell proliferation (GO:0030888)	0.05597	0.101	18.45	53.2
216	positive regulation of nucleocytoplasmic transport (GO:0046824)	0.05597	0.101	18.45	53.2
217	negative regulation of tumor necrosis factor production (GO:0032720)	0.05597	0.101	18.45	53.2
218	regulation of DNA binding (GO:0051101)	0.05716	0.1027	18.05	51.66
219	negative regulation of MAP kinase activity (GO:0043407)	0.05834	0.1027	17.67	50.2
220	histone H4 acetylation (GO:0043967)	0.05834	0.1027	17.67	50.2
221	negative regulation of tumor necrosis factor superfamily cytokine production (GO:1903556)	0.05834	0.1027	17.67	50.2
222	regulation of interleukin-2 production (GO:0032663)	0.05834	0.1027	17.67	50.2
223	regulation of protein metabolic process (GO:0051246)	0.05834	0.1027	17.67	50.2
224	negative regulation of catabolic process (GO:0009895)	0.05952	0.1027	17.3	48.81
225	response to glucose (GO:0009749)	0.05952	0.1027	17.3	48.81
226	RNA catabolic process (GO:0006401)	0.05952	0.1027	17.3	48.81
227	cellular response to mechanical stimulus (GO:0071260)	0.05952	0.1027	17.3	48.81
228	regulation of interferon-beta production (GO:0032648)	0.05952	0.1027	17.3	48.81
229	negative regulation of ERK1 and ERK2 cascade (GO:0070373)	0.0607	0.1044	16.94	47.47
230	positive regulation of NF-kappaB transcription factor activity (GO:0051092)	0.01593	0.0688	11.27	46.64
231	regulation of smoothened signaling pathway (GO:0008589)	0.06187	0.1047	16.6	46.2
232	regulation of interleukin-12 production (GO:0032655)	0.06187	0.1047	16.6	46.2
233	regulation of protein modification process (GO:0031399)	0.06187	0.1047	16.6	46.2
234	regulation of intrinsic apoptotic signaling pathway (GO:2001242)	0.06305	0.1062	16.28	44.99
235	response to lipopolysaccharide (GO:0032496)	0.01671	0.07059	10.98	44.91
236	positive regulation of B cell activation (GO:0050871)	0.06422	0.1062	15.96	43.83
237	cellular macromolecule catabolic process (GO:0044265)	0.06422	0.1062	15.96	43.83
238	positive regulation of NIK/NF-kappaB signaling (GO:1901224)	0.06422	0.1062	15.96	43.83
239	positive regulation of phagocytosis (GO:0050766)	0.06422	0.1062	15.96	43.83
240	regulation of immune effector process (GO:0002697)	0.06422	0.1062	15.96	43.83
241	regulation of proteolysis (GO:0030162)	0.0654	0.1073	15.66	42.71
242	regulation of humoral immune response (GO:0002920)	0.0654	0.1073	15.66	42.71
243	negative regulation of cysteine-type endopeptidase activity involved in apoptotic process (GO:0043154)	0.06657	0.1085	15.37	41.65
244	positive regulation of response to DNA damage stimulus (GO:2001022)	0.06657	0.1085	15.37	41.65
245	negative regulation of metabolic process (GO:0009892)	0.06774	0.1099	15.09	40.63
246	positive regulation of interferon-gamma production (GO:0032729)	0.06891	0.1102	14.82	39.65
247	positive regulation of proteolysis (GO:0045862)	0.06891	0.1102	14.82	39.65
248	regulation of mitotic nuclear division (GO:0007088)	0.06891	0.1102	14.82	39.65
249	positive regulation of cytokine production (GO:0001819)	0.008152	0.06188	8.07	38.8
250	positive regulation of mitochondrion organization (GO:0010822)	0.07007	0.1112	14.56	38.7
251	regulation of phagocytosis (GO:0050764)	0.07007	0.1112	14.56	38.7
252	negative regulation of autophagy (GO:0010507)	0.07124	0.1127	14.31	37.8
253	response to organic cyclic compound (GO:0014070)	0.0724	0.1137	14.06	36.93
254	Notch signaling pathway (GO:0007219)	0.0724	0.1137	14.06	36.93
255	regulation of neurogenesis (GO:0050767)	0.07473	0.1169	13.6	35.28
256	positive regulation of Ras protein signal transduction (GO:0046579)	0.07589	0.1183	13.38	34.51
257	negative regulation of intrinsic apoptotic signaling pathway (GO:2001243)	0.07705	0.1193	13.17	33.76
258	regulation of innate immune response (GO:0045088)	0.07705	0.1193	13.17	33.76
259	G protein-coupled receptor signaling pathway, coupled to cyclic nucleotide second messenger (GO:0007187)	0.0782	0.1198	12.96	33.04
260	regulation of cellular catabolic process (GO:0031329)	0.0782	0.1198	12.96	33.04
261	positive regulation of T cell proliferation (GO:0042102)	0.07936	0.1211	12.76	32.34
262	positive regulation of catabolic process (GO:0009896)	0.08051	0.122	12.57	31.66
263	regulation of epidermal growth factor receptor signaling pathway (GO:0042058)	0.08051	0.122	12.57	31.66
264	negative regulation of transforming growth factor beta receptor signaling pathway (GO:0030512)	0.08167	0.1229	12.38	31.01
265	regulation of myeloid cell differentiation (GO:0045637)	0.08167	0.1229	12.38	31.01
266	negative regulation of cellular catabolic process (GO:0031330)	0.08282	0.1242	12.2	30.39
267	cellular response to light stimulus (GO:0071482)	0.08397	0.1251	12.02	29.78
268	defense response to Gram-positive bacterium (GO:0050830)	0.08397	0.1251	12.02	29.78
269	positive regulation of transcription, DNA-templated (GO:0045893)	0.002831	0.06188	5.04	29.59
270	negative regulation of multicellular organismal process (GO:0051241)	0.02909	0.07737	8.11	28.68
271	positive regulation of protein modification process (GO:0031401)	0.02909	0.07737	8.11	28.68
272	positive regulation of secretion by cell (GO:1903532)	0.08627	0.1281	11.68	28.62
273	positive regulation of transcription by RNA polymerase II (GO:0045944)	0.004748	0.06188	5.28	28.25
274	NIK/NF-kappaB signaling (GO:0038061)	0.08856	0.1306	11.36	27.54
275	regulation of peptide hormone secretion (GO:0090276)	0.08856	0.1306	11.36	27.54
276	fibroblast growth factor receptor signaling pathway (GO:0008543)	0.0897	0.1309	11.21	27.02
277	regulation of transcription from RNA polymerase II promoter in response to hypoxia (GO:0061418)	0.0897	0.1309	11.21	27.02
278	positive regulation of T cell activation (GO:0050870)	0.0897	0.1309	11.21	27.02
279	regulation of I-kappaB kinase/NF-kappaB signaling (GO:0043122)	0.03164	0.07737	7.74	26.72
280	regulation of T cell proliferation (GO:0042129)	0.09084	0.1317	11.06	26.52
281	RNA transport (GO:0050658)	0.09084	0.1317	11.06	26.52
282	negative regulation of transcription, DNA-templated (GO:0045892)	0.005696	0.06188	5.05	26.08
283	cellular response to UV (GO:0034644)	0.09198	0.1321	10.91	26.03
284	positive regulation of tumor necrosis factor production (GO:0032760)	0.09198	0.1321	10.91	26.03
285	positive regulation of type I interferon production (GO:0032481)	0.09198	0.1321	10.91	26.03
286	regulation of nucleic acid-templated transcription (GO:1903506)	0.01598	0.0688	6.24	25.82
287	inflammatory response (GO:0006954)	0.03321	0.07771	7.53	25.64
288	negative regulation of apoptotic signaling pathway (GO:2001234)	0.09312	0.1328	10.77	25.56
289	negative regulation of protein serine/threonine kinase activity (GO:0071901)	0.09312	0.1328	10.77	25.56
290	regulation of autophagy (GO:0010506)	0.03347	0.07786	7.5	25.47
291	regulation of cellular response to heat (GO:1900034)	0.09426	0.134	10.63	25.1
292	negative regulation of extrinsic apoptotic signaling pathway (GO:2001237)	0.0954	0.1347	10.49	24.66
293	regulation of NIK/NF-kappaB signaling (GO:1901222)	0.0954	0.1347	10.49	24.66
294	positive regulation of tumor necrosis factor superfamily cytokine production (GO:1903557)	0.09653	0.1355	10.36	24.22
295	phospholipase C-activating G protein-coupled receptor signaling pathway (GO:0007200)	0.09653	0.1355	10.36	24.22
296	regulation of defense response (GO:0031347)	0.0988	0.1378	10.11	23.4
297	regulation of Notch signaling pathway (GO:0008593)	0.0988	0.1378	10.11	23.4
298	positive regulation of DNA-binding transcription factor activity (GO:0051091)	0.03754	0.08124	7.03	23.08
299	negative regulation of nucleic acid-templated transcription (GO:1903507)	0.01954	0.07243	5.77	22.72
300	positive regulation of protein catabolic process (GO:0045732)	0.1011	0.1405	9.87	22.61
301	regulation of cellular macromolecule biosynthetic process (GO:2000112)	0.01998	0.07243	5.72	22.39
302	regulation of Ras protein signal transduction (GO:0046578)	0.1022	0.1407	9.75	22.24
303	response to interleukin-1 (GO:0070555)	0.1022	0.1407	9.75	22.24
304	regulation of interferon-gamma production (GO:0032649)	0.1022	0.1407	9.75	22.24
305	positive regulation of signal transduction (GO:0009967)	0.03922	0.08291	6.86	22.22
306	positive regulation of phosphorylation (GO:0042327)	0.0395	0.08301	6.83	22.08
307	regulation of transcription from RNA polymerase II promoter in response to stress (GO:0043618)	0.1033	0.1418	9.64	21.87
308	positive regulation of inflammatory response (GO:0050729)	0.1056	0.1444	9.42	21.17
309	positive regulation of binding (GO:0051099)	0.1067	0.1455	9.31	20.83
310	toll-like receptor signaling pathway (GO:0002224)	0.1078	0.1461	9.21	20.51
311	positive regulation of transport (GO:0051050)	0.1078	0.1461	9.21	20.51
312	regulation of protein phosphorylation (GO:0001932)	0.04325	0.0875	6.49	20.39
313	regulation of gene expression (GO:0010468)	0.009751	0.06188	4.4	20.37
314	positive regulation of cellular component biogenesis (GO:0044089)	0.1089	0.1463	9.1	20.18
315	cellular response to fibroblast growth factor stimulus (GO:0044344)	0.1089	0.1463	9.1	20.18
316	positive regulation of transmembrane receptor protein serine/threonine kinase signaling pathway (GO:0090100)	0.1089	0.1463	9.1	20.18
317	regulation of transcription, DNA-templated (GO:0006355)	0.00463	0.06188	3.73	20.07
318	interleukin-1-mediated signaling pathway (GO:0070498)	0.1112	0.1488	8.91	19.57
319	positive regulation of nucleic acid-templated transcription (GO:1903508)	0.02513	0.07737	5.23	19.25
320	positive regulation of cold-induced thermogenesis (GO:0120162)	0.1145	0.1519	8.63	18.7
321	glycosaminoglycan biosynthetic process (GO:0006024)	0.1145	0.1519	8.63	18.7
322	regulation of MAP kinase activity (GO:0043405)	0.1145	0.1519	8.63	18.7
323	positive regulation of defense response (GO:0031349)	0.1156	0.1529	8.54	18.42
324	response to UV (GO:0009411)	0.1167	0.1539	8.45	18.15
325	positive regulation of cell cycle process (GO:0090068)	0.119	0.1563	8.28	17.63
326	protein O-linked glycosylation (GO:0006493)	0.1201	0.1568	8.2	17.38
327	positive regulation of vasculature development (GO:1904018)	0.1201	0.1568	8.2	17.38
328	chromatin remodeling (GO:0006338)	0.1212	0.1573	8.12	17.13
329	negative regulation of cellular macromolecule biosynthetic process (GO:2000113)	0.02994	0.07737	4.87	17.09
330	regulation of insulin secretion (GO:0050796)	0.1223	0.1583	8.04	16.89
331	positive regulation of protein serine/threonine kinase activity (GO:0071902)	0.1245	0.1607	7.88	16.43
332	negative regulation of transmembrane receptor protein serine/threonine kinase signaling pathway (GO:0090101)	0.1267	0.163	7.74	15.99
333	modulation of chemical synaptic transmission (GO:0050804)	0.1278	0.164	7.66	15.77
334	protein-containing complex subunit organization (GO:0043933)	0.1311	0.1677	7.46	15.15
335	positive regulation of metabolic process (GO:0009893)	0.1321	0.1686	7.39	14.96
336	cellular response to oxygen-containing compound (GO:1901701)	0.06113	0.1047	5.32	14.88
337	activation of protein kinase activity (GO:0032147)	0.1332	0.1689	7.32	14.76
338	positive regulation of cellular component organization (GO:0051130)	0.1332	0.1689	7.32	14.76
339	cellular response to lectin (GO:1990858)	0.1343	0.1689	7.26	14.57
340	stimulatory C-type lectin receptor signaling pathway (GO:0002223)	0.1343	0.1689	7.26	14.57
341	positive regulation of protein metabolic process (GO:0051247)	0.1343	0.1689	7.26	14.57
342	regulation of protein-containing complex assembly (GO:0043254)	0.1354	0.1693	7.2	14.39
343	positive regulation of angiogenesis (GO:0045766)	0.1354	0.1693	7.2	14.39
344	regulation of cellular response to stress (GO:0080135)	0.1376	0.171	7.07	14.03
345	positive regulation of protein-containing complex assembly (GO:0031334)	0.1376	0.171	7.07	14.03
346	innate immune response activating cell surface receptor signaling pathway (GO:0002220)	0.1387	0.1719	7.01	13.85
347	cellular response to lipopolysaccharide (GO:0071222)	0.1398	0.1727	6.95	13.68
348	positive regulation of multicellular organismal process (GO:0051240)	0.06861	0.1102	4.98	13.33
349	cellular response to organic substance (GO:0071310)	0.143	0.1762	6.78	13.19
350	regulation of transcription by RNA polymerase II (GO:0006357)	0.01578	0.0688	3.14	13.04
351	regulation of protein secretion (GO:0050708)	0.1452	0.1784	6.67	12.87
352	positive regulation of macromolecule biosynthetic process (GO:0010557)	0.1494	0.1824	6.46	12.28
353	regulation of response to external stimulus (GO:0032101)	0.1505	0.1824	6.41	12.14
354	protein glycosylation (GO:0006486)	0.1505	0.1824	6.41	12.14
355	regulation of primary metabolic process (GO:0080090)	0.1505	0.1824	6.41	12.14
356	cellular response to hypoxia (GO:0071456)	0.1516	0.1832	6.36	12
357	positive regulation of protein phosphorylation (GO:0001934)	0.07783	0.1198	4.62	11.8
358	RNA metabolic process (GO:0016070)	0.1537	0.1852	6.26	11.73
359	negative regulation of transcription by RNA polymerase II (GO:0000122)	0.05241	0.09744	3.86	11.39
360	negative regulation of inflammatory response to antigenic stimulus (GO:0002862)	0.1569	0.1886	6.12	11.34
361	regulation of inflammatory response to antigenic stimulus (GO:0002861)	0.158	0.1893	6.08	11.22
362	positive regulation of response to external stimulus (GO:0032103)	0.1601	0.1913	5.99	10.97
363	transcription initiation from RNA polymerase II promoter (GO:0006367)	0.1611	0.1921	5.95	10.85
364	positive regulation of cellular catabolic process (GO:0031331)	0.1622	0.1928	5.9	10.74
365	chromatin organization (GO:0006325)	0.1633	0.1935	5.86	10.62
366	positive regulation of cytosolic calcium ion concentration (GO:0007204)	0.1685	0.1992	5.66	10.08
367	positive regulation of intracellular protein transport (GO:0090316)	0.1696	0.1993	5.62	9.97
368	regulation of cytosolic calcium ion concentration (GO:0051480)	0.1696	0.1993	5.62	9.97
369	response to cytokine (GO:0034097)	0.1717	0.2002	5.54	9.77
370	regulation of cytokine production (GO:0001817)	0.1717	0.2002	5.54	9.77
371	cellular response to organic cyclic compound (GO:0071407)	0.1717	0.2002	5.54	9.77
372	negative regulation of protein phosphorylation (GO:0001933)	0.1737	0.2021	5.47	9.57
373	cellular response to interleukin-1 (GO:0071347)	0.1769	0.2052	5.36	9.29
374	regulation of cell differentiation (GO:0045595)	0.1779	0.2058	5.33	9.2
375	double-strand break repair (GO:0006302)	0.1861	0.2142	5.06	8.51
376	regulation of MAPK cascade (GO:0043408)	0.1882	0.216	5	8.36
377	DNA-templated transcription, initiation (GO:0006352)	0.1902	0.2178	4.94	8.2
378	positive regulation of I-kappaB kinase/NF-kappaB signaling (GO:0043123)	0.1933	0.2207	4.85	7.98
379	positive regulation of ERK1 and ERK2 cascade (GO:0070374)	0.1943	0.2213	4.83	7.91
380	defense response to bacterium (GO:0042742)	0.1984	0.2253	4.71	7.63
381	glycerophospholipid biosynthetic process (GO:0046474)	0.1994	0.2259	4.69	7.56
382	negative regulation of immune response (GO:0050777)	0.2004	0.2264	4.66	7.49
383	cellular response to cytokine stimulus (GO:0071345)	0.121	0.1573	3.53	7.46
384	regulation of immune response (GO:0050776)	0.2014	0.227	4.63	7.43
385	positive regulation of cellular biosynthetic process (GO:0031328)	0.2024	0.2275	4.61	7.36
386	negative regulation of cytokine production (GO:0001818)	0.2044	0.2292	4.56	7.23
387	negative regulation of cell differentiation (GO:0045596)	0.2134	0.2386	4.34	6.7
388	negative regulation of macromolecule metabolic process (GO:0010605)	0.2164	0.2407	4.27	6.54
389	regulation of programmed cell death (GO:0043067)	0.2164	0.2407	4.27	6.54
390	regulation of signal transduction (GO:0009966)	0.2203	0.2439	4.18	6.33
391	negative regulation of intracellular signal transduction (GO:1902532)	0.2203	0.2439	4.18	6.33
392	regulation of macromolecule metabolic process (GO:0060255)	0.2223	0.2454	4.14	6.23
393	generation of neurons (GO:0048699)	0.2243	0.247	4.1	6.13
394	regulation of angiogenesis (GO:0045765)	0.2252	0.2474	4.08	6.08
395	regulation of inflammatory response (GO:0050727)	0.2282	0.25	4.02	5.94
396	positive regulation of intracellular signal transduction (GO:1902533)	0.1481	0.1815	3.11	5.93
397	negative regulation of inflammatory response (GO:0050728)	0.234	0.2558	3.9	5.67
398	cellular response to lipid (GO:0071396)	0.2408	0.2618	3.78	5.38
399	positive regulation of cell motility (GO:2000147)	0.2427	0.2632	3.74	5.3
400	apoptotic process (GO:0006915)	0.2522	0.2729	3.58	4.93
401	cytokine-mediated signaling pathway (GO:0019221)	0.1813	0.2092	2.72	4.64
402	anterograde trans-synaptic signaling (GO:0098916)	0.2644	0.2854	3.38	4.5
403	RNA splicing, via transesterification reactions with bulged adenosine as nucleophile (GO:0000377)	0.2709	0.2917	3.29	4.29
404	positive regulation of cell differentiation (GO:0045597)	0.2773	0.2979	3.2	4.1
405	cellular component assembly (GO:0022607)	0.2801	0.3001	3.16	4.02
406	protein-containing complex assembly (GO:0065003)	0.2855	0.3044	3.09	3.87
407	negative regulation of signal transduction (GO:0009968)	0.2855	0.3044	3.09	3.87
408	positive regulation of cell migration (GO:0030335)	0.2873	0.3056	3.06	3.82
409	positive regulation of MAPK cascade (GO:0043410)	0.2918	0.3089	3.01	3.7
410	mRNA splicing, via spliceosome (GO:0000398)	0.2918	0.3089	3.01	3.7
411	regulation of apoptotic process (GO:0042981)	0.237	0.2584	2.26	3.25
412	DNA repair (GO:0006281)	0.3131	0.3306	2.76	3.21
413	mRNA processing (GO:0006397)	0.3148	0.3316	2.74	3.17
414	MAPK cascade (GO:0000165)	0.3174	0.3335	2.71	3.11
415	chemical synaptic transmission (GO:0007268)	0.32	0.3354	2.69	3.06
416	transcription by RNA polymerase II (GO:0006366)	0.332	0.3472	2.57	2.83
417	negative regulation of gene expression (GO:0010629)	0.3337	0.3481	2.55	2.8
418	negative regulation of cell population proliferation (GO:0008285)	0.3803	0.3958	2.16	2.09
419	negative regulation of programmed cell death (GO:0043069)	0.3819	0.3965	2.15	2.07
420	positive regulation of macromolecule metabolic process (GO:0010604)	0.3843	0.398	2.13	2.04
421	phosphorylation (GO:0016310)	0.3967	0.4099	2.04	1.89
422	transmembrane receptor protein tyrosine kinase signaling pathway (GO:0007169)	0.3998	0.4121	2.02	1.86
423	regulation of cell migration (GO:0030334)	0.4028	0.4143	2	1.82
424	regulation of intracellular signal transduction (GO:1902531)	0.4246	0.4356	1.87	1.6
425	positive regulation of cell population proliferation (GO:0008284)	0.4512	0.4618	1.72	1.37
426	neutrophil degranulation (GO:0043312)	0.4561	0.4653	1.69	1.33
427	positive regulation of gene expression (GO:0010628)	0.4568	0.4653	1.69	1.32
428	negative regulation of apoptotic process (GO:0043066)	0.4589	0.4653	1.68	1.31
429	neutrophil activation involved in immune response (GO:0002283)	0.4589	0.4653	1.68	1.31
430	neutrophil mediated immunity (GO:0002446)	0.4609	0.4663	1.67	1.29
431	protein phosphorylation (GO:0006468)	0.4664	0.4708	1.64	1.25
432	negative regulation of cellular process (GO:0048523)	0.5123	0.5159	1.43	0.96
433	positive regulation of cellular process (GO:0048522)	0.5481	0.5506	1.29	0.78
434	regulation of cell population proliferation (GO:0042127)	0.6225	0.624	1.05	0.5
435	cellular protein modification process (GO:0006464)	0.7318	0.7318	0.77	0.24

## Sheet: purple
Supplementary File S : The complete list of the functional analysis for hub-semi-preserved module
Index	Name	P-value	Adjusted p-value	Odds Ratio	Combined score
1	negative regulation of calcium ion-dependent exocytosis (GO:0045955)	0.002248	0.03492	624.59	3808.55
2	alkaloid metabolic process (GO:0009820)	0.002248	0.03492	624.59	3808.55
3	regulation of core promoter binding (GO:1904796)	0.002248	0.03492	624.59	3808.55
4	regulation of antifungal innate immune response (GO:1905034)	0.002248	0.03492	624.59	3808.55
5	monoterpenoid metabolic process (GO:0016098)	0.002697	0.03492	499.65	2955.69
6	monoubiquitinated protein deubiquitination (GO:0035520)	0.002697	0.03492	499.65	2955.69
7	negative regulation of low-density lipoprotein receptor activity (GO:1905598)	0.003146	0.03492	416.35	2398.85
8	lipid hydroxylation (GO:0002933)	0.003146	0.03492	416.35	2398.85
9	terpenoid metabolic process (GO:0006721)	0.003146	0.03492	416.35	2398.85
10	cellular nitrogen compound catabolic process (GO:0044270)	0.003146	0.03492	416.35	2398.85
11	Notch receptor processing, ligand-dependent (GO:0035333)	0.003146	0.03492	416.35	2398.85
12	negative regulation of regulated secretory pathway (GO:1903306)	0.003595	0.03492	356.86	2008.48
13	organic cyclic compound catabolic process (GO:1901361)	0.004043	0.03492	312.23	1720.62
14	amyloid-beta formation (GO:0034205)	0.004043	0.03492	312.23	1720.62
15	Notch receptor processing (GO:0007220)	0.004043	0.03492	312.23	1720.62
16	histone H2B ubiquitination (GO:0033523)	0.004492	0.03492	277.53	1500.17
17	neuron projection maintenance (GO:1990535)	0.004492	0.03492	277.53	1500.17
18	positive regulation of RIG-I signaling pathway (GO:1900246)	0.004492	0.03492	277.53	1500.17
19	regulation of stress-activated protein kinase signaling cascade (GO:0070302)	0.00494	0.03492	249.76	1326.33
20	organic hydroxy compound catabolic process (GO:1901616)	0.005388	0.03492	227.05	1185.99
21	mitotic G1/S transition checkpoint signaling (GO:0044819)	0.005388	0.03492	227.05	1185.99
22	fat-soluble vitamin catabolic process (GO:0042363)	0.005388	0.03492	227.05	1185.99
23	pathway-restricted SMAD protein phosphorylation (GO:0060389)	0.005836	0.03492	208.11	1070.48
24	steroid catabolic process (GO:0006706)	0.006284	0.03492	192.1	973.89
25	amyloid precursor protein catabolic process (GO:0042987)	0.006284	0.03492	192.1	973.89
26	organic heteropentacyclic compound metabolic process (GO:1901376)	0.006731	0.03492	178.37	892.01
27	positive regulation of pattern recognition receptor signaling pathway (GO:0062208)	0.006731	0.03492	178.37	892.01
28	aflatoxin metabolic process (GO:0046222)	0.006731	0.03492	178.37	892.01
29	vitamin D metabolic process (GO:0042359)	0.006731	0.03492	178.37	892.01
30	regulation of amyloid fibril formation (GO:1905906)	0.006731	0.03492	178.37	892.01
31	mycotoxin metabolic process (GO:0043385)	0.006731	0.03492	178.37	892.01
32	serine family amino acid metabolic process (GO:0009069)	0.007178	0.03492	166.47	821.79
33	negative regulation of transcription regulatory region DNA binding (GO:2000678)	0.007178	0.03492	166.47	821.79
34	regulation of phosphate metabolic process (GO:0019220)	0.007178	0.03492	166.47	821.79
35	neuron projection organization (GO:0106027)	0.007178	0.03492	166.47	821.79
36	amyloid-beta metabolic process (GO:0050435)	0.007625	0.03492	156.05	760.96
37	tRNA metabolic process (GO:0006399)	0.008072	0.03492	146.87	707.8
38	amyloid precursor protein metabolic process (GO:0042982)	0.008072	0.03492	146.87	707.8
39	positive regulation of stress-activated protein kinase signaling cascade (GO:0070304)	0.008072	0.03492	146.87	707.8
40	regulation of RIG-I signaling pathway (GO:0039535)	0.008519	0.03492	138.7	660.97
41	histone deubiquitination (GO:0016578)	0.008519	0.03492	138.7	660.97
42	endoplasmic reticulum calcium ion homeostasis (GO:0032469)	0.008966	0.03492	131.39	619.44
43	positive regulation of glycolytic process (GO:0045821)	0.009412	0.03492	124.82	582.37
44	androgen metabolic process (GO:0008209)	0.009412	0.03492	124.82	582.37
45	histone ubiquitination (GO:0016574)	0.009412	0.03492	124.82	582.37
46	retinol metabolic process (GO:0042572)	0.009412	0.03492	124.82	582.37
47	positive regulation of purine nucleotide metabolic process (GO:1900544)	0.009412	0.03492	124.82	582.37
48	regulation of dendritic spine development (GO:0060998)	0.009412	0.03492	124.82	582.37
49	exogenous drug catabolic process (GO:0042738)	0.009858	0.03492	118.87	549.11
50	positive regulation of dendritic spine development (GO:0060999)	0.009858	0.03492	118.87	549.11
51	membrane protein intracellular domain proteolysis (GO:0031293)	0.009858	0.03492	118.87	549.11
52	drug catabolic process (GO:0042737)	0.0103	0.03492	113.46	519.1
53	membrane protein ectodomain proteolysis (GO:0006509)	0.0103	0.03492	113.46	519.1
54	positive regulation of carbohydrate metabolic process (GO:0045913)	0.01075	0.03513	108.52	491.91
55	histone monoubiquitination (GO:0010390)	0.01075	0.03513	108.52	491.91
56	fat-soluble vitamin metabolic process (GO:0006775)	0.0112	0.03595	103.99	467.16
57	retinoic acid metabolic process (GO:0042573)	0.01164	0.03611	99.83	444.56
58	negative regulation of receptor-mediated endocytosis (GO:0048261)	0.01164	0.03611	99.83	444.56
59	regulation of vascular endothelial growth factor production (GO:0010574)	0.01209	0.03666	95.99	423.84
60	positive regulation of protein import into nucleus (GO:0042307)	0.01253	0.03666	92.43	404.78
61	regulation of plasma membrane bounded cell projection organization (GO:0120035)	0.01253	0.03666	92.43	404.78
62	lipid catabolic process (GO:0016042)	0.01298	0.03666	89.12	387.19
63	estrogen metabolic process (GO:0008210)	0.01342	0.03666	86.04	370.92
64	positive regulation of phosphate metabolic process (GO:0045937)	0.01342	0.03666	86.04	370.92
65	long-chain fatty acid biosynthetic process (GO:0042759)	0.01342	0.03666	86.04	370.92
66	positive regulation of protein import (GO:1904591)	0.01342	0.03666	86.04	370.92
67	negative regulation of proteasomal ubiquitin-dependent protein catabolic process (GO:0032435)	0.01387	0.03678	83.17	355.83
68	regulation of calcium ion-dependent exocytosis (GO:0017158)	0.01387	0.03678	83.17	355.83
69	positive regulation of ATP metabolic process (GO:1903580)	0.01476	0.0375	77.96	328.71
70	primary alcohol metabolic process (GO:0034308)	0.01476	0.0375	77.96	328.71
71	cellular response to amyloid-beta (GO:1904646)	0.01564	0.03922	73.37	305.06
72	platelet aggregation (GO:0070527)	0.01609	0.03925	71.27	294.33
73	regulation of protein import into nucleus (GO:0042306)	0.01609	0.03925	71.27	294.33
74	negative regulation of innate immune response (GO:0045824)	0.01697	0.03932	67.41	274.78
75	tRNA aminoacylation (GO:0043039)	0.01697	0.03932	67.41	274.78
76	negative regulation of ubiquitin-dependent protein catabolic process (GO:2000059)	0.01697	0.03932	67.41	274.78
77	negative regulation of proteasomal protein catabolic process (GO:1901799)	0.01697	0.03932	67.41	274.78
78	protein monoubiquitination (GO:0006513)	0.01742	0.03935	65.63	265.84
79	membrane protein proteolysis (GO:0033619)	0.01742	0.03935	65.63	265.84
80	positive regulation of catalytic activity (GO:0043085)	0.01786	0.03948	63.95	257.41
81	tRNA aminoacylation for protein translation (GO:0006418)	0.01919	0.03948	59.37	234.73
82	signal release from synapse (GO:0099643)	0.01919	0.03948	59.37	234.73
83	lipid modification (GO:0030258)	0.01919	0.03948	59.37	234.73
84	response to amyloid-beta (GO:1904645)	0.01963	0.03948	57.99	227.93
85	homotypic cell-cell adhesion (GO:0034109)	0.01963	0.03948	57.99	227.93
86	neurotransmitter secretion (GO:0007269)	0.01963	0.03948	57.99	227.93
87	positive regulation of response to biotic stimulus (GO:0002833)	0.02007	0.03993	56.67	221.48
88	positive regulation of nucleocytoplasmic transport (GO:0046824)	0.02051	0.04037	55.41	215.34
89	positive regulation of macroautophagy (GO:0016239)	0.0236	0.04453	47.93	179.56
90	cellular response to peptide (GO:1901653)	0.02536	0.04736	44.5	163.5
91	positive regulation of protein binding (GO:0032092)	0.0258	0.0477	43.71	159.87
92	mitotic DNA damage checkpoint signaling (GO:0044773)	0.02624	0.04803	42.96	156.38
93	Notch signaling pathway (GO:0007219)	0.02668	0.04835	42.23	153.03
94	organonitrogen compound catabolic process (GO:1901565)	0.028	0.04986	40.18	143.66
95	tRNA processing (GO:0008033)	0.02844	0.04986	39.54	140.76
96	BMP signaling pathway (GO:0030509)	0.02888	0.04986	38.92	137.96
97	mitotic G1 DNA damage checkpoint signaling (GO:0031571)	0.02888	0.04986	38.92	137.96
98	protein autoubiquitination (GO:0051865)	0.02888	0.04986	38.92	137.96
99	positive regulation of protein localization to nucleus (GO:1900182)	0.03019	0.05164	37.17	130.11
100	regulation of glycolytic process (GO:0006110)	0.03151	0.05241	35.57	123
101	fatty acid biosynthetic process (GO:0006633)	0.03151	0.05241	35.57	123
102	cellular response to BMP stimulus (GO:0071773)	0.03151	0.05241	35.57	123
103	cell junction organization (GO:0034330)	0.03194	0.05266	35.07	120.78
104	neurotransmitter transport (GO:0006836)	0.03238	0.05291	34.58	118.62
105	positive regulation of tumor necrosis factor production (GO:0032760)	0.03413	0.05527	32.75	110.63
106	negative regulation of blood vessel morphogenesis (GO:2000181)	0.03456	0.05548	32.33	108.78
107	positive regulation of tumor necrosis factor superfamily cytokine production (GO:1903557)	0.03587	0.0565	31.11	103.53
108	ephrin receptor signaling pathway (GO:0048013)	0.03631	0.0565	30.73	101.88
109	peptide metabolic process (GO:0006518)	0.03674	0.0565	30.35	100.27
110	long-chain fatty acid metabolic process (GO:0001676)	0.03674	0.0565	30.35	100.27
111	negative regulation of angiogenesis (GO:0016525)	0.03848	0.05869	28.93	94.25
112	metal ion transport (GO:0030001)	0.03892	0.05872	28.6	92.84
113	transforming growth factor beta receptor signaling pathway (GO:0007179)	0.03935	0.05872	28.27	91.46
114	positive regulation of autophagy (GO:0010508)	0.03979	0.05872	27.95	90.12
115	positive regulation of binding (GO:0051099)	0.03979	0.05872	27.95	90.12
116	positive regulation of supramolecular fiber organization (GO:1902905)	0.04022	0.05888	27.64	88.82
117	retinoid metabolic process (GO:0001523)	0.04065	0.05905	27.34	87.55
118	protein maturation (GO:0051604)	0.04282	0.0617	25.9	81.62
119	regulation of proteasomal ubiquitin-dependent protein catabolic process (GO:0032434)	0.04498	0.06431	24.62	76.35
120	steroid metabolic process (GO:0008202)	0.04585	0.06504	24.14	74.4
121	cellular response to DNA damage stimulus (GO:0006974)	0.01014	0.03492	16.13	74.05
122	protein processing (GO:0016485)	0.04671	0.06575	23.67	72.53
123	regulation of Wnt signaling pathway (GO:0030111)	0.04886	0.06826	22.59	68.2
124	regulation of macroautophagy (GO:0016241)	0.0493	0.06834	22.39	67.38
125	cellular response to transforming growth factor beta stimulus (GO:0071560)	0.05016	0.06857	21.99	65.8
126	calcium ion transport (GO:0006816)	0.05059	0.06857	21.79	65.04
127	positive regulation of protein metabolic process (GO:0051247)	0.05059	0.06857	21.79	65.04
128	regulation of protein binding (GO:0043393)	0.05187	0.0698	21.23	62.83
129	regulation of tumor necrosis factor production (GO:0032680)	0.05445	0.07273	20.19	58.77
130	regulation of phosphorylation (GO:0042325)	0.05487	0.07277	20.03	58.13
131	synapse organization (GO:0050808)	0.0553	0.07281	19.87	57.51
132	cellular protein metabolic process (GO:0044267)	0.01417	0.03704	13.48	57.37
133	transmembrane receptor protein serine/threonine kinase signaling pathway (GO:0007178)	0.05829	0.0762	18.81	53.45
134	cellular calcium ion homeostasis (GO:0006874)	0.05957	0.07732	18.39	51.86
135	positive regulation of response to external stimulus (GO:0032103)	0.06085	0.07842	17.98	50.34
136	positive regulation of cellular catabolic process (GO:0031331)	0.0617	0.07896	17.72	49.37
137	monocarboxylic acid metabolic process (GO:0032787)	0.06255	0.07949	17.47	48.43
138	neutrophil degranulation (GO:0043312)	0.01858	0.03948	11.64	46.39
139	positive regulation of intracellular protein transport (GO:0090316)	0.06467	0.08115	16.87	46.21
140	neutrophil activation involved in immune response (GO:0002283)	0.01887	0.03948	11.54	45.81
141	neutrophil mediated immunity (GO:0002446)	0.01909	0.03948	11.47	45.39
142	positive regulation of nucleic acid-templated transcription (GO:1903508)	0.02082	0.04054	10.94	42.34
143	peptide biosynthetic process (GO:0043043)	0.0706	0.08788	15.4	40.81
144	protein ubiquitination (GO:0016567)	0.02191	0.0422	10.64	40.64
145	regulation of neuron projection development (GO:0010975)	0.07186	0.08885	15.11	39.79
146	positive regulation of intracellular signal transduction (GO:1902533)	0.02358	0.04453	10.21	38.27
147	positive regulation of developmental process (GO:0051094)	0.0769	0.09445	14.07	36.1
148	negative regulation of cytokine production (GO:0001818)	0.079	0.09638	13.68	34.73
149	negative regulation of macromolecule metabolic process (GO:0010605)	0.084	0.1018	12.82	31.76
150	regulation of macromolecule metabolic process (GO:0060255)	0.0865	0.1033	12.43	30.43
151	modification-dependent protein catabolic process (GO:0019941)	0.08691	0.1033	12.37	30.22
152	ncRNA processing (GO:0034470)	0.08691	0.1033	12.37	30.22
153	regulation of angiogenesis (GO:0045765)	0.08774	0.1036	12.25	29.8
154	translation (GO:0006412)	0.0923	0.1083	11.61	27.66
155	negative regulation of transcription by RNA polymerase II (GO:0000122)	0.03585	0.0565	8.09	26.93
156	regulation of canonical Wnt signaling pathway (GO:0060828)	0.1083	0.1246	9.79	21.77
157	positive regulation of phosphorylation (GO:0042327)	0.1083	0.1246	9.79	21.77
158	protein deubiquitination (GO:0016579)	0.114	0.1303	9.27	20.13
159	protein modification by small protein removal (GO:0070646)	0.1176	0.1336	8.96	19.18
160	positive regulation of programmed cell death (GO:0043068)	0.1216	0.137	8.64	18.21
161	proteolysis (GO:0006508)	0.122	0.137	8.61	18.12
162	chemical synaptic transmission (GO:0007268)	0.1296	0.1446	8.07	16.49
163	positive regulation of apoptotic process (GO:0043065)	0.1312	0.1455	7.96	16.17
164	cellular macromolecule biosynthetic process (GO:0034645)	0.1328	0.1464	7.86	15.87
165	negative regulation of transcription, DNA-templated (GO:0045892)	0.06475	0.08115	5.75	15.74
166	negative regulation of gene expression (GO:0010629)	0.1359	0.149	7.66	15.29
167	cellular protein localization (GO:0034613)	0.1387	0.1511	7.49	14.8
168	intracellular protein transport (GO:0006886)	0.1415	0.1532	7.33	14.34
169	ubiquitin-dependent protein catabolic process (GO:0006511)	0.1485	0.1598	6.95	13.26
170	gene expression (GO:0010467)	0.1493	0.1598	6.91	13.15
171	protein transport (GO:0015031)	0.1543	0.1642	6.67	12.46
172	negative regulation of programmed cell death (GO:0043069)	0.159	0.1682	6.45	11.86
173	positive regulation of macromolecule metabolic process (GO:0010604)	0.1601	0.1684	6.4	11.72
174	transmembrane receptor protein tyrosine kinase signaling pathway (GO:0007169)	0.1678	0.1755	6.08	10.84
175	positive regulation of transcription, DNA-templated (GO:0045893)	0.09543	0.1112	4.55	10.69
176	protein modification by small protein conjugation (GO:0032446)	0.1697	0.1765	6	10.64
177	positive regulation of gene expression (GO:0010628)	0.1972	0.2038	5.07	8.23
178	negative regulation of apoptotic process (GO:0043066)	0.1983	0.2038	5.04	8.15
179	protein phosphorylation (GO:0006468)	0.2023	0.2069	4.92	7.87
180	regulation of apoptotic process (GO:0042981)	0.2885	0.29	3.25	4.04
181	regulation of transcription by RNA polymerase II (GO:0006357)	0.261	0.2653	2.31	3.1
182	regulation of transcription, DNA-templated (GO:0006355)	0.2676	0.2706	2.26	2.98
183	regulation of gene expression (GO:0010468)	0.393	0.393	2.19	2.05

## Sheet: saddlebrown
Supplementary File S : The complete list of the functional analysis for hub-semi-preserved module
Index	Name	P-value	Adjusted p-value	Odds Ratio	Combined score
1	positive regulation of vascular associated smooth muscle cell apoptotic process (GO:1905461)	0.001749	0.02289	832.88	5287.72
2	cannabinoid signaling pathway (GO:0038171)	0.001749	0.02289	832.88	5287.72
3	oxygen homeostasis (GO:0032364)	0.002098	0.02289	666.27	4108.59
4	positive regulation of vascular associated smooth muscle cell differentiation (GO:1905065)	0.002448	0.02289	555.19	3338.15
5	proline metabolic process (GO:0006560)	0.002448	0.02289	555.19	3338.15
6	gas homeostasis (GO:0033483)	0.002448	0.02289	555.19	3338.15
7	regulation of vascular associated smooth muscle cell apoptotic process (GO:1905459)	0.002448	0.02289	555.19	3338.15
8	positive regulation of triglyceride catabolic process (GO:0010898)	0.002797	0.02289	475.86	2797.66
9	superoxide metabolic process (GO:0006801)	5.182e-05	0.005545	266.17	2626.53
10	negative regulation of systemic arterial blood pressure (GO:0003085)	0.003146	0.02289	416.35	2398.85
11	positive regulation of smooth muscle cell apoptotic process (GO:0034393)	0.003146	0.02289	416.35	2398.85
12	removal of superoxide radicals (GO:0019430)	0.003495	0.02289	370.07	2093.27
13	midbrain dopaminergic neuron differentiation (GO:1904948)	0.003844	0.02289	333.05	1852.16
14	cellular response to superoxide (GO:0071451)	0.003844	0.02289	333.05	1852.16
15	intrinsic apoptotic signaling pathway in response to oxidative stress (GO:0008631)	0.004193	0.02289	302.76	1657.4
16	regulation of triglyceride catabolic process (GO:0010896)	0.004193	0.02289	302.76	1657.4
17	vasodilation (GO:0042311)	0.00489	0.02289	256.15	1362.86
18	neurotransmitter biosynthetic process (GO:0042136)	0.00489	0.02289	256.15	1362.86
19	superoxide anion generation (GO:0042554)	0.005239	0.02289	237.85	1249.08
20	prostanoid biosynthetic process (GO:0046457)	0.005239	0.02289	237.85	1249.08
21	G protein-coupled glutamate receptor signaling pathway (GO:0007216)	0.005239	0.02289	237.85	1249.08
22	glutamine family amino acid catabolic process (GO:0009065)	0.005587	0.02289	221.98	1151.45
23	negative regulation of vascular associated smooth muscle cell proliferation (GO:1904706)	0.005936	0.02289	208.09	1066.85
24	cellular modified amino acid catabolic process (GO:0042219)	0.005936	0.02289	208.09	1066.85
25	release of cytochrome c from mitochondria (GO:0001836)	0.006284	0.02289	195.84	992.88
26	regulation of oxidative stress-induced intrinsic apoptotic signaling pathway (GO:1902175)	0.006284	0.02289	195.84	992.88
27	positive regulation of triglyceride metabolic process (GO:0090208)	0.006632	0.02289	184.95	927.7
28	prostaglandin biosynthetic process (GO:0001516)	0.006632	0.02289	184.95	927.7
29	negative regulation of oxidative stress-induced intrinsic apoptotic signaling pathway (GO:1902176)	0.006632	0.02289	184.95	927.7
30	dopaminergic neuron differentiation (GO:0071542)	0.00698	0.02334	175.21	869.87
31	positive regulation of lipid catabolic process (GO:0050996)	0.007676	0.02416	158.51	771.89
32	glutamate metabolic process (GO:0006536)	0.007676	0.02416	158.51	771.89
33	cellular response to chemical stress (GO:0062197)	0.0005216	0.02289	80.38	607.56
34	negative regulation of oxidative stress-induced cell death (GO:1903202)	0.00976	0.02984	123.25	570.56
35	alpha-amino acid catabolic process (GO:1901606)	0.01045	0.03075	114.74	523.28
36	prostaglandin metabolic process (GO:0006693)	0.0108	0.03075	110.91	502.19
37	negative regulation of smooth muscle cell proliferation (GO:0048662)	0.01149	0.03075	103.96	464.29
38	apoptotic mitochondrial changes (GO:0008637)	0.01149	0.03075	103.96	464.29
39	cellular response to oxidative stress (GO:0034599)	0.0007972	0.02289	64.62	461.01
40	central nervous system neuron differentiation (GO:0021953)	0.01184	0.0309	100.81	447.2
41	regulation of vascular associated smooth muscle cell proliferation (GO:1904705)	0.01288	0.03132	92.39	402.1
42	glutamate receptor signaling pathway (GO:0007215)	0.01288	0.03132	92.39	402.1
43	glutamine family amino acid metabolic process (GO:0009064)	0.01288	0.03132	92.39	402.1
44	regulation of apoptotic signaling pathway (GO:2001233)	0.01323	0.03145	89.89	388.83
45	nucleic acid-templated transcription (GO:0097659)	0.01461	0.03398	81.11	342.76
46	neurogenesis (GO:0022008)	0.0153	0.03483	77.33	323.21
47	interleukin-12-mediated signaling pathway (GO:0035722)	0.01599	0.03565	73.88	305.55
48	cellular response to interleukin-12 (GO:0071349)	0.01668	0.03643	70.73	289.53
49	neuron migration (GO:0001764)	0.01737	0.03718	67.84	274.94
50	protein homotetramerization (GO:0051289)	0.01806	0.0375	65.17	261.59
51	unsaturated fatty acid metabolic process (GO:0033559)	0.01875	0.03785	62.7	249.35
52	icosanoid metabolic process (GO:0006690)	0.01978	0.03843	59.34	232.77
53	arachidonic acid metabolic process (GO:0019369)	0.01978	0.03843	59.34	232.77
54	fat cell differentiation (GO:0045444)	0.02013	0.03843	58.29	227.67
55	response to reactive oxygen species (GO:0000302)	0.02047	0.03843	57.28	222.76
56	negative regulation of intrinsic apoptotic signaling pathway (GO:2001243)	0.02219	0.04094	52.72	200.78
57	positive regulation of cell death (GO:0010942)	0.02288	0.04133	51.1	193.03
58	vascular endothelial growth factor receptor signaling pathway (GO:0048010)	0.02322	0.04133	50.32	189.35
59	canonical Wnt signaling pathway (GO:0060070)	0.02356	0.04133	49.57	185.78
60	protein tetramerization (GO:0051262)	0.02459	0.04176	47.44	175.77
61	negative regulation of neuron apoptotic process (GO:0043524)	0.02459	0.04176	47.44	175.77
62	antigen processing and presentation of exogenous peptide antigen via MHC class I, TAP-dependent (GO:0002479)	0.02528	0.04226	46.11	169.6
63	negative regulation of apoptotic signaling pathway (GO:2001234)	0.02699	0.04375	43.11	155.72
64	antigen processing and presentation of exogenous peptide antigen via MHC class I (GO:0042590)	0.02699	0.04375	43.11	155.72
65	long-chain fatty acid metabolic process (GO:0001676)	0.02869	0.04515	40.47	143.71
66	regulation of defense response (GO:0031347)	0.02869	0.04515	40.47	143.71
67	cellular amino acid catabolic process (GO:0009063)	0.03108	0.0482	37.27	129.38
68	Wnt signaling pathway (GO:0016055)	0.03176	0.04855	36.45	125.73
69	regulation of neuron apoptotic process (GO:0043523)	0.0338	0.05024	34.19	115.79
70	negative regulation of neuron death (GO:1901215)	0.0338	0.05024	34.19	115.79
71	intrinsic apoptotic signaling pathway (GO:0097193)	0.03516	0.05084	32.83	109.89
72	regulation of cell death (GO:0010941)	0.03516	0.05084	32.83	109.89
73	cellular response to peptide hormone stimulus (GO:0071375)	0.03652	0.0521	31.57	104.49
74	protein homooligomerization (GO:0051260)	0.04159	0.05856	27.6	87.77
75	regulation of response to external stimulus (GO:0032101)	0.04463	0.06202	25.66	79.8
76	negative regulation of apoptotic process (GO:0043066)	0.01137	0.03075	16.16	72.34
77	transcription initiation from RNA polymerase II promoter (GO:0006367)	0.04799	0.06545	23.81	72.29
78	positive regulation of cellular catabolic process (GO:0031331)	0.04833	0.06545	23.63	71.61
79	DNA-templated transcription, initiation (GO:0006352)	0.05735	0.0767	19.79	56.56
80	neuron differentiation (GO:0030182)	0.05934	0.07839	19.09	53.93
81	cytokine-mediated signaling pathway (GO:0019221)	0.01822	0.0375	12.52	50.14
82	generation of neurons (GO:0048699)	0.0686	0.08952	16.41	43.97
83	regulation of inflammatory response (GO:0050727)	0.06992	0.09014	16.09	42.8
84	positive regulation of cell motility (GO:2000147)	0.07484	0.09421	14.98	38.83
85	transcription, DNA-templated (GO:0006351)	0.07484	0.09421	14.98	38.83
86	negative regulation of signal transduction (GO:0009968)	0.0898	0.11	12.36	29.79
87	central nervous system development (GO:0007417)	0.09013	0.11	12.31	29.63
88	positive regulation of cell migration (GO:0030335)	0.09045	0.11	12.27	29.48
89	MAPK cascade (GO:0000165)	0.1014	0.1219	10.87	24.87
90	cellular macromolecule biosynthetic process (GO:0034645)	0.1049	0.1247	10.48	23.63
91	transcription by RNA polymerase II (GO:0006366)	0.1068	0.1256	10.28	22.99
92	gene expression (GO:0010467)	0.1182	0.1374	9.22	19.69
93	negative regulation of cell population proliferation (GO:0008285)	0.1254	0.1442	8.65	17.96
94	transmembrane receptor protein tyrosine kinase signaling pathway (GO:0007169)	0.1331	0.1513	8.1	16.34
95	regulation of cell migration (GO:0030334)	0.1344	0.1513	8.02	16.1
96	cellular protein metabolic process (GO:0044267)	0.1372	0.1529	7.84	15.58
97	nervous system development (GO:0007399)	0.1464	0.1615	7.3	14.04
98	cellular response to cytokine stimulus (GO:0071345)	0.157	0.1714	6.76	12.52
99	negative regulation of cellular process (GO:0048523)	0.1821	0.1929	5.73	9.76
100	positive regulation of cellular process (GO:0048522)	0.1993	0.2091	5.17	8.34
101	negative regulation of transcription by RNA polymerase II (GO:0000122)	0.2162	0.2246	4.71	7.22
102	regulation of cell population proliferation (GO:0042127)	0.2387	0.2456	4.2	6.02
103	regulation of transcription by RNA polymerase II (GO:0006357)	0.1758	0.19	3.23	5.61
104	regulation of transcription, DNA-templated (GO:0006355)	0.1807	0.1929	3.17	5.42
105	positive regulation of transcription by RNA polymerase II (GO:0045944)	0.2777	0.283	3.51	4.49
106	negative regulation of transcription, DNA-templated (GO:0045892)	0.2882	0.2909	3.35	4.17
107	positive regulation of transcription, DNA-templated (GO:0045893)	0.3474	0.3474	2.65	2.8
