# Supplementary material for: Integrated co-expression analysis of regulatory elements (miRNA, lncRNA, and TFs) in bovine monocytes induced by Str. uberis
Source: Sci Rep. 2023 Sep 12;13:15076. doi: 10.1038/s41598-023-42067-4 (PMC10497586; doi:10.1038/s41598-023-42067-4)
Supplement: Supplementary file 16 — Supplementary Table S16. [file 41598_2023_42067_MOESM16_ESM.xlsx]

## Sheet: Table
Table of descriptive statistic and hubs of networks
Networks	Fig. Number	Number of nodes	Number of edges	Average number of neghbors	Max of outdegree	Max of Indegree	Hubs
blue mi- and Turquoise lnc-module	Fig. 3a	303	469	3.1	96	13	mir-149, mir-6525, mir-669, mir-2376, mir-24-1
lightgreen mi-module and saddlebrown semi-preserved m-module	Fig. 3b	32	39	2.4	11	3	ABAT, mir-10162, mir-12027, mir-2300a, mir-6521
royalbue mi-module and green semi-preserved m-module	Fig. 3c	202	711	2.7	411	27	mir-1248-1, mir-1248-2, mir-615, mir-1248-1, mir-133a-1
darkgreen mi-module and salmon non-preserved m-moodule	Fig. 3d	112	487	3.3	95	23	mir-2328-3p, mir-2328-5p, mir-2400, mir-29b-1, mir-378-1
Turquoise lnc-module and Tan non-preserved m-module	Fig. 4a	403	2535	7.4	435	135	ENSBTAG00000048401, ENSBTAG00000049095, ENSBTAG00000050346, ENSBTAG00000051337, ENSBTAG00000051777
Turquoise lnc-module and Cyan non-preserved m-module	Fig. 4b	248	910	7.4	195	22	ENSBTAG00000048401, ENSBTAG00000049095, ENSBTAG00000050346, ENSBTAG00000051337, ENSBTAG00000051777
Turquoise lnc-module and Midnightblue semi-conserved m-modules	Fig. 4c	275	1429	10.4	189	51	ENSBTAG00000048401, ENSBTAG00000049095, ENSBTAG00000050346, ENSBTAG00000051337, ENSBTAG00000051777
Integrated regulatory network	Fig. 5a	644	1995	6.2	517	86	ENSBTAG00000051337, ENSBTAG00000051777, mir-149, mir-2376, mir-24-1, mir-6525, mir-669
