# Supplementary material for: Integrated co-expression analysis of regulatory elements (miRNA, lncRNA, and TFs) in bovine monocytes induced by Str. uberis
Source: Sci Rep. 2023 Sep 12;13:15076. doi: 10.1038/s41598-023-42067-4 (PMC10497586; doi:10.1038/s41598-023-42067-4)
Supplement: Supplementary file 17 — Supplementary Table S17. [file 41598_2023_42067_MOESM17_ESM.xlsx]

## Sheet: Fig.3a
Table of name, biological kind, and module name of nodes, and network statistic of blue mi- and Turquoise lnc-module (Fig. 4 ) achived from cytoscape.
AverageShortestPathLength	BetweennessCentrality	ClosenessCentrality	ClusteringCoefficient	Eccentricity	EdgeCount	Indegree	IsSingleNode	NeighborhoodConnectivity	PartnerOfMultiEdgedNodePairs	selected	SelfLoops	Stress	Outdegree	biological kind _module name	name
1	0	1	0	1	96	0	FALSE	2.02083	0	FALSE	0	0	96	micro_Blue	mir-149
1	0	1	0	1	56	0	FALSE	2.19643	0	FALSE	0	0	56	micro_Blue	mir-669
1	0	1	0	1	50	0	FALSE	2.58	0	FALSE	0	0	50	micro_Blue	mir-6525
1	0	1	0	1	37	0	FALSE	2.54054	0	FALSE	0	0	37	micro_Blue	mir-24-1
1	0	1	0	1	32	0	FALSE	2.71875	0	FALSE	0	0	32	micro_Blue	mir-2376
1	0	1	0	1	28	0	FALSE	2.60714	0	FALSE	0	0	28	micro_Blue	mir-7860
1	0	1	0	1	21	0	FALSE	2.95238	0	FALSE	0	0	21	micro_Blue	mir-574
1	0	1	0	1	16	0	FALSE	2.625	0	FALSE	0	0	16	micro_Blue	mir-98
1	0	1	0	1	14	0	FALSE	4.5	0	FALSE	0	0	14	micro_Blue	LET-7b
1	0	1	0	1	13	0	FALSE	3	0	FALSE	0	0	13	micro_Blue	mir-2357
1	0	1	0	1	11	0	FALSE	3.18182	0	FALSE	0	0	11	micro_Blue	mir-125a
1	0	1	0	1	11	0	FALSE	2.81818	0	FALSE	0	0	11	micro_Blue	mir-2431
1	0	1	0	1	9	0	FALSE	4.55556	0	FALSE	0	0	9	micro_Blue	LET-7i
1	0	1	0	1	8	0	FALSE	3.125	0	FALSE	0	0	8	micro_Blue	mir-197
1	0	1	0	1	7	0	FALSE	1.85714	0	FALSE	0	0	7	micro_Blue	mir-150
1	0	1	0	1	6	0	FALSE	4.83333	0	FALSE	0	0	6	micro_Blue	mir-3432a-1
1	0	1	0	1	6	0	FALSE	4.83333	0	FALSE	0	0	6	micro_Blue	mir-3432a-2
1	0	1	0	1	6	0	FALSE	4.16667	0	FALSE	0	0	6	micro_Blue	mir-7-1
1	0	1	0	1	6	0	FALSE	4.16667	0	FALSE	0	0	6	micro_Blue	mir-7-2
1	0	1	0	1	6	0	FALSE	4.16667	0	FALSE	0	0	6	micro_Blue	mir-7-3
1	0	1	0	1	5	0	FALSE	5.4	0	FALSE	0	0	5	micro_Blue	LET-7e
1	0	1	0	1	4	0	FALSE	7.25	0	FALSE	0	0	4	micro_Blue	LET-7a-1
1	0	1	0	1	4	0	FALSE	6	0	FALSE	0	0	4	micro_Blue	LET-7g
1	0	1	0	1	4	0	FALSE	1.25	0	FALSE	0	0	4	micro_Blue	mir-532
1	0	1	0	1	3	0	FALSE	2.66667	0	FALSE	0	0	3	micro_Blue	mir-421
1	0	1	0	1	2	0	FALSE	8.5	0	FALSE	0	0	2	micro_Blue	LET-7f-1
1	0	1	0	1	2	0	FALSE	8.5	0	FALSE	0	0	2	micro_Blue	LET-7f-2
1	0	1	0	1	2	0	FALSE	1.5	0	FALSE	0	0	2	micro_Blue	mir-628
1	0	1	0	1	1	0	FALSE	3	0	FALSE	0	0	1	micro_Blue	mir-151
1	0	1	0	1	1	0	FALSE	4	0	FALSE	0	0	1	micro_Blue	mir-221
1	0	1	0	1	1	0	FALSE	2	0	FALSE	0	0	1	micro_Blue	mir-2425
1	0	1	0	1	1	0	FALSE	2	0	FALSE	0	0	1	micro_Blue	mir-6520
0	0	0	0	0	3	3	FALSE	67.3333	0	FALSE	0	0	0	Lnc_Turquoise	ENSBTAG00000002749
0	0	0	0	0	1	1	FALSE	32	0	FALSE	0	0	0	Lnc_Turquoise	ENSBTAG00000008539
0	0	0	0	0	1	1	FALSE	28	0	FALSE	0	0	0	Lnc_Turquoise	ENSBTAG00000024437
0	0	0	0	0	1	1	FALSE	96	0	FALSE	0	0	0	Lnc_Turquoise	ENSBTAG00000048319
0	0	0	0	0	1	1	FALSE	7	0	FALSE	0	0	0	Lnc_Turquoise	ENSBTAG00000048322
0	0	0	0	0	1	1	FALSE	28	0	FALSE	0	0	0	Lnc_Turquoise	ENSBTAG00000048349
0	0	0	0	0	1	1	FALSE	32	0	FALSE	0	0	0	Lnc_Turquoise	ENSBTAG00000048440
0	0	0	0	0	1	1	FALSE	96	0	FALSE	0	0	0	Lnc_Turquoise	ENSBTAG00000048449
0	0	0	0	0	1	1	FALSE	56	0	FALSE	0	0	0	Lnc_Turquoise	ENSBTAG00000048499
0	0	0	0	0	2	2	FALSE	54.5	0	FALSE	0	0	0	Lnc_Turquoise	ENSBTAG00000048511
0	0	0	0	0	3	3	FALSE	28.6667	0	FALSE	0	0	0	Lnc_Turquoise	ENSBTAG00000048529
0	0	0	0	0	1	1	FALSE	56	0	FALSE	0	0	0	Lnc_Turquoise	ENSBTAG00000048535
0	0	0	0	0	1	1	FALSE	37	0	FALSE	0	0	0	Lnc_Turquoise	ENSBTAG00000048544
0	0	0	0	0	1	1	FALSE	96	0	FALSE	0	0	0	Lnc_Turquoise	ENSBTAG00000048554
0	0	0	0	0	2	2	FALSE	49.5	0	FALSE	0	0	0	Lnc_Turquoise	ENSBTAG00000048687
0	0	0	0	0	1	1	FALSE	96	0	FALSE	0	0	0	Lnc_Turquoise	ENSBTAG00000048697
0	0	0	0	0	2	2	FALSE	56	0	FALSE	0	0	0	Lnc_Turquoise	ENSBTAG00000048770
0	0	0	0	0	2	2	FALSE	38.5	0	FALSE	0	0	0	Lnc_Turquoise	ENSBTAG00000048776
0	0	0	0	0	3	3	FALSE	60	0	FALSE	0	0	0	Lnc_Turquoise	ENSBTAG00000048778
0	0	0	0	0	3	3	FALSE	38.3333	0	FALSE	0	0	0	Lnc_Turquoise	ENSBTAG00000048807
0	0	0	0	0	1	1	FALSE	96	0	FALSE	0	0	0	Lnc_Turquoise	ENSBTAG00000048830
0	0	0	0	0	1	1	FALSE	37	0	FALSE	0	0	0	Lnc_Turquoise	ENSBTAG00000048853
0	0	0	0	0	1	1	FALSE	11	0	FALSE	0	0	0	Lnc_Turquoise	ENSBTAG00000048859
0	0	0	0	0	4	4	FALSE	12.75	0	FALSE	0	0	0	Lnc_Turquoise	ENSBTAG00000048887
0	0	0	0	0	1	1	FALSE	28	0	FALSE	0	0	0	Lnc_Turquoise	ENSBTAG00000048896
0	0	0	0	0	5	5	FALSE	50	0	FALSE	0	0	0	Lnc_Turquoise	ENSBTAG00000048972
0	0	0	0	0	2	2	FALSE	38.5	0	FALSE	0	0	0	Lnc_Turquoise	ENSBTAG00000049003
0	0	0	0	0	3	3	FALSE	6	0	FALSE	0	0	0	Lnc_Turquoise	ENSBTAG00000049009
0	0	0	0	0	1	1	FALSE	56	0	FALSE	0	0	0	Lnc_Turquoise	ENSBTAG00000049028
0	0	0	0	0	4	4	FALSE	53.75	0	FALSE	0	0	0	Lnc_Turquoise	ENSBTAG00000049048
0	0	0	0	0	1	1	FALSE	56	0	FALSE	0	0	0	Lnc_Turquoise	ENSBTAG00000049129
0	0	0	0	0	1	1	FALSE	96	0	FALSE	0	0	0	Lnc_Turquoise	ENSBTAG00000049211
0	0	0	0	0	1	1	FALSE	13	0	FALSE	0	0	0	Lnc_Turquoise	ENSBTAG00000049230
0	0	0	0	0	1	1	FALSE	96	0	FALSE	0	0	0	Lnc_Turquoise	ENSBTAG00000049242
0	0	0	0	0	1	1	FALSE	50	0	FALSE	0	0	0	Lnc_Turquoise	ENSBTAG00000049266
0	0	0	0	0	1	1	FALSE	2	0	FALSE	0	0	0	Lnc_Turquoise	ENSBTAG00000049279
0	0	0	0	0	2	2	FALSE	9	0	FALSE	0	0	0	Lnc_Turquoise	ENSBTAG00000049288
0	0	0	0	0	2	2	FALSE	62	0	FALSE	0	0	0	Lnc_Turquoise	ENSBTAG00000049321
0	0	0	0	0	4	4	FALSE	4.75	0	FALSE	0	0	0	Lnc_Turquoise	ENSBTAG00000049326
0	0	0	0	0	1	1	FALSE	37	0	FALSE	0	0	0	Lnc_Turquoise	ENSBTAG00000049335
0	0	0	0	0	4	4	FALSE	14.75	0	FALSE	0	0	0	Lnc_Turquoise	ENSBTAG00000049348
0	0	0	0	0	2	2	FALSE	31.5	0	FALSE	0	0	0	Lnc_Turquoise	ENSBTAG00000049375
0	0	0	0	0	1	1	FALSE	7	0	FALSE	0	0	0	Lnc_Turquoise	ENSBTAG00000049378
0	0	0	0	0	1	1	FALSE	7	0	FALSE	0	0	0	Lnc_Turquoise	ENSBTAG00000049395
0	0	0	0	0	1	1	FALSE	96	0	FALSE	0	0	0	Lnc_Turquoise	ENSBTAG00000049439
0	0	0	0	0	1	1	FALSE	96	0	FALSE	0	0	0	Lnc_Turquoise	ENSBTAG00000049443
0	0	0	0	0	1	1	FALSE	96	0	FALSE	0	0	0	Lnc_Turquoise	ENSBTAG00000049561
0	0	0	0	0	1	1	FALSE	56	0	FALSE	0	0	0	Lnc_Turquoise	ENSBTAG00000049632
0	0	0	0	0	1	1	FALSE	96	0	FALSE	0	0	0	Lnc_Turquoise	ENSBTAG00000049634
0	0	0	0	0	1	1	FALSE	96	0	FALSE	0	0	0	Lnc_Turquoise	ENSBTAG00000049639
0	0	0	0	0	2	2	FALSE	21	0	FALSE	0	0	0	Lnc_Turquoise	ENSBTAG00000049676
0	0	0	0	0	1	1	FALSE	56	0	FALSE	0	0	0	Lnc_Turquoise	ENSBTAG00000049742
0	0	0	0	0	1	1	FALSE	96	0	FALSE	0	0	0	Lnc_Turquoise	ENSBTAG00000049791
0	0	0	0	0	2	2	FALSE	55	0	FALSE	0	0	0	Lnc_Turquoise	ENSBTAG00000049801
0	0	0	0	0	1	1	FALSE	16	0	FALSE	0	0	0	Lnc_Turquoise	ENSBTAG00000049825
0	0	0	0	0	1	1	FALSE	96	0	FALSE	0	0	0	Lnc_Turquoise	ENSBTAG00000049837
0	0	0	0	0	2	2	FALSE	73	0	FALSE	0	0	0	Lnc_Turquoise	ENSBTAG00000049841
0	0	0	0	0	1	1	FALSE	96	0	FALSE	0	0	0	Lnc_Turquoise	ENSBTAG00000049854
0	0	0	0	0	1	1	FALSE	56	0	FALSE	0	0	0	Lnc_Turquoise	ENSBTAG00000049874
0	0	0	0	0	2	2	FALSE	46.5	0	FALSE	0	0	0	Lnc_Turquoise	ENSBTAG00000049882
0	0	0	0	0	1	1	FALSE	56	0	FALSE	0	0	0	Lnc_Turquoise	ENSBTAG00000049944
0	0	0	0	0	2	2	FALSE	66.5	0	FALSE	0	0	0	Lnc_Turquoise	ENSBTAG00000049989
0	0	0	0	0	3	3	FALSE	40.3333	0	FALSE	0	0	0	Lnc_Turquoise	ENSBTAG00000050004
0	0	0	0	0	1	1	FALSE	32	0	FALSE	0	0	0	Lnc_Turquoise	ENSBTAG00000050007
0	0	0	0	0	1	1	FALSE	3	0	FALSE	0	0	0	Lnc_Turquoise	ENSBTAG00000050024
0	0	0	0	0	3	3	FALSE	9	0	FALSE	0	0	0	Lnc_Turquoise	ENSBTAG00000050058
0	0	0	0	0	3	3	FALSE	35	0	FALSE	0	0	0	Lnc_Turquoise	ENSBTAG00000050068
0	0	0	0	0	1	1	FALSE	37	0	FALSE	0	0	0	Lnc_Turquoise	ENSBTAG00000050075
0	0	0	0	0	1	1	FALSE	50	0	FALSE	0	0	0	Lnc_Turquoise	ENSBTAG00000050113
0	0	0	0	0	1	1	FALSE	13	0	FALSE	0	0	0	Lnc_Turquoise	ENSBTAG00000050145
0	0	0	0	0	1	1	FALSE	7	0	FALSE	0	0	0	Lnc_Turquoise	ENSBTAG00000050162
0	0	0	0	0	6	6	FALSE	22	0	FALSE	0	0	0	Lnc_Turquoise	ENSBTAG00000050171
0	0	0	0	0	1	1	FALSE	56	0	FALSE	0	0	0	Lnc_Turquoise	ENSBTAG00000050182
0	0	0	0	0	1	1	FALSE	50	0	FALSE	0	0	0	Lnc_Turquoise	ENSBTAG00000050192
0	0	0	0	0	1	1	FALSE	37	0	FALSE	0	0	0	Lnc_Turquoise	ENSBTAG00000050215
0	0	0	0	0	1	1	FALSE	56	0	FALSE	0	0	0	Lnc_Turquoise	ENSBTAG00000050292
0	0	0	0	0	1	1	FALSE	96	0	FALSE	0	0	0	Lnc_Turquoise	ENSBTAG00000050309
0	0	0	0	0	2	2	FALSE	29	0	FALSE	0	0	0	Lnc_Turquoise	ENSBTAG00000050341
0	0	0	0	0	2	2	FALSE	66.5	0	FALSE	0	0	0	Lnc_Turquoise	ENSBTAG00000050342
0	0	0	0	0	1	1	FALSE	50	0	FALSE	0	0	0	Lnc_Turquoise	ENSBTAG00000050415
0	0	0	0	0	1	1	FALSE	13	0	FALSE	0	0	0	Lnc_Turquoise	ENSBTAG00000050478
0	0	0	0	0	1	1	FALSE	32	0	FALSE	0	0	0	Lnc_Turquoise	ENSBTAG00000050481
0	0	0	0	0	1	1	FALSE	50	0	FALSE	0	0	0	Lnc_Turquoise	ENSBTAG00000050502
0	0	0	0	0	2	2	FALSE	34.5	0	FALSE	0	0	0	Lnc_Turquoise	ENSBTAG00000050524
0	0	0	0	0	2	2	FALSE	43.5	0	FALSE	0	0	0	Lnc_Turquoise	ENSBTAG00000050531
0	0	0	0	0	2	2	FALSE	31.5	0	FALSE	0	0	0	Lnc_Turquoise	ENSBTAG00000050565
0	0	0	0	0	1	1	FALSE	96	0	FALSE	0	0	0	Lnc_Turquoise	ENSBTAG00000050582
0	0	0	0	0	1	1	FALSE	96	0	FALSE	0	0	0	Lnc_Turquoise	ENSBTAG00000050592
0	0	0	0	0	1	1	FALSE	5	0	FALSE	0	0	0	Lnc_Turquoise	ENSBTAG00000050626
0	0	0	0	0	3	3	FALSE	6	0	FALSE	0	0	0	Lnc_Turquoise	ENSBTAG00000050671
0	0	0	0	0	1	1	FALSE	37	0	FALSE	0	0	0	Lnc_Turquoise	ENSBTAG00000050674
0	0	0	0	0	4	4	FALSE	6.75	0	FALSE	0	0	0	Lnc_Turquoise	ENSBTAG00000050701
0	0	0	0	0	1	1	FALSE	56	0	FALSE	0	0	0	Lnc_Turquoise	ENSBTAG00000050714
0	0	0	0	0	2	2	FALSE	12	0	FALSE	0	0	0	Lnc_Turquoise	ENSBTAG00000050734
0	0	0	0	0	1	1	FALSE	50	0	FALSE	0	0	0	Lnc_Turquoise	ENSBTAG00000050741
0	0	0	0	0	1	1	FALSE	56	0	FALSE	0	0	0	Lnc_Turquoise	ENSBTAG00000050765
0	0	0	0	0	1	1	FALSE	4	0	FALSE	0	0	0	Lnc_Turquoise	ENSBTAG00000050811
0	0	0	0	0	1	1	FALSE	96	0	FALSE	0	0	0	Lnc_Turquoise	ENSBTAG00000050844
0	0	0	0	0	1	1	FALSE	4	0	FALSE	0	0	0	Lnc_Turquoise	ENSBTAG00000050853
0	0	0	0	0	1	1	FALSE	96	0	FALSE	0	0	0	Lnc_Turquoise	ENSBTAG00000050896
0	0	0	0	0	3	3	FALSE	67.3333	0	FALSE	0	0	0	Lnc_Turquoise	ENSBTAG00000050899
0	0	0	0	0	1	1	FALSE	28	0	FALSE	0	0	0	Lnc_Turquoise	ENSBTAG00000050923
0	0	0	0	0	1	1	FALSE	11	0	FALSE	0	0	0	Lnc_Turquoise	ENSBTAG00000050969
0	0	0	0	0	2	2	FALSE	73	0	FALSE	0	0	0	Lnc_Turquoise	ENSBTAG00000050972
0	0	0	0	0	1	1	FALSE	96	0	FALSE	0	0	0	Lnc_Turquoise	ENSBTAG00000050989
0	0	0	0	0	1	1	FALSE	32	0	FALSE	0	0	0	Lnc_Turquoise	ENSBTAG00000050995
0	0	0	0	0	1	1	FALSE	56	0	FALSE	0	0	0	Lnc_Turquoise	ENSBTAG00000051011
0	0	0	0	0	2	2	FALSE	18	0	FALSE	0	0	0	Lnc_Turquoise	ENSBTAG00000051037
0	0	0	0	0	1	1	FALSE	37	0	FALSE	0	0	0	Lnc_Turquoise	ENSBTAG00000051058
0	0	0	0	0	1	1	FALSE	21	0	FALSE	0	0	0	Lnc_Turquoise	ENSBTAG00000051108
0	0	0	0	0	1	1	FALSE	50	0	FALSE	0	0	0	Lnc_Turquoise	ENSBTAG00000051137
0	0	0	0	0	1	1	FALSE	96	0	FALSE	0	0	0	Lnc_Turquoise	ENSBTAG00000051175
0	0	0	0	0	2	2	FALSE	13.5	0	FALSE	0	0	0	Lnc_Turquoise	ENSBTAG00000051247
0	0	0	0	0	2	2	FALSE	36	0	FALSE	0	0	0	Lnc_Turquoise	ENSBTAG00000051264
0	0	0	0	0	1	1	FALSE	56	0	FALSE	0	0	0	Lnc_Turquoise	ENSBTAG00000051276
0	0	0	0	0	3	3	FALSE	38	0	FALSE	0	0	0	Lnc_Turquoise	ENSBTAG00000051277
0	0	0	0	0	1	1	FALSE	96	0	FALSE	0	0	0	Lnc_Turquoise	ENSBTAG00000051284
0	0	0	0	0	2	2	FALSE	64	0	FALSE	0	0	0	Lnc_Turquoise	ENSBTAG00000051300
0	0	0	0	0	1	1	FALSE	56	0	FALSE	0	0	0	Lnc_Turquoise	ENSBTAG00000051314
0	0	0	0	0	1	1	FALSE	96	0	FALSE	0	0	0	Lnc_Turquoise	ENSBTAG00000051332
0	0	0	0	0	1	1	FALSE	16	0	FALSE	0	0	0	Lnc_Turquoise	ENSBTAG00000051337
0	0	0	0	0	1	1	FALSE	32	0	FALSE	0	0	0	Lnc_Turquoise	ENSBTAG00000051355
0	0	0	0	0	1	1	FALSE	50	0	FALSE	0	0	0	Lnc_Turquoise	ENSBTAG00000051368
0	0	0	0	0	3	3	FALSE	67.3333	0	FALSE	0	0	0	Lnc_Turquoise	ENSBTAG00000051384
0	0	0	0	0	3	3	FALSE	35	0	FALSE	0	0	0	Lnc_Turquoise	ENSBTAG00000051392
0	0	0	0	0	2	2	FALSE	73	0	FALSE	0	0	0	Lnc_Turquoise	ENSBTAG00000051408
0	0	0	0	0	4	4	FALSE	28.25	0	FALSE	0	0	0	Lnc_Turquoise	ENSBTAG00000051420
0	0	0	0	0	2	2	FALSE	11	0	FALSE	0	0	0	Lnc_Turquoise	ENSBTAG00000051459
0	0	0	0	0	2	2	FALSE	33.5	0	FALSE	0	0	0	Lnc_Turquoise	ENSBTAG00000051468
0	0	0	0	0	7	7	FALSE	23.1429	0	FALSE	0	0	0	Lnc_Turquoise	ENSBTAG00000051529
0	0	0	0	0	1	1	FALSE	96	0	FALSE	0	0	0	Lnc_Turquoise	ENSBTAG00000051533
0	0	0	0	0	1	1	FALSE	96	0	FALSE	0	0	0	Lnc_Turquoise	ENSBTAG00000051539
0	0	0	0	0	2	2	FALSE	73	0	FALSE	0	0	0	Lnc_Turquoise	ENSBTAG00000051564
0	0	0	0	0	1	1	FALSE	56	0	FALSE	0	0	0	Lnc_Turquoise	ENSBTAG00000051590
0	0	0	0	0	2	2	FALSE	58.5	0	FALSE	0	0	0	Lnc_Turquoise	ENSBTAG00000051596
0	0	0	0	0	1	1	FALSE	96	0	FALSE	0	0	0	Lnc_Turquoise	ENSBTAG00000051655
0	0	0	0	0	2	2	FALSE	53	0	FALSE	0	0	0	Lnc_Turquoise	ENSBTAG00000051703
0	0	0	0	0	3	3	FALSE	12.6667	0	FALSE	0	0	0	Lnc_Turquoise	ENSBTAG00000051722
0	0	0	0	0	2	2	FALSE	28.5	0	FALSE	0	0	0	Lnc_Turquoise	ENSBTAG00000051730
0	0	0	0	0	1	1	FALSE	56	0	FALSE	0	0	0	Lnc_Turquoise	ENSBTAG00000051735
0	0	0	0	0	1	1	FALSE	96	0	FALSE	0	0	0	Lnc_Turquoise	ENSBTAG00000051748
0	0	0	0	0	1	1	FALSE	96	0	FALSE	0	0	0	Lnc_Turquoise	ENSBTAG00000051777
0	0	0	0	0	1	1	FALSE	50	0	FALSE	0	0	0	Lnc_Turquoise	ENSBTAG00000051788
0	0	0	0	0	2	2	FALSE	42	0	FALSE	0	0	0	Lnc_Turquoise	ENSBTAG00000052022
0	0	0	0	0	1	1	FALSE	96	0	FALSE	0	0	0	Lnc_Turquoise	ENSBTAG00000052029
0	0	0	0	0	7	7	FALSE	30.7143	0	FALSE	0	0	0	Lnc_Turquoise	ENSBTAG00000052078
0	0	0	0	0	1	1	FALSE	37	0	FALSE	0	0	0	Lnc_Turquoise	ENSBTAG00000052084
0	0	0	0	0	1	1	FALSE	28	0	FALSE	0	0	0	Lnc_Turquoise	ENSBTAG00000052088
0	0	0	0	0	1	1	FALSE	4	0	FALSE	0	0	0	Lnc_Turquoise	ENSBTAG00000052091
0	0	0	0	0	4	4	FALSE	59.75	0	FALSE	0	0	0	Lnc_Turquoise	ENSBTAG00000052100
0	0	0	0	0	1	1	FALSE	37	0	FALSE	0	0	0	Lnc_Turquoise	ENSBTAG00000052163
0	0	0	0	0	2	2	FALSE	38.5	0	FALSE	0	0	0	Lnc_Turquoise	ENSBTAG00000052171
0	0	0	0	0	2	2	FALSE	35	0	FALSE	0	0	0	Lnc_Turquoise	ENSBTAG00000052232
0	0	0	0	0	2	2	FALSE	56	0	FALSE	0	0	0	Lnc_Turquoise	ENSBTAG00000052244
0	0	0	0	0	1	1	FALSE	16	0	FALSE	0	0	0	Lnc_Turquoise	ENSBTAG00000052275
0	0	0	0	0	2	2	FALSE	53	0	FALSE	0	0	0	Lnc_Turquoise	ENSBTAG00000052293
0	0	0	0	0	1	1	FALSE	96	0	FALSE	0	0	0	Lnc_Turquoise	ENSBTAG00000052299
0	0	0	0	0	3	3	FALSE	14.6667	0	FALSE	0	0	0	Lnc_Turquoise	ENSBTAG00000052301
0	0	0	0	0	1	1	FALSE	9	0	FALSE	0	0	0	Lnc_Turquoise	ENSBTAG00000052341
0	0	0	0	0	1	1	FALSE	37	0	FALSE	0	0	0	Lnc_Turquoise	ENSBTAG00000052365
0	0	0	0	0	1	1	FALSE	32	0	FALSE	0	0	0	Lnc_Turquoise	ENSBTAG00000052436
0	0	0	0	0	1	1	FALSE	96	0	FALSE	0	0	0	Lnc_Turquoise	ENSBTAG00000052464
0	0	0	0	0	2	2	FALSE	39	0	FALSE	0	0	0	Lnc_Turquoise	ENSBTAG00000052494
0	0	0	0	0	1	1	FALSE	96	0	FALSE	0	0	0	Lnc_Turquoise	ENSBTAG00000052649
0	0	0	0	0	1	1	FALSE	50	0	FALSE	0	0	0	Lnc_Turquoise	ENSBTAG00000052664
0	0	0	0	0	3	3	FALSE	18.6667	0	FALSE	0	0	0	Lnc_Turquoise	ENSBTAG00000052691
0	0	0	0	0	2	2	FALSE	24	0	FALSE	0	0	0	Lnc_Turquoise	ENSBTAG00000052722
0	0	0	0	0	1	1	FALSE	96	0	FALSE	0	0	0	Lnc_Turquoise	ENSBTAG00000052737
0	0	0	0	0	9	9	FALSE	32	0	FALSE	0	0	0	Lnc_Turquoise	ENSBTAG00000052741
0	0	0	0	0	1	1	FALSE	21	0	FALSE	0	0	0	Lnc_Turquoise	ENSBTAG00000052752
0	0	0	0	0	2	2	FALSE	6	0	FALSE	0	0	0	Lnc_Turquoise	ENSBTAG00000052755
0	0	0	0	0	1	1	FALSE	96	0	FALSE	0	0	0	Lnc_Turquoise	ENSBTAG00000052759
0	0	0	0	0	2	2	FALSE	6.5	0	FALSE	0	0	0	Lnc_Turquoise	ENSBTAG00000052763
0	0	0	0	0	1	1	FALSE	5	0	FALSE	0	0	0	Lnc_Turquoise	ENSBTAG00000052793
0	0	0	0	0	13	13	FALSE	22.2308	0	FALSE	0	0	0	Lnc_Turquoise	ENSBTAG00000052797
0	0	0	0	0	1	1	FALSE	13	0	FALSE	0	0	0	Lnc_Turquoise	ENSBTAG00000052817
0	0	0	0	0	1	1	FALSE	37	0	FALSE	0	0	0	Lnc_Turquoise	ENSBTAG00000052819
0	0	0	0	0	2	2	FALSE	24.5	0	FALSE	0	0	0	Lnc_Turquoise	ENSBTAG00000052847
0	0	0	0	0	1	1	FALSE	96	0	FALSE	0	0	0	Lnc_Turquoise	ENSBTAG00000052944
0	0	0	0	0	4	4	FALSE	11.75	0	FALSE	0	0	0	Lnc_Turquoise	ENSBTAG00000052965
0	0	0	0	0	2	2	FALSE	44	0	FALSE	0	0	0	Lnc_Turquoise	ENSBTAG00000052976
0	0	0	0	0	2	2	FALSE	36	0	FALSE	0	0	0	Lnc_Turquoise	ENSBTAG00000052982
0	0	0	0	0	2	2	FALSE	30	0	FALSE	0	0	0	Lnc_Turquoise	ENSBTAG00000053031
0	0	0	0	0	1	1	FALSE	11	0	FALSE	0	0	0	Lnc_Turquoise	ENSBTAG00000053039
0	0	0	0	0	1	1	FALSE	50	0	FALSE	0	0	0	Lnc_Turquoise	ENSBTAG00000053055
0	0	0	0	0	1	1	FALSE	32	0	FALSE	0	0	0	Lnc_Turquoise	ENSBTAG00000053064
0	0	0	0	0	1	1	FALSE	37	0	FALSE	0	0	0	Lnc_Turquoise	ENSBTAG00000053144
0	0	0	0	0	1	1	FALSE	96	0	FALSE	0	0	0	Lnc_Turquoise	ENSBTAG00000053158
0	0	0	0	0	1	1	FALSE	56	0	FALSE	0	0	0	Lnc_Turquoise	ENSBTAG00000053205
0	0	0	0	0	2	2	FALSE	73	0	FALSE	0	0	0	Lnc_Turquoise	ENSBTAG00000053232
0	0	0	0	0	1	1	FALSE	21	0	FALSE	0	0	0	Lnc_Turquoise	ENSBTAG00000053269
0	0	0	0	0	2	2	FALSE	43.5	0	FALSE	0	0	0	Lnc_Turquoise	ENSBTAG00000053277
0	0	0	0	0	6	6	FALSE	44	0	FALSE	0	0	0	Lnc_Turquoise	ENSBTAG00000053285
0	0	0	0	0	4	4	FALSE	28.5	0	FALSE	0	0	0	Lnc_Turquoise	ENSBTAG00000053288
0	0	0	0	0	1	1	FALSE	32	0	FALSE	0	0	0	Lnc_Turquoise	ENSBTAG00000053305
0	0	0	0	0	1	1	FALSE	32	0	FALSE	0	0	0	Lnc_Turquoise	ENSBTAG00000053319
0	0	0	0	0	1	1	FALSE	28	0	FALSE	0	0	0	Lnc_Turquoise	ENSBTAG00000053353
0	0	0	0	0	2	2	FALSE	39	0	FALSE	0	0	0	Lnc_Turquoise	ENSBTAG00000053362
0	0	0	0	0	1	1	FALSE	96	0	FALSE	0	0	0	Lnc_Turquoise	ENSBTAG00000053382
0	0	0	0	0	3	3	FALSE	30	0	FALSE	0	0	0	Lnc_Turquoise	ENSBTAG00000053437
0	0	0	0	0	1	1	FALSE	32	0	FALSE	0	0	0	Lnc_Turquoise	ENSBTAG00000053447
0	0	0	0	0	1	1	FALSE	32	0	FALSE	0	0	0	Lnc_Turquoise	ENSBTAG00000053450
0	0	0	0	0	1	1	FALSE	32	0	FALSE	0	0	0	Lnc_Turquoise	ENSBTAG00000053494
0	0	0	0	0	2	2	FALSE	66.5	0	FALSE	0	0	0	Lnc_Turquoise	ENSBTAG00000053500
0	0	0	0	0	1	1	FALSE	32	0	FALSE	0	0	0	Lnc_Turquoise	ENSBTAG00000053509
0	0	0	0	0	1	1	FALSE	8	0	FALSE	0	0	0	Lnc_Turquoise	ENSBTAG00000053516
0	0	0	0	0	3	3	FALSE	59.3333	0	FALSE	0	0	0	Lnc_Turquoise	ENSBTAG00000053556
0	0	0	0	0	2	2	FALSE	46.5	0	FALSE	0	0	0	Lnc_Turquoise	ENSBTAG00000053563
0	0	0	0	0	2	2	FALSE	55	0	FALSE	0	0	0	Lnc_Turquoise	ENSBTAG00000053572
0	0	0	0	0	2	2	FALSE	34.5	0	FALSE	0	0	0	Lnc_Turquoise	ENSBTAG00000053603
0	0	0	0	0	2	2	FALSE	73	0	FALSE	0	0	0	Lnc_Turquoise	ENSBTAG00000053674
0	0	0	0	0	3	3	FALSE	28	0	FALSE	0	0	0	Lnc_Turquoise	ENSBTAG00000053678
0	0	0	0	0	1	1	FALSE	21	0	FALSE	0	0	0	Lnc_Turquoise	ENSBTAG00000053704
0	0	0	0	0	1	1	FALSE	96	0	FALSE	0	0	0	Lnc_Turquoise	ENSBTAG00000053705
0	0	0	0	0	1	1	FALSE	96	0	FALSE	0	0	0	Lnc_Turquoise	ENSBTAG00000053715
0	0	0	0	0	2	2	FALSE	21.5	0	FALSE	0	0	0	Lnc_Turquoise	ENSBTAG00000053742
0	0	0	0	0	2	2	FALSE	73	0	FALSE	0	0	0	Lnc_Turquoise	ENSBTAG00000053745
0	0	0	0	0	1	1	FALSE	96	0	FALSE	0	0	0	Lnc_Turquoise	ENSBTAG00000053758
0	0	0	0	0	2	2	FALSE	42	0	FALSE	0	0	0	Lnc_Turquoise	ENSBTAG00000053764
0	0	0	0	0	2	2	FALSE	56	0	FALSE	0	0	0	Lnc_Turquoise	ENSBTAG00000053782
0	0	0	0	0	1	1	FALSE	11	0	FALSE	0	0	0	Lnc_Turquoise	ENSBTAG00000053790
0	0	0	0	0	1	1	FALSE	50	0	FALSE	0	0	0	Lnc_Turquoise	ENSBTAG00000053793
0	0	0	0	0	1	1	FALSE	96	0	FALSE	0	0	0	Lnc_Turquoise	ENSBTAG00000053802
0	0	0	0	0	2	2	FALSE	16	0	FALSE	0	0	0	Lnc_Turquoise	ENSBTAG00000053822
0	0	0	0	0	2	2	FALSE	18.5	0	FALSE	0	0	0	Lnc_Turquoise	ENSBTAG00000053844
0	0	0	0	0	1	1	FALSE	96	0	FALSE	0	0	0	Lnc_Turquoise	ENSBTAG00000053888
0	0	0	0	0	1	1	FALSE	56	0	FALSE	0	0	0	Lnc_Turquoise	ENSBTAG00000053893
0	0	0	0	0	1	1	FALSE	11	0	FALSE	0	0	0	Lnc_Turquoise	ENSBTAG00000053924
0	0	0	0	0	5	5	FALSE	40.2	0	FALSE	0	0	0	Lnc_Turquoise	ENSBTAG00000053926
0	0	0	0	0	1	1	FALSE	56	0	FALSE	0	0	0	Lnc_Turquoise	ENSBTAG00000053931
0	0	0	0	0	1	1	FALSE	96	0	FALSE	0	0	0	Lnc_Turquoise	ENSBTAG00000053963
0	0	0	0	0	1	1	FALSE	96	0	FALSE	0	0	0	Lnc_Turquoise	ENSBTAG00000054043
0	0	0	0	0	1	1	FALSE	56	0	FALSE	0	0	0	Lnc_Turquoise	ENSBTAG00000054138
0	0	0	0	0	1	1	FALSE	50	0	FALSE	0	0	0	Lnc_Turquoise	ENSBTAG00000054141
0	0	0	0	0	1	1	FALSE	50	0	FALSE	0	0	0	Lnc_Turquoise	ENSBTAG00000054163
0	0	0	0	0	1	1	FALSE	96	0	FALSE	0	0	0	Lnc_Turquoise	ENSBTAG00000054248
0	0	0	0	0	2	2	FALSE	9.5	0	FALSE	0	0	0	Lnc_Turquoise	ENSBTAG00000054262
0	0	0	0	0	2	2	FALSE	43.5	0	FALSE	0	0	0	Lnc_Turquoise	ENSBTAG00000054270
0	0	0	0	0	1	1	FALSE	96	0	FALSE	0	0	0	Lnc_Turquoise	ENSBTAG00000054275
0	0	0	0	0	1	1	FALSE	96	0	FALSE	0	0	0	Lnc_Turquoise	ENSBTAG00000054279
0	0	0	0	0	2	2	FALSE	66.5	0	FALSE	0	0	0	Lnc_Turquoise	ENSBTAG00000054317
0	0	0	0	0	2	2	FALSE	53.5	0	FALSE	0	0	0	Lnc_Turquoise	ENSBTAG00000054385
0	0	0	0	0	1	1	FALSE	13	0	FALSE	0	0	0	Lnc_Turquoise	ENSBTAG00000054405
0	0	0	0	0	2	2	FALSE	46.5	0	FALSE	0	0	0	Lnc_Turquoise	ENSBTAG00000054450
0	0	0	0	0	1	1	FALSE	50	0	FALSE	0	0	0	Lnc_Turquoise	ENSBTAG00000054479
0	0	0	0	0	5	5	FALSE	26	0	FALSE	0	0	0	Lnc_Turquoise	ENSBTAG00000054528
0	0	0	0	0	1	1	FALSE	50	0	FALSE	0	0	0	Lnc_Turquoise	ENSBTAG00000054537
0	0	0	0	0	1	1	FALSE	21	0	FALSE	0	0	0	Lnc_Turquoise	ENSBTAG00000054638
0	0	0	0	0	6	6	FALSE	30.8333	0	FALSE	0	0	0	Lnc_Turquoise	ENSBTAG00000054641
0	0	0	0	0	1	1	FALSE	50	0	FALSE	0	0	0	Lnc_Turquoise	ENSBTAG00000054664
0	0	0	0	0	1	1	FALSE	56	0	FALSE	0	0	0	Lnc_Turquoise	ENSBTAG00000054727
0	0	0	0	0	2	2	FALSE	66.5	0	FALSE	0	0	0	Lnc_Turquoise	ENSBTAG00000054739
0	0	0	0	0	1	1	FALSE	96	0	FALSE	0	0	0	Lnc_Turquoise	ENSBTAG00000054817
0	0	0	0	0	1	1	FALSE	50	0	FALSE	0	0	0	Lnc_Turquoise	ENSBTAG00000054820
0	0	0	0	0	1	1	FALSE	28	0	FALSE	0	0	0	Lnc_Turquoise	ENSBTAG00000054871
0	0	0	0	0	1	1	FALSE	50	0	FALSE	0	0	0	Lnc_Turquoise	ENSBTAG00000054877
0	0	0	0	0	6	6	FALSE	23	0	FALSE	0	0	0	Lnc_Turquoise	ENSBTAG00000054948
0	0	0	0	0	3	3	FALSE	23.6667	0	FALSE	0	0	0	Lnc_Turquoise	ENSBTAG00000054959
0	0	0	0	0	1	1	FALSE	96	0	FALSE	0	0	0	Lnc_Turquoise	ENSBTAG00000054965
0	0	0	0	0	1	1	FALSE	50	0	FALSE	0	0	0	Lnc_Turquoise	ENSBTAG00000054995
0	0	0	0	0	1	1	FALSE	96	0	FALSE	0	0	0	Lnc_Turquoise	ENSBTAG00000055027
0	0	0	0	0	1	1	FALSE	37	0	FALSE	0	0	0	Lnc_Turquoise	ENSBTAG00000055047
0	0	0	0	0	1	1	FALSE	96	0	FALSE	0	0	0	Lnc_Turquoise	ENSBTAG00000055089
0	0	0	0	0	1	1	FALSE	96	0	FALSE	0	0	0	Lnc_Turquoise	ENSBTAG00000055157
0	0	0	0	0	1	1	FALSE	21	0	FALSE	0	0	0	Lnc_Turquoise	ENSBTAG00000055167
0	0	0	0	0	1	1	FALSE	8	0	FALSE	0	0	0	Lnc_Turquoise	ENSBTAG00000055203
0	0	0	0	0	1	1	FALSE	37	0	FALSE	0	0	0	Lnc_Turquoise	ENSBTAG00000055215
0	0	0	0	0	1	1	FALSE	16	0	FALSE	0	0	0	Lnc_Turquoise	ENSBTAG00000055218
0	0	0	0	0	2	2	FALSE	26.5	0	FALSE	0	0	0	Lnc_Turquoise	ENSBTAG00000055241
0	0	0	0	0	1	1	FALSE	96	0	FALSE	0	0	0	Lnc_Turquoise	ENSBTAG00000055271
0	0	0	0	0	3	3	FALSE	42	0	FALSE	0	0	0	Lnc_Turquoise	ENSBTAG00000055289

## Sheet: Fig.3b
Table of name, biological kind, and module name of nodes, and network statistic of lightgreen mi-module and saddlebrown semi-preserved m-module (Fig. 5 ) achived from cytoscape.
AverageShortestPathLength	BetweennessCentrality	ClosenessCentrality	ClusteringCoefficient	degree.layout	Eccentricity	EdgeCount	Indegree	IsSingleNode	NeighborhoodConnectivity	PartnerOfMultiEdgedNodePairs	selected	SelfLoops	Stress	Outdegree	biological kind _module name	name
1	0	1	0		1	11	0	FALSE	1.90909	0	FALSE	0	0	11	micro_lightgreen	mir-10162
1	0	1	0		1	10	0	FALSE	1.9	0	FALSE	0	0	10	micro_lightgreen	mir-12027
1	0	1	0		1	6	0	FALSE	1.83333	0	FALSE	0	0	6	micro_lightgreen	mir-2300a
1	0	1	0		1	5	0	FALSE	2	0	FALSE	0	0	5	micro_lightgreen	mir-6521
1	0	1	0		1	2	0	FALSE	1.5	0	FALSE	0	0	2	micro_lightgreen	mir-136
1	0	1	0		1	2	0	FALSE	2.5	0	FALSE	0	0	2	micro_lightgreen	mir-2300b
1	0	1	0		1	1	0	FALSE	2	0	FALSE	0	0	1	micro_lightgreen	mir-542
1	0	1	0		1	1	0	FALSE	3	0	FALSE	0	0	1	micro_lightgreen	mir-4523
1	0	1	0		1	1	0	FALSE	3	0	FALSE	0	0	1	micro_lightgreen	mir-152
0	0	0	0	1	0	1	1	FALSE	6	0	FALSE	0	0	0	Pc_saddlebrown	DDIT4
0	0	0	0	1	0	1	1	FALSE	2	0	FALSE	0	0	0	Pc_saddlebrown	ZCWPW1
0	0	0	0	1	0	1	1	FALSE	10	0	FALSE	0	0	0	Pc_saddlebrown	PRODH
0	0	0	0	2	0	2	2	FALSE	5.5	0	FALSE	0	0	0	Pc_saddlebrown	ARHGEF10L
0	0	0	0	3	0	3	3	FALSE	7.33333	0	FALSE	0	0	0	Pc_saddlebrown	IL17RC
0	0	0	0	2	0	2	2	FALSE	10.5	0	FALSE	0	0	0	Pc_saddlebrown	CACHD1
0	0	0	0	2	0	2	2	FALSE	10.5	0	FALSE	0	0	0	Pc_saddlebrown	KAT6A
0	0	0	0	1	0	1	1	FALSE	11	0	FALSE	0	0	0	Pc_saddlebrown	NR4A2
0	0	0	0	1	0	1	1	FALSE	5	0	FALSE	0	0	0	Pc_saddlebrown	CDKN1A
0	0	0	0	1	0	1	1	FALSE	10	0	FALSE	0	0	0	Pc_saddlebrown	NR2C2
0	0	0	0	1	0	1	1	FALSE	6	0	FALSE	0	0	0	Pc_saddlebrown	CD300LG
0	0	0	0	2	0	2	2	FALSE	10.5	0	FALSE	0	0	0	Pc_saddlebrown	RNF114
0	0	0	0	1	0	1	1	FALSE	11	0	FALSE	0	0	0	Pc_saddlebrown	MAPKAPK3
0	0	0	0	2	0	2	2	FALSE	6.5	0	FALSE	0	0	0	Pc_saddlebrown	P2RX5
0	0	0	0	1	0	1	1	FALSE	11	0	FALSE	0	0	0	Pc_saddlebrown	TBL1X
0	0	0	0	1	0	1	1	FALSE	6	0	FALSE	0	0	0	Pc_saddlebrown	CD300LB
0	0	0	0	2	0	2	2	FALSE	5.5	0	FALSE	0	0	0	Pc_saddlebrown	ARHGAP27
0	0	0	0	3	0	3	3	FALSE	4.33333	0	FALSE	0	0	0	TF_saddlebrown	ETV6
0	0	0	0	2	0	2	2	FALSE	10.5	0	FALSE	0	0	0	Pc_saddlebrown	ACVRL1
0	0	0	0	2	0	2	2	FALSE	8	0	FALSE	0	0	0	Pc_saddlebrown	SLC1A5
0	0	0	0	3	0	3	3	FALSE	6	0	FALSE	0	0	0	Pc_saddlebrown	ABAT
0	0	0	0	2	0	2	2	FALSE	7.5	0	FALSE	0	0	0	Pc_saddlebrown	HIC1
0	0	0	0	2	0	2	2	FALSE	6	0	FALSE	0	0	0	Pc_saddlebrown	PARM1

## Sheet: Fig.3c
Table of name, biological kind, and module name of nodes, and network statistic of royalbue mi-module and green semi-preserved m-module (Fig. 6) achived from cytoscape.
AverageShortestPathLength	BetweennessCentrality	ClosenessCentrality	ClusteringCoefficient	degree.layout	Eccentricity	EdgeCount	Indegree	IsSingleNode	NeighborhoodConnectivity	PartnerOfMultiEdgedNodePairs	selected	SelfLoops	Stress	Outdegree	biological kind _module name	name
1	0	1	0		1	411	0	FALSE	1.30061	160	FALSE	0	0	411	micro_royalblue	mir-615
1	0	1	0		1	101	0	FALSE	2.5	32	FALSE	0	0	101	micro_royalblue	mir-1248-2
1	0	1	0		1	100	0	FALSE	2.5	31	FALSE	0	0	100	micro_royalblue	mir-1248-1
1	0	1	0		1	38	0	FALSE	2	12	FALSE	0	0	38	micro_royalblue	mir-2397
1	0	1	0		1	17	0	FALSE	3.125	7	FALSE	0	0	17	micro_royalblue	mir-133a-1
1	0	1	0		1	17	0	FALSE	3.125	7	FALSE	0	0	17	micro_royalblue	mir-133a-2
1	0	1	0		1	11	0	FALSE	3.4	4	FALSE	0	0	11	micro_royalblue	mir-133b
1	0	1	0		1	8	0	FALSE	2.33333	3	FALSE	0	0	8	micro_royalblue	mir-654
1	0	1	0	6	1	6	0	FALSE	2	2	FALSE	0	0	6	micro_royalblue	mir-2285e-2
1	0	1	0		1	2	0	FALSE	2	1	FALSE	0	0	2	micro_royalblue	mir-133c
0	0	0	0	2	0	2	2	FALSE	163	1	FALSE	0	0	0	Pc_green	BAK1
0	0	0	0	2	0	2	2	FALSE	163	1	FALSE	0	0	0	Pc_green	SLC25A10
0	0	0	0	8	0	8	8	FALSE	163	1	FALSE	0	0	0	Pc_green	SYNDIG1L
0	0	0	0	3	0	3	3	FALSE	163	1	FALSE	0	0	0	Pc_green	ACADS
0	0	0	0	2	0	2	2	FALSE	163	1	FALSE	0	0	0	Pc_green	TMEM120B
0	0	0	0		0	4	4	FALSE	88.5	2	FALSE	0	0	0	Pc_green	PPP5C
0	0	0	0	3	0	3	3	FALSE	163	1	FALSE	0	0	0	Pc_green	SHISA5
0	0	0	0	2	0	2	2	FALSE	163	1	FALSE	0	0	0	Pc_green	NID1
0	0	0	0	2	0	2	2	FALSE	163	1	FALSE	0	0	0	Pc_green	HHLA2
0	0	0	0	2	0	2	2	FALSE	163	1	FALSE	0	0	0	Pc_green	ZNF511
0	0	0	0	2	0	2	2	FALSE	163	1	FALSE	0	0	0	Pc_green	GMDS
0	0	0	0	2	0	2	2	FALSE	163	1	FALSE	0	0	0	Pc_green	TP53I13
0	0	0	0	3	0	3	3	FALSE	163	1	FALSE	0	0	0	Pc_green	SLC9A9
0	0	0	0	2	0	2	2	FALSE	163	1	FALSE	0	0	0	Pc_green	MYDGF
0	0	0	0		0	4	4	FALSE	32	2	FALSE	0	0	0	Pc_green	ENSBTAG00000043974
0	0	0	0	4	0	4	4	FALSE	82	2	FALSE	0	0	0	Pc_green	ENSBTAG00000045588
0	0	0	0	2	0	2	2	FALSE	163	1	FALSE	0	0	0	Pc_green	PALM
0	0	0	0	2	0	2	2	FALSE	163	1	FALSE	0	0	0	Pc_green	CNP
0	0	0	0	8	0	8	8	FALSE	75.6667	3	FALSE	0	0	0	Pc_green	ENSBTAG00000007075
0	0	0	0	5	0	5	5	FALSE	163	1	FALSE	0	0	0	Pc_green	CLCN3
0	0	0	0	2	0	2	2	FALSE	163	1	FALSE	0	0	0	Pc_green	ENSBTAG00000053681
0	0	0	0		0	4	4	FALSE	32	2	FALSE	0	0	0	Pc_green	PIGP
0	0	0	0	2	0	2	2	FALSE	163	1	FALSE	0	0	0	Pc_green	INPP4A
0	0	0	0	2	0	2	2	FALSE	163	1	FALSE	0	0	0	Pc_green	ENTPD6
0	0	0	0	2	0	2	2	FALSE	163	1	FALSE	0	0	0	Pc_green	CMTM7
0	0	0	0		0	4	4	FALSE	32	2	FALSE	0	0	0	Pc_green	BMP4
0	0	0	0		0	4	4	FALSE	32	2	FALSE	0	0	0	Pc_green	MTX2
0	0	0	0	6	0	6	6	FALSE	75.6667	3	FALSE	0	0	0	Pc_green	TIMELESS
0	0	0	0	4	0	4	4	FALSE	82.5	2	FALSE	0	0	0	Pc_green	TRIM21
0	0	0	0	3	0	3	3	FALSE	163	1	FALSE	0	0	0	Pc_green	THRA
0	0	0	0	3	0	3	3	FALSE	163	1	FALSE	0	0	0	Pc_green	ORAI2
0	0	0	0	2	0	2	2	FALSE	163	1	FALSE	0	0	0	Pc_green	UBE2M
0	0	0	0	4	0	4	4	FALSE	163	1	FALSE	0	0	0	Pc_green	TPP1
0	0	0	0	3	0	3	3	FALSE	163	1	FALSE	0	0	0	Pc_green	TNFRSF4
0	0	0	0	10	0	10	10	FALSE	75.6667	3	FALSE	0	0	0	Pc_green	SHFL
0	0	0	0	2	0	2	2	FALSE	163	1	FALSE	0	0	0	Pc_green	CPT1B
0	0	0	0	2	0	2	2	FALSE	163	1	FALSE	0	0	0	Pc_green	IRF8
0	0	0	0	4	0	4	4	FALSE	88.5	2	FALSE	0	0	0	Pc_green	PYCARD
0	0	0	0	2	0	2	2	FALSE	163	1	FALSE	0	0	0	Pc_green	NPC2
0	0	0	0	6	0	6	6	FALSE	59.6667	3	FALSE	0	0	0	Pc_green	PRCP
0	0	0	0	3	0	3	3	FALSE	163	1	FALSE	0	0	0	Pc_green	MT1E
0	0	0	0	4	0	4	4	FALSE	88.5	2	FALSE	0	0	0	Pc_green	NLRX1
0	0	0	0	27	0	27	27	FALSE	60.25	4	FALSE	0	0	0	Pc_green	TSPAN9
0	0	0	0	4	0	4	4	FALSE	163	1	FALSE	0	0	0	Pc_green	AGBL2
0	0	0	0	2	0	2	2	FALSE	163	1	FALSE	0	0	0	Pc_green	NDUFA13
0	0	0	0	3	0	3	3	FALSE	163	1	FALSE	0	0	0	Pc_green	CDH5
0	0	0	0	2	0	2	2	FALSE	163	1	FALSE	0	0	0	Pc_green	NNT
0	0	0	0	2	0	2	2	FALSE	163	1	FALSE	0	0	0	Pc_green	ENSBTAG00000049507
0	0	0	0		0	8	8	FALSE	75.6667	3	FALSE	0	0	0	Pc_green	FXYD7
0	0	0	0	2	0	2	2	FALSE	163	1	FALSE	0	0	0	Pc_green	WDR54
0	0	0	0		0	4	4	FALSE	32	2	FALSE	0	0	0	Pc_green	MTMR8
0	0	0	0		0	3	3	FALSE	32	1	FALSE	0	0	0	Pc_green	NDUFB8
0	0	0	0	2	0	2	2	FALSE	163	1	FALSE	0	0	0	Pc_green	MRPS5
0	0	0	0	2	0	2	2	FALSE	163	1	FALSE	0	0	0	Pc_green	MTM1
0	0	0	0	11	0	11	11	FALSE	60	3	FALSE	0	0	0	Pc_green	SPECC1L
0	0	0	0	2	0	2	2	FALSE	163	1	FALSE	0	0	0	Pc_green	SPG21
0	0	0	0	2	0	2	2	FALSE	163	1	FALSE	0	0	0	Pc_green	IGFALS
0	0	0	0	2	0	2	2	FALSE	163	1	FALSE	0	0	0	Pc_green	CD40
0	0	0	0	25	0	25	25	FALSE	60.25	3	FALSE	0	0	0	Pc_green	MCF2L
0	0	0	0	1	0	1	1	FALSE	163	0	FALSE	0	0	0	Pc_green	NDUFS7
0	0	0	0	1	0	1	1	FALSE	163	0	FALSE	0	0	0	Pc_green	SEPHS1
0	0	0	0	2	0	2	2	FALSE	163	1	FALSE	0	0	0	Pc_green	TFDP1
0	0	0	0		0	1	1	FALSE	14	0	FALSE	0	0	0	Pc_green	S1PR2
0	0	0	0		0	4	4	FALSE	32	2	FALSE	0	0	0	Pc_green	METTL15
0	0	0	0		0	4	4	FALSE	32	2	FALSE	0	0	0	Pc_green	CKAP5
0	0	0	0		0	4	4	FALSE	32	2	FALSE	0	0	0	Pc_green	ENSBTAG00000006562
0	0	0	0		0	4	4	FALSE	32	2	FALSE	0	0	0	Pc_green	GOT2
0	0	0	0		0	6	6	FALSE	32	2	FALSE	0	0	0	Pc_green	NOLC1
0	0	0	0		0	9	9	FALSE	22.3333	3	FALSE	0	0	0	Pc_green	RASGRP3
0	0	0	0		0	4	4	FALSE	32	2	FALSE	0	0	0	Pc_green	DLAT
0	0	0	0	9	0	9	9	FALSE	75.6667	3	FALSE	0	0	0	Pc_green	KRI1
0	0	0	0		0	8	8	FALSE	32	2	FALSE	0	0	0	Pc_green	EIF2AK4
0	0	0	0	6	0	6	6	FALSE	75.6667	3	FALSE	0	0	0	Pc_green	PTPRB
0	0	0	0	7	0	7	7	FALSE	75.6667	3	FALSE	0	0	0	Pc_green	PML
0	0	0	0		0	6	6	FALSE	32	2	FALSE	0	0	0	Pc_green	PHB1
0	0	0	0	14	0	14	14	FALSE	75.6667	3	FALSE	0	0	0	Pc_green	KIF13B
0	0	0	0		0	6	6	FALSE	32	2	FALSE	0	0	0	Pc_green	BCAP31
0	0	0	0	9	0	9	9	FALSE	75.6667	3	FALSE	0	0	0	Pc_green	ACSF2
0	0	0	0	6	0	6	6	FALSE	75.6667	3	FALSE	0	0	0	Pc_green	PYM1
0	0	0	0		0	10	10	FALSE	32	2	FALSE	0	0	0	Pc_green	RMDN2
0	0	0	0		0	10	10	FALSE	32	2	FALSE	0	0	0	Pc_green	VWA3B
0	0	0	0		0	16	16	FALSE	32	2	FALSE	0	0	0	Pc_green	SBF2
0	0	0	0	6	0	6	6	FALSE	75.6667	3	FALSE	0	0	0	Pc_green	ENSBTAG00000054178
0	0	0	0		0	6	6	FALSE	7	3	FALSE	0	0	0	Pc_green	PSMB9
0	0	0	0	8	0	8	8	FALSE	46	4	FALSE	0	0	0	Pc_green	SMYD4
0	0	0	0	5	0	5	5	FALSE	46	1	FALSE	0	0	0	Pc_green	EHHADH
0	0	0	0		0	6	6	FALSE	59.6667	3	FALSE	0	0	0	Pc_green	SDC3
0	0	0	0		0	6	6	FALSE	7	3	FALSE	0	0	0	Pc_green	OGFR
0	0	0	0		0	4	4	FALSE	8	2	FALSE	0	0	0	Pc_green	CHMP4A
0	0	0	0	8	0	8	8	FALSE	82.5	2	FALSE	0	0	0	Pc_green	MBD5
0	0	0	0	8	0	8	8	FALSE	88.5	2	FALSE	0	0	0	Pc_green	ABCD4
0	0	0	0		0	4	4	FALSE	14	1	FALSE	0	0	0	Pc_green	C11H2orf42
0	0	0	0		0	2	2	FALSE	14	1	FALSE	0	0	0	Pc_green	AHCY
0	0	0	0	4	0	4	4	FALSE	88.5	2	FALSE	0	0	0	Pc_green	GRHPR
0	0	0	0	4	0	4	4	FALSE	88.5	2	FALSE	0	0	0	Pc_green	RNF43
0	0	0	0	2	0	2	2	FALSE	163	1	FALSE	0	0	0	Pc_green	APRT
0	0	0	0	2	0	2	2	FALSE	163	1	FALSE	0	0	0	Pc_green	TOMM40
0	0	0	0	3	0	3	3	FALSE	163	1	FALSE	0	0	0	Pc_green	ESD
0	0	0	0	4	0	4	4	FALSE	163	1	FALSE	0	0	0	Pc_green	NUP93
0	0	0	0	3	0	3	3	FALSE	163	1	FALSE	0	0	0	Pc_green	RAPGEF3
0	0	0	0	2	0	2	2	FALSE	163	1	FALSE	0	0	0	Pc_green	PRR3
0	0	0	0	4	0	4	4	FALSE	163	1	FALSE	0	0	0	Pc_green	TM7SF3
0	0	0	0	3	0	3	3	FALSE	163	1	FALSE	0	0	0	Pc_green	POC5
0	0	0	0	2	0	2	2	FALSE	163	1	FALSE	0	0	0	Pc_green	FANCF
0	0	0	0	2	0	2	2	FALSE	163	1	FALSE	0	0	0	Pc_green	PGAM5
0	0	0	0	2	0	2	2	FALSE	163	1	FALSE	0	0	0	Pc_green	NDUFA3
0	0	0	0	2	0	2	2	FALSE	163	1	FALSE	0	0	0	Pc_green	VCAM1
0	0	0	0	2	0	2	2	FALSE	163	1	FALSE	0	0	0	Pc_green	OGG1
0	0	0	0	3	0	3	3	FALSE	163	1	FALSE	0	0	0	Pc_green	TENT4B
0	0	0	0	3	0	3	3	FALSE	163	1	FALSE	0	0	0	Pc_green	OSCP1
0	0	0	0	3	0	3	3	FALSE	163	1	FALSE	0	0	0	Pc_green	SDHB
0	0	0	0	4	0	4	4	FALSE	163	1	FALSE	0	0	0	Pc_green	C1R
0	0	0	0	2	0	2	2	FALSE	163	1	FALSE	0	0	0	Pc_green	SIAE
0	0	0	0	2	0	2	2	FALSE	163	1	FALSE	0	0	0	Pc_green	MAD2L1BP
0	0	0	0	3	0	3	3	FALSE	163	1	FALSE	0	0	0	Pc_green	ALDH1A2
0	0	0	0	4	0	4	4	FALSE	163	1	FALSE	0	0	0	Pc_green	ENSBTAG00000010458
0	0	0	0	2	0	2	2	FALSE	163	1	FALSE	0	0	0	Pc_green	SERTAD1
0	0	0	0	3	0	3	3	FALSE	163	1	FALSE	0	0	0	Pc_green	BLVRB
0	0	0	0	2	0	2	2	FALSE	163	1	FALSE	0	0	0	Pc_green	ENSBTAG00000010828
0	0	0	0	2	0	2	2	FALSE	163	1	FALSE	0	0	0	Pc_green	TRPC6
0	0	0	0	2	0	2	2	FALSE	163	1	FALSE	0	0	0	Pc_green	FAHD2A
0	0	0	0	2	0	2	2	FALSE	163	1	FALSE	0	0	0	Pc_green	MRTO4
0	0	0	0	2	0	2	2	FALSE	163	1	FALSE	0	0	0	Pc_green	ACAD8
0	0	0	0	3	0	3	3	FALSE	163	1	FALSE	0	0	0	Pc_green	PPARGC1B
0	0	0	0	2	0	2	2	FALSE	163	1	FALSE	0	0	0	Pc_green	CYP2U1
0	0	0	0	2	0	2	2	FALSE	163	1	FALSE	0	0	0	Pc_green	FAM210B
0	0	0	0	2	0	2	2	FALSE	163	1	FALSE	0	0	0	Pc_green	AGBL5
0	0	0	0	2	0	2	2	FALSE	163	1	FALSE	0	0	0	Pc_green	BOC
0	0	0	0	2	0	2	2	FALSE	163	1	FALSE	0	0	0	Pc_green	FCGRT
0	0	0	0	3	0	3	3	FALSE	163	1	FALSE	0	0	0	Pc_green	FGD2
0	0	0	0	2	0	2	2	FALSE	163	1	FALSE	0	0	0	Pc_green	PRKX
0	0	0	0	5	0	5	5	FALSE	163	1	FALSE	0	0	0	Pc_green	DOCK2
0	0	0	0	2	0	2	2	FALSE	163	1	FALSE	0	0	0	Pc_green	GBA
0	0	0	0	2	0	2	2	FALSE	163	1	FALSE	0	0	0	Pc_green	ECSIT
0	0	0	0	2	0	2	2	FALSE	163	1	FALSE	0	0	0	Pc_green	DYNC2I2
0	0	0	0	2	0	2	2	FALSE	163	1	FALSE	0	0	0	Pc_green	HEXB
0	0	0	0	3	0	3	3	FALSE	163	1	FALSE	0	0	0	Pc_green	TIMM44
0	0	0	0	4	0	4	4	FALSE	163	1	FALSE	0	0	0	Pc_green	CFP
0	0	0	0	2	0	2	2	FALSE	163	1	FALSE	0	0	0	Pc_green	TM6SF2
0	0	0	0	3	0	3	3	FALSE	163	1	FALSE	0	0	0	Pc_green	ARSA
0	0	0	0		0	2	2	FALSE	163	1	FALSE	0	0	0	Pc_green	ID1
0	0	0	0	2	0	2	2	FALSE	163	1	FALSE	0	0	0	Pc_green	DNAJC4
0	0	0	0	2	0	2	2	FALSE	163	1	FALSE	0	0	0	Pc_green	BUD23
0	0	0	0	2	0	2	2	FALSE	163	1	FALSE	0	0	0	Pc_green	POLE4
0	0	0	0	2	0	2	2	FALSE	163	1	FALSE	0	0	0	Pc_green	PQBP1
0	0	0	0	5	0	5	5	FALSE	163	1	FALSE	0	0	0	Pc_green	PGM1
0	0	0	0	5	0	5	5	FALSE	163	1	FALSE	0	0	0	Pc_green	TRPM2
0	0	0	0	3	0	3	3	FALSE	163	1	FALSE	0	0	0	Pc_green	ENSBTAG00000023064
0	0	0	0	2	0	2	2	FALSE	163	1	FALSE	0	0	0	Pc_green	ENSBTAG00000023367
0	0	0	0	3	0	3	3	FALSE	163	1	FALSE	0	0	0	Pc_green	NUDT19
0	0	0	0	2	0	2	2	FALSE	163	1	FALSE	0	0	0	Pc_green	C18H16orf46
0	0	0	0	2	0	2	2	FALSE	163	1	FALSE	0	0	0	Pc_green	ENDOD1
0	0	0	0	2	0	2	2	FALSE	163	1	FALSE	0	0	0	Pc_green	ATP5MJ
0	0	0	0	3	0	3	3	FALSE	163	1	FALSE	0	0	0	Pc_green	GDPD5
0	0	0	0	2	0	2	2	FALSE	163	1	FALSE	0	0	0	Pc_green	RCBTB1
0	0	0	0	2	0	2	2	FALSE	163	1	FALSE	0	0	0	Pc_green	ENSBTAG00000035868
0	0	0	0	2	0	2	2	FALSE	163	1	FALSE	0	0	0	Pc_green	ARMC2
0	0	0	0	2	0	2	2	FALSE	163	1	FALSE	0	0	0	Pc_green	FLT3LG
0	0	0	0	2	0	2	2	FALSE	163	1	FALSE	0	0	0	Pc_green	RTN4R
0	0	0	0	3	0	3	3	FALSE	163	1	FALSE	0	0	0	Pc_green	B3GNT3
0	0	0	0	2	0	2	2	FALSE	163	1	FALSE	0	0	0	Pc_green	AUH
0	0	0	0	4	0	4	4	FALSE	163	1	FALSE	0	0	0	Pc_green	ENSBTAG00000048331
0	0	0	0	2	0	2	2	FALSE	163	1	FALSE	0	0	0	Pc_green	ENSBTAG00000050536
0	0	0	0	6	0	6	6	FALSE	163	1	FALSE	0	0	0	Pc_green	SNTG2
0	0	0	0	2	0	2	2	FALSE	163	1	FALSE	0	0	0	Pc_green	ENSBTAG00000052803
0	0	0	0	2	0	2	2	FALSE	163	1	FALSE	0	0	0	Pc_green	ENSBTAG00000053776
0	0	0	0	4	0	4	4	FALSE	163	1	FALSE	0	0	0	Pc_green	CMTM3
0	0	0	0		0	2	2	FALSE	3	1	FALSE	0	0	0	Pc_green	MRPL2
0	0	0	0	2	0	2	2	FALSE	163	1	FALSE	0	0	0	Pc_green	HEBP1
0	0	0	0	2	0	2	2	FALSE	163	1	FALSE	0	0	0	Pc_green	TUBB2A
0	0	0	0	2	0	2	2	FALSE	163	1	FALSE	0	0	0	Pc_green	MRPS18B
0	0	0	0	2	0	2	2	FALSE	163	1	FALSE	0	0	0	Pc_green	TMEM179B
0	0	0	0	2	0	2	2	FALSE	163	1	FALSE	0	0	0	Pc_green	DHRS1
0	0	0	0	2	0	2	2	FALSE	163	1	FALSE	0	0	0	Pc_green	CD209
0	0	0	0	2	0	2	2	FALSE	163	1	FALSE	0	0	0	Pc_green	ENSBTAG00000047449
0	0	0	0	2	0	2	2	FALSE	163	1	FALSE	0	0	0	Pc_green	PSENEN
0	0	0	0	3	0	3	3	FALSE	163	1	FALSE	0	0	0	Pc_green	ENSBTAG00000053766
0	0	0	0	2	0	2	2	FALSE	163	1	FALSE	0	0	0	Pc_green	PSMF1
0	0	0	0	2	0	2	2	FALSE	163	1	FALSE	0	0	0	Pc_green	EVA1B
0	0	0	0	2	0	2	2	FALSE	163	1	FALSE	0	0	0	Pc_green	QPRT
0	0	0	0	2	0	2	2	FALSE	163	1	FALSE	0	0	0	Pc_green	MSRB2
0	0	0	0	2	0	2	2	FALSE	163	1	FALSE	0	0	0	Pc_green	FCGR2A
0	0	0	0		0	12	12	FALSE	7	3	FALSE	0	0	0	Pc_green	BCAT2
0	0	0	0	3	0	3	3	FALSE	163	1	FALSE	0	0	0	Pc_green	CHCHD10
0	0	0	0	2	0	2	2	FALSE	163	1	FALSE	0	0	0	Pc_green	NDUFS6
0	0	0	0	2	0	2	2	FALSE	163	1	FALSE	0	0	0	Pc_green	CRYBB1
0	0	0	0	2	0	2	2	FALSE	163	1	FALSE	0	0	0	Pc_green	EPOP
0	0	0	0		0	2	2	FALSE	14	1	FALSE	0	0	0	Pc_green	CISD2
0	0	0	0	2	0	2	2	FALSE	163	1	FALSE	0	0	0	Pc_green	MRPS18A
0	0	0	0	2	0	2	2	FALSE	163	1	FALSE	0	0	0	Pc_green	MAPK14
0	0	0	0		0	2	2	FALSE	14	1	FALSE	0	0	0	Pc_green	PAM16
0	0	0	0		0	1	1	FALSE	163	0	FALSE	0	0	0	Pc_green	DDT

## Sheet: Fig.3d
Table of name, biological kind, and module name of nodes, and network statistic of darkgreen mi-module and salmon non-preserved m-moodule (Fig. 7) achived from cytoscape.
AverageShortestPathLength	BetweennessCentrality	ClosenessCentrality	ClusteringCoefficient	Eccentricity	EdgeCount	Indegree	IsSingleNode	NeighborhoodConnectivity	PartnerOfMultiEdgedNodePairs	selected	SelfLoops	Stress	Outdegree	biological kind _module name	name
1	0	1	0	1	95	0	FALSE	2.29545	32	FALSE	0	0	95	micro_darkgreeen	mir-2328-5p
1	0	1	0	1	65	0	FALSE	3.25	20	FALSE	0	0	65	micro_darkgreeen	mir-378-1
1	0	1	0	1	53	0	FALSE	2.6	18	FALSE	0	0	53	micro_darkgreeen	mir-2400
1	0	1	0	1	48	0	FALSE	3.625	16	FALSE	0	0	48	micro_darkgreeen	mir-378c
1	0	1	0	1	47	0	FALSE	2.65	15	FALSE	0	0	47	micro_darkgreeen	mir-2328-3p
1	0	1	0	1	44	0	FALSE	3.46667	15	FALSE	0	0	44	micro_darkgreeen	mir-378d
1	0	1	0	1	41	0	FALSE	2.58824	15	FALSE	0	0	41	micro_darkgreeen	mir-29b-1
1	0	1	0	1	29	0	FALSE	3.45455	10	FALSE	0	0	29	micro_darkgreeen	mir-29b-2
1	0	1	0	1	16	0	FALSE	2.4	5	FALSE	0	0	16	micro_darkgreeen	mir-7857-2
1	0	1	0	1	15	0	FALSE	2.2	5	FALSE	0	0	15	micro_darkgreeen	mir-7857-1
1	0	1	0	1	15	0	FALSE	2	5	FALSE	0	0	15	micro_darkgreeen	mir-1249
1	0	1	0	1	7	0	FALSE	2.75	3	FALSE	0	0	7	micro_darkgreeen	mir-2323
1	0	1	0	1	5	0	FALSE	3	2	FALSE	0	0	5	micro_darkgreeen	mir-378b
1	0	1	0	1	5	0	FALSE	3	2	FALSE	0	0	5	micro_darkgreeen	mir-378-2
1	0	1	0	1	2	0	FALSE	8	1	FALSE	0	0	2	micro_darkgreeen	mir-2284u
0	0	0	0	0	4	4	FALSE	2	2	FALSE	0	0	0	Pc_salmon	THAP2
0	0	0	0	0	2	2	FALSE	44	1	FALSE	0	0	0	Pc_salmon	LAMB2
0	0	0	0	0	3	3	FALSE	17	1	FALSE	0	0	0	Pc_salmon	FLNC
0	0	0	0	0	4	4	FALSE	18	2	FALSE	0	0	0	Pc_salmon	PRAM1
0	0	0	0	0	3	3	FALSE	5	1	FALSE	0	0	0	Pc_salmon	LLGL2
0	0	0	0	0	3	3	FALSE	11	1	FALSE	0	0	0	Pc_salmon	SPIRE1
0	0	0	0	0	6	6	FALSE	25.3333	3	FALSE	0	0	0	Pc_salmon	CHD7
0	0	0	0	0	2	2	FALSE	44	1	FALSE	0	0	0	Pc_salmon	HAP1
0	0	0	0	0	5	5	FALSE	12.5	2	FALSE	0	0	0	Pc_salmon	MYSM1
0	0	0	0	0	9	9	FALSE	14.5	4	FALSE	0	0	0	Pc_salmon	HMCN1
0	0	0	0	0	2	2	FALSE	44	1	FALSE	0	0	0	Pc_salmon	MAML3
0	0	0	0	0	2	2	FALSE	20	1	FALSE	0	0	0	Pc_salmon	VIPR2
0	0	0	0	0	16	16	FALSE	22.25	4	FALSE	0	0	0	Pc_salmon	KCP
0	0	0	0	0	4	4	FALSE	20	1	FALSE	0	0	0	Pc_salmon	NPR2
0	0	0	0	0	15	15	FALSE	17	3	FALSE	0	0	0	Pc_salmon	ZNF438
0	0	0	0	0	8	8	FALSE	18	2	FALSE	0	0	0	Pc_salmon	ADCY8
0	0	0	0	0	3	3	FALSE	5	1	FALSE	0	0	0	Pc_salmon	WWC2
0	0	0	0	0	2	2	FALSE	15	1	FALSE	0	0	0	Pc_salmon	CCDC142
0	0	0	0	0	2	2	FALSE	17	1	FALSE	0	0	0	Pc_salmon	TMEM25
0	0	0	0	0	6	6	FALSE	17	1	FALSE	0	0	0	Pc_salmon	LPIN2
0	0	0	0	0	15	15	FALSE	17	3	FALSE	0	0	0	Pc_salmon	RAPH1
0	0	0	0	0	6	6	FALSE	18	2	FALSE	0	0	0	Pc_salmon	PHC1
0	0	0	0	0	6	6	FALSE	18.6667	3	FALSE	0	0	0	Pc_salmon	TBC1D2
0	0	0	0	0	2	2	FALSE	20	1	FALSE	0	0	0	Pc_salmon	KLHL18
0	0	0	0	0	8	8	FALSE	21.25	4	FALSE	0	0	0	Pc_salmon	FAT4
0	0	0	0	0	2	2	FALSE	15	1	FALSE	0	0	0	Pc_salmon	ITGB3
0	0	0	0	0	12	12	FALSE	8	4	FALSE	0	0	0	Pc_salmon	PTCH1
0	0	0	0	0	2	2	FALSE	20	1	FALSE	0	0	0	Pc_salmon	ERCC6L
0	0	0	0	0	6	6	FALSE	26.6667	3	FALSE	0	0	0	Pc_salmon	ARHGAP6
0	0	0	0	0	4	4	FALSE	16	1	FALSE	0	0	0	Pc_salmon	CX3CR1
0	0	0	0	0	2	2	FALSE	20	1	FALSE	0	0	0	Pc_salmon	ZSWIM4
0	0	0	0	0	5	5	FALSE	8	2	FALSE	0	0	0	Pc_salmon	AXL
0	0	0	0	0	4	4	FALSE	17.5	2	FALSE	0	0	0	Pc_salmon	SLC35E4
0	0	0	0	0	4	4	FALSE	5	1	FALSE	0	0	0	Pc_salmon	NFATC1
0	0	0	0	0	2	2	FALSE	44	1	FALSE	0	0	0	Pc_salmon	TRIB2
0	0	0	0	0	2	2	FALSE	27.5	0	FALSE	0	0	0	Pc_salmon	CD151
0	0	0	0	0	1	1	FALSE	20	0	FALSE	0	0	0	Pc_salmon	MAP3K12
0	0	0	0	0	1	1	FALSE	4	0	FALSE	0	0	0	Pc_salmon	GSN
0	0	0	0	0	3	3	FALSE	20	1	FALSE	0	0	0	Pc_salmon	MOB2
0	0	0	0	0	1	1	FALSE	44	0	FALSE	0	0	0	Pc_salmon	PMEPA1
0	0	0	0	0	2	2	FALSE	44	1	FALSE	0	0	0	Pc_salmon	UCK2
0	0	0	0	0	2	2	FALSE	44	1	FALSE	0	0	0	Pc_salmon	C21H14orf28
0	0	0	0	0	3	3	FALSE	32	1	FALSE	0	0	0	Pc_salmon	HMBOX1
0	0	0	0	0	1	1	FALSE	44	0	FALSE	0	0	0	Pc_salmon	SFMBT2
0	0	0	0	0	1	1	FALSE	44	0	FALSE	0	0	0	Pc_salmon	AGFG2
0	0	0	0	0	6	6	FALSE	14.6667	3	FALSE	0	0	0	Pc_salmon	MYH9
0	0	0	0	0	2	2	FALSE	5	1	FALSE	0	0	0	Pc_salmon	RBKS
0	0	0	0	0	4	4	FALSE	5	1	FALSE	0	0	0	Pc_salmon	DHRS12
0	0	0	0	0	3	3	FALSE	17	1	FALSE	0	0	0	Pc_salmon	KAT5
0	0	0	0	0	2	2	FALSE	20	1	FALSE	0	0	0	Pc_salmon	TH
0	0	0	0	0	3	3	FALSE	32	1	FALSE	0	0	0	Pc_salmon	CADM4
0	0	0	0	0	2	2	FALSE	44	1	FALSE	0	0	0	Pc_salmon	HM13
0	0	0	0	0	1	1	FALSE	44	0	FALSE	0	0	0	Pc_salmon	PLXNA3
0	0	0	0	0	2	2	FALSE	44	1	FALSE	0	0	0	Pc_salmon	MATK
0	0	0	0	0	1	1	FALSE	44	0	FALSE	0	0	0	Pc_salmon	HEXIM1
0	0	0	0	0	1	1	FALSE	44	0	FALSE	0	0	0	Pc_salmon	CXXC5
0	0	0	0	0	1	1	FALSE	44	0	FALSE	0	0	0	Pc_salmon	THBS1
0	0	0	0	0	1	1	FALSE	20	0	FALSE	0	0	0	Pc_salmon	TP53I11
0	0	0	0	0	1	1	FALSE	20	0	FALSE	0	0	0	Pc_salmon	LCN2
0	0	0	0	0	1	1	FALSE	17	0	FALSE	0	0	0	Pc_salmon	PAFAH2
0	0	0	0	0	9	9	FALSE	27	3	FALSE	0	0	0	Pc_salmon	NDRG1
0	0	0	0	0	2	2	FALSE	44	1	FALSE	0	0	0	Pc_salmon	CDH26
0	0	0	0	0	6	6	FALSE	17.6667	3	FALSE	0	0	0	Pc_salmon	ZNF462
0	0	0	0	0	3	3	FALSE	44	1	FALSE	0	0	0	Pc_salmon	ABTB1
0	0	0	0	0	3	3	FALSE	20	1	FALSE	0	0	0	Pc_salmon	NEK7
0	0	0	0	0	22	22	FALSE	23.75	3	FALSE	0	0	0	Pc_salmon	HIVEP1
0	0	0	0	0	8	8	FALSE	25	4	FALSE	0	0	0	Pc_salmon	DCHS1
0	0	0	0	0	2	2	FALSE	44	1	FALSE	0	0	0	Pc_salmon	CCR6
0	0	0	0	0	6	6	FALSE	24.5	2	FALSE	0	0	0	Pc_salmon	GRK5
0	0	0	0	0	8	8	FALSE	23.75	4	FALSE	0	0	0	Pc_salmon	RUFY4
0	0	0	0	0	3	3	FALSE	20	1	FALSE	0	0	0	Pc_salmon	ZSCAN25
0	0	0	0	0	2	2	FALSE	20	1	FALSE	0	0	0	Pc_salmon	PTPN5
0	0	0	0	0	10	10	FALSE	22.25	4	FALSE	0	0	0	Pc_salmon	EPHA2
0	0	0	0	0	7	7	FALSE	26.3333	2	FALSE	0	0	0	Pc_salmon	DBNDD1
0	0	0	0	0	7	7	FALSE	21.75	3	FALSE	0	0	0	Pc_salmon	TULP3
0	0	0	0	0	5	5	FALSE	32	2	FALSE	0	0	0	Pc_salmon	EPN2
0	0	0	0	0	10	10	FALSE	17.75	3	FALSE	0	0	0	Pc_salmon	MOB3A
0	0	0	0	0	4	4	FALSE	18	2	FALSE	0	0	0	Pc_salmon	PRKCA
0	0	0	0	0	4	4	FALSE	14	2	FALSE	0	0	0	Pc_salmon	TNFRSF10D
0	0	0	0	0	8	8	FALSE	11	3	FALSE	0	0	0	Pc_salmon	TNFRSF1B
0	0	0	0	0	2	2	FALSE	17	1	FALSE	0	0	0	Pc_salmon	DEDD2
0	0	0	0	0	3	3	FALSE	17	1	FALSE	0	0	0	Pc_salmon	RAB30
0	0	0	0	0	22	22	FALSE	23	5	FALSE	0	0	0	Pc_salmon	SIPA1L3
0	0	0	0	0	4	4	FALSE	20	1	FALSE	0	0	0	Pc_salmon	CDK18
0	0	0	0	0	2	2	FALSE	20	1	FALSE	0	0	0	Pc_salmon	MOB3B
0	0	0	0	0	2	2	FALSE	44	1	FALSE	0	0	0	Pc_salmon	MECP2
0	0	0	0	0	2	2	FALSE	44	1	FALSE	0	0	0	Pc_salmon	KCNK6
0	0	0	0	0	2	2	FALSE	44	1	FALSE	0	0	0	Pc_salmon	TRAIP
0	0	0	0	0	20	20	FALSE	18	8	FALSE	0	0	0	Pc_salmon	SYNE3
0	0	0	0	0	12	12	FALSE	13.3333	3	FALSE	0	0	0	Pc_salmon	SPSB1
0	0	0	0	0	4	4	FALSE	5	1	FALSE	0	0	0	Pc_salmon	LVRN
0	0	0	0	0	16	16	FALSE	21	6	FALSE	0	0	0	Pc_salmon	BRPF3
0	0	0	0	0	2	2	FALSE	20	1	FALSE	0	0	0	Pc_salmon	LRP4
0	0	0	0	0	3	3	FALSE	20	1	FALSE	0	0	0	Pc_salmon	FGD3
0	0	0	0	0	6	6	FALSE	26.6667	3	FALSE	0	0	0	Pc_salmon	RHBDD2
0	0	0	0	0	23	23	FALSE	28	3	FALSE	0	0	0	Pc_salmon	TNS1
0	0	0	0	0	4	4	FALSE	27.5	2	FALSE	0	0	0	Pc_salmon	DHRS3

## Sheet: Fig.4a
Table of name, biological kind, and module name of nodes, and network statistic of Turquoise lnc-module and Tan non-preserved m-module (Fig. 8) achived from cytoscape.
AverageShortestPathLength	BetweennessCentrality	ClosenessCentrality	ClusteringCoefficient	Degree	degree.layout	diffusion_input	Eccentricity	EdgeCount	Indegree	IsSingleNode	NeighborhoodConnectivity	PartnerOfMultiEdgedNodePairs	Radiality	selected	SelfLoops	Stress	TopologicalCoefficient	Outdegree	biological kind _module name	name
1	0	1	0	435	435	0	1	435	0	FALSE	6.02049	104	0.998348	FALSE	0	0	0.0326006	435	lnc_turquoise	ENSBTAG00000049095
1	0	1	0	348	348	0	1	348	0	FALSE	7.06566	83	0.99741	FALSE	0	0	0.0393874	348	lnc_turquoise	ENSBTAG00000051777
1	0	1	0	334	334	0	1	334	0	FALSE	7.25	78	0.997207	FALSE	0	0	0.0405844	334	lnc_turquoise	ENSBTAG00000051337
1	0	1	0	310	310	0	1	310	0	FALSE	7.98639	76	0.996371	FALSE	0	0	0.0453662	310	lnc_turquoise	ENSBTAG00000048401
1	0	1	0	263	263	0	1	263	0	FALSE	6.13423	65	0.994005	FALSE	0	0	0.142617	263	lnc_turquoise	ENSBTAG00000050346
1	0	1	0	156	156	0	1	156	0	FALSE	9.51087	39	0.995147	FALSE	0	0	0.0571199	156	lnc_turquoise	ENSBTAG00000049801
1	0	1	0	114	114	0	1	114	0	FALSE	8.65217	24	0.992558	FALSE	0	0	0.170048	114	lnc_turquoise	ENSBTAG00000049331
1	0	1	0	114	114	0	1	114	0	FALSE	10.6753	24	0.994882	FALSE	0	0	0.064075	114	lnc_turquoise	ENSBTAG00000002749
1	0	1	0	41	41	0	1	41	0	FALSE	10.5909	10	0.991294	FALSE	0	0	0.319697	41	lnc_turquoise	ENSBTAG00000050704
1	0	1	0	40	40	0	1	40	0	FALSE	8.25	11	0.991008	FALSE	0	0	0.329545	40	lnc_turquoise	ENSBTAG00000052204
1	0	1	0	33	33	0	1	33	0	FALSE	16.5789	7	0.993638	FALSE	0	0	0.105263	33	lnc_turquoise	ENSBTAG00000050792
1	0	1	0	24	24	0	1	24	0	FALSE	19.3333	4	0.993516	FALSE	0	0	0.125571	24	lnc_turquoise	ENSBTAG00000055167
1	0	1	0	22	22	0	1	22	0	FALSE	9.18182	6	0.990784	FALSE	0	0	0.511364	22	lnc_turquoise	ENSBTAG00000054793
1	0	1	0	17	17	0	1	17	0	FALSE	9.41667	3	0.990825	FALSE	0	0	0.495098	17	lnc_turquoise	ENSBTAG00000051037
1	0	1	0	14	14	0	1	14	0	FALSE	33.5714	5	0.993312	FALSE	0	0	0.22619	14	lnc_turquoise	ENSBTAG00000055157
1	0	1	0	13	13	0	1	13	0	FALSE	9	2	0.990763	FALSE	0	0	0.5	13	lnc_turquoise	ENSBTAG00000048921
1	0	1	0	12	12	0	1	12	0	FALSE	31.4286	4	0.993312	FALSE	0	0	0.21131	12	lnc_turquoise	ENSBTAG00000049321
1	0	1	0	11	11	0	1	11	0	FALSE	10	3	0.990641	FALSE	0	0	0.5625	11	lnc_turquoise	ENSBTAG00000051247
1	0	1	0	10	10	0	1	10	0	FALSE	39.6	3	0.99319	FALSE	0	0	0.271831	10	lnc_turquoise	ENSBTAG00000048778
1	0	1	0	9	9	0	1	9	0	FALSE	38.2	2	0.993251	FALSE	0	0	0.26014	9	lnc_turquoise	ENSBTAG00000054907
1	0	1	0	9	9	0	1	9	0	FALSE	60.6667	3	0.993088	FALSE	0	0	0.429257	9	lnc_turquoise	ENSBTAG00000048887
1	0	1	0	6	6	0	1	6	0	FALSE	41.4	1	0.993271	FALSE	0	0	0.280556	6	lnc_turquoise	ENSBTAG00000048741
1	0	1	0	6	6	0	1	6	0	FALSE	46.5	2	0.99321	FALSE	0	0	0.320423	6	lnc_turquoise	ENSBTAG00000048329
1	0	1	0	6	6	0	1	6	0	FALSE	39.8	1	0.99319	FALSE	0	0	0.277143	6	lnc_turquoise	ENSBTAG00000049944
1	0	1	0	5	5	0	1	5	0	FALSE	7.75	1	0.99058	FALSE	0	0	0.519231	5	lnc_turquoise	ENSBTAG00000048480
1	0	1	0	4	4	0	1	4	0	FALSE	52.3333	1	0.993149	FALSE	0	0	0.366667	4	lnc_turquoise	ENSBTAG00000052150
1	0	1	0	4	4	0	1	4	0	FALSE	61.6667	1	0.99319	FALSE	0	0	0.42723	4	lnc_turquoise	ENSBTAG00000054317
1	0	1	0	4	4	0	1	4	0	FALSE	54.3333	1	0.993149	FALSE	0	0	0.380952	4	lnc_turquoise	ENSBTAG00000054739
1	0	1	0	3	3	0	1	3	0	FALSE	57	0	0.993129	FALSE	0	0	0.402878	3	lnc_turquoise	ENSBTAG00000049742
1	0	1	0	3	3	0	1	3	0	FALSE	59	0	0.993067	FALSE	0	0	0.42029	3	lnc_turquoise	ENSBTAG00000054959
1	0	1	0	3	3	0	1	3	0	FALSE	59	0	0.993067	FALSE	0	0	0.42029	3	lnc_turquoise	ENSBTAG00000052464
1	0	1	0	3	3	0	1	3	0	FALSE	74.5	1	0.993027	FALSE	0	0	0.536496	3	lnc_turquoise	ENSBTAG00000048972
1	0	1	0	3	3	0	1	3	0	FALSE	58.6667	0	0.993108	FALSE	0	0	0.411905	3	lnc_turquoise	ENSBTAG00000049676
1	0	1	0	3	3	0	1	3	0	FALSE	58.6667	0	0.993169	FALSE	0	0	0.408983	3	lnc_turquoise	ENSBTAG00000053729
1	0	1	0	3	3	0	1	3	0	FALSE	56.6667	0	0.993067	FALSE	0	0	0.403382	3	lnc_turquoise	ENSBTAG00000053802
1	0	1	0	3	3	0	1	3	0	FALSE	138	1	0.993006	FALSE	0	0	0	3	lnc_turquoise	ENSBTAG00000051277
1	0	1	0	3	3	0	1	3	0	FALSE	138	1	0.993006	FALSE	0	0	0	3	lnc_turquoise	ENSBTAG00000051276
1	0	1	0	3	3	0	1	3	0	FALSE	138	1	0.993006	FALSE	0	0	0	3	lnc_turquoise	ENSBTAG00000048896
1	0	1	0	3	3	0	1	3	0	FALSE	13	1	0.990641	FALSE	0	0	0.666667	3	lnc_turquoise	ENSBTAG00000049632
1	0	1	0	2	2	0	1	2	0	FALSE	74.5	0	0.993027	FALSE	0	0	0.536496	2	lnc_turquoise	ENSBTAG00000053924
1	0	1	0	2	2	0	1	2	0	FALSE	74.5	0	0.993027	FALSE	0	0	0.536496	2	lnc_turquoise	ENSBTAG00000054641
1	0	1	0	2	2	0	1	2	0	FALSE	74.5	0	0.993027	FALSE	0	0	0.536496	2	lnc_turquoise	ENSBTAG00000050292
1	0	1	0	2	2	0	1	2	0	FALSE	74.5	0	0.993027	FALSE	0	0	0.536496	2	lnc_turquoise	ENSBTAG00000051385
1	0	1	0	2	2	0	1	2	0	FALSE	83	0	0.993047	FALSE	0	0	0.594203	2	lnc_turquoise	ENSBTAG00000008539
1	0	1	0	2	2	0	1	2	0	FALSE	83	0	0.993047	FALSE	0	0	0.594203	2	lnc_turquoise	ENSBTAG00000052301
1	0	1	0	2	2	0	1	2	0	FALSE	83	0	0.993047	FALSE	0	0	0.594203	2	lnc_turquoise	ENSBTAG00000051564
1	0	1	0	2	2	0	1	2	0	FALSE	83	0	0.993047	FALSE	0	0	0.594203	2	lnc_turquoise	ENSBTAG00000051001
1	0	1	0	2	2	0	1	2	0	FALSE	83	0	0.993047	FALSE	0	0	0.594203	2	lnc_turquoise	ENSBTAG00000051509
1	0	1	0	2	2	0	1	2	0	FALSE	83	0	0.993047	FALSE	0	0	0.594203	2	lnc_turquoise	ENSBTAG00000054727
1	0	1	0	2	2	0	1	2	0	FALSE	83	0	0.993047	FALSE	0	0	0.594203	2	lnc_turquoise	ENSBTAG00000053822
1	0	1	0	2	2	0	1	2	0	FALSE	83	0	0.993047	FALSE	0	0	0.594203	2	lnc_turquoise	ENSBTAG00000053319
1	0	1	0	2	2	0	1	2	0	FALSE	83	0	0.993047	FALSE	0	0	0.594203	2	lnc_turquoise	ENSBTAG00000050776
1	0	1	0	2	2	0	1	2	0	FALSE	83	0	0.993047	FALSE	0	0	0.594203	2	lnc_turquoise	ENSBTAG00000055027
1	0	1	0	2	2	0	1	2	0	FALSE	138	1	0.993006	FALSE	0	0	0	2	lnc_turquoise	ENSBTAG00000024437
1	0	1	0	2	2	0	1	2	0	FALSE	138	1	0.993006	FALSE	0	0	0	2	lnc_turquoise	ENSBTAG00000051384
1	0	1	0	2	2	0	1	2	0	FALSE	138	1	0.993006	FALSE	0	0	0	2	lnc_turquoise	ENSBTAG00000053714
1	0	1	0	2	2	0	1	2	0	FALSE	138	1	0.993006	FALSE	0	0	0	2	lnc_turquoise	ENSBTAG00000051420
1	0	1	0	2	2	0	1	2	0	FALSE	74	0	0.993129	FALSE	0	0	0.521429	2	lnc_turquoise	ENSBTAG00000048349
1	0	1	0	2	2	0	1	2	0	FALSE	138	1	0.993006	FALSE	0	0	0	2	lnc_turquoise	ENSBTAG00000052022
1	0	1	0	2	2	0	1	2	0	FALSE	138	1	0.993006	FALSE	0	0	0	2	lnc_turquoise	ENSBTAG00000051392
1	0	1	0	2	2	0	1	2	0	FALSE	138	1	0.993006	FALSE	0	0	0	2	lnc_turquoise	ENSBTAG00000052741
1	0	1	0	1	1	0	1	1	0	FALSE	138	0	0.993006	FALSE	0	0	0	1	lnc_turquoise	ENSBTAG00000054127
1	0	1	0	1	1	0	1	1	0	FALSE	138	0	0.993006	FALSE	0	0	0	1	lnc_turquoise	ENSBTAG00000050899
1	0	1	0	1	1	0	1	1	0	FALSE	138	0	0.993006	FALSE	0	0	0	1	lnc_turquoise	ENSBTAG00000051722
1	0	1	0	1	1	0	1	1	0	FALSE	138	0	0.993006	FALSE	0	0	0	1	lnc_turquoise	ENSBTAG00000050754
1	0	1	0	1	1	0	1	1	0	FALSE	138	0	0.993006	FALSE	0	0	0	1	lnc_turquoise	ENSBTAG00000052494
1	0	1	0	1	1	0	1	1	0	FALSE	138	0	0.993006	FALSE	0	0	0	1	lnc_turquoise	ENSBTAG00000053040
1	0	1	0	1	1	0	1	1	0	FALSE	138	0	0.993006	FALSE	0	0	0	1	lnc_turquoise	ENSBTAG00000052691
1	0	1	0	1	1	0	1	1	0	FALSE	138	0	0.993006	FALSE	0	0	0	1	lnc_turquoise	ENSBTAG00000053509
1	0	1	0	1	1	0	1	1	0	FALSE	138	0	0.993006	FALSE	0	0	0	1	lnc_turquoise	ENSBTAG00000050923
1	0	1	0	1	1	0	1	1	0	FALSE	138	0	0.993006	FALSE	0	0	0	1	lnc_turquoise	ENSBTAG00000054385
1	0	1	0	1	1	0	1	1	0	FALSE	138	0	0.993006	FALSE	0	0	0	1	lnc_turquoise	ENSBTAG00000050145
1	0	1	0	1	1	0	1	1	0	FALSE	138	0	0.993006	FALSE	0	0	0	1	lnc_turquoise	ENSBTAG00000049466
1	0	1	0	1	1	0	1	1	0	FALSE	138	0	0.993006	FALSE	0	0	0	1	lnc_turquoise	ENSBTAG00000048529
1	0	1	0	1	1	0	1	1	0	FALSE	138	0	0.993006	FALSE	0	0	0	1	lnc_turquoise	ENSBTAG00000050584
1	0	1	0	1	1	0	1	1	0	FALSE	138	0	0.993006	FALSE	0	0	0	1	lnc_turquoise	ENSBTAG00000050311
1	0	1	0	1	1	0	1	1	0	FALSE	138	0	0.993006	FALSE	0	0	0	1	lnc_turquoise	ENSBTAG00000049634
1	0	1	0	1	1	0	1	1	0	FALSE	138	0	0.993006	FALSE	0	0	0	1	lnc_turquoise	ENSBTAG00000052078
1	0	1	0	1	1	0	1	1	0	FALSE	138	0	0.993006	FALSE	0	0	0	1	lnc_turquoise	ENSBTAG00000053757
1	0	1	0	1	1	0	1	1	0	FALSE	138	0	0.993006	FALSE	0	0	0	1	lnc_turquoise	ENSBTAG00000051154
1	0	1	0	1	1	0	1	1	0	FALSE	138	0	0.993006	FALSE	0	0	0	1	lnc_turquoise	ENSBTAG00000055047
1	0	1	0	1	1	0	1	1	0	FALSE	138	0	0.993006	FALSE	0	0	0	1	lnc_turquoise	ENSBTAG00000051788
1	0	1	0	1	1	0	1	1	0	FALSE	138	0	0.993006	FALSE	0	0	0	1	lnc_turquoise	ENSBTAG00000055289
1	0	1	0	1	1	0	1	1	0	FALSE	138	0	0.993006	FALSE	0	0	0	1	lnc_turquoise	ENSBTAG00000050607
1	0	1	0	1	1	0	1	1	0	FALSE	138	0	0.993006	FALSE	0	0	0	1	lnc_turquoise	ENSBTAG00000052649
1	0	1	0	1	1	0	1	1	0	FALSE	138	0	0.993006	FALSE	0	0	0	1	lnc_turquoise	ENSBTAG00000049226
1	0	1	0	1	1	0	1	1	0	FALSE	138	0	0.993006	FALSE	0	0	0	1	lnc_turquoise	ENSBTAG00000048908
1	0	1	0	1	1	0	1	1	0	FALSE	138	0	0.993006	FALSE	0	0	0	1	lnc_turquoise	ENSBTAG00000053756
1	0	1	0	1	1	0	1	1	0	FALSE	138	0	0.993006	FALSE	0	0	0	1	lnc_turquoise	ENSBTAG00000052244
1	0	1	0	1	1	0	1	1	0	FALSE	138	0	0.993006	FALSE	0	0	0	1	lnc_turquoise	ENSBTAG00000053353
1	0	1	0	1	1	0	1	1	0	FALSE	138	0	0.993006	FALSE	0	0	0	1	lnc_turquoise	ENSBTAG00000050004
1	0	1	0	1	1	0	1	1	0	FALSE	138	0	0.993006	FALSE	0	0	0	1	lnc_turquoise	ENSBTAG00000053527
1	0	1	0	1	1	0	1	1	0	FALSE	138	0	0.993006	FALSE	0	0	0	1	lnc_turquoise	ENSBTAG00000050741
1	0	1	0	1	1	0	1	1	0	FALSE	138	0	0.993006	FALSE	0	0	0	1	lnc_turquoise	ENSBTAG00000053343
1	0	1	0	1	1	0	1	1	0	FALSE	138	0	0.993006	FALSE	0	0	0	1	lnc_turquoise	ENSBTAG00000052462
1	0	1	0	1	1	0	1	1	0	FALSE	138	0	0.993006	FALSE	0	0	0	1	lnc_turquoise	ENSBTAG00000048637
1	0	1	0	1	1	0	1	1	0	FALSE	138	0	0.993006	FALSE	0	0	0	1	lnc_turquoise	ENSBTAG00000049590
1	0	1	0	1	1	0	1	1	0	FALSE	138	0	0.993006	FALSE	0	0	0	1	lnc_turquoise	ENSBTAG00000051011
1	0	1	0	1	1	0	1	1	0	FALSE	138	0	0.993006	FALSE	0	0	0	1	lnc_turquoise	ENSBTAG00000050896
1	0	1	0	1	1	0	1	1	0	FALSE	138	0	0.993006	FALSE	0	0	0	1	lnc_turquoise	ENSBTAG00000050844
1	0	1	0	1	1	0	1	1	0	FALSE	138	0	0.993006	FALSE	0	0	0	1	lnc_turquoise	ENSBTAG00000052037
1	0	1	0	1	1	0	1	1	0	FALSE	138	0	0.993006	FALSE	0	0	0	1	lnc_turquoise	ENSBTAG00000053288
1	0	1	0	1	1	0	1	1	0	FALSE	138	0	0.993006	FALSE	0	0	0	1	lnc_turquoise	ENSBTAG00000048776
1	0	1	0	1	1	0	1	1	0	FALSE	138	0	0.993006	FALSE	0	0	0	1	lnc_turquoise	ENSBTAG00000048367
1	0	1	0	1	1	0	1	1	0	FALSE	138	0	0.993006	FALSE	0	0	0	1	lnc_turquoise	ENSBTAG00000048499
1	0	1	0	1	1	0	1	1	0	FALSE	138	0	0.993006	FALSE	0	0	0	1	lnc_turquoise	ENSBTAG00000049918
1	0	1	0	1	1	0	1	1	0	FALSE	138	0	0.993006	FALSE	0	0	0	1	lnc_turquoise	ENSBTAG00000049048
1	0	1	0	1	1	0	1	1	0	FALSE	138	0	0.993006	FALSE	0	0	0	1	lnc_turquoise	ENSBTAG00000049375
1	0	1	0	1	1	0	1	1	0	FALSE	138	0	0.993006	FALSE	0	0	0	1	lnc_turquoise	ENSBTAG00000055215
1	0	1	0	1	1	0	1	1	0	FALSE	138	0	0.993006	FALSE	0	0	0	1	lnc_turquoise	ENSBTAG00000048830
1	0	1	0	1	1	0	1	1	0	FALSE	138	0	0.993006	FALSE	0	0	0	1	lnc_turquoise	ENSBTAG00000053076
1	0	1	0	1	1	0	1	1	0	FALSE	138	0	0.993006	FALSE	0	0	0	1	lnc_turquoise	ENSBTAG00000049028
1	0	1	0	1	1	0	1	1	0	FALSE	138	0	0.993006	FALSE	0	0	0	1	lnc_turquoise	ENSBTAG00000050342
1	0	1	0	1	1	0	1	1	0	FALSE	138	0	0.993006	FALSE	0	0	0	1	lnc_turquoise	ENSBTAG00000053450
1	0	1	0	1	1	0	1	1	0	FALSE	138	0	0.993006	FALSE	0	0	0	1	lnc_turquoise	ENSBTAG00000053269
1	0	1	0	1	1	0	1	1	0	FALSE	138	0	0.993006	FALSE	0	0	0	1	lnc_turquoise	ENSBTAG00000050503
1	0	1	0	1	1	0	1	1	0	FALSE	138	0	0.993006	FALSE	0	0	0	1	lnc_turquoise	ENSBTAG00000051440
1	0	1	0	1	1	0	1	1	0	FALSE	138	0	0.993006	FALSE	0	0	0	1	lnc_turquoise	ENSBTAG00000052346
1	0	1	0	1	1	0	1	1	0	FALSE	138	0	0.993006	FALSE	0	0	0	1	lnc_turquoise	ENSBTAG00000049841
1	0	1	0	1	1	0	1	1	0	FALSE	138	0	0.993006	FALSE	0	0	0	1	lnc_turquoise	ENSBTAG00000050585
1	0	1	0	1	1	0	1	1	0	FALSE	138	0	0.993006	FALSE	0	0	0	1	lnc_turquoise	ENSBTAG00000048440
1	0	1	0	1	1	0	1	1	0	FALSE	138	0	0.993006	FALSE	0	0	0	1	lnc_turquoise	ENSBTAG00000050007
1	0	1	0	1	1	0	1	1	0	FALSE	138	0	0.993006	FALSE	0	0	0	1	lnc_turquoise	ENSBTAG00000050068
1	0	1	0	1	1	0	1	1	0	FALSE	138	0	0.993006	FALSE	0	0	0	1	lnc_turquoise	ENSBTAG00000049228
1	0	1	0	1	1	0	1	1	0	FALSE	138	0	0.993006	FALSE	0	0	0	1	lnc_turquoise	ENSBTAG00000048511
1	0	1	0	1	1	0	1	1	0	FALSE	138	0	0.993006	FALSE	0	0	0	1	lnc_turquoise	ENSBTAG00000053888
1	0	1	0	1	1	0	1	1	0	FALSE	138	0	0.993006	FALSE	0	0	0	1	lnc_turquoise	ENSBTAG00000053893
1	0	1	0	1	1	0	1	1	0	FALSE	138	0	0.993006	FALSE	0	0	0	1	lnc_turquoise	ENSBTAG00000050177
1	0	1	0	1	1	0	1	1	0	FALSE	138	0	0.993006	FALSE	0	0	0	1	lnc_turquoise	ENSBTAG00000050931
1	0	1	0	1	1	0	1	1	0	FALSE	138	0	0.993006	FALSE	0	0	0	1	lnc_turquoise	ENSBTAG00000051131
1	0	1	0	1	1	0	1	1	0	FALSE	138	0	0.993006	FALSE	0	0	0	1	lnc_turquoise	ENSBTAG00000054141
1	0	1	0	1	1	0	1	1	0	FALSE	138	0	0.993006	FALSE	0	0	0	1	lnc_turquoise	ENSBTAG00000049657
1	0	1	0	1	1	0	1	1	0	FALSE	138	0	0.993006	FALSE	0	0	0	1	lnc_turquoise	ENSBTAG00000052100
1	0	1	0	1	1	0	1	1	0	FALSE	138	0	0.993006	FALSE	0	0	0	1	lnc_turquoise	ENSBTAG00000049779
1	0	1	0	1	1	0	1	1	0	FALSE	138	0	0.993006	FALSE	0	0	0	1	lnc_turquoise	ENSBTAG00000049957
1	0	1	0	1	1	0	1	1	0	FALSE	138	0	0.993006	FALSE	0	0	0	1	lnc_turquoise	ENSBTAG00000052982
1	0	1	0	1	1	0	1	1	0	FALSE	138	0	0.993006	FALSE	0	0	0	1	lnc_turquoise	ENSBTAG00000050452
1	0	1	0	1	1	0	1	1	0	FALSE	138	0	0.993006	FALSE	0	0	0	1	lnc_turquoise	ENSBTAG00000054155
1	0	1	0	1	1	0	1	1	0	FALSE	138	0	0.993006	FALSE	0	0	0	1	lnc_turquoise	ENSBTAG00000049825
1	0	1	0	1	1	0	1	1	0	FALSE	138	0	0.993006	FALSE	0	0	0	1	lnc_turquoise	ENSBTAG00000050481
1	0	1	0	1	1	0	1	1	0	FALSE	138	0	0.993006	FALSE	0	0	0	1	lnc_turquoise	ENSBTAG00000052965
1	0	1	0	1	1	0	1	1	0	FALSE	138	0	0.993006	FALSE	0	0	0	1	lnc_turquoise	ENSBTAG00000053780
1	0	1	0	1	1	0	1	1	0	FALSE	138	0	0.993006	FALSE	0	0	0	1	lnc_turquoise	ENSBTAG00000051492
1	0	1	0	1	1	0	1	1	0	FALSE	138	0	0.993006	FALSE	0	0	0	1	lnc_turquoise	ENSBTAG00000053240
1	0	1	0	1	1	0	1	1	0	FALSE	138	0	0.993006	FALSE	0	0	0	1	lnc_turquoise	ENSBTAG00000051408
1	0	1	0	1	1	0	1	1	0	FALSE	138	0	0.993006	FALSE	0	0	0	1	lnc_turquoise	ENSBTAG00000049853
1	0	1	0	1	1	0	1	1	0	FALSE	138	0	0.993006	FALSE	0	0	0	1	lnc_turquoise	ENSBTAG00000049597
1	0	1	0	1	1	0	1	1	0	FALSE	138	0	0.993006	FALSE	0	0	0	1	lnc_turquoise	ENSBTAG00000055218
1	0	1	0	1	1	0	1	1	0	FALSE	8	0	0.990396	FALSE	0	0	0	1	lnc_turquoise	ENSBTAG00000050777
1	0	1	0	1	1	0	1	1	0	FALSE	8	0	0.990396	FALSE	0	0	0	1	lnc_turquoise	ENSBTAG00000051700
1	0	1	0	1	1	0	1	1	0	FALSE	7	0	0.990376	FALSE	0	0	0	1	lnc_turquoise	ENSBTAG00000050989
1	0	1	0	1	1	0	1	1	0	FALSE	10	0	0.990437	FALSE	0	0	0	1	lnc_turquoise	ENSBTAG00000048748
1	0	1	0	1	1	0	1	1	0	FALSE	10	0	0.990437	FALSE	0	0	0	1	lnc_turquoise	ENSBTAG00000049242
1	0	1	0	1	1	0	1	1	0	FALSE	10	0	0.990437	FALSE	0	0	0	1	lnc_turquoise	ENSBTAG00000051018
1	0	1	0	1	1	0	1	1	0	FALSE	13	0	0.990498	FALSE	0	0	0	1	lnc_turquoise	ENSBTAG00000053844
0	0	0	0	8		0	0	8	8	FALSE	153.143	1	0.994464	FALSE	0	0	0.615963	0	Pc_tan	ABHD16B
0	0	0	0	22		0	0	22	22	FALSE	148.143	5	0.994464	FALSE	0	0	0.59572	0	Pc_tan	ACTN2
0	0	0	0	12		0	0	12	12	FALSE	100.917	0	0.994566	FALSE	0	0	0.404521	0	Pc_tan	ADAMTS10
0	0	0	0	5		0	0	5	5	FALSE	169.6	0	0.994403	FALSE	0	0	0.685366	0	Pc_tan	ADCK1
0	0	0	0	9		0	0	9	9	FALSE	139.25	1	0.994485	FALSE	0	0	0.559717	0	Pc_tan	ADRB1
0	0	0	0	7		0	0	7	7	FALSE	136.714	0	0.994423	FALSE	0	0	0.553936	0	Pc_tan	ADRB2
0	0	0	0	2		0	0	2	2	FALSE	196.5	0	0.994321	FALSE	0	0	0.797959	0	Pc_tan	ANLN
0	0	0	0	40		0	0	40	40	FALSE	110.2	10	0.994525	FALSE	0	0	0.442105	0	Pc_tan	ARHGAP39
0	0	0	0	12		0	0	12	12	FALSE	169.667	6	0.994444	FALSE	0	0	0.682861	0	Pc_tan	ARHGEF40
0	0	0	0	8		0	0	8	8	FALSE	185.2	3	0.994423	FALSE	0	0	0.745749	0	Pc_tan	ARPIN
0	0	0	0	3		0	0	3	3	FALSE	210	0	0.994321	FALSE	0	0	0.856557	0	Pc_tan	ASZ1
0	0	0	0	4		0	0	4	4	FALSE	194.25	0	0.994362	FALSE	0	0	0.788776	0	Pc_tan	ATP6V0C
0	0	0	0	8		0	0	8	8	FALSE	173.8	3	0.994383	FALSE	0	0	0.705306	0	Pc_tan	B3GNTL1
0	0	0	0	4		0	0	4	4	FALSE	194.75	0	0.994383	FALSE	0	0	0.787602	0	Pc_tan	BBS10
0	0	0	0	14		0	0	14	14	FALSE	147.714	6	0.994464	FALSE	0	0	0.593985	0	Pc_tan	BCL2L1
0	0	0	0	3		0	0	3	3	FALSE	210	0	0.994321	FALSE	0	0	0.856557	0	Pc_tan	BCS1L
0	0	0	0	12		0	0	12	12	FALSE	197	3	0.994362	FALSE	0	0	0.796748	0	Pc_tan	BLNK
0	0	0	0	8		0	0	8	8	FALSE	148.4	3	0.994423	FALSE	0	0	0.596761	0	Pc_tan	BLVRA
0	0	0	0	1		0	0	1	1	FALSE	244	0	0.99426	FALSE	0	0	0	0	Pc_tan	BMPR1A
0	0	0	0	1		0	0	1	1	FALSE	244	0	0.99426	FALSE	0	0	0	0	Pc_tan	C7H5orf63
0	0	0	0	4		0	0	4	4	FALSE	194.25	0	0.994362	FALSE	0	0	0.788776	0	Pc_tan	CA11
0	0	0	0	32		0	0	32	32	FALSE	138.25	8	0.994485	FALSE	0	0	0.555668	0	Pc_tan	CAPN5
0	0	0	0	25		0	0	25	25	FALSE	130.556	8	0.994505	FALSE	0	0	0.524516	0	Pc_tan	CARD11
0	0	0	0	52		0	0	52	52	FALSE	85.3333	12	0.994525	FALSE	0	0	0.344218	0	Pc_tan	CASD1
0	0	0	0	12		0	0	12	12	FALSE	158	6	0.994444	FALSE	0	0	0.635628	0	Pc_tan	CCDC136
0	0	0	0	6		0	0	6	6	FALSE	169.667	0	0.994444	FALSE	0	0	0.682861	0	Pc_tan	CCDC8
0	0	0	0	5		0	0	5	5	FALSE	169.2	0	0.994383	FALSE	0	0	0.686531	0	Pc_tan	CCDC86
0	0	0	0	5		0	0	5	5	FALSE	171.2	0	0.994403	FALSE	0	0	0.69187	0	Pc_tan	CCHCR1
0	0	0	0	1		0	0	1	1	FALSE	244	0	0.99426	FALSE	0	0	0	0	Pc_tan	CD24
0	0	0	0	18		0	0	18	18	FALSE	131.444	9	0.994505	FALSE	0	0	0.528115	0	Pc_tan	CD276
0	0	0	0	6		0	0	6	6	FALSE	184.5	2	0.994403	FALSE	0	0	0.742915	0	Pc_tan	CENPT
0	0	0	0	14		0	0	14	14	FALSE	147.714	7	0.994464	FALSE	0	0	0.593985	0	Pc_tan	CHD6
0	0	0	0	41		0	0	41	41	FALSE	134.857	6	0.994444	FALSE	0	0	0.544135	0	Pc_tan	CPT1C
0	0	0	0	3		0	0	3	3	FALSE	197	0	0.994362	FALSE	0	0	0.796748	0	Pc_tan	CREB3L4
0	0	0	0	5		0	0	5	5	FALSE	185.2	0	0.994423	FALSE	0	0	0.745749	0	Pc_tan	CRNN
0	0	0	0	4		0	0	4	4	FALSE	194.75	0	0.994383	FALSE	0	0	0.787602	0	Pc_tan	CSF3
0	0	0	0	4		0	0	4	4	FALSE	194.25	0	0.994362	FALSE	0	0	0.788776	0	Pc_tan	DBIL5
0	0	0	0	1		0	0	1	1	FALSE	244	0	0.99426	FALSE	0	0	0	0	Pc_tan	DEFB1
0	0	0	0	1		0	0	1	1	FALSE	244	0	0.99426	FALSE	0	0	0	0	Pc_tan	DEFB13
0	0	0	0	1		0	0	1	1	FALSE	149	0	0.989917	FALSE	0	0	0	0	Pc_tan	DLGAP5
0	0	0	0	7		0	0	7	7	FALSE	153.833	1	0.994403	FALSE	0	0	0.62381	0	Pc_tan	DLK2
0	0	0	0	7		0	0	7	7	FALSE	174.2	2	0.994403	FALSE	0	0	0.704065	0	Pc_tan	DPY19L3
0	0	0	0	7		0	0	7	7	FALSE	156.429	0	0.994464	FALSE	0	0	0.629265	0	Pc_tan	EEF1A2
0	0	0	0	5		0	0	5	5	FALSE	185.2	0	0.994423	FALSE	0	0	0.745749	0	Pc_tan	EEF2KMT
0	0	0	0	13		0	0	13	13	FALSE	83.6154	0	0.994546	FALSE	0	0	0.337206	0	Pc_tan	EFNB2
0	0	0	0	2		0	0	2	2	FALSE	196.5	0	0.994321	FALSE	0	0	0.797959	0	Pc_tan	ENC1
0	0	0	0	1		0	0	1	1	FALSE	244	0	0.99426	FALSE	0	0	0	0	Pc_tan	ENSBTAG00000002009
0	0	0	0	6		0	0	6	6	FALSE	196.5	2	0.994321	FALSE	0	0	0.797959	0	Pc_tan	ENSBTAG00000005294
0	0	0	0	5		0	0	5	5	FALSE	146.2	0	0.994403	FALSE	0	0	0.590244	0	Pc_tan	ENSBTAG00000007354
0	0	0	0	1		0	0	1	1	FALSE	244	0	0.99426	FALSE	0	0	0	0	Pc_tan	ENSBTAG00000007516
0	0	0	0	11		0	0	11	11	FALSE	27.1818	0	0.993526	FALSE	0	0	0.132903	0	Pc_tan	ENSBTAG00000008137
0	0	0	0	1		0	0	1	1	FALSE	244	0	0.99426	FALSE	0	0	0	0	Pc_tan	ENSBTAG00000012132
0	0	0	0	5		0	0	5	5	FALSE	185.2	0	0.994423	FALSE	0	0	0.745749	0	Pc_tan	ENSBTAG00000012266
0	0	0	0	1		0	0	1	1	FALSE	149	0	0.989917	FALSE	0	0	0	0	Pc_tan	ENSBTAG00000016306
0	0	0	0	3		0	0	3	3	FALSE	210	0	0.994321	FALSE	0	0	0.856557	0	Pc_tan	ENSBTAG00000018275
0	0	0	0	32		0	0	32	32	FALSE	137.875	8	0.994485	FALSE	0	0	0.55415	0	Pc_tan	ENSBTAG00000019801
0	0	0	0	10		0	0	10	10	FALSE	194.25	4	0.994362	FALSE	0	0	0.788776	0	Pc_tan	ENSBTAG00000020100
0	0	0	0	4		0	0	4	4	FALSE	194.25	0	0.994362	FALSE	0	0	0.788776	0	Pc_tan	ENSBTAG00000022019
0	0	0	0	1		0	0	1	1	FALSE	244	0	0.99426	FALSE	0	0	0	0	Pc_tan	ENSBTAG00000037539
0	0	0	0	6		0	0	6	6	FALSE	196.5	2	0.994321	FALSE	0	0	0.797959	0	Pc_tan	ENSBTAG00000037634
0	0	0	0	1		0	0	1	1	FALSE	244	0	0.99426	FALSE	0	0	0	0	Pc_tan	ENSBTAG00000039671
0	0	0	0	2		0	0	2	2	FALSE	196.5	0	0.994321	FALSE	0	0	0.797959	0	Pc_tan	ENSBTAG00000039714
0	0	0	0	8		0	0	8	8	FALSE	145.5	0	0.994485	FALSE	0	0	0.58502	0	Pc_tan	ENSBTAG00000040028
0	0	0	0	1		0	0	1	1	FALSE	244	0	0.99426	FALSE	0	0	0	0	Pc_tan	ENSBTAG00000044087
0	0	0	0	5		0	0	5	5	FALSE	196.5	2	0.994321	FALSE	0	0	0.797959	0	Pc_tan	ENSBTAG00000046041
0	0	0	0	1		0	0	1	1	FALSE	244	0	0.99426	FALSE	0	0	0	0	Pc_tan	ENSBTAG00000046121
0	0	0	0	6		0	0	6	6	FALSE	155.167	0	0.994444	FALSE	0	0	0.624157	0	Pc_tan	ENSBTAG00000046344
0	0	0	0	1		0	0	1	1	FALSE	147	0	0.992282	FALSE	0	0	0	0	Pc_tan	ENSBTAG00000046928
0	0	0	0	1		0	0	1	1	FALSE	244	0	0.99426	FALSE	0	0	0	0	Pc_tan	ENSBTAG00000048553
0	0	0	0	3		0	0	3	3	FALSE	197	0	0.994362	FALSE	0	0	0.796748	0	Pc_tan	ENSBTAG00000049039
0	0	0	0	1		0	0	1	1	FALSE	244	0	0.99426	FALSE	0	0	0	0	Pc_tan	ENSBTAG00000049045
0	0	0	0	2		0	0	2	2	FALSE	196.5	0	0.994321	FALSE	0	0	0.797959	0	Pc_tan	ENSBTAG00000049112
0	0	0	0	8		0	0	8	8	FALSE	194.25	4	0.994362	FALSE	0	0	0.788776	0	Pc_tan	ENSBTAG00000049392
0	0	0	0	2		0	0	2	2	FALSE	216	0	0.994281	FALSE	0	0	0.884774	0	Pc_tan	ENSBTAG00000049530
0	0	0	0	1		0	0	1	1	FALSE	244	0	0.99426	FALSE	0	0	0	0	Pc_tan	ENSBTAG00000049546
0	0	0	0	9		0	0	9	9	FALSE	210	3	0.994321	FALSE	0	0	0.856557	0	Pc_tan	ENSBTAG00000049995
0	0	0	0	31		0	0	31	31	FALSE	35.3214	2	0.994852	FALSE	0	0	0.140087	0	Pc_tan	ENSBTAG00000050205
0	0	0	0	9		0	0	9	9	FALSE	165.833	3	0.994444	FALSE	0	0	0.667341	0	Pc_tan	ENSBTAG00000050785
0	0	0	0	8		0	0	8	8	FALSE	194.75	4	0.994383	FALSE	0	0	0.787602	0	Pc_tan	ENSBTAG00000050919
0	0	0	0	5		0	0	5	5	FALSE	173.8	0	0.994383	FALSE	0	0	0.705306	0	Pc_tan	ENSBTAG00000052397
0	0	0	0	1		0	0	1	1	FALSE	244	0	0.99426	FALSE	0	0	0	0	Pc_tan	ENSBTAG00000052826
0	0	0	0	6		0	0	6	6	FALSE	148.5	0	0.994403	FALSE	0	0	0.602041	0	Pc_tan	ENSBTAG00000053202
0	0	0	0	1		0	0	1	1	FALSE	244	0	0.99426	FALSE	0	0	0	0	Pc_tan	ENSBTAG00000053456
0	0	0	0	159	159	0	0	159	159	FALSE	8.52899	16	0.997094	FALSE	0	0	0.0307306	0	Pc_tan	ENSBTAG00000053499
0	0	0	0	2		0	0	2	2	FALSE	221	0	0.994301	FALSE	0	0	0.901639	0	Pc_tan	ENSBTAG00000053832
0	0	0	0	16		0	0	16	16	FALSE	194.25	4	0.994362	FALSE	0	0	0.788776	0	Pc_tan	ENSBTAG00000053934
0	0	0	0	4		0	0	4	4	FALSE	174.75	0	0.994342	FALSE	0	0	0.71209	0	Pc_tan	ENSBTAG00000054081
0	0	0	0	2		0	0	2	2	FALSE	196.5	0	0.994321	FALSE	0	0	0.797959	0	Pc_tan	ENSBTAG00000054458
0	0	0	0	4		0	0	4	4	FALSE	196.5	2	0.994321	FALSE	0	0	0.797959	0	Pc_tan	ENSBTAG00000055197
0	0	0	0	4		0	0	4	4	FALSE	194.25	0	0.994362	FALSE	0	0	0.788776	0	Pc_tan	ETV2
0	0	0	0	5	5	0	0	5	5	FALSE	194.25	1	0.994362	FALSE	0	0	0.788776	0	TF_tan	ETV4
0	0	0	0	4		0	0	4	4	FALSE	221	2	0.994301	FALSE	0	0	0.901639	0	Pc_tan	FAAP24
0	0	0	0	19		0	0	19	19	FALSE	116.375	6	0.994485	FALSE	0	0	0.467105	0	Pc_tan	FAM219B
0	0	0	0	1		0	0	1	1	FALSE	244	0	0.99426	FALSE	0	0	0	0	Pc_tan	FAM229B
0	0	0	0	9		0	0	9	9	FALSE	131	0	0.994505	FALSE	0	0	0.526316	0	Pc_tan	FBXW9
0	0	0	0	8		0	0	8	8	FALSE	114	0	0.994464	FALSE	0	0	0.45935	0	Pc_tan	FGF9
0	0	0	0	5		0	0	5	5	FALSE	169.2	0	0.994383	FALSE	0	0	0.686531	0	Pc_tan	FKBP10
0	0	0	0	7		0	0	7	7	FALSE	157	1	0.994444	FALSE	0	0	0.631579	0	Pc_tan	FMN1
0	0	0	0	43		0	0	43	43	FALSE	67.875	16	0.994607	FALSE	0	0	0.272959	0	Pc_tan	FOXP4
0	0	0	0	11		0	0	11	11	FALSE	185.2	4	0.994423	FALSE	0	0	0.745749	0	Pc_tan	FTO
0	0	0	0	12		0	0	12	12	FALSE	173.8	5	0.994383	FALSE	0	0	0.705306	0	Pc_tan	GASK1B
0	0	0	0	6		0	0	6	6	FALSE	156	0	0.994444	FALSE	0	0	0.62753	0	Pc_tan	GEMIN5
0	0	0	0	2		0	0	2	2	FALSE	196.5	0	0.994321	FALSE	0	0	0.797959	0	Pc_tan	GK2
0	0	0	0	10		0	0	10	10	FALSE	145.5	2	0.994485	FALSE	0	0	0.58502	0	Pc_tan	GLIPR2
0	0	0	0	4		0	0	4	4	FALSE	194.75	0	0.994383	FALSE	0	0	0.787602	0	Pc_tan	GPR137B
0	0	0	0	9		0	0	9	9	FALSE	131	0	0.994505	FALSE	0	0	0.526316	0	Pc_tan	GPR179
0	0	0	0	16		0	0	16	16	FALSE	139.25	8	0.994485	FALSE	0	0	0.559717	0	Pc_tan	GPT2
0	0	0	0	8		0	0	8	8	FALSE	145.571	1	0.994464	FALSE	0	0	0.585309	0	TF_tan	GTF3C1
0	0	0	0	8		0	0	8	8	FALSE	194.25	4	0.994362	FALSE	0	0	0.788776	0	Pc_tan	HEXIM2
0	0	0	0	5		0	0	5	5	FALSE	159	0	0.994403	FALSE	0	0	0.642276	0	Pc_tan	HIRIP3
0	0	0	0	21		0	0	21	21	FALSE	110.273	5	0.994546	FALSE	0	0	0.4424	0	Pc_tan	HK1
0	0	0	0	9		0	0	9	9	FALSE	130.556	0	0.994505	FALSE	0	0	0.524516	0	Pc_tan	HOXB9
0	0	0	0	5		0	0	5	5	FALSE	194.25	1	0.994362	FALSE	0	0	0.788776	0	Pc_tan	HSD17B7
0	0	0	0	9		0	0	9	9	FALSE	145	2	0.994423	FALSE	0	0	0.587755	0	Pc_tan	IL12RB2
0	0	0	0	7		0	0	7	7	FALSE	138.286	0	0.994423	FALSE	0	0	0.56035	0	Pc_tan	IL4I1
0	0	0	0	5		0	0	5	5	FALSE	197	2	0.994362	FALSE	0	0	0.796748	0	Pc_tan	IL5RA
0	0	0	0	4		0	0	4	4	FALSE	195.5	2	0.994301	FALSE	0	0	0.797131	0	Pc_tan	ISG12(B)
0	0	0	0	4		0	0	4	4	FALSE	221	2	0.994301	FALSE	0	0	0.901639	0	Pc_tan	ITGA6
0	0	0	0	16		0	0	16	16	FALSE	194.75	4	0.994383	FALSE	0	0	0.787602	0	Pc_tan	ITIH4
0	0	0	0	5		0	0	5	5	FALSE	185.2	0	0.994423	FALSE	0	0	0.745749	0	Pc_tan	KBTBD6
0	0	0	0	7		0	0	7	7	FALSE	156.429	0	0.994464	FALSE	0	0	0.629265	0	Pc_tan	KCNA3
0	0	0	0	6		0	0	6	6	FALSE	165.833	0	0.994444	FALSE	0	0	0.667341	0	Pc_tan	KCNA4
0	0	0	0	63		0	0	63	63	FALSE	84.0769	12	0.994546	FALSE	0	0	0.339089	0	Pc_tan	KCNQ5
0	0	0	0	4		0	0	4	4	FALSE	194.75	0	0.994383	FALSE	0	0	0.787602	0	Pc_tan	KIAA0825
0	0	0	0	60		0	0	60	60	FALSE	66.7895	19	0.994709	FALSE	0	0	0.266354	0	Pc_tan	KIAA1522
0	0	0	0	18		0	0	18	18	FALSE	165.833	6	0.994444	FALSE	0	0	0.667341	0	Pc_tan	KIF6
0	0	0	0	19		0	0	19	19	FALSE	130.556	5	0.994505	FALSE	0	0	0.524516	0	Pc_tan	KLF3
0	0	0	0	17		0	0	17	17	FALSE	169.667	6	0.994444	FALSE	0	0	0.682861	0	Pc_tan	KLF6
0	0	0	0	4		0	0	4	4	FALSE	194.75	0	0.994383	FALSE	0	0	0.787602	0	Pc_tan	KLK10
0	0	0	0	3		0	0	3	3	FALSE	132.333	0	0.994342	FALSE	0	0	0.536054	0	Pc_tan	KNTC1
0	0	0	0	2		0	0	2	2	FALSE	196.5	0	0.994321	FALSE	0	0	0.797959	0	Pc_tan	KRBA2
0	0	0	0	10		0	0	10	10	FALSE	158.4	4	0.994383	FALSE	0	0	0.642449	0	Pc_tan	LAMB1
0	0	0	0	24		0	0	24	24	FALSE	145.5	5	0.994485	FALSE	0	0	0.58502	0	Pc_tan	LIMS2
0	0	0	0	2		0	0	2	2	FALSE	244	1	0.99426	FALSE	0	0	0	0	Pc_tan	LRMDA
0	0	0	0	8		0	0	8	8	FALSE	145	1	0.994423	FALSE	0	0	0.587755	0	Pc_tan	LRP11
0	0	0	0	5	5	0	0	5	5	FALSE	173.8	0	0.994383	FALSE	0	0	0.705306	0	Pc_tan	LRRC27
0	0	0	0	4		0	0	4	4	FALSE	99.75	0	0.994342	FALSE	0	0	0.404713	0	Pc_tan	LST1
0	0	0	0	33		0	0	33	33	FALSE	109.727	11	0.994546	FALSE	0	0	0.440191	0	Pc_tan	LTBP2
0	0	0	0	3		0	0	3	3	FALSE	197	0	0.994362	FALSE	0	0	0.796748	0	Pc_tan	MASTL
0	0	0	0	15		0	0	15	15	FALSE	185.2	5	0.994423	FALSE	0	0	0.745749	0	Pc_tan	MCAM
0	0	0	0	16		0	0	16	16	FALSE	157.667	6	0.994403	FALSE	0	0	0.639456	0	Pc_tan	MCM7
0	0	0	0	14		0	0	14	14	FALSE	153.143	7	0.994464	FALSE	0	0	0.615963	0	Pc_tan	MFHAS1
0	0	0	0	2		0	0	2	2	FALSE	221	0	0.994301	FALSE	0	0	0.901639	0	Pc_tan	MGST1
0	0	0	0	8		0	0	8	8	FALSE	135.375	0	0.994485	FALSE	0	0	0.544028	0	Pc_tan	MMRN2
0	0	0	0	17		0	0	17	17	FALSE	119.6	7	0.994525	FALSE	0	0	0.480162	0	Pc_tan	MYC
0	0	0	0	5		0	0	5	5	FALSE	185.2	0	0.994423	FALSE	0	0	0.745749	0	Pc_tan	MYOM1
0	0	0	0	5		0	0	5	5	FALSE	185.2	0	0.994423	FALSE	0	0	0.745749	0	Pc_tan	NEK4
0	0	0	0	16		0	0	16	16	FALSE	185.2	5	0.994423	FALSE	0	0	0.745749	0	Pc_tan	NPAS2
0	0	0	0	5		0	0	5	5	FALSE	185.2	0	0.994423	FALSE	0	0	0.745749	0	Pc_tan	NRN1
0	0	0	0	12		0	0	12	12	FALSE	136.857	5	0.994444	FALSE	0	0	0.552265	0	Pc_tan	NUDT16
0	0	0	0	4		0	0	4	4	FALSE	176.75	0	0.994342	FALSE	0	0	0.720287	0	Pc_tan	NYAP2
0	0	0	0	12		0	0	12	12	FALSE	108.182	1	0.994546	FALSE	0	0	0.433934	0	Pc_tan	NYNRIN
0	0	0	0	6		0	0	6	6	FALSE	169.667	0	0.994444	FALSE	0	0	0.682861	0	Pc_tan	P4HA3
0	0	0	0	12		0	0	12	12	FALSE	165.833	6	0.994444	FALSE	0	0	0.667341	0	Pc_tan	PACS2
0	0	0	0	15		0	0	15	15	FALSE	145	6	0.994423	FALSE	0	0	0.587755	0	Pc_tan	PAQR3
0	0	0	0	11		0	0	11	11	FALSE	194.75	4	0.994383	FALSE	0	0	0.787602	0	Pc_tan	PDGFB
0	0	0	0	4		0	0	4	4	FALSE	194.75	0	0.994383	FALSE	0	0	0.787602	0	Pc_tan	PELO
0	0	0	0	26		0	0	26	26	FALSE	147.714	7	0.994464	FALSE	0	0	0.593985	0	Pc_tan	PHACTR1
0	0	0	0	6		0	0	6	6	FALSE	157.5	0	0.994444	FALSE	0	0	0.633603	0	Pc_tan	PID1
0	0	0	0	11		0	0	11	11	FALSE	101	1	0.994525	FALSE	0	0	0.404858	0	Pc_tan	PIGV
0	0	0	0	12		0	0	12	12	FALSE	194.75	4	0.994383	FALSE	0	0	0.787602	0	Pc_tan	PIK3R1
0	0	0	0	2		0	0	2	2	FALSE	196.5	0	0.994321	FALSE	0	0	0.797959	0	Pc_tan	PIKFYVE
0	0	0	0	6		0	0	6	6	FALSE	169.667	0	0.994444	FALSE	0	0	0.682861	0	Pc_tan	PLA2G4F
0	0	0	0	21		0	0	21	21	FALSE	169.667	6	0.994444	FALSE	0	0	0.682861	0	Pc_tan	PLA2G5
0	0	0	0	3		0	0	3	3	FALSE	196.5	1	0.994321	FALSE	0	0	0.797959	0	Pc_tan	PLCB4
0	0	0	0	6		0	0	6	6	FALSE	167.167	0	0.994444	FALSE	0	0	0.67274	0	Pc_tan	PLEKHF1
0	0	0	0	4		0	0	4	4	FALSE	194.75	0	0.994383	FALSE	0	0	0.787602	0	Pc_tan	PLEKHG6
0	0	0	0	14		0	0	14	14	FALSE	137.429	7	0.994423	FALSE	0	0	0.556851	0	Pc_tan	PLPP2
0	0	0	0	4		0	0	4	4	FALSE	194.25	0	0.994362	FALSE	0	0	0.788776	0	Pc_tan	POLR1B
0	0	0	0	2		0	0	2	2	FALSE	221	0	0.994301	FALSE	0	0	0.901639	0	Pc_tan	PPM1K
0	0	0	0	18		0	0	18	18	FALSE	125.444	9	0.994505	FALSE	0	0	0.503824	0	Pc_tan	PPP1R13B
0	0	0	0	18		0	0	18	18	FALSE	145.5	8	0.994485	FALSE	0	0	0.58502	0	Pc_tan	PRAG1
0	0	0	0	4		0	0	4	4	FALSE	210	1	0.994321	FALSE	0	0	0.856557	0	Pc_tan	PRIMPOL
0	0	0	0	10		0	0	10	10	FALSE	109.9	0	0.994525	FALSE	0	0	0.440891	0	Pc_tan	PRKD2
0	0	0	0	2		0	0	2	2	FALSE	196.5	0	0.994321	FALSE	0	0	0.797959	0	Pc_tan	PRUNE2
0	0	0	0	21		0	0	21	21	FALSE	156	5	0.994444	FALSE	0	0	0.62753	0	Pc_tan	PSEN2
0	0	0	0	18		0	0	18	18	FALSE	146.6	4	0.994362	FALSE	0	0	0.596721	0	Pc_tan	PSRC1
0	0	0	0	28		0	0	28	28	FALSE	116.889	6	0.994464	FALSE	0	0	0.473016	0	Pc_tan	PTH1R
0	0	0	0	5		0	0	5	5	FALSE	169.6	0	0.994403	FALSE	0	0	0.685366	0	Pc_tan	PUSL1
0	0	0	0	5		0	0	5	5	FALSE	170.8	0	0.994383	FALSE	0	0	0.693061	0	Pc_tan	RAB15
0	0	0	0	3		0	0	3	3	FALSE	193.667	0	0.994342	FALSE	0	0	0.786395	0	Pc_tan	RAB6B
0	0	0	0	16		0	0	16	16	FALSE	119.5	5	0.994525	FALSE	0	0	0.479757	0	Pc_tan	RBPMS
0	0	0	0	4		0	0	4	4	FALSE	194.75	0	0.994383	FALSE	0	0	0.787602	0	Pc_tan	RCAN3
0	0	0	0	9		0	0	9	9	FALSE	128.375	1	0.994444	FALSE	0	0	0.519898	0	Pc_tan	RDH10
0	0	0	0	1		0	0	1	1	FALSE	244	0	0.99426	FALSE	0	0	0	0	Pc_tan	REPS2
0	0	0	0	8		0	0	8	8	FALSE	180.5	4	0.994342	FALSE	0	0	0.735656	0	Pc_tan	RIBC1
0	0	0	0	4		0	0	4	4	FALSE	194.75	0	0.994383	FALSE	0	0	0.787602	0	Pc_tan	RNF113A
0	0	0	0	15		0	0	15	15	FALSE	145.5	5	0.994485	FALSE	0	0	0.58502	0	Pc_tan	RNF157
0	0	0	0	3		0	0	3	3	FALSE	210	0	0.994321	FALSE	0	0	0.856557	0	Pc_tan	RPL13
0	0	0	0	5		0	0	5	5	FALSE	174.2	0	0.994403	FALSE	0	0	0.704065	0	Pc_tan	RRAGA
0	0	0	0	8		0	0	8	8	FALSE	194.25	1	0.994362	FALSE	0	0	0.788776	0	Pc_tan	RYK
0	0	0	0	10		0	0	10	10	FALSE	185.2	5	0.994423	FALSE	0	0	0.745749	0	Pc_tan	SEMA4F
0	0	0	0	6		0	0	6	6	FALSE	194.75	2	0.994383	FALSE	0	0	0.787602	0	Pc_tan	SFMBT1
0	0	0	0	6		0	0	6	6	FALSE	145.333	0	0.994423	FALSE	0	0	0.586721	0	Pc_tan	SFN
0	0	0	0	7		0	0	7	7	FALSE	153.143	0	0.994464	FALSE	0	0	0.615963	0	Pc_tan	SH3GL2
0	0	0	0	58		0	0	58	58	FALSE	137.875	8	0.994485	FALSE	0	0	0.55415	0	Pc_tan	SH3GLB2
0	0	0	0	11		0	0	11	11	FALSE	117.6	1	0.994525	FALSE	0	0	0.472065	0	Pc_tan	SH3RF1
0	0	0	0	2		0	0	2	2	FALSE	216	0	0.994281	FALSE	0	0	0.884774	0	Pc_tan	SHCBP1
0	0	0	0	5		0	0	5	5	FALSE	173.8	0	0.994383	FALSE	0	0	0.705306	0	Pc_tan	SHPK
0	0	0	0	8		0	0	8	8	FALSE	180	3	0.994362	FALSE	0	0	0.727642	0	Pc_tan	SLC12A6
0	0	0	0	29		0	0	29	29	FALSE	106.2	10	0.994505	FALSE	0	0	0.427642	0	Pc_tan	SLC15A4
0	0	0	0	9		0	0	9	9	FALSE	131.444	0	0.994505	FALSE	0	0	0.528115	0	Pc_tan	SLC16A10
0	0	0	0	7		0	0	7	7	FALSE	169.667	1	0.994444	FALSE	0	0	0.682861	0	Pc_tan	SLC22A18
0	0	0	0	9		0	0	9	9	FALSE	158.2	4	0.994362	FALSE	0	0	0.644262	0	Pc_tan	SLC25A23
0	0	0	0	8		0	0	8	8	FALSE	145.5	0	0.994485	FALSE	0	0	0.58502	0	Pc_tan	SLC25A42
0	0	0	0	14		0	0	14	14	FALSE	174.2	5	0.994403	FALSE	0	0	0.704065	0	Pc_tan	SLC37A4
0	0	0	0	9		0	0	9	9	FALSE	145.5	1	0.994485	FALSE	0	0	0.58502	0	Pc_tan	SLC7A1
0	0	0	0	10	10	0	0	10	10	FALSE	100.2	0	0.994485	FALSE	0	0	0.404898	0	TF_tan	SOX10
0	0	0	0	4		0	0	4	4	FALSE	194.75	0	0.994383	FALSE	0	0	0.787602	0	Pc_tan	SPC24
0	0	0	0	19		0	0	19	19	FALSE	124.333	8	0.994505	FALSE	0	0	0.499325	0	Pc_tan	ST14
0	0	0	0	16		0	0	16	16	FALSE	156.429	7	0.994464	FALSE	0	0	0.629265	0	Pc_tan	STARD13
0	0	0	0	7		0	0	7	7	FALSE	155.286	0	0.994464	FALSE	0	0	0.624639	0	Pc_tan	STK36
0	0	0	0	11		0	0	11	11	FALSE	194.25	4	0.994362	FALSE	0	0	0.788776	0	Pc_tan	SYNC
0	0	0	0	17		0	0	17	17	FALSE	124.222	8	0.994505	FALSE	0	0	0.498875	0	Pc_tan	SYT5
0	0	0	0	10		0	0	10	10	FALSE	185.2	5	0.994423	FALSE	0	0	0.745749	0	Pc_tan	TATDN2
0	0	0	0	6		0	0	6	6	FALSE	210	3	0.994321	FALSE	0	0	0.856557	0	Pc_tan	TESC
0	0	0	0	23		0	0	23	23	FALSE	109.455	10	0.994546	FALSE	0	0	0.439087	0	Pc_tan	THBS2
0	0	0	0	10		0	0	10	10	FALSE	169.2	5	0.994383	FALSE	0	0	0.686531	0	Pc_tan	THTPA
0	0	0	0	18		0	0	18	18	FALSE	130.444	9	0.994505	FALSE	0	0	0.524067	0	Pc_tan	TIE1
0	0	0	0	7		0	0	7	7	FALSE	136.857	0	0.994423	FALSE	0	0	0.554519	0	Pc_tan	TMEM35B
0	0	0	0	8		0	0	8	8	FALSE	180	2	0.994362	FALSE	0	0	0.727642	0	Pc_tan	TMIGD3
0	0	0	0	9		0	0	9	9	FALSE	130.667	0	0.994505	FALSE	0	0	0.524966	0	Pc_tan	TMTC2
0	0	0	0	8		0	0	8	8	FALSE	128.375	0	0.994444	FALSE	0	0	0.519898	0	Pc_tan	TNK1
0	0	0	0	24		0	0	24	24	FALSE	138.875	8	0.994485	FALSE	0	0	0.558198	0	Pc_tan	TRAF3IP1
0	0	0	0	2		0	0	2	2	FALSE	196.5	0	0.994321	FALSE	0	0	0.797959	0	Pc_tan	TRIM52
0	0	0	0	17		0	0	17	17	FALSE	131.778	8	0.994505	FALSE	0	0	0.529465	0	Pc_tan	TRIO
0	0	0	0	5		0	0	5	5	FALSE	169.2	0	0.994383	FALSE	0	0	0.686531	0	Pc_tan	TSEN54
0	0	0	0	6		0	0	6	6	FALSE	154.167	0	0.994423	FALSE	0	0	0.622629	0	Pc_tan	TSPAN5
0	0	0	0	13		0	0	13	13	FALSE	93.6154	0	0.994586	FALSE	0	0	0.374961	0	Pc_tan	TSPYL5
0	0	0	0	3		0	0	3	3	FALSE	210	0	0.994321	FALSE	0	0	0.856557	0	Pc_tan	TTK
0	0	0	0	7		0	0	7	7	FALSE	126.571	0	0.994423	FALSE	0	0	0.512536	0	Pc_tan	TTPA
0	0	0	0	2		0	0	2	2	FALSE	244	1	0.99426	FALSE	0	0	0	0	Pc_tan	TTR
0	0	0	0	6		0	0	6	6	FALSE	132.5	0	0.994383	FALSE	0	0	0.538934	0	Pc_tan	TYMS
0	0	0	0	9		0	0	9	9	FALSE	210	3	0.994321	FALSE	0	0	0.856557	0	Pc_tan	UBE2C
0	0	0	0	13		0	0	13	13	FALSE	174.2	4	0.994403	FALSE	0	0	0.704065	0	Pc_tan	USH1C
0	0	0	0	9		0	0	9	9	FALSE	139.25	1	0.994485	FALSE	0	0	0.559717	0	Pc_tan	USP13
0	0	0	0	27		0	0	27	27	FALSE	105.273	8	0.994546	FALSE	0	0	0.422157	0	Pc_tan	USP31
0	0	0	0	3		0	0	3	3	FALSE	210	0	0.994321	FALSE	0	0	0.856557	0	Pc_tan	WNK3
0	0	0	0	23		0	0	23	23	FALSE	136.375	8	0.994485	FALSE	0	0	0.548077	0	Pc_tan	YBX3
0	0	0	0	9		0	0	9	9	FALSE	121.625	1	0.994444	FALSE	0	0	0.492347	0	Pc_tan	ZBTB21
0	0	0	0	9		0	0	9	9	FALSE	129.667	0	0.994505	FALSE	0	0	0.520918	0	Pc_tan	ZCCHC3
0	0	0	0	5		0	0	5	5	FALSE	185.2	0	0.994423	FALSE	0	0	0.745749	0	Pc_tan	ZNF133
0	0	0	0	4		0	0	4	4	FALSE	130	2	0.994281	FALSE	0	0	0.530864	0	Pc_tan	ZNF165
0	0	0	0	1		0	0	1	1	FALSE	244	0	0.99426	FALSE	0	0	0	0	Pc_tan	ZNF389
0	0	0	0	13		0	0	13	13	FALSE	130.667	2	0.994505	FALSE	0	0	0.524966	0	Pc_tan	ZNF449
0	0	0	0	10		0	0	10	10	FALSE	169.6	5	0.994403	FALSE	0	0	0.685366	0	Pc_tan	ZNF696
0	0	0	0	4		0	0	4	4	FALSE	194.25	0	0.994362	FALSE	0	0	0.788776	0	Pc_tan	ZNF774
0	0	0	0	5		0	0	5	5	FALSE	196.333	1	0.994342	FALSE	0	0	0.797279	0	Pc_tan	ZSCAN26

## Sheet: Fig.4b
Table of name, biological kind, and module name of nodes, and network statistic of Turquoise lnc-module and Cyan non-preserved m-module (Fig. 9) achived from cytoscape.
AverageShortestPathLength	BetweennessCentrality	ClosenessCentrality	ClusteringCoefficient	degree.layout	Eccentricity	EdgeCount	Indegree	IsSingleNode	NeighborhoodConnectivity	PartnerOfMultiEdgedNodePairs	selected	SelfLoops	Stress	Outdegree	biological kind _module name	name
1	0	1	0	195	1	195	0	FALSE	4.6359	0	FALSE	0	0	195	lnc_turquoise	ENSBTAG00000049095
1	0	1	0	136	1	136	0	FALSE	5.95588	0	FALSE	0	0	136	lnc_turquoise	ENSBTAG00000051777
1	0	1	0	121	1	121	0	FALSE	6.28926	0	FALSE	0	0	121	lnc_turquoise	ENSBTAG00000051337
1	0	1	0	103	1	103	0	FALSE	5.66019	0	FALSE	0	0	103	lnc_turquoise	ENSBTAG00000050346
1	0	1	0	101	1	101	0	FALSE	6.73267	0	FALSE	0	0	101	lnc_turquoise	ENSBTAG00000048401
1	0	1	0	55	1	55	0	FALSE	8.45455	0	FALSE	0	0	55	lnc_turquoise	ENSBTAG00000049801
1	0	1	0	46	1	46	0	FALSE	8.91304	0	FALSE	0	0	46	lnc_turquoise	ENSBTAG00000002749
1	0	1	0	33	1	33	0	FALSE	9.06061	0	FALSE	0	0	33	lnc_turquoise	ENSBTAG00000049331
1	0	1	0	15	1	15	0	FALSE	11.0667	0	FALSE	0	0	15	lnc_turquoise	ENSBTAG00000050704
1	0	1	0	12	1	12	0	FALSE	10.8333	0	FALSE	0	0	12	lnc_turquoise	ENSBTAG00000050792
1	0	1	0	8	1	8	0	FALSE	9.5	0	FALSE	0	0	8	lnc_turquoise	ENSBTAG00000054793
1	0	1	0	8	1	8	0	FALSE	12.25	0	FALSE	0	0	8	lnc_turquoise	ENSBTAG00000048921
1	0	1	0	7	1	7	0	FALSE	10.2857	0	FALSE	0	0	7	lnc_turquoise	ENSBTAG00000055167
1	0	1	0	6	1	6	0	FALSE	13.3333	0	FALSE	0	0	6	lnc_turquoise	ENSBTAG00000054739
1	0	1	0	5	1	5	0	FALSE	13.2	0	FALSE	0	0	5	lnc_turquoise	ENSBTAG00000051037
1	0	1	0	4	1	4	0	FALSE	15.5	0	FALSE	0	0	4	lnc_turquoise	ENSBTAG00000049321
1	0	1	0	4	1	4	0	FALSE	17.75	0	FALSE	0	0	4	lnc_turquoise	ENSBTAG00000048887
1	0	1	0	4	1	4	0	FALSE	18.75	0	FALSE	0	0	4	lnc_turquoise	ENSBTAG00000049944
1	0	1	0	3	1	3	0	FALSE	4.33333	0	FALSE	0	0	3	lnc_turquoise	ENSBTAG00000052654
1	0	1	0	3	1	3	0	FALSE	4.33333	0	FALSE	0	0	3	lnc_turquoise	ENSBTAG00000048367
1	0	1	0	3	1	3	0	FALSE	17.6667	0	FALSE	0	0	3	lnc_turquoise	ENSBTAG00000052944
1	0	1	0	3	1	3	0	FALSE	8.66667	0	FALSE	0	0	3	lnc_turquoise	ENSBTAG00000052204
1	0	1	0	2	1	2	0	FALSE	7.5	0	FALSE	0	0	2	lnc_turquoise	ENSBTAG00000049242
1	0	1	0	2	1	2	0	FALSE	7.5	0	FALSE	0	0	2	lnc_turquoise	ENSBTAG00000051247
1	0	1	0	2	1	2	0	FALSE	19.5	0	FALSE	0	0	2	lnc_turquoise	ENSBTAG00000048329
1	0	1	0	2	1	2	0	FALSE	21.5	0	FALSE	0	0	2	lnc_turquoise	ENSBTAG00000053822
1	0	1	0	2	1	2	0	FALSE	7.5	0	FALSE	0	0	2	lnc_turquoise	ENSBTAG00000048349
1	0	1	0	2	1	2	0	FALSE	15	0	FALSE	0	0	2	lnc_turquoise	ENSBTAG00000055157
1	0	1	0	2	1	2	0	FALSE	9.5	0	FALSE	0	0	2	lnc_turquoise	ENSBTAG00000054907
1	0	1	0	2	1	2	0	FALSE	11.5	0	FALSE	0	0	2	lnc_turquoise	ENSBTAG00000049676
1	0	1	0	1	1	1	0	FALSE	22	0	FALSE	0	0	1	lnc_turquoise	ENSBTAG00000052464
1	0	1	0	1	1	1	0	FALSE	21	0	FALSE	0	0	1	lnc_turquoise	ENSBTAG00000052741
1	0	1	0	1	1	1	0	FALSE	22	0	FALSE	0	0	1	lnc_turquoise	ENSBTAG00000053802
1	0	1	0	1	1	1	0	FALSE	11	0	FALSE	0	0	1	lnc_turquoise	ENSBTAG00000049917
1	0	1	0	1	1	1	0	FALSE	22	0	FALSE	0	0	1	lnc_turquoise	ENSBTAG00000051440
1	0	1	0	1	1	1	0	FALSE	22	0	FALSE	0	0	1	lnc_turquoise	ENSBTAG00000051509
1	0	1	0	1	1	1	0	FALSE	22	0	FALSE	0	0	1	lnc_turquoise	ENSBTAG00000049742
1	0	1	0	1	1	1	0	FALSE	3	0	FALSE	0	0	1	lnc_turquoise	ENSBTAG00000052424
1	0	1	0	1	1	1	0	FALSE	5	0	FALSE	0	0	1	lnc_turquoise	ENSBTAG00000052150
1	0	1	0	1	1	1	0	FALSE	22	0	FALSE	0	0	1	lnc_turquoise	ENSBTAG00000051001
1	0	1	0	1	1	1	0	FALSE	22	0	FALSE	0	0	1	lnc_turquoise	ENSBTAG00000050741
1	0	1	0	1	1	1	0	FALSE	6	0	FALSE	0	0	1	lnc_turquoise	ENSBTAG00000051539
1	0	1	0	1	1	1	0	FALSE	22	0	FALSE	0	0	1	lnc_turquoise	ENSBTAG00000054641
1	0	1	0	1	1	1	0	FALSE	9	0	FALSE	0	0	1	lnc_turquoise	ENSBTAG00000053729
1	0	1	0	1	1	1	0	FALSE	22	0	FALSE	0	0	1	lnc_turquoise	ENSBTAG00000055289
1	0	1	0	1	1	1	0	FALSE	22	0	FALSE	0	0	1	lnc_turquoise	ENSBTAG00000054317
1	0	1	0	1	1	1	0	FALSE	22	0	FALSE	0	0	1	lnc_turquoise	ENSBTAG00000051384
1	0	1	0	1	1	1	0	FALSE	7	0	FALSE	0	0	1	lnc_turquoise	ENSBTAG00000052275
1	0	1	0	1	1	1	0	FALSE	18	0	FALSE	0	0	1	lnc_turquoise	ENSBTAG00000048741
0	0	0	0		0	2	2	FALSE	165.5	0	FALSE	0	0	0	Pc_cayan	ENSBTAG00000054407
0	0	0	0		0	1	1	FALSE	195	0	FALSE	0	0	0	Pc_cayan	ENSBTAG00000053459
0	0	0	0		0	1	1	FALSE	195	0	FALSE	0	0	0	Pc_cayan	ZNF234
0	0	0	0		0	1	1	FALSE	195	0	FALSE	0	0	0	Pc_cayan	ENSBTAG00000046375
0	0	0	0		0	1	1	FALSE	195	0	FALSE	0	0	0	Pc_cayan	ENSBTAG00000054774
0	0	0	0		0	2	2	FALSE	165.5	0	FALSE	0	0	0	Pc_cayan	ENSBTAG00000055302
0	0	0	0		0	1	1	FALSE	195	0	FALSE	0	0	0	Pc_cayan	ABCB10
0	0	0	0		0	1	1	FALSE	195	0	FALSE	0	0	0	Pc_cayan	IFI44L
0	0	0	0		0	1	1	FALSE	195	0	FALSE	0	0	0	Pc_cayan	YPEL5
0	0	0	0		0	1	1	FALSE	195	0	FALSE	0	0	0	Pc_cayan	UQCRC2
0	0	0	0		0	1	1	FALSE	195	0	FALSE	0	0	0	Pc_cayan	ANKRD37
0	0	0	0		0	5	5	FALSE	87.6	0	FALSE	0	0	0	Pc_cayan	ATPSCKMT
0	0	0	0		0	1	1	FALSE	195	0	FALSE	0	0	0	Pc_cayan	OAS2
0	0	0	0		0	1	1	FALSE	195	0	FALSE	0	0	0	Pc_cayan	SAT1
0	0	0	0		0	2	2	FALSE	165.5	0	FALSE	0	0	0	Pc_cayan	ZNF331
0	0	0	0		0	1	1	FALSE	195	0	FALSE	0	0	0	Pc_cayan	C19H17orf75
0	0	0	0		0	1	1	FALSE	195	0	FALSE	0	0	0	Pc_cayan	ENSBTAG00000018309
0	0	0	0		0	1	1	FALSE	195	0	FALSE	0	0	0	Pc_cayan	TRPM6
0	0	0	0		0	1	1	FALSE	195	0	FALSE	0	0	0	Pc_cayan	RPL26L1
0	0	0	0		0	1	1	FALSE	195	0	FALSE	0	0	0	Pc_cayan	CCNC
0	0	0	0		0	1	1	FALSE	195	0	FALSE	0	0	0	Pc_cayan	SFXN1
0	0	0	0		0	1	1	FALSE	195	0	FALSE	0	0	0	Pc_cayan	NT5C2
0	0	0	0		0	1	1	FALSE	195	0	FALSE	0	0	0	Pc_cayan	CLEC12A
0	0	0	0		0	1	1	FALSE	195	0	FALSE	0	0	0	Pc_cayan	OAS1Y
0	0	0	0		0	1	1	FALSE	195	0	FALSE	0	0	0	Pc_cayan	HDAC1
0	0	0	0		0	1	1	FALSE	195	0	FALSE	0	0	0	Pc_cayan	LRIF1
0	0	0	0		0	1	1	FALSE	195	0	FALSE	0	0	0	Pc_cayan	TXNDC9
0	0	0	0		0	2	2	FALSE	148	0	FALSE	0	0	0	Pc_cayan	ENSBTAG00000004815
0	0	0	0		0	1	1	FALSE	195	0	FALSE	0	0	0	Pc_cayan	SEC23A
0	0	0	0		0	1	1	FALSE	195	0	FALSE	0	0	0	Pc_cayan	ENPP4
0	0	0	0		0	2	2	FALSE	148	0	FALSE	0	0	0	Pc_cayan	TOX
0	0	0	0		0	1	1	FALSE	195	0	FALSE	0	0	0	Pc_cayan	ASCC1
0	0	0	0		0	1	1	FALSE	195	0	FALSE	0	0	0	Pc_cayan	POLR2C
0	0	0	0		0	1	1	FALSE	195	0	FALSE	0	0	0	Pc_cayan	TLR5
0	0	0	0		0	1	1	FALSE	195	0	FALSE	0	0	0	Pc_cayan	USPL1
0	0	0	0		0	1	1	FALSE	195	0	FALSE	0	0	0	Pc_cayan	VSTM1
0	0	0	0		0	2	2	FALSE	165.5	0	FALSE	0	0	0	Pc_cayan	STX12
0	0	0	0		0	1	1	FALSE	195	0	FALSE	0	0	0	Pc_cayan	EXO5
0	0	0	0		0	1	1	FALSE	195	0	FALSE	0	0	0	Pc_cayan	IL36A
0	0	0	0		0	1	1	FALSE	195	0	FALSE	0	0	0	Pc_cayan	GPNMB
0	0	0	0		0	2	2	FALSE	148	0	FALSE	0	0	0	Pc_cayan	PILRA
0	0	0	0		0	2	2	FALSE	148	0	FALSE	0	0	0	Pc_cayan	EPHA4
0	0	0	0		0	3	3	FALSE	144	0	FALSE	0	0	0	Pc_cayan	TMEM41B
0	0	0	0		0	3	3	FALSE	144.667	0	FALSE	0	0	0	Pc_cayan	SCD
0	0	0	0		0	2	2	FALSE	149	0	FALSE	0	0	0	Pc_cayan	ENSBTAG00000048782
0	0	0	0		0	2	2	FALSE	149	0	FALSE	0	0	0	Pc_cayan	ENSBTAG00000040442
0	0	0	0		0	2	2	FALSE	149	0	FALSE	0	0	0	Pc_cayan	PFDN4
0	0	0	0		0	1	1	FALSE	103	0	FALSE	0	0	0	Pc_cayan	ENSBTAG00000048786
0	0	0	0		0	4	4	FALSE	76	0	FALSE	0	0	0	Pc_cayan	ENSBTAG00000048791
0	0	0	0		0	4	4	FALSE	133.75	0	FALSE	0	0	0	Pc_cayan	ENSBTAG00000038619
0	0	0	0		0	3	3	FALSE	144.667	0	FALSE	0	0	0	Pc_cayan	ACAD11
0	0	0	0		0	3	3	FALSE	144.667	0	FALSE	0	0	0	Pc_cayan	ARF4
0	0	0	0		0	3	3	FALSE	99.6667	0	FALSE	0	0	0	Pc_cayan	PDHA1
0	0	0	0		0	3	3	FALSE	144.667	0	FALSE	0	0	0	Pc_cayan	ENSBTAG00000037743
0	0	0	0		0	4	4	FALSE	76	0	FALSE	0	0	0	Pc_cayan	SGCB
0	0	0	0		0	2	2	FALSE	149	0	FALSE	0	0	0	Pc_cayan	TRIQK
0	0	0	0		0	3	3	FALSE	144.667	0	FALSE	0	0	0	Pc_cayan	AGO4
0	0	0	0		0	3	3	FALSE	144.667	0	FALSE	0	0	0	Pc_cayan	CCDC141
0	0	0	0		0	2	2	FALSE	149	0	FALSE	0	0	0	Pc_cayan	ZNF75D
0	0	0	0		0	1	1	FALSE	103	0	FALSE	0	0	0	Pc_cayan	PLSCR2
0	0	0	0		0	2	2	FALSE	149	0	FALSE	0	0	0	Pc_cayan	HAUS2
0	0	0	0		0	1	1	FALSE	103	0	FALSE	0	0	0	Pc_cayan	TMEM251
0	0	0	0		0	3	3	FALSE	144.667	0	FALSE	0	0	0	Pc_cayan	TCP11L1
0	0	0	0		0	2	2	FALSE	149	0	FALSE	0	0	0	Pc_cayan	RNASE4
0	0	0	0		0	3	3	FALSE	133	0	FALSE	0	0	0	Pc_cayan	TTF1
0	0	0	0		0	2	2	FALSE	149	0	FALSE	0	0	0	Pc_cayan	OAS1Z
0	0	0	0		0	2	2	FALSE	149	0	FALSE	0	0	0	Pc_cayan	CLEC6A
0	0	0	0		0	4	4	FALSE	122.25	0	FALSE	0	0	0	Pc_cayan	CFAP206
0	0	0	0		0	2	2	FALSE	149	0	FALSE	0	0	0	Pc_cayan	CLPX
0	0	0	0		0	6	6	FALSE	89.8333	0	FALSE	0	0	0	Pc_cayan	MIC1
0	0	0	0		0	2	2	FALSE	149	0	FALSE	0	0	0	Pc_cayan	CD5L
0	0	0	0		0	4	4	FALSE	133.75	0	FALSE	0	0	0	Pc_cayan	ADAMTS12
0	0	0	0		0	2	2	FALSE	149	0	FALSE	0	0	0	Pc_cayan	NBR1
0	0	0	0		0	3	3	FALSE	144.667	0	FALSE	0	0	0	Pc_cayan	NIPSNAP3A
0	0	0	0		0	3	3	FALSE	133	0	FALSE	0	0	0	Pc_cayan	CS
0	0	0	0		0	2	2	FALSE	149	0	FALSE	0	0	0	Pc_cayan	ADGRE3
0	0	0	0		0	2	2	FALSE	149	0	FALSE	0	0	0	Pc_cayan	OAS1X
0	0	0	0		0	6	6	FALSE	109	0	FALSE	0	0	0	Pc_cayan	FAM114A1
0	0	0	0		0	6	6	FALSE	109	0	FALSE	0	0	0	Pc_cayan	RAB21
0	0	0	0		0	5	5	FALSE	131.2	0	FALSE	0	0	0	Pc_cayan	ACAA2
0	0	0	0		0	3	3	FALSE	150.667	0	FALSE	0	0	0	Pc_cayan	GSTA4
0	0	0	0		0	2	2	FALSE	158	0	FALSE	0	0	0	Pc_cayan	FAM32A
0	0	0	0		0	6	6	FALSE	109	0	FALSE	0	0	0	Pc_cayan	SUPT4H1
0	0	0	0		0	4	4	FALSE	138.25	0	FALSE	0	0	0	Pc_cayan	CCDC77
0	0	0	0		0	5	5	FALSE	131.2	0	FALSE	0	0	0	Pc_cayan	EPB41L3
0	0	0	0		0	6	6	FALSE	110.5	0	FALSE	0	0	0	Pc_cayan	ENSBTAG00000054705
0	0	0	0		0	4	4	FALSE	138.75	0	FALSE	0	0	0	Pc_cayan	PGM3
0	0	0	0		0	6	6	FALSE	109.667	0	FALSE	0	0	0	Pc_cayan	CD99L2
0	0	0	0		0	4	4	FALSE	130	0	FALSE	0	0	0	Pc_cayan	NSMCE1
0	0	0	0		0	4	4	FALSE	138.75	0	FALSE	0	0	0	Pc_cayan	ZBTB38
0	0	0	0		0	7	7	FALSE	108.143	0	FALSE	0	0	0	Pc_cayan	LAMA3
0	0	0	0		0	6	6	FALSE	109.5	0	FALSE	0	0	0	Pc_cayan	LIPG
0	0	0	0		0	5	5	FALSE	131.2	0	FALSE	0	0	0	Pc_cayan	DHX58
0	0	0	0		0	7	7	FALSE	108.143	0	FALSE	0	0	0	Pc_cayan	LAG3
0	0	0	0		0	5	5	FALSE	111.2	0	FALSE	0	0	0	Pc_cayan	TMEM33
0	0	0	0		0	5	5	FALSE	121.6	0	FALSE	0	0	0	Pc_cayan	TMEM242
0	0	0	0		0	7	7	FALSE	94.4286	0	FALSE	0	0	0	Pc_cayan	ENSBTAG00000054949
0	0	0	0		0	3	3	FALSE	150.667	0	FALSE	0	0	0	Pc_cayan	TMEM205
0	0	0	0		0	4	4	FALSE	138.75	0	FALSE	0	0	0	Pc_cayan	AK4
0	0	0	0		0	5	5	FALSE	113	0	FALSE	0	0	0	Pc_cayan	JMJD6
0	0	0	0		0	3	3	FALSE	150.667	0	FALSE	0	0	0	Pc_cayan	COA8
0	0	0	0		0	6	6	FALSE	111.333	0	FALSE	0	0	0	Pc_cayan	RIMKLA
0	0	0	0		0	4	4	FALSE	138.25	0	FALSE	0	0	0	Pc_cayan	THRB
0	0	0	0		0	7	7	FALSE	95.5714	0	FALSE	0	0	0	Pc_cayan	LACTB
0	0	0	0		0	9	9	FALSE	79.5556	0	FALSE	0	0	0	Pc_cayan	CALU
0	0	0	0		0	6	6	FALSE	117	0	FALSE	0	0	0	Pc_cayan	MXRA5
0	0	0	0		0	5	5	FALSE	131.2	0	FALSE	0	0	0	Pc_cayan	GSDME
0	0	0	0		0	6	6	FALSE	118.5	0	FALSE	0	0	0	Pc_cayan	FBXO7
0	0	0	0		0	5	5	FALSE	112.2	0	FALSE	0	0	0	Pc_cayan	CYB5D2
0	0	0	0		0	7	7	FALSE	94.5714	0	FALSE	0	0	0	Pc_cayan	IDH1
0	0	0	0		0	4	4	FALSE	138.25	0	FALSE	0	0	0	Pc_cayan	SEC24A
0	0	0	0		0	7	7	FALSE	108.143	0	FALSE	0	0	0	Pc_cayan	ZFYVE9
0	0	0	0		0	6	6	FALSE	109.333	0	FALSE	0	0	0	Pc_cayan	CBR3
0	0	0	0		0	6	6	FALSE	118.5	0	FALSE	0	0	0	Pc_cayan	NEU3
0	0	0	0		0	5	5	FALSE	112.2	0	FALSE	0	0	0	Pc_cayan	OGA
0	0	0	0		0	7	7	FALSE	95.5714	0	FALSE	0	0	0	Pc_cayan	AGA
0	0	0	0		0	4	4	FALSE	138.75	0	FALSE	0	0	0	Pc_cayan	IFIT5
0	0	0	0		0	9	9	FALSE	76.5556	0	FALSE	0	0	0	Pc_cayan	MICU2
0	0	0	0		0	7	7	FALSE	108.143	0	FALSE	0	0	0	Pc_cayan	CLASP1
0	0	0	0		0	4	4	FALSE	138.75	0	FALSE	0	0	0	Pc_cayan	UQCC1
0	0	0	0		0	6	6	FALSE	110.667	0	FALSE	0	0	0	Pc_cayan	SNX29
0	0	0	0		0	6	6	FALSE	118.5	0	FALSE	0	0	0	Pc_cayan	CMTR1
0	0	0	0		0	10	10	FALSE	78.3	0	FALSE	0	0	0	Pc_cayan	TRIM7
0	0	0	0		0	4	4	FALSE	138.25	0	FALSE	0	0	0	Pc_cayan	DEPDC7
0	0	0	0		0	4	4	FALSE	138.25	0	FALSE	0	0	0	Pc_cayan	IFITM3
0	0	0	0		0	4	4	FALSE	124.5	0	FALSE	0	0	0	Pc_cayan	POLR2I
0	0	0	0		0	4	4	FALSE	138.25	0	FALSE	0	0	0	Pc_cayan	ECI2
0	0	0	0		0	3	3	FALSE	150.667	0	FALSE	0	0	0	Pc_cayan	SNX5
0	0	0	0		0	5	5	FALSE	121.6	0	FALSE	0	0	0	Pc_cayan	RNF122
0	0	0	0		0	5	5	FALSE	103.8	0	FALSE	0	0	0	Pc_cayan	MED9
0	0	0	0		0	7	7	FALSE	88.4286	0	FALSE	0	0	0	Pc_cayan	EID2
0	0	0	0		0	3	3	FALSE	120	0	FALSE	0	0	0	Pc_cayan	ACTR10
0	0	0	0		0	3	3	FALSE	150.667	0	FALSE	0	0	0	Pc_cayan	TCTA
0	0	0	0		0	6	6	FALSE	109	0	FALSE	0	0	0	Pc_cayan	APLP2
0	0	0	0		0	3	3	FALSE	150.667	0	FALSE	0	0	0	Pc_cayan	HBEGF
0	0	0	0		0	4	4	FALSE	138.25	0	FALSE	0	0	0	Pc_cayan	TRAFD1
0	0	0	0		0	4	4	FALSE	138.25	0	FALSE	0	0	0	Pc_cayan	JSP.1
0	0	0	0		0	5	5	FALSE	131.2	0	FALSE	0	0	0	Pc_cayan	ZMAT3
0	0	0	0		0	5	5	FALSE	120.2	0	FALSE	0	0	0	Pc_cayan	UHMK1
0	0	0	0		0	4	4	FALSE	138.25	0	FALSE	0	0	0	Pc_cayan	FAM118A
0	0	0	0		0	5	5	FALSE	113	0	FALSE	0	0	0	Pc_cayan	RB1
0	0	0	0		0	4	4	FALSE	138.75	0	FALSE	0	0	0	Pc_cayan	HTATIP2
0	0	0	0		0	3	3	FALSE	150.667	0	FALSE	0	0	0	Pc_cayan	OSTM1
0	0	0	0		0	3	3	FALSE	150.667	0	FALSE	0	0	0	Pc_cayan	U2AF1
0	0	0	0		0	4	4	FALSE	138.75	0	FALSE	0	0	0	Pc_cayan	EIF2AK2
0	0	0	0		0	3	3	FALSE	150.667	0	FALSE	0	0	0	Pc_cayan	KCNH8
0	0	0	0		0	3	3	FALSE	150.667	0	FALSE	0	0	0	Pc_cayan	IRF2
0	0	0	0		0	3	3	FALSE	150.667	0	FALSE	0	0	0	Pc_cayan	SERPINB1
0	0	0	0		0	5	5	FALSE	131.2	0	FALSE	0	0	0	Pc_cayan	NDUFA4
0	0	0	0		0	9	9	FALSE	85.8889	0	FALSE	0	0	0	Pc_cayan	MARVELD1
0	0	0	0		0	7	7	FALSE	93.7143	0	FALSE	0	0	0	Pc_cayan	CIAO2B
0	0	0	0		0	5	5	FALSE	131.2	0	FALSE	0	0	0	Pc_cayan	MX1
0	0	0	0		0	4	4	FALSE	138.75	0	FALSE	0	0	0	Pc_cayan	NFS1
0	0	0	0		0	6	6	FALSE	118.5	0	FALSE	0	0	0	Pc_cayan	SFXN3
0	0	0	0		0	4	4	FALSE	138.25	0	FALSE	0	0	0	Pc_cayan	ZFAND1
0	0	0	0		0	4	4	FALSE	138.75	0	FALSE	0	0	0	Pc_cayan	TUBB2B
0	0	0	0		0	5	5	FALSE	121.6	0	FALSE	0	0	0	Pc_cayan	AVL9
0	0	0	0		0	3	3	FALSE	139.667	0	FALSE	0	0	0	Pc_cayan	F11
0	0	0	0		0	5	5	FALSE	131.2	0	FALSE	0	0	0	Pc_cayan	EIF3M
0	0	0	0		0	5	5	FALSE	131.2	0	FALSE	0	0	0	Pc_cayan	TMEM128
0	0	0	0		0	5	5	FALSE	121.6	0	FALSE	0	0	0	Pc_cayan	TNKS
0	0	0	0		0	4	4	FALSE	138.75	0	FALSE	0	0	0	Pc_cayan	N4BP2L1
0	0	0	0	22	0	22	22	FALSE	35.9091	0	FALSE	0	0	0	Pc_cayan	ZNF8
0	0	0	0		0	4	4	FALSE	121.25	0	FALSE	0	0	0	Pc_cayan	TBCEL
0	0	0	0		0	8	8	FALSE	94.875	0	FALSE	0	0	0	Pc_cayan	ENSBTAG00000051248
0	0	0	0		0	14	14	FALSE	59.6429	0	FALSE	0	0	0	Pc_cayan	KDM1B
0	0	0	0		0	11	11	FALSE	74.2727	0	FALSE	0	0	0	Pc_cayan	ACE
0	0	0	0		0	8	8	FALSE	98.75	0	FALSE	0	0	0	Pc_cayan	FAT1
0	0	0	0		0	7	7	FALSE	92.7143	0	FALSE	0	0	0	Pc_cayan	ZNF672
0	0	0	0		0	7	7	FALSE	106.286	0	FALSE	0	0	0	Pc_cayan	ENSBTAG00000050846
0	0	0	0		0	14	14	FALSE	59.4286	0	FALSE	0	0	0	Pc_cayan	LRP8
0	0	0	0		0	9	9	FALSE	88.4444	0	FALSE	0	0	0	Pc_cayan	CINP
0	0	0	0		0	12	12	FALSE	68.4167	0	FALSE	0	0	0	Pc_cayan	ARAP2
0	0	0	0		0	7	7	FALSE	98.1429	0	FALSE	0	0	0	Pc_cayan	TVP23B
0	0	0	0	12	0	12	12	FALSE	68.5	0	FALSE	0	0	0	TF_cayan	MYCL
0	0	0	0		0	9	9	FALSE	89.4444	0	FALSE	0	0	0	Pc_cayan	GOLM2
0	0	0	0		0	9	9	FALSE	88.6667	0	FALSE	0	0	0	Pc_cayan	PLD4
0	0	0	0		0	9	9	FALSE	88.5556	0	FALSE	0	0	0	Pc_cayan	PDPR
0	0	0	0		0	6	6	FALSE	114.833	0	FALSE	0	0	0	Pc_cayan	KIAA0319L
0	0	0	0		0	9	9	FALSE	88.5556	0	FALSE	0	0	0	Pc_cayan	HEG1
0	0	0	0		0	9	9	FALSE	88	0	FALSE	0	0	0	Pc_cayan	PCDHGC3
0	0	0	0		0	9	9	FALSE	89.1111	0	FALSE	0	0	0	Pc_cayan	TRIM25
0	0	0	0		0	6	6	FALSE	114.833	0	FALSE	0	0	0	Pc_cayan	NEU1
0	0	0	0		0	10	10	FALSE	71.1	0	FALSE	0	0	0	Pc_cayan	FBXO33
0	0	0	0		0	7	7	FALSE	98.1429	0	FALSE	0	0	0	Pc_cayan	MCUB
0	0	0	0		0	6	6	FALSE	106.833	0	FALSE	0	0	0	Pc_cayan	C8H9orf64
0	0	0	0		0	8	8	FALSE	98.75	0	FALSE	0	0	0	Pc_cayan	PAQR4
0	0	0	0		0	7	7	FALSE	105	0	FALSE	0	0	0	Pc_cayan	LTBP4
0	0	0	0		0	6	6	FALSE	114.833	0	FALSE	0	0	0	Pc_cayan	SESN3
0	0	0	0		0	8	8	FALSE	98.75	0	FALSE	0	0	0	Pc_cayan	AK8
0	0	0	0		0	5	5	FALSE	117.2	0	FALSE	0	0	0	Pc_cayan	SERINC5
0	0	0	0		0	5	5	FALSE	117.2	0	FALSE	0	0	0	Pc_cayan	GNG11
0	0	0	0		0	7	7	FALSE	88.1429	0	FALSE	0	0	0	Pc_cayan	PARVB
0	0	0	0		0	11	11	FALSE	73.5455	0	FALSE	0	0	0	Pc_cayan	PKMYT1
0	0	0	0		0	8	8	FALSE	93.375	0	FALSE	0	0	0	Pc_cayan	FN3KRP
0	0	0	0		0	7	7	FALSE	100.714	0	FALSE	0	0	0	Pc_cayan	PARD6G
0	0	0	0	18	0	18	18	FALSE	41.6111	0	FALSE	0	0	0	Pc_cayan	FAM181B
0	0	0	0		0	2	2	FALSE	98.5	0	FALSE	0	0	0	Pc_cayan	ENSBTAG00000014274
0	0	0	0		0	21	21	FALSE	40.8571	0	FALSE	0	0	0	Pc_cayan	NRXN2

## Sheet: Fig.4c
Table of name, biological kind, and module name of nodes, and network statistic of Turquoise lnc-module and Midnightblue semi-conserved m-modules (Fig. 10) achived from cytoscape.
AverageShortestPathLength	BetweennessCentrality	ClosenessCentrality	ClusteringCoefficient	degree.layout	Eccentricity	EdgeCount	Indegree	IsSingleNode	NeighborhoodConnectivity	PartnerOfMultiEdgedNodePairs	selected	SelfLoops	Stress	Outdegree	biological kind _module name	name
1	0	1	0	189	1	189	0	FALSE	7.54497	0	FALSE	0	0	189	lnc_turquoise	ENSBTAG00000049095
1	0	1	0	183	1	183	0	FALSE	7.74863	0	FALSE	0	0	183	lnc_turquoise	ENSBTAG00000051777
1	0	1	0	175	1	175	0	FALSE	7.96571	0	FALSE	0	0	175	lnc_turquoise	ENSBTAG00000051337
1	0	1	0	157	1	157	0	FALSE	8.12102	0	FALSE	0	0	157	lnc_turquoise	ENSBTAG00000048401
1	0	1	0	129	1	129	0	FALSE	8.06977	0	FALSE	0	0	129	lnc_turquoise	ENSBTAG00000050346
1	0	1	0	106	1	106	0	FALSE	9.16981	0	FALSE	0	0	106	lnc_turquoise	ENSBTAG00000049801
1	0	1	0	98	1	98	0	FALSE	9.27551	0	FALSE	0	0	98	lnc_turquoise	ENSBTAG00000049331
1	0	1	0	36	1	36	0	FALSE	11.5278	0	FALSE	0	0	36	lnc_turquoise	ENSBTAG00000050704
1	0	1	0	27	1	27	0	FALSE	10.5556	0	FALSE	0	0	27	lnc_turquoise	ENSBTAG00000002749
1	0	1	0	26	1	26	0	FALSE	10.9615	0	FALSE	0	0	26	lnc_turquoise	ENSBTAG00000050792
1	0	1	0	19	1	19	0	FALSE	12	0	FALSE	0	0	19	lnc_turquoise	ENSBTAG00000051037
1	0	1	0	19	1	19	0	FALSE	11.0526	0	FALSE	0	0	19	lnc_turquoise	ENSBTAG00000054793
1	0	1	0	18	1	18	0	FALSE	10.7222	0	FALSE	0	0	18	lnc_turquoise	ENSBTAG00000048921
1	0	1	0	15	1	15	0	FALSE	11.2667	0	FALSE	0	0	15	lnc_turquoise	ENSBTAG00000055167
1	0	1	0	14	1	14	0	FALSE	9.92857	0	FALSE	0	0	14	lnc_turquoise	ENSBTAG00000052204
1	0	1	0	14	1	14	0	FALSE	13.2143	0	FALSE	0	0	14	lnc_turquoise	ENSBTAG00000054739
1	0	1	0		1	13	0	FALSE	19.2308	0	FALSE	0	0	13	lnc_turquoise	ENSBTAG00000049321
1	0	1	0		1	12	0	FALSE	18.8333	0	FALSE	0	0	12	lnc_turquoise	ENSBTAG00000049944
1	0	1	0		1	10	0	FALSE	18.2	0	FALSE	0	0	10	lnc_turquoise	ENSBTAG00000053822
1	0	1	0	10	1	10	0	FALSE	15.1	0	FALSE	0	0	10	lnc_turquoise	ENSBTAG00000048741
1	0	1	0		1	10	0	FALSE	20.2	0	FALSE	0	0	10	lnc_turquoise	ENSBTAG00000048887
1	0	1	0	9	1	9	0	FALSE	15.4444	0	FALSE	0	0	9	lnc_turquoise	ENSBTAG00000055157
1	0	1	0		1	8	0	FALSE	17.625	0	FALSE	0	0	8	lnc_turquoise	ENSBTAG00000054907
1	0	1	0	7	1	7	0	FALSE	12.2857	0	FALSE	0	0	7	lnc_turquoise	ENSBTAG00000051247
1	0	1	0		1	7	0	FALSE	20.4286	0	FALSE	0	0	7	lnc_turquoise	ENSBTAG00000052150
1	0	1	0	6	1	6	0	FALSE	11.8333	0	FALSE	0	0	6	lnc_turquoise	ENSBTAG00000049917
1	0	1	0		1	6	0	FALSE	25.6667	0	FALSE	0	0	6	lnc_turquoise	ENSBTAG00000048329
1	0	1	0	5	1	5	0	FALSE	11.4	0	FALSE	0	0	5	lnc_turquoise	ENSBTAG00000053844
1	0	1	0	4	1	4	0	FALSE	13	0	FALSE	0	0	4	lnc_turquoise	ENSBTAG00000052741
1	0	1	0		1	4	0	FALSE	30.75	0	FALSE	0	0	4	lnc_turquoise	ENSBTAG00000008539
1	0	1	0		1	4	0	FALSE	30.75	0	FALSE	0	0	4	lnc_turquoise	ENSBTAG00000051509
1	0	1	0	3	1	4	0	FALSE	33	0	FALSE	0	0	4	lnc_turquoise	ENSBTAG00000049676
1	0	1	0	4	1	4	0	FALSE	12.5	0	FALSE	0	0	4	lnc_turquoise	ENSBTAG00000052944
1	0	1	0		1	3	0	FALSE	32.6667	0	FALSE	0	0	3	lnc_turquoise	ENSBTAG00000050292
1	0	1	0		1	3	0	FALSE	38	0	FALSE	0	0	3	lnc_turquoise	ENSBTAG00000052301
1	0	1	0		1	3	0	FALSE	37.3333	0	FALSE	0	0	3	lnc_turquoise	ENSBTAG00000054317
1	0	1	0		1	3	0	FALSE	38	0	FALSE	0	0	3	lnc_turquoise	ENSBTAG00000050004
1	0	1	0		1	3	0	FALSE	38	0	FALSE	0	0	3	lnc_turquoise	ENSBTAG00000051564
1	0	1	0		1	3	0	FALSE	38	0	FALSE	0	0	3	lnc_turquoise	ENSBTAG00000054959
1	0	1	0		1	3	0	FALSE	38	0	FALSE	0	0	3	lnc_turquoise	ENSBTAG00000053802
1	0	1	0	2	1	2	0	FALSE	14	0	FALSE	0	0	2	lnc_turquoise	ENSBTAG00000049028
1	0	1	0		1	2	0	FALSE	26	0	FALSE	0	0	2	lnc_turquoise	ENSBTAG00000053729
1	0	1	0		1	2	0	FALSE	47	0	FALSE	0	0	2	lnc_turquoise	ENSBTAG00000053040
1	0	1	0		1	2	0	FALSE	47	0	FALSE	0	0	2	lnc_turquoise	ENSBTAG00000050923
1	0	1	0		1	2	0	FALSE	47	0	FALSE	0	0	2	lnc_turquoise	ENSBTAG00000053714
1	0	1	0		1	2	0	FALSE	47	0	FALSE	0	0	2	lnc_turquoise	ENSBTAG00000051420
1	0	1	0		1	2	0	FALSE	47	0	FALSE	0	0	2	lnc_turquoise	ENSBTAG00000048896
1	0	1	0		1	2	0	FALSE	47	0	FALSE	0	0	2	lnc_turquoise	ENSBTAG00000053527
1	0	1	0		1	2	0	FALSE	47	0	FALSE	0	0	2	lnc_turquoise	ENSBTAG00000051001
1	0	1	0		1	2	0	FALSE	47	0	FALSE	0	0	2	lnc_turquoise	ENSBTAG00000049742
1	0	1	0		1	2	0	FALSE	47	0	FALSE	0	0	2	lnc_turquoise	ENSBTAG00000050844
1	0	1	0		1	2	0	FALSE	47	0	FALSE	0	0	2	lnc_turquoise	ENSBTAG00000052037
1	0	1	0		1	2	0	FALSE	47	0	FALSE	0	0	2	lnc_turquoise	ENSBTAG00000053319
1	0	1	0		1	2	0	FALSE	47	0	FALSE	0	0	2	lnc_turquoise	ENSBTAG00000051440
1	0	1	0	2	1	2	0	FALSE	17.5	0	FALSE	0	0	2	lnc_turquoise	ENSBTAG00000048778
1	0	1	0		1	1	0	FALSE	43	0	FALSE	0	0	1	lnc_turquoise	ENSBTAG00000054385
1	0	1	0		1	1	0	FALSE	43	0	FALSE	0	0	1	lnc_turquoise	ENSBTAG00000050311
1	0	1	0		1	1	0	FALSE	43	0	FALSE	0	0	1	lnc_turquoise	ENSBTAG00000055289
1	0	1	0		1	1	0	FALSE	43	0	FALSE	0	0	1	lnc_turquoise	ENSBTAG00000053756
1	0	1	0		1	1	0	FALSE	43	0	FALSE	0	0	1	lnc_turquoise	ENSBTAG00000050741
1	0	1	0		1	1	0	FALSE	43	0	FALSE	0	0	1	lnc_turquoise	ENSBTAG00000052462
1	0	1	0		1	1	0	FALSE	43	0	FALSE	0	0	1	lnc_turquoise	ENSBTAG00000048830
1	0	1	0		1	1	0	FALSE	43	0	FALSE	0	0	1	lnc_turquoise	ENSBTAG00000050342
1	0	1	0		1	1	0	FALSE	43	0	FALSE	0	0	1	lnc_turquoise	ENSBTAG00000049779
1	0	1	0		1	1	0	FALSE	43	0	FALSE	0	0	1	lnc_turquoise	ENSBTAG00000052965
1	0	1	0		1	1	0	FALSE	51	0	FALSE	0	0	1	lnc_turquoise	ENSBTAG00000050899
1	0	1	0		1	1	0	FALSE	51	0	FALSE	0	0	1	lnc_turquoise	ENSBTAG00000051384
1	0	1	0		1	1	0	FALSE	51	0	FALSE	0	0	1	lnc_turquoise	ENSBTAG00000053924
1	0	1	0		1	1	0	FALSE	51	0	FALSE	0	0	1	lnc_turquoise	ENSBTAG00000051596
1	0	1	0		1	1	0	FALSE	51	0	FALSE	0	0	1	lnc_turquoise	ENSBTAG00000051154
1	0	1	0		1	1	0	FALSE	51	0	FALSE	0	0	1	lnc_turquoise	ENSBTAG00000054641
1	0	1	0		1	1	0	FALSE	51	0	FALSE	0	0	1	lnc_turquoise	ENSBTAG00000053343
1	0	1	0		1	1	0	FALSE	51	0	FALSE	0	0	1	lnc_turquoise	ENSBTAG00000049590
1	0	1	0		1	1	0	FALSE	51	0	FALSE	0	0	1	lnc_turquoise	ENSBTAG00000050896
1	0	1	0		1	1	0	FALSE	51	0	FALSE	0	0	1	lnc_turquoise	ENSBTAG00000054727
1	0	1	0		1	1	0	FALSE	51	0	FALSE	0	0	1	lnc_turquoise	ENSBTAG00000053076
1	0	1	0		1	1	0	FALSE	51	0	FALSE	0	0	1	lnc_turquoise	ENSBTAG00000050068
1	0	1	0		1	1	0	FALSE	51	0	FALSE	0	0	1	lnc_turquoise	ENSBTAG00000049657
1	0	1	0		1	1	0	FALSE	51	0	FALSE	0	0	1	lnc_turquoise	ENSBTAG00000052100
1	0	1	0	1	1	1	0	FALSE	16	0	FALSE	0	0	1	lnc_turquoise	ENSBTAG00000048554
1	0	1	0	1	1	1	0	FALSE	8	0	FALSE	0	0	1	lnc_turquoise	ENSBTAG00000049632
1	0	1	0	1	1	1	0	FALSE	12	0	FALSE	0	0	1	lnc_turquoise	ENSBTAG00000002749
1	0	1	0	1	1	1	0	FALSE	10	0	FALSE	0	0	1	lnc_turquoise	ENSBTAG00000051700
1	0	1	0	1	1	1	0	FALSE	7	0	FALSE	0	0	1	lnc_turquoise	ENSBTAG00000050690
1	0	1	0	1	1	1	0	FALSE	9	0	FALSE	0	0	1	lnc_turquoise	ENSBTAG00000048480
0	0	0	0		0	6	6	FALSE	126.167	0	FALSE	0	0	0	Pc_midnightblue	ACSS1
0	0	0	0		0	4	4	FALSE	169	0	FALSE	0	0	0	Pc_midnightblue	AFMID
0	0	0	0		0	5	5	FALSE	162	0	FALSE	0	0	0	Pc_midnightblue	ALDH3A2
0	0	0	0		0	7	7	FALSE	134	0	FALSE	0	0	0	Pc_midnightblue	ALOX12
0	0	0	0		0	12	12	FALSE	94.5833	0	FALSE	0	0	0	Pc_midnightblue	AMDHD2
0	0	0	0		0	5	5	FALSE	154.8	0	FALSE	0	0	0	Pc_midnightblue	AMT
0	0	0	0		0	2	2	FALSE	186	0	FALSE	0	0	0	Pc_midnightblue	ANAPC5
0	0	0	0		0	3	3	FALSE	182.333	0	FALSE	0	0	0	Pc_midnightblue	ATP6V0D1
0	0	0	0		0	15	15	FALSE	77.8667	0	FALSE	0	0	0	Pc_midnightblue	B3GALT6
0	0	0	0		0	12	12	FALSE	91.25	0	FALSE	0	0	0	Pc_midnightblue	B4GALT2
0	0	0	0		0	7	7	FALSE	136.286	0	FALSE	0	0	0	Pc_midnightblue	BCORL1
0	0	0	0		0	3	3	FALSE	167	0	FALSE	0	0	0	Pc_midnightblue	BEST1
0	0	0	0		0	11	11	FALSE	99.3636	0	FALSE	0	0	0	Pc_midnightblue	BTBD6
0	0	0	0		0	6	6	FALSE	151.333	0	FALSE	0	0	0	Pc_midnightblue	C15H11orf96
0	0	0	0		0	1	1	FALSE	189	0	FALSE	0	0	0	Pc_midnightblue	C17H4orf45
0	0	0	0		0	6	6	FALSE	155.167	0	FALSE	0	0	0	Pc_midnightblue	C18H19orf47
0	0	0	0		0	4	4	FALSE	169	0	FALSE	0	0	0	Pc_midnightblue	C23H6orf141
0	0	0	0		0	6	6	FALSE	155.167	0	FALSE	0	0	0	Pc_midnightblue	CAD
0	0	0	0		0	8	8	FALSE	118.75	0	FALSE	0	0	0	Pc_midnightblue	CAMKK1
0	0	0	0		0	5	5	FALSE	166.6	0	FALSE	0	0	0	Pc_midnightblue	CAPG
0	0	0	0		0	5	5	FALSE	162	0	FALSE	0	0	0	Pc_midnightblue	CBFB
0	0	0	0		0	7	7	FALSE	148.143	0	FALSE	0	0	0	Pc_midnightblue	CDC25B
0	0	0	0		0	6	6	FALSE	142	0	FALSE	0	0	0	Pc_midnightblue	CFAP157
0	0	0	0		0	1	1	FALSE	189	0	FALSE	0	0	0	Pc_midnightblue	CHAC2
0	0	0	0		0	13	13	FALSE	88.8462	0	FALSE	0	0	0	Pc_midnightblue	CLN8
0	0	0	0		0	6	6	FALSE	140.5	0	FALSE	0	0	0	Pc_midnightblue	CLPTM1
0	0	0	0		0	4	4	FALSE	161.25	0	FALSE	0	0	0	Pc_midnightblue	CRYL1
0	0	0	0		0	5	5	FALSE	166.6	0	FALSE	0	0	0	Pc_midnightblue	CTNS
0	0	0	0		0	10	10	FALSE	109.3	0	FALSE	0	0	0	Pc_midnightblue	DAG1
0	0	0	0		0	8	8	FALSE	124.25	0	FALSE	0	0	0	Pc_midnightblue	DHX33
0	0	0	0		0	9	9	FALSE	81.5556	0	FALSE	0	0	0	Pc_midnightblue	DNPH1
0	0	0	0		0	7	7	FALSE	120.429	0	FALSE	0	0	0	Pc_midnightblue	DOC2A
0	0	0	0		0	5	5	FALSE	166.6	0	FALSE	0	0	0	Pc_midnightblue	DOLK
0	0	0	0		0	6	6	FALSE	141.833	0	FALSE	0	0	0	Pc_midnightblue	DPP7
0	0	0	0		0	5	5	FALSE	162	0	FALSE	0	0	0	Pc_midnightblue	DUS3L
0	0	0	0		0	6	6	FALSE	143.333	0	FALSE	0	0	0	Pc_midnightblue	DVL2
0	0	0	0		0	4	4	FALSE	176	0	FALSE	0	0	0	Pc_midnightblue	EFNA4
0	0	0	0		0	5	5	FALSE	166.6	0	FALSE	0	0	0	Pc_midnightblue	ENSBTAG00000005239
0	0	0	0		0	8	8	FALSE	132	0	FALSE	0	0	0	Pc_midnightblue	ENSBTAG00000007187
0	0	0	0		0	1	1	FALSE	189	0	FALSE	0	0	0	Pc_midnightblue	ENSBTAG00000011161
0	0	0	0		0	2	2	FALSE	147.5	0	FALSE	0	0	0	Pc_midnightblue	ENSBTAG00000017102
0	0	0	0		0	4	4	FALSE	133	0	FALSE	0	0	0	Pc_midnightblue	ENSBTAG00000032450
0	0	0	0		0	7	7	FALSE	148.143	0	FALSE	0	0	0	Pc_midnightblue	ENSBTAG00000038330
0	0	0	0		0	7	7	FALSE	133.429	0	FALSE	0	0	0	Pc_midnightblue	ENSBTAG00000049842
0	0	0	0		0	4	4	FALSE	156.75	0	FALSE	0	0	0	Pc_midnightblue	ENSBTAG00000051328
0	0	0	0		0	8	8	FALSE	117.125	0	FALSE	0	0	0	Pc_midnightblue	ENSBTAG00000052386
0	0	0	0		0	43	43	FALSE	16.3023	0	FALSE	0	0	0	Pc_midnightblue	ENSBTAG00000052846
0	0	0	0		0	3	3	FALSE	182.333	0	FALSE	0	0	0	Pc_midnightblue	EXOSC4
0	0	0	0		0	5	5	FALSE	162	0	FALSE	0	0	0	Pc_midnightblue	FAM168A
0	0	0	0		0	9	9	FALSE	101.889	0	FALSE	0	0	0	Pc_midnightblue	FAM20A
0	0	0	0		0	6	6	FALSE	151.333	0	FALSE	0	0	0	Pc_midnightblue	FAM78A
0	0	0	0		0	10	10	FALSE	97.9	0	FALSE	0	0	0	Pc_midnightblue	FAM98C
0	0	0	0		0	11	11	FALSE	101.727	0	FALSE	0	0	0	Pc_midnightblue	FBXW4
0	0	0	0		0	3	3	FALSE	167	0	FALSE	0	0	0	Pc_midnightblue	FLAD1
0	0	0	0		0	5	5	FALSE	162	0	FALSE	0	0	0	Pc_midnightblue	FLVCR2
0	0	0	0		0	8	8	FALSE	132.875	0	FALSE	0	0	0	Pc_midnightblue	FNIP2
0	0	0	0		0	10	10	FALSE	109.5	0	FALSE	0	0	0	Pc_midnightblue	GAS6
0	0	0	0		0	4	4	FALSE	169	0	FALSE	0	0	0	Pc_midnightblue	GEMIN8
0	0	0	0		0	6	6	FALSE	156.5	0	FALSE	0	0	0	Pc_midnightblue	GFUS
0	0	0	0		0	6	6	FALSE	156.5	0	FALSE	0	0	0	Pc_midnightblue	GLMP
0	0	0	0		0	5	5	FALSE	162	0	FALSE	0	0	0	Pc_midnightblue	GMPPB
0	0	0	0		0	9	9	FALSE	117.556	0	FALSE	0	0	0	Pc_midnightblue	GRAP
0	0	0	0		0	7	7	FALSE	148.143	0	FALSE	0	0	0	Pc_midnightblue	GRN
0	0	0	0		0	5	5	FALSE	146.2	0	FALSE	0	0	0	Pc_midnightblue	GRWD1
0	0	0	0		0	7	7	FALSE	124.714	0	FALSE	0	0	0	Pc_midnightblue	GUSB
0	0	0	0		0	5	5	FALSE	166.6	0	FALSE	0	0	0	Pc_midnightblue	GYS1
0	0	0	0		0	5	5	FALSE	166.6	0	FALSE	0	0	0	Pc_midnightblue	HAUS7
0	0	0	0		0	6	6	FALSE	155.167	0	FALSE	0	0	0	Pc_midnightblue	HDAC6
0	0	0	0		0	5	5	FALSE	162	0	FALSE	0	0	0	Pc_midnightblue	HDHD5
0	0	0	0		0	9	9	FALSE	98.1111	0	FALSE	0	0	0	Pc_midnightblue	HRAS
0	0	0	0		0	8	8	FALSE	133	0	FALSE	0	0	0	Pc_midnightblue	HS1BP3
0	0	0	0		0	5	5	FALSE	166.6	0	FALSE	0	0	0	Pc_midnightblue	HYOU1
0	0	0	0		0	3	3	FALSE	176.333	0	FALSE	0	0	0	Pc_midnightblue	IFI35
0	0	0	0		0	9	9	FALSE	118.778	0	FALSE	0	0	0	Pc_midnightblue	IFRD2
0	0	0	0		0	7	7	FALSE	136.857	0	FALSE	0	0	0	Pc_midnightblue	IKZF1
0	0	0	0		0	51	51	FALSE	23.2157	0	FALSE	0	0	0	Pc_midnightblue	INAFM2
0	0	0	0		0	7	7	FALSE	119.714	0	FALSE	0	0	0	Pc_midnightblue	KCNN4
0	0	0	0		0	6	6	FALSE	151.333	0	FALSE	0	0	0	Pc_midnightblue	KMT5C
0	0	0	0		0	6	6	FALSE	155.167	0	FALSE	0	0	0	Pc_midnightblue	KPTN
0	0	0	0		0	7	7	FALSE	148.143	0	FALSE	0	0	0	Pc_midnightblue	LMF2
0	0	0	0		0	10	10	FALSE	110.8	0	FALSE	0	0	0	Pc_midnightblue	LONP1
0	0	0	0		0	16	16	FALSE	72.1875	0	FALSE	0	0	0	Pc_midnightblue	LRFN4
0	0	0	0		0	3	3	FALSE	182.333	0	FALSE	0	0	0	Pc_midnightblue	LRRC71
0	0	0	0		0	8	8	FALSE	98	0	FALSE	0	0	0	TF_midnightblue	MAFB
0	0	0	0		0	11	11	FALSE	81.6364	0	FALSE	0	0	0	Pc_midnightblue	MAZ
0	0	0	0		0	12	12	FALSE	85.0833	0	FALSE	0	0	0	TF_midnightblue	MESP1
0	0	0	0		0	5	5	FALSE	166.6	0	FALSE	0	0	0	Pc_midnightblue	MFSD12
0	0	0	0		0	17	17	FALSE	71	0	FALSE	0	0	0	Pc_midnightblue	MGLL
0	0	0	0		0	9	9	FALSE	121.333	0	FALSE	0	0	0	Pc_midnightblue	MIEF2
0	0	0	0		0	6	6	FALSE	156.5	0	FALSE	0	0	0	Pc_midnightblue	MKNK2
0	0	0	0		0	8	8	FALSE	132	0	FALSE	0	0	0	Pc_midnightblue	MNT
0	0	0	0		0	6	6	FALSE	156.5	0	FALSE	0	0	0	Pc_midnightblue	MON1A
0	0	0	0		0	13	13	FALSE	87.7692	0	FALSE	0	0	0	Pc_midnightblue	MRPS2
0	0	0	0		0	7	7	FALSE	125.571	0	FALSE	0	0	0	Pc_midnightblue	MRPS26
0	0	0	0		0	17	17	FALSE	69.8235	0	FALSE	0	0	0	Pc_midnightblue	MYH14
0	0	0	0		0	4	4	FALSE	176	0	FALSE	0	0	0	Pc_midnightblue	MYOZ1
0	0	0	0		0	7	7	FALSE	136.714	0	FALSE	0	0	0	Pc_midnightblue	NAGLU
0	0	0	0		0	6	6	FALSE	136.333	0	FALSE	0	0	0	Pc_midnightblue	NDST1
0	0	0	0		0	6	6	FALSE	151.333	0	FALSE	0	0	0	Pc_midnightblue	NHLRC1
0	0	0	0		0	8	8	FALSE	122	0	FALSE	0	0	0	Pc_midnightblue	NOP14
0	0	0	0		0	12	12	FALSE	93.6667	0	FALSE	0	0	0	Pc_midnightblue	NOTCH2
0	0	0	0		0	10	10	FALSE	101	0	FALSE	0	0	0	Pc_midnightblue	NUBP2
0	0	0	0		0	8	8	FALSE	131.125	0	FALSE	0	0	0	Pc_midnightblue	ORAI1
0	0	0	0		0	6	6	FALSE	155.167	0	FALSE	0	0	0	Pc_midnightblue	PCGF2
0	0	0	0		0	7	7	FALSE	148.143	0	FALSE	0	0	0	Pc_midnightblue	PEMT
0	0	0	0		0	8	8	FALSE	131.375	0	FALSE	0	0	0	Pc_midnightblue	PI4K2A
0	0	0	0		0	8	8	FALSE	131.5	0	FALSE	0	0	0	Pc_midnightblue	PIERCE1
0	0	0	0		0	9	9	FALSE	121.333	0	FALSE	0	0	0	Pc_midnightblue	PIEZO1
0	0	0	0		0	8	8	FALSE	131.5	0	FALSE	0	0	0	Pc_midnightblue	PLEKHM1
0	0	0	0		0	3	3	FALSE	167	0	FALSE	0	0	0	Pc_midnightblue	PLPP3
0	0	0	0		0	3	3	FALSE	182.333	0	FALSE	0	0	0	Pc_midnightblue	PORCN
0	0	0	0		0	17	17	FALSE	62.9412	0	FALSE	0	0	0	Pc_midnightblue	POU3F1
0	0	0	0		0	9	9	FALSE	105.556	0	FALSE	0	0	0	Pc_midnightblue	PPP1R37
0	0	0	0		0	2	2	FALSE	186	0	FALSE	0	0	0	Pc_midnightblue	PSMG3
0	0	0	0		0	6	6	FALSE	155.167	0	FALSE	0	0	0	Pc_midnightblue	PWWP3A
0	0	0	0		0	7	7	FALSE	148.143	0	FALSE	0	0	0	Pc_midnightblue	PYGB
0	0	0	0		0	18	18	FALSE	63.7222	0	FALSE	0	0	0	Pc_midnightblue	RAB11FIP3
0	0	0	0		0	8	8	FALSE	134.125	0	FALSE	0	0	0	Pc_midnightblue	RAB3IL1
0	0	0	0		0	6	6	FALSE	155.167	0	FALSE	0	0	0	Pc_midnightblue	RALGAPA2
0	0	0	0		0	6	6	FALSE	156.5	0	FALSE	0	0	0	Pc_midnightblue	RENBP
0	0	0	0		0	7	7	FALSE	120.429	0	FALSE	0	0	0	Pc_midnightblue	RHNO1
0	0	0	0		0	7	7	FALSE	105.143	0	FALSE	0	0	0	Pc_midnightblue	RPP25
0	0	0	0		0	5	5	FALSE	162	0	FALSE	0	0	0	Pc_midnightblue	RSAD1
0	0	0	0		0	6	6	FALSE	139.5	0	FALSE	0	0	0	Pc_midnightblue	SAMD4A
0	0	0	0		0	6	6	FALSE	155.167	0	FALSE	0	0	0	Pc_midnightblue	SCAMP5
0	0	0	0		0	7	7	FALSE	135.571	0	FALSE	0	0	0	Pc_midnightblue	SCO2
0	0	0	0		0	14	14	FALSE	84	0	FALSE	0	0	0	Pc_midnightblue	SELENOO
0	0	0	0		0	3	3	FALSE	171.667	0	FALSE	0	0	0	Pc_midnightblue	SERF1A
0	0	0	0		0	10	10	FALSE	109.1	0	FALSE	0	0	0	Pc_midnightblue	SIRT5
0	0	0	0		0	7	7	FALSE	97.8571	0	FALSE	0	0	0	Pc_midnightblue	SIVA1
0	0	0	0		0	6	6	FALSE	155.167	0	FALSE	0	0	0	Pc_midnightblue	SLC10A3
0	0	0	0		0	5	5	FALSE	146.2	0	FALSE	0	0	0	Pc_midnightblue	SLC25A33
0	0	0	0		0	5	5	FALSE	166.6	0	FALSE	0	0	0	Pc_midnightblue	SLC25A39
0	0	0	0		0	7	7	FALSE	148.143	0	FALSE	0	0	0	Pc_midnightblue	SLC27A1
0	0	0	0		0	7	7	FALSE	148.143	0	FALSE	0	0	0	Pc_midnightblue	SLC27A4
0	0	0	0		0	10	10	FALSE	91.3	0	FALSE	0	0	0	Pc_midnightblue	SLC29A3
0	0	0	0		0	6	6	FALSE	156.5	0	FALSE	0	0	0	Pc_midnightblue	SLC35B2
0	0	0	0		0	6	6	FALSE	146.667	0	FALSE	0	0	0	Pc_midnightblue	SLC35E2
0	0	0	0		0	5	5	FALSE	166.6	0	FALSE	0	0	0	Pc_midnightblue	SLC35F6
0	0	0	0		0	6	6	FALSE	139.667	0	FALSE	0	0	0	Pc_midnightblue	SLC38A7
0	0	0	0		0	6	6	FALSE	155.167	0	FALSE	0	0	0	Pc_midnightblue	SLC39A1
0	0	0	0		0	13	13	FALSE	88.0769	0	FALSE	0	0	0	Pc_midnightblue	SLC4A3
0	0	0	0		0	9	9	FALSE	112	0	FALSE	0	0	0	Pc_midnightblue	SLC9A6
0	0	0	0		0	4	4	FALSE	169	0	FALSE	0	0	0	Pc_midnightblue	SNX30
0	0	0	0		0	11	11	FALSE	100.545	0	FALSE	0	0	0	Pc_midnightblue	SOWAHD
0	0	0	0		0	8	8	FALSE	131.875	0	FALSE	0	0	0	Pc_midnightblue	SPNS1
0	0	0	0		0	9	9	FALSE	118.889	0	FALSE	0	0	0	Pc_midnightblue	TBC1D24
0	0	0	0		0	6	6	FALSE	155.167	0	FALSE	0	0	0	Pc_midnightblue	TBC1D25
0	0	0	0		0	8	8	FALSE	130.875	0	FALSE	0	0	0	Pc_midnightblue	THAP7
0	0	0	0		0	7	7	FALSE	148.143	0	FALSE	0	0	0	Pc_midnightblue	THYN1
0	0	0	0		0	5	5	FALSE	166.6	0	FALSE	0	0	0	Pc_midnightblue	TMEM11
0	0	0	0		0	9	9	FALSE	119.778	0	FALSE	0	0	0	Pc_midnightblue	TMEM201
0	0	0	0		0	10	10	FALSE	110.8	0	FALSE	0	0	0	Pc_midnightblue	TMTC1
0	0	0	0		0	7	7	FALSE	148.143	0	FALSE	0	0	0	Pc_midnightblue	TNFSF12
0	0	0	0		0	18	18	FALSE	66.3333	0	FALSE	0	0	0	Pc_midnightblue	TPRN
0	0	0	0		0	2	2	FALSE	159	0	FALSE	0	0	0	Pc_midnightblue	TRAF3IP2
0	0	0	0		0	6	6	FALSE	134.667	0	FALSE	0	0	0	Pc_midnightblue	TSPAN14
0	0	0	0		0	7	7	FALSE	148.143	0	FALSE	0	0	0	Pc_midnightblue	TTLL4
0	0	0	0		0	20	20	FALSE	48.15	0	FALSE	0	0	0	Pc_midnightblue	TUSC1
0	0	0	0		0	10	10	FALSE	106.4	0	FALSE	0	0	0	Pc_midnightblue	UAP1L1
0	0	0	0		0	4	4	FALSE	176	0	FALSE	0	0	0	Pc_midnightblue	UBQLN4
0	0	0	0		0	3	3	FALSE	182.333	0	FALSE	0	0	0	TF_midnightblue	UBTF
0	0	0	0		0	4	4	FALSE	169	0	FALSE	0	0	0	Pc_midnightblue	UCKL1
0	0	0	0		0	6	6	FALSE	155.167	0	FALSE	0	0	0	Pc_midnightblue	URB2
0	0	0	0		0	3	3	FALSE	182.333	0	FALSE	0	0	0	Pc_midnightblue	UROD
0	0	0	0		0	3	3	FALSE	108.333	0	FALSE	0	0	0	Pc_midnightblue	USP50
0	0	0	0		0	8	8	FALSE	125.125	0	FALSE	0	0	0	Pc_midnightblue	VAT1
0	0	0	0		0	5	5	FALSE	166.6	0	FALSE	0	0	0	Pc_midnightblue	VEGFB
0	0	0	0		0	7	7	FALSE	133.143	0	FALSE	0	0	0	Pc_midnightblue	VPS51
0	0	0	0		0	7	7	FALSE	135	0	FALSE	0	0	0	Pc_midnightblue	WDFY4
0	0	0	0		0	6	6	FALSE	156.5	0	FALSE	0	0	0	Pc_midnightblue	WDR6
0	0	0	0		0	9	9	FALSE	117.444	0	FALSE	0	0	0	Pc_midnightblue	WDR81
0	0	0	0		0	11	11	FALSE	102.182	0	FALSE	0	0	0	Pc_midnightblue	WDR86
0	0	0	0		0	8	8	FALSE	120.625	0	FALSE	0	0	0	Pc_midnightblue	WFS1
0	0	0	0		0	6	6	FALSE	136	0	FALSE	0	0	0	Pc_midnightblue	WWOX
0	0	0	0		0	1	1	FALSE	189	0	FALSE	0	0	0	Pc_midnightblue	XCR1
0	0	0	0		0	8	8	FALSE	132	0	FALSE	0	0	0	Pc_midnightblue	XRCC3
0	0	0	0		0	4	4	FALSE	169	0	FALSE	0	0	0	Pc_midnightblue	YBX1
0	0	0	0		0	6	6	FALSE	134.333	0	FALSE	0	0	0	Pc_midnightblue	YIF1B
0	0	0	0		0	6	6	FALSE	156.5	0	FALSE	0	0	0	Pc_midnightblue	ZFHX3
0	0	0	0		0	9	9	FALSE	104.444	0	FALSE	0	0	0	Pc_midnightblue	ZFYVE21
0	0	0	0		0	9	9	FALSE	118.778	0	FALSE	0	0	0	Pc_midnightblue	ZNF219
0	0	0	0		0	4	4	FALSE	176	0	FALSE	0	0	0	Pc_midnightblue	ZNF319
0	0	0	0		0	8	8	FALSE	132.875	0	FALSE	0	0	0	Pc_midnightblue	ZNF358
0	0	0	0		0	6	6	FALSE	155.167	0	FALSE	0	0	0	Pc_midnightblue	ZNF526
0	0	0	0		0	8	8	FALSE	132.875	0	FALSE	0	0	0	Pc_midnightblue	ZNF697
0	0	0	0		0	12	12	FALSE	92.75	0	FALSE	0	0	0	Pc_midnightblue	ZNF70
0	0	0	0		0	9	9	FALSE	107.333	0	FALSE	0	0	0	Pc_midnightblue	ZNF74
0	0	0	0		0	3	3	FALSE	182.333	0	FALSE	0	0	0	Pc_midnightblue	ZNHIT1
0	0	0	0		0	14	14	FALSE	82.6429	0	FALSE	0	0	0	Pc_midnightblue	ZNRF3

## Sheet: Fig.5a
Table of name, biological kind, and module name of nodes, and network statistic of integrated network (Fig. 11) achived from cytoscape.
AverageShortestPathLength	BetweennessCentrality	ClosenessCentrality	ClusteringCoefficient	degree.layout	diffusion_input	Eccentricity	EdgeCount	Indegree	IsSingleNode	NeighborhoodConnectivity	PartnerOfMultiEdgedNodePairs	selected	SelfLoops	Stress	Outdegree	biological kind _module name	name
1	0.437694	1	0	520	0	1	518	1	FALSE	3.54633	0	FALSE	0	272976	517	lnc_Turquoise	ENSBTAG00000051777
1	0.643617	1	0	486	0	1	485	1	FALSE	3.63711	0	FALSE	0	271040	484	lnc_Turquoise	ENSBTAG00000051337
1	0.440303	1	0	257	0	1	255	2	FALSE	4.83922	0	FALSE	0	265650	253	lnc_Turquoise	ENSBTAG00000049801
1	0.448386	1	0	155	0	1	153	3	FALSE	5.86275	0	FALSE	0	244350	150	lnc_Turquoise	ENSBTAG00000002749
1.92844	0	0.518553	0		0	2	40	0	FALSE	29.075	0	FALSE	0	0	40	micro_Blue	mir-149
1	0.0465434	1	0	40	0	1	38	1	FALSE	8.07895	0	FALSE	0	20239	37	lnc_Turquoise	ENSBTAG00000055167
1	0.0857015	1	0	38	0	1	38	2	FALSE	6.34211	0	FALSE	0	39312	36	lnc_Turquoise	ENSBTAG00000051037
1	0.0246633	1	0	26	0	1	26	2	FALSE	14.0769	0	FALSE	0	26064	24	lnc_Turquoise	ENSBTAG00000049321
1.87692	0	0.532787	0		0	2	24	0	FALSE	12.0417	0	FALSE	0	0	24	micro_Blue	mir-669
1	0.0342423	1	0	25	0	1	25	2	FALSE	11.92	0	FALSE	0	24541	23	lnc_Turquoise	ENSBTAG00000054739
1	0.0163311	1	0	22	0	1	22	1	FALSE	15.2727	0	FALSE	0	11571	21	lnc_Turquoise	ENSBTAG00000049944
1.76923	0	0.565217	0		0	2	21	0	FALSE	9.38095	0	FALSE	0	0	21	micro_Blue	mir-7860
1	0.00430924	1	0	19	0	1	19	1	FALSE	14.4211	0	FALSE	0	9504	18	lnc_Turquoise	ENSBTAG00000055157
1.89595	0	0.527439	0		0	2	18	0	FALSE	13.6111	0	FALSE	0	0	18	micro_Blue	mir-6525
1	0.066918	1	0	21	0	1	21	4	FALSE	15.3333	0	FALSE	0	37196	17	lnc_Turquoise	ENSBTAG00000048887
1	0.0265759	1	0	16	0	1	16	2	FALSE	16.5	0	FALSE	0	15008	14	lnc_Turquoise	ENSBTAG00000053822
1.33333	0	0.75	0		0	2	14	0	FALSE	5	0	FALSE	0	0	14	micro_Blue	mir-2376
1	0.0258863	1	0	15	0	1	15	2	FALSE	5.93333	0	FALSE	0	14326	13	lnc_Turquoise	ENSBTAG00000051247
1.71795	0	0.58209	0		0	2	11	0	FALSE	7.18182	0	FALSE	0	0	11	micro_Blue	mir-24-1
1.97782	0	0.505607	0		0	2	11	0	FALSE	48.7273	0	FALSE	0	0	11	micro_Blue	mir-98
1	0.0109185	1	0	13	0	1	11	2	FALSE	21.1818	0	FALSE	0	9720	9	lnc_Turquoise	ENSBTAG00000049676
1.85246	0	0.539823	0		0	2	9	0	FALSE	10.4444	0	FALSE	0	0	9	micro_Blue	mir-574
1	0.00626688	1	0	9	0	1	9	2	FALSE	27.8889	0	FALSE	0	7469	7	lnc_Turquoise	ENSBTAG00000054317
1	0.0095824	1	0	10	0	1	10	3	FALSE	23.2	0	FALSE	0	11459	7	lnc_Turquoise	ENSBTAG00000048778
1	0.00142483	1	0	8	0	1	8	1	FALSE	29.5	0	FALSE	0	3696	7	lnc_Turquoise	ENSBTAG00000053802
1	0.00215611	1	0	8	0	1	8	1	FALSE	12	0	FALSE	0	3696	7	lnc_Turquoise	ENSBTAG00000052944
1	0.0409337	1	0	15	0	1	15	9	FALSE	17.3333	0	FALSE	0	29214	6	lnc_Turquoise	ENSBTAG00000052741
1	0.00242725	1	0	7	0	1	7	1	FALSE	29.4286	0	FALSE	0	3306	6	lnc_Turquoise	ENSBTAG00000049742
1	0.0133465	1	0	8	0	1	8	2	FALSE	7.25	0	FALSE	0	6486	6	lnc_Turquoise	ENSBTAG00000053844
1	0.00267294	1	0	7	0	1	7	1	FALSE	28.2857	0	FALSE	0	3222	6	lnc_Turquoise	ENSBTAG00000008539
1	0.00825576	1	0	9	0	1	9	3	FALSE	25.4444	0	FALSE	0	9720	6	lnc_Turquoise	ENSBTAG00000054959
1.75	0	0.571429	0		0	2	6	0	FALSE	8.66667	0	FALSE	0	0	6	micro_Blue	mir-125a
1	0.00673119	1	0	8	0	1	8	3	FALSE	25.375	0	FALSE	0	8125	5	lnc_Turquoise	ENSBTAG00000052301
1	0.0034263	1	0	7	0	1	7	2	FALSE	33.8571	0	FALSE	0	5390	5	lnc_Turquoise	ENSBTAG00000051564
1	0.00216029	1	0	6	0	1	6	1	FALSE	30	0	FALSE	0	2755	5	lnc_Turquoise	ENSBTAG00000050292
1.80769	0	0.553191	0		0	2	5	0	FALSE	11.6	0	FALSE	0	0	5	micro_Blue	mir-3432a-1
1.80769	0	0.553191	0		0	2	5	0	FALSE	11.6	0	FALSE	0	0	5	micro_Blue	mir-3432a-2
1	0.00412632	1	0	5	0	1	5	1	FALSE	24	0	FALSE	0	2232	4	lnc_Turquoise	ENSBTAG00000048349
1	0.00331185	1	0	7	0	1	7	3	FALSE	30.7143	0	FALSE	0	6592	4	lnc_Turquoise	ENSBTAG00000050004
1	0.000938473	1	0	5	0	1	5	1	FALSE	35.8	0	FALSE	0	2148	4	lnc_Turquoise	ENSBTAG00000053319
1	0.0136338	1	0	9	0	1	9	5	FALSE	23.5556	0	FALSE	0	10932	4	lnc_Turquoise	ENSBTAG00000054641
1	0.000577663	1	0	5	0	1	5	1	FALSE	34	0	FALSE	0	2112	4	lnc_Turquoise	ENSBTAG00000052464
1.98462	0	0.503876	0		0	2	4	0	FALSE	71.75	0	FALSE	0	0	4	micro_Blue	LET-7b
1.2	0	0.833333	0		0	2	4	0	FALSE	3	0	FALSE	0	0	4	micro_Blue	mir-2357
1.88571	0	0.530303	0		0	2	4	0	FALSE	11	0	FALSE	0	0	4	micro_Blue	mir-2431
1	0.00305631	1	0	7	0	1	7	4	FALSE	28.8571	0	FALSE	0	6582	3	lnc_Turquoise	ENSBTAG00000051420
1	0.00315786	1	0	6	0	1	6	3	FALSE	30.6667	0	FALSE	0	4830	3	lnc_Turquoise	ENSBTAG00000055289
1	0.00149223	1	0	4	0	1	4	1	FALSE	13.25	0	FALSE	0	1584	3	lnc_Turquoise	ENSBTAG00000049242
1	0.00333692	1	0	4	0	1	4	1	FALSE	10.5	0	FALSE	0	1653	3	lnc_Turquoise	ENSBTAG00000049632
1	0.000390301	1	0	4	0	1	4	1	FALSE	41.5	0	FALSE	0	1674	3	lnc_Turquoise	ENSBTAG00000048896
1	0.00150324	1	0	6	0	1	6	3	FALSE	35.6667	0	FALSE	0	4887	3	lnc_Turquoise	ENSBTAG00000051384
1	0.000245257	1	0	4	0	1	4	1	FALSE	46.25	0	FALSE	0	1584	3	lnc_Turquoise	ENSBTAG00000050844
1	0.000491833	1	0	4	0	1	4	1	FALSE	40.25	0	FALSE	0	1653	3	lnc_Turquoise	ENSBTAG00000054727
1	0.00272757	1	0	4	0	1	4	1	FALSE	31.25	0	FALSE	0	1653	3	lnc_Turquoise	ENSBTAG00000049028
1	0.0024071	1	0	4	0	1	4	1	FALSE	32.5	0	FALSE	0	1626	3	lnc_Turquoise	ENSBTAG00000053924
1	0.00085122	1	0	4	0	1	4	1	FALSE	36.75	0	FALSE	0	1650	3	lnc_Turquoise	ENSBTAG00000050741
1	0.000390301	1	0	4	0	1	4	1	FALSE	41.5	0	FALSE	0	1674	3	lnc_Turquoise	ENSBTAG00000050923
1.92683	0	0.518987	0		0	2	3	0	FALSE	15.6667	0	FALSE	0	0	3	micro_Blue	mir-197
1	0.00113947	1	0	6	0	1	6	4	FALSE	35	0	FALSE	0	4336	2	lnc_Turquoise	ENSBTAG00000052100
1	0.000789788	1	0	4	0	1	4	2	FALSE	40	0	FALSE	0	2106	2	lnc_Turquoise	ENSBTAG00000054385
1	0.00345393	1	0	7	0	1	7	5	FALSE	28.8571	0	FALSE	0	5452	2	lnc_Turquoise	ENSBTAG00000048972
1	0.000599021	1	0	4	0	1	4	2	FALSE	41.25	0	FALSE	0	2134	2	lnc_Turquoise	ENSBTAG00000050342
1	0.000694347	1	0	5	0	1	5	3	FALSE	39.8	0	FALSE	0	3258	2	lnc_Turquoise	ENSBTAG00000050899
1	0.000153897	1	0	3	0	1	3	1	FALSE	51.3333	0	FALSE	0	1056	2	lnc_Turquoise	ENSBTAG00000048830
1	0.000179736	1	0	3	0	1	3	1	FALSE	48.6667	0	FALSE	0	1056	2	lnc_Turquoise	ENSBTAG00000055027
1	0.00418995	1	0	6	0	1	6	4	FALSE	24.3333	0	FALSE	0	4350	2	lnc_Turquoise	ENSBTAG00000052965
1	0.004642	1	0	5	0	1	5	3	FALSE	32.2	0	FALSE	0	3186	2	lnc_Turquoise	ENSBTAG00000050068
1	0.00012898	1	0	3	0	1	3	1	FALSE	52.3333	0	FALSE	0	1056	2	lnc_Turquoise	ENSBTAG00000050896
1.66667	0	0.6	0		0	2	2	0	FALSE	6.5	0	FALSE	0	0	2	micro_Blue	mir-7-1
1.66667	0	0.6	0		0	2	2	0	FALSE	6.5	0	FALSE	0	0	2	micro_Blue	mir-7-3
1	0.000223668	1	0	3	0	1	3	2	FALSE	39.6667	0	FALSE	0	1098	1	lnc_Turquoise	ENSBTAG00000048776
1	0.000628884	1	0	4	0	1	4	3	FALSE	27.5	0	FALSE	0	1597	1	lnc_Turquoise	ENSBTAG00000052691
1	3.76192e-05	1	0	2	0	1	2	1	FALSE	63	0	FALSE	0	528	1	lnc_Turquoise	ENSBTAG00000053888
1	7.40192e-05	1	0	2	0	1	2	1	FALSE	52	0	FALSE	0	550	1	lnc_Turquoise	ENSBTAG00000051788
1	0.000208763	1	0	3	0	1	3	2	FALSE	40.3333	0	FALSE	0	1111	1	lnc_Turquoise	ENSBTAG00000052982
1	0.000129177	1	0	3	0	1	3	2	FALSE	43.6667	0	FALSE	0	1109	1	lnc_Turquoise	ENSBTAG00000052022
1	5.80334e-05	1	0	2	0	1	2	1	FALSE	55	0	FALSE	0	551	1	lnc_Turquoise	ENSBTAG00000048499
1	0.000533053	1	0	3	0	1	3	2	FALSE	26.6667	0	FALSE	0	1075	1	lnc_Turquoise	ENSBTAG00000051596
1	0.000800349	1	0	4	0	1	4	3	FALSE	26.75	0	FALSE	0	1627	1	lnc_Turquoise	ENSBTAG00000051722
1	5.80334e-05	1	0	2	0	1	2	1	FALSE	55	0	FALSE	0	551	1	lnc_Turquoise	ENSBTAG00000051276
1	7.40192e-05	1	0	2	0	1	2	1	FALSE	52	0	FALSE	0	550	1	lnc_Turquoise	ENSBTAG00000054141
1	0.00042635	1	0	9	0	1	2	1	FALSE	22	0	FALSE	0	528	1	lnc_Turquoise	ENSBTAG00000050989
1	0.0001187	1	0	2	0	1	2	1	FALSE	48.5	0	FALSE	0	539	1	lnc_Turquoise	ENSBTAG00000055215
1	0.000342368	1	0	4	0	1	4	3	FALSE	32.5	0	FALSE	0	1637	1	lnc_Turquoise	ENSBTAG00000051277
1	0.000165635	1	0	2	0	1	2	1	FALSE	47.5	0	FALSE	0	547	1	lnc_Turquoise	ENSBTAG00000053269
1	0.000294811	1	0	4	0	1	4	3	FALSE	35	0	FALSE	0	1656	1	lnc_Turquoise	ENSBTAG00000051392
1	0.00015073	1	0	2	0	1	2	1	FALSE	48.5	0	FALSE	0	560	1	lnc_Turquoise	ENSBTAG00000049825
1	5.80334e-05	1	0	2	0	1	2	1	FALSE	55	0	FALSE	0	551	1	lnc_Turquoise	ENSBTAG00000053893
1	0.000324002	1	0	2	0	1	2	1	FALSE	45	0	FALSE	0	535	1	lnc_Turquoise	ENSBTAG00000050145
1	0.000398021	1	0	3	0	1	3	2	FALSE	36	0	FALSE	0	1085	1	lnc_Turquoise	ENSBTAG00000049375
1	0.00137965	1	0	4	0	1	4	3	FALSE	32.5	0	FALSE	0	1636	1	lnc_Turquoise	ENSBTAG00000053288
1	0.000941938	1	0	8	0	1	8	7	FALSE	23	0	FALSE	0	3823	1	lnc_Turquoise	ENSBTAG00000052078
1	0.00042635	1	0	2	0	1	2	1	FALSE	24	0	FALSE	0	528	1	lnc_Turquoise	ENSBTAG00000048554
1	9.29181e-05	1	0	2	0	1	2	1	FALSE	50	0	FALSE	0	537	1	lnc_Turquoise	ENSBTAG00000053509
1	0.000791955	1	0	4	0	1	4	3	FALSE	32	0	FALSE	0	1642	1	lnc_Turquoise	ENSBTAG00000048529
1	9.29181e-05	1	0	2	0	1	2	1	FALSE	50	0	FALSE	0	537	1	lnc_Turquoise	ENSBTAG00000053450
1	3.76192e-05	1	0	2	0	1	2	1	FALSE	63	0	FALSE	0	528	1	lnc_Turquoise	ENSBTAG00000052649
1	9.29181e-05	1	0	2	0	1	2	1	FALSE	50	0	FALSE	0	537	1	lnc_Turquoise	ENSBTAG00000050007
1	0.000361621	1	0	3	0	1	3	2	FALSE	43.3333	0	FALSE	0	1063	1	lnc_Turquoise	ENSBTAG00000048511
1	0.000111638	1	0	3	0	1	3	2	FALSE	48	0	FALSE	0	1078	1	lnc_Turquoise	ENSBTAG00000051408
1	7.11434e-05	1	0	2	0	1	2	1	FALSE	53.5	0	FALSE	0	558	1	lnc_Turquoise	ENSBTAG00000024437
1	9.29181e-05	1	0	2	0	1	2	1	FALSE	50	0	FALSE	0	537	1	lnc_Turquoise	ENSBTAG00000048440
1	5.80334e-05	1	0	2	0	1	2	1	FALSE	55	0	FALSE	0	551	1	lnc_Turquoise	ENSBTAG00000051011
1	0.000639526	1	0	2	0	1	2	1	FALSE	21.5	0	FALSE	0	528	1	lnc_Turquoise	ENSBTAG00000051539
1	0.00015073	1	0	2	0	1	2	1	FALSE	48.5	0	FALSE	0	560	1	lnc_Turquoise	ENSBTAG00000055218
1	0.0001187	1	0	2	0	1	2	1	FALSE	48.5	0	FALSE	0	539	1	lnc_Turquoise	ENSBTAG00000055047
1	0.000678285	1	0	2	0	1	2	1	FALSE	7.5	0	FALSE	0	560	1	lnc_Turquoise	ENSBTAG00000052275
1	3.76192e-05	1	0	2	0	1	2	1	FALSE	63	0	FALSE	0	528	1	lnc_Turquoise	ENSBTAG00000049634
1	0.000188349	1	0	3	0	1	3	2	FALSE	45.6667	0	FALSE	0	1088	1	lnc_Turquoise	ENSBTAG00000052244
1	0.000323256	1	0	5	0	1	5	4	FALSE	33.8	0	FALSE	0	2154	1	lnc_Turquoise	ENSBTAG00000049048
1	0.000111638	1	0	3	0	1	3	2	FALSE	48	0	FALSE	0	1078	1	lnc_Turquoise	ENSBTAG00000049841
1	0.000145163	1	0	3	0	1	3	2	FALSE	41.6667	0	FALSE	0	1108	1	lnc_Turquoise	ENSBTAG00000052494
1	9.29181e-05	1	0	2	0	1	2	1	FALSE	50	0	FALSE	0	537	1	lnc_Turquoise	ENSBTAG00000050481
1	7.11434e-05	1	0	2	0	1	2	1	FALSE	53.5	0	FALSE	0	558	1	lnc_Turquoise	ENSBTAG00000053353
1.85714	0	0.538462	0		0	2	1	0	FALSE	8	0	FALSE	0	0	1	micro_Blue	LET-7i
1.66667	0	0.6	0		0	2	1	0	FALSE	6	0	FALSE	0	0	1	micro_Blue	mir-150
1.66667	0	0.6	0		0	2	1	0	FALSE	5	0	FALSE	0	0	1	micro_Blue	mir-151
0	0	0	0		0	0	3	3	FALSE	419.333	0	FALSE	0	0	0	Pc_cyan	ENSBTAG00000050846
0	0	0	0		0	0	4	4	FALSE	352.75	0	FALSE	0	0	0	Pc_cyan	AGA
0	0	0	0		0	0	2	2	FALSE	501.5	0	FALSE	0	0	0	Pc_cyan	MX1
0	0	0	0		0	0	4	4	FALSE	352.75	0	FALSE	0	0	0	Pc_cyan	APLP2
0	0	0	0		0	0	3	3	FALSE	385.333	0	FALSE	0	0	0	Pc_cyan	ZNF672
0	0	0	0		0	0	5	5	FALSE	289.8	0	FALSE	0	0	0	Pc_cyan	ENSBTAG00000054949
0	0	0	0		0	0	2	2	FALSE	501.5	0	FALSE	0	0	0	Pc_cyan	OSTM1
0	0	0	0		0	0	2	2	FALSE	501.5	0	FALSE	0	0	0	Pc_cyan	KCNH8
0	0	0	0		0	0	4	4	FALSE	352.75	0	FALSE	0	0	0	Pc_cyan	CLASP1
0	0	0	0		0	0	4	4	FALSE	352.75	0	FALSE	0	0	0	Pc_cyan	AK8
0	0	0	0		0	0	1	1	FALSE	518	0	FALSE	0	0	0	Pc_cyan	ADAMTS12
0	0	0	0		0	0	2	2	FALSE	501.5	0	FALSE	0	0	0	Pc_cyan	SNX5
0	0	0	0		0	0	1	1	FALSE	485	0	FALSE	0	0	0	Pc_cyan	FAM32A
0	0	0	0		0	0	3	3	FALSE	419.333	0	FALSE	0	0	0	Pc_cyan	FN3KRP
0	0	0	0		0	0	2	2	FALSE	501.5	0	FALSE	0	0	0	Pc_cyan	COA8
0	0	0	0		0	0	2	2	FALSE	501.5	0	FALSE	0	0	0	Pc_cyan	TCTA
0	0	0	0		0	0	2	2	FALSE	501.5	0	FALSE	0	0	0	Pc_cyan	FAM118A
0	0	0	0		0	0	2	2	FALSE	501.5	0	FALSE	0	0	0	Pc_cyan	TMEM33
0	0	0	0		0	0	2	2	FALSE	501.5	0	FALSE	0	0	0	Pc_cyan	TMEM205
0	0	0	0		0	0	3	3	FALSE	175.667	0	FALSE	0	0	0	Pc_cyan	MIC1
0	0	0	0		0	0	3	3	FALSE	419.333	0	FALSE	0	0	0	Pc_cyan	C8H9orf64
0	0	0	0		0	0	5	5	FALSE	287.2	0	FALSE	0	0	0	Pc_cyan	ARAP2
0	0	0	0		0	0	2	2	FALSE	501.5	0	FALSE	0	0	0	Pc_cyan	GSDME
0	0	0	0		0	0	4	4	FALSE	352.75	0	FALSE	0	0	0	Pc_cyan	LAMA3
0	0	0	0		0	0	1	1	FALSE	518	0	FALSE	0	0	0	Pc_cyan	ZNF331
0	0	0	0		0	0	2	2	FALSE	501.5	0	FALSE	0	0	0	Pc_cyan	CYB5D2
0	0	0	0		0	0	3	3	FALSE	419.333	0	FALSE	0	0	0	Pc_cyan	TNKS
0	0	0	0		0	0	4	4	FALSE	352.75	0	FALSE	0	0	0	Pc_cyan	GOLM2
0	0	0	0		0	0	2	2	FALSE	501.5	0	FALSE	0	0	0	Pc_cyan	NEU1
0	0	0	0		0	0	4	4	FALSE	352.75	0	FALSE	0	0	0	Pc_cyan	MICU2
0	0	0	0		0	0	1	1	FALSE	11	0	FALSE	0	0	0	Pc_cyan	ENSBTAG00000014274
0	0	0	0		0	0	4	4	FALSE	352.75	0	FALSE	0	0	0	Pc_cyan	LAG3
0	0	0	0		0	0	2	2	FALSE	501.5	0	FALSE	0	0	0	Pc_cyan	UQCC1
0	0	0	0		0	0	2	2	FALSE	501.5	0	FALSE	0	0	0	Pc_cyan	U2AF1
0	0	0	0		0	0	2	2	FALSE	501.5	0	FALSE	0	0	0	Pc_cyan	JSP.1
0	0	0	0		0	0	3	3	FALSE	335	0	FALSE	0	0	0	Pc_cyan	LIPG
0	0	0	0		0	0	4	4	FALSE	352.75	0	FALSE	0	0	0	Pc_cyan	TVP23B
0	0	0	0		0	0	2	2	FALSE	501.5	0	FALSE	0	0	0	Pc_cyan	SEC24A
0	0	0	0		0	0	2	2	FALSE	501.5	0	FALSE	0	0	0	Pc_cyan	TRAFD1
0	0	0	0		0	0	4	4	FALSE	352.75	0	FALSE	0	0	0	Pc_cyan	FAM114A1
0	0	0	0		0	0	4	4	FALSE	352.75	0	FALSE	0	0	0	Pc_cyan	LACTB
0	0	0	0		0	0	3	3	FALSE	347	0	FALSE	0	0	0	Pc_cyan	ENSBTAG00000054705
0	0	0	0		0	0	1	1	FALSE	518	0	FALSE	0	0	0	Pc_cyan	ENSBTAG00000055302
0	0	0	0		0	0	3	3	FALSE	419.333	0	FALSE	0	0	0	Pc_cyan	MED9
0	0	0	0		0	0	2	2	FALSE	501.5	0	FALSE	0	0	0	Pc_cyan	THRB
0	0	0	0		0	0	1	1	FALSE	518	0	FALSE	0	0	0	Pc_cyan	ENSBTAG00000038619
0	0	0	0		0	0	1	1	FALSE	518	0	FALSE	0	0	0	Pc_cyan	ATPSCKMT
0	0	0	0		0	0	2	2	FALSE	501.5	0	FALSE	0	0	0	Pc_cyan	SERPINB1
0	0	0	0		0	0	8	8	FALSE	190.25	0	FALSE	0	0	0	Pc_cyan	LRP8
0	0	0	0		0	0	5	5	FALSE	253.4	0	FALSE	0	0	0	Pc_cyan	CALU
0	0	0	0		0	0	3	3	FALSE	385.333	0	FALSE	0	0	0	Pc_cyan	MXRA5
0	0	0	0		0	0	3	3	FALSE	419.333	0	FALSE	0	0	0	Pc_cyan	NEU3
0	0	0	0		0	0	1	1	FALSE	518	0	FALSE	0	0	0	Pc_cyan	AGO4
0	0	0	0		0	0	4	4	FALSE	352.75	0	FALSE	0	0	0	Pc_cyan	PAQR4
0	0	0	0		0	0	2	2	FALSE	501.5	0	FALSE	0	0	0	Pc_cyan	ZFAND1
0	0	0	0		0	0	1	1	FALSE	518	0	FALSE	0	0	0	Pc_cyan	ENSBTAG00000037743
0	0	0	0		0	0	4	4	FALSE	352.75	0	FALSE	0	0	0	Pc_cyan	IDH1
0	0	0	0		0	0	2	2	FALSE	501.5	0	FALSE	0	0	0	Pc_cyan	EIF3M
0	0	0	0		0	0	2	2	FALSE	501.5	0	FALSE	0	0	0	Pc_cyan	PGM3
0	0	0	0		0	0	2	2	FALSE	501.5	0	FALSE	0	0	0	Pc_cyan	HTATIP2
0	0	0	0		0	0	2	2	FALSE	501.5	0	FALSE	0	0	0	Pc_cyan	DEPDC7
0	0	0	0		0	0	2	2	FALSE	501.5	0	FALSE	0	0	0	Pc_cyan	GNG11
0	0	0	0		0	0	2	2	FALSE	501.5	0	FALSE	0	0	0	Pc_cyan	GSTA4
0	0	0	0		0	0	2	2	FALSE	501.5	0	FALSE	0	0	0	Pc_cyan	KIAA0319L
0	0	0	0		0	0	2	2	FALSE	501.5	0	FALSE	0	0	0	Pc_cyan	ACTR10
0	0	0	0		0	0	4	4	FALSE	315	0	FALSE	0	0	0	Pc_cyan	PARVB
0	0	0	0		0	0	3	3	FALSE	419.333	0	FALSE	0	0	0	Pc_cyan	AVL9
0	0	0	0		0	0	1	1	FALSE	518	0	FALSE	0	0	0	Pc_cyan	CCDC141
0	0	0	0		0	0	4	4	FALSE	352.75	0	FALSE	0	0	0	Pc_cyan	PLD4
0	0	0	0		0	0	4	4	FALSE	352.75	0	FALSE	0	0	0	Pc_cyan	ZFYVE9
0	0	0	0		0	0	2	2	FALSE	501.5	0	FALSE	0	0	0	Pc_cyan	IFITM3
0	0	0	0		0	0	2	2	FALSE	501.5	0	FALSE	0	0	0	Pc_cyan	N4BP2L1
0	0	0	0		0	0	2	2	FALSE	501.5	0	FALSE	0	0	0	Pc_cyan	EPB41L3
0	0	0	0		0	0	2	2	FALSE	501.5	0	FALSE	0	0	0	Pc_cyan	OGA
0	0	0	0		0	0	5	5	FALSE	287.4	0	FALSE	0	0	0	Pc_cyan	MARVELD1
0	0	0	0		0	0	4	4	FALSE	352.75	0	FALSE	0	0	0	Pc_cyan	TRIM25
0	0	0	0		0	0	3	3	FALSE	339.333	0	FALSE	0	0	0	Pc_cyan	CD99L2
0	0	0	0		0	0	2	2	FALSE	501.5	0	FALSE	0	0	0	Pc_cyan	ACAA2
0	0	0	0		0	0	2	2	FALSE	501.5	0	FALSE	0	0	0	Pc_cyan	HBEGF
0	0	0	0		0	0	2	2	FALSE	501.5	0	FALSE	0	0	0	Pc_cyan	SNX29
0	0	0	0		0	0	2	2	FALSE	501.5	0	FALSE	0	0	0	Pc_cyan	AK4
0	0	0	0		0	0	4	4	FALSE	352.75	0	FALSE	0	0	0	Pc_cyan	RAB21
0	0	0	0		0	0	4	4	FALSE	352.75	0	FALSE	0	0	0	Pc_cyan	FAT1
0	0	0	0		0	0	2	2	FALSE	501.5	0	FALSE	0	0	0	Pc_cyan	ZMAT3
0	0	0	0		0	0	4	4	FALSE	352.75	0	FALSE	0	0	0	Pc_cyan	CBR3
0	0	0	0		0	0	4	4	FALSE	352.75	0	FALSE	0	0	0	Pc_cyan	MCUB
0	0	0	0		0	0	1	1	FALSE	518	0	FALSE	0	0	0	Pc_cyan	ARF4
0	0	0	0		0	0	3	3	FALSE	419.333	0	FALSE	0	0	0	Pc_cyan	FBXO7
0	0	0	0		0	0	3	3	FALSE	385.333	0	FALSE	0	0	0	Pc_cyan	LTBP4
0	0	0	0		0	0	2	2	FALSE	501.5	0	FALSE	0	0	0	Pc_cyan	SERINC5
0	0	0	0		0	0	15	15	FALSE	101.6	0	FALSE	0	0	0	Pc_cyan	ZNF8
0	0	0	0		0	0	2	2	FALSE	501.5	0	FALSE	0	0	0	Pc_cyan	ECI2
0	0	0	0		0	0	2	2	FALSE	501.5	0	FALSE	0	0	0	Pc_cyan	TBCEL
0	0	0	0		0	0	10	10	FALSE	154.5	0	FALSE	0	0	0	Pc_cyan	FAM181B
0	0	0	0		0	0	2	2	FALSE	501.5	0	FALSE	0	0	0	Pc_cyan	JMJD6
0	0	0	0		0	0	1	1	FALSE	518	0	FALSE	0	0	0	Pc_cyan	STX12
0	0	0	0		0	0	1	1	FALSE	518	0	FALSE	0	0	0	Pc_cyan	TMEM41B
0	0	0	0		0	0	2	2	FALSE	501.5	0	FALSE	0	0	0	Pc_cyan	NFS1
0	0	0	0		0	0	2	2	FALSE	501.5	0	FALSE	0	0	0	Pc_cyan	RB1
0	0	0	0		0	0	2	2	FALSE	501.5	0	FALSE	0	0	0	Pc_cyan	SESN3
0	0	0	0		0	0	4	4	FALSE	352.75	0	FALSE	0	0	0	Pc_cyan	CIAO2B
0	0	0	0		0	0	3	3	FALSE	419.333	0	FALSE	0	0	0	Pc_cyan	CMTR1
0	0	0	0		0	0	2	2	FALSE	501.5	0	FALSE	0	0	0	Pc_cyan	TMEM128
0	0	0	0		0	0	2	2	FALSE	501.5	0	FALSE	0	0	0	Pc_cyan	NDUFA4
0	0	0	0		0	0	5	5	FALSE	287.2	0	FALSE	0	0	0	Pc_cyan	TRIM7
0	0	0	0		0	0	2	2	FALSE	501.5	0	FALSE	0	0	0	Pc_cyan	EIF2AK2
0	0	0	0		0	0	5	5	FALSE	287.2	0	FALSE	0	0	0	Pc_cyan	CINP
0	0	0	0		0	0	1	1	FALSE	485	0	FALSE	0	0	0	Pc_cyan	F11
0	0	0	0		0	0	5	5	FALSE	289.8	0	FALSE	0	0	0	Pc_cyan	ACE
0	0	0	0		0	0	4	4	FALSE	298.5	0	FALSE	0	0	0	Pc_cyan	EID2
0	0	0	0		0	0	2	2	FALSE	386.5	0	FALSE	0	0	0	Pc_cyan	CFAP206
0	0	0	0		0	0	1	1	FALSE	518	0	FALSE	0	0	0	Pc_cyan	ENSBTAG00000054407
0	0	0	0		0	0	3	3	FALSE	419.333	0	FALSE	0	0	0	Pc_cyan	TMEM242
0	0	0	0		0	0	1	1	FALSE	518	0	FALSE	0	0	0	Pc_cyan	TCP11L1
0	0	0	0		0	0	3	3	FALSE	419.333	0	FALSE	0	0	0	Pc_cyan	SFXN3
0	0	0	0		0	0	2	2	FALSE	501.5	0	FALSE	0	0	0	Pc_cyan	RIMKLA
0	0	0	0		0	0	1	1	FALSE	518	0	FALSE	0	0	0	Pc_cyan	NIPSNAP3A
0	0	0	0		0	0	5	5	FALSE	289.8	0	FALSE	0	0	0	Pc_cyan	PDPR
0	0	0	0		0	0	1	1	FALSE	485	0	FALSE	0	0	0	Pc_cyan	NSMCE1
0	0	0	0		0	0	5	5	FALSE	285.2	0	FALSE	0	0	0	Pc_cyan	PCDHGC3
0	0	0	0		0	0	3	3	FALSE	419.333	0	FALSE	0	0	0	Pc_cyan	RNF122
0	0	0	0		0	0	3	3	FALSE	385.333	0	FALSE	0	0	0	Pc_cyan	POLR2I
0	0	0	0		0	0	5	5	FALSE	289.8	0	FALSE	0	0	0	Pc_cyan	HEG1
0	0	0	0		0	0	2	2	FALSE	501.5	0	FALSE	0	0	0	Pc_cyan	IFIT5
0	0	0	0		0	0	2	2	FALSE	501.5	0	FALSE	0	0	0	Pc_cyan	TUBB2B
0	0	0	0		0	0	13	13	FALSE	122.538	0	FALSE	0	0	0	Pc_cyan	NRXN2
0	0	0	0		0	0	2	2	FALSE	501.5	0	FALSE	0	0	0	Pc_cyan	ZBTB38
0	0	0	0		0	0	3	3	FALSE	419.333	0	FALSE	0	0	0	Pc_cyan	ENSBTAG00000051248
0	0	0	0		0	0	3	3	FALSE	385.333	0	FALSE	0	0	0	Pc_cyan	PARD6G
0	0	0	0		0	0	4	4	FALSE	352.75	0	FALSE	0	0	0	Pc_cyan	PKMYT1
0	0	0	0		0	0	1	1	FALSE	518	0	FALSE	0	0	0	Pc_cyan	ACAD11
0	0	0	0		0	0	7	7	FALSE	211.714	0	FALSE	0	0	0	Pc_cyan	KDM1B
0	0	0	0		0	0	3	3	FALSE	385.333	0	FALSE	0	0	0	Pc_cyan	UHMK1
0	0	0	0		0	0	2	2	FALSE	501.5	0	FALSE	0	0	0	Pc_cyan	DHX58
0	0	0	0		0	0	1	1	FALSE	518	0	FALSE	0	0	0	Pc_cyan	SCD
0	0	0	0		0	0	2	2	FALSE	501.5	0	FALSE	0	0	0	Pc_cyan	IRF2
0	0	0	0		0	0	2	2	FALSE	501.5	0	FALSE	0	0	0	Pc_cyan	CCDC77
0	0	0	0		0	0	4	4	FALSE	352.75	0	FALSE	0	0	0	Pc_cyan	SUPT4H1
0	0	0	0		0	0	6	6	FALSE	245	0	FALSE	0	0	0	Pc_cyan	FBXO33
0	0	0	0	9	1	0	9	9	FALSE	166.556	0	FALSE	0	0	0	Pc_midnightblue	MYH14
0	0	0	0	2	1	0	2	2	FALSE	501.5	0	FALSE	0	0	0	Pc_midnightblue	C18H19orf47
0	0	0	0	3	1	0	3	3	FALSE	419.333	0	FALSE	0	0	0	Pc_midnightblue	SLC35E2
0	0	0	0	3	1	0	3	3	FALSE	419.333	0	FALSE	0	0	0	Pc_midnightblue	PIEZO1
0	0	0	0	3	1	0	3	3	FALSE	419.333	0	FALSE	0	0	0	Pc_midnightblue	ENSBTAG00000049842
0	0	0	0	4	1	0	4	4	FALSE	324	0	FALSE	0	0	0	Pc_midnightblue	BCORL1
0	0	0	0	1	1	0	1	1	FALSE	518	0	FALSE	0	0	0	Pc_midnightblue	ENSBTAG00000051328
0	0	0	0	14	1	0	14	14	FALSE	99.9286	0	FALSE	0	0	0	Pc_midnightblue	TUSC1
0	0	0	0	6	1	0	6	6	FALSE	244	0	FALSE	0	0	0	Pc_midnightblue	NOTCH2
0	0	0	0	2	1	0	2	2	FALSE	501.5	0	FALSE	0	0	0	Pc_midnightblue	CAD
0	0	0	0	3	1	0	3	3	FALSE	419.333	0	FALSE	0	0	0	Pc_midnightblue	ZNF358
0	0	0	0	4	1	0	4	4	FALSE	352.75	0	FALSE	0	0	0	Pc_midnightblue	HS1BP3
0	0	0	0	4	1	0	4	4	FALSE	321	0	FALSE	0	0	0	Pc_midnightblue	ZNF219
0	0	0	0	5	1	0	5	5	FALSE	264.2	0	FALSE	0	0	0	Pc_midnightblue	SLC9A6
0	0	0	0	6	1	0	6	6	FALSE	241.833	0	FALSE	0	0	0	Pc_midnightblue	AMDHD2
0	0	0	0	7	1	0	7	7	FALSE	193	0	FALSE	0	0	0	Pc_midnightblue	ZNF70
0	0	0	0	2	1	0	2	2	FALSE	501.5	0	FALSE	0	0	0	Pc_midnightblue	SLC10A3
0	0	0	0	4	1	0	4	4	FALSE	352.75	0	FALSE	0	0	0	Pc_midnightblue	GUSB
0	0	0	0	2	1	0	2	2	FALSE	501.5	0	FALSE	0	0	0	Pc_midnightblue	KPTN
0	0	0	0	2	1	0	2	2	FALSE	501.5	0	FALSE	0	0	0	Pc_midnightblue	TMEM11
0	0	0	0	2	1	0	2	2	FALSE	501.5	0	FALSE	0	0	0	Pc_midnightblue	CFAP157
0	0	0	0	9	1	0	9	9	FALSE	155.222	0	FALSE	0	0	0	Pc_midnightblue	B3GALT6
0	0	0	0	3	1	0	3	3	FALSE	419.333	0	FALSE	0	0	0	Pc_midnightblue	RHNO1
0	0	0	0	2	1	0	2	2	FALSE	501.5	0	FALSE	0	0	0	Pc_midnightblue	GEMIN8
0	0	0	0	6	1	0	6	6	FALSE	244	0	FALSE	0	0	0	Pc_midnightblue	CLN8
0	0	0	0	2	1	0	2	2	FALSE	501.5	0	FALSE	0	0	0	Pc_midnightblue	C23H6orf141
0	0	0	0	2	1	0	2	2	FALSE	501.5	0	FALSE	0	0	0	Pc_midnightblue	RALGAPA2
0	0	0	0	2	1	0	2	2	FALSE	501.5	0	FALSE	0	0	0	Pc_midnightblue	EXOSC4
0	0	0	0	2	1	0	2	2	FALSE	501.5	0	FALSE	0	0	0	Pc_midnightblue	CTNS
0	0	0	0	3	1	0	3	3	FALSE	419.333	0	FALSE	0	0	0	Pc_midnightblue	RENBP
0	0	0	0	2	1	0	2	2	FALSE	501.5	0	FALSE	0	0	0	Pc_midnightblue	UBQLN4
0	0	0	0	2	1	0	2	2	FALSE	501.5	0	FALSE	0	0	0	Pc_midnightblue	CAPG
0	0	0	0	2	1	0	2	2	FALSE	501.5	0	FALSE	0	0	0	Pc_midnightblue	ZNF526
0	0	0	0	3	1	0	3	3	FALSE	419.333	0	FALSE	0	0	0	Pc_midnightblue	ALDH3A2
0	0	0	0	11	1	0	11	11	FALSE	129.818	0	FALSE	0	0	0	Pc_midnightblue	RAB11FIP3
0	0	0	0	3	1	0	3	3	FALSE	419.333	0	FALSE	0	0	0	Pc_midnightblue	SLC27A1
0	0	0	0	3	1	0	3	3	FALSE	419.333	0	FALSE	0	0	0	Pc_midnightblue	PEMT
0	0	0	0	1	1	0	1	1	FALSE	518	0	FALSE	0	0	0	Pc_midnightblue	IFI35
0	0	0	0	3	1	0	3	3	FALSE	419.333	0	FALSE	0	0	0	Pc_midnightblue	SLC35B2
0	0	0	0	4	1	0	4	4	FALSE	324	0	FALSE	0	0	0	Pc_midnightblue	XRCC3
0	0	0	0	1	1	0	1	1	FALSE	518	0	FALSE	0	0	0	Pc_midnightblue	ANAPC5
0	0	0	0	2	1	0	2	2	FALSE	501.5	0	FALSE	0	0	0	Pc_midnightblue	ZNF319
0	0	0	0	2	1	0	2	2	FALSE	501.5	0	FALSE	0	0	0	Pc_midnightblue	PCGF2
0	0	0	0	3	1	0	3	3	FALSE	419.333	0	FALSE	0	0	0	Pc_midnightblue	MON1A
0	0	0	0	1	1	0	1	1	FALSE	255	0	FALSE	0	0	0	Pc_midnightblue	ENSBTAG00000017102
0	0	0	0	2	1	0	2	2	FALSE	501.5	0	FALSE	0	0	0	Pc_midnightblue	SCAMP5
0	0	0	0	28	1	0	28	28	FALSE	48.9643	0	FALSE	0	0	0	Pc_midnightblue	ENSBTAG00000052846
0	0	0	0	3	1	0	3	3	FALSE	419.333	0	FALSE	0	0	0	Pc_midnightblue	MKNK2
0	0	0	0	9	1	0	9	9	FALSE	153.556	0	FALSE	0	0	0	Pc_midnightblue	TPRN
0	0	0	0	3	1	0	3	3	FALSE	419.333	0	FALSE	0	0	0	Pc_midnightblue	LMF2
0	0	0	0	4	1	0	4	4	FALSE	352.75	0	FALSE	0	0	0	Pc_midnightblue	TMTC1
0	0	0	0	5	1	0	5	5	FALSE	266.8	0	FALSE	0	0	0	Pc_midnightblue	SLC29A3
0	0	0	0	3	1	0	3	3	FALSE	419.333	0	FALSE	0	0	0	Pc_midnightblue	GFUS
0	0	0	0	4	1	0	4	4	FALSE	320	0	FALSE	0	0	0	Pc_midnightblue	ORAI1
0	0	0	0	2	1	0	2	2	FALSE	501.5	0	FALSE	0	0	0	Pc_midnightblue	VEGFB
0	0	0	0	3	1	0	3	3	FALSE	419.333	0	FALSE	0	0	0	Pc_midnightblue	PYGB
0	0	0	0	4	1	0	4	4	FALSE	352.75	0	FALSE	0	0	0	Pc_midnightblue	FAM20A
0	0	0	0	2	1	0	2	2	FALSE	501.5	0	FALSE	0	0	0	Pc_midnightblue	HAUS7
0	0	0	0	2	1	0	2	2	FALSE	501.5	0	FALSE	0	0	0	Pc_midnightblue	YBX1
0	0	0	0	4	1	0	4	4	FALSE	318.5	0	FALSE	0	0	0	Pc_midnightblue	KCNN4
0	0	0	0	5	1	0	5	5	FALSE	283.8	0	FALSE	0	0	0	Pc_midnightblue	IFRD2
0	0	0	0	2	1	0	2	2	FALSE	501.5	0	FALSE	0	0	0	Pc_midnightblue	SLC35F6
0	0	0	0	2	1	0	2	2	FALSE	501.5	0	FALSE	0	0	0	Pc_midnightblue	ENSBTAG00000005239
0	0	0	0	4	1	0	4	4	FALSE	320.75	0	FALSE	0	0	0	Pc_midnightblue	DAG1
0	0	0	0	3	1	0	3	3	FALSE	385.333	0	FALSE	0	0	0	Pc_midnightblue	DVL2
0	0	0	0	2	1	0	2	2	FALSE	501.5	0	FALSE	0	0	0	Pc_midnightblue	ZNHIT1
0	0	0	0	3	1	0	3	3	FALSE	385.333	0	FALSE	0	0	0	Pc_midnightblue	DOC2A
0	0	0	0	3	1	0	3	3	FALSE	419.333	0	FALSE	0	0	0	Pc_midnightblue	ENSBTAG00000038330
0	0	0	0	3	1	0	3	3	FALSE	419.333	0	FALSE	0	0	0	Pc_midnightblue	RSAD1
0	0	0	0	3	1	0	3	3	FALSE	419.333	0	FALSE	0	0	0	Pc_midnightblue	PI4K2A
0	0	0	0	4	1	0	4	4	FALSE	352.75	0	FALSE	0	0	0	Pc_midnightblue	TBC1D24
0	0	0	0	3	1	0	3	3	FALSE	339.333	0	FALSE	0	0	0	Pc_midnightblue	ALOX12
0	0	0	0	3	1	0	3	3	FALSE	337	0	FALSE	0	0	0	Pc_midnightblue	CAMKK1
0	0	0	0	2	1	0	2	2	FALSE	501.5	0	FALSE	0	0	0	Pc_midnightblue	SLC39A1
0	0	0	0	3	1	0	3	3	FALSE	419.333	0	FALSE	0	0	0	Pc_midnightblue	HDHD5
0	0	0	0	2	1	0	2	2	FALSE	501.5	0	FALSE	0	0	0	Pc_midnightblue	DPP7
0	0	0	0	5	1	0	5	5	FALSE	259.6	0	FALSE	0	0	0	Pc_midnightblue	GRAP
0	0	0	0	10	1	0	10	10	FALSE	155	0	FALSE	0	0	0	Pc_midnightblue	MGLL
0	0	0	0	4	1	0	4	4	FALSE	320.75	0	FALSE	0	0	0	Pc_midnightblue	ZNF74
0	0	0	0	2	1	0	2	2	FALSE	501.5	0	FALSE	0	0	0	Pc_midnightblue	SLC25A39
0	0	0	0	3	1	0	3	3	FALSE	419.333	0	FALSE	0	0	0	Pc_midnightblue	VAT1
0	0	0	0	5	1	0	5	5	FALSE	266.8	0	FALSE	0	0	0	Pc_midnightblue	FAM98C
0	0	0	0	3	1	0	3	3	FALSE	419.333	0	FALSE	0	0	0	Pc_midnightblue	UAP1L1
0	0	0	0	8	1	0	8	8	FALSE	169.375	0	FALSE	0	0	0	Pc_midnightblue	LRFN4
0	0	0	0	5	1	0	5	5	FALSE	209.4	0	FALSE	0	0	0	Pc_midnightblue	DNPH1
0	0	0	0	4	1	0	4	4	FALSE	324	0	FALSE	0	0	0	Pc_midnightblue	TMEM201
0	0	0	0	1	1	0	1	1	FALSE	518	0	FALSE	0	0	0	Pc_midnightblue	PSMG3
0	0	0	0	3	1	0	3	3	FALSE	385.333	0	FALSE	0	0	0	Pc_midnightblue	SLC25A33
0	0	0	0	3	1	0	3	3	FALSE	419.333	0	FALSE	0	0	0	Pc_midnightblue	ZNF697
0	0	0	0	2	1	0	2	2	FALSE	501.5	0	FALSE	0	0	0	Pc_midnightblue	PORCN
0	0	0	0	4	1	0	4	4	FALSE	324	0	FALSE	0	0	0	Pc_midnightblue	PIERCE1
0	0	0	0	31	1	0	31	31	FALSE	48.0968	0	FALSE	0	0	0	Pc_midnightblue	INAFM2
0	0	0	0	3	1	0	3	3	FALSE	419.333	0	FALSE	0	0	0	Pc_midnightblue	WDR6
0	0	0	0	2	1	0	2	2	FALSE	501.5	0	FALSE	0	0	0	Pc_midnightblue	UROD
0	0	0	0	2	1	0	2	2	FALSE	501.5	0	FALSE	0	0	0	Pc_midnightblue	VPS51
0	0	0	0	3	1	0	3	3	FALSE	419.333	0	FALSE	0	0	0	Pc_midnightblue	GMPPB
0	0	0	0	3	1	0	3	3	FALSE	337	0	FALSE	0	0	0	Pc_midnightblue	YIF1B
0	0	0	0	3	1	0	3	3	FALSE	419.333	0	FALSE	0	0	0	Pc_midnightblue	SPNS1
0	0	0	0	4	1	0	4	4	FALSE	324	0	FALSE	0	0	0	Pc_midnightblue	SLC4A3
0	0	0	0	2	1	0	2	2	FALSE	501.5	0	FALSE	0	0	0	Pc_midnightblue	WDFY4
0	0	0	0	2	1	0	2	2	FALSE	501.5	0	FALSE	0	0	0	Pc_midnightblue	AFMID
0	0	0	0	3	1	0	3	3	FALSE	385.333	0	FALSE	0	0	0	Pc_midnightblue	ZFYVE21
0	0	0	0	2	1	0	2	2	FALSE	501.5	0	FALSE	0	0	0	Pc_midnightblue	MYOZ1
0	0	0	0	3	1	0	3	3	FALSE	419.333	0	FALSE	0	0	0	Pc_midnightblue	NHLRC1
0	0	0	0	1	1	0	1	1	FALSE	518	0	FALSE	0	0	0	Pc_midnightblue	FLAD1
0	0	0	0	3	1	0	3	3	FALSE	419.333	0	FALSE	0	0	0	Pc_midnightblue	DUS3L
0	0	0	0	3	1	0	3	3	FALSE	385.333	0	FALSE	0	0	0	Pc_midnightblue	IKZF1
0	0	0	0	6	1	0	6	6	FALSE	205.333	0	FALSE	0	0	0	Pc_midnightblue	MAZ
0	0	0	0	2	1	0	2	2	FALSE	501.5	0	FALSE	0	0	0	Pc_midnightblue	HDAC6
0	0	0	0	3	1	0	3	3	FALSE	419.333	0	FALSE	0	0	0	Pc_midnightblue	SLC27A4
0	0	0	0	3	1	0	3	3	FALSE	419.333	0	FALSE	0	0	0	Pc_midnightblue	TTLL4
0	0	0	0	3	1	0	3	3	FALSE	385.333	0	FALSE	0	0	0	Pc_midnightblue	GRWD1
0	0	0	0	3	1	0	3	3	FALSE	419.333	0	FALSE	0	0	0	Pc_midnightblue	ENSBTAG00000007187
0	0	0	0	2	1	0	2	2	FALSE	501.5	0	FALSE	0	0	0	Pc_midnightblue	ATP6V0D1
0	0	0	0	3	1	0	3	3	FALSE	419.333	0	FALSE	0	0	0	Pc_midnightblue	NDST1
0	0	0	0	2	1	0	2	2	FALSE	501.5	0	FALSE	0	0	0	Pc_midnightblue	EFNA4
0	0	0	0	6	1	0	6	6	FALSE	219.5	0	FALSE	0	0	0	Pc_midnightblue	SIVA1
0	0	0	0	5	1	0	5	5	FALSE	212.4	0	FALSE	0	0	0	Pc_midnightblue	RPP25
0	0	0	0	3	1	0	3	3	FALSE	419.333	0	FALSE	0	0	0	Pc_midnightblue	MIEF2
0	0	0	0	1	1	0	1	1	FALSE	518	0	FALSE	0	0	0	Pc_midnightblue	PLPP3
0	0	0	0	4	1	0	4	4	FALSE	352.75	0	FALSE	0	0	0	Pc_midnightblue	SAMD4A
0	0	0	0	2	1	0	2	2	FALSE	501.5	0	FALSE	0	0	0	Pc_midnightblue	PWWP3A
0	0	0	0	4	1	0	4	4	FALSE	321	0	FALSE	0	0	0	Pc_midnightblue	GAS6
0	0	0	0	4	1	0	4	4	FALSE	298.5	0	FALSE	0	0	0	Pc_midnightblue	MRPS26
0	0	0	0	4	1	0	4	4	FALSE	320.75	0	FALSE	0	0	0	Pc_midnightblue	FBXW4
0	0	0	0	2	1	0	2	2	FALSE	501.5	0	FALSE	0	0	0	Pc_midnightblue	HYOU1
0	0	0	0	5	1	0	5	5	FALSE	246.4	0	FALSE	0	0	0	Pc_midnightblue	NUBP2
0	0	0	0	3	1	0	3	3	FALSE	419.333	0	FALSE	0	0	0	Pc_midnightblue	SOWAHD
0	0	0	0	2	1	0	2	2	FALSE	501.5	0	FALSE	0	0	0	Pc_midnightblue	CLPTM1
0	0	0	0	3	1	0	3	3	FALSE	419.333	0	FALSE	0	0	0	Pc_midnightblue	PPP1R37
0	0	0	0	2	1	0	2	2	FALSE	501.5	0	FALSE	0	0	0	Pc_midnightblue	SERF1A
0	0	0	0	1	1	0	1	1	FALSE	518	0	FALSE	0	0	0	Pc_midnightblue	BEST1
0	0	0	0	3	1	0	3	3	FALSE	419.333	0	FALSE	0	0	0	Pc_midnightblue	FAM168A
0	0	0	0	4	1	0	4	4	FALSE	324	0	FALSE	0	0	0	Pc_midnightblue	PLEKHM1
0	0	0	0	2	1	0	2	2	FALSE	501.5	0	FALSE	0	0	0	Pc_midnightblue	AMT
0	0	0	0	2	1	0	2	2	FALSE	501.5	0	FALSE	0	0	0	Pc_midnightblue	DOLK
0	0	0	0	7	1	0	7	7	FALSE	194.571	0	FALSE	0	0	0	Pc_midnightblue	MRPS2
0	0	0	0	2	1	0	2	2	FALSE	501.5	0	FALSE	0	0	0	Pc_midnightblue	WWOX
0	0	0	0	3	1	0	3	3	FALSE	419.333	0	FALSE	0	0	0	Pc_midnightblue	NAGLU
0	0	0	0	2	1	0	2	2	FALSE	501.5	0	FALSE	0	0	0	Pc_midnightblue	CRYL1
0	0	0	0	4	1	0	4	4	FALSE	315.5	0	FALSE	0	0	0	Pc_midnightblue	NOP14
0	0	0	0	3	1	0	3	3	FALSE	419.333	0	FALSE	0	0	0	Pc_midnightblue	FLVCR2
0	0	0	0	10	1	0	10	10	FALSE	141.7	0	FALSE	0	0	0	Pc_midnightblue	POU3F1
0	0	0	0	3	1	0	3	3	FALSE	419.333	0	FALSE	0	0	0	Pc_midnightblue	DHX33
0	0	0	0	2	1	0	2	2	FALSE	501.5	0	FALSE	0	0	0	Pc_midnightblue	MFSD12
0	0	0	0	3	1	0	3	3	FALSE	419.333	0	FALSE	0	0	0	Pc_midnightblue	FNIP2
0	0	0	0	2	1	0	2	2	FALSE	501.5	0	FALSE	0	0	0	Pc_midnightblue	SNX30
0	0	0	0	4	1	0	4	4	FALSE	324	0	FALSE	0	0	0	Pc_midnightblue	ENSBTAG00000052386
0	0	0	0	4	1	0	4	4	FALSE	352.75	0	FALSE	0	0	0	Pc_midnightblue	LONP1
0	0	0	0	3	1	0	3	3	FALSE	419.333	0	FALSE	0	0	0	Pc_midnightblue	RAB3IL1
0	0	0	0	7	1	0	7	7	FALSE	192	0	FALSE	0	0	0	Pc_midnightblue	B4GALT2
0	0	0	0	6	1	0	6	6	FALSE	224	0	FALSE	0	0	0	Pc_midnightblue	ZNRF3
0	0	0	0	3	1	0	3	3	FALSE	419.333	0	FALSE	0	0	0	Pc_midnightblue	WDR81
0	0	0	0	3	1	0	3	3	FALSE	419.333	0	FALSE	0	0	0	Pc_midnightblue	TNFSF12
0	0	0	0	3	1	0	3	3	FALSE	385.333	0	FALSE	0	0	0	Pc_midnightblue	WFS1
0	0	0	0	3	1	0	3	3	FALSE	419.333	0	FALSE	0	0	0	Pc_midnightblue	THAP7
0	0	0	0	4	1	0	4	4	FALSE	324	0	FALSE	0	0	0	Pc_midnightblue	HRAS
0	0	0	0	5	1	0	5	5	FALSE	260.6	0	FALSE	0	0	0	Pc_midnightblue	BTBD6
0	0	0	0	3	1	0	3	3	FALSE	419.333	0	FALSE	0	0	0	Pc_midnightblue	CBFB
0	0	0	0	3	1	0	3	3	FALSE	419.333	0	FALSE	0	0	0	Pc_midnightblue	SCO2
0	0	0	0	3	1	0	3	3	FALSE	419.333	0	FALSE	0	0	0	Pc_midnightblue	GLMP
0	0	0	0	4	1	0	4	4	FALSE	324	0	FALSE	0	0	0	Pc_midnightblue	WDR86
0	0	0	0	3	1	0	3	3	FALSE	419.333	0	FALSE	0	0	0	Pc_midnightblue	MNT
0	0	0	0	2	1	0	2	2	FALSE	501.5	0	FALSE	0	0	0	Pc_midnightblue	LRRC71
0	0	0	0	2	1	0	2	2	FALSE	501.5	0	FALSE	0	0	0	Pc_midnightblue	UCKL1
0	0	0	0	3	1	0	3	3	FALSE	385.333	0	FALSE	0	0	0	Pc_midnightblue	ACSS1
0	0	0	0	3	1	0	3	3	FALSE	419.333	0	FALSE	0	0	0	Pc_midnightblue	FAM78A
0	0	0	0	3	1	0	3	3	FALSE	419.333	0	FALSE	0	0	0	Pc_midnightblue	C15H11orf96
0	0	0	0	4	1	0	4	4	FALSE	316.5	0	FALSE	0	0	0	Pc_midnightblue	SIRT5
0	0	0	0	2	1	0	2	2	FALSE	501.5	0	FALSE	0	0	0	Pc_midnightblue	GYS1
0	0	0	0	6	1	0	6	6	FALSE	242.667	0	FALSE	0	0	0	Pc_midnightblue	SELENOO
0	0	0	0	3	1	0	3	3	FALSE	337	0	FALSE	0	0	0	Pc_midnightblue	SLC38A7
0	0	0	0	2	1	0	2	2	FALSE	262	0	FALSE	0	0	0	Pc_midnightblue	ENSBTAG00000032450
0	0	0	0	3	1	0	3	3	FALSE	419.333	0	FALSE	0	0	0	Pc_midnightblue	THYN1
0	0	0	0	2	1	0	2	2	FALSE	501.5	0	FALSE	0	0	0	Pc_midnightblue	TBC1D25
0	0	0	0	3	1	0	3	3	FALSE	419.333	0	FALSE	0	0	0	Pc_midnightblue	KMT5C
0	0	0	0	2	1	0	2	2	FALSE	501.5	0	FALSE	0	0	0	Pc_midnightblue	URB2
0	0	0	0	3	1	0	3	3	FALSE	419.333	0	FALSE	0	0	0	Pc_midnightblue	TSPAN14
0	0	0	0	3	1	0	3	3	FALSE	419.333	0	FALSE	0	0	0	Pc_midnightblue	CDC25B
0	0	0	0	3	1	0	3	3	FALSE	419.333	0	FALSE	0	0	0	Pc_midnightblue	ZFHX3
0	0	0	0	3	1	0	3	3	FALSE	419.333	0	FALSE	0	0	0	Pc_midnightblue	GRN
0	0	0	0	2	0	0	2	2	FALSE	501.5	0	FALSE	0	0	0	Pc_Tan	ENSBTAG00000022019
0	0	0	0	9	0	0	9	9	FALSE	167.444	0	FALSE	0	0	0	Pc_Tan	KIAA1522
0	0	0	0	3	0	0	3	3	FALSE	419.333	0	FALSE	0	0	0	Pc_Tan	ADRB2
0	0	0	0	4	0	0	4	4	FALSE	352.75	0	FALSE	0	0	0	Pc_Tan	CARD11
0	0	0	0	2	0	0	2	2	FALSE	501.5	0	FALSE	0	0	0	Pc_Tan	CCDC136
0	0	0	0	4	0	0	4	4	FALSE	352.75	0	FALSE	0	0	0	Pc_Tan	RNF157
0	0	0	0	2	0	0	2	2	FALSE	501.5	0	FALSE	0	0	0	Pc_Tan	TESC
0	0	0	0	6	0	0	6	6	FALSE	245.833	0	FALSE	0	0	0	Pc_Tan	USP31
0	0	0	0	4	0	0	4	4	FALSE	352.75	0	FALSE	0	0	0	Pc_Tan	SLC25A42
0	0	0	0	2	0	0	2	2	FALSE	501.5	0	FALSE	0	0	0	Pc_Tan	THTPA
0	0	0	0	4	0	0	4	4	FALSE	352.75	0	FALSE	0	0	0	Pc_Tan	LTBP2
0	0	0	0	3	0	0	3	3	FALSE	385.333	0	FALSE	0	0	0	Pc_Tan	DLK2
0	0	0	0	2	1	0	2	2	FALSE	9	0	FALSE	0	0	0	Pc_Tan	LST1
0	0	0	0	3	0	0	3	3	FALSE	385.333	0	FALSE	0	0	0	Pc_Tan	PRKD2
0	0	0	0	6	0	0	6	6	FALSE	244.667	0	FALSE	0	0	0	Pc_Tan	KCNQ5
0	0	0	0	5	0	0	5	5	FALSE	289.8	0	FALSE	0	0	0	Pc_Tan	TNK1
0	0	0	0	5	0	0	5	5	FALSE	289.8	0	FALSE	0	0	0	Pc_Tan	FBXW9
0	0	0	0	2	0	0	2	2	FALSE	501.5	0	FALSE	0	0	0	Pc_Tan	PUSL1
0	0	0	0	3	0	0	3	3	FALSE	419.333	0	FALSE	0	0	0	Pc_Tan	PLA2G4F
0	0	0	0	2	0	0	2	2	FALSE	501.5	0	FALSE	0	0	0	Pc_Tan	DBIL5
0	0	0	0	1	0	0	1	1	FALSE	485	0	FALSE	0	0	0	Pc_Tan	ENSBTAG00000049530
0	0	0	0	2	0	0	2	2	FALSE	501.5	0	FALSE	0	0	0	Pc_Tan	ZNF696
0	0	0	0	2	0	0	2	2	FALSE	501.5	0	FALSE	0	0	0	Pc_Tan	PACS2
0	0	0	0	3	0	0	3	3	FALSE	419.333	0	FALSE	0	0	0	Pc_Tan	ENSBTAG00000052397
0	0	0	0	2	0	0	2	2	FALSE	501.5	0	FALSE	0	0	0	Pc_Tan	RPL13
0	0	0	0	2	0	0	2	2	FALSE	501.5	0	FALSE	0	0	0	Pc_Tan	RNF113A
0	0	0	0	3	0	0	3	3	FALSE	419.333	0	FALSE	0	0	0	Pc_Tan	SH3GLB2
0	0	0	0	3	0	0	3	3	FALSE	419.333	0	FALSE	0	0	0	Pc_Tan	ARHGEF40
0	0	0	0	4	0	0	4	4	FALSE	352.75	0	FALSE	0	0	0	Pc_Tan	PRAG1
0	0	0	0	2	0	0	2	2	FALSE	501.5	0	FALSE	0	0	0	Pc_Tan	CA11
0	0	0	0	2	0	0	2	2	FALSE	501.5	0	FALSE	0	0	0	Pc_Tan	KLK10
0	0	0	0	2	0	0	2	2	FALSE	501.5	0	FALSE	0	0	0	Pc_Tan	KIF6
0	0	0	0	6	0	0	6	6	FALSE	247.833	0	FALSE	0	0	0	Pc_Tan	HK1
0	0	0	0	2	0	0	2	2	FALSE	501.5	0	FALSE	0	0	0	Pc_Tan	PID1
0	0	0	0	1	0	0	1	1	FALSE	518	0	FALSE	0	0	0	Pc_Tan	BLNK
0	0	0	0	5	0	0	5	5	FALSE	286	0	FALSE	0	0	0	Pc_Tan	THBS2
0	0	0	0	2	0	0	2	2	FALSE	501.5	0	FALSE	0	0	0	Pc_Tan	ENSBTAG00000018275
0	0	0	0	4	0	0	4	4	FALSE	352.75	0	FALSE	0	0	0	Pc_Tan	LRP11
0	0	0	0	2	0	0	2	2	FALSE	501.5	0	FALSE	0	0	0	Pc_Tan	CCDC86
0	0	0	0	4	0	0	4	4	FALSE	352.75	0	FALSE	0	0	0	Pc_Tan	ZBTB21
0	0	0	0	3	0	0	3	3	FALSE	419.333	0	FALSE	0	0	0	Pc_Tan	KLF6
0	0	0	0	6	0	0	6	6	FALSE	240.833	0	FALSE	0	0	0	Pc_Tan	TSPYL5
0	0	0	0	2	0	0	2	2	FALSE	501.5	0	FALSE	0	0	0	Pc_Tan	GEMIN5
0	0	0	0	4	0	0	4	4	FALSE	352.75	0	FALSE	0	0	0	Pc_Tan	GPT2
0	0	0	0	2	0	0	2	2	FALSE	501.5	0	FALSE	0	0	0	Pc_Tan	ETV2
0	0	0	0	2	0	0	2	2	FALSE	501.5	0	FALSE	0	0	0	Pc_Tan	FKBP10
0	0	0	0	2	0	0	2	2	FALSE	501.5	0	FALSE	0	0	0	Pc_Tan	PSEN2
0	0	0	0	3	0	0	3	3	FALSE	419.333	0	FALSE	0	0	0	Pc_Tan	SHPK
0	0	0	0	4	0	0	4	4	FALSE	352.75	0	FALSE	0	0	0	Pc_Tan	NUDT16
0	0	0	0	2	0	0	2	2	FALSE	501.5	0	FALSE	0	0	0	Pc_Tan	ENSBTAG00000049392
0	0	0	0	2	0	0	2	2	FALSE	501.5	0	FALSE	0	0	0	Pc_Tan	NEK4
0	0	0	0	3	0	0	3	3	FALSE	419.333	0	FALSE	0	0	0	Pc_Tan	ENSBTAG00000053202
0	0	0	0	5	0	0	5	5	FALSE	289.8	0	FALSE	0	0	0	Pc_Tan	GPR179
0	0	0	0	3	0	0	3	3	FALSE	419.333	0	FALSE	0	0	0	Pc_Tan	ST14
0	0	0	0	4	0	0	4	4	FALSE	352.75	0	FALSE	0	0	0	Pc_Tan	SLC16A10
0	0	0	0	4	0	0	4	4	FALSE	352.75	0	FALSE	0	0	0	Pc_Tan	SLC7A1
0	0	0	0	3	0	0	3	3	FALSE	347	0	FALSE	0	0	0	Pc_Tan	LAMB1
0	0	0	0	3	0	0	3	3	FALSE	419.333	0	FALSE	0	0	0	Pc_Tan	STK36
0	0	0	0	1	0	0	1	1	FALSE	518	0	FALSE	0	0	0	Pc_Tan	ENSBTAG00000049039
0	0	0	0	6	0	0	6	6	FALSE	245.833	0	FALSE	0	0	0	Pc_Tan	EFNB2
0	0	0	0	2	0	0	2	2	FALSE	501.5	0	FALSE	0	0	0	Pc_Tan	HSD17B7
0	0	0	0	3	0	0	3	3	FALSE	385.333	0	FALSE	0	0	0	Pc_Tan	MFHAS1
0	0	0	0	1	0	0	1	1	FALSE	518	0	FALSE	0	0	0	Pc_Tan	PPM1K
0	0	0	0	3	0	0	3	3	FALSE	419.333	0	FALSE	0	0	0	Pc_Tan	SLC22A18
0	0	0	0	5	0	0	5	5	FALSE	289.8	0	FALSE	0	0	0	Pc_Tan	RDH10
0	0	0	0	4	0	0	4	4	FALSE	352.75	0	FALSE	0	0	0	Pc_Tan	CD276
0	0	0	0	2	0	0	2	2	FALSE	501.5	0	FALSE	0	0	0	Pc_Tan	ENSBTAG00000020100
0	0	0	0	1	0	0	1	1	FALSE	518	0	FALSE	0	0	0	Pc_Tan	IL5RA
0	0	0	0	2	0	0	2	2	FALSE	501.5	0	FALSE	0	0	0	Pc_Tan	TTK
0	0	0	0	3	0	0	3	3	FALSE	385.333	0	FALSE	0	0	0	Pc_Tan	PLEKHF1
0	0	0	0	3	0	0	3	3	FALSE	385.333	0	FALSE	0	0	0	Pc_Tan	TSPAN5
0	0	0	0	1	0	0	1	1	FALSE	518	0	FALSE	0	0	0	Pc_Tan	ENSBTAG00000053832
0	0	0	0	1	0	0	1	1	FALSE	518	0	FALSE	0	0	0	Pc_Tan	CENPT
0	0	0	0	1	0	0	1	1	FALSE	518	0	FALSE	0	0	0	Pc_Tan	MGST1
0	0	0	0	4	0	0	4	4	FALSE	352.75	0	FALSE	0	0	0	Pc_Tan	TRAF3IP1
0	0	0	0	4	0	0	4	4	FALSE	352.75	0	FALSE	0	0	0	Pc_Tan	LIMS2
0	0	0	0	6	0	0	6	6	FALSE	244	0	FALSE	0	0	0	Pc_Tan	NYNRIN
0	0	0	0	5	0	0	5	5	FALSE	289.8	0	FALSE	0	0	0	Pc_Tan	ADAMTS10
0	0	0	0	3	0	0	3	3	FALSE	385.333	0	FALSE	0	0	0	Pc_Tan	ABHD16B
0	0	0	0	4	0	0	4	4	FALSE	352.75	0	FALSE	0	0	0	Pc_Tan	TRIO
0	0	0	0	2	0	0	2	2	FALSE	501.5	0	FALSE	0	0	0	Pc_Tan	UBE2C
0	0	0	0	4	0	0	4	4	FALSE	352.75	0	FALSE	0	0	0	Pc_Tan	IL4I1
0	0	0	0	4	0	0	4	4	FALSE	324	0	FALSE	0	0	0	Pc_Tan	FGF9
0	0	0	0	2	0	0	2	2	FALSE	501.5	0	FALSE	0	0	0	Pc_Tan	ARPIN
0	0	0	0	5	0	0	5	5	FALSE	286	0	FALSE	0	0	0	Pc_Tan	SH3RF1
0	0	0	0	3	0	0	3	3	FALSE	385.333	0	FALSE	0	0	0	Pc_Tan	TYMS
0	0	0	0	2	0	0	2	2	FALSE	501.5	0	FALSE	0	0	0	Pc_Tan	BCS1L
0	0	0	0	3	0	0	3	3	FALSE	419.333	0	FALSE	0	0	0	Pc_Tan	LRRC27
0	0	0	0	3	0	0	3	3	FALSE	419.333	0	FALSE	0	0	0	Pc_Tan	B3GNTL1
0	0	0	0	2	0	0	2	2	FALSE	501.5	0	FALSE	0	0	0	Pc_Tan	ENSBTAG00000054081
0	0	0	0	3	0	0	3	3	FALSE	419.333	0	FALSE	0	0	0	Pc_Tan	DPY19L3
0	0	0	0	2	0	0	2	2	FALSE	501.5	0	FALSE	0	0	0	Pc_Tan	KCNA4
0	0	0	0	1	0	0	1	1	FALSE	485	0	FALSE	0	0	0	Pc_Tan	RAB6B
0	0	0	0	2	0	0	2	2	FALSE	501.5	0	FALSE	0	0	0	Pc_Tan	FAM219B
0	0	0	0	2	0	0	2	2	FALSE	501.5	0	FALSE	0	0	0	Pc_Tan	TATDN2
0	0	0	0	2	0	0	2	2	FALSE	501.5	0	FALSE	0	0	0	Pc_Tan	FTO
0	0	0	0	2	0	0	2	2	FALSE	501.5	0	FALSE	0	0	0	Pc_Tan	BBS10
0	0	0	0	2	0	0	2	2	FALSE	501.5	0	FALSE	0	0	0	Pc_Tan	PDGFB
0	0	0	0	3	0	0	3	3	FALSE	341.667	0	FALSE	0	0	0	Pc_Tan	ENSBTAG00000046344
0	0	0	0	3	0	0	3	3	FALSE	385.333	0	FALSE	0	0	0	Pc_Tan	MMRN2
0	0	0	0	2	0	0	2	2	FALSE	501.5	0	FALSE	0	0	0	Pc_Tan	PRIMPOL
0	0	0	0	5	0	0	5	5	FALSE	289.8	0	FALSE	0	0	0	Pc_Tan	SYT5
0	0	0	0	2	0	0	2	2	FALSE	501.5	0	FALSE	0	0	0	Pc_Tan	ENSBTAG00000050919
0	0	0	0	2	0	0	2	2	FALSE	501.5	0	FALSE	0	0	0	Pc_Tan	SYNC
0	0	0	0	4	0	0	4	4	FALSE	352.75	0	FALSE	0	0	0	Pc_Tan	GLIPR2
0	0	0	0	2	0	0	2	2	FALSE	501.5	0	FALSE	0	0	0	Pc_Tan	FMN1
0	0	0	0	3	0	0	3	3	FALSE	385.333	0	FALSE	0	0	0	Pc_Tan	SH3GL2
0	0	0	0	3	0	0	3	3	FALSE	419.333	0	FALSE	0	0	0	Pc_Tan	GASK1B
0	0	0	0	4	0	0	4	4	FALSE	352.75	0	FALSE	0	0	0	Pc_Tan	PLPP2
0	0	0	0	2	0	0	2	2	FALSE	501.5	0	FALSE	0	0	0	Pc_Tan	ENSBTAG00000050785
0	0	0	0	2	0	0	2	2	FALSE	501.5	0	FALSE	0	0	0	Pc_Tan	WNK3
0	0	0	0	1	0	0	1	1	FALSE	518	0	FALSE	0	0	0	Pc_Tan	CREB3L4
0	0	0	0	5	0	0	5	5	FALSE	289.8	0	FALSE	0	0	0	Pc_Tan	ZNF449
0	0	0	0	2	0	0	2	2	FALSE	501.5	0	FALSE	0	0	0	Pc_Tan	RYK
0	0	0	0	4	0	0	4	4	FALSE	352.75	0	FALSE	0	0	0	Pc_Tan	ENSBTAG00000040028
0	0	0	0	2	0	0	2	2	FALSE	501.5	0	FALSE	0	0	0	Pc_Tan	KBTBD6
0	0	0	0	1	0	0	1	1	FALSE	518	0	FALSE	0	0	0	Pc_Tan	ITGA6
0	0	0	0	2	0	0	2	2	FALSE	501.5	0	FALSE	0	0	0	Pc_Tan	TSEN54
0	0	0	0	3	0	0	3	3	FALSE	419.333	0	FALSE	0	0	0	Pc_Tan	CCDC8
0	0	0	0	4	0	0	4	4	FALSE	352.75	0	FALSE	0	0	0	Pc_Tan	KCNA3
0	0	0	0	3	0	0	3	3	FALSE	419.333	0	FALSE	0	0	0	Pc_Tan	P4HA3
0	0	0	0	86	1	0	86	86	FALSE	22.1744	0	FALSE	0	0	0	Pc_Tan	ENSBTAG00000053499
0	0	0	0	5	0	0	5	5	FALSE	289.8	0	FALSE	0	0	0	Pc_Tan	TMTC2
0	0	0	0	2	0	0	2	2	FALSE	501.5	0	FALSE	0	0	0	Pc_Tan	CRNN
0	0	0	0	2	0	0	2	2	FALSE	501.5	0	FALSE	0	0	0	Pc_Tan	ASZ1
0	0	0	0	5	0	0	5	5	FALSE	287.4	0	FALSE	0	0	0	Pc_Tan	SLC15A4
0	0	0	0	2	0	0	2	2	FALSE	501.5	0	FALSE	0	0	0	Pc_Tan	NRN1
0	0	0	0	3	0	0	3	3	FALSE	385.333	0	FALSE	0	0	0	Pc_Tan	RAB15
0	0	0	0	4	0	0	4	4	FALSE	352.75	0	FALSE	0	0	0	Pc_Tan	KLF3
0	0	0	0	2	0	0	2	2	FALSE	501.5	0	FALSE	0	0	0	Pc_Tan	MCAM
0	0	0	0	2	0	0	2	2	FALSE	501.5	0	FALSE	0	0	0	Pc_Tan	EEF2KMT
0	0	0	0	2	0	0	2	2	FALSE	501.5	0	FALSE	0	0	0	Pc_Tan	CSF3
0	0	0	0	3	0	0	3	3	FALSE	419.333	0	FALSE	0	0	0	Pc_Tan	RRAGA
0	0	0	0	2	0	0	2	2	FALSE	501.5	0	FALSE	0	0	0	Pc_Tan	HIRIP3
0	0	0	0	5	0	0	5	5	FALSE	260	0	FALSE	0	0	0	Pc_Tan	TTPA
0	0	0	0	1	0	0	1	1	FALSE	518	0	FALSE	0	0	0	Pc_Tan	BLVRA
0	0	0	0	2	0	0	2	2	FALSE	501.5	0	FALSE	0	0	0	Pc_Tan	HEXIM2
0	0	0	0	2	0	0	2	2	FALSE	501.5	0	FALSE	0	0	0	Pc_Tan	ATP6V0C
0	0	0	0	2	0	0	2	2	FALSE	501.5	0	FALSE	0	0	0	Pc_Tan	GPR137B
0	0	0	0	3	0	0	3	3	FALSE	419.333	0	FALSE	0	0	0	Pc_Tan	SLC25A23
0	0	0	0	5	0	0	5	5	FALSE	241.8	0	FALSE	0	0	0	Pc_Tan	ARHGAP39
0	0	0	0	2	0	0	2	2	FALSE	501.5	0	FALSE	0	0	0	Pc_Tan	ENSBTAG00000053934
0	0	0	0	2	0	0	2	2	FALSE	501.5	0	FALSE	0	0	0	Pc_Tan	SPC24
0	0	0	0	2	0	0	2	2	FALSE	501.5	0	FALSE	0	0	0	Pc_Tan	PLEKHG6
0	0	0	0	2	0	0	2	2	FALSE	501.5	0	FALSE	0	0	0	Pc_Tan	ZNF774
0	0	0	0	3	0	0	3	3	FALSE	419.333	0	FALSE	0	0	0	Pc_Tan	SLC37A4
0	0	0	0	3	0	0	3	3	FALSE	419.333	0	FALSE	0	0	0	Pc_Tan	CHD6
0	0	0	0	2	0	0	2	2	FALSE	501.5	0	FALSE	0	0	0	Pc_Tan	SFMBT1
0	0	0	0	3	0	0	3	3	FALSE	385.333	0	FALSE	0	0	0	Pc_Tan	SFN
0	0	0	0	4	0	0	4	4	FALSE	352.75	0	FALSE	0	0	0	Pc_Tan	ADRB1
0	0	0	0	2	0	0	2	2	FALSE	501.5	0	FALSE	0	0	0	Pc_Tan	POLR1B
0	0	0	0	3	0	0	3	3	FALSE	419.333	0	FALSE	0	0	0	Pc_Tan	PLA2G5
0	0	0	0	9	0	0	9	9	FALSE	81.4444	0	FALSE	0	0	0	Pc_Tan	ENSBTAG00000008137
0	0	0	0	2	0	0	2	2	FALSE	501.5	0	FALSE	0	0	0	Pc_Tan	MYOM1
0	0	0	0	1	0	0	1	1	FALSE	518	0	FALSE	0	0	0	Pc_Tan	FAAP24
0	0	0	0	5	0	0	5	5	FALSE	289.8	0	FALSE	0	0	0	Pc_Tan	RBPMS
0	0	0	0	5	0	0	5	5	FALSE	289.8	0	FALSE	0	0	0	Pc_Tan	TMEM35B
0	0	0	0	4	0	0	4	4	FALSE	352.75	0	FALSE	0	0	0	Pc_Tan	CAPN5
0	0	0	0	5	0	0	5	5	FALSE	289.8	0	FALSE	0	0	0	Pc_Tan	PPP1R13B
0	0	0	0	3	0	0	3	3	FALSE	419.333	0	FALSE	0	0	0	Pc_Tan	PHACTR1
0	0	0	0	4	0	0	4	4	FALSE	318.25	0	FALSE	0	0	0	Pc_Tan	CPT1C
0	0	0	0	4	0	0	4	4	FALSE	352.75	0	FALSE	0	0	0	Pc_Tan	EEF1A2
0	0	0	0	3	0	0	3	3	FALSE	419.333	0	FALSE	0	0	0	Pc_Tan	USH1C
0	0	0	0	3	0	0	3	3	FALSE	385.333	0	FALSE	0	0	0	Pc_Tan	YBX3
0	0	0	0	5	0	0	5	5	FALSE	287.2	0	FALSE	0	0	0	Pc_Tan	ZCCHC3
0	0	0	0	2	0	0	2	2	FALSE	501.5	0	FALSE	0	0	0	Pc_Tan	SEMA4F
0	0	0	0	2	0	0	2	2	FALSE	501.5	0	FALSE	0	0	0	Pc_Tan	ADCK1
0	0	0	0	11	0	0	11	11	FALSE	142.909	0	FALSE	0	0	0	Pc_Tan	FOXP4
0	0	0	0	5	0	0	5	5	FALSE	289.8	0	FALSE	0	0	0	Pc_Tan	PTH1R
0	0	0	0	2	0	0	2	2	FALSE	501.5	0	FALSE	0	0	0	Pc_Tan	ENSBTAG00000049995
0	0	0	0	2	0	0	2	2	FALSE	501.5	0	FALSE	0	0	0	Pc_Tan	ZNF133
0	0	0	0	4	0	0	4	4	FALSE	352.75	0	FALSE	0	0	0	Pc_Tan	HOXB9
0	0	0	0	2	0	0	2	2	FALSE	501.5	0	FALSE	0	0	0	Pc_Tan	ITIH4
0	0	0	0	2	0	0	2	2	FALSE	501.5	0	FALSE	0	0	0	Pc_Tan	NPAS2
0	0	0	0	4	0	0	4	4	FALSE	352.75	0	FALSE	0	0	0	Pc_Tan	MYC
0	0	0	0	3	0	0	3	3	FALSE	419.333	0	FALSE	0	0	0	Pc_Tan	RIBC1
0	0	0	0	5	0	0	5	5	FALSE	233	0	FALSE	0	0	0	Pc_Tan	PIGV
0	0	0	0	1	0	0	1	1	FALSE	518	0	FALSE	0	0	0	Pc_Tan	MASTL
0	0	0	0	3	0	0	3	3	FALSE	419.333	0	FALSE	0	0	0	Pc_Tan	PSRC1
0	0	0	0	2	0	0	2	2	FALSE	501.5	0	FALSE	0	0	0	Pc_Tan	RCAN3
0	0	0	0	1	0	0	1	1	FALSE	518	0	FALSE	0	0	0	Pc_Tan	ZSCAN26
0	0	0	0	3	0	0	3	3	FALSE	419.333	0	FALSE	0	0	0	Pc_Tan	ENSBTAG00000019801
0	0	0	0	3	0	0	3	3	FALSE	385.333	0	FALSE	0	0	0	Pc_Tan	CCHCR1
0	0	0	0	4	0	0	4	4	FALSE	352.75	0	FALSE	0	0	0	Pc_Tan	PAQR3
0	0	0	0	4	0	0	4	4	FALSE	352.75	0	FALSE	0	0	0	Pc_Tan	USP13
0	0	0	0	2	0	0	2	2	FALSE	501.5	0	FALSE	0	0	0	Pc_Tan	PIK3R1
0	0	0	0	3	0	0	3	3	FALSE	419.333	0	FALSE	0	0	0	Pc_Tan	BCL2L1
0	0	0	0	20	0	0	20	20	FALSE	66.35	0	FALSE	0	0	0	Pc_Tan	ENSBTAG00000050205
0	0	0	0	3	0	0	3	3	FALSE	385.333	0	FALSE	0	0	0	Pc_Tan	NYAP2
0	0	0	0	2	0	0	2	2	FALSE	501.5	0	FALSE	0	0	0	Pc_Tan	ENSBTAG00000012266
0	0	0	0	2	0	0	2	2	FALSE	501.5	0	FALSE	0	0	0	Pc_Tan	KIAA0825
0	0	0	0	4	0	0	4	4	FALSE	352.75	0	FALSE	0	0	0	Pc_Tan	STARD13
0	0	0	0	2	0	0	2	2	FALSE	246	0	FALSE	0	0	0	Pc_Tan	ENSBTAG00000007354
0	0	0	0	3	0	0	3	3	FALSE	419.333	0	FALSE	0	0	0	Pc_Tan	ACTN2
0	0	0	0	4	0	0	4	4	FALSE	352.75	0	FALSE	0	0	0	Pc_Tan	IL12RB2
0	0	0	0	2	0	0	2	2	FALSE	501.5	0	FALSE	0	0	0	Pc_Tan	PELO
0	0	0	0	1	0	0	1	1	FALSE	485	0	FALSE	0	0	0	Pc_Tan	SHCBP1
0	0	0	0	7	0	0	7	7	FALSE	210.571	0	FALSE	0	0	0	Pc_Tan	CASD1
0	0	0	0	4	0	0	4	4	FALSE	352.75	0	FALSE	0	0	0	Pc_Tan	MCM7
0	0	0	0	4	0	0	4	4	FALSE	352.75	0	FALSE	0	0	0	Pc_Tan	TIE1
0	0	0	0		0	0	6	6	FALSE	244.667	0	FALSE	0	0	0	TF_cyan	MYCL
0	0	0	0		0	0	7	7	FALSE	193.571	0	FALSE	0	0	0	TF_midnightblue	MESP1
0	0	0	0		0	0	2	2	FALSE	501.5	0	FALSE	0	0	0	TF_midnightblue	UBTF
0	0	0	0		0	0	4	4	FALSE	298.5	0	FALSE	0	0	0	TF_midnightblue	MAFB
0	0	0	0		0	0	4	4	FALSE	315	0	FALSE	0	0	0	TF_Tan	GTF3C1
0	0	0	0		0	0	2	2	FALSE	501.5	0	FALSE	0	0	0	TF_Tan	ETV4
0	0	0	0		0	0	6	6	FALSE	243.333	0	FALSE	0	0	0	TF_Tan	SOX10

## Sheet: Fig.5b
Table of name, biological kind, and module name of nodes, and network statistic of integrated sub-network (Fig. 13) achived from cytoscape.
AverageShortestPathLength	BetweennessCentrality	ClosenessCentrality	ClusteringCoefficient	degree.layout	diffusion_input	Eccentricity	EdgeCount	Indegree	IsSingleNode	NeighborhoodConnectivity	PartnerOfMultiEdgedNodePairs	selected	SelfLoops	Stress	Outdegree	biological kind _module name	name
1	0.0551724	1	0	518	0	1	8	1	FALSE	4.375	0	FALSE	0	84	7	lnc_Turquoise	ENSBTAG00000051777
1.58333	0	0.631579	0		0	2	5	0	FALSE	4.6	0	FALSE	0	0	5	micro_Blue	mir-149
1	0.0729885	1	0	255	0	1	6	2	FALSE	4.83333	0	FALSE	0	100	4	lnc_Turquoise	ENSBTAG00000049801
1	0.142529	1	0	153	0	1	5	3	FALSE	3.6	0	FALSE	0	138	2	lnc_Turquoise	ENSBTAG00000002749
1	0.0045977	1	0	19	0	1	2	1	FALSE	5	0	FALSE	0	12	1	lnc_Turquoise	ENSBTAG00000055157
1	0.0045977	1	0	2	0	1	2	1	FALSE	4.5	0	FALSE	0	12	1	lnc_Turquoise	ENSBTAG00000050989
0	0	0	0		0	0	2	2	FALSE	8	0	FALSE	0	0	0	TF_Tan	ETV4
0	0	0	0		0	0	4	4	FALSE	6	0	FALSE	0	0	0	TF_Tan	GTF3C1
0	0	0	0		0	0	7	7	FALSE	5.14286	0	FALSE	0	0	0	TF_midnightblue	MESP1
0	0	0	0		0	0	6	6	FALSE	5.5	0	FALSE	0	0	0	TF_Tan	SOX10
0	0	0	0		0	0	5	5	FALSE	5.4	0	FALSE	0	0	0	TF_cyan	MYCL
0	0	0	0		0	0	2	2	FALSE	8	0	FALSE	0	0	0	TF_midnightblue	UBTF
0	0	0	0		0	0	4	4	FALSE	6.25	0	FALSE	0	0	0	TF_midnightblue	MAFB
